# Supplementary material for: Critical reflections on three popular computational linguistic approaches to examine Twitter discourses
Source: PeerJ Comput Sci. 2023 Jan 30;9:e1211. doi: 10.7717/peerj-cs.1211 (PMC10280252; doi:10.7717/peerj-cs.1211)
Supplement: Supplemental Information 1 [file peerj-cs-09-1211-s001.zip › Supplementary_Material_PeerJ_Oct22/Supplementary Material/Emotion Detection & VADER cleaned data NHS.csv]

Tweet ID	Time	Location	description_lengths	scores	compound	Sentiment	Emotion
1	23/09/2020		20	{'neg': 0.275, 'neu': 0.725, 'pos': 0.0, 'compound': -0.6486}	-0.6486	Negative	fear
2	23/09/2020		7	{'neg': 0.0, 'neu': 0.526, 'pos': 0.474, 'compound': 0.4019}	0.4019	Positive	No emotion
3	23/09/2020		14	{'neg': 0.0, 'neu': 1.0, 'pos': 0.0, 'compound': 0.0}	0	Neutral	No emotion
4	23/09/2020		46	{'neg': 0.0, 'neu': 0.945, 'pos': 0.055, 'compound': 0.3612}	0.3612	Positive	No emotion
5	23/09/2020		4	{'neg': 0.0, 'neu': 1.0, 'pos': 0.0, 'compound': 0.0}	0	Neutral	No emotion
6	23/09/2020		42	{'neg': 0.0, 'neu': 0.94, 'pos': 0.06, 'compound': 0.3204}	0.3204	Positive	trust
7	23/09/2020		17	{'neg': 0.0, 'neu': 1.0, 'pos': 0.0, 'compound': 0.0}	0	Neutral	No emotion
8	23/09/2020		8	{'neg': 0.549, 'neu': 0.451, 'pos': 0.0, 'compound': -0.8074}	-0.8074	Negative	fear
9	23/09/2020		12	{'neg': 0.0, 'neu': 1.0, 'pos': 0.0, 'compound': 0.0}	0	Neutral	anticipation
10	23/09/2020		21	{'neg': 0.089, 'neu': 0.68, 'pos': 0.231, 'compound': 0.4833}	0.4833	Positive	anticipation
11	23/09/2020		52	{'neg': 0.152, 'neu': 0.709, 'pos': 0.139, 'compound': -0.4245}	-0.4245	Negative	negative
12	23/09/2020		26	{'neg': 0.149, 'neu': 0.851, 'pos': 0.0, 'compound': -0.4939}	-0.4939	Negative	fear
13	23/09/2020		7	{'neg': 0.0, 'neu': 1.0, 'pos': 0.0, 'compound': 0.0}	0	Neutral	No emotion
14	23/09/2020		16	{'neg': 0.0, 'neu': 0.703, 'pos': 0.297, 'compound': 0.6402}	0.6402	Positive	No emotion
15	23/09/2020		46	{'neg': 0.0, 'neu': 0.833, 'pos': 0.167, 'compound': 0.7783}	0.7783	Positive	positive
16	23/09/2020		16	{'neg': 0.0, 'neu': 1.0, 'pos': 0.0, 'compound': 0.0}	0	Neutral	No emotion
17	23/09/2020		3	{'neg': 0.0, 'neu': 1.0, 'pos': 0.0, 'compound': 0.0}	0	Neutral	negative
18	23/09/2020		13	{'neg': 0.0, 'neu': 0.811, 'pos': 0.189, 'compound': 0.4199}	0.4199	Positive	trust
19	23/09/2020		19	{'neg': 0.075, 'neu': 0.925, 'pos': 0.0, 'compound': -0.0572}	-0.0572	Negative	positive
20	23/09/2020		49	{'neg': 0.12, 'neu': 0.88, 'pos': 0.0, 'compound': -0.7506}	-0.7506	Negative	positive
21	23/09/2020		44	{'neg': 0.073, 'neu': 0.878, 'pos': 0.049, 'compound': -0.2716}	-0.2716	Negative	negative
22	23/09/2020		18	{'neg': 0.062, 'neu': 0.639, 'pos': 0.299, 'compound': 0.6369}	0.6369	Positive	fear
23	23/09/2020		53	{'neg': 0.036, 'neu': 0.926, 'pos': 0.038, 'compound': 0.0351}	0.0351	Neutral	anger
24	23/09/2020		10	{'neg': 0.0, 'neu': 0.459, 'pos': 0.541, 'compound': 0.7096}	0.7096	Positive	trust
25	23/09/2020		16	{'neg': 0.0, 'neu': 0.77, 'pos': 0.23, 'compound': 0.555}	0.555	Positive	positive
26	23/09/2020		28	{'neg': 0.061, 'neu': 0.774, 'pos': 0.165, 'compound': 0.4939}	0.4939	Positive	trust
27	23/09/2020		37	{'neg': 0.168, 'neu': 0.769, 'pos': 0.064, 'compound': -0.4468}	-0.4468	Negative	trust
28	23/09/2020		5	{'neg': 0.0, 'neu': 1.0, 'pos': 0.0, 'compound': 0.0}	0	Neutral	negative
29	23/09/2020		46	{'neg': 0.038, 'neu': 0.89, 'pos': 0.071, 'compound': 0.1405}	0.1405	Positive	anticipation
30	23/09/2020		34	{'neg': 0.062, 'neu': 0.938, 'pos': 0.0, 'compound': -0.2732}	-0.2732	Negative	negative
31	23/09/2020		30	{'neg': 0.082, 'neu': 0.918, 'pos': 0.0, 'compound': -0.3612}	-0.3612	Negative	positive
32	23/09/2020		25	{'neg': 0.0, 'neu': 1.0, 'pos': 0.0, 'compound': 0.0}	0	Neutral	positive
33	23/09/2020		56	{'neg': 0.034, 'neu': 0.917, 'pos': 0.049, 'compound': 0.2023}	0.2023	Positive	positive
34	23/09/2020		16	{'neg': 0.0, 'neu': 0.894, 'pos': 0.106, 'compound': 0.1695}	0.1695	Positive	anticipation
35	23/09/2020		9	{'neg': 0.0, 'neu': 1.0, 'pos': 0.0, 'compound': 0.0}	0	Neutral	No emotion
36	23/09/2020		7	{'neg': 0.0, 'neu': 1.0, 'pos': 0.0, 'compound': 0.0}	0	Neutral	No emotion
37	23/09/2020		63	{'neg': 0.07, 'neu': 0.727, 'pos': 0.203, 'compound': 0.6124}	0.6124	Positive	trust
38	23/09/2020		4	{'neg': 0.0, 'neu': 0.22, 'pos': 0.78, 'compound': 0.7964}	0.7964	Positive	No emotion
39	23/09/2020		37	{'neg': 0.071, 'neu': 0.844, 'pos': 0.084, 'compound': 0.128}	0.128	Positive	negative
40	23/09/2020		41	{'neg': 0.047, 'neu': 0.872, 'pos': 0.081, 'compound': 0.1351}	0.1351	Positive	fear
41	23/09/2020		30	{'neg': 0.05, 'neu': 0.596, 'pos': 0.355, 'compound': 0.923}	0.923	Positive	positive
42	23/09/2020		23	{'neg': 0.0, 'neu': 1.0, 'pos': 0.0, 'compound': 0.0}	0	Neutral	positive
43	23/09/2020		8	{'neg': 0.0, 'neu': 1.0, 'pos': 0.0, 'compound': 0.0}	0	Neutral	No emotion
44	23/09/2020		32	{'neg': 0.0, 'neu': 0.934, 'pos': 0.066, 'compound': 0.2263}	0.2263	Positive	No emotion
45	23/09/2020		26	{'neg': 0.077, 'neu': 0.71, 'pos': 0.212, 'compound': 0.6333}	0.6333	Positive	positive
46	23/09/2020		32	{'neg': 0.082, 'neu': 0.918, 'pos': 0.0, 'compound': -0.3987}	-0.3987	Negative	fear
47	23/09/2020		2	{'neg': 0.706, 'neu': 0.294, 'pos': 0.0, 'compound': -0.34}	-0.34	Negative	anger
48	23/09/2020		11	{'neg': 0.0, 'neu': 0.794, 'pos': 0.206, 'compound': 0.3802}	0.3802	Positive	No emotion
49	23/09/2020		36	{'neg': 0.056, 'neu': 0.911, 'pos': 0.034, 'compound': -0.1893}	-0.1893	Negative	fear
50	23/09/2020		31	{'neg': 0.118, 'neu': 0.836, 'pos': 0.046, 'compound': -0.3182}	-0.3182	Negative	fear
51	23/09/2020		19	{'neg': 0.133, 'neu': 0.749, 'pos': 0.117, 'compound': -0.0811}	-0.0811	Negative	No emotion
52	23/09/2020		30	{'neg': 0.0, 'neu': 0.909, 'pos': 0.091, 'compound': 0.4404}	0.4404	Positive	fear
53	23/09/2020		34	{'neg': 0.132, 'neu': 0.724, 'pos': 0.145, 'compound': 0.1298}	0.1298	Positive	positive
54	23/09/2020		31	{'neg': 0.08, 'neu': 0.92, 'pos': 0.0, 'compound': -0.4019}	-0.4019	Negative	fear
55	23/09/2020		8	{'neg': 0.0, 'neu': 1.0, 'pos': 0.0, 'compound': 0.0}	0	Neutral	No emotion
56	23/09/2020		12	{'neg': 0.0, 'neu': 1.0, 'pos': 0.0, 'compound': 0.0}	0	Neutral	No emotion
57	23/09/2020		49	{'neg': 0.09, 'neu': 0.701, 'pos': 0.209, 'compound': 0.7964}	0.7964	Positive	trust
58	23/09/2020		13	{'neg': 0.0, 'neu': 1.0, 'pos': 0.0, 'compound': 0.0}	0	Neutral	positive
59	23/09/2020		40	{'neg': 0.0, 'neu': 0.857, 'pos': 0.143, 'compound': 0.6124}	0.6124	Positive	positive
60	23/09/2020		20	{'neg': 0.0, 'neu': 0.857, 'pos': 0.143, 'compound': 0.4877}	0.4877	Positive	trust
61	23/09/2020		13	{'neg': 0.0, 'neu': 0.833, 'pos': 0.167, 'compound': 0.296}	0.296	Positive	No emotion
62	23/09/2020		5	{'neg': 0.0, 'neu': 1.0, 'pos': 0.0, 'compound': 0.0}	0	Neutral	trust
63	23/09/2020		9	{'neg': 0.0, 'neu': 1.0, 'pos': 0.0, 'compound': 0.0}	0	Neutral	anticipation
64	23/09/2020		14	{'neg': 0.0, 'neu': 1.0, 'pos': 0.0, 'compound': 0.0}	0	Neutral	No emotion
65	23/09/2020		15	{'neg': 0.0, 'neu': 0.806, 'pos': 0.194, 'compound': 0.34}	0.34	Positive	positive
66	23/09/2020		28	{'neg': 0.186, 'neu': 0.814, 'pos': 0.0, 'compound': -0.6908}	-0.6908	Negative	negative
67	23/09/2020		7	{'neg': 0.0, 'neu': 1.0, 'pos': 0.0, 'compound': 0.0}	0	Neutral	sadness
68	23/09/2020		6	{'neg': 0.0, 'neu': 1.0, 'pos': 0.0, 'compound': 0.0}	0	Neutral	No emotion
69	23/09/2020		34	{'neg': 0.0, 'neu': 1.0, 'pos': 0.0, 'compound': 0.0}	0	Neutral	trust
70	23/09/2020		30	{'neg': 0.065, 'neu': 0.704, 'pos': 0.23, 'compound': 0.7264}	0.7264	Positive	trust
71	23/09/2020		14	{'neg': 0.0, 'neu': 1.0, 'pos': 0.0, 'compound': 0.0}	0	Neutral	No emotion
72	23/09/2020		15	{'neg': 0.0, 'neu': 0.821, 'pos': 0.179, 'compound': 0.2905}	0.2905	Positive	No emotion
73	23/09/2020		21	{'neg': 0.0, 'neu': 1.0, 'pos': 0.0, 'compound': 0.0}	0	Neutral	anticipation
74	23/09/2020		34	{'neg': 0.0, 'neu': 1.0, 'pos': 0.0, 'compound': 0.0}	0	Neutral	positive
75	23/09/2020		28	{'neg': 0.0, 'neu': 1.0, 'pos': 0.0, 'compound': 0.0}	0	Neutral	trust
76	23/09/2020		18	{'neg': 0.0, 'neu': 1.0, 'pos': 0.0, 'compound': 0.0}	0	Neutral	anticipation
77	23/09/2020		54	{'neg': 0.044, 'neu': 0.956, 'pos': 0.0, 'compound': -0.3182}	-0.3182	Negative	anticipation
78	23/09/2020		30	{'neg': 0.078, 'neu': 0.88, 'pos': 0.041, 'compound': -0.2829}	-0.2829	Negative	positive
79	23/09/2020		22	{'neg': 0.226, 'neu': 0.599, 'pos': 0.175, 'compound': -0.0475}	-0.0475	Neutral	fear
80	23/09/2020		34	{'neg': 0.0, 'neu': 0.714, 'pos': 0.286, 'compound': 0.8689}	0.8689	Positive	positive
81	23/09/2020		24	{'neg': 0.282, 'neu': 0.718, 'pos': 0.0, 'compound': -0.8043}	-0.8043	Negative	fear
82	23/09/2020		10	{'neg': 0.0, 'neu': 1.0, 'pos': 0.0, 'compound': 0.0}	0	Neutral	sadness
83	23/09/2020		18	{'neg': 0.106, 'neu': 0.894, 'pos': 0.0, 'compound': -0.1695}	-0.1695	Negative	No emotion
84	23/09/2020		50	{'neg': 0.0, 'neu': 1.0, 'pos': 0.0, 'compound': 0.0}	0	Neutral	sadness
85	23/09/2020		47	{'neg': 0.087, 'neu': 0.883, 'pos': 0.029, 'compound': -0.5996}	-0.5996	Negative	anticipation
86	23/09/2020		11	{'neg': 0.0, 'neu': 1.0, 'pos': 0.0, 'compound': 0.0}	0	Neutral	No emotion
87	23/09/2020		18	{'neg': 0.232, 'neu': 0.668, 'pos': 0.1, 'compound': -0.4137}	-0.4137	Negative	fear
88	23/09/2020		32	{'neg': 0.0, 'neu': 0.884, 'pos': 0.116, 'compound': 0.34}	0.34	Positive	trust
89	23/09/2020		10	{'neg': 0.0, 'neu': 1.0, 'pos': 0.0, 'compound': 0.0}	0	Neutral	No emotion
90	23/09/2020		6	{'neg': 0.0, 'neu': 0.488, 'pos': 0.512, 'compound': 0.2732}	0.2732	Positive	No emotion
91	23/09/2020		13	{'neg': 0.0, 'neu': 0.803, 'pos': 0.197, 'compound': 0.4019}	0.4019	Positive	No emotion
92	23/09/2020		58	{'neg': 0.074, 'neu': 0.856, 'pos': 0.069, 'compound': -0.0772}	-0.0772	Negative	positive
93	23/09/2020		23	{'neg': 0.167, 'neu': 0.833, 'pos': 0.0, 'compound': -0.4939}	-0.4939	Negative	fear
94	23/09/2020		8	{'neg': 0.0, 'neu': 0.737, 'pos': 0.263, 'compound': 0.3612}	0.3612	Positive	No emotion
95	23/09/2020		10	{'neg': 0.252, 'neu': 0.748, 'pos': 0.0, 'compound': -0.3313}	-0.3313	Negative	No emotion
96	23/09/2020		7	{'neg': 0.0, 'neu': 1.0, 'pos': 0.0, 'compound': 0.0}	0	Neutral	No emotion
97	23/09/2020		11	{'neg': 0.0, 'neu': 0.682, 'pos': 0.318, 'compound': 0.4199}	0.4199	Positive	fear
98	23/09/2020		34	{'neg': 0.064, 'neu': 0.638, 'pos': 0.298, 'compound': 0.8731}	0.8731	Positive	positive
99	23/09/2020		11	{'neg': 0.0, 'neu': 0.71, 'pos': 0.29, 'compound': 0.4329}	0.4329	Positive	No emotion
100	23/09/2020		33	{'neg': 0.183, 'neu': 0.817, 'pos': 0.0, 'compound': -0.67}	-0.67	Negative	negative
101	23/09/2020		10	{'neg': 0.0, 'neu': 0.769, 'pos': 0.231, 'compound': 0.4588}	0.4588	Positive	fear
102	23/09/2020		32	{'neg': 0.068, 'neu': 0.932, 'pos': 0.0, 'compound': -0.2732}	-0.2732	Negative	negative
103	23/09/2020		4	{'neg': 0.0, 'neu': 0.282, 'pos': 0.718, 'compound': 0.6249}	0.6249	Positive	positive
104	23/09/2020		14	{'neg': 0.0, 'neu': 1.0, 'pos': 0.0, 'compound': 0.0}	0	Neutral	anticipation
105	23/09/2020		32	{'neg': 0.0, 'neu': 0.839, 'pos': 0.161, 'compound': 0.6369}	0.6369	Positive	anticipation
106	23/09/2020		20	{'neg': 0.0, 'neu': 1.0, 'pos': 0.0, 'compound': 0.0}	0	Neutral	positive
107	23/09/2020		7	{'neg': 0.0, 'neu': 0.645, 'pos': 0.355, 'compound': 0.5106}	0.5106	Positive	No emotion
108	23/09/2020		5	{'neg': 0.0, 'neu': 1.0, 'pos': 0.0, 'compound': 0.0}	0	Neutral	No emotion
109	23/09/2020		20	{'neg': 0.0, 'neu': 1.0, 'pos': 0.0, 'compound': 0.0}	0	Neutral	No emotion
110	23/09/2020		30	{'neg': 0.064, 'neu': 0.875, 'pos': 0.061, 'compound': -0.0258}	-0.0258	Neutral	trust
111	23/09/2020		34	{'neg': 0.062, 'neu': 0.879, 'pos': 0.059, 'compound': -0.0258}	-0.0258	Neutral	trust
112	23/09/2020		33	{'neg': 0.271, 'neu': 0.657, 'pos': 0.072, 'compound': -0.7333}	-0.7333	Negative	fear
113	23/09/2020		11	{'neg': 0.0, 'neu': 0.68, 'pos': 0.32, 'compound': 0.5106}	0.5106	Positive	No emotion
114	23/09/2020		45	{'neg': 0.0, 'neu': 0.805, 'pos': 0.195, 'compound': 0.8377}	0.8377	Positive	fear
115	23/09/2020		22	{'neg': 0.0, 'neu': 1.0, 'pos': 0.0, 'compound': 0.0}	0	Neutral	sadness
116	23/09/2020		34	{'neg': 0.0, 'neu': 0.831, 'pos': 0.169, 'compound': 0.6249}	0.6249	Positive	trust
117	23/09/2020		7	{'neg': 0.0, 'neu': 1.0, 'pos': 0.0, 'compound': 0.0}	0	Neutral	No emotion
118	23/09/2020		26	{'neg': 0.0, 'neu': 0.856, 'pos': 0.144, 'compound': 0.6369}	0.6369	Positive	positive
119	23/09/2020		10	{'neg': 0.0, 'neu': 1.0, 'pos': 0.0, 'compound': 0.0}	0	Neutral	positive
120	23/09/2020		6	{'neg': 0.546, 'neu': 0.454, 'pos': 0.0, 'compound': -0.3412}	-0.3412	Negative	No emotion
121	23/09/2020		53	{'neg': 0.035, 'neu': 0.796, 'pos': 0.17, 'compound': 0.7791}	0.7791	Positive	trust
122	23/09/2020		19	{'neg': 0.0, 'neu': 0.594, 'pos': 0.406, 'compound': 0.8353}	0.8353	Positive	trust
123	23/09/2020		38	{'neg': 0.048, 'neu': 0.952, 'pos': 0.0, 'compound': -0.1779}	-0.1779	Negative	fear
124	23/09/2020		17	{'neg': 0.0, 'neu': 0.816, 'pos': 0.184, 'compound': 0.4019}	0.4019	Positive	No emotion
125	23/09/2020		20	{'neg': 0.0, 'neu': 0.884, 'pos': 0.116, 'compound': 0.3612}	0.3612	Positive	trust
126	23/09/2020		34	{'neg': 0.057, 'neu': 0.868, 'pos': 0.075, 'compound': 0.168}	0.168	Positive	positive
127	23/09/2020		29	{'neg': 0.0, 'neu': 0.88, 'pos': 0.12, 'compound': 0.3802}	0.3802	Positive	No emotion
128	23/09/2020		4	{'neg': 0.643, 'neu': 0.357, 'pos': 0.0, 'compound': -0.5574}	-0.5574	Negative	anger
129	23/09/2020		22	{'neg': 0.0, 'neu': 0.88, 'pos': 0.12, 'compound': 0.4314}	0.4314	Positive	positive
130	23/09/2020		17	{'neg': 0.0, 'neu': 1.0, 'pos': 0.0, 'compound': 0.0}	0	Neutral	No emotion
131	23/09/2020		14	{'neg': 0.0, 'neu': 1.0, 'pos': 0.0, 'compound': 0.0}	0	Neutral	No emotion
132	23/09/2020		19	{'neg': 0.0, 'neu': 1.0, 'pos': 0.0, 'compound': 0.0}	0	Neutral	No emotion
133	23/09/2020		9	{'neg': 0.0, 'neu': 1.0, 'pos': 0.0, 'compound': 0.0}	0	Neutral	No emotion
134	23/09/2020		9	{'neg': 0.0, 'neu': 1.0, 'pos': 0.0, 'compound': 0.0}	0	Neutral	No emotion
135	23/09/2020		8	{'neg': 0.0, 'neu': 1.0, 'pos': 0.0, 'compound': 0.0}	0	Neutral	positive
136	23/09/2020		4	{'neg': 0.0, 'neu': 1.0, 'pos': 0.0, 'compound': 0.0}	0	Neutral	No emotion
137	23/09/2020		13	{'neg': 0.0, 'neu': 1.0, 'pos': 0.0, 'compound': 0.0}	0	Neutral	trust
138	23/09/2020		9	{'neg': 0.211, 'neu': 0.563, 'pos': 0.225, 'compound': 0.0516}	0.0516	Positive	positive
139	23/09/2020		23	{'neg': 0.0, 'neu': 0.735, 'pos': 0.265, 'compound': 0.7579}	0.7579	Positive	positive
140	23/09/2020		14	{'neg': 0.0, 'neu': 1.0, 'pos': 0.0, 'compound': 0.0}	0	Neutral	No emotion
141	23/09/2020		13	{'neg': 0.0, 'neu': 1.0, 'pos': 0.0, 'compound': 0.0}	0	Neutral	No emotion
142	23/09/2020		8	{'neg': 0.0, 'neu': 0.701, 'pos': 0.299, 'compound': 0.4561}	0.4561	Positive	trust
143	23/09/2020		26	{'neg': 0.078, 'neu': 0.85, 'pos': 0.072, 'compound': -0.0412}	-0.0412	Neutral	anger
144	23/09/2020		13	{'neg': 0.0, 'neu': 0.64, 'pos': 0.36, 'compound': 0.6696}	0.6696	Positive	positive
145	23/09/2020		28	{'neg': 0.0, 'neu': 0.667, 'pos': 0.333, 'compound': 0.8591}	0.8591	Positive	positive
146	23/09/2020		30	{'neg': 0.066, 'neu': 0.812, 'pos': 0.122, 'compound': 0.2023}	0.2023	Positive	anger
147	23/09/2020		50	{'neg': 0.049, 'neu': 0.871, 'pos': 0.079, 'compound': 0.3094}	0.3094	Positive	positive
148	23/09/2020		30	{'neg': 0.0, 'neu': 1.0, 'pos': 0.0, 'compound': 0.0}	0	Neutral	trust
149	23/09/2020		50	{'neg': 0.052, 'neu': 0.865, 'pos': 0.083, 'compound': 0.3094}	0.3094	Positive	positive
150	23/09/2020		25	{'neg': 0.0, 'neu': 1.0, 'pos': 0.0, 'compound': 0.0}	0	Neutral	surprise
151	23/09/2020		36	{'neg': 0.0, 'neu': 0.805, 'pos': 0.195, 'compound': 0.7906}	0.7906	Positive	trust
152	23/09/2020		11	{'neg': 0.0, 'neu': 1.0, 'pos': 0.0, 'compound': 0.0}	0	Neutral	trust
153	23/09/2020		13	{'neg': 0.0, 'neu': 1.0, 'pos': 0.0, 'compound': 0.0}	0	Neutral	anticipation
154	23/09/2020		52	{'neg': 0.0, 'neu': 0.686, 'pos': 0.314, 'compound': 0.946}	0.946	Positive	positive
155	23/09/2020		10	{'neg': 0.0, 'neu': 0.49, 'pos': 0.51, 'compound': 0.6369}	0.6369	Positive	No emotion
156	23/09/2020		47	{'neg': 0.0, 'neu': 0.635, 'pos': 0.365, 'compound': 0.9584}	0.9584	Positive	positive
157	23/09/2020		23	{'neg': 0.0, 'neu': 0.847, 'pos': 0.153, 'compound': 0.4404}	0.4404	Positive	anticipation
158	23/09/2020		10	{'neg': 0.333, 'neu': 0.667, 'pos': 0.0, 'compound': -0.6115}	-0.6115	Negative	anger
159	23/09/2020		22	{'neg': 0.0, 'neu': 0.825, 'pos': 0.175, 'compound': 0.3818}	0.3818	Positive	positive
160	23/09/2020		17	{'neg': 0.0, 'neu': 1.0, 'pos': 0.0, 'compound': 0.0}	0	Neutral	trust
161	23/09/2020		16	{'neg': 0.0, 'neu': 0.8, 'pos': 0.2, 'compound': 0.5423}	0.5423	Positive	trust
162	23/09/2020		26	{'neg': 0.109, 'neu': 0.756, 'pos': 0.134, 'compound': 0.4071}	0.4071	Positive	trust
163	23/09/2020		42	{'neg': 0.038, 'neu': 0.885, 'pos': 0.078, 'compound': 0.2054}	0.2054	Positive	negative
164	23/09/2020		13	{'neg': 0.0, 'neu': 1.0, 'pos': 0.0, 'compound': 0.0}	0	Neutral	trust
165	23/09/2020		29	{'neg': 0.07, 'neu': 0.93, 'pos': 0.0, 'compound': -0.2732}	-0.2732	Negative	positive
166	23/09/2020		26	{'neg': 0.0, 'neu': 0.873, 'pos': 0.127, 'compound': 0.5191}	0.5191	Positive	negative
167	23/09/2020		43	{'neg': 0.149, 'neu': 0.79, 'pos': 0.061, 'compound': -0.6114}	-0.6114	Negative	fear
168	23/09/2020		10	{'neg': 0.0, 'neu': 1.0, 'pos': 0.0, 'compound': 0.0}	0	Neutral	No emotion
169	23/09/2020		21	{'neg': 0.134, 'neu': 0.866, 'pos': 0.0, 'compound': -0.4767}	-0.4767	Negative	fear
170	23/09/2020		18	{'neg': 0.0, 'neu': 0.88, 'pos': 0.12, 'compound': 0.128}	0.128	Positive	No emotion
171	23/09/2020		17	{'neg': 0.0, 'neu': 0.806, 'pos': 0.194, 'compound': 0.5574}	0.5574	Positive	positive
172	23/09/2020		36	{'neg': 0.0, 'neu': 0.785, 'pos': 0.215, 'compound': 0.8176}	0.8176	Positive	fear
173	23/09/2020		24	{'neg': 0.097, 'neu': 0.79, 'pos': 0.114, 'compound': 0.1007}	0.1007	Positive	No emotion
174	23/09/2020		20	{'neg': 0.0, 'neu': 0.861, 'pos': 0.139, 'compound': 0.4404}	0.4404	Positive	anticipation
175	23/09/2020		27	{'neg': 0.236, 'neu': 0.764, 'pos': 0.0, 'compound': -0.8131}	-0.8131	Negative	negative
176	23/09/2020		22	{'neg': 0.0, 'neu': 1.0, 'pos': 0.0, 'compound': 0.0}	0	Neutral	No emotion
177	23/09/2020		21	{'neg': 0.0, 'neu': 0.872, 'pos': 0.128, 'compound': 0.3612}	0.3612	Positive	fear
178	23/09/2020		12	{'neg': 0.0, 'neu': 1.0, 'pos': 0.0, 'compound': 0.0}	0	Neutral	No emotion
179	23/09/2020		23	{'neg': 0.0, 'neu': 0.643, 'pos': 0.357, 'compound': 0.8356}	0.8356	Positive	trust
180	23/09/2020		22	{'neg': 0.0, 'neu': 0.866, 'pos': 0.134, 'compound': 0.5007}	0.5007	Positive	positive
181	23/09/2020		13	{'neg': 0.0, 'neu': 0.784, 'pos': 0.216, 'compound': 0.296}	0.296	Positive	No emotion
182	23/09/2020		12	{'neg': 0.0, 'neu': 1.0, 'pos': 0.0, 'compound': 0.0}	0	Neutral	No emotion
183	23/09/2020		28	{'neg': 0.0, 'neu': 1.0, 'pos': 0.0, 'compound': 0.0}	0	Neutral	positive
184	23/09/2020		8	{'neg': 0.0, 'neu': 1.0, 'pos': 0.0, 'compound': 0.0}	0	Neutral	No emotion
185	23/09/2020		6	{'neg': 0.0, 'neu': 0.488, 'pos': 0.512, 'compound': 0.2732}	0.2732	Positive	No emotion
186	23/09/2020		15	{'neg': 0.0, 'neu': 0.82, 'pos': 0.18, 'compound': 0.296}	0.296	Positive	No emotion
187	23/09/2020		20	{'neg': 0.0, 'neu': 1.0, 'pos': 0.0, 'compound': 0.0}	0	Neutral	trust
188	23/09/2020		34	{'neg': 0.101, 'neu': 0.758, 'pos': 0.141, 'compound': 0.154}	0.154	Positive	trust
189	23/09/2020		20	{'neg': 0.104, 'neu': 0.896, 'pos': 0.0, 'compound': -0.323}	-0.323	Negative	trust
190	23/09/2020		42	{'neg': 0.059, 'neu': 0.884, 'pos': 0.057, 'compound': -0.0258}	-0.0258	Neutral	negative
191	23/09/2020		25	{'neg': 0.0, 'neu': 0.824, 'pos': 0.176, 'compound': 0.5719}	0.5719	Positive	positive
192	23/09/2020		43	{'neg': 0.095, 'neu': 0.827, 'pos': 0.078, 'compound': -0.4118}	-0.4118	Negative	trust
193	23/09/2020		33	{'neg': 0.0, 'neu': 0.917, 'pos': 0.083, 'compound': 0.4404}	0.4404	Positive	anticipation
194	23/09/2020		7	{'neg': 0.0, 'neu': 1.0, 'pos': 0.0, 'compound': 0.0}	0	Neutral	anger
195	23/09/2020		26	{'neg': 0.0, 'neu': 0.884, 'pos': 0.116, 'compound': 0.4404}	0.4404	Positive	anticipation
196	23/09/2020		10	{'neg': 0.0, 'neu': 1.0, 'pos': 0.0, 'compound': 0.0}	0	Neutral	No emotion
197	23/09/2020		20	{'neg': 0.0, 'neu': 1.0, 'pos': 0.0, 'compound': 0.0}	0	Neutral	No emotion
198	23/09/2020		4	{'neg': 0.0, 'neu': 1.0, 'pos': 0.0, 'compound': 0.0}	0	Neutral	No emotion
199	23/09/2020		2	{'neg': 0.706, 'neu': 0.294, 'pos': 0.0, 'compound': -0.3412}	-0.3412	Negative	No emotion
200	23/09/2020		44	{'neg': 0.036, 'neu': 0.873, 'pos': 0.092, 'compound': 0.3506}	0.3506	Positive	fear
201	23/09/2020		17	{'neg': 0.0, 'neu': 0.694, 'pos': 0.306, 'compound': 0.6476}	0.6476	Positive	No emotion
202	23/09/2020		22	{'neg': 0.0, 'neu': 1.0, 'pos': 0.0, 'compound': 0.0}	0	Neutral	No emotion
203	23/09/2020		49	{'neg': 0.18, 'neu': 0.82, 'pos': 0.0, 'compound': -0.8156}	-0.8156	Negative	negative
204	23/09/2020		3	{'neg': 0.0, 'neu': 0.401, 'pos': 0.599, 'compound': 0.4574}	0.4574	Positive	No emotion
205	23/09/2020		22	{'neg': 0.0, 'neu': 0.829, 'pos': 0.171, 'compound': 0.4019}	0.4019	Positive	anticipation
206	23/09/2020		8	{'neg': 0.0, 'neu': 0.548, 'pos': 0.452, 'compound': 0.5106}	0.5106	Positive	No emotion
207	23/09/2020		28	{'neg': 0.0, 'neu': 0.883, 'pos': 0.117, 'compound': 0.4927}	0.4927	Positive	anticipation
208	23/09/2020		4	{'neg': 0.0, 'neu': 1.0, 'pos': 0.0, 'compound': 0.0}	0	Neutral	No emotion
209	23/09/2020		59	{'neg': 0.04, 'neu': 0.871, 'pos': 0.089, 'compound': 0.4389}	0.4389	Positive	trust
210	23/09/2020		19	{'neg': 0.17, 'neu': 0.83, 'pos': 0.0, 'compound': -0.5696}	-0.5696	Negative	fear
211	23/09/2020		35	{'neg': 0.101, 'neu': 0.899, 'pos': 0.0, 'compound': -0.4836}	-0.4836	Negative	positive
212	23/09/2020		4	{'neg': 0.0, 'neu': 1.0, 'pos': 0.0, 'compound': 0.0}	0	Neutral	No emotion
213	23/09/2020		2	{'neg': 0.0, 'neu': 1.0, 'pos': 0.0, 'compound': 0.0}	0	Neutral	No emotion
214	23/09/2020		10	{'neg': 0.0, 'neu': 1.0, 'pos': 0.0, 'compound': 0.0}	0	Neutral	negative
215	23/09/2020		29	{'neg': 0.0, 'neu': 0.833, 'pos': 0.167, 'compound': 0.6369}	0.6369	Positive	negative
216	23/09/2020		20	{'neg': 0.217, 'neu': 0.783, 'pos': 0.0, 'compound': -0.6124}	-0.6124	Negative	anger
217	23/09/2020		1	{'neg': 0.0, 'neu': 1.0, 'pos': 0.0, 'compound': 0.0}	0	Neutral	No emotion
218	23/09/2020		22	{'neg': 0.0, 'neu': 1.0, 'pos': 0.0, 'compound': 0.0}	0	Neutral	negative
219	23/09/2020		35	{'neg': 0.0, 'neu': 0.857, 'pos': 0.143, 'compound': 0.6124}	0.6124	Positive	trust
220	23/09/2020		9	{'neg': 0.0, 'neu': 1.0, 'pos': 0.0, 'compound': 0.0}	0	Neutral	trust
221	23/09/2020		12	{'neg': 0.0, 'neu': 1.0, 'pos': 0.0, 'compound': 0.0}	0	Neutral	No emotion
222	23/09/2020		32	{'neg': 0.091, 'neu': 0.909, 'pos': 0.0, 'compound': -0.3182}	-0.3182	Negative	trust
223	23/09/2020		39	{'neg': 0.0, 'neu': 1.0, 'pos': 0.0, 'compound': 0.0}	0	Neutral	positive
224	23/09/2020		14	{'neg': 0.0, 'neu': 1.0, 'pos': 0.0, 'compound': 0.0}	0	Neutral	trust
225	23/09/2020		10	{'neg': 0.0, 'neu': 1.0, 'pos': 0.0, 'compound': 0.0}	0	Neutral	No emotion
226	23/09/2020		7	{'neg': 0.0, 'neu': 1.0, 'pos': 0.0, 'compound': 0.0}	0	Neutral	No emotion
227	23/09/2020		3	{'neg': 0.0, 'neu': 1.0, 'pos': 0.0, 'compound': 0.0}	0	Neutral	trust
228	23/09/2020		8	{'neg': 0.412, 'neu': 0.588, 'pos': 0.0, 'compound': -0.4215}	-0.4215	Negative	No emotion
229	23/09/2020		51	{'neg': 0.129, 'neu': 0.871, 'pos': 0.0, 'compound': -0.7256}	-0.7256	Negative	negative
230	23/09/2020		8	{'neg': 0.0, 'neu': 0.795, 'pos': 0.205, 'compound': 0.2023}	0.2023	Positive	No emotion
231	23/09/2020		16	{'neg': 0.0, 'neu': 1.0, 'pos': 0.0, 'compound': 0.0}	0	Neutral	surprise
232	23/09/2020		5	{'neg': 0.0, 'neu': 1.0, 'pos': 0.0, 'compound': 0.0}	0	Neutral	anticipation
233	23/09/2020		13	{'neg': 0.0, 'neu': 1.0, 'pos': 0.0, 'compound': 0.0}	0	Neutral	No emotion
234	23/09/2020		9	{'neg': 0.0, 'neu': 1.0, 'pos': 0.0, 'compound': 0.0}	0	Neutral	No emotion
235	23/09/2020		16	{'neg': 0.236, 'neu': 0.764, 'pos': 0.0, 'compound': -0.4168}	-0.4168	Negative	positive
236	23/09/2020		8	{'neg': 0.0, 'neu': 1.0, 'pos': 0.0, 'compound': 0.0}	0	Neutral	No emotion
237	23/09/2020		18	{'neg': 0.0, 'neu': 0.787, 'pos': 0.213, 'compound': 0.4019}	0.4019	Positive	No emotion
238	23/09/2020		16	{'neg': 0.0, 'neu': 0.805, 'pos': 0.195, 'compound': 0.3374}	0.3374	Positive	trust
239	23/09/2020		6	{'neg': 0.0, 'neu': 1.0, 'pos': 0.0, 'compound': 0.0}	0	Neutral	No emotion
240	23/09/2020		8	{'neg': 0.353, 'neu': 0.489, 'pos': 0.158, 'compound': -0.5562}	-0.5562	Negative	anger
241	23/09/2020		12	{'neg': 0.0, 'neu': 0.74, 'pos': 0.26, 'compound': 0.4871}	0.4871	Positive	No emotion
242	23/09/2020		50	{'neg': 0.047, 'neu': 0.804, 'pos': 0.149, 'compound': 0.5938}	0.5938	Positive	fear
243	23/09/2020		31	{'neg': 0.0, 'neu': 1.0, 'pos': 0.0, 'compound': 0.0}	0	Neutral	No emotion
244	23/09/2020		16	{'neg': 0.0, 'neu': 1.0, 'pos': 0.0, 'compound': 0.0}	0	Neutral	No emotion
245	23/09/2020		32	{'neg': 0.0, 'neu': 0.906, 'pos': 0.094, 'compound': 0.3802}	0.3802	Positive	positive
246	23/09/2020		4	{'neg': 0.0, 'neu': 0.556, 'pos': 0.444, 'compound': 0.4926}	0.4926	Positive	No emotion
247	23/09/2020		8	{'neg': 0.0, 'neu': 1.0, 'pos': 0.0, 'compound': 0.0}	0	Neutral	sadness
248	23/09/2020		7	{'neg': 0.0, 'neu': 1.0, 'pos': 0.0, 'compound': 0.0}	0	Neutral	anticipation
249	23/09/2020		4	{'neg': 0.0, 'neu': 0.526, 'pos': 0.474, 'compound': 0.4019}	0.4019	Positive	No emotion
250	23/09/2020		30	{'neg': 0.0, 'neu': 0.663, 'pos': 0.337, 'compound': 0.8934}	0.8934	Positive	positive
251	23/09/2020		9	{'neg': 0.0, 'neu': 1.0, 'pos': 0.0, 'compound': 0.0}	0	Neutral	positive
252	23/09/2020		9	{'neg': 0.216, 'neu': 0.784, 'pos': 0.0, 'compound': -0.296}	-0.296	Negative	fear
253	23/09/2020		26	{'neg': 0.072, 'neu': 0.757, 'pos': 0.17, 'compound': 0.431}	0.431	Positive	fear
254	23/09/2020		22	{'neg': 0.0, 'neu': 1.0, 'pos': 0.0, 'compound': 0.0}	0	Neutral	trust
255	23/09/2020		17	{'neg': 0.077, 'neu': 0.765, 'pos': 0.158, 'compound': 0.3818}	0.3818	Positive	trust
256	23/09/2020		47	{'neg': 0.079, 'neu': 0.921, 'pos': 0.0, 'compound': -0.3632}	-0.3632	Negative	fear
257	23/09/2020		3	{'neg': 0.0, 'neu': 1.0, 'pos': 0.0, 'compound': 0.0}	0	Neutral	No emotion
258	23/09/2020		38	{'neg': 0.174, 'neu': 0.799, 'pos': 0.028, 'compound': -0.7207}	-0.7207	Negative	fear
259	23/09/2020		18	{'neg': 0.0, 'neu': 1.0, 'pos': 0.0, 'compound': 0.0}	0	Neutral	anger
260	23/09/2020		7	{'neg': 0.0, 'neu': 1.0, 'pos': 0.0, 'compound': 0.0}	0	Neutral	No emotion
261	23/09/2020		39	{'neg': 0.0, 'neu': 1.0, 'pos': 0.0, 'compound': 0.0}	0	Neutral	trust
262	23/09/2020		26	{'neg': 0.236, 'neu': 0.764, 'pos': 0.0, 'compound': -0.7783}	-0.7783	Negative	fear
263	23/09/2020		19	{'neg': 0.0, 'neu': 1.0, 'pos': 0.0, 'compound': 0.0}	0	Neutral	No emotion
264	23/09/2020		44	{'neg': 0.0, 'neu': 0.76, 'pos': 0.24, 'compound': 0.8934}	0.8934	Positive	positive
265	23/09/2020		8	{'neg': 0.0, 'neu': 0.745, 'pos': 0.255, 'compound': 0.34}	0.34	Positive	fear
266	23/09/2020		21	{'neg': 0.223, 'neu': 0.777, 'pos': 0.0, 'compound': -0.5106}	-0.5106	Negative	fear
267	23/09/2020		44	{'neg': 0.0, 'neu': 0.76, 'pos': 0.24, 'compound': 0.8934}	0.8934	Positive	positive
268	23/09/2020		17	{'neg': 0.0, 'neu': 1.0, 'pos': 0.0, 'compound': 0.0}	0	Neutral	No emotion
269	23/09/2020		46	{'neg': 0.0, 'neu': 0.915, 'pos': 0.085, 'compound': 0.5859}	0.5859	Positive	trust
270	23/09/2020		14	{'neg': 0.0, 'neu': 1.0, 'pos': 0.0, 'compound': 0.0}	0	Neutral	negative
271	23/09/2020		17	{'neg': 0.116, 'neu': 0.884, 'pos': 0.0, 'compound': -0.2732}	-0.2732	Negative	anger
272	23/09/2020		9	{'neg': 0.306, 'neu': 0.694, 'pos': 0.0, 'compound': -0.4753}	-0.4753	Negative	negative
273	23/09/2020		36	{'neg': 0.096, 'neu': 0.904, 'pos': 0.0, 'compound': -0.5574}	-0.5574	Negative	fear
274	23/09/2020		13	{'neg': 0.444, 'neu': 0.556, 'pos': 0.0, 'compound': -0.7351}	-0.7351	Negative	negative
275	23/09/2020		13	{'neg': 0.0, 'neu': 1.0, 'pos': 0.0, 'compound': 0.0}	0	Neutral	No emotion
276	23/09/2020		26	{'neg': 0.0, 'neu': 0.822, 'pos': 0.178, 'compound': 0.6369}	0.6369	Positive	No emotion
277	23/09/2020		52	{'neg': 0.05, 'neu': 0.821, 'pos': 0.129, 'compound': 0.7506}	0.7506	Positive	fear
278	23/09/2020		14	{'neg': 0.0, 'neu': 1.0, 'pos': 0.0, 'compound': 0.0}	0	Neutral	positive
279	23/09/2020		8	{'neg': 0.0, 'neu': 1.0, 'pos': 0.0, 'compound': 0.0}	0	Neutral	No emotion
280	23/09/2020		9	{'neg': 0.0, 'neu': 0.747, 'pos': 0.253, 'compound': 0.2584}	0.2584	Positive	negative
281	23/09/2020		43	{'neg': 0.076, 'neu': 0.864, 'pos': 0.059, 'compound': 0.2278}	0.2278	Positive	negative
282	23/09/2020		21	{'neg': 0.0, 'neu': 1.0, 'pos': 0.0, 'compound': 0.0}	0	Neutral	anticipation
283	23/09/2020		7	{'neg': 0.0, 'neu': 0.517, 'pos': 0.483, 'compound': 0.4215}	0.4215	Positive	trust
284	23/09/2020		10	{'neg': 0.0, 'neu': 1.0, 'pos': 0.0, 'compound': 0.0}	0	Neutral	anticipation
285	23/09/2020		25	{'neg': 0.0, 'neu': 0.713, 'pos': 0.287, 'compound': 0.8156}	0.8156	Positive	trust
286	23/09/2020		20	{'neg': 0.0, 'neu': 0.847, 'pos': 0.153, 'compound': 0.4404}	0.4404	Positive	trust
287	23/09/2020		49	{'neg': 0.023, 'neu': 0.764, 'pos': 0.213, 'compound': 0.8999}	0.8999	Positive	positive
288	23/09/2020		21	{'neg': 0.0, 'neu': 0.76, 'pos': 0.24, 'compound': 0.69}	0.69	Positive	No emotion
289	23/09/2020		18	{'neg': 0.0, 'neu': 0.771, 'pos': 0.229, 'compound': 0.5358}	0.5358	Positive	anger
290	23/09/2020		41	{'neg': 0.048, 'neu': 0.818, 'pos': 0.134, 'compound': 0.5859}	0.5859	Positive	positive
291	23/09/2020		16	{'neg': 0.0, 'neu': 1.0, 'pos': 0.0, 'compound': 0.0}	0	Neutral	anger
292	23/09/2020		13	{'neg': 0.0, 'neu': 1.0, 'pos': 0.0, 'compound': 0.0}	0	Neutral	No emotion
293	23/09/2020		19	{'neg': 0.0, 'neu': 1.0, 'pos': 0.0, 'compound': 0.0}	0	Neutral	anticipation
294	23/09/2020		17	{'neg': 0.0, 'neu': 1.0, 'pos': 0.0, 'compound': 0.0}	0	Neutral	No emotion
295	23/09/2020		36	{'neg': 0.0, 'neu': 0.902, 'pos': 0.098, 'compound': 0.5719}	0.5719	Positive	positive
296	23/09/2020		17	{'neg': 0.0, 'neu': 0.86, 'pos': 0.14, 'compound': 0.3818}	0.3818	Positive	positive
297	23/09/2020		12	{'neg': 0.219, 'neu': 0.781, 'pos': 0.0, 'compound': -0.4215}	-0.4215	Negative	No emotion
298	23/09/2020		53	{'neg': 0.088, 'neu': 0.807, 'pos': 0.105, 'compound': 0.2359}	0.2359	Positive	fear
299	23/09/2020		6	{'neg': 0.0, 'neu': 1.0, 'pos': 0.0, 'compound': 0.0}	0	Neutral	No emotion
300	23/09/2020		4	{'neg': 0.0, 'neu': 0.508, 'pos': 0.492, 'compound': 0.4404}	0.4404	Positive	positive
301	23/09/2020		21	{'neg': 0.0, 'neu': 1.0, 'pos': 0.0, 'compound': 0.0}	0	Neutral	anticipation
302	23/09/2020		11	{'neg': 0.0, 'neu': 1.0, 'pos': 0.0, 'compound': 0.0}	0	Neutral	No emotion
303	23/09/2020		46	{'neg': 0.0, 'neu': 1.0, 'pos': 0.0, 'compound': 0.0}	0	Neutral	trust
304	23/09/2020		1	{'neg': 0.0, 'neu': 1.0, 'pos': 0.0, 'compound': 0.0}	0	Neutral	No emotion
305	23/09/2020		56	{'neg': 0.1, 'neu': 0.715, 'pos': 0.185, 'compound': 0.8224}	0.8224	Positive	positive
306	23/09/2020		9	{'neg': 0.0, 'neu': 1.0, 'pos': 0.0, 'compound': 0.0}	0	Neutral	anger
307	23/09/2020		13	{'neg': 0.0, 'neu': 1.0, 'pos': 0.0, 'compound': 0.0}	0	Neutral	No emotion
308	23/09/2020		35	{'neg': 0.206, 'neu': 0.794, 'pos': 0.0, 'compound': -0.8316}	-0.8316	Negative	anticipation
309	23/09/2020		33	{'neg': 0.0, 'neu': 1.0, 'pos': 0.0, 'compound': 0.0}	0	Neutral	positive
310	23/09/2020		19	{'neg': 0.0, 'neu': 0.752, 'pos': 0.248, 'compound': 0.6808}	0.6808	Positive	sadness
311	23/09/2020		15	{'neg': 0.173, 'neu': 0.827, 'pos': 0.0, 'compound': -0.3182}	-0.3182	Negative	positive
312	23/09/2020		53	{'neg': 0.262, 'neu': 0.738, 'pos': 0.0, 'compound': -0.9429}	-0.9429	Negative	negative
313	23/09/2020		18	{'neg': 0.091, 'neu': 0.909, 'pos': 0.0, 'compound': -0.0772}	-0.0772	Negative	No emotion
314	23/09/2020		10	{'neg': 0.0, 'neu': 1.0, 'pos': 0.0, 'compound': 0.0}	0	Neutral	No emotion
315	23/09/2020		13	{'neg': 0.0, 'neu': 1.0, 'pos': 0.0, 'compound': 0.0}	0	Neutral	trust
316	23/09/2020		23	{'neg': 0.0, 'neu': 0.693, 'pos': 0.307, 'compound': 0.4767}	0.4767	Positive	trust
317	23/09/2020		25	{'neg': 0.0, 'neu': 0.831, 'pos': 0.169, 'compound': 0.5956}	0.5956	Positive	trust
318	23/09/2020		42	{'neg': 0.0, 'neu': 0.934, 'pos': 0.066, 'compound': 0.34}	0.34	Positive	No emotion
319	23/09/2020		14	{'neg': 0.0, 'neu': 1.0, 'pos': 0.0, 'compound': 0.0}	0	Neutral	No emotion
320	23/09/2020		22	{'neg': 0.0, 'neu': 1.0, 'pos': 0.0, 'compound': 0.0}	0	Neutral	No emotion
321	23/09/2020		11	{'neg': 0.0, 'neu': 0.402, 'pos': 0.598, 'compound': 0.8979}	0.8979	Positive	No emotion
322	23/09/2020		12	{'neg': 0.0, 'neu': 1.0, 'pos': 0.0, 'compound': 0.0}	0	Neutral	positive
323	23/09/2020		7	{'neg': 0.0, 'neu': 0.518, 'pos': 0.482, 'compound': 0.4199}	0.4199	Positive	anticipation
324	23/09/2020		8	{'neg': 0.0, 'neu': 1.0, 'pos': 0.0, 'compound': 0.0}	0	Neutral	negative
325	23/09/2020		57	{'neg': 0.022, 'neu': 0.772, 'pos': 0.206, 'compound': 0.8999}	0.8999	Positive	positive
326	23/09/2020		48	{'neg': 0.0, 'neu': 0.941, 'pos': 0.059, 'compound': 0.4106}	0.4106	Positive	trust
327	23/09/2020		28	{'neg': 0.085, 'neu': 0.69, 'pos': 0.225, 'compound': 0.643}	0.643	Positive	trust
328	23/09/2020		7	{'neg': 0.0, 'neu': 0.674, 'pos': 0.326, 'compound': 0.4404}	0.4404	Positive	No emotion
329	23/09/2020		43	{'neg': 0.0, 'neu': 0.654, 'pos': 0.346, 'compound': 0.9313}	0.9313	Positive	anticipation
330	23/09/2020		42	{'neg': 0.043, 'neu': 0.87, 'pos': 0.087, 'compound': 0.4215}	0.4215	Positive	positive
331	23/09/2020		30	{'neg': 0.0, 'neu': 0.746, 'pos': 0.254, 'compound': 0.8343}	0.8343	Positive	positive
332	23/09/2020		7	{'neg': 0.0, 'neu': 1.0, 'pos': 0.0, 'compound': 0.0}	0	Neutral	No emotion
333	23/09/2020		16	{'neg': 0.0, 'neu': 1.0, 'pos': 0.0, 'compound': 0.0}	0	Neutral	positive
334	23/09/2020		9	{'neg': 0.0, 'neu': 0.648, 'pos': 0.352, 'compound': 0.504}	0.504	Positive	negative
335	23/09/2020		28	{'neg': 0.11, 'neu': 0.89, 'pos': 0.0, 'compound': -0.3804}	-0.3804	Negative	No emotion
336	23/09/2020		9	{'neg': 0.0, 'neu': 0.612, 'pos': 0.388, 'compound': 0.4898}	0.4898	Positive	anticipation
337	23/09/2020		18	{'neg': 0.0, 'neu': 1.0, 'pos': 0.0, 'compound': 0.0}	0	Neutral	No emotion
338	23/09/2020		13	{'neg': 0.0, 'neu': 1.0, 'pos': 0.0, 'compound': 0.0}	0	Neutral	anticipation
339	23/09/2020		9	{'neg': 0.0, 'neu': 0.769, 'pos': 0.231, 'compound': 0.2732}	0.2732	Positive	trust
340	23/09/2020		25	{'neg': 0.0, 'neu': 1.0, 'pos': 0.0, 'compound': 0.0}	0	Neutral	No emotion
341	23/09/2020		6	{'neg': 0.0, 'neu': 1.0, 'pos': 0.0, 'compound': 0.0}	0	Neutral	No emotion
342	23/09/2020		7	{'neg': 0.0, 'neu': 1.0, 'pos': 0.0, 'compound': 0.0}	0	Neutral	No emotion
343	23/09/2020		28	{'neg': 0.0, 'neu': 0.866, 'pos': 0.134, 'compound': 0.34}	0.34	Positive	anticipation
344	23/09/2020		6	{'neg': 0.0, 'neu': 1.0, 'pos': 0.0, 'compound': 0.0}	0	Neutral	No emotion
345	23/09/2020		19	{'neg': 0.0, 'neu': 0.448, 'pos': 0.552, 'compound': 0.9325}	0.9325	Positive	positive
346	23/09/2020		13	{'neg': 0.0, 'neu': 1.0, 'pos': 0.0, 'compound': 0.0}	0	Neutral	anticipation
347	23/09/2020		23	{'neg': 0.0, 'neu': 0.866, 'pos': 0.134, 'compound': 0.504}	0.504	Positive	positive
348	23/09/2020		46	{'neg': 0.063, 'neu': 0.884, 'pos': 0.053, 'compound': -0.1027}	-0.1027	Negative	positive
349	23/09/2020		9	{'neg': 0.0, 'neu': 0.513, 'pos': 0.487, 'compound': 0.6908}	0.6908	Positive	positive
350	23/09/2020		15	{'neg': 0.0, 'neu': 1.0, 'pos': 0.0, 'compound': 0.0}	0	Neutral	trust
351	23/09/2020		18	{'neg': 0.0, 'neu': 0.703, 'pos': 0.297, 'compound': 0.6696}	0.6696	Positive	trust
352	23/09/2020		26	{'neg': 0.0, 'neu': 0.936, 'pos': 0.064, 'compound': 0.128}	0.128	Positive	positive
353	23/09/2020		30	{'neg': 0.0, 'neu': 0.932, 'pos': 0.068, 'compound': 0.2625}	0.2625	Positive	trust
354	23/09/2020		16	{'neg': 0.0, 'neu': 1.0, 'pos': 0.0, 'compound': 0.0}	0	Neutral	No emotion
355	23/09/2020		26	{'neg': 0.067, 'neu': 0.667, 'pos': 0.267, 'compound': 0.743}	0.743	Positive	positive
356	23/09/2020		46	{'neg': 0.043, 'neu': 0.793, 'pos': 0.164, 'compound': 0.6369}	0.6369	Positive	negative
357	23/09/2020		9	{'neg': 0.583, 'neu': 0.417, 'pos': 0.0, 'compound': -0.8126}	-0.8126	Negative	negative
358	23/09/2020		48	{'neg': 0.0, 'neu': 0.866, 'pos': 0.134, 'compound': 0.68}	0.68	Positive	positive
359	23/09/2020		30	{'neg': 0.0, 'neu': 0.833, 'pos': 0.167, 'compound': 0.5859}	0.5859	Positive	No emotion
360	23/09/2020		24	{'neg': 0.0, 'neu': 1.0, 'pos': 0.0, 'compound': 0.0}	0	Neutral	positive
361	23/09/2020		32	{'neg': 0.0, 'neu': 1.0, 'pos': 0.0, 'compound': 0.0}	0	Neutral	anticipation
362	23/09/2020		23	{'neg': 0.0, 'neu': 1.0, 'pos': 0.0, 'compound': 0.0}	0	Neutral	sadness
363	23/09/2020		14	{'neg': 0.0, 'neu': 0.671, 'pos': 0.329, 'compound': 0.7089}	0.7089	Positive	trust
364	23/09/2020		8	{'neg': 0.0, 'neu': 1.0, 'pos': 0.0, 'compound': 0.0}	0	Neutral	anticipation
365	23/09/2020		28	{'neg': 0.0, 'neu': 0.906, 'pos': 0.094, 'compound': 0.3818}	0.3818	Positive	positive
366	23/09/2020		28	{'neg': 0.0, 'neu': 1.0, 'pos': 0.0, 'compound': 0.0}	0	Neutral	No emotion
367	23/09/2020		39	{'neg': 0.0, 'neu': 0.688, 'pos': 0.312, 'compound': 0.9118}	0.9118	Positive	positive
368	23/09/2020		16	{'neg': 0.169, 'neu': 0.697, 'pos': 0.134, 'compound': -0.1779}	-0.1779	Negative	negative
369	23/09/2020		28	{'neg': 0.0, 'neu': 1.0, 'pos': 0.0, 'compound': 0.0}	0	Neutral	positive
370	23/09/2020		10	{'neg': 0.0, 'neu': 1.0, 'pos': 0.0, 'compound': 0.0}	0	Neutral	No emotion
371	23/09/2020		25	{'neg': 0.0, 'neu': 1.0, 'pos': 0.0, 'compound': 0.0}	0	Neutral	anticipation
372	23/09/2020		17	{'neg': 0.0, 'neu': 0.79, 'pos': 0.21, 'compound': 0.5351}	0.5351	Positive	No emotion
373	23/09/2020		25	{'neg': 0.071, 'neu': 0.708, 'pos': 0.222, 'compound': 0.6901}	0.6901	Positive	anticipation
374	23/09/2020		5	{'neg': 0.0, 'neu': 1.0, 'pos': 0.0, 'compound': 0.0}	0	Neutral	No emotion
375	23/09/2020		34	{'neg': 0.0, 'neu': 0.681, 'pos': 0.319, 'compound': 0.8934}	0.8934	Positive	positive
376	23/09/2020		11	{'neg': 0.0, 'neu': 1.0, 'pos': 0.0, 'compound': 0.0}	0	Neutral	No emotion
377	23/09/2020		14	{'neg': 0.0, 'neu': 1.0, 'pos': 0.0, 'compound': 0.0}	0	Neutral	No emotion
378	23/09/2020		17	{'neg': 0.0, 'neu': 1.0, 'pos': 0.0, 'compound': 0.0}	0	Neutral	No emotion
379	23/09/2020		7	{'neg': 0.0, 'neu': 1.0, 'pos': 0.0, 'compound': 0.0}	0	Neutral	No emotion
380	23/09/2020		57	{'neg': 0.0, 'neu': 0.88, 'pos': 0.12, 'compound': 0.6597}	0.6597	Positive	positive
381	23/09/2020		11	{'neg': 0.0, 'neu': 0.545, 'pos': 0.455, 'compound': 0.6124}	0.6124	Positive	anticipation
382	23/09/2020		8	{'neg': 0.278, 'neu': 0.722, 'pos': 0.0, 'compound': -0.4015}	-0.4015	Negative	negative
383	23/09/2020		10	{'neg': 0.279, 'neu': 0.721, 'pos': 0.0, 'compound': -0.4767}	-0.4767	Negative	negative
384	23/09/2020		28	{'neg': 0.0, 'neu': 0.667, 'pos': 0.333, 'compound': 0.8583}	0.8583	Positive	positive
385	23/09/2020		10	{'neg': 0.146, 'neu': 0.382, 'pos': 0.472, 'compound': 0.6258}	0.6258	Positive	positive
386	23/09/2020		7	{'neg': 0.0, 'neu': 1.0, 'pos': 0.0, 'compound': 0.0}	0	Neutral	No emotion
387	23/09/2020		6	{'neg': 0.0, 'neu': 1.0, 'pos': 0.0, 'compound': 0.0}	0	Neutral	No emotion
388	23/09/2020		11	{'neg': 0.0, 'neu': 1.0, 'pos': 0.0, 'compound': 0.0}	0	Neutral	No emotion
389	23/09/2020		13	{'neg': 0.0, 'neu': 1.0, 'pos': 0.0, 'compound': 0.0}	0	Neutral	anticipation
390	23/09/2020		19	{'neg': 0.0, 'neu': 1.0, 'pos': 0.0, 'compound': 0.0}	0	Neutral	No emotion
391	23/09/2020		12	{'neg': 0.231, 'neu': 0.769, 'pos': 0.0, 'compound': -0.3415}	-0.3415	Negative	fear
392	23/09/2020		9	{'neg': 0.0, 'neu': 1.0, 'pos': 0.0, 'compound': 0.0}	0	Neutral	No emotion
393	23/09/2020		47	{'neg': 0.0, 'neu': 0.764, 'pos': 0.236, 'compound': 0.9129}	0.9129	Positive	positive
394	23/09/2020		41	{'neg': 0.078, 'neu': 0.812, 'pos': 0.109, 'compound': 0.0543}	0.0543	Positive	negative
395	23/09/2020		11	{'neg': 0.0, 'neu': 1.0, 'pos': 0.0, 'compound': 0.0}	0	Neutral	No emotion
396	23/09/2020		17	{'neg': 0.0, 'neu': 1.0, 'pos': 0.0, 'compound': 0.0}	0	Neutral	No emotion
397	23/09/2020		35	{'neg': 0.0, 'neu': 0.946, 'pos': 0.054, 'compound': 0.2263}	0.2263	Positive	fear
398	23/09/2020		49	{'neg': 0.348, 'neu': 0.604, 'pos': 0.048, 'compound': -0.9605}	-0.9605	Negative	fear
399	23/09/2020		6	{'neg': 0.0, 'neu': 0.408, 'pos': 0.592, 'compound': 0.4404}	0.4404	Positive	No emotion
400	23/09/2020		37	{'neg': 0.082, 'neu': 0.918, 'pos': 0.0, 'compound': -0.4357}	-0.4357	Negative	positive
401	23/09/2020		40	{'neg': 0.0, 'neu': 0.868, 'pos': 0.132, 'compound': 0.6124}	0.6124	Positive	positive
402	23/09/2020		15	{'neg': 0.0, 'neu': 1.0, 'pos': 0.0, 'compound': 0.0}	0	Neutral	No emotion
403	23/09/2020		10	{'neg': 0.0, 'neu': 1.0, 'pos': 0.0, 'compound': 0.0}	0	Neutral	No emotion
404	23/09/2020		12	{'neg': 0.0, 'neu': 1.0, 'pos': 0.0, 'compound': 0.0}	0	Neutral	fear
405	23/09/2020		29	{'neg': 0.09, 'neu': 0.725, 'pos': 0.185, 'compound': 0.5067}	0.5067	Positive	negative
406	23/09/2020		8	{'neg': 0.0, 'neu': 0.556, 'pos': 0.444, 'compound': 0.4926}	0.4926	Positive	No emotion
407	23/09/2020		36	{'neg': 0.097, 'neu': 0.829, 'pos': 0.075, 'compound': -0.2023}	-0.2023	Negative	positive
408	23/09/2020		37	{'neg': 0.059, 'neu': 0.843, 'pos': 0.098, 'compound': 0.3703}	0.3703	Positive	positive
409	23/09/2020		21	{'neg': 0.094, 'neu': 0.809, 'pos': 0.098, 'compound': 0.0258}	0.0258	Neutral	trust
410	23/09/2020		19	{'neg': 0.231, 'neu': 0.769, 'pos': 0.0, 'compound': -0.4939}	-0.4939	Negative	fear
411	23/09/2020		21	{'neg': 0.0, 'neu': 1.0, 'pos': 0.0, 'compound': 0.0}	0	Neutral	negative
412	23/09/2020		46	{'neg': 0.0, 'neu': 0.813, 'pos': 0.187, 'compound': 0.8481}	0.8481	Positive	positive
413	23/09/2020		11	{'neg': 0.0, 'neu': 0.769, 'pos': 0.231, 'compound': 0.5106}	0.5106	Positive	trust
414	23/09/2020		46	{'neg': 0.0, 'neu': 0.813, 'pos': 0.187, 'compound': 0.8481}	0.8481	Positive	positive
415	23/09/2020		13	{'neg': 0.0, 'neu': 0.606, 'pos': 0.394, 'compound': 0.6369}	0.6369	Positive	positive
416	23/09/2020		22	{'neg': 0.442, 'neu': 0.558, 'pos': 0.0, 'compound': -0.9229}	-0.9229	Negative	negative
417	23/09/2020		25	{'neg': 0.082, 'neu': 0.681, 'pos': 0.236, 'compound': 0.6467}	0.6467	Positive	No emotion
418	23/09/2020		3	{'neg': 0.0, 'neu': 0.397, 'pos': 0.603, 'compound': 0.6767}	0.6767	Positive	No emotion
419	23/09/2020		55	{'neg': 0.0, 'neu': 0.959, 'pos': 0.041, 'compound': 0.2716}	0.2716	Positive	trust
420	23/09/2020		9	{'neg': 0.0, 'neu': 0.685, 'pos': 0.315, 'compound': 0.3182}	0.3182	Positive	No emotion
421	23/09/2020		9	{'neg': 0.383, 'neu': 0.617, 'pos': 0.0, 'compound': -0.4767}	-0.4767	Negative	negative
422	23/09/2020		32	{'neg': 0.0, 'neu': 0.761, 'pos': 0.239, 'compound': 0.8176}	0.8176	Positive	anticipation
423	23/09/2020		7	{'neg': 0.0, 'neu': 0.667, 'pos': 0.333, 'compound': 0.3612}	0.3612	Positive	No emotion
424	23/09/2020		21	{'neg': 0.0, 'neu': 0.881, 'pos': 0.119, 'compound': 0.3182}	0.3182	Positive	No emotion
425	23/09/2020		11	{'neg': 0.0, 'neu': 1.0, 'pos': 0.0, 'compound': 0.0}	0	Neutral	No emotion
426	23/09/2020		14	{'neg': 0.0, 'neu': 1.0, 'pos': 0.0, 'compound': 0.0}	0	Neutral	positive
427	23/09/2020		28	{'neg': 0.089, 'neu': 0.911, 'pos': 0.0, 'compound': -0.3291}	-0.3291	Negative	negative
428	23/09/2020		34	{'neg': 0.198, 'neu': 0.686, 'pos': 0.116, 'compound': -0.5362}	-0.5362	Negative	anger
429	23/09/2020		16	{'neg': 0.0, 'neu': 1.0, 'pos': 0.0, 'compound': 0.0}	0	Neutral	anticipation
430	23/09/2020		44	{'neg': 0.0, 'neu': 0.739, 'pos': 0.261, 'compound': 0.8856}	0.8856	Positive	positive
431	23/09/2020		25	{'neg': 0.0, 'neu': 1.0, 'pos': 0.0, 'compound': 0.0}	0	Neutral	No emotion
432	23/09/2020		49	{'neg': 0.312, 'neu': 0.56, 'pos': 0.129, 'compound': -0.9019}	-0.9019	Negative	negative
433	23/09/2020		36	{'neg': 0.048, 'neu': 0.598, 'pos': 0.354, 'compound': 0.9062}	0.9062	Positive	trust
434	23/09/2020		36	{'neg': 0.0, 'neu': 0.63, 'pos': 0.37, 'compound': 0.936}	0.936	Positive	trust
435	23/09/2020		18	{'neg': 0.0, 'neu': 1.0, 'pos': 0.0, 'compound': 0.0}	0	Neutral	positive
436	23/09/2020		3	{'neg': 0.0, 'neu': 1.0, 'pos': 0.0, 'compound': 0.0}	0	Neutral	No emotion
437	23/09/2020		1	{'neg': 0.0, 'neu': 1.0, 'pos': 0.0, 'compound': 0.0}	0	Neutral	trust
438	23/09/2020		20	{'neg': 0.0, 'neu': 0.865, 'pos': 0.135, 'compound': 0.3612}	0.3612	Positive	trust
439	23/09/2020		9	{'neg': 0.0, 'neu': 1.0, 'pos': 0.0, 'compound': 0.0}	0	Neutral	trust
440	23/09/2020		22	{'neg': 0.0, 'neu': 0.895, 'pos': 0.105, 'compound': 0.3527}	0.3527	Positive	positive
441	23/09/2020		54	{'neg': 0.0, 'neu': 0.857, 'pos': 0.143, 'compound': 0.7579}	0.7579	Positive	positive
442	23/09/2020		11	{'neg': 0.0, 'neu': 1.0, 'pos': 0.0, 'compound': 0.0}	0	Neutral	trust
443	23/09/2020		22	{'neg': 0.088, 'neu': 0.668, 'pos': 0.245, 'compound': 0.6662}	0.6662	Positive	negative
444	23/09/2020		13	{'neg': 0.0, 'neu': 0.78, 'pos': 0.22, 'compound': 0.4767}	0.4767	Positive	anticipation
445	23/09/2020		11	{'neg': 0.0, 'neu': 1.0, 'pos': 0.0, 'compound': 0.0}	0	Neutral	No emotion
446	23/09/2020		21	{'neg': 0.0, 'neu': 0.802, 'pos': 0.198, 'compound': 0.4939}	0.4939	Positive	No emotion
447	23/09/2020		13	{'neg': 0.0, 'neu': 1.0, 'pos': 0.0, 'compound': 0.0}	0	Neutral	anger
448	23/09/2020		15	{'neg': 0.0, 'neu': 0.667, 'pos': 0.333, 'compound': 0.6124}	0.6124	Positive	No emotion
449	23/09/2020		51	{'neg': 0.043, 'neu': 0.779, 'pos': 0.178, 'compound': 0.7868}	0.7868	Positive	negative
450	23/09/2020		12	{'neg': 0.0, 'neu': 0.846, 'pos': 0.154, 'compound': 0.25}	0.25	Positive	negative
451	23/09/2020		19	{'neg': 0.0, 'neu': 1.0, 'pos': 0.0, 'compound': 0.0}	0	Neutral	anticipation
452	23/09/2020		24	{'neg': 0.0, 'neu': 0.805, 'pos': 0.195, 'compound': 0.6249}	0.6249	Positive	positive
453	23/09/2020		15	{'neg': 0.0, 'neu': 0.566, 'pos': 0.434, 'compound': 0.8481}	0.8481	Positive	positive
454	23/09/2020		29	{'neg': 0.457, 'neu': 0.543, 'pos': 0.0, 'compound': -0.9444}	-0.9444	Negative	anger
455	23/09/2020		34	{'neg': 0.0, 'neu': 1.0, 'pos': 0.0, 'compound': 0.0}	0	Neutral	positive
456	23/09/2020		27	{'neg': 0.0, 'neu': 0.91, 'pos': 0.09, 'compound': 0.3527}	0.3527	Positive	surprise
457	23/09/2020		17	{'neg': 0.364, 'neu': 0.636, 'pos': 0.0, 'compound': -0.7906}	-0.7906	Negative	anger
458	23/09/2020		15	{'neg': 0.127, 'neu': 0.665, 'pos': 0.209, 'compound': 0.3296}	0.3296	Positive	fear
459	23/09/2020		44	{'neg': 0.0, 'neu': 1.0, 'pos': 0.0, 'compound': 0.0}	0	Neutral	trust
460	23/09/2020		2	{'neg': 0.778, 'neu': 0.222, 'pos': 0.0, 'compound': -0.5423}	-0.5423	Negative	No emotion
461	23/09/2020		15	{'neg': 0.0, 'neu': 1.0, 'pos': 0.0, 'compound': 0.0}	0	Neutral	No emotion
462	23/09/2020		52	{'neg': 0.0, 'neu': 1.0, 'pos': 0.0, 'compound': 0.0}	0	Neutral	positive
463	23/09/2020		11	{'neg': 0.0, 'neu': 1.0, 'pos': 0.0, 'compound': 0.0}	0	Neutral	No emotion
464	23/09/2020		8	{'neg': 0.0, 'neu': 1.0, 'pos': 0.0, 'compound': 0.0}	0	Neutral	anticipation
465	23/09/2020		6	{'neg': 0.0, 'neu': 1.0, 'pos': 0.0, 'compound': 0.0}	0	Neutral	No emotion
466	23/09/2020		11	{'neg': 0.331, 'neu': 0.669, 'pos': 0.0, 'compound': -0.6072}	-0.6072	Negative	anger
467	23/09/2020		25	{'neg': 0.0, 'neu': 1.0, 'pos': 0.0, 'compound': 0.0}	0	Neutral	No emotion
468	23/09/2020		8	{'neg': 0.0, 'neu': 1.0, 'pos': 0.0, 'compound': 0.0}	0	Neutral	No emotion
469	23/09/2020		21	{'neg': 0.081, 'neu': 0.919, 'pos': 0.0, 'compound': -0.128}	-0.128	Negative	positive
470	23/09/2020		8	{'neg': 0.0, 'neu': 1.0, 'pos': 0.0, 'compound': 0.0}	0	Neutral	No emotion
471	23/09/2020		11	{'neg': 0.0, 'neu': 1.0, 'pos': 0.0, 'compound': 0.0}	0	Neutral	trust
472	23/09/2020		4	{'neg': 0.0, 'neu': 1.0, 'pos': 0.0, 'compound': 0.0}	0	Neutral	No emotion
473	23/09/2020		13	{'neg': 0.0, 'neu': 0.792, 'pos': 0.208, 'compound': 0.2732}	0.2732	Positive	No emotion
474	23/09/2020		26	{'neg': 0.0, 'neu': 0.803, 'pos': 0.197, 'compound': 0.7096}	0.7096	Positive	trust
475	23/09/2020		5	{'neg': 0.0, 'neu': 0.61, 'pos': 0.39, 'compound': 0.3736}	0.3736	Positive	No emotion
476	23/09/2020		23	{'neg': 0.0, 'neu': 1.0, 'pos': 0.0, 'compound': 0.0}	0	Neutral	positive
477	23/09/2020		11	{'neg': 0.0, 'neu': 0.8, 'pos': 0.2, 'compound': 0.3612}	0.3612	Positive	No emotion
478	23/09/2020		5	{'neg': 0.0, 'neu': 1.0, 'pos': 0.0, 'compound': 0.0}	0	Neutral	No emotion
479	23/09/2020		13	{'neg': 0.16, 'neu': 0.84, 'pos': 0.0, 'compound': -0.2732}	-0.2732	Negative	fear
480	23/09/2020		12	{'neg': 0.0, 'neu': 0.724, 'pos': 0.276, 'compound': 0.6369}	0.6369	Positive	positive
481	23/09/2020		33	{'neg': 0.0, 'neu': 0.924, 'pos': 0.076, 'compound': 0.34}	0.34	Positive	positive
482	23/09/2020		42	{'neg': 0.0, 'neu': 1.0, 'pos': 0.0, 'compound': 0.0}	0	Neutral	trust
483	23/09/2020		13	{'neg': 0.0, 'neu': 0.776, 'pos': 0.224, 'compound': 0.4389}	0.4389	Positive	positive
484	23/09/2020		24	{'neg': 0.0, 'neu': 1.0, 'pos': 0.0, 'compound': 0.0}	0	Neutral	positive
485	23/09/2020		40	{'neg': 0.079, 'neu': 0.921, 'pos': 0.0, 'compound': -0.4767}	-0.4767	Negative	negative
486	23/09/2020		28	{'neg': 0.0, 'neu': 0.849, 'pos': 0.151, 'compound': 0.6652}	0.6652	Positive	trust
487	23/09/2020		55	{'neg': 0.089, 'neu': 0.856, 'pos': 0.055, 'compound': -0.2003}	-0.2003	Negative	positive
488	23/09/2020		10	{'neg': 0.0, 'neu': 0.69, 'pos': 0.31, 'compound': 0.4019}	0.4019	Positive	positive
489	23/09/2020		57	{'neg': 0.046, 'neu': 0.892, 'pos': 0.063, 'compound': 0.2263}	0.2263	Positive	positive
490	23/09/2020		16	{'neg': 0.0, 'neu': 1.0, 'pos': 0.0, 'compound': 0.0}	0	Neutral	positive
491	23/09/2020		8	{'neg': 0.0, 'neu': 0.506, 'pos': 0.494, 'compound': 0.7048}	0.7048	Positive	negative
492	23/09/2020		17	{'neg': 0.0, 'neu': 1.0, 'pos': 0.0, 'compound': 0.0}	0	Neutral	positive
493	23/09/2020		13	{'neg': 0.0, 'neu': 1.0, 'pos': 0.0, 'compound': 0.0}	0	Neutral	positive
494	23/09/2020		16	{'neg': 0.0, 'neu': 0.814, 'pos': 0.186, 'compound': 0.4926}	0.4926	Positive	No emotion
495	23/09/2020		42	{'neg': 0.145, 'neu': 0.669, 'pos': 0.186, 'compound': 0.4939}	0.4939	Positive	positive
496	23/09/2020		12	{'neg': 0.0, 'neu': 1.0, 'pos': 0.0, 'compound': 0.0}	0	Neutral	No emotion
497	23/09/2020		43	{'neg': 0.0, 'neu': 0.867, 'pos': 0.133, 'compound': 0.5423}	0.5423	Positive	trust
498	23/09/2020		21	{'neg': 0.154, 'neu': 0.739, 'pos': 0.107, 'compound': -0.2851}	-0.2851	Negative	positive
499	23/09/2020		5	{'neg': 0.0, 'neu': 0.37, 'pos': 0.63, 'compound': 0.6249}	0.6249	Positive	trust
500	23/09/2020		19	{'neg': 0.118, 'neu': 0.882, 'pos': 0.0, 'compound': -0.3412}	-0.3412	Negative	No emotion
501	23/09/2020		22	{'neg': 0.0, 'neu': 1.0, 'pos': 0.0, 'compound': 0.0}	0	Neutral	No emotion
502	23/09/2020		16	{'neg': 0.212, 'neu': 0.652, 'pos': 0.135, 'compound': -0.168}	-0.168	Negative	anticipation
503	23/09/2020		14	{'neg': 0.0, 'neu': 0.581, 'pos': 0.419, 'compound': 0.8247}	0.8247	Positive	trust
504	23/09/2020		11	{'neg': 0.278, 'neu': 0.722, 'pos': 0.0, 'compound': -0.4019}	-0.4019	Negative	fear
505	23/09/2020		38	{'neg': 0.09, 'neu': 0.842, 'pos': 0.069, 'compound': 0.1909}	0.1909	Positive	trust
506	23/09/2020		25	{'neg': 0.128, 'neu': 0.776, 'pos': 0.097, 'compound': -0.202}	-0.202	Negative	positive
507	23/09/2020		18	{'neg': 0.0, 'neu': 0.53, 'pos': 0.47, 'compound': 0.8896}	0.8896	Positive	trust
508	23/09/2020		40	{'neg': 0.0, 'neu': 0.82, 'pos': 0.18, 'compound': 0.8541}	0.8541	Positive	positive
509	23/09/2020		6	{'neg': 0.508, 'neu': 0.492, 'pos': 0.0, 'compound': -0.2714}	-0.2714	Negative	negative
510	23/09/2020		48	{'neg': 0.0, 'neu': 0.947, 'pos': 0.053, 'compound': 0.3923}	0.3923	Positive	fear
511	23/09/2020		6	{'neg': 0.0, 'neu': 1.0, 'pos': 0.0, 'compound': 0.0}	0	Neutral	sadness
512	23/09/2020		16	{'neg': 0.0, 'neu': 1.0, 'pos': 0.0, 'compound': 0.0}	0	Neutral	negative
513	23/09/2020		15	{'neg': 0.0, 'neu': 1.0, 'pos': 0.0, 'compound': 0.0}	0	Neutral	No emotion
514	23/09/2020		13	{'neg': 0.0, 'neu': 1.0, 'pos': 0.0, 'compound': 0.0}	0	Neutral	fear
515	23/09/2020		10	{'neg': 0.196, 'neu': 0.804, 'pos': 0.0, 'compound': -0.296}	-0.296	Negative	anticipation
516	23/09/2020		45	{'neg': 0.0, 'neu': 0.962, 'pos': 0.038, 'compound': 0.128}	0.128	Positive	positive
517	23/09/2020		40	{'neg': 0.0, 'neu': 0.825, 'pos': 0.175, 'compound': 0.8156}	0.8156	Positive	positive
518	23/09/2020		29	{'neg': 0.0, 'neu': 0.884, 'pos': 0.116, 'compound': 0.5267}	0.5267	Positive	anticipation
519	23/09/2020		9	{'neg': 0.209, 'neu': 0.791, 'pos': 0.0, 'compound': -0.2755}	-0.2755	Negative	anticipation
520	23/09/2020		47	{'neg': 0.128, 'neu': 0.752, 'pos': 0.12, 'compound': 0.1531}	0.1531	Positive	anticipation
521	23/09/2020		45	{'neg': 0.0, 'neu': 1.0, 'pos': 0.0, 'compound': 0.0}	0	Neutral	positive
522	23/09/2020		6	{'neg': 0.0, 'neu': 1.0, 'pos': 0.0, 'compound': 0.0}	0	Neutral	No emotion
523	23/09/2020		23	{'neg': 0.136, 'neu': 0.687, 'pos': 0.177, 'compound': 0.479}	0.479	Positive	fear
524	23/09/2020		12	{'neg': 0.335, 'neu': 0.406, 'pos': 0.259, 'compound': -0.3578}	-0.3578	Negative	anger
525	23/09/2020		58	{'neg': 0.0, 'neu': 0.946, 'pos': 0.054, 'compound': 0.466}	0.466	Positive	anticipation
526	23/09/2020		48	{'neg': 0.0, 'neu': 1.0, 'pos': 0.0, 'compound': 0.0}	0	Neutral	trust
527	23/09/2020		10	{'neg': 0.0, 'neu': 1.0, 'pos': 0.0, 'compound': 0.0}	0	Neutral	trust
528	23/09/2020		11	{'neg': 0.0, 'neu': 0.724, 'pos': 0.276, 'compound': 0.4682}	0.4682	Positive	fear
529	23/09/2020		14	{'neg': 0.0, 'neu': 1.0, 'pos': 0.0, 'compound': 0.0}	0	Neutral	No emotion
530	23/09/2020		36	{'neg': 0.063, 'neu': 0.862, 'pos': 0.076, 'compound': 0.128}	0.128	Positive	negative
531	23/09/2020		10	{'neg': 0.0, 'neu': 1.0, 'pos': 0.0, 'compound': 0.0}	0	Neutral	No emotion
532	23/09/2020		25	{'neg': 0.147, 'neu': 0.853, 'pos': 0.0, 'compound': -0.4753}	-0.4753	Negative	No emotion
533	23/09/2020		32	{'neg': 0.0, 'neu': 0.76, 'pos': 0.24, 'compound': 0.7096}	0.7096	Positive	trust
534	23/09/2020		19	{'neg': 0.0, 'neu': 0.726, 'pos': 0.274, 'compound': 0.6476}	0.6476	Positive	trust
535	23/09/2020		1	{'neg': 0.0, 'neu': 1.0, 'pos': 0.0, 'compound': 0.0}	0	Neutral	No emotion
536	23/09/2020		7	{'neg': 0.0, 'neu': 0.498, 'pos': 0.502, 'compound': 0.7236}	0.7236	Positive	No emotion
537	23/09/2020		44	{'neg': 0.049, 'neu': 0.884, 'pos': 0.067, 'compound': 0.2023}	0.2023	Positive	fear
538	23/09/2020		16	{'neg': 0.0, 'neu': 0.62, 'pos': 0.38, 'compound': 0.7882}	0.7882	Positive	trust
539	23/09/2020		18	{'neg': 0.0, 'neu': 0.89, 'pos': 0.11, 'compound': 0.2732}	0.2732	Positive	positive
540	23/09/2020		37	{'neg': 0.164, 'neu': 0.783, 'pos': 0.053, 'compound': -0.5267}	-0.5267	Negative	fear
541	23/09/2020		9	{'neg': 0.0, 'neu': 1.0, 'pos': 0.0, 'compound': 0.0}	0	Neutral	No emotion
542	23/09/2020		33	{'neg': 0.148, 'neu': 0.756, 'pos': 0.095, 'compound': -0.2263}	-0.2263	Negative	negative
543	23/09/2020		31	{'neg': 0.064, 'neu': 0.814, 'pos': 0.122, 'compound': 0.25}	0.25	Positive	fear
544	23/09/2020		56	{'neg': 0.0, 'neu': 0.89, 'pos': 0.11, 'compound': 0.7236}	0.7236	Positive	positive
545	23/09/2020		24	{'neg': 0.0, 'neu': 0.832, 'pos': 0.168, 'compound': 0.533}	0.533	Positive	No emotion
546	23/09/2020		14	{'neg': 0.161, 'neu': 0.727, 'pos': 0.112, 'compound': -0.2023}	-0.2023	Negative	fear
547	23/09/2020		23	{'neg': 0.0, 'neu': 1.0, 'pos': 0.0, 'compound': 0.0}	0	Neutral	No emotion
548	23/09/2020		4	{'neg': 0.454, 'neu': 0.546, 'pos': 0.0, 'compound': -0.3597}	-0.3597	Negative	No emotion
549	23/09/2020		5	{'neg': 0.0, 'neu': 1.0, 'pos': 0.0, 'compound': 0.0}	0	Neutral	No emotion
550	23/09/2020		24	{'neg': 0.0, 'neu': 1.0, 'pos': 0.0, 'compound': 0.0}	0	Neutral	No emotion
551	23/09/2020		15	{'neg': 0.0, 'neu': 1.0, 'pos': 0.0, 'compound': 0.0}	0	Neutral	No emotion
552	23/09/2020		41	{'neg': 0.098, 'neu': 0.822, 'pos': 0.08, 'compound': 0.0613}	0.0613	Positive	fear
553	23/09/2020		8	{'neg': 0.0, 'neu': 1.0, 'pos': 0.0, 'compound': 0.0}	0	Neutral	No emotion
554	23/09/2020		6	{'neg': 0.0, 'neu': 1.0, 'pos': 0.0, 'compound': 0.0}	0	Neutral	No emotion
555	23/09/2020		34	{'neg': 0.0, 'neu': 0.766, 'pos': 0.234, 'compound': 0.8577}	0.8577	Positive	anticipation
556	23/09/2020		25	{'neg': 0.0, 'neu': 0.849, 'pos': 0.151, 'compound': 0.6249}	0.6249	Positive	No emotion
557	23/09/2020		20	{'neg': 0.0, 'neu': 1.0, 'pos': 0.0, 'compound': 0.0}	0	Neutral	fear
558	23/09/2020		35	{'neg': 0.0, 'neu': 0.683, 'pos': 0.317, 'compound': 0.9013}	0.9013	Positive	positive
559	23/09/2020		50	{'neg': 0.06, 'neu': 0.782, 'pos': 0.158, 'compound': 0.6698}	0.6698	Positive	positive
560	23/09/2020		16	{'neg': 0.0, 'neu': 0.896, 'pos': 0.104, 'compound': 0.1027}	0.1027	Positive	No emotion
561	23/09/2020		6	{'neg': 0.0, 'neu': 1.0, 'pos': 0.0, 'compound': 0.0}	0	Neutral	No emotion
562	23/09/2020		2	{'neg': 0.0, 'neu': 0.264, 'pos': 0.736, 'compound': 0.4201}	0.4201	Positive	positive
563	23/09/2020		13	{'neg': 0.0, 'neu': 1.0, 'pos': 0.0, 'compound': 0.0}	0	Neutral	positive
564	23/09/2020		8	{'neg': 0.0, 'neu': 1.0, 'pos': 0.0, 'compound': 0.0}	0	Neutral	No emotion
565	23/09/2020		32	{'neg': 0.0, 'neu': 1.0, 'pos': 0.0, 'compound': 0.0}	0	Neutral	trust
566	23/09/2020		25	{'neg': 0.302, 'neu': 0.636, 'pos': 0.062, 'compound': -0.8364}	-0.8364	Negative	negative
567	23/09/2020		12	{'neg': 0.0, 'neu': 0.786, 'pos': 0.214, 'compound': 0.4574}	0.4574	Positive	trust
568	23/09/2020		35	{'neg': 0.0, 'neu': 0.681, 'pos': 0.319, 'compound': 0.8934}	0.8934	Positive	positive
569	23/09/2020		38	{'neg': 0.0, 'neu': 0.874, 'pos': 0.126, 'compound': 0.6369}	0.6369	Positive	positive
570	23/09/2020		15	{'neg': 0.0, 'neu': 1.0, 'pos': 0.0, 'compound': 0.0}	0	Neutral	No emotion
571	23/09/2020		20	{'neg': 0.116, 'neu': 0.884, 'pos': 0.0, 'compound': -0.2732}	-0.2732	Negative	fear
572	23/09/2020		19	{'neg': 0.0, 'neu': 0.838, 'pos': 0.162, 'compound': 0.4019}	0.4019	Positive	trust
573	23/09/2020		33	{'neg': 0.0, 'neu': 1.0, 'pos': 0.0, 'compound': 0.0}	0	Neutral	trust
574	23/09/2020		6	{'neg': 0.0, 'neu': 1.0, 'pos': 0.0, 'compound': 0.0}	0	Neutral	No emotion
575	23/09/2020		38	{'neg': 0.0, 'neu': 0.886, 'pos': 0.114, 'compound': 0.5423}	0.5423	Positive	positive
576	23/09/2020		33	{'neg': 0.136, 'neu': 0.864, 'pos': 0.0, 'compound': -0.5991}	-0.5991	Negative	positive
577	23/09/2020		9	{'neg': 0.239, 'neu': 0.761, 'pos': 0.0, 'compound': -0.296}	-0.296	Negative	No emotion
578	23/09/2020		39	{'neg': 0.097, 'neu': 0.836, 'pos': 0.067, 'compound': -0.3094}	-0.3094	Negative	fear
579	23/09/2020		52	{'neg': 0.0, 'neu': 0.847, 'pos': 0.153, 'compound': 0.7964}	0.7964	Positive	trust
580	23/09/2020		9	{'neg': 0.0, 'neu': 1.0, 'pos': 0.0, 'compound': 0.0}	0	Neutral	No emotion
581	23/09/2020		27	{'neg': 0.0, 'neu': 0.853, 'pos': 0.147, 'compound': 0.5362}	0.5362	Positive	anticipation
582	23/09/2020		17	{'neg': 0.0, 'neu': 0.521, 'pos': 0.479, 'compound': 0.8988}	0.8988	Positive	positive
583	23/09/2020		11	{'neg': 0.0, 'neu': 1.0, 'pos': 0.0, 'compound': 0.0}	0	Neutral	anticipation
584	23/09/2020		14	{'neg': 0.0, 'neu': 0.737, 'pos': 0.263, 'compound': 0.6124}	0.6124	Positive	trust
585	23/09/2020		57	{'neg': 0.0, 'neu': 0.93, 'pos': 0.07, 'compound': 0.4588}	0.4588	Positive	anticipation
586	23/09/2020		6	{'neg': 0.0, 'neu': 0.433, 'pos': 0.567, 'compound': 0.7622}	0.7622	Positive	No emotion
587	23/09/2020		13	{'neg': 0.155, 'neu': 0.845, 'pos': 0.0, 'compound': -0.296}	-0.296	Negative	fear
588	23/09/2020		49	{'neg': 0.0, 'neu': 0.933, 'pos': 0.067, 'compound': 0.3182}	0.3182	Positive	anticipation
589	23/09/2020		39	{'neg': 0.081, 'neu': 0.658, 'pos': 0.261, 'compound': 0.8746}	0.8746	Positive	positive
590	23/09/2020		11	{'neg': 0.0, 'neu': 1.0, 'pos': 0.0, 'compound': 0.0}	0	Neutral	No emotion
591	23/09/2020		8	{'neg': 0.0, 'neu': 1.0, 'pos': 0.0, 'compound': 0.0}	0	Neutral	No emotion
592	23/09/2020		5	{'neg': 0.0, 'neu': 1.0, 'pos': 0.0, 'compound': 0.0}	0	Neutral	negative
593	23/09/2020		48	{'neg': 0.0, 'neu': 0.916, 'pos': 0.084, 'compound': 0.3612}	0.3612	Positive	positive
594	23/09/2020		51	{'neg': 0.0, 'neu': 0.788, 'pos': 0.212, 'compound': 0.885}	0.885	Positive	positive
595	23/09/2020		49	{'neg': 0.0, 'neu': 0.813, 'pos': 0.187, 'compound': 0.8481}	0.8481	Positive	positive
596	23/09/2020		9	{'neg': 0.0, 'neu': 1.0, 'pos': 0.0, 'compound': 0.0}	0	Neutral	anticipation
597	23/09/2020		8	{'neg': 0.698, 'neu': 0.302, 'pos': 0.0, 'compound': -0.9114}	-0.9114	Negative	fear
598	23/09/2020		32	{'neg': 0.354, 'neu': 0.542, 'pos': 0.103, 'compound': -0.8475}	-0.8475	Negative	negative
599	23/09/2020		7	{'neg': 0.0, 'neu': 0.566, 'pos': 0.434, 'compound': 0.3182}	0.3182	Positive	trust
600	23/09/2020		2	{'neg': 0.0, 'neu': 1.0, 'pos': 0.0, 'compound': 0.0}	0	Neutral	No emotion
601	23/09/2020		56	{'neg': 0.0, 'neu': 0.973, 'pos': 0.027, 'compound': 0.0772}	0.0772	Positive	positive
602	23/09/2020		45	{'neg': 0.047, 'neu': 0.858, 'pos': 0.095, 'compound': 0.2714}	0.2714	Positive	positive
603	23/09/2020		14	{'neg': 0.0, 'neu': 1.0, 'pos': 0.0, 'compound': 0.0}	0	Neutral	No emotion
604	23/09/2020		5	{'neg': 0.445, 'neu': 0.555, 'pos': 0.0, 'compound': -0.3412}	-0.3412	Negative	No emotion
605	23/09/2020		4	{'neg': 0.0, 'neu': 0.612, 'pos': 0.388, 'compound': 0.2263}	0.2263	Positive	surprise
606	23/09/2020		48	{'neg': 0.0, 'neu': 0.897, 'pos': 0.103, 'compound': 0.6322}	0.6322	Positive	trust
607	23/09/2020		2	{'neg': 0.0, 'neu': 1.0, 'pos': 0.0, 'compound': 0.0}	0	Neutral	No emotion
608	23/09/2020		17	{'neg': 0.14, 'neu': 0.58, 'pos': 0.28, 'compound': 0.4404}	0.4404	Positive	trust
609	23/09/2020		6	{'neg': 0.0, 'neu': 1.0, 'pos': 0.0, 'compound': 0.0}	0	Neutral	anticipation
610	23/09/2020		6	{'neg': 0.351, 'neu': 0.36, 'pos': 0.288, 'compound': -0.1779}	-0.1779	Negative	fear
611	23/09/2020		6	{'neg': 0.0, 'neu': 1.0, 'pos': 0.0, 'compound': 0.0}	0	Neutral	No emotion
612	23/09/2020		11	{'neg': 0.0, 'neu': 0.627, 'pos': 0.373, 'compound': 0.6553}	0.6553	Positive	negative
613	23/09/2020		19	{'neg': 0.0, 'neu': 1.0, 'pos': 0.0, 'compound': 0.0}	0	Neutral	No emotion
614	23/09/2020		15	{'neg': 0.131, 'neu': 0.722, 'pos': 0.147, 'compound': 0.0772}	0.0772	Positive	anger
615	23/09/2020		13	{'neg': 0.0, 'neu': 1.0, 'pos': 0.0, 'compound': 0.0}	0	Neutral	No emotion
616	23/09/2020		2	{'neg': 0.0, 'neu': 1.0, 'pos': 0.0, 'compound': 0.0}	0	Neutral	No emotion
617	23/09/2020		27	{'neg': 0.0, 'neu': 0.87, 'pos': 0.13, 'compound': 0.3506}	0.3506	Positive	anticipation
618	23/09/2020		13	{'neg': 0.215, 'neu': 0.785, 'pos': 0.0, 'compound': -0.3527}	-0.3527	Negative	fear
619	23/09/2020		51	{'neg': 0.0, 'neu': 0.881, 'pos': 0.119, 'compound': 0.7149}	0.7149	Positive	positive
620	23/09/2020		7	{'neg': 0.339, 'neu': 0.661, 'pos': 0.0, 'compound': -0.3736}	-0.3736	Negative	No emotion
621	23/09/2020		42	{'neg': 0.0, 'neu': 1.0, 'pos': 0.0, 'compound': 0.0}	0	Neutral	trust
622	23/09/2020		11	{'neg': 0.0, 'neu': 1.0, 'pos': 0.0, 'compound': 0.0}	0	Neutral	No emotion
623	23/09/2020		4	{'neg': 0.0, 'neu': 1.0, 'pos': 0.0, 'compound': 0.0}	0	Neutral	No emotion
624	23/09/2020		50	{'neg': 0.0, 'neu': 0.787, 'pos': 0.213, 'compound': 0.8519}	0.8519	Positive	positive
625	23/09/2020		29	{'neg': 0.0, 'neu': 0.896, 'pos': 0.104, 'compound': 0.4404}	0.4404	Positive	anticipation
626	23/09/2020		1	{'neg': 0.0, 'neu': 1.0, 'pos': 0.0, 'compound': 0.0}	0	Neutral	No emotion
627	23/09/2020		11	{'neg': 0.0, 'neu': 0.628, 'pos': 0.372, 'compound': 0.6514}	0.6514	Positive	trust
628	23/09/2020		4	{'neg': 0.0, 'neu': 1.0, 'pos': 0.0, 'compound': 0.0}	0	Neutral	trust
629	23/09/2020		51	{'neg': 0.099, 'neu': 0.749, 'pos': 0.152, 'compound': 0.2773}	0.2773	Positive	trust
630	23/09/2020		7	{'neg': 0.0, 'neu': 1.0, 'pos': 0.0, 'compound': 0.0}	0	Neutral	No emotion
631	23/09/2020		14	{'neg': 0.298, 'neu': 0.702, 'pos': 0.0, 'compound': -0.6428}	-0.6428	Negative	anger
632	23/09/2020		20	{'neg': 0.109, 'neu': 0.891, 'pos': 0.0, 'compound': -0.296}	-0.296	Negative	positive
633	23/09/2020		28	{'neg': 0.245, 'neu': 0.684, 'pos': 0.071, 'compound': -0.7269}	-0.7269	Negative	negative
634	23/09/2020		41	{'neg': 0.051, 'neu': 0.949, 'pos': 0.0, 'compound': -0.2263}	-0.2263	Negative	negative
635	23/09/2020		1	{'neg': 1.0, 'neu': 0.0, 'pos': 0.0, 'compound': -0.6597}	-0.6597	Negative	No emotion
636	23/09/2020		19	{'neg': 0.0, 'neu': 1.0, 'pos': 0.0, 'compound': 0.0}	0	Neutral	anticipation
637	23/09/2020		9	{'neg': 0.0, 'neu': 0.418, 'pos': 0.582, 'compound': 0.8105}	0.8105	Positive	positive
638	23/09/2020		28	{'neg': 0.0, 'neu': 0.797, 'pos': 0.203, 'compound': 0.7278}	0.7278	Positive	negative
639	23/09/2020		32	{'neg': 0.0, 'neu': 1.0, 'pos': 0.0, 'compound': 0.0}	0	Neutral	trust
640	23/09/2020		29	{'neg': 0.0, 'neu': 0.879, 'pos': 0.121, 'compound': 0.351}	0.351	Positive	trust
641	23/09/2020		3	{'neg': 0.0, 'neu': 0.236, 'pos': 0.764, 'compound': 0.7574}	0.7574	Positive	trust
642	23/09/2020		13	{'neg': 0.0, 'neu': 0.839, 'pos': 0.161, 'compound': 0.3182}	0.3182	Positive	anticipation
643	23/09/2020		39	{'neg': 0.0, 'neu': 1.0, 'pos': 0.0, 'compound': 0.0}	0	Neutral	anticipation
644	23/09/2020		20	{'neg': 0.0, 'neu': 1.0, 'pos': 0.0, 'compound': 0.0}	0	Neutral	No emotion
645	23/09/2020		13	{'neg': 0.18, 'neu': 0.82, 'pos': 0.0, 'compound': -0.296}	-0.296	Negative	anticipation
646	23/09/2020		50	{'neg': 0.125, 'neu': 0.841, 'pos': 0.035, 'compound': -0.7109}	-0.7109	Negative	positive
647	23/09/2020		21	{'neg': 0.149, 'neu': 0.851, 'pos': 0.0, 'compound': -0.4557}	-0.4557	Negative	No emotion
648	23/09/2020		12	{'neg': 0.0, 'neu': 1.0, 'pos': 0.0, 'compound': 0.0}	0	Neutral	No emotion
649	23/09/2020		59	{'neg': 0.0, 'neu': 0.943, 'pos': 0.057, 'compound': 0.4939}	0.4939	Positive	positive
650	23/09/2020		22	{'neg': 0.0, 'neu': 0.754, 'pos': 0.246, 'compound': 0.7059}	0.7059	Positive	No emotion
651	23/09/2020		24	{'neg': 0.0, 'neu': 0.782, 'pos': 0.218, 'compound': 0.6486}	0.6486	Positive	positive
652	23/09/2020		46	{'neg': 0.0, 'neu': 0.876, 'pos': 0.124, 'compound': 0.6553}	0.6553	Positive	positive
653	23/09/2020		23	{'neg': 0.0, 'neu': 0.879, 'pos': 0.121, 'compound': 0.4137}	0.4137	Positive	No emotion
654	23/09/2020		45	{'neg': 0.0, 'neu': 0.873, 'pos': 0.127, 'compound': 0.6553}	0.6553	Positive	positive
655	23/09/2020		4	{'neg': 0.0, 'neu': 1.0, 'pos': 0.0, 'compound': 0.0}	0	Neutral	No emotion
656	23/09/2020		30	{'neg': 0.071, 'neu': 0.929, 'pos': 0.0, 'compound': -0.296}	-0.296	Negative	trust
657	23/09/2020		7	{'neg': 0.0, 'neu': 0.386, 'pos': 0.614, 'compound': 0.8385}	0.8385	Positive	No emotion
658	23/09/2020		24	{'neg': 0.0, 'neu': 0.782, 'pos': 0.218, 'compound': 0.6486}	0.6486	Positive	positive
659	23/09/2020		22	{'neg': 0.0, 'neu': 0.897, 'pos': 0.103, 'compound': 0.34}	0.34	Positive	No emotion
660	23/09/2020		49	{'neg': 0.0, 'neu': 0.96, 'pos': 0.04, 'compound': 0.2263}	0.2263	Positive	positive
661	23/09/2020		14	{'neg': 0.0, 'neu': 1.0, 'pos': 0.0, 'compound': 0.0}	0	Neutral	anticipation
662	23/09/2020		21	{'neg': 0.132, 'neu': 0.868, 'pos': 0.0, 'compound': -0.438}	-0.438	Negative	No emotion
663	23/09/2020		23	{'neg': 0.0, 'neu': 1.0, 'pos': 0.0, 'compound': 0.0}	0	Neutral	anticipation
664	23/09/2020		21	{'neg': 0.0, 'neu': 0.623, 'pos': 0.377, 'compound': 0.872}	0.872	Positive	trust
665	23/09/2020		28	{'neg': 0.306, 'neu': 0.618, 'pos': 0.076, 'compound': -0.8316}	-0.8316	Negative	negative
666	23/09/2020		53	{'neg': 0.0, 'neu': 0.886, 'pos': 0.114, 'compound': 0.7319}	0.7319	Positive	positive
667	23/09/2020		31	{'neg': 0.0, 'neu': 0.901, 'pos': 0.099, 'compound': 0.4329}	0.4329	Positive	anticipation
668	23/09/2020		50	{'neg': 0.0, 'neu': 0.817, 'pos': 0.183, 'compound': 0.8481}	0.8481	Positive	positive
669	23/09/2020		23	{'neg': 0.0, 'neu': 0.649, 'pos': 0.351, 'compound': 0.8481}	0.8481	Positive	positive
670	23/09/2020		47	{'neg': 0.0, 'neu': 0.796, 'pos': 0.204, 'compound': 0.8946}	0.8946	Positive	positive
671	23/09/2020		49	{'neg': 0.0, 'neu': 0.832, 'pos': 0.168, 'compound': 0.7717}	0.7717	Positive	positive
672	23/09/2020		31	{'neg': 0.0, 'neu': 0.672, 'pos': 0.328, 'compound': 0.8934}	0.8934	Positive	positive
673	23/09/2020		40	{'neg': 0.0, 'neu': 0.836, 'pos': 0.164, 'compound': 0.6868}	0.6868	Positive	positive
674	23/09/2020		51	{'neg': 0.0, 'neu': 0.82, 'pos': 0.18, 'compound': 0.8481}	0.8481	Positive	positive
675	23/09/2020		35	{'neg': 0.057, 'neu': 0.704, 'pos': 0.239, 'compound': 0.8036}	0.8036	Positive	trust
676	23/09/2020		26	{'neg': 0.084, 'neu': 0.916, 'pos': 0.0, 'compound': -0.2732}	-0.2732	Negative	negative
677	23/09/2020		5	{'neg': 0.0, 'neu': 1.0, 'pos': 0.0, 'compound': 0.0}	0	Neutral	positive
678	23/09/2020		19	{'neg': 0.11, 'neu': 0.89, 'pos': 0.0, 'compound': -0.2732}	-0.2732	Negative	negative
679	23/09/2020		7	{'neg': 0.324, 'neu': 0.676, 'pos': 0.0, 'compound': -0.34}	-0.34	Negative	negative
680	23/09/2020		48	{'neg': 0.0, 'neu': 0.712, 'pos': 0.288, 'compound': 0.932}	0.932	Positive	positive
681	23/09/2020		9	{'neg': 0.0, 'neu': 0.8, 'pos': 0.2, 'compound': 0.128}	0.128	Positive	No emotion
682	23/09/2020		34	{'neg': 0.0, 'neu': 0.695, 'pos': 0.305, 'compound': 0.9054}	0.9054	Positive	positive
683	23/09/2020		12	{'neg': 0.171, 'neu': 0.829, 'pos': 0.0, 'compound': -0.2168}	-0.2168	Negative	trust
684	23/09/2020		45	{'neg': 0.244, 'neu': 0.756, 'pos': 0.0, 'compound': -0.9062}	-0.9062	Negative	fear
685	23/09/2020		24	{'neg': 0.0, 'neu': 1.0, 'pos': 0.0, 'compound': 0.0}	0	Neutral	anticipation
686	23/09/2020		19	{'neg': 0.0, 'neu': 0.764, 'pos': 0.236, 'compound': 0.6772}	0.6772	Positive	positive
687	23/09/2020		24	{'neg': 0.0, 'neu': 1.0, 'pos': 0.0, 'compound': 0.0}	0	Neutral	No emotion
688	23/09/2020		48	{'neg': 0.0, 'neu': 0.807, 'pos': 0.193, 'compound': 0.8611}	0.8611	Positive	positive
689	23/09/2020		4	{'neg': 0.0, 'neu': 0.263, 'pos': 0.737, 'compound': 0.68}	0.68	Positive	No emotion
690	23/09/2020		10	{'neg': 0.0, 'neu': 1.0, 'pos': 0.0, 'compound': 0.0}	0	Neutral	No emotion
691	23/09/2020		13	{'neg': 0.0, 'neu': 1.0, 'pos': 0.0, 'compound': 0.0}	0	Neutral	surprise
692	23/09/2020		39	{'neg': 0.0, 'neu': 0.904, 'pos': 0.096, 'compound': 0.3612}	0.3612	Positive	trust
693	23/09/2020		9	{'neg': 0.0, 'neu': 1.0, 'pos': 0.0, 'compound': 0.0}	0	Neutral	No emotion
694	23/09/2020		34	{'neg': 0.104, 'neu': 0.836, 'pos': 0.059, 'compound': -0.168}	-0.168	Negative	trust
695	23/09/2020		10	{'neg': 0.0, 'neu': 0.709, 'pos': 0.291, 'compound': 0.6249}	0.6249	Positive	positive
696	23/09/2020		30	{'neg': 0.146, 'neu': 0.698, 'pos': 0.156, 'compound': 0.09}	0.09	Positive	positive
697	23/09/2020		16	{'neg': 0.0, 'neu': 0.857, 'pos': 0.143, 'compound': 0.3612}	0.3612	Positive	positive
698	23/09/2020		3	{'neg': 0.0, 'neu': 1.0, 'pos': 0.0, 'compound': 0.0}	0	Neutral	No emotion
699	23/09/2020		49	{'neg': 0.0, 'neu': 0.962, 'pos': 0.038, 'compound': 0.2144}	0.2144	Positive	trust
700	23/09/2020		38	{'neg': 0.0, 'neu': 0.896, 'pos': 0.104, 'compound': 0.5574}	0.5574	Positive	positive
701	23/09/2020		49	{'neg': 0.0, 'neu': 0.797, 'pos': 0.203, 'compound': 0.8271}	0.8271	Positive	anticipation
702	23/09/2020		31	{'neg': 0.0, 'neu': 0.824, 'pos': 0.176, 'compound': 0.5994}	0.5994	Positive	No emotion
703	23/09/2020		54	{'neg': 0.041, 'neu': 0.788, 'pos': 0.171, 'compound': 0.765}	0.765	Positive	negative
704	23/09/2020		39	{'neg': 0.0, 'neu': 0.866, 'pos': 0.134, 'compound': 0.4515}	0.4515	Positive	trust
705	23/09/2020		26	{'neg': 0.0, 'neu': 1.0, 'pos': 0.0, 'compound': 0.0}	0	Neutral	No emotion
706	23/09/2020		40	{'neg': 0.0, 'neu': 0.96, 'pos': 0.04, 'compound': 0.128}	0.128	Positive	trust
707	23/09/2020		22	{'neg': 0.095, 'neu': 0.905, 'pos': 0.0, 'compound': -0.296}	-0.296	Negative	positive
708	23/09/2020		29	{'neg': 0.0, 'neu': 0.94, 'pos': 0.06, 'compound': 0.1027}	0.1027	Positive	anticipation
709	23/09/2020		49	{'neg': 0.0, 'neu': 0.971, 'pos': 0.029, 'compound': 0.1154}	0.1154	Positive	anticipation
710	23/09/2020		47	{'neg': 0.052, 'neu': 0.755, 'pos': 0.193, 'compound': 0.7269}	0.7269	Positive	positive
711	23/09/2020		49	{'neg': 0.07, 'neu': 0.884, 'pos': 0.046, 'compound': -0.2792}	-0.2792	Negative	negative
712	23/09/2020		41	{'neg': 0.0, 'neu': 0.726, 'pos': 0.274, 'compound': 0.8934}	0.8934	Positive	positive
713	23/09/2020		39	{'neg': 0.0, 'neu': 0.674, 'pos': 0.326, 'compound': 0.9325}	0.9325	Positive	positive
714	23/09/2020		48	{'neg': 0.0, 'neu': 0.916, 'pos': 0.084, 'compound': 0.3612}	0.3612	Positive	positive
715	23/09/2020		47	{'neg': 0.0, 'neu': 0.966, 'pos': 0.034, 'compound': 0.1027}	0.1027	Positive	trust
716	23/09/2020		34	{'neg': 0.0, 'neu': 0.925, 'pos': 0.075, 'compound': 0.3612}	0.3612	Positive	anticipation
717	23/09/2020		34	{'neg': 0.0, 'neu': 0.789, 'pos': 0.211, 'compound': 0.7579}	0.7579	Positive	positive
718	23/09/2020		37	{'neg': 0.0, 'neu': 0.838, 'pos': 0.162, 'compound': 0.7184}	0.7184	Positive	anticipation
719	23/09/2020		44	{'neg': 0.0, 'neu': 0.892, 'pos': 0.108, 'compound': 0.5362}	0.5362	Positive	positive
720	23/09/2020		46	{'neg': 0.0, 'neu': 0.813, 'pos': 0.187, 'compound': 0.8481}	0.8481	Positive	positive
721	23/09/2020		34	{'neg': 0.0, 'neu': 0.89, 'pos': 0.11, 'compound': 0.5514}	0.5514	Positive	positive
722	23/09/2020		24	{'neg': 0.0, 'neu': 1.0, 'pos': 0.0, 'compound': 0.0}	0	Neutral	No emotion
723	23/09/2020		42	{'neg': 0.0, 'neu': 0.688, 'pos': 0.312, 'compound': 0.9325}	0.9325	Positive	positive
724	23/09/2020		45	{'neg': 0.074, 'neu': 0.87, 'pos': 0.056, 'compound': -0.1759}	-0.1759	Negative	fear
725	23/09/2020		49	{'neg': 0.0, 'neu': 0.94, 'pos': 0.06, 'compound': 0.4019}	0.4019	Positive	positive
726	23/09/2020		4	{'neg': 0.0, 'neu': 1.0, 'pos': 0.0, 'compound': 0.0}	0	Neutral	No emotion
727	23/09/2020		52	{'neg': 0.077, 'neu': 0.847, 'pos': 0.076, 'compound': -0.0217}	-0.0217	Neutral	positive
728	23/09/2020		40	{'neg': 0.0, 'neu': 1.0, 'pos': 0.0, 'compound': 0.0}	0	Neutral	anticipation
729	23/09/2020		43	{'neg': 0.049, 'neu': 0.909, 'pos': 0.042, 'compound': -0.0803}	-0.0803	Negative	anticipation
730	23/09/2020		45	{'neg': 0.0, 'neu': 0.867, 'pos': 0.133, 'compound': 0.7642}	0.7642	Positive	trust
731	23/09/2020		36	{'neg': 0.0, 'neu': 1.0, 'pos': 0.0, 'compound': 0.0}	0	Neutral	positive
732	23/09/2020		41	{'neg': 0.0, 'neu': 0.881, 'pos': 0.119, 'compound': 0.6597}	0.6597	Positive	positive
733	23/09/2020		7	{'neg': 0.0, 'neu': 1.0, 'pos': 0.0, 'compound': 0.0}	0	Neutral	fear
734	23/09/2020		45	{'neg': 0.0, 'neu': 0.939, 'pos': 0.061, 'compound': 0.34}	0.34	Positive	anticipation
735	23/09/2020		42	{'neg': 0.0, 'neu': 0.911, 'pos': 0.089, 'compound': 0.3612}	0.3612	Positive	positive
736	23/09/2020		42	{'neg': 0.0, 'neu': 0.805, 'pos': 0.195, 'compound': 0.7579}	0.7579	Positive	anticipation
737	23/09/2020		11	{'neg': 0.0, 'neu': 1.0, 'pos': 0.0, 'compound': 0.0}	0	Neutral	No emotion
738	23/09/2020		42	{'neg': 0.029, 'neu': 0.757, 'pos': 0.215, 'compound': 0.8779}	0.8779	Positive	positive
739	23/09/2020		9	{'neg': 0.0, 'neu': 1.0, 'pos': 0.0, 'compound': 0.0}	0	Neutral	No emotion
740	23/09/2020		34	{'neg': 0.064, 'neu': 0.87, 'pos': 0.067, 'compound': 0.0258}	0.0258	Neutral	anticipation
741	23/09/2020		16	{'neg': 0.0, 'neu': 0.816, 'pos': 0.184, 'compound': 0.4019}	0.4019	Positive	anticipation
742	23/09/2020		47	{'neg': 0.0, 'neu': 0.817, 'pos': 0.183, 'compound': 0.8481}	0.8481	Positive	positive
743	23/09/2020		1	{'neg': 1.0, 'neu': 0.0, 'pos': 0.0, 'compound': -0.5859}	-0.5859	Negative	No emotion
744	23/09/2020		43	{'neg': 0.125, 'neu': 0.875, 'pos': 0.0, 'compound': -0.6486}	-0.6486	Negative	positive
745	23/09/2020		44	{'neg': 0.0, 'neu': 0.86, 'pos': 0.14, 'compound': 0.7476}	0.7476	Positive	trust
746	23/09/2020		29	{'neg': 0.075, 'neu': 0.753, 'pos': 0.171, 'compound': 0.4215}	0.4215	Positive	anticipation
747	23/09/2020		18	{'neg': 0.0, 'neu': 0.843, 'pos': 0.157, 'compound': 0.3818}	0.3818	Positive	positive
748	23/09/2020		42	{'neg': 0.0, 'neu': 0.893, 'pos': 0.107, 'compound': 0.4515}	0.4515	Positive	positive
749	23/09/2020		10	{'neg': 0.0, 'neu': 1.0, 'pos': 0.0, 'compound': 0.0}	0	Neutral	No emotion
750	23/09/2020		37	{'neg': 0.109, 'neu': 0.831, 'pos': 0.061, 'compound': -0.4856}	-0.4856	Negative	trust
751	23/09/2020		40	{'neg': 0.058, 'neu': 0.795, 'pos': 0.147, 'compound': 0.5719}	0.5719	Positive	negative
752	23/09/2020		1	{'neg': 0.0, 'neu': 0.208, 'pos': 0.792, 'compound': 0.5859}	0.5859	Positive	trust
753	23/09/2020		17	{'neg': 0.0, 'neu': 0.629, 'pos': 0.371, 'compound': 0.8253}	0.8253	Positive	No emotion
754	23/09/2020		21	{'neg': 0.131, 'neu': 0.704, 'pos': 0.164, 'compound': -0.0772}	-0.0772	Negative	trust
755	23/09/2020		49	{'neg': 0.0, 'neu': 0.83, 'pos': 0.17, 'compound': 0.8481}	0.8481	Positive	anticipation
756	23/09/2020		16	{'neg': 0.0, 'neu': 0.688, 'pos': 0.312, 'compound': 0.6124}	0.6124	Positive	anticipation
757	23/09/2020		46	{'neg': 0.0, 'neu': 0.741, 'pos': 0.259, 'compound': 0.9226}	0.9226	Positive	positive
758	23/09/2020		33	{'neg': 0.065, 'neu': 0.84, 'pos': 0.095, 'compound': 0.2359}	0.2359	Positive	anticipation
759	23/09/2020		10	{'neg': 0.0, 'neu': 1.0, 'pos': 0.0, 'compound': 0.0}	0	Neutral	No emotion
760	23/09/2020		15	{'neg': 0.0, 'neu': 1.0, 'pos': 0.0, 'compound': 0.0}	0	Neutral	No emotion
761	23/09/2020		19	{'neg': 0.0, 'neu': 1.0, 'pos': 0.0, 'compound': 0.0}	0	Neutral	No emotion
762	23/09/2020		49	{'neg': 0.0, 'neu': 1.0, 'pos': 0.0, 'compound': 0.0}	0	Neutral	positive
763	23/09/2020		23	{'neg': 0.0, 'neu': 0.883, 'pos': 0.117, 'compound': 0.3094}	0.3094	Positive	fear
764	23/09/2020		52	{'neg': 0.095, 'neu': 0.881, 'pos': 0.025, 'compound': -0.5632}	-0.5632	Negative	trust
765	23/09/2020		24	{'neg': 0.0, 'neu': 0.807, 'pos': 0.193, 'compound': 0.7579}	0.7579	Positive	trust
766	23/09/2020		14	{'neg': 0.0, 'neu': 1.0, 'pos': 0.0, 'compound': 0.0}	0	Neutral	positive
767	23/09/2020		27	{'neg': 0.0, 'neu': 0.898, 'pos': 0.102, 'compound': 0.4515}	0.4515	Positive	No emotion
768	23/09/2020		42	{'neg': 0.066, 'neu': 0.934, 'pos': 0.0, 'compound': -0.4149}	-0.4149	Negative	positive
769	23/09/2020		44	{'neg': 0.0, 'neu': 0.878, 'pos': 0.122, 'compound': 0.5106}	0.5106	Positive	positive
770	23/09/2020		46	{'neg': 0.0, 'neu': 0.914, 'pos': 0.086, 'compound': 0.3612}	0.3612	Positive	positive
771	23/09/2020		46	{'neg': 0.0, 'neu': 0.914, 'pos': 0.086, 'compound': 0.3612}	0.3612	Positive	positive
772	23/09/2020		10	{'neg': 0.0, 'neu': 1.0, 'pos': 0.0, 'compound': 0.0}	0	Neutral	No emotion
773	23/09/2020		50	{'neg': 0.038, 'neu': 0.962, 'pos': 0.0, 'compound': -0.2023}	-0.2023	Negative	positive
774	23/09/2020		12	{'neg': 0.0, 'neu': 0.696, 'pos': 0.304, 'compound': 0.5411}	0.5411	Positive	surprise
775	23/09/2020		37	{'neg': 0.0, 'neu': 0.914, 'pos': 0.086, 'compound': 0.4404}	0.4404	Positive	trust
776	23/09/2020		23	{'neg': 0.128, 'neu': 0.872, 'pos': 0.0, 'compound': -0.4211}	-0.4211	Negative	No emotion
777	23/09/2020		48	{'neg': 0.0, 'neu': 0.807, 'pos': 0.193, 'compound': 0.8611}	0.8611	Positive	positive
778	23/09/2020		40	{'neg': 0.0, 'neu': 0.915, 'pos': 0.085, 'compound': 0.4857}	0.4857	Positive	positive
779	23/09/2020		36	{'neg': 0.0, 'neu': 0.767, 'pos': 0.233, 'compound': 0.8271}	0.8271	Positive	positive
780	23/09/2020		41	{'neg': 0.0, 'neu': 0.911, 'pos': 0.089, 'compound': 0.3612}	0.3612	Positive	anticipation
781	23/09/2020		27	{'neg': 0.0, 'neu': 0.821, 'pos': 0.179, 'compound': 0.5837}	0.5837	Positive	anticipation
782	23/09/2020		14	{'neg': 0.0, 'neu': 0.861, 'pos': 0.139, 'compound': 0.2732}	0.2732	Positive	No emotion
783	23/09/2020		26	{'neg': 0.0, 'neu': 0.919, 'pos': 0.081, 'compound': 0.296}	0.296	Positive	anticipation
784	23/09/2020		47	{'neg': 0.0, 'neu': 0.929, 'pos': 0.071, 'compound': 0.4857}	0.4857	Positive	positive
785	23/09/2020		23	{'neg': 0.0, 'neu': 0.918, 'pos': 0.082, 'compound': 0.1754}	0.1754	Positive	positive
786	23/09/2020		15	{'neg': 0.261, 'neu': 0.739, 'pos': 0.0, 'compound': -0.5574}	-0.5574	Negative	trust
787	23/09/2020		30	{'neg': 0.0, 'neu': 0.827, 'pos': 0.173, 'compound': 0.5574}	0.5574	Positive	anticipation
788	23/09/2020		26	{'neg': 0.144, 'neu': 0.533, 'pos': 0.323, 'compound': 0.5719}	0.5719	Positive	fear
789	23/09/2020		4	{'neg': 0.0, 'neu': 1.0, 'pos': 0.0, 'compound': 0.0}	0	Neutral	No emotion
790	23/09/2020		25	{'neg': 0.112, 'neu': 0.888, 'pos': 0.0, 'compound': -0.4421}	-0.4421	Negative	positive
791	23/09/2020		9	{'neg': 0.0, 'neu': 1.0, 'pos': 0.0, 'compound': 0.0}	0	Neutral	No emotion
792	23/09/2020		10	{'neg': 0.0, 'neu': 1.0, 'pos': 0.0, 'compound': 0.0}	0	Neutral	No emotion
793	23/09/2020		40	{'neg': 0.058, 'neu': 0.854, 'pos': 0.089, 'compound': 0.3291}	0.3291	Positive	surprise
794	23/09/2020		19	{'neg': 0.0, 'neu': 1.0, 'pos': 0.0, 'compound': 0.0}	0	Neutral	No emotion
795	23/09/2020		18	{'neg': 0.0, 'neu': 1.0, 'pos': 0.0, 'compound': 0.0}	0	Neutral	positive
796	23/09/2020		46	{'neg': 0.048, 'neu': 0.837, 'pos': 0.115, 'compound': 0.4588}	0.4588	Positive	anticipation
797	23/09/2020		52	{'neg': 0.0, 'neu': 0.834, 'pos': 0.166, 'compound': 0.7884}	0.7884	Positive	positive
798	23/09/2020		15	{'neg': 0.0, 'neu': 0.851, 'pos': 0.149, 'compound': 0.2716}	0.2716	Positive	trust
799	23/09/2020		41	{'neg': 0.0, 'neu': 0.827, 'pos': 0.173, 'compound': 0.6883}	0.6883	Positive	positive
800	23/09/2020		48	{'neg': 0.0, 'neu': 0.898, 'pos': 0.102, 'compound': 0.5994}	0.5994	Positive	anticipation
801	23/09/2020		20	{'neg': 0.0, 'neu': 1.0, 'pos': 0.0, 'compound': 0.0}	0	Neutral	trust
802	23/09/2020		47	{'neg': 0.0, 'neu': 0.837, 'pos': 0.163, 'compound': 0.8016}	0.8016	Positive	trust
803	23/09/2020		1	{'neg': 0.0, 'neu': 1.0, 'pos': 0.0, 'compound': 0.0}	0	Neutral	No emotion
804	23/09/2020		15	{'neg': 0.0, 'neu': 0.819, 'pos': 0.181, 'compound': 0.4767}	0.4767	Positive	No emotion
805	23/09/2020		42	{'neg': 0.054, 'neu': 0.946, 'pos': 0.0, 'compound': -0.2732}	-0.2732	Negative	anticipation
806	23/09/2020		10	{'neg': 0.0, 'neu': 1.0, 'pos': 0.0, 'compound': 0.0}	0	Neutral	No emotion
807	23/09/2020		45	{'neg': 0.0, 'neu': 0.832, 'pos': 0.168, 'compound': 0.7845}	0.7845	Positive	trust
808	23/09/2020		34	{'neg': 0.0, 'neu': 1.0, 'pos': 0.0, 'compound': 0.0}	0	Neutral	positive
809	23/09/2020		42	{'neg': 0.0, 'neu': 0.823, 'pos': 0.177, 'compound': 0.7269}	0.7269	Positive	trust
810	23/09/2020		30	{'neg': 0.0, 'neu': 0.928, 'pos': 0.072, 'compound': 0.2714}	0.2714	Positive	positive
811	23/09/2020		17	{'neg': 0.0, 'neu': 0.735, 'pos': 0.265, 'compound': 0.6597}	0.6597	Positive	negative
812	23/09/2020		11	{'neg': 0.0, 'neu': 0.608, 'pos': 0.392, 'compound': 0.7003}	0.7003	Positive	positive
813	23/09/2020		52	{'neg': 0.0, 'neu': 0.972, 'pos': 0.028, 'compound': 0.0772}	0.0772	Positive	positive
814	23/09/2020		21	{'neg': 0.389, 'neu': 0.611, 'pos': 0.0, 'compound': -0.825}	-0.825	Negative	trust
815	23/09/2020		23	{'neg': 0.0, 'neu': 0.818, 'pos': 0.182, 'compound': 0.5362}	0.5362	Positive	No emotion
816	23/09/2020		7	{'neg': 0.0, 'neu': 0.615, 'pos': 0.385, 'compound': 0.3612}	0.3612	Positive	anticipation
817	23/09/2020		1	{'neg': 0.0, 'neu': 0.0, 'pos': 1.0, 'compound': 0.6588}	0.6588	Positive	No emotion
818	23/09/2020		36	{'neg': 0.0, 'neu': 0.831, 'pos': 0.169, 'compound': 0.6486}	0.6486	Positive	positive
819	23/09/2020		14	{'neg': 0.0, 'neu': 1.0, 'pos': 0.0, 'compound': 0.0}	0	Neutral	No emotion
820	23/09/2020		28	{'neg': 0.0, 'neu': 1.0, 'pos': 0.0, 'compound': 0.0}	0	Neutral	No emotion
821	23/09/2020		46	{'neg': 0.0, 'neu': 1.0, 'pos': 0.0, 'compound': 0.0}	0	Neutral	positive
822	23/09/2020		31	{'neg': 0.0, 'neu': 1.0, 'pos': 0.0, 'compound': 0.0}	0	Neutral	negative
823	23/09/2020		30	{'neg': 0.0, 'neu': 1.0, 'pos': 0.0, 'compound': 0.0}	0	Neutral	fear
824	23/09/2020		51	{'neg': 0.077, 'neu': 0.826, 'pos': 0.097, 'compound': -0.1366}	-0.1366	Negative	negative
825	23/09/2020		19	{'neg': 0.0, 'neu': 1.0, 'pos': 0.0, 'compound': 0.0}	0	Neutral	No emotion
826	23/09/2020		57	{'neg': 0.05, 'neu': 0.884, 'pos': 0.066, 'compound': -0.2168}	-0.2168	Negative	positive
827	23/09/2020		41	{'neg': 0.107, 'neu': 0.807, 'pos': 0.085, 'compound': -0.2382}	-0.2382	Negative	positive
828	23/09/2020		38	{'neg': 0.0, 'neu': 0.866, 'pos': 0.134, 'compound': 0.594}	0.594	Positive	positive
829	23/09/2020		42	{'neg': 0.0, 'neu': 0.845, 'pos': 0.155, 'compound': 0.7003}	0.7003	Positive	positive
830	23/09/2020		41	{'neg': 0.0, 'neu': 0.887, 'pos': 0.113, 'compound': 0.6072}	0.6072	Positive	positive
831	23/09/2020		9	{'neg': 0.0, 'neu': 1.0, 'pos': 0.0, 'compound': 0.0}	0	Neutral	No emotion
832	23/09/2020		47	{'neg': 0.0, 'neu': 0.689, 'pos': 0.311, 'compound': 0.93}	0.93	Positive	positive
833	23/09/2020		14	{'neg': 0.0, 'neu': 1.0, 'pos': 0.0, 'compound': 0.0}	0	Neutral	No emotion
834	23/09/2020		22	{'neg': 0.0, 'neu': 0.868, 'pos': 0.132, 'compound': 0.541}	0.541	Positive	positive
835	23/09/2020		14	{'neg': 0.17, 'neu': 0.83, 'pos': 0.0, 'compound': -0.3535}	-0.3535	Negative	anger
836	23/09/2020		27	{'neg': 0.0, 'neu': 0.88, 'pos': 0.12, 'compound': 0.5267}	0.5267	Positive	positive
837	23/09/2020		36	{'neg': 0.0, 'neu': 0.859, 'pos': 0.141, 'compound': 0.6239}	0.6239	Positive	anticipation
838	23/09/2020		20	{'neg': 0.0, 'neu': 0.847, 'pos': 0.153, 'compound': 0.4019}	0.4019	Positive	positive
839	23/09/2020		20	{'neg': 0.0, 'neu': 0.847, 'pos': 0.153, 'compound': 0.4019}	0.4019	Positive	positive
840	23/09/2020		20	{'neg': 0.0, 'neu': 0.847, 'pos': 0.153, 'compound': 0.4019}	0.4019	Positive	positive
841	23/09/2020		20	{'neg': 0.0, 'neu': 0.847, 'pos': 0.153, 'compound': 0.4019}	0.4019	Positive	positive
842	23/09/2020		5	{'neg': 0.355, 'neu': 0.645, 'pos': 0.0, 'compound': -0.296}	-0.296	Negative	No emotion
843	23/09/2020		4	{'neg': 0.0, 'neu': 0.408, 'pos': 0.592, 'compound': 0.4404}	0.4404	Positive	No emotion
844	23/09/2020		35	{'neg': 0.165, 'neu': 0.771, 'pos': 0.063, 'compound': -0.5719}	-0.5719	Negative	negative
845	23/09/2020		13	{'neg': 0.0, 'neu': 0.843, 'pos': 0.157, 'compound': 0.3459}	0.3459	Positive	anticipation
846	23/09/2020		34	{'neg': 0.0, 'neu': 1.0, 'pos': 0.0, 'compound': 0.0}	0	Neutral	positive
847	23/09/2020		25	{'neg': 0.147, 'neu': 0.853, 'pos': 0.0, 'compound': -0.6093}	-0.6093	Negative	trust
848	23/09/2020		37	{'neg': 0.0, 'neu': 0.858, 'pos': 0.142, 'compound': 0.5859}	0.5859	Positive	trust
849	23/09/2020		34	{'neg': 0.0, 'neu': 1.0, 'pos': 0.0, 'compound': 0.0}	0	Neutral	positive
850	23/09/2020		31	{'neg': 0.0, 'neu': 1.0, 'pos': 0.0, 'compound': 0.0}	0	Neutral	positive
851	23/09/2020		14	{'neg': 0.0, 'neu': 0.8, 'pos': 0.2, 'compound': 0.4588}	0.4588	Positive	positive
852	23/09/2020		39	{'neg': 0.0, 'neu': 0.713, 'pos': 0.287, 'compound': 0.8934}	0.8934	Positive	positive
853	23/09/2020		50	{'neg': 0.0, 'neu': 0.895, 'pos': 0.105, 'compound': 0.5859}	0.5859	Positive	positive
854	23/09/2020		42	{'neg': 0.0, 'neu': 0.823, 'pos': 0.177, 'compound': 0.7269}	0.7269	Positive	trust
855	23/09/2020		47	{'neg': 0.0, 'neu': 0.878, 'pos': 0.122, 'compound': 0.7149}	0.7149	Positive	positive
856	23/09/2020		43	{'neg': 0.0, 'neu': 0.874, 'pos': 0.126, 'compound': 0.5994}	0.5994	Positive	positive
857	23/09/2020		41	{'neg': 0.052, 'neu': 0.871, 'pos': 0.077, 'compound': 0.264}	0.264	Positive	positive
858	23/09/2020		50	{'neg': 0.0, 'neu': 0.752, 'pos': 0.248, 'compound': 0.9042}	0.9042	Positive	anticipation
859	23/09/2020		17	{'neg': 0.231, 'neu': 0.769, 'pos': 0.0, 'compound': -0.5994}	-0.5994	Negative	fear
860	23/09/2020		42	{'neg': 0.044, 'neu': 0.668, 'pos': 0.288, 'compound': 0.8934}	0.8934	Positive	positive
861	23/09/2020		50	{'neg': 0.0, 'neu': 0.926, 'pos': 0.074, 'compound': 0.6124}	0.6124	Positive	trust
862	23/09/2020		14	{'neg': 0.0, 'neu': 1.0, 'pos': 0.0, 'compound': 0.0}	0	Neutral	surprise
863	23/09/2020		51	{'neg': 0.0, 'neu': 0.889, 'pos': 0.111, 'compound': 0.6553}	0.6553	Positive	positive
864	23/09/2020		17	{'neg': 0.0, 'neu': 1.0, 'pos': 0.0, 'compound': 0.0}	0	Neutral	No emotion
865	23/09/2020		22	{'neg': 0.162, 'neu': 0.701, 'pos': 0.137, 'compound': 0.0772}	0.0772	Positive	positive
866	23/09/2020		26	{'neg': 0.176, 'neu': 0.824, 'pos': 0.0, 'compound': -0.644}	-0.644	Negative	positive
867	23/09/2020		48	{'neg': 0.0, 'neu': 0.701, 'pos': 0.299, 'compound': 0.9409}	0.9409	Positive	positive
868	23/09/2020		35	{'neg': 0.0, 'neu': 0.866, 'pos': 0.134, 'compound': 0.594}	0.594	Positive	positive
869	23/09/2020		31	{'neg': 0.0, 'neu': 0.741, 'pos': 0.259, 'compound': 0.8126}	0.8126	Positive	negative
870	23/09/2020		43	{'neg': 0.0, 'neu': 0.949, 'pos': 0.051, 'compound': 0.2382}	0.2382	Positive	anticipation
871	23/09/2020		30	{'neg': 0.076, 'neu': 0.924, 'pos': 0.0, 'compound': -0.34}	-0.34	Negative	fear
872	23/09/2020		2	{'neg': 0.0, 'neu': 0.256, 'pos': 0.744, 'compound': 0.4404}	0.4404	Positive	No emotion
873	23/09/2020		30	{'neg': 0.0, 'neu': 0.811, 'pos': 0.189, 'compound': 0.6808}	0.6808	Positive	positive
874	23/09/2020		10	{'neg': 0.0, 'neu': 0.783, 'pos': 0.217, 'compound': 0.3612}	0.3612	Positive	No emotion
875	23/09/2020		11	{'neg': 0.179, 'neu': 0.566, 'pos': 0.255, 'compound': 0.2023}	0.2023	Positive	No emotion
876	23/09/2020		19	{'neg': 0.109, 'neu': 0.792, 'pos': 0.099, 'compound': -0.0516}	-0.0516	Negative	surprise
877	23/09/2020		51	{'neg': 0.034, 'neu': 0.717, 'pos': 0.249, 'compound': 0.9217}	0.9217	Positive	positive
878	23/09/2020		42	{'neg': 0.0, 'neu': 0.885, 'pos': 0.115, 'compound': 0.5514}	0.5514	Positive	positive
879	23/09/2020		49	{'neg': 0.0, 'neu': 0.927, 'pos': 0.073, 'compound': 0.4696}	0.4696	Positive	positive
880	23/09/2020		46	{'neg': 0.0, 'neu': 0.965, 'pos': 0.035, 'compound': 0.1027}	0.1027	Positive	positive
881	23/09/2020		44	{'neg': 0.0, 'neu': 0.709, 'pos': 0.291, 'compound': 0.93}	0.93	Positive	positive
882	23/09/2020		12	{'neg': 0.0, 'neu': 0.678, 'pos': 0.322, 'compound': 0.5789}	0.5789	Positive	No emotion
883	23/09/2020		40	{'neg': 0.0, 'neu': 0.923, 'pos': 0.077, 'compound': 0.4137}	0.4137	Positive	positive
884	23/09/2020		25	{'neg': 0.0, 'neu': 1.0, 'pos': 0.0, 'compound': 0.0}	0	Neutral	No emotion
885	23/09/2020		50	{'neg': 0.059, 'neu': 0.835, 'pos': 0.106, 'compound': 0.3559}	0.3559	Positive	trust
886	23/09/2020		32	{'neg': 0.0, 'neu': 1.0, 'pos': 0.0, 'compound': 0.0}	0	Neutral	trust
887	23/09/2020		38	{'neg': 0.0, 'neu': 0.866, 'pos': 0.134, 'compound': 0.594}	0.594	Positive	positive
888	23/09/2020		22	{'neg': 0.0, 'neu': 0.874, 'pos': 0.126, 'compound': 0.3818}	0.3818	Positive	positive
889	23/09/2020		49	{'neg': 0.0, 'neu': 0.762, 'pos': 0.238, 'compound': 0.8718}	0.8718	Positive	positive
890	23/09/2020		37	{'neg': 0.0, 'neu': 0.932, 'pos': 0.068, 'compound': 0.34}	0.34	Positive	positive
891	23/09/2020		31	{'neg': 0.079, 'neu': 0.827, 'pos': 0.094, 'compound': 0.1209}	0.1209	Positive	fear
892	23/09/2020		35	{'neg': 0.062, 'neu': 0.938, 'pos': 0.0, 'compound': -0.2732}	-0.2732	Negative	anticipation
893	23/09/2020		29	{'neg': 0.0, 'neu': 0.833, 'pos': 0.167, 'compound': 0.4939}	0.4939	Positive	anticipation
894	23/09/2020		17	{'neg': 0.0, 'neu': 0.897, 'pos': 0.103, 'compound': 0.128}	0.128	Positive	No emotion
895	23/09/2020		46	{'neg': 0.0, 'neu': 0.907, 'pos': 0.093, 'compound': 0.4939}	0.4939	Positive	anticipation
896	23/09/2020		42	{'neg': 0.0, 'neu': 0.823, 'pos': 0.177, 'compound': 0.7269}	0.7269	Positive	trust
897	23/09/2020		44	{'neg': 0.0, 'neu': 0.816, 'pos': 0.184, 'compound': 0.7345}	0.7345	Positive	positive
898	23/09/2020		46	{'neg': 0.0, 'neu': 0.898, 'pos': 0.102, 'compound': 0.5514}	0.5514	Positive	positive
899	23/09/2020		33	{'neg': 0.0, 'neu': 0.952, 'pos': 0.048, 'compound': 0.1027}	0.1027	Positive	anticipation
900	23/09/2020		36	{'neg': 0.0, 'neu': 1.0, 'pos': 0.0, 'compound': 0.0}	0	Neutral	No emotion
901	23/09/2020		42	{'neg': 0.0, 'neu': 0.823, 'pos': 0.177, 'compound': 0.7269}	0.7269	Positive	trust
902	23/09/2020		12	{'neg': 0.0, 'neu': 1.0, 'pos': 0.0, 'compound': 0.0}	0	Neutral	No emotion
903	23/09/2020		15	{'neg': 0.0, 'neu': 1.0, 'pos': 0.0, 'compound': 0.0}	0	Neutral	No emotion
904	23/09/2020		46	{'neg': 0.0, 'neu': 0.873, 'pos': 0.127, 'compound': 0.6904}	0.6904	Positive	positive
905	23/09/2020		32	{'neg': 0.04, 'neu': 0.795, 'pos': 0.165, 'compound': 0.6597}	0.6597	Positive	trust
906	23/09/2020		16	{'neg': 0.0, 'neu': 1.0, 'pos': 0.0, 'compound': 0.0}	0	Neutral	No emotion
907	23/09/2020		36	{'neg': 0.0, 'neu': 0.932, 'pos': 0.068, 'compound': 0.2732}	0.2732	Positive	positive
908	23/09/2020		57	{'neg': 0.038, 'neu': 0.962, 'pos': 0.0, 'compound': -0.296}	-0.296	Negative	trust
909	23/09/2020		6	{'neg': 0.546, 'neu': 0.454, 'pos': 0.0, 'compound': -0.3412}	-0.3412	Negative	No emotion
910	23/09/2020		36	{'neg': 0.0, 'neu': 0.905, 'pos': 0.095, 'compound': 0.4696}	0.4696	Positive	positive
911	23/09/2020		50	{'neg': 0.0, 'neu': 0.811, 'pos': 0.189, 'compound': 0.807}	0.807	Positive	positive
912	23/09/2020		36	{'neg': 0.0, 'neu': 0.905, 'pos': 0.095, 'compound': 0.4696}	0.4696	Positive	positive
913	23/09/2020		36	{'neg': 0.0, 'neu': 0.946, 'pos': 0.054, 'compound': 0.2263}	0.2263	Positive	anticipation
914	23/09/2020		21	{'neg': 0.0, 'neu': 1.0, 'pos': 0.0, 'compound': 0.0}	0	Neutral	No emotion
915	23/09/2020		22	{'neg': 0.103, 'neu': 0.531, 'pos': 0.366, 'compound': 0.8126}	0.8126	Positive	anticipation
916	23/09/2020		46	{'neg': 0.0, 'neu': 0.892, 'pos': 0.108, 'compound': 0.593}	0.593	Positive	positive
917	23/09/2020		46	{'neg': 0.0, 'neu': 0.886, 'pos': 0.114, 'compound': 0.6486}	0.6486	Positive	anticipation
918	23/09/2020		40	{'neg': 0.0, 'neu': 0.96, 'pos': 0.04, 'compound': 0.128}	0.128	Positive	positive
919	23/09/2020		50	{'neg': 0.0, 'neu': 0.811, 'pos': 0.189, 'compound': 0.807}	0.807	Positive	positive
920	23/09/2020		48	{'neg': 0.0, 'neu': 0.89, 'pos': 0.11, 'compound': 0.6486}	0.6486	Positive	anticipation
921	23/09/2020		42	{'neg': 0.0, 'neu': 0.887, 'pos': 0.113, 'compound': 0.5362}	0.5362	Positive	anticipation
922	23/09/2020		46	{'neg': 0.0, 'neu': 0.965, 'pos': 0.035, 'compound': 0.1027}	0.1027	Positive	positive
923	23/09/2020		22	{'neg': 0.0, 'neu': 1.0, 'pos': 0.0, 'compound': 0.0}	0	Neutral	positive
924	23/09/2020		39	{'neg': 0.0, 'neu': 0.904, 'pos': 0.096, 'compound': 0.5574}	0.5574	Positive	anticipation
925	23/09/2020		46	{'neg': 0.0, 'neu': 0.878, 'pos': 0.122, 'compound': 0.6767}	0.6767	Positive	positive
926	23/09/2020		22	{'neg': 0.269, 'neu': 0.646, 'pos': 0.085, 'compound': -0.7279}	-0.7279	Negative	anger
927	23/09/2020		2	{'neg': 0.0, 'neu': 1.0, 'pos': 0.0, 'compound': 0.0}	0	Neutral	No emotion
928	23/09/2020		52	{'neg': 0.063, 'neu': 0.765, 'pos': 0.173, 'compound': 0.8012}	0.8012	Positive	positive
929	23/09/2020		43	{'neg': 0.0, 'neu': 0.663, 'pos': 0.337, 'compound': 0.9409}	0.9409	Positive	positive
930	23/09/2020		43	{'neg': 0.0, 'neu': 0.663, 'pos': 0.337, 'compound': 0.9409}	0.9409	Positive	positive
931	23/09/2020		48	{'neg': 0.054, 'neu': 0.787, 'pos': 0.159, 'compound': 0.6476}	0.6476	Positive	anticipation
932	23/09/2020		44	{'neg': 0.0, 'neu': 0.926, 'pos': 0.074, 'compound': 0.4515}	0.4515	Positive	positive
933	23/09/2020		6	{'neg': 0.0, 'neu': 1.0, 'pos': 0.0, 'compound': 0.0}	0	Neutral	No emotion
934	23/09/2020		25	{'neg': 0.0, 'neu': 0.884, 'pos': 0.116, 'compound': 0.3612}	0.3612	Positive	anticipation
935	23/09/2020		13	{'neg': 0.0, 'neu': 1.0, 'pos': 0.0, 'compound': 0.0}	0	Neutral	anticipation
936	23/09/2020		49	{'neg': 0.0, 'neu': 0.878, 'pos': 0.122, 'compound': 0.7059}	0.7059	Positive	positive
937	23/09/2020		52	{'neg': 0.0, 'neu': 0.892, 'pos': 0.108, 'compound': 0.6486}	0.6486	Positive	anticipation
938	23/09/2020		31	{'neg': 0.094, 'neu': 0.906, 'pos': 0.0, 'compound': -0.4389}	-0.4389	Negative	fear
939	23/09/2020		28	{'neg': 0.0, 'neu': 0.901, 'pos': 0.099, 'compound': 0.4137}	0.4137	Positive	positive
940	23/09/2020		52	{'neg': 0.0, 'neu': 0.938, 'pos': 0.062, 'compound': 0.4696}	0.4696	Positive	positive
941	23/09/2020		48	{'neg': 0.0, 'neu': 0.751, 'pos': 0.249, 'compound': 0.9226}	0.9226	Positive	positive
942	23/09/2020		47	{'neg': 0.0, 'neu': 0.828, 'pos': 0.172, 'compound': 0.7835}	0.7835	Positive	positive
943	23/09/2020		6	{'neg': 0.0, 'neu': 0.667, 'pos': 0.333, 'compound': 0.3612}	0.3612	Positive	fear
944	23/09/2020		14	{'neg': 0.0, 'neu': 1.0, 'pos': 0.0, 'compound': 0.0}	0	Neutral	anticipation
945	23/09/2020		26	{'neg': 0.075, 'neu': 0.925, 'pos': 0.0, 'compound': -0.2572}	-0.2572	Negative	No emotion
946	23/09/2020		20	{'neg': 0.0, 'neu': 1.0, 'pos': 0.0, 'compound': 0.0}	0	Neutral	anticipation
947	23/09/2020		16	{'neg': 0.0, 'neu': 1.0, 'pos': 0.0, 'compound': 0.0}	0	Neutral	No emotion
948	23/09/2020		12	{'neg': 0.0, 'neu': 1.0, 'pos': 0.0, 'compound': 0.0}	0	Neutral	No emotion
949	23/09/2020		6	{'neg': 0.0, 'neu': 1.0, 'pos': 0.0, 'compound': 0.0}	0	Neutral	No emotion
950	23/09/2020		54	{'neg': 0.0, 'neu': 0.856, 'pos': 0.144, 'compound': 0.7845}	0.7845	Positive	anticipation
951	23/09/2020		44	{'neg': 0.119, 'neu': 0.828, 'pos': 0.053, 'compound': -0.4329}	-0.4329	Negative	trust
952	23/09/2020		8	{'neg': 0.0, 'neu': 1.0, 'pos': 0.0, 'compound': 0.0}	0	Neutral	No emotion
953	23/09/2020		10	{'neg': 0.0, 'neu': 1.0, 'pos': 0.0, 'compound': 0.0}	0	Neutral	positive
954	23/09/2020		35	{'neg': 0.284, 'neu': 0.586, 'pos': 0.13, 'compound': -0.872}	-0.872	Negative	positive
955	23/09/2020		45	{'neg': 0.0, 'neu': 0.756, 'pos': 0.244, 'compound': 0.9226}	0.9226	Positive	positive
956	23/09/2020		51	{'neg': 0.0, 'neu': 0.884, 'pos': 0.116, 'compound': 0.7319}	0.7319	Positive	trust
957	23/09/2020		49	{'neg': 0.0, 'neu': 0.839, 'pos': 0.161, 'compound': 0.755}	0.755	Positive	positive
958	23/09/2020		37	{'neg': 0.0, 'neu': 1.0, 'pos': 0.0, 'compound': 0.0}	0	Neutral	positive
959	23/09/2020		24	{'neg': 0.0, 'neu': 1.0, 'pos': 0.0, 'compound': 0.0}	0	Neutral	positive
960	23/09/2020		40	{'neg': 0.0, 'neu': 0.796, 'pos': 0.204, 'compound': 0.6868}	0.6868	Positive	positive
961	23/09/2020		40	{'neg': 0.0, 'neu': 0.796, 'pos': 0.204, 'compound': 0.6868}	0.6868	Positive	positive
962	23/09/2020		44	{'neg': 0.0, 'neu': 0.869, 'pos': 0.131, 'compound': 0.6476}	0.6476	Positive	positive
963	23/09/2020		49	{'neg': 0.037, 'neu': 0.929, 'pos': 0.035, 'compound': -0.0258}	-0.0258	Neutral	fear
964	23/09/2020		12	{'neg': 0.0, 'neu': 0.859, 'pos': 0.141, 'compound': 0.2023}	0.2023	Positive	trust
965	23/09/2020		18	{'neg': 0.159, 'neu': 0.659, 'pos': 0.181, 'compound': -0.1531}	-0.1531	Negative	fear
966	23/09/2020		29	{'neg': 0.0, 'neu': 1.0, 'pos': 0.0, 'compound': 0.0}	0	Neutral	trust
967	23/09/2020		16	{'neg': 0.0, 'neu': 1.0, 'pos': 0.0, 'compound': 0.0}	0	Neutral	fear
968	23/09/2020		11	{'neg': 0.0, 'neu': 1.0, 'pos': 0.0, 'compound': 0.0}	0	Neutral	No emotion
969	23/09/2020		61	{'neg': 0.085, 'neu': 0.915, 'pos': 0.0, 'compound': -0.6124}	-0.6124	Negative	trust
970	23/09/2020		50	{'neg': 0.064, 'neu': 0.936, 'pos': 0.0, 'compound': -0.4767}	-0.4767	Negative	fear
971	23/09/2020		29	{'neg': 0.238, 'neu': 0.762, 'pos': 0.0, 'compound': -0.7579}	-0.7579	Negative	negative
972	23/09/2020		55	{'neg': 0.087, 'neu': 0.871, 'pos': 0.042, 'compound': -0.3612}	-0.3612	Negative	positive
973	23/09/2020		51	{'neg': 0.127, 'neu': 0.739, 'pos': 0.134, 'compound': 0.1096}	0.1096	Positive	negative
974	23/09/2020		58	{'neg': 0.082, 'neu': 0.918, 'pos': 0.0, 'compound': -0.6553}	-0.6553	Negative	negative
975	23/09/2020		8	{'neg': 0.302, 'neu': 0.698, 'pos': 0.0, 'compound': -0.3802}	-0.3802	Negative	negative
976	23/09/2020		15	{'neg': 0.209, 'neu': 0.791, 'pos': 0.0, 'compound': -0.5719}	-0.5719	Negative	No emotion
977	23/09/2020		23	{'neg': 0.0, 'neu': 0.917, 'pos': 0.083, 'compound': 0.2263}	0.2263	Positive	surprise
978	23/09/2020		7	{'neg': 0.0, 'neu': 0.674, 'pos': 0.326, 'compound': 0.4404}	0.4404	Positive	No emotion
979	24/09/2020		48	{'neg': 0.12, 'neu': 0.854, 'pos': 0.026, 'compound': -0.6808}	-0.6808	Negative	negative
980	24/09/2020		9	{'neg': 0.0, 'neu': 0.404, 'pos': 0.596, 'compound': 0.7096}	0.7096	Positive	surprise
981	24/09/2020		33	{'neg': 0.16, 'neu': 0.84, 'pos': 0.0, 'compound': -0.6908}	-0.6908	Negative	fear
982	24/09/2020		7	{'neg': 0.0, 'neu': 0.526, 'pos': 0.474, 'compound': 0.4019}	0.4019	Positive	No emotion
983	24/09/2020		10	{'neg': 0.398, 'neu': 0.602, 'pos': 0.0, 'compound': -0.6486}	-0.6486	Negative	negative
984	24/09/2020		3	{'neg': 0.465, 'neu': 0.535, 'pos': 0.0, 'compound': -0.1877}	-0.1877	Negative	surprise
985	24/09/2020		42	{'neg': 0.186, 'neu': 0.814, 'pos': 0.0, 'compound': -0.8028}	-0.8028	Negative	negative
986	24/09/2020		43	{'neg': 0.0, 'neu': 0.874, 'pos': 0.126, 'compound': 0.6808}	0.6808	Positive	negative
987	24/09/2020		4	{'neg': 0.0, 'neu': 0.501, 'pos': 0.499, 'compound': 0.2481}	0.2481	Positive	positive
988	24/09/2020		5	{'neg': 0.171, 'neu': 0.122, 'pos': 0.707, 'compound': 0.6597}	0.6597	Positive	trust
989	24/09/2020		20	{'neg': 0.0, 'neu': 0.918, 'pos': 0.082, 'compound': 0.177}	0.177	Positive	trust
990	24/09/2020		14	{'neg': 0.0, 'neu': 0.758, 'pos': 0.242, 'compound': 0.4926}	0.4926	Positive	anticipation
991	24/09/2020		41	{'neg': 0.0, 'neu': 0.943, 'pos': 0.057, 'compound': 0.3313}	0.3313	Positive	positive
992	24/09/2020		13	{'neg': 0.355, 'neu': 0.645, 'pos': 0.0, 'compound': -0.6705}	-0.6705	Negative	negative
993	24/09/2020		13	{'neg': 0.0, 'neu': 1.0, 'pos': 0.0, 'compound': 0.0}	0	Neutral	fear
994	24/09/2020		8	{'neg': 0.0, 'neu': 1.0, 'pos': 0.0, 'compound': 0.0}	0	Neutral	No emotion
995	24/09/2020		33	{'neg': 0.079, 'neu': 0.921, 'pos': 0.0, 'compound': -0.3919}	-0.3919	Negative	No emotion
996	24/09/2020		23	{'neg': 0.446, 'neu': 0.554, 'pos': 0.0, 'compound': -0.8777}	-0.8777	Negative	negative
997	24/09/2020		58	{'neg': 0.026, 'neu': 0.911, 'pos': 0.063, 'compound': 0.5023}	0.5023	Positive	negative
998	24/09/2020		3	{'neg': 0.555, 'neu': 0.445, 'pos': 0.0, 'compound': -0.3597}	-0.3597	Negative	No emotion
999	24/09/2020		47	{'neg': 0.043, 'neu': 0.919, 'pos': 0.038, 'compound': -0.0516}	-0.0516	Negative	fear
1000	24/09/2020		22	{'neg': 0.0, 'neu': 0.799, 'pos': 0.201, 'compound': 0.4137}	0.4137	Positive	positive
1001	24/09/2020		38	{'neg': 0.074, 'neu': 0.837, 'pos': 0.088, 'compound': -0.1027}	-0.1027	Negative	fear
1002	24/09/2020		22	{'neg': 0.396, 'neu': 0.604, 'pos': 0.0, 'compound': -0.9442}	-0.9442	Negative	negative
1003	24/09/2020		48	{'neg': 0.041, 'neu': 0.898, 'pos': 0.061, 'compound': 0.2508}	0.2508	Positive	positive
1004	24/09/2020		2	{'neg': 0.0, 'neu': 0.412, 'pos': 0.588, 'compound': 0.4329}	0.4329	Positive	No emotion
1005	24/09/2020		38	{'neg': 0.097, 'neu': 0.783, 'pos': 0.12, 'compound': 0.2466}	0.2466	Positive	fear
1006	24/09/2020		19	{'neg': 0.0, 'neu': 0.39, 'pos': 0.61, 'compound': 0.9601}	0.9601	Positive	positive
1007	24/09/2020		23	{'neg': 0.0, 'neu': 0.797, 'pos': 0.203, 'compound': 0.6553}	0.6553	Positive	No emotion
1008	24/09/2020		42	{'neg': 0.0, 'neu': 0.747, 'pos': 0.253, 'compound': 0.8796}	0.8796	Positive	positive
1009	24/09/2020		15	{'neg': 0.322, 'neu': 0.678, 'pos': 0.0, 'compound': -0.7691}	-0.7691	Negative	fear
1010	24/09/2020		46	{'neg': 0.077, 'neu': 0.648, 'pos': 0.274, 'compound': 0.8504}	0.8504	Positive	positive
1011	24/09/2020		47	{'neg': 0.139, 'neu': 0.771, 'pos': 0.09, 'compound': -0.3939}	-0.3939	Negative	fear
1012	24/09/2020		48	{'neg': 0.0, 'neu': 0.714, 'pos': 0.286, 'compound': 0.9435}	0.9435	Positive	positive
1013	24/09/2020		26	{'neg': 0.0, 'neu': 0.911, 'pos': 0.089, 'compound': 0.3291}	0.3291	Positive	trust
1014	24/09/2020		15	{'neg': 0.0, 'neu': 0.661, 'pos': 0.339, 'compound': 0.6302}	0.6302	Positive	trust
1015	24/09/2020		23	{'neg': 0.0, 'neu': 0.843, 'pos': 0.157, 'compound': 0.4215}	0.4215	Positive	trust
1016	24/09/2020		22	{'neg': 0.0, 'neu': 0.833, 'pos': 0.167, 'compound': 0.4215}	0.4215	Positive	trust
1017	24/09/2020		48	{'neg': 0.086, 'neu': 0.914, 'pos': 0.0, 'compound': -0.4628}	-0.4628	Negative	fear
1018	24/09/2020		12	{'neg': 0.343, 'neu': 0.532, 'pos': 0.125, 'compound': -0.5705}	-0.5705	Negative	negative
1019	24/09/2020		17	{'neg': 0.0, 'neu': 1.0, 'pos': 0.0, 'compound': 0.0}	0	Neutral	No emotion
1020	24/09/2020		17	{'neg': 0.329, 'neu': 0.671, 'pos': 0.0, 'compound': -0.783}	-0.783	Negative	fear
1021	24/09/2020		34	{'neg': 0.0, 'neu': 1.0, 'pos': 0.0, 'compound': 0.0}	0	Neutral	negative
1022	24/09/2020		30	{'neg': 0.061, 'neu': 0.716, 'pos': 0.223, 'compound': 0.7096}	0.7096	Positive	No emotion
1023	24/09/2020		4	{'neg': 0.0, 'neu': 1.0, 'pos': 0.0, 'compound': 0.0}	0	Neutral	No emotion
1024	24/09/2020		5	{'neg': 0.0, 'neu': 1.0, 'pos': 0.0, 'compound': 0.0}	0	Neutral	No emotion
1025	24/09/2020		21	{'neg': 0.164, 'neu': 0.756, 'pos': 0.08, 'compound': -0.4137}	-0.4137	Negative	fear
1026	24/09/2020		58	{'neg': 0.0, 'neu': 0.853, 'pos': 0.147, 'compound': 0.8218}	0.8218	Positive	positive
1027	24/09/2020		21	{'neg': 0.164, 'neu': 0.756, 'pos': 0.08, 'compound': -0.4137}	-0.4137	Negative	fear
1028	24/09/2020		25	{'neg': 0.351, 'neu': 0.649, 'pos': 0.0, 'compound': -0.9075}	-0.9075	Negative	negative
1029	24/09/2020		23	{'neg': 0.0, 'neu': 0.857, 'pos': 0.143, 'compound': 0.4588}	0.4588	Positive	positive
1030	24/09/2020		8	{'neg': 0.0, 'neu': 0.68, 'pos': 0.32, 'compound': 0.5106}	0.5106	Positive	No emotion
1031	24/09/2020		28	{'neg': 0.057, 'neu': 0.813, 'pos': 0.13, 'compound': 0.3094}	0.3094	Positive	surprise
1032	24/09/2020		12	{'neg': 0.388, 'neu': 0.612, 'pos': 0.0, 'compound': -0.7461}	-0.7461	Negative	anger
1033	24/09/2020		14	{'neg': 0.0, 'neu': 1.0, 'pos': 0.0, 'compound': 0.0}	0	Neutral	No emotion
1034	24/09/2020		44	{'neg': 0.0, 'neu': 0.819, 'pos': 0.181, 'compound': 0.8243}	0.8243	Positive	fear
1035	24/09/2020		53	{'neg': 0.231, 'neu': 0.747, 'pos': 0.022, 'compound': -0.9056}	-0.9056	Negative	negative
1036	24/09/2020		9	{'neg': 0.279, 'neu': 0.721, 'pos': 0.0, 'compound': -0.4767}	-0.4767	Negative	negative
1037	24/09/2020		58	{'neg': 0.0, 'neu': 0.853, 'pos': 0.147, 'compound': 0.8218}	0.8218	Positive	positive
1038	24/09/2020		3	{'neg': 0.0, 'neu': 1.0, 'pos': 0.0, 'compound': 0.0}	0	Neutral	No emotion
1039	24/09/2020		59	{'neg': 0.161, 'neu': 0.839, 'pos': 0.0, 'compound': -0.8225}	-0.8225	Negative	sadness
1040	24/09/2020		54	{'neg': 0.0, 'neu': 0.941, 'pos': 0.059, 'compound': 0.4588}	0.4588	Positive	positive
1041	24/09/2020		20	{'neg': 0.082, 'neu': 0.918, 'pos': 0.0, 'compound': -0.1779}	-0.1779	Negative	No emotion
1042	24/09/2020		20	{'neg': 0.093, 'neu': 0.673, 'pos': 0.234, 'compound': 0.5204}	0.5204	Positive	trust
1043	24/09/2020		22	{'neg': 0.0, 'neu': 1.0, 'pos': 0.0, 'compound': 0.0}	0	Neutral	negative
1044	24/09/2020		23	{'neg': 0.0, 'neu': 0.729, 'pos': 0.271, 'compound': 0.7717}	0.7717	Positive	fear
1045	24/09/2020		4	{'neg': 0.0, 'neu': 1.0, 'pos': 0.0, 'compound': 0.0}	0	Neutral	No emotion
1046	24/09/2020		5	{'neg': 0.0, 'neu': 1.0, 'pos': 0.0, 'compound': 0.0}	0	Neutral	No emotion
1047	24/09/2020		2	{'neg': 0.0, 'neu': 0.305, 'pos': 0.695, 'compound': 0.6767}	0.6767	Positive	positive
1048	24/09/2020		17	{'neg': 0.0, 'neu': 0.758, 'pos': 0.242, 'compound': 0.4927}	0.4927	Positive	No emotion
1049	24/09/2020		48	{'neg': 0.172, 'neu': 0.828, 'pos': 0.0, 'compound': -0.8176}	-0.8176	Negative	positive
1050	24/09/2020		27	{'neg': 0.176, 'neu': 0.623, 'pos': 0.201, 'compound': 0.2359}	0.2359	Positive	sadness
1051	24/09/2020		5	{'neg': 0.394, 'neu': 0.606, 'pos': 0.0, 'compound': -0.3818}	-0.3818	Negative	positive
1052	24/09/2020		21	{'neg': 0.0, 'neu': 1.0, 'pos': 0.0, 'compound': 0.0}	0	Neutral	positive
1053	24/09/2020		40	{'neg': 0.0, 'neu': 0.686, 'pos': 0.314, 'compound': 0.9435}	0.9435	Positive	positive
1054	24/09/2020		11	{'neg': 0.087, 'neu': 0.669, 'pos': 0.244, 'compound': 0.5178}	0.5178	Positive	positive
1055	24/09/2020		12	{'neg': 0.0, 'neu': 1.0, 'pos': 0.0, 'compound': 0.0}	0	Neutral	No emotion
1056	24/09/2020		6	{'neg': 0.0, 'neu': 0.408, 'pos': 0.592, 'compound': 0.4404}	0.4404	Positive	positive
1057	24/09/2020		14	{'neg': 0.0, 'neu': 0.885, 'pos': 0.115, 'compound': 0.0772}	0.0772	Positive	No emotion
1058	24/09/2020		38	{'neg': 0.0, 'neu': 0.934, 'pos': 0.066, 'compound': 0.3716}	0.3716	Positive	anticipation
1059	24/09/2020		6	{'neg': 0.0, 'neu': 1.0, 'pos': 0.0, 'compound': 0.0}	0	Neutral	No emotion
1060	24/09/2020		7	{'neg': 0.0, 'neu': 0.723, 'pos': 0.277, 'compound': 0.3182}	0.3182	Positive	No emotion
1061	24/09/2020		43	{'neg': 0.145, 'neu': 0.806, 'pos': 0.05, 'compound': -0.5574}	-0.5574	Negative	positive
1062	24/09/2020		28	{'neg': 0.0, 'neu': 0.874, 'pos': 0.126, 'compound': 0.5574}	0.5574	Positive	positive
1063	24/09/2020		20	{'neg': 0.0, 'neu': 0.883, 'pos': 0.117, 'compound': 0.3666}	0.3666	Positive	positive
1064	24/09/2020		19	{'neg': 0.16, 'neu': 0.773, 'pos': 0.067, 'compound': -0.4215}	-0.4215	Negative	positive
1065	24/09/2020		22	{'neg': 0.0, 'neu': 0.873, 'pos': 0.127, 'compound': 0.4404}	0.4404	Positive	trust
1066	24/09/2020		16	{'neg': 0.0, 'neu': 1.0, 'pos': 0.0, 'compound': 0.0}	0	Neutral	negative
1067	24/09/2020		28	{'neg': 0.114, 'neu': 0.886, 'pos': 0.0, 'compound': -0.5157}	-0.5157	Negative	trust
1068	24/09/2020		16	{'neg': 0.211, 'neu': 0.789, 'pos': 0.0, 'compound': -0.4939}	-0.4939	Negative	negative
1069	24/09/2020		14	{'neg': 0.091, 'neu': 0.909, 'pos': 0.0, 'compound': -0.0772}	-0.0772	Negative	anticipation
1070	24/09/2020		47	{'neg': 0.171, 'neu': 0.829, 'pos': 0.0, 'compound': -0.8281}	-0.8281	Negative	fear
1071	24/09/2020		10	{'neg': 0.0, 'neu': 0.571, 'pos': 0.429, 'compound': 0.7757}	0.7757	Positive	anger
1072	24/09/2020		12	{'neg': 0.225, 'neu': 0.775, 'pos': 0.0, 'compound': -0.4939}	-0.4939	Negative	negative
1073	24/09/2020		14	{'neg': 0.0, 'neu': 1.0, 'pos': 0.0, 'compound': 0.0}	0	Neutral	No emotion
1074	24/09/2020		46	{'neg': 0.0, 'neu': 0.89, 'pos': 0.11, 'compound': 0.6655}	0.6655	Positive	negative
1075	24/09/2020		17	{'neg': 0.0, 'neu': 1.0, 'pos': 0.0, 'compound': 0.0}	0	Neutral	No emotion
1076	24/09/2020		44	{'neg': 0.0, 'neu': 0.963, 'pos': 0.037, 'compound': 0.1431}	0.1431	Positive	negative
1077	24/09/2020		33	{'neg': 0.0, 'neu': 0.93, 'pos': 0.07, 'compound': 0.2942}	0.2942	Positive	positive
1078	24/09/2020		35	{'neg': 0.0, 'neu': 0.85, 'pos': 0.15, 'compound': 0.5204}	0.5204	Positive	positive
1079	24/09/2020		17	{'neg': 0.0, 'neu': 1.0, 'pos': 0.0, 'compound': 0.0}	0	Neutral	No emotion
1080	24/09/2020		12	{'neg': 0.0, 'neu': 1.0, 'pos': 0.0, 'compound': 0.0}	0	Neutral	positive
1081	24/09/2020		10	{'neg': 0.25, 'neu': 0.75, 'pos': 0.0, 'compound': -0.4588}	-0.4588	Negative	positive
1082	24/09/2020		33	{'neg': 0.0, 'neu': 0.952, 'pos': 0.048, 'compound': 0.1431}	0.1431	Positive	negative
1083	24/09/2020		18	{'neg': 0.0, 'neu': 1.0, 'pos': 0.0, 'compound': 0.0}	0	Neutral	No emotion
1084	24/09/2020		35	{'neg': 0.17, 'neu': 0.706, 'pos': 0.124, 'compound': -0.4404}	-0.4404	Negative	fear
1085	24/09/2020		46	{'neg': 0.0, 'neu': 0.943, 'pos': 0.057, 'compound': 0.3612}	0.3612	Positive	anticipation
1086	24/09/2020		27	{'neg': 0.15, 'neu': 0.767, 'pos': 0.083, 'compound': -0.25}	-0.25	Negative	positive
1087	24/09/2020		29	{'neg': 0.0, 'neu': 0.912, 'pos': 0.088, 'compound': 0.34}	0.34	Positive	No emotion
1088	24/09/2020		9	{'neg': 0.0, 'neu': 1.0, 'pos': 0.0, 'compound': 0.0}	0	Neutral	trust
1089	24/09/2020		3	{'neg': 0.0, 'neu': 0.417, 'pos': 0.583, 'compound': 0.4215}	0.4215	Positive	surprise
1090	24/09/2020		9	{'neg': 0.0, 'neu': 1.0, 'pos': 0.0, 'compound': 0.0}	0	Neutral	trust
1091	24/09/2020		47	{'neg': 0.0, 'neu': 0.831, 'pos': 0.169, 'compound': 0.8207}	0.8207	Positive	negative
1092	24/09/2020		49	{'neg': 0.0, 'neu': 0.868, 'pos': 0.132, 'compound': 0.7184}	0.7184	Positive	positive
1093	24/09/2020		48	{'neg': 0.304, 'neu': 0.645, 'pos': 0.05, 'compound': -0.9444}	-0.9444	Negative	anger
1094	24/09/2020		8	{'neg': 0.0, 'neu': 1.0, 'pos': 0.0, 'compound': 0.0}	0	Neutral	No emotion
1095	24/09/2020		22	{'neg': 0.065, 'neu': 0.767, 'pos': 0.168, 'compound': 0.5514}	0.5514	Positive	No emotion
1096	24/09/2020		29	{'neg': 0.0, 'neu': 0.723, 'pos': 0.277, 'compound': 0.8479}	0.8479	Positive	positive
1097	24/09/2020		5	{'neg': 0.474, 'neu': 0.526, 'pos': 0.0, 'compound': -0.4023}	-0.4023	Negative	trust
1098	24/09/2020		20	{'neg': 0.0, 'neu': 1.0, 'pos': 0.0, 'compound': 0.0}	0	Neutral	sadness
1099	24/09/2020		17	{'neg': 0.0, 'neu': 1.0, 'pos': 0.0, 'compound': 0.0}	0	Neutral	No emotion
1100	24/09/2020		4	{'neg': 0.0, 'neu': 0.545, 'pos': 0.455, 'compound': 0.3612}	0.3612	Positive	No emotion
1101	24/09/2020		23	{'neg': 0.0, 'neu': 1.0, 'pos': 0.0, 'compound': 0.0}	0	Neutral	fear
1102	24/09/2020		7	{'neg': 0.0, 'neu': 1.0, 'pos': 0.0, 'compound': 0.0}	0	Neutral	No emotion
1103	24/09/2020		11	{'neg': 0.0, 'neu': 1.0, 'pos': 0.0, 'compound': 0.0}	0	Neutral	No emotion
1104	24/09/2020		30	{'neg': 0.0, 'neu': 0.899, 'pos': 0.101, 'compound': 0.5562}	0.5562	Positive	trust
1105	24/09/2020		7	{'neg': 0.0, 'neu': 1.0, 'pos': 0.0, 'compound': 0.0}	0	Neutral	No emotion
1106	24/09/2020		35	{'neg': 0.088, 'neu': 0.86, 'pos': 0.052, 'compound': -0.3045}	-0.3045	Negative	fear
1107	24/09/2020		12	{'neg': 0.0, 'neu': 1.0, 'pos': 0.0, 'compound': 0.0}	0	Neutral	trust
1108	24/09/2020		40	{'neg': 0.128, 'neu': 0.872, 'pos': 0.0, 'compound': -0.6486}	-0.6486	Negative	fear
1109	24/09/2020		7	{'neg': 0.0, 'neu': 1.0, 'pos': 0.0, 'compound': 0.0}	0	Neutral	positive
1110	24/09/2020		16	{'neg': 0.0, 'neu': 1.0, 'pos': 0.0, 'compound': 0.0}	0	Neutral	No emotion
1111	24/09/2020		31	{'neg': 0.113, 'neu': 0.736, 'pos': 0.151, 'compound': 0.1154}	0.1154	Positive	fear
1112	24/09/2020		9	{'neg': 0.47, 'neu': 0.53, 'pos': 0.0, 'compound': -0.7351}	-0.7351	Negative	fear
1113	24/09/2020		16	{'neg': 0.0, 'neu': 1.0, 'pos': 0.0, 'compound': 0.0}	0	Neutral	No emotion
1114	24/09/2020		5	{'neg': 0.0, 'neu': 1.0, 'pos': 0.0, 'compound': 0.0}	0	Neutral	No emotion
1115	24/09/2020		25	{'neg': 0.0, 'neu': 0.806, 'pos': 0.194, 'compound': 0.6478}	0.6478	Positive	positive
1116	24/09/2020		3	{'neg': 0.513, 'neu': 0.487, 'pos': 0.0, 'compound': -0.2755}	-0.2755	Negative	No emotion
1117	24/09/2020		30	{'neg': 0.0, 'neu': 1.0, 'pos': 0.0, 'compound': 0.0}	0	Neutral	fear
1118	24/09/2020		2	{'neg': 0.0, 'neu': 0.513, 'pos': 0.487, 'compound': 0.2263}	0.2263	Positive	fear
1119	24/09/2020		46	{'neg': 0.053, 'neu': 0.862, 'pos': 0.085, 'compound': 0.3094}	0.3094	Positive	positive
1120	24/09/2020		26	{'neg': 0.0, 'neu': 0.772, 'pos': 0.228, 'compound': 0.5994}	0.5994	Positive	trust
1121	24/09/2020		7	{'neg': 0.0, 'neu': 1.0, 'pos': 0.0, 'compound': 0.0}	0	Neutral	No emotion
1122	24/09/2020		14	{'neg': 0.0, 'neu': 1.0, 'pos': 0.0, 'compound': 0.0}	0	Neutral	No emotion
1123	24/09/2020		29	{'neg': 0.062, 'neu': 0.7, 'pos': 0.238, 'compound': 0.743}	0.743	Positive	positive
1124	24/09/2020		10	{'neg': 0.583, 'neu': 0.417, 'pos': 0.0, 'compound': -0.7906}	-0.7906	Negative	No emotion
1125	24/09/2020		7	{'neg': 0.0, 'neu': 1.0, 'pos': 0.0, 'compound': 0.0}	0	Neutral	No emotion
1126	24/09/2020		33	{'neg': 0.065, 'neu': 0.897, 'pos': 0.038, 'compound': -0.2047}	-0.2047	Negative	trust
1127	24/09/2020		2	{'neg': 0.0, 'neu': 1.0, 'pos': 0.0, 'compound': 0.0}	0	Neutral	No emotion
1128	24/09/2020		27	{'neg': 0.0, 'neu': 0.882, 'pos': 0.118, 'compound': 0.5191}	0.5191	Positive	sadness
1129	24/09/2020		46	{'neg': 0.053, 'neu': 0.862, 'pos': 0.085, 'compound': 0.3094}	0.3094	Positive	positive
1130	24/09/2020		37	{'neg': 0.0, 'neu': 1.0, 'pos': 0.0, 'compound': 0.0}	0	Neutral	positive
1131	24/09/2020		21	{'neg': 0.0, 'neu': 1.0, 'pos': 0.0, 'compound': 0.0}	0	Neutral	trust
1132	24/09/2020		2	{'neg': 0.778, 'neu': 0.222, 'pos': 0.0, 'compound': -0.5423}	-0.5423	Negative	No emotion
1133	24/09/2020		1	{'neg': 1.0, 'neu': 0.0, 'pos': 0.0, 'compound': -0.5719}	-0.5719	Negative	negative
1134	24/09/2020		8	{'neg': 0.434, 'neu': 0.566, 'pos': 0.0, 'compound': -0.3182}	-0.3182	Negative	negative
1135	24/09/2020		33	{'neg': 0.117, 'neu': 0.8, 'pos': 0.083, 'compound': -0.0731}	-0.0731	Negative	No emotion
1136	24/09/2020		4	{'neg': 0.524, 'neu': 0.476, 'pos': 0.0, 'compound': -0.296}	-0.296	Negative	No emotion
1137	24/09/2020		12	{'neg': 0.0, 'neu': 1.0, 'pos': 0.0, 'compound': 0.0}	0	Neutral	trust
1138	24/09/2020		36	{'neg': 0.263, 'neu': 0.629, 'pos': 0.107, 'compound': -0.7717}	-0.7717	Negative	negative
1139	24/09/2020		25	{'neg': 0.084, 'neu': 0.916, 'pos': 0.0, 'compound': -0.296}	-0.296	Negative	negative
1140	24/09/2020		9	{'neg': 0.0, 'neu': 1.0, 'pos': 0.0, 'compound': 0.0}	0	Neutral	No emotion
1141	24/09/2020		26	{'neg': 0.118, 'neu': 0.882, 'pos': 0.0, 'compound': -0.4215}	-0.4215	Negative	fear
1142	24/09/2020		5	{'neg': 0.0, 'neu': 1.0, 'pos': 0.0, 'compound': 0.0}	0	Neutral	No emotion
1143	24/09/2020		33	{'neg': 0.0, 'neu': 0.805, 'pos': 0.195, 'compound': 0.7412}	0.7412	Positive	positive
1144	24/09/2020		16	{'neg': 0.143, 'neu': 0.741, 'pos': 0.116, 'compound': -0.128}	-0.128	Negative	fear
1145	24/09/2020		9	{'neg': 0.0, 'neu': 1.0, 'pos': 0.0, 'compound': 0.0}	0	Neutral	negative
1146	24/09/2020		18	{'neg': 0.0, 'neu': 0.847, 'pos': 0.153, 'compound': 0.4404}	0.4404	Positive	trust
1147	24/09/2020		4	{'neg': 0.0, 'neu': 1.0, 'pos': 0.0, 'compound': 0.0}	0	Neutral	No emotion
1148	24/09/2020		35	{'neg': 0.0, 'neu': 1.0, 'pos': 0.0, 'compound': 0.0}	0	Neutral	trust
1149	24/09/2020		46	{'neg': 0.031, 'neu': 0.804, 'pos': 0.165, 'compound': 0.7912}	0.7912	Positive	trust
1150	24/09/2020		35	{'neg': 0.219, 'neu': 0.705, 'pos': 0.076, 'compound': -0.7579}	-0.7579	Negative	anger
1151	24/09/2020		46	{'neg': 0.053, 'neu': 0.862, 'pos': 0.085, 'compound': 0.3094}	0.3094	Positive	positive
1152	24/09/2020		16	{'neg': 0.089, 'neu': 0.744, 'pos': 0.166, 'compound': 0.372}	0.372	Positive	negative
1153	24/09/2020		1	{'neg': 1.0, 'neu': 0.0, 'pos': 0.0, 'compound': -0.5267}	-0.5267	Negative	fear
1154	24/09/2020		5	{'neg': 0.0, 'neu': 0.523, 'pos': 0.477, 'compound': 0.5651}	0.5651	Positive	No emotion
1155	24/09/2020		10	{'neg': 0.0, 'neu': 1.0, 'pos': 0.0, 'compound': 0.0}	0	Neutral	trust
1156	24/09/2020		7	{'neg': 0.479, 'neu': 0.521, 'pos': 0.0, 'compound': -0.4137}	-0.4137	Negative	No emotion
1157	24/09/2020		54	{'neg': 0.052, 'neu': 0.878, 'pos': 0.07, 'compound': 0.2462}	0.2462	Positive	anticipation
1158	24/09/2020		16	{'neg': 0.125, 'neu': 0.729, 'pos': 0.146, 'compound': 0.1027}	0.1027	Positive	fear
1159	24/09/2020		38	{'neg': 0.0, 'neu': 0.836, 'pos': 0.164, 'compound': 0.6486}	0.6486	Positive	No emotion
1160	24/09/2020		48	{'neg': 0.029, 'neu': 0.898, 'pos': 0.072, 'compound': 0.4939}	0.4939	Positive	fear
1161	24/09/2020		10	{'neg': 0.0, 'neu': 1.0, 'pos': 0.0, 'compound': 0.0}	0	Neutral	positive
1162	24/09/2020		5	{'neg': 0.0, 'neu': 1.0, 'pos': 0.0, 'compound': 0.0}	0	Neutral	No emotion
1163	24/09/2020		26	{'neg': 0.053, 'neu': 0.947, 'pos': 0.0, 'compound': -0.0772}	-0.0772	Negative	No emotion
1164	24/09/2020		21	{'neg': 0.0, 'neu': 0.83, 'pos': 0.17, 'compound': 0.5994}	0.5994	Positive	positive
1165	24/09/2020		2	{'neg': 0.0, 'neu': 1.0, 'pos': 0.0, 'compound': 0.0}	0	Neutral	No emotion
1166	24/09/2020		46	{'neg': 0.053, 'neu': 0.862, 'pos': 0.085, 'compound': 0.3094}	0.3094	Positive	positive
1167	24/09/2020		59	{'neg': 0.061, 'neu': 0.758, 'pos': 0.182, 'compound': 0.636}	0.636	Positive	positive
1168	24/09/2020		8	{'neg': 0.0, 'neu': 1.0, 'pos': 0.0, 'compound': 0.0}	0	Neutral	No emotion
1169	24/09/2020		14	{'neg': 0.0, 'neu': 0.738, 'pos': 0.262, 'compound': 0.4926}	0.4926	Positive	anticipation
1170	24/09/2020		9	{'neg': 0.0, 'neu': 0.64, 'pos': 0.36, 'compound': 0.6707}	0.6707	Positive	trust
1171	24/09/2020		25	{'neg': 0.215, 'neu': 0.694, 'pos': 0.091, 'compound': -0.5255}	-0.5255	Negative	negative
1172	24/09/2020		33	{'neg': 0.059, 'neu': 0.753, 'pos': 0.189, 'compound': 0.6868}	0.6868	Positive	negative
1173	24/09/2020		18	{'neg': 0.0, 'neu': 0.787, 'pos': 0.213, 'compound': 0.5859}	0.5859	Positive	trust
1174	24/09/2020		26	{'neg': 0.0, 'neu': 0.913, 'pos': 0.087, 'compound': 0.3182}	0.3182	Positive	No emotion
1175	24/09/2020		5	{'neg': 0.0, 'neu': 1.0, 'pos': 0.0, 'compound': 0.0}	0	Neutral	No emotion
1176	24/09/2020		5	{'neg': 0.0, 'neu': 1.0, 'pos': 0.0, 'compound': 0.0}	0	Neutral	negative
1177	24/09/2020		26	{'neg': 0.0, 'neu': 0.83, 'pos': 0.17, 'compound': 0.6705}	0.6705	Positive	positive
1178	24/09/2020		3	{'neg': 0.0, 'neu': 1.0, 'pos': 0.0, 'compound': 0.0}	0	Neutral	No emotion
1179	24/09/2020		9	{'neg': 0.0, 'neu': 0.745, 'pos': 0.255, 'compound': 0.34}	0.34	Positive	anticipation
1180	24/09/2020		15	{'neg': 0.128, 'neu': 0.872, 'pos': 0.0, 'compound': -0.264}	-0.264	Negative	fear
1181	24/09/2020		39	{'neg': 0.0, 'neu': 0.971, 'pos': 0.029, 'compound': 0.0387}	0.0387	Neutral	anticipation
1182	24/09/2020		1	{'neg': 1.0, 'neu': 0.0, 'pos': 0.0, 'compound': -0.4939}	-0.4939	Negative	negative
1183	24/09/2020		14	{'neg': 0.0, 'neu': 1.0, 'pos': 0.0, 'compound': 0.0}	0	Neutral	No emotion
1184	24/09/2020		14	{'neg': 0.0, 'neu': 1.0, 'pos': 0.0, 'compound': 0.0}	0	Neutral	No emotion
1185	24/09/2020		5	{'neg': 0.0, 'neu': 0.589, 'pos': 0.411, 'compound': 0.4201}	0.4201	Positive	positive
1186	24/09/2020		41	{'neg': 0.302, 'neu': 0.659, 'pos': 0.039, 'compound': -0.8858}	-0.8858	Negative	fear
1187	24/09/2020		6	{'neg': 0.375, 'neu': 0.625, 'pos': 0.0, 'compound': -0.4588}	-0.4588	Negative	fear
1188	24/09/2020		2	{'neg': 0.0, 'neu': 1.0, 'pos': 0.0, 'compound': 0.0}	0	Neutral	No emotion
1189	24/09/2020		9	{'neg': 0.0, 'neu': 1.0, 'pos': 0.0, 'compound': 0.0}	0	Neutral	No emotion
1190	24/09/2020		18	{'neg': 0.148, 'neu': 0.788, 'pos': 0.064, 'compound': -0.4019}	-0.4019	Negative	fear
1191	24/09/2020		10	{'neg': 0.135, 'neu': 0.27, 'pos': 0.595, 'compound': 0.8176}	0.8176	Positive	trust
1192	24/09/2020		7	{'neg': 0.468, 'neu': 0.532, 'pos': 0.0, 'compound': -0.5267}	-0.5267	Negative	fear
1193	24/09/2020		10	{'neg': 0.494, 'neu': 0.506, 'pos': 0.0, 'compound': -0.4404}	-0.4404	Negative	No emotion
1194	24/09/2020		54	{'neg': 0.063, 'neu': 0.881, 'pos': 0.056, 'compound': -0.1007}	-0.1007	Negative	fear
1195	24/09/2020		20	{'neg': 0.0, 'neu': 0.786, 'pos': 0.214, 'compound': 0.7319}	0.7319	Positive	positive
1196	24/09/2020		6	{'neg': 0.26, 'neu': 0.74, 'pos': 0.0, 'compound': -0.2755}	-0.2755	Negative	anticipation
1197	24/09/2020		9	{'neg': 0.0, 'neu': 1.0, 'pos': 0.0, 'compound': 0.0}	0	Neutral	No emotion
1198	24/09/2020		13	{'neg': 0.0, 'neu': 1.0, 'pos': 0.0, 'compound': 0.0}	0	Neutral	No emotion
1199	24/09/2020		8	{'neg': 0.478, 'neu': 0.522, 'pos': 0.0, 'compound': -0.6696}	-0.6696	Negative	negative
1200	24/09/2020		29	{'neg': 0.111, 'neu': 0.791, 'pos': 0.098, 'compound': -0.1027}	-0.1027	Negative	No emotion
1201	24/09/2020		39	{'neg': 0.151, 'neu': 0.849, 'pos': 0.0, 'compound': -0.6597}	-0.6597	Negative	positive
1202	24/09/2020		13	{'neg': 0.0, 'neu': 1.0, 'pos': 0.0, 'compound': 0.0}	0	Neutral	No emotion
1203	24/09/2020		3	{'neg': 0.0, 'neu': 1.0, 'pos': 0.0, 'compound': 0.0}	0	Neutral	negative
1204	24/09/2020		14	{'neg': 0.222, 'neu': 0.589, 'pos': 0.19, 'compound': -0.126}	-0.126	Negative	fear
1205	24/09/2020		34	{'neg': 0.0, 'neu': 0.902, 'pos': 0.098, 'compound': 0.504}	0.504	Positive	trust
1206	24/09/2020		14	{'neg': 0.0, 'neu': 0.794, 'pos': 0.206, 'compound': 0.3818}	0.3818	Positive	positive
1207	24/09/2020		7	{'neg': 0.0, 'neu': 0.667, 'pos': 0.333, 'compound': 0.3612}	0.3612	Positive	negative
1208	24/09/2020		1	{'neg': 0.0, 'neu': 1.0, 'pos': 0.0, 'compound': 0.0}	0	Neutral	No emotion
1209	24/09/2020		22	{'neg': 0.289, 'neu': 0.592, 'pos': 0.118, 'compound': -0.6369}	-0.6369	Negative	negative
1210	24/09/2020		11	{'neg': 0.206, 'neu': 0.683, 'pos': 0.111, 'compound': -0.2746}	-0.2746	Negative	fear
1211	24/09/2020		2	{'neg': 0.0, 'neu': 0.303, 'pos': 0.697, 'compound': 0.3182}	0.3182	Positive	No emotion
1212	24/09/2020		16	{'neg': 0.0, 'neu': 0.847, 'pos': 0.153, 'compound': 0.4404}	0.4404	Positive	trust
1213	24/09/2020		5	{'neg': 0.0, 'neu': 0.506, 'pos': 0.494, 'compound': 0.6007}	0.6007	Positive	No emotion
1214	24/09/2020		2	{'neg': 0.706, 'neu': 0.294, 'pos': 0.0, 'compound': -0.3412}	-0.3412	Negative	No emotion
1215	24/09/2020		10	{'neg': 0.0, 'neu': 0.547, 'pos': 0.453, 'compound': 0.7003}	0.7003	Positive	No emotion
1216	24/09/2020		13	{'neg': 0.0, 'neu': 1.0, 'pos': 0.0, 'compound': 0.0}	0	Neutral	No emotion
1217	24/09/2020		36	{'neg': 0.094, 'neu': 0.823, 'pos': 0.083, 'compound': -0.1139}	-0.1139	Negative	fear
1218	24/09/2020		11	{'neg': 0.0, 'neu': 0.775, 'pos': 0.225, 'compound': 0.4404}	0.4404	Positive	positive
1219	24/09/2020		22	{'neg': 0.0, 'neu': 1.0, 'pos': 0.0, 'compound': 0.0}	0	Neutral	negative
1220	24/09/2020		17	{'neg': 0.0, 'neu': 0.818, 'pos': 0.182, 'compound': 0.4404}	0.4404	Positive	anticipation
1221	24/09/2020		13	{'neg': 0.0, 'neu': 1.0, 'pos': 0.0, 'compound': 0.0}	0	Neutral	No emotion
1222	24/09/2020		24	{'neg': 0.239, 'neu': 0.492, 'pos': 0.269, 'compound': 0.4215}	0.4215	Positive	fear
1223	24/09/2020		46	{'neg': 0.127, 'neu': 0.834, 'pos': 0.039, 'compound': -0.643}	-0.643	Negative	anger
1224	24/09/2020		4	{'neg': 0.0, 'neu': 0.526, 'pos': 0.474, 'compound': 0.4019}	0.4019	Positive	No emotion
1225	24/09/2020		24	{'neg': 0.0, 'neu': 1.0, 'pos': 0.0, 'compound': 0.0}	0	Neutral	anticipation
1226	24/09/2020		15	{'neg': 0.405, 'neu': 0.474, 'pos': 0.121, 'compound': -0.6597}	-0.6597	Negative	negative
1227	24/09/2020		9	{'neg': 0.0, 'neu': 0.541, 'pos': 0.459, 'compound': 0.6249}	0.6249	Positive	No emotion
1228	24/09/2020		9	{'neg': 0.533, 'neu': 0.467, 'pos': 0.0, 'compound': -0.6908}	-0.6908	Negative	fear
1229	24/09/2020		45	{'neg': 0.048, 'neu': 0.697, 'pos': 0.255, 'compound': 0.8591}	0.8591	Positive	positive
1230	24/09/2020		16	{'neg': 0.0, 'neu': 1.0, 'pos': 0.0, 'compound': 0.0}	0	Neutral	fear
1231	24/09/2020		41	{'neg': 0.135, 'neu': 0.755, 'pos': 0.11, 'compound': -0.0516}	-0.0516	Negative	negative
1232	24/09/2020		25	{'neg': 0.045, 'neu': 0.818, 'pos': 0.137, 'compound': 0.5229}	0.5229	Positive	anger
1233	24/09/2020		33	{'neg': 0.322, 'neu': 0.678, 'pos': 0.0, 'compound': -0.8958}	-0.8958	Negative	trust
1234	24/09/2020		14	{'neg': 0.493, 'neu': 0.359, 'pos': 0.149, 'compound': -0.6929}	-0.6929	Negative	negative
1235	24/09/2020		13	{'neg': 0.0, 'neu': 0.84, 'pos': 0.16, 'compound': 0.2714}	0.2714	Positive	No emotion
1236	24/09/2020		39	{'neg': 0.189, 'neu': 0.811, 'pos': 0.0, 'compound': -0.7506}	-0.7506	Negative	fear
1237	24/09/2020		49	{'neg': 0.117, 'neu': 0.846, 'pos': 0.038, 'compound': -0.6369}	-0.6369	Negative	anger
1238	24/09/2020		35	{'neg': 0.211, 'neu': 0.719, 'pos': 0.07, 'compound': -0.7845}	-0.7845	Negative	positive
1239	24/09/2020		14	{'neg': 0.293, 'neu': 0.707, 'pos': 0.0, 'compound': -0.6298}	-0.6298	Negative	anger
1240	24/09/2020		43	{'neg': 0.104, 'neu': 0.896, 'pos': 0.0, 'compound': -0.5271}	-0.5271	Negative	fear
1241	24/09/2020		3	{'neg': 0.546, 'neu': 0.454, 'pos': 0.0, 'compound': -0.3412}	-0.3412	Negative	No emotion
1242	24/09/2020		6	{'neg': 0.0, 'neu': 1.0, 'pos': 0.0, 'compound': 0.0}	0	Neutral	No emotion
1243	24/09/2020		2	{'neg': 0.0, 'neu': 1.0, 'pos': 0.0, 'compound': 0.0}	0	Neutral	No emotion
1244	24/09/2020		20	{'neg': 0.0, 'neu': 0.743, 'pos': 0.257, 'compound': 0.7076}	0.7076	Positive	trust
1245	24/09/2020		15	{'neg': 0.224, 'neu': 0.641, 'pos': 0.135, 'compound': -0.34}	-0.34	Negative	negative
1246	24/09/2020		8	{'neg': 0.0, 'neu': 1.0, 'pos': 0.0, 'compound': 0.0}	0	Neutral	No emotion
1247	24/09/2020		10	{'neg': 0.0, 'neu': 1.0, 'pos': 0.0, 'compound': 0.0}	0	Neutral	No emotion
1248	24/09/2020		8	{'neg': 0.0, 'neu': 1.0, 'pos': 0.0, 'compound': 0.0}	0	Neutral	No emotion
1249	24/09/2020		36	{'neg': 0.0, 'neu': 0.941, 'pos': 0.059, 'compound': 0.296}	0.296	Positive	positive
1250	24/09/2020		23	{'neg': 0.087, 'neu': 0.725, 'pos': 0.188, 'compound': 0.4161}	0.4161	Positive	No emotion
1251	24/09/2020		58	{'neg': 0.0, 'neu': 1.0, 'pos': 0.0, 'compound': 0.0}	0	Neutral	positive
1252	24/09/2020		30	{'neg': 0.101, 'neu': 0.736, 'pos': 0.163, 'compound': 0.3182}	0.3182	Positive	positive
1253	24/09/2020		9	{'neg': 0.0, 'neu': 0.842, 'pos': 0.158, 'compound': 0.128}	0.128	Positive	fear
1254	24/09/2020		35	{'neg': 0.0, 'neu': 1.0, 'pos': 0.0, 'compound': 0.0}	0	Neutral	positive
1255	24/09/2020		9	{'neg': 0.0, 'neu': 0.741, 'pos': 0.259, 'compound': 0.4215}	0.4215	Positive	No emotion
1256	24/09/2020		33	{'neg': 0.052, 'neu': 0.707, 'pos': 0.241, 'compound': 0.802}	0.802	Positive	fear
1257	24/09/2020		33	{'neg': 0.054, 'neu': 0.746, 'pos': 0.2, 'compound': 0.6868}	0.6868	Positive	fear
1258	24/09/2020		14	{'neg': 0.131, 'neu': 0.869, 'pos': 0.0, 'compound': -0.2411}	-0.2411	Negative	No emotion
1259	24/09/2020		19	{'neg': 0.0, 'neu': 0.65, 'pos': 0.35, 'compound': 0.7171}	0.7171	Positive	trust
1260	24/09/2020		8	{'neg': 0.558, 'neu': 0.442, 'pos': 0.0, 'compound': -0.6486}	-0.6486	Negative	anger
1261	24/09/2020		9	{'neg': 0.0, 'neu': 0.796, 'pos': 0.204, 'compound': 0.3182}	0.3182	Positive	No emotion
1262	24/09/2020		41	{'neg': 0.0, 'neu': 0.833, 'pos': 0.167, 'compound': 0.7506}	0.7506	Positive	No emotion
1263	24/09/2020		15	{'neg': 0.0, 'neu': 0.85, 'pos': 0.15, 'compound': 0.3182}	0.3182	Positive	fear
1264	24/09/2020		7	{'neg': 0.0, 'neu': 1.0, 'pos': 0.0, 'compound': 0.0}	0	Neutral	No emotion
1265	24/09/2020		23	{'neg': 0.0, 'neu': 0.712, 'pos': 0.288, 'compound': 0.7964}	0.7964	Positive	trust
1266	24/09/2020		2	{'neg': 0.778, 'neu': 0.222, 'pos': 0.0, 'compound': -0.5423}	-0.5423	Negative	No emotion
1267	24/09/2020		26	{'neg': 0.061, 'neu': 0.638, 'pos': 0.301, 'compound': 0.8519}	0.8519	Positive	fear
1268	24/09/2020		13	{'neg': 0.0, 'neu': 1.0, 'pos': 0.0, 'compound': 0.0}	0	Neutral	fear
1269	24/09/2020		11	{'neg': 0.0, 'neu': 1.0, 'pos': 0.0, 'compound': 0.0}	0	Neutral	positive
1270	24/09/2020		13	{'neg': 0.316, 'neu': 0.584, 'pos': 0.1, 'compound': -0.6214}	-0.6214	Negative	negative
1271	24/09/2020		34	{'neg': 0.0, 'neu': 0.79, 'pos': 0.21, 'compound': 0.7096}	0.7096	Positive	trust
1272	24/09/2020		50	{'neg': 0.135, 'neu': 0.865, 'pos': 0.0, 'compound': -0.7351}	-0.7351	Negative	fear
1273	24/09/2020		6	{'neg': 0.0, 'neu': 0.694, 'pos': 0.306, 'compound': 0.296}	0.296	Positive	anticipation
1274	24/09/2020		16	{'neg': 0.0, 'neu': 0.859, 'pos': 0.141, 'compound': 0.3182}	0.3182	Positive	positive
1275	24/09/2020		10	{'neg': 0.0, 'neu': 1.0, 'pos': 0.0, 'compound': 0.0}	0	Neutral	anticipation
1276	24/09/2020		26	{'neg': 0.187, 'neu': 0.813, 'pos': 0.0, 'compound': -0.6486}	-0.6486	Negative	positive
1277	24/09/2020		12	{'neg': 0.174, 'neu': 0.826, 'pos': 0.0, 'compound': -0.2732}	-0.2732	Negative	fear
1278	24/09/2020		12	{'neg': 0.0, 'neu': 0.715, 'pos': 0.285, 'compound': 0.4926}	0.4926	Positive	anticipation
1279	24/09/2020		20	{'neg': 0.0, 'neu': 0.792, 'pos': 0.208, 'compound': 0.6369}	0.6369	Positive	positive
1280	24/09/2020		13	{'neg': 0.0, 'neu': 1.0, 'pos': 0.0, 'compound': 0.0}	0	Neutral	anticipation
1281	24/09/2020		8	{'neg': 0.0, 'neu': 1.0, 'pos': 0.0, 'compound': 0.0}	0	Neutral	trust
1282	24/09/2020		17	{'neg': 0.097, 'neu': 0.782, 'pos': 0.12, 'compound': 0.1197}	0.1197	Positive	negative
1283	24/09/2020		21	{'neg': 0.0, 'neu': 0.702, 'pos': 0.298, 'compound': 0.7361}	0.7361	Positive	negative
1284	24/09/2020		19	{'neg': 0.093, 'neu': 0.729, 'pos': 0.178, 'compound': 0.4329}	0.4329	Positive	negative
1285	24/09/2020		48	{'neg': 0.0, 'neu': 0.833, 'pos': 0.167, 'compound': 0.8338}	0.8338	Positive	anticipation
1286	24/09/2020		44	{'neg': 0.047, 'neu': 0.872, 'pos': 0.081, 'compound': 0.1531}	0.1531	Positive	trust
1287	24/09/2020		24	{'neg': 0.237, 'neu': 0.633, 'pos': 0.13, 'compound': -0.296}	-0.296	Negative	fear
1288	24/09/2020		21	{'neg': 0.137, 'neu': 0.863, 'pos': 0.0, 'compound': -0.4019}	-0.4019	Negative	sadness
1289	24/09/2020		13	{'neg': 0.544, 'neu': 0.456, 'pos': 0.0, 'compound': -0.8947}	-0.8947	Negative	negative
1290	24/09/2020		27	{'neg': 0.077, 'neu': 0.877, 'pos': 0.046, 'compound': -0.2263}	-0.2263	Negative	positive
1291	24/09/2020		13	{'neg': 0.0, 'neu': 0.813, 'pos': 0.187, 'compound': 0.3182}	0.3182	Positive	positive
1292	24/09/2020		58	{'neg': 0.03, 'neu': 0.711, 'pos': 0.258, 'compound': 0.9466}	0.9466	Positive	positive
1293	24/09/2020		9	{'neg': 0.239, 'neu': 0.423, 'pos': 0.338, 'compound': 0.1027}	0.1027	Positive	fear
1294	24/09/2020		19	{'neg': 0.0, 'neu': 1.0, 'pos': 0.0, 'compound': 0.0}	0	Neutral	negative
1295	24/09/2020		39	{'neg': 0.0, 'neu': 0.702, 'pos': 0.298, 'compound': 0.9212}	0.9212	Positive	positive
1296	24/09/2020		54	{'neg': 0.05, 'neu': 0.911, 'pos': 0.039, 'compound': -0.1531}	-0.1531	Negative	trust
1297	24/09/2020		5	{'neg': 0.0, 'neu': 1.0, 'pos': 0.0, 'compound': 0.0}	0	Neutral	No emotion
1298	24/09/2020		38	{'neg': 0.053, 'neu': 0.868, 'pos': 0.079, 'compound': 0.264}	0.264	Positive	trust
1299	24/09/2020		12	{'neg': 0.0, 'neu': 1.0, 'pos': 0.0, 'compound': 0.0}	0	Neutral	anticipation
1300	24/09/2020		6	{'neg': 0.0, 'neu': 0.649, 'pos': 0.351, 'compound': 0.4019}	0.4019	Positive	No emotion
1301	24/09/2020		20	{'neg': 0.0, 'neu': 1.0, 'pos': 0.0, 'compound': 0.0}	0	Neutral	trust
1302	24/09/2020		31	{'neg': 0.071, 'neu': 0.679, 'pos': 0.25, 'compound': 0.7645}	0.7645	Positive	negative
1303	24/09/2020		46	{'neg': 0.043, 'neu': 0.957, 'pos': 0.0, 'compound': -0.2584}	-0.2584	Negative	fear
1304	24/09/2020		20	{'neg': 0.0, 'neu': 1.0, 'pos': 0.0, 'compound': 0.0}	0	Neutral	No emotion
1305	24/09/2020		16	{'neg': 0.149, 'neu': 0.714, 'pos': 0.138, 'compound': -0.0564}	-0.0564	Negative	fear
1306	24/09/2020		49	{'neg': 0.06, 'neu': 0.75, 'pos': 0.19, 'compound': 0.7003}	0.7003	Positive	trust
1307	24/09/2020		9	{'neg': 0.0, 'neu': 0.748, 'pos': 0.252, 'compound': 0.4019}	0.4019	Positive	positive
1308	24/09/2020		52	{'neg': 0.0, 'neu': 1.0, 'pos': 0.0, 'compound': 0.0}	0	Neutral	positive
1309	24/09/2020		11	{'neg': 0.333, 'neu': 0.568, 'pos': 0.099, 'compound': -0.6476}	-0.6476	Negative	negative
1310	24/09/2020		55	{'neg': 0.083, 'neu': 0.817, 'pos': 0.1, 'compound': 0.25}	0.25	Positive	positive
1311	24/09/2020		9	{'neg': 0.0, 'neu': 0.764, 'pos': 0.236, 'compound': 0.2144}	0.2144	Positive	No emotion
1312	24/09/2020		27	{'neg': 0.0, 'neu': 0.898, 'pos': 0.102, 'compound': 0.3612}	0.3612	Positive	No emotion
1313	24/09/2020		35	{'neg': 0.091, 'neu': 0.754, 'pos': 0.155, 'compound': 0.5574}	0.5574	Positive	negative
1314	24/09/2020		18	{'neg': 0.0, 'neu': 1.0, 'pos': 0.0, 'compound': 0.0}	0	Neutral	positive
1315	24/09/2020		37	{'neg': 0.0, 'neu': 0.722, 'pos': 0.278, 'compound': 0.9035}	0.9035	Positive	trust
1316	24/09/2020		24	{'neg': 0.0, 'neu': 0.879, 'pos': 0.121, 'compound': 0.4404}	0.4404	Positive	fear
1317	24/09/2020		13	{'neg': 0.0, 'neu': 1.0, 'pos': 0.0, 'compound': 0.0}	0	Neutral	negative
1318	24/09/2020		38	{'neg': 0.054, 'neu': 0.881, 'pos': 0.065, 'compound': 0.1027}	0.1027	Positive	fear
1319	24/09/2020		19	{'neg': 0.0, 'neu': 1.0, 'pos': 0.0, 'compound': 0.0}	0	Neutral	negative
1320	24/09/2020		8	{'neg': 0.0, 'neu': 1.0, 'pos': 0.0, 'compound': 0.0}	0	Neutral	No emotion
1321	24/09/2020		7	{'neg': 0.359, 'neu': 0.641, 'pos': 0.0, 'compound': -0.5209}	-0.5209	Negative	negative
1322	24/09/2020		50	{'neg': 0.182, 'neu': 0.743, 'pos': 0.074, 'compound': -0.7398}	-0.7398	Negative	negative
1323	24/09/2020		20	{'neg': 0.0, 'neu': 1.0, 'pos': 0.0, 'compound': 0.0}	0	Neutral	trust
1324	24/09/2020		29	{'neg': 0.0, 'neu': 0.747, 'pos': 0.253, 'compound': 0.8156}	0.8156	Positive	No emotion
1325	24/09/2020		5	{'neg': 0.0, 'neu': 1.0, 'pos': 0.0, 'compound': 0.0}	0	Neutral	No emotion
1326	24/09/2020		46	{'neg': 0.187, 'neu': 0.813, 'pos': 0.0, 'compound': -0.8384}	-0.8384	Negative	sadness
1327	24/09/2020		9	{'neg': 0.255, 'neu': 0.745, 'pos': 0.0, 'compound': -0.34}	-0.34	Negative	positive
1328	24/09/2020		30	{'neg': 0.0, 'neu': 0.708, 'pos': 0.292, 'compound': 0.8516}	0.8516	Positive	trust
1329	24/09/2020		14	{'neg': 0.0, 'neu': 0.838, 'pos': 0.162, 'compound': 0.323}	0.323	Positive	No emotion
1330	24/09/2020		43	{'neg': 0.13, 'neu': 0.68, 'pos': 0.19, 'compound': 0.4715}	0.4715	Positive	negative
1331	24/09/2020		8	{'neg': 0.0, 'neu': 1.0, 'pos': 0.0, 'compound': 0.0}	0	Neutral	No emotion
1332	24/09/2020		22	{'neg': 0.0, 'neu': 0.89, 'pos': 0.11, 'compound': 0.3818}	0.3818	Positive	No emotion
1333	24/09/2020		47	{'neg': 0.085, 'neu': 0.915, 'pos': 0.0, 'compound': -0.4767}	-0.4767	Negative	trust
1334	24/09/2020		55	{'neg': 0.05, 'neu': 0.884, 'pos': 0.065, 'compound': 0.4251}	0.4251	Positive	positive
1335	24/09/2020		15	{'neg': 0.0, 'neu': 1.0, 'pos': 0.0, 'compound': 0.0}	0	Neutral	No emotion
1336	24/09/2020		15	{'neg': 0.0, 'neu': 1.0, 'pos': 0.0, 'compound': 0.0}	0	Neutral	positive
1337	24/09/2020		17	{'neg': 0.0, 'neu': 0.759, 'pos': 0.241, 'compound': 0.6654}	0.6654	Positive	No emotion
1338	24/09/2020		17	{'neg': 0.0, 'neu': 1.0, 'pos': 0.0, 'compound': 0.0}	0	Neutral	positive
1339	24/09/2020		38	{'neg': 0.0, 'neu': 0.909, 'pos': 0.091, 'compound': 0.4927}	0.4927	Positive	fear
1340	24/09/2020		44	{'neg': 0.267, 'neu': 0.66, 'pos': 0.073, 'compound': -0.7164}	-0.7164	Negative	negative
1341	24/09/2020		11	{'neg': 0.0, 'neu': 1.0, 'pos': 0.0, 'compound': 0.0}	0	Neutral	anticipation
1342	24/09/2020		15	{'neg': 0.0, 'neu': 0.668, 'pos': 0.332, 'compound': 0.6072}	0.6072	Positive	fear
1343	24/09/2020		11	{'neg': 0.0, 'neu': 0.672, 'pos': 0.328, 'compound': 0.5267}	0.5267	Positive	No emotion
1344	24/09/2020		23	{'neg': 0.226, 'neu': 0.679, 'pos': 0.095, 'compound': -0.4374}	-0.4374	Negative	positive
1345	24/09/2020		12	{'neg': 0.0, 'neu': 0.836, 'pos': 0.164, 'compound': 0.3313}	0.3313	Positive	surprise
1346	24/09/2020		7	{'neg': 0.0, 'neu': 0.777, 'pos': 0.223, 'compound': 0.3182}	0.3182	Positive	No emotion
1347	24/09/2020		19	{'neg': 0.0, 'neu': 0.9, 'pos': 0.1, 'compound': 0.25}	0.25	Positive	negative
1348	24/09/2020		14	{'neg': 0.0, 'neu': 1.0, 'pos': 0.0, 'compound': 0.0}	0	Neutral	anticipation
1349	24/09/2020		17	{'neg': 0.2, 'neu': 0.682, 'pos': 0.118, 'compound': -0.4215}	-0.4215	Negative	negative
1350	24/09/2020		32	{'neg': 0.072, 'neu': 0.776, 'pos': 0.152, 'compound': 0.4336}	0.4336	Positive	anger
1351	24/09/2020		20	{'neg': 0.159, 'neu': 0.841, 'pos': 0.0, 'compound': -0.5255}	-0.5255	Negative	negative
1352	24/09/2020		37	{'neg': 0.077, 'neu': 0.728, 'pos': 0.195, 'compound': 0.6124}	0.6124	Positive	trust
1353	24/09/2020		38	{'neg': 0.0, 'neu': 1.0, 'pos': 0.0, 'compound': 0.0}	0	Neutral	No emotion
1354	24/09/2020		17	{'neg': 0.0, 'neu': 0.884, 'pos': 0.116, 'compound': 0.2732}	0.2732	Positive	No emotion
1355	24/09/2020		34	{'neg': 0.0, 'neu': 1.0, 'pos': 0.0, 'compound': 0.0}	0	Neutral	anticipation
1356	24/09/2020		30	{'neg': 0.053, 'neu': 0.76, 'pos': 0.187, 'compound': 0.6968}	0.6968	Positive	fear
1357	24/09/2020		33	{'neg': 0.0, 'neu': 0.852, 'pos': 0.148, 'compound': 0.7502}	0.7502	Positive	fear
1358	24/09/2020		35	{'neg': 0.151, 'neu': 0.794, 'pos': 0.055, 'compound': -0.5994}	-0.5994	Negative	fear
1359	24/09/2020		12	{'neg': 0.0, 'neu': 1.0, 'pos': 0.0, 'compound': 0.0}	0	Neutral	No emotion
1360	24/09/2020		2	{'neg': 0.561, 'neu': 0.439, 'pos': 0.0, 'compound': -0.3736}	-0.3736	Negative	No emotion
1361	24/09/2020		8	{'neg': 0.0, 'neu': 1.0, 'pos': 0.0, 'compound': 0.0}	0	Neutral	No emotion
1362	24/09/2020		16	{'neg': 0.114, 'neu': 0.761, 'pos': 0.125, 'compound': 0.0516}	0.0516	Positive	sadness
1363	24/09/2020		12	{'neg': 0.22, 'neu': 0.78, 'pos': 0.0, 'compound': -0.4767}	-0.4767	Negative	fear
1364	24/09/2020		6	{'neg': 0.275, 'neu': 0.511, 'pos': 0.214, 'compound': -0.1513}	-0.1513	Negative	fear
1365	24/09/2020		24	{'neg': 0.097, 'neu': 0.817, 'pos': 0.086, 'compound': -0.0772}	-0.0772	Negative	fear
1366	24/09/2020		6	{'neg': 0.0, 'neu': 1.0, 'pos': 0.0, 'compound': 0.0}	0	Neutral	positive
1367	24/09/2020		4	{'neg': 0.42, 'neu': 0.58, 'pos': 0.0, 'compound': -0.4404}	-0.4404	Negative	No emotion
1368	24/09/2020		23	{'neg': 0.078, 'neu': 0.706, 'pos': 0.216, 'compound': 0.5719}	0.5719	Positive	anticipation
1369	24/09/2020		16	{'neg': 0.186, 'neu': 0.814, 'pos': 0.0, 'compound': -0.5661}	-0.5661	Negative	trust
1370	24/09/2020		47	{'neg': 0.04, 'neu': 0.805, 'pos': 0.155, 'compound': 0.5022}	0.5022	Positive	trust
1371	24/09/2020		11	{'neg': 0.219, 'neu': 0.781, 'pos': 0.0, 'compound': -0.4215}	-0.4215	Negative	No emotion
1372	24/09/2020		19	{'neg': 0.0, 'neu': 1.0, 'pos': 0.0, 'compound': 0.0}	0	Neutral	anticipation
1373	24/09/2020		17	{'neg': 0.0, 'neu': 0.834, 'pos': 0.166, 'compound': 0.4199}	0.4199	Positive	No emotion
1374	24/09/2020		7	{'neg': 0.0, 'neu': 1.0, 'pos': 0.0, 'compound': 0.0}	0	Neutral	No emotion
1375	24/09/2020		12	{'neg': 0.284, 'neu': 0.716, 'pos': 0.0, 'compound': -0.6965}	-0.6965	Negative	negative
1376	24/09/2020		12	{'neg': 0.0, 'neu': 1.0, 'pos': 0.0, 'compound': 0.0}	0	Neutral	No emotion
1377	24/09/2020		2	{'neg': 0.0, 'neu': 0.412, 'pos': 0.588, 'compound': 0.4329}	0.4329	Positive	No emotion
1378	24/09/2020		47	{'neg': 0.121, 'neu': 0.879, 'pos': 0.0, 'compound': -0.7345}	-0.7345	Negative	positive
1379	24/09/2020		16	{'neg': 0.182, 'neu': 0.657, 'pos': 0.162, 'compound': -0.1027}	-0.1027	Negative	anger
1380	24/09/2020		47	{'neg': 0.14, 'neu': 0.86, 'pos': 0.0, 'compound': -0.782}	-0.782	Negative	anticipation
1381	24/09/2020		26	{'neg': 0.073, 'neu': 0.927, 'pos': 0.0, 'compound': -0.2023}	-0.2023	Negative	No emotion
1382	24/09/2020		13	{'neg': 0.128, 'neu': 0.872, 'pos': 0.0, 'compound': -0.2263}	-0.2263	Negative	negative
1383	24/09/2020		11	{'neg': 0.0, 'neu': 1.0, 'pos': 0.0, 'compound': 0.0}	0	Neutral	anger
1384	24/09/2020		20	{'neg': 0.0, 'neu': 1.0, 'pos': 0.0, 'compound': 0.0}	0	Neutral	anticipation
1385	24/09/2020		9	{'neg': 0.306, 'neu': 0.694, 'pos': 0.0, 'compound': -0.296}	-0.296	Negative	No emotion
1386	24/09/2020		1	{'neg': 1.0, 'neu': 0.0, 'pos': 0.0, 'compound': -0.5267}	-0.5267	Negative	No emotion
1387	24/09/2020		11	{'neg': 0.0, 'neu': 1.0, 'pos': 0.0, 'compound': 0.0}	0	Neutral	positive
1388	24/09/2020		14	{'neg': 0.401, 'neu': 0.495, 'pos': 0.104, 'compound': -0.7906}	-0.7906	Negative	fear
1389	24/09/2020		31	{'neg': 0.0, 'neu': 0.827, 'pos': 0.173, 'compound': 0.7399}	0.7399	Positive	positive
1390	24/09/2020		26	{'neg': 0.0, 'neu': 1.0, 'pos': 0.0, 'compound': 0.0}	0	Neutral	positive
1391	24/09/2020		7	{'neg': 0.0, 'neu': 1.0, 'pos': 0.0, 'compound': 0.0}	0	Neutral	No emotion
1392	24/09/2020		47	{'neg': 0.087, 'neu': 0.913, 'pos': 0.0, 'compound': -0.6662}	-0.6662	Negative	anticipation
1393	24/09/2020		2	{'neg': 0.706, 'neu': 0.294, 'pos': 0.0, 'compound': -0.3412}	-0.3412	Negative	No emotion
1394	24/09/2020		11	{'neg': 0.0, 'neu': 0.737, 'pos': 0.263, 'compound': 0.3612}	0.3612	Positive	positive
1395	24/09/2020		30	{'neg': 0.0, 'neu': 0.825, 'pos': 0.175, 'compound': 0.6486}	0.6486	Positive	positive
1396	24/09/2020		32	{'neg': 0.115, 'neu': 0.885, 'pos': 0.0, 'compound': -0.4391}	-0.4391	Negative	anticipation
1397	24/09/2020		12	{'neg': 0.0, 'neu': 1.0, 'pos': 0.0, 'compound': 0.0}	0	Neutral	No emotion
1398	24/09/2020		14	{'neg': 0.0, 'neu': 1.0, 'pos': 0.0, 'compound': 0.0}	0	Neutral	No emotion
1399	24/09/2020		10	{'neg': 0.0, 'neu': 1.0, 'pos': 0.0, 'compound': 0.0}	0	Neutral	No emotion
1400	24/09/2020		47	{'neg': 0.056, 'neu': 0.831, 'pos': 0.113, 'compound': 0.412}	0.412	Positive	surprise
1401	24/09/2020		11	{'neg': 0.0, 'neu': 1.0, 'pos': 0.0, 'compound': 0.0}	0	Neutral	No emotion
1402	24/09/2020		7	{'neg': 0.0, 'neu': 0.646, 'pos': 0.354, 'compound': 0.5093}	0.5093	Positive	No emotion
1403	24/09/2020		42	{'neg': 0.0, 'neu': 0.784, 'pos': 0.216, 'compound': 0.8105}	0.8105	Positive	positive
1404	24/09/2020		23	{'neg': 0.0, 'neu': 0.881, 'pos': 0.119, 'compound': 0.4019}	0.4019	Positive	No emotion
1405	24/09/2020		48	{'neg': 0.076, 'neu': 0.859, 'pos': 0.064, 'compound': 0.1027}	0.1027	Positive	trust
1406	24/09/2020		14	{'neg': 0.417, 'neu': 0.583, 'pos': 0.0, 'compound': -0.6935}	-0.6935	Negative	fear
1407	24/09/2020		9	{'neg': 0.0, 'neu': 1.0, 'pos': 0.0, 'compound': 0.0}	0	Neutral	No emotion
1408	24/09/2020		4	{'neg': 0.0, 'neu': 0.311, 'pos': 0.689, 'compound': 0.7691}	0.7691	Positive	trust
1409	24/09/2020		6	{'neg': 0.0, 'neu': 1.0, 'pos': 0.0, 'compound': 0.0}	0	Neutral	anticipation
1410	24/09/2020		55	{'neg': 0.0, 'neu': 0.897, 'pos': 0.103, 'compound': 0.7052}	0.7052	Positive	positive
1411	24/09/2020		15	{'neg': 0.0, 'neu': 1.0, 'pos': 0.0, 'compound': 0.0}	0	Neutral	No emotion
1412	24/09/2020		57	{'neg': 0.125, 'neu': 0.776, 'pos': 0.099, 'compound': -0.204}	-0.204	Negative	negative
1413	24/09/2020		3	{'neg': 0.0, 'neu': 0.329, 'pos': 0.671, 'compound': 0.2584}	0.2584	Positive	negative
1414	24/09/2020		8	{'neg': 0.0, 'neu': 1.0, 'pos': 0.0, 'compound': 0.0}	0	Neutral	No emotion
1415	24/09/2020		12	{'neg': 0.0, 'neu': 1.0, 'pos': 0.0, 'compound': 0.0}	0	Neutral	No emotion
1416	24/09/2020		12	{'neg': 0.0, 'neu': 0.859, 'pos': 0.141, 'compound': 0.2023}	0.2023	Positive	negative
1417	24/09/2020		20	{'neg': 0.0, 'neu': 0.86, 'pos': 0.14, 'compound': 0.4767}	0.4767	Positive	No emotion
1418	24/09/2020		30	{'neg': 0.0, 'neu': 0.862, 'pos': 0.138, 'compound': 0.5905}	0.5905	Positive	No emotion
1419	24/09/2020		24	{'neg': 0.0, 'neu': 0.885, 'pos': 0.115, 'compound': 0.1531}	0.1531	Positive	No emotion
1420	24/09/2020		8	{'neg': 0.0, 'neu': 1.0, 'pos': 0.0, 'compound': 0.0}	0	Neutral	No emotion
1421	24/09/2020		28	{'neg': 0.09, 'neu': 0.779, 'pos': 0.131, 'compound': 0.3182}	0.3182	Positive	negative
1422	24/09/2020		10	{'neg': 0.0, 'neu': 1.0, 'pos': 0.0, 'compound': 0.0}	0	Neutral	No emotion
1423	24/09/2020		29	{'neg': 0.0, 'neu': 1.0, 'pos': 0.0, 'compound': 0.0}	0	Neutral	No emotion
1424	24/09/2020		23	{'neg': 0.0, 'neu': 0.784, 'pos': 0.216, 'compound': 0.5707}	0.5707	Positive	No emotion
1425	24/09/2020		14	{'neg': 0.0, 'neu': 1.0, 'pos': 0.0, 'compound': 0.0}	0	Neutral	negative
1426	24/09/2020		7	{'neg': 0.0, 'neu': 1.0, 'pos': 0.0, 'compound': 0.0}	0	Neutral	No emotion
1427	24/09/2020		41	{'neg': 0.069, 'neu': 0.735, 'pos': 0.195, 'compound': 0.7184}	0.7184	Positive	fear
1428	24/09/2020		48	{'neg': 0.061, 'neu': 0.939, 'pos': 0.0, 'compound': -0.4357}	-0.4357	Negative	negative
1429	24/09/2020		4	{'neg': 0.0, 'neu': 0.464, 'pos': 0.536, 'compound': 0.5362}	0.5362	Positive	No emotion
1430	24/09/2020		13	{'neg': 0.339, 'neu': 0.484, 'pos': 0.177, 'compound': -0.25}	-0.25	Negative	fear
1431	24/09/2020		2	{'neg': 0.778, 'neu': 0.222, 'pos': 0.0, 'compound': -0.5423}	-0.5423	Negative	No emotion
1432	24/09/2020		17	{'neg': 0.305, 'neu': 0.695, 'pos': 0.0, 'compound': -0.6908}	-0.6908	Negative	anger
1433	24/09/2020		26	{'neg': 0.0, 'neu': 0.903, 'pos': 0.097, 'compound': 0.4019}	0.4019	Positive	fear
1434	24/09/2020		8	{'neg': 0.437, 'neu': 0.563, 'pos': 0.0, 'compound': -0.4767}	-0.4767	Negative	fear
1435	24/09/2020		52	{'neg': 0.0, 'neu': 0.833, 'pos': 0.167, 'compound': 0.8228}	0.8228	Positive	positive
1436	24/09/2020		25	{'neg': 0.0, 'neu': 0.896, 'pos': 0.104, 'compound': 0.4168}	0.4168	Positive	fear
1437	24/09/2020		21	{'neg': 0.0, 'neu': 1.0, 'pos': 0.0, 'compound': 0.0}	0	Neutral	negative
1438	24/09/2020		55	{'neg': 0.051, 'neu': 0.814, 'pos': 0.135, 'compound': 0.5661}	0.5661	Positive	positive
1439	24/09/2020		7	{'neg': 0.0, 'neu': 0.687, 'pos': 0.313, 'compound': 0.4926}	0.4926	Positive	No emotion
1440	24/09/2020		15	{'neg': 0.0, 'neu': 0.691, 'pos': 0.309, 'compound': 0.7003}	0.7003	Positive	trust
1441	24/09/2020		29	{'neg': 0.153, 'neu': 0.847, 'pos': 0.0, 'compound': -0.5142}	-0.5142	Negative	fear
1442	24/09/2020		2	{'neg': 0.0, 'neu': 1.0, 'pos': 0.0, 'compound': 0.0}	0	Neutral	No emotion
1443	24/09/2020		27	{'neg': 0.0, 'neu': 0.772, 'pos': 0.228, 'compound': 0.7579}	0.7579	Positive	anger
1444	24/09/2020		33	{'neg': 0.106, 'neu': 0.717, 'pos': 0.177, 'compound': 0.3939}	0.3939	Positive	positive
1445	24/09/2020		19	{'neg': 0.0, 'neu': 0.889, 'pos': 0.111, 'compound': 0.25}	0.25	Positive	positive
1446	24/09/2020		8	{'neg': 0.0, 'neu': 0.778, 'pos': 0.222, 'compound': 0.25}	0.25	Positive	No emotion
1447	24/09/2020		20	{'neg': 0.0, 'neu': 0.888, 'pos': 0.112, 'compound': 0.3378}	0.3378	Positive	No emotion
1448	24/09/2020		11	{'neg': 0.0, 'neu': 1.0, 'pos': 0.0, 'compound': 0.0}	0	Neutral	No emotion
1449	24/09/2020		26	{'neg': 0.346, 'neu': 0.654, 'pos': 0.0, 'compound': -0.8225}	-0.8225	Negative	fear
1450	24/09/2020		52	{'neg': 0.053, 'neu': 0.913, 'pos': 0.034, 'compound': -0.2528}	-0.2528	Negative	positive
1451	24/09/2020		42	{'neg': 0.0, 'neu': 0.825, 'pos': 0.175, 'compound': 0.8339}	0.8339	Positive	trust
1452	24/09/2020		37	{'neg': 0.0, 'neu': 0.927, 'pos': 0.073, 'compound': 0.4137}	0.4137	Positive	positive
1453	24/09/2020		21	{'neg': 0.0, 'neu': 0.679, 'pos': 0.321, 'compound': 0.7269}	0.7269	Positive	positive
1454	24/09/2020		24	{'neg': 0.124, 'neu': 0.876, 'pos': 0.0, 'compound': -0.504}	-0.504	Negative	negative
1455	24/09/2020		25	{'neg': 0.296, 'neu': 0.704, 'pos': 0.0, 'compound': -0.7506}	-0.7506	Negative	anticipation
1456	24/09/2020		17	{'neg': 0.0, 'neu': 0.847, 'pos': 0.153, 'compound': 0.4696}	0.4696	Positive	trust
1457	24/09/2020		2	{'neg': 0.749, 'neu': 0.251, 'pos': 0.0, 'compound': -0.4574}	-0.4574	Negative	No emotion
1458	24/09/2020		7	{'neg': 0.0, 'neu': 1.0, 'pos': 0.0, 'compound': 0.0}	0	Neutral	positive
1459	24/09/2020		32	{'neg': 0.059, 'neu': 0.839, 'pos': 0.101, 'compound': 0.296}	0.296	Positive	trust
1460	24/09/2020		14	{'neg': 0.0, 'neu': 1.0, 'pos': 0.0, 'compound': 0.0}	0	Neutral	No emotion
1461	24/09/2020		53	{'neg': 0.034, 'neu': 0.905, 'pos': 0.062, 'compound': 0.3714}	0.3714	Positive	positive
1462	24/09/2020		8	{'neg': 0.0, 'neu': 1.0, 'pos': 0.0, 'compound': 0.0}	0	Neutral	No emotion
1463	24/09/2020		8	{'neg': 0.268, 'neu': 0.732, 'pos': 0.0, 'compound': -0.296}	-0.296	Negative	No emotion
1464	24/09/2020		25	{'neg': 0.0, 'neu': 1.0, 'pos': 0.0, 'compound': 0.0}	0	Neutral	positive
1465	24/09/2020		40	{'neg': 0.044, 'neu': 0.956, 'pos': 0.0, 'compound': -0.1406}	-0.1406	Negative	anticipation
1466	24/09/2020		38	{'neg': 0.0, 'neu': 0.932, 'pos': 0.068, 'compound': 0.3612}	0.3612	Positive	trust
1467	24/09/2020		30	{'neg': 0.065, 'neu': 0.804, 'pos': 0.131, 'compound': 0.296}	0.296	Positive	negative
1468	24/09/2020		2	{'neg': 0.0, 'neu': 1.0, 'pos': 0.0, 'compound': 0.0}	0	Neutral	No emotion
1469	24/09/2020		1	{'neg': 1.0, 'neu': 0.0, 'pos': 0.0, 'compound': -0.5859}	-0.5859	Negative	No emotion
1470	24/09/2020		48	{'neg': 0.183, 'neu': 0.817, 'pos': 0.0, 'compound': -0.897}	-0.897	Negative	fear
1471	24/09/2020		9	{'neg': 0.0, 'neu': 1.0, 'pos': 0.0, 'compound': 0.0}	0	Neutral	No emotion
1472	24/09/2020		9	{'neg': 0.0, 'neu': 1.0, 'pos': 0.0, 'compound': 0.0}	0	Neutral	No emotion
1473	24/09/2020		29	{'neg': 0.079, 'neu': 0.921, 'pos': 0.0, 'compound': -0.2411}	-0.2411	Negative	positive
1474	24/09/2020		10	{'neg': 0.0, 'neu': 0.583, 'pos': 0.417, 'compound': 0.5093}	0.5093	Positive	trust
1475	24/09/2020		31	{'neg': 0.065, 'neu': 0.935, 'pos': 0.0, 'compound': -0.2023}	-0.2023	Negative	negative
1476	24/09/2020		54	{'neg': 0.028, 'neu': 0.972, 'pos': 0.0, 'compound': -0.1306}	-0.1306	Negative	surprise
1477	24/09/2020		7	{'neg': 0.0, 'neu': 0.8, 'pos': 0.2, 'compound': 0.128}	0.128	Positive	trust
1478	24/09/2020		35	{'neg': 0.0, 'neu': 0.849, 'pos': 0.151, 'compound': 0.6705}	0.6705	Positive	positive
1479	24/09/2020		2	{'neg': 0.73, 'neu': 0.27, 'pos': 0.0, 'compound': -0.4015}	-0.4015	Negative	No emotion
1480	24/09/2020		15	{'neg': 0.0, 'neu': 1.0, 'pos': 0.0, 'compound': 0.0}	0	Neutral	No emotion
1481	24/09/2020		17	{'neg': 0.171, 'neu': 0.829, 'pos': 0.0, 'compound': -0.4767}	-0.4767	Negative	anger
1482	24/09/2020		31	{'neg': 0.074, 'neu': 0.793, 'pos': 0.133, 'compound': 0.2732}	0.2732	Positive	negative
1483	24/09/2020		27	{'neg': 0.0, 'neu': 0.83, 'pos': 0.17, 'compound': 0.5719}	0.5719	Positive	fear
1484	24/09/2020		5	{'neg': 0.0, 'neu': 1.0, 'pos': 0.0, 'compound': 0.0}	0	Neutral	No emotion
1485	24/09/2020		21	{'neg': 0.123, 'neu': 0.877, 'pos': 0.0, 'compound': -0.4215}	-0.4215	Negative	anticipation
1486	24/09/2020		8	{'neg': 0.0, 'neu': 1.0, 'pos': 0.0, 'compound': 0.0}	0	Neutral	No emotion
1487	24/09/2020		7	{'neg': 0.0, 'neu': 1.0, 'pos': 0.0, 'compound': 0.0}	0	Neutral	anticipation
1488	24/09/2020		40	{'neg': 0.0, 'neu': 0.913, 'pos': 0.087, 'compound': 0.5574}	0.5574	Positive	No emotion
1489	24/09/2020		20	{'neg': 0.166, 'neu': 0.695, 'pos': 0.139, 'compound': -0.1779}	-0.1779	Negative	No emotion
1490	24/09/2020		45	{'neg': 0.109, 'neu': 0.833, 'pos': 0.058, 'compound': -0.1098}	-0.1098	Negative	trust
1491	24/09/2020		2	{'neg': 0.815, 'neu': 0.185, 'pos': 0.0, 'compound': -0.6597}	-0.6597	Negative	fear
1492	24/09/2020		6	{'neg': 0.0, 'neu': 1.0, 'pos': 0.0, 'compound': 0.0}	0	Neutral	No emotion
1493	24/09/2020		4	{'neg': 0.744, 'neu': 0.256, 'pos': 0.0, 'compound': -0.7003}	-0.7003	Negative	negative
1494	24/09/2020		25	{'neg': 0.0, 'neu': 1.0, 'pos': 0.0, 'compound': 0.0}	0	Neutral	fear
1495	24/09/2020		55	{'neg': 0.193, 'neu': 0.807, 'pos': 0.0, 'compound': -0.8813}	-0.8813	Negative	negative
1496	24/09/2020		4	{'neg': 0.595, 'neu': 0.405, 'pos': 0.0, 'compound': -0.6597}	-0.6597	Negative	negative
1497	24/09/2020		49	{'neg': 0.205, 'neu': 0.73, 'pos': 0.066, 'compound': -0.6827}	-0.6827	Negative	positive
1498	24/09/2020		21	{'neg': 0.1, 'neu': 0.9, 'pos': 0.0, 'compound': -0.2732}	-0.2732	Negative	fear
1499	24/09/2020		12	{'neg': 0.136, 'neu': 0.864, 'pos': 0.0, 'compound': -0.296}	-0.296	Negative	negative
1500	24/09/2020		2	{'neg': 0.706, 'neu': 0.294, 'pos': 0.0, 'compound': -0.3412}	-0.3412	Negative	No emotion
1501	24/09/2020		3	{'neg': 0.0, 'neu': 1.0, 'pos': 0.0, 'compound': 0.0}	0	Neutral	No emotion
1502	24/09/2020		15	{'neg': 0.141, 'neu': 0.859, 'pos': 0.0, 'compound': -0.3527}	-0.3527	Negative	anticipation
1503	24/09/2020		27	{'neg': 0.114, 'neu': 0.779, 'pos': 0.107, 'compound': -0.0516}	-0.0516	Negative	trust
1504	24/09/2020		23	{'neg': 0.081, 'neu': 0.813, 'pos': 0.106, 'compound': -0.1159}	-0.1159	Negative	trust
1505	24/09/2020		17	{'neg': 0.0, 'neu': 0.722, 'pos': 0.278, 'compound': 0.6597}	0.6597	Positive	anticipation
1506	24/09/2020		18	{'neg': 0.076, 'neu': 0.765, 'pos': 0.159, 'compound': 0.34}	0.34	Positive	fear
1507	24/09/2020		11	{'neg': 0.334, 'neu': 0.666, 'pos': 0.0, 'compound': -0.5432}	-0.5432	Negative	fear
1508	24/09/2020		12	{'neg': 0.0, 'neu': 0.682, 'pos': 0.318, 'compound': 0.4932}	0.4932	Positive	trust
1509	24/09/2020		27	{'neg': 0.0, 'neu': 0.903, 'pos': 0.097, 'compound': 0.4215}	0.4215	Positive	trust
1510	24/09/2020		50	{'neg': 0.252, 'neu': 0.748, 'pos': 0.0, 'compound': -0.9476}	-0.9476	Negative	negative
1511	24/09/2020		39	{'neg': 0.0, 'neu': 0.896, 'pos': 0.104, 'compound': 0.5093}	0.5093	Positive	trust
1512	24/09/2020		13	{'neg': 0.0, 'neu': 1.0, 'pos': 0.0, 'compound': 0.0}	0	Neutral	No emotion
1513	24/09/2020		9	{'neg': 0.0, 'neu': 1.0, 'pos': 0.0, 'compound': 0.0}	0	Neutral	No emotion
1514	24/09/2020		7	{'neg': 0.333, 'neu': 0.667, 'pos': 0.0, 'compound': -0.3612}	-0.3612	Negative	negative
1515	24/09/2020		24	{'neg': 0.0, 'neu': 1.0, 'pos': 0.0, 'compound': 0.0}	0	Neutral	No emotion
1516	24/09/2020		41	{'neg': 0.1, 'neu': 0.9, 'pos': 0.0, 'compound': -0.4939}	-0.4939	Negative	trust
1517	24/09/2020		7	{'neg': 0.0, 'neu': 1.0, 'pos': 0.0, 'compound': 0.0}	0	Neutral	No emotion
1518	24/09/2020		12	{'neg': 0.0, 'neu': 0.645, 'pos': 0.355, 'compound': 0.6705}	0.6705	Positive	No emotion
1519	24/09/2020		22	{'neg': 0.0, 'neu': 1.0, 'pos': 0.0, 'compound': 0.0}	0	Neutral	positive
1520	24/09/2020		14	{'neg': 0.0, 'neu': 1.0, 'pos': 0.0, 'compound': 0.0}	0	Neutral	No emotion
1521	24/09/2020		20	{'neg': 0.0, 'neu': 0.838, 'pos': 0.162, 'compound': 0.4767}	0.4767	Positive	anger
1522	24/09/2020		10	{'neg': 0.27, 'neu': 0.556, 'pos': 0.174, 'compound': -0.2996}	-0.2996	Negative	fear
1523	24/09/2020		3	{'neg': 0.0, 'neu': 1.0, 'pos': 0.0, 'compound': 0.0}	0	Neutral	No emotion
1524	24/09/2020		18	{'neg': 0.121, 'neu': 0.879, 'pos': 0.0, 'compound': -0.296}	-0.296	Negative	fear
1525	24/09/2020		23	{'neg': 0.0, 'neu': 1.0, 'pos': 0.0, 'compound': 0.0}	0	Neutral	positive
1526	24/09/2020		41	{'neg': 0.074, 'neu': 0.926, 'pos': 0.0, 'compound': -0.4767}	-0.4767	Negative	positive
1527	24/09/2020		5	{'neg': 0.0, 'neu': 0.597, 'pos': 0.403, 'compound': 0.4019}	0.4019	Positive	No emotion
1528	24/09/2020		2	{'neg': 0.635, 'neu': 0.365, 'pos': 0.0, 'compound': -0.1877}	-0.1877	Negative	surprise
1529	24/09/2020		32	{'neg': 0.0, 'neu': 1.0, 'pos': 0.0, 'compound': 0.0}	0	Neutral	No emotion
1530	24/09/2020		5	{'neg': 0.0, 'neu': 0.58, 'pos': 0.42, 'compound': 0.4404}	0.4404	Positive	No emotion
1531	24/09/2020		8	{'neg': 0.0, 'neu': 0.596, 'pos': 0.404, 'compound': 0.4696}	0.4696	Positive	No emotion
1532	24/09/2020		32	{'neg': 0.063, 'neu': 0.828, 'pos': 0.109, 'compound': 0.34}	0.34	Positive	fear
1533	24/09/2020		51	{'neg': 0.07, 'neu': 0.764, 'pos': 0.166, 'compound': 0.5499}	0.5499	Positive	positive
1534	24/09/2020		32	{'neg': 0.228, 'neu': 0.772, 'pos': 0.0, 'compound': -0.835}	-0.835	Negative	anticipation
1535	24/09/2020		43	{'neg': 0.083, 'neu': 0.762, 'pos': 0.154, 'compound': 0.5481}	0.5481	Positive	positive
1536	24/09/2020		39	{'neg': 0.053, 'neu': 0.701, 'pos': 0.247, 'compound': 0.8299}	0.8299	Positive	positive
1537	24/09/2020		10	{'neg': 0.0, 'neu': 1.0, 'pos': 0.0, 'compound': 0.0}	0	Neutral	positive
1538	24/09/2020		4	{'neg': 0.423, 'neu': 0.577, 'pos': 0.0, 'compound': -0.296}	-0.296	Negative	No emotion
1539	24/09/2020		3	{'neg': 0.542, 'neu': 0.458, 'pos': 0.0, 'compound': -0.5502}	-0.5502	Negative	fear
1540	24/09/2020		51	{'neg': 0.039, 'neu': 0.961, 'pos': 0.0, 'compound': -0.2263}	-0.2263	Negative	anticipation
1541	24/09/2020		7	{'neg': 0.0, 'neu': 1.0, 'pos': 0.0, 'compound': 0.0}	0	Neutral	No emotion
1542	24/09/2020		29	{'neg': 0.0, 'neu': 1.0, 'pos': 0.0, 'compound': 0.0}	0	Neutral	No emotion
1543	24/09/2020		14	{'neg': 0.0, 'neu': 1.0, 'pos': 0.0, 'compound': 0.0}	0	Neutral	fear
1544	24/09/2020		2	{'neg': 0.0, 'neu': 1.0, 'pos': 0.0, 'compound': 0.0}	0	Neutral	No emotion
1545	24/09/2020		32	{'neg': 0.0, 'neu': 1.0, 'pos': 0.0, 'compound': 0.0}	0	Neutral	anticipation
1546	24/09/2020		8	{'neg': 0.0, 'neu': 1.0, 'pos': 0.0, 'compound': 0.0}	0	Neutral	anticipation
1547	24/09/2020		14	{'neg': 0.0, 'neu': 1.0, 'pos': 0.0, 'compound': 0.0}	0	Neutral	positive
1548	24/09/2020		29	{'neg': 0.1, 'neu': 0.9, 'pos': 0.0, 'compound': -0.4404}	-0.4404	Negative	negative
1549	24/09/2020		51	{'neg': 0.0, 'neu': 0.958, 'pos': 0.042, 'compound': 0.3182}	0.3182	Positive	positive
1550	24/09/2020		32	{'neg': 0.0, 'neu': 0.766, 'pos': 0.234, 'compound': 0.8798}	0.8798	Positive	fear
1551	24/09/2020		20	{'neg': 0.183, 'neu': 0.817, 'pos': 0.0, 'compound': -0.5191}	-0.5191	Negative	fear
1552	24/09/2020		49	{'neg': 0.078, 'neu': 0.922, 'pos': 0.0, 'compound': -0.6199}	-0.6199	Negative	positive
1553	24/09/2020		23	{'neg': 0.0, 'neu': 1.0, 'pos': 0.0, 'compound': 0.0}	0	Neutral	positive
1554	24/09/2020		2	{'neg': 0.815, 'neu': 0.185, 'pos': 0.0, 'compound': -0.6597}	-0.6597	Negative	No emotion
1555	24/09/2020		7	{'neg': 0.368, 'neu': 0.632, 'pos': 0.0, 'compound': -0.5413}	-0.5413	Negative	anger
1556	24/09/2020		32	{'neg': 0.0, 'neu': 0.828, 'pos': 0.172, 'compound': 0.7003}	0.7003	Positive	trust
1557	24/09/2020		9	{'neg': 0.0, 'neu': 0.667, 'pos': 0.333, 'compound': 0.3612}	0.3612	Positive	No emotion
1558	24/09/2020		25	{'neg': 0.0, 'neu': 1.0, 'pos': 0.0, 'compound': 0.0}	0	Neutral	No emotion
1559	24/09/2020		6	{'neg': 0.671, 'neu': 0.329, 'pos': 0.0, 'compound': -0.6229}	-0.6229	Negative	No emotion
1560	24/09/2020		3	{'neg': 0.513, 'neu': 0.487, 'pos': 0.0, 'compound': -0.2755}	-0.2755	Negative	No emotion
1561	24/09/2020		7	{'neg': 0.272, 'neu': 0.495, 'pos': 0.233, 'compound': -0.0803}	-0.0803	Negative	anger
1562	24/09/2020		26	{'neg': 0.273, 'neu': 0.727, 'pos': 0.0, 'compound': -0.8346}	-0.8346	Negative	anger
1563	24/09/2020		27	{'neg': 0.0, 'neu': 0.613, 'pos': 0.387, 'compound': 0.9001}	0.9001	Positive	No emotion
1564	24/09/2020		52	{'neg': 0.0, 'neu': 0.948, 'pos': 0.052, 'compound': 0.3612}	0.3612	Positive	positive
1565	24/09/2020		17	{'neg': 0.0, 'neu': 1.0, 'pos': 0.0, 'compound': 0.0}	0	Neutral	No emotion
1566	24/09/2020		13	{'neg': 0.259, 'neu': 0.544, 'pos': 0.197, 'compound': -0.2263}	-0.2263	Negative	trust
1567	24/09/2020		8	{'neg': 0.239, 'neu': 0.761, 'pos': 0.0, 'compound': -0.296}	-0.296	Negative	No emotion
1568	24/09/2020		28	{'neg': 0.0, 'neu': 0.707, 'pos': 0.293, 'compound': 0.8442}	0.8442	Positive	No emotion
1569	24/09/2020		3	{'neg': 0.688, 'neu': 0.312, 'pos': 0.0, 'compound': -0.6597}	-0.6597	Negative	fear
1570	24/09/2020		33	{'neg': 0.132, 'neu': 0.801, 'pos': 0.066, 'compound': -0.3382}	-0.3382	Negative	fear
1571	24/09/2020		21	{'neg': 0.049, 'neu': 0.684, 'pos': 0.267, 'compound': 0.7733}	0.7733	Positive	positive
1572	24/09/2020		18	{'neg': 0.0, 'neu': 0.925, 'pos': 0.075, 'compound': 0.0772}	0.0772	Positive	negative
1573	24/09/2020		44	{'neg': 0.0, 'neu': 0.86, 'pos': 0.14, 'compound': 0.7821}	0.7821	Positive	positive
1574	24/09/2020		4	{'neg': 0.0, 'neu': 1.0, 'pos': 0.0, 'compound': 0.0}	0	Neutral	No emotion
1575	24/09/2020		5	{'neg': 0.467, 'neu': 0.533, 'pos': 0.0, 'compound': -0.5423}	-0.5423	Negative	surprise
1576	24/09/2020		14	{'neg': 0.191, 'neu': 0.809, 'pos': 0.0, 'compound': -0.4696}	-0.4696	Negative	fear
1577	24/09/2020		14	{'neg': 0.0, 'neu': 1.0, 'pos': 0.0, 'compound': 0.0}	0	Neutral	trust
1578	24/09/2020		9	{'neg': 0.0, 'neu': 0.659, 'pos': 0.341, 'compound': 0.4767}	0.4767	Positive	No emotion
1579	24/09/2020		47	{'neg': 0.097, 'neu': 0.79, 'pos': 0.113, 'compound': 0.2023}	0.2023	Positive	positive
1580	24/09/2020		3	{'neg': 0.435, 'neu': 0.118, 'pos': 0.447, 'compound': 0.0276}	0.0276	Neutral	negative
1581	24/09/2020		14	{'neg': 0.098, 'neu': 0.669, 'pos': 0.233, 'compound': 0.5306}	0.5306	Positive	fear
1582	24/09/2020		2	{'neg': 0.0, 'neu': 1.0, 'pos': 0.0, 'compound': 0.0}	0	Neutral	No emotion
1583	24/09/2020		18	{'neg': 0.0, 'neu': 0.567, 'pos': 0.433, 'compound': 0.8126}	0.8126	Positive	trust
1584	24/09/2020		3	{'neg': 0.0, 'neu': 1.0, 'pos': 0.0, 'compound': 0.0}	0	Neutral	No emotion
1585	24/09/2020		31	{'neg': 0.299, 'neu': 0.701, 'pos': 0.0, 'compound': -0.8885}	-0.8885	Negative	fear
1586	24/09/2020		42	{'neg': 0.134, 'neu': 0.866, 'pos': 0.0, 'compound': -0.7669}	-0.7669	Negative	negative
1587	24/09/2020		17	{'neg': 0.0, 'neu': 0.874, 'pos': 0.126, 'compound': 0.3182}	0.3182	Positive	No emotion
1588	24/09/2020		50	{'neg': 0.0, 'neu': 0.951, 'pos': 0.049, 'compound': 0.3089}	0.3089	Positive	trust
1589	24/09/2020		5	{'neg': 0.0, 'neu': 1.0, 'pos': 0.0, 'compound': 0.0}	0	Neutral	No emotion
1590	24/09/2020		26	{'neg': 0.145, 'neu': 0.759, 'pos': 0.096, 'compound': -0.128}	-0.128	Negative	trust
1591	24/09/2020		9	{'neg': 0.0, 'neu': 1.0, 'pos': 0.0, 'compound': 0.0}	0	Neutral	No emotion
1592	24/09/2020		38	{'neg': 0.129, 'neu': 0.871, 'pos': 0.0, 'compound': -0.6499}	-0.6499	Negative	positive
1593	24/09/2020		16	{'neg': 0.0, 'neu': 0.592, 'pos': 0.408, 'compound': 0.8922}	0.8922	Positive	positive
1594	24/09/2020		25	{'neg': 0.101, 'neu': 0.899, 'pos': 0.0, 'compound': -0.3566}	-0.3566	Negative	positive
1595	24/09/2020		53	{'neg': 0.037, 'neu': 0.764, 'pos': 0.199, 'compound': 0.8591}	0.8591	Positive	positive
1596	24/09/2020		46	{'neg': 0.0, 'neu': 1.0, 'pos': 0.0, 'compound': 0.0}	0	Neutral	anticipation
1597	24/09/2020		38	{'neg': 0.033, 'neu': 0.73, 'pos': 0.237, 'compound': 0.8442}	0.8442	Positive	trust
1598	24/09/2020		45	{'neg': 0.094, 'neu': 0.906, 'pos': 0.0, 'compound': -0.5859}	-0.5859	Negative	anticipation
1599	24/09/2020		14	{'neg': 0.0, 'neu': 0.878, 'pos': 0.122, 'compound': 0.2023}	0.2023	Positive	anticipation
1600	24/09/2020		5	{'neg': 0.474, 'neu': 0.526, 'pos': 0.0, 'compound': -0.5574}	-0.5574	Negative	anger
1601	24/09/2020		26	{'neg': 0.233, 'neu': 0.767, 'pos': 0.0, 'compound': -0.7184}	-0.7184	Negative	fear
1602	24/09/2020		21	{'neg': 0.103, 'neu': 0.589, 'pos': 0.308, 'compound': 0.676}	0.676	Positive	anticipation
1603	24/09/2020		7	{'neg': 0.0, 'neu': 0.667, 'pos': 0.333, 'compound': 0.3612}	0.3612	Positive	No emotion
1604	24/09/2020		38	{'neg': 0.172, 'neu': 0.828, 'pos': 0.0, 'compound': -0.8156}	-0.8156	Negative	surprise
1605	24/09/2020		54	{'neg': 0.0, 'neu': 0.876, 'pos': 0.124, 'compound': 0.7774}	0.7774	Positive	anticipation
1606	24/09/2020		23	{'neg': 0.0, 'neu': 1.0, 'pos': 0.0, 'compound': 0.0}	0	Neutral	positive
1607	24/09/2020		1	{'neg': 0.0, 'neu': 1.0, 'pos': 0.0, 'compound': 0.0}	0	Neutral	No emotion
1608	24/09/2020		4	{'neg': 0.0, 'neu': 1.0, 'pos': 0.0, 'compound': 0.0}	0	Neutral	No emotion
1609	24/09/2020		5	{'neg': 0.691, 'neu': 0.309, 'pos': 0.0, 'compound': -0.7717}	-0.7717	Negative	No emotion
1610	24/09/2020		40	{'neg': 0.0, 'neu': 1.0, 'pos': 0.0, 'compound': 0.0}	0	Neutral	positive
1611	24/09/2020		9	{'neg': 0.0, 'neu': 0.564, 'pos': 0.436, 'compound': 0.7882}	0.7882	Positive	surprise
1612	24/09/2020		5	{'neg': 0.0, 'neu': 1.0, 'pos': 0.0, 'compound': 0.0}	0	Neutral	No emotion
1613	24/09/2020		17	{'neg': 0.0, 'neu': 0.835, 'pos': 0.165, 'compound': 0.5502}	0.5502	Positive	negative
1614	24/09/2020		28	{'neg': 0.44, 'neu': 0.56, 'pos': 0.0, 'compound': -0.9538}	-0.9538	Negative	negative
1615	24/09/2020		25	{'neg': 0.0, 'neu': 0.703, 'pos': 0.297, 'compound': 0.8519}	0.8519	Positive	positive
1616	24/09/2020		20	{'neg': 0.0, 'neu': 0.606, 'pos': 0.394, 'compound': 0.7964}	0.7964	Positive	positive
1617	24/09/2020		13	{'neg': 0.0, 'neu': 0.536, 'pos': 0.464, 'compound': 0.7777}	0.7777	Positive	positive
1618	24/09/2020		26	{'neg': 0.137, 'neu': 0.484, 'pos': 0.379, 'compound': 0.8591}	0.8591	Positive	trust
1619	24/09/2020		44	{'neg': 0.0, 'neu': 0.953, 'pos': 0.047, 'compound': 0.2732}	0.2732	Positive	positive
1620	24/09/2020		41	{'neg': 0.049, 'neu': 0.796, 'pos': 0.155, 'compound': 0.4215}	0.4215	Positive	trust
1621	24/09/2020		33	{'neg': 0.084, 'neu': 0.916, 'pos': 0.0, 'compound': -0.4149}	-0.4149	Negative	No emotion
1622	24/09/2020		2	{'neg': 0.0, 'neu': 1.0, 'pos': 0.0, 'compound': 0.0}	0	Neutral	No emotion
1623	24/09/2020		36	{'neg': 0.0, 'neu': 1.0, 'pos': 0.0, 'compound': 0.0}	0	Neutral	trust
1624	24/09/2020		5	{'neg': 0.0, 'neu': 1.0, 'pos': 0.0, 'compound': 0.0}	0	Neutral	No emotion
1625	24/09/2020		16	{'neg': 0.143, 'neu': 0.857, 'pos': 0.0, 'compound': -0.3612}	-0.3612	Negative	negative
1626	24/09/2020		35	{'neg': 0.057, 'neu': 0.754, 'pos': 0.189, 'compound': 0.6185}	0.6185	Positive	negative
1627	24/09/2020		5	{'neg': 0.0, 'neu': 1.0, 'pos': 0.0, 'compound': 0.0}	0	Neutral	No emotion
1628	24/09/2020		8	{'neg': 0.0, 'neu': 1.0, 'pos': 0.0, 'compound': 0.0}	0	Neutral	No emotion
1629	24/09/2020		4	{'neg': 0.0, 'neu': 1.0, 'pos': 0.0, 'compound': 0.0}	0	Neutral	No emotion
1630	24/09/2020		8	{'neg': 0.0, 'neu': 0.722, 'pos': 0.278, 'compound': 0.4019}	0.4019	Positive	No emotion
1631	24/09/2020		11	{'neg': 0.0, 'neu': 1.0, 'pos': 0.0, 'compound': 0.0}	0	Neutral	positive
1632	24/09/2020		48	{'neg': 0.025, 'neu': 0.854, 'pos': 0.12, 'compound': 0.7096}	0.7096	Positive	trust
1633	24/09/2020		2	{'neg': 0.0, 'neu': 1.0, 'pos': 0.0, 'compound': 0.0}	0	Neutral	No emotion
1634	24/09/2020		30	{'neg': 0.0, 'neu': 0.915, 'pos': 0.085, 'compound': 0.4003}	0.4003	Positive	positive
1635	24/09/2020		15	{'neg': 0.353, 'neu': 0.647, 'pos': 0.0, 'compound': -0.7964}	-0.7964	Negative	fear
1636	24/09/2020		6	{'neg': 0.0, 'neu': 1.0, 'pos': 0.0, 'compound': 0.0}	0	Neutral	No emotion
1637	24/09/2020		8	{'neg': 0.0, 'neu': 1.0, 'pos': 0.0, 'compound': 0.0}	0	Neutral	trust
1638	24/09/2020		21	{'neg': 0.0, 'neu': 1.0, 'pos': 0.0, 'compound': 0.0}	0	Neutral	trust
1639	24/09/2020		16	{'neg': 0.0, 'neu': 0.894, 'pos': 0.106, 'compound': 0.1695}	0.1695	Positive	positive
1640	24/09/2020		4	{'neg': 0.388, 'neu': 0.612, 'pos': 0.0, 'compound': -0.2263}	-0.2263	Negative	No emotion
1641	24/09/2020		18	{'neg': 0.0, 'neu': 1.0, 'pos': 0.0, 'compound': 0.0}	0	Neutral	No emotion
1642	24/09/2020		27	{'neg': 0.0, 'neu': 0.794, 'pos': 0.206, 'compound': 0.7149}	0.7149	Positive	No emotion
1643	24/09/2020		2	{'neg': 0.0, 'neu': 1.0, 'pos': 0.0, 'compound': 0.0}	0	Neutral	No emotion
1644	24/09/2020		38	{'neg': 0.0, 'neu': 0.936, 'pos': 0.064, 'compound': 0.3089}	0.3089	Positive	sadness
1645	24/09/2020		46	{'neg': 0.0, 'neu': 0.827, 'pos': 0.173, 'compound': 0.8221}	0.8221	Positive	positive
1646	24/09/2020		11	{'neg': 0.0, 'neu': 0.885, 'pos': 0.115, 'compound': 0.0772}	0.0772	Positive	fear
1647	24/09/2020		14	{'neg': 0.139, 'neu': 0.861, 'pos': 0.0, 'compound': -0.2732}	-0.2732	Negative	fear
1648	24/09/2020		17	{'neg': 0.0, 'neu': 1.0, 'pos': 0.0, 'compound': 0.0}	0	Neutral	No emotion
1649	24/09/2020		4	{'neg': 0.531, 'neu': 0.469, 'pos': 0.0, 'compound': -0.5267}	-0.5267	Negative	No emotion
1650	24/09/2020		10	{'neg': 0.0, 'neu': 0.6, 'pos': 0.4, 'compound': 0.7184}	0.7184	Positive	No emotion
1651	24/09/2020		8	{'neg': 0.0, 'neu': 0.355, 'pos': 0.645, 'compound': 0.8442}	0.8442	Positive	trust
1652	24/09/2020		14	{'neg': 0.0, 'neu': 0.851, 'pos': 0.149, 'compound': 0.2732}	0.2732	Positive	positive
1653	24/09/2020		17	{'neg': 0.0, 'neu': 0.893, 'pos': 0.107, 'compound': 0.2023}	0.2023	Positive	positive
1654	24/09/2020		32	{'neg': 0.0, 'neu': 0.917, 'pos': 0.083, 'compound': 0.4019}	0.4019	Positive	positive
1655	24/09/2020		6	{'neg': 0.466, 'neu': 0.534, 'pos': 0.0, 'compound': -0.3595}	-0.3595	Negative	surprise
1656	24/09/2020		46	{'neg': 0.199, 'neu': 0.801, 'pos': 0.0, 'compound': -0.7876}	-0.7876	Negative	fear
1657	24/09/2020		1	{'neg': 0.0, 'neu': 1.0, 'pos': 0.0, 'compound': 0.0}	0	Neutral	No emotion
1658	24/09/2020		7	{'neg': 0.0, 'neu': 0.336, 'pos': 0.664, 'compound': 0.7845}	0.7845	Positive	anticipation
1659	24/09/2020		14	{'neg': 0.0, 'neu': 0.828, 'pos': 0.172, 'compound': 0.4005}	0.4005	Positive	No emotion
1660	24/09/2020		5	{'neg': 0.0, 'neu': 1.0, 'pos': 0.0, 'compound': 0.0}	0	Neutral	No emotion
1661	24/09/2020		7	{'neg': 0.318, 'neu': 0.682, 'pos': 0.0, 'compound': -0.4215}	-0.4215	Negative	No emotion
1662	24/09/2020		52	{'neg': 0.201, 'neu': 0.678, 'pos': 0.121, 'compound': -0.6046}	-0.6046	Negative	fear
1663	24/09/2020		11	{'neg': 0.0, 'neu': 1.0, 'pos': 0.0, 'compound': 0.0}	0	Neutral	No emotion
1664	24/09/2020		14	{'neg': 0.0, 'neu': 1.0, 'pos': 0.0, 'compound': 0.0}	0	Neutral	No emotion
1665	24/09/2020		25	{'neg': 0.186, 'neu': 0.772, 'pos': 0.042, 'compound': -0.5998}	-0.5998	Negative	negative
1666	24/09/2020		3	{'neg': 0.0, 'neu': 1.0, 'pos': 0.0, 'compound': 0.0}	0	Neutral	trust
1667	24/09/2020		14	{'neg': 0.0, 'neu': 1.0, 'pos': 0.0, 'compound': 0.0}	0	Neutral	No emotion
1668	24/09/2020		16	{'neg': 0.0, 'neu': 0.683, 'pos': 0.317, 'compound': 0.6249}	0.6249	Positive	fear
1669	24/09/2020		25	{'neg': 0.0, 'neu': 1.0, 'pos': 0.0, 'compound': 0.0}	0	Neutral	positive
1670	24/09/2020		56	{'neg': 0.074, 'neu': 0.882, 'pos': 0.043, 'compound': -0.2023}	-0.2023	Negative	fear
1671	24/09/2020		3	{'neg': 0.0, 'neu': 1.0, 'pos': 0.0, 'compound': 0.0}	0	Neutral	fear
1672	24/09/2020		20	{'neg': 0.0, 'neu': 0.838, 'pos': 0.162, 'compound': 0.5411}	0.5411	Positive	negative
1673	24/09/2020		24	{'neg': 0.0, 'neu': 0.883, 'pos': 0.117, 'compound': 0.3939}	0.3939	Positive	fear
1674	24/09/2020		31	{'neg': 0.189, 'neu': 0.729, 'pos': 0.081, 'compound': -0.5919}	-0.5919	Negative	fear
1675	24/09/2020		35	{'neg': 0.0, 'neu': 0.777, 'pos': 0.223, 'compound': 0.836}	0.836	Positive	fear
1676	24/09/2020		3	{'neg': 0.0, 'neu': 1.0, 'pos': 0.0, 'compound': 0.0}	0	Neutral	No emotion
1677	24/09/2020		13	{'neg': 0.208, 'neu': 0.792, 'pos': 0.0, 'compound': -0.4871}	-0.4871	Negative	negative
1678	24/09/2020		9	{'neg': 0.0, 'neu': 1.0, 'pos': 0.0, 'compound': 0.0}	0	Neutral	No emotion
1679	24/09/2020		17	{'neg': 0.0, 'neu': 0.567, 'pos': 0.433, 'compound': 0.8463}	0.8463	Positive	positive
1680	24/09/2020		5	{'neg': 0.0, 'neu': 1.0, 'pos': 0.0, 'compound': 0.0}	0	Neutral	trust
1681	24/09/2020		7	{'neg': 0.0, 'neu': 0.664, 'pos': 0.336, 'compound': 0.6189}	0.6189	Positive	positive
1682	24/09/2020		24	{'neg': 0.0, 'neu': 1.0, 'pos': 0.0, 'compound': 0.0}	0	Neutral	No emotion
1683	24/09/2020		20	{'neg': 0.0, 'neu': 0.841, 'pos': 0.159, 'compound': 0.5574}	0.5574	Positive	positive
1684	24/09/2020		20	{'neg': 0.102, 'neu': 0.728, 'pos': 0.17, 'compound': 0.3178}	0.3178	Positive	No emotion
1685	24/09/2020		19	{'neg': 0.286, 'neu': 0.714, 'pos': 0.0, 'compound': -0.7506}	-0.7506	Negative	negative
1686	24/09/2020		11	{'neg': 0.412, 'neu': 0.588, 'pos': 0.0, 'compound': -0.6808}	-0.6808	Negative	fear
1687	24/09/2020		2	{'neg': 0.0, 'neu': 1.0, 'pos': 0.0, 'compound': 0.0}	0	Neutral	No emotion
1688	24/09/2020		7	{'neg': 0.0, 'neu': 0.422, 'pos': 0.578, 'compound': 0.7816}	0.7816	Positive	trust
1689	24/09/2020		4	{'neg': 0.0, 'neu': 1.0, 'pos': 0.0, 'compound': 0.0}	0	Neutral	negative
1690	24/09/2020		53	{'neg': 0.04, 'neu': 0.934, 'pos': 0.026, 'compound': -0.1779}	-0.1779	Negative	surprise
1691	24/09/2020		44	{'neg': 0.027, 'neu': 0.744, 'pos': 0.229, 'compound': 0.8834}	0.8834	Positive	trust
1692	24/09/2020		33	{'neg': 0.126, 'neu': 0.771, 'pos': 0.103, 'compound': 0.0459}	0.0459	Neutral	anticipation
1693	24/09/2020		6	{'neg': 0.0, 'neu': 1.0, 'pos': 0.0, 'compound': 0.0}	0	Neutral	positive
1694	24/09/2020		33	{'neg': 0.0, 'neu': 1.0, 'pos': 0.0, 'compound': 0.0}	0	Neutral	anticipation
1695	24/09/2020		3	{'neg': 0.0, 'neu': 1.0, 'pos': 0.0, 'compound': 0.0}	0	Neutral	No emotion
1696	24/09/2020		8	{'neg': 0.643, 'neu': 0.357, 'pos': 0.0, 'compound': -0.8402}	-0.8402	Negative	negative
1697	24/09/2020		9	{'neg': 0.0, 'neu': 1.0, 'pos': 0.0, 'compound': 0.0}	0	Neutral	No emotion
1698	24/09/2020		47	{'neg': 0.0, 'neu': 1.0, 'pos': 0.0, 'compound': 0.0}	0	Neutral	positive
1699	24/09/2020		47	{'neg': 0.0, 'neu': 0.943, 'pos': 0.057, 'compound': 0.3612}	0.3612	Positive	positive
1700	24/09/2020		29	{'neg': 0.201, 'neu': 0.724, 'pos': 0.075, 'compound': -0.5423}	-0.5423	Negative	negative
1701	24/09/2020		10	{'neg': 0.0, 'neu': 1.0, 'pos': 0.0, 'compound': 0.0}	0	Neutral	positive
1702	24/09/2020		5	{'neg': 0.344, 'neu': 0.656, 'pos': 0.0, 'compound': -0.2732}	-0.2732	Negative	negative
1703	24/09/2020		9	{'neg': 0.0, 'neu': 0.633, 'pos': 0.367, 'compound': 0.4404}	0.4404	Positive	anticipation
1704	24/09/2020		14	{'neg': 0.0, 'neu': 0.861, 'pos': 0.139, 'compound': 0.2714}	0.2714	Positive	anger
1705	24/09/2020		2	{'neg': 0.0, 'neu': 1.0, 'pos': 0.0, 'compound': 0.0}	0	Neutral	No emotion
1706	24/09/2020		32	{'neg': 0.075, 'neu': 0.75, 'pos': 0.175, 'compound': 0.5574}	0.5574	Positive	positive
1707	24/09/2020		7	{'neg': 0.524, 'neu': 0.476, 'pos': 0.0, 'compound': -0.6705}	-0.6705	Negative	negative
1708	24/09/2020		41	{'neg': 0.106, 'neu': 0.86, 'pos': 0.034, 'compound': -0.4149}	-0.4149	Negative	surprise
1709	24/09/2020		17	{'neg': 0.0, 'neu': 1.0, 'pos': 0.0, 'compound': 0.0}	0	Neutral	No emotion
1710	24/09/2020		15	{'neg': 0.183, 'neu': 0.817, 'pos': 0.0, 'compound': -0.5204}	-0.5204	Negative	fear
1711	24/09/2020		5	{'neg': 0.0, 'neu': 1.0, 'pos': 0.0, 'compound': 0.0}	0	Neutral	No emotion
1712	24/09/2020		38	{'neg': 0.0, 'neu': 0.865, 'pos': 0.135, 'compound': 0.6322}	0.6322	Positive	trust
1713	24/09/2020		17	{'neg': 0.0, 'neu': 0.794, 'pos': 0.206, 'compound': 0.6304}	0.6304	Positive	surprise
1714	24/09/2020		38	{'neg': 0.0, 'neu': 0.896, 'pos': 0.104, 'compound': 0.4491}	0.4491	Positive	No emotion
1715	24/09/2020		3	{'neg': 0.844, 'neu': 0.156, 'pos': 0.0, 'compound': -0.6597}	-0.6597	Negative	negative
1716	24/09/2020		18	{'neg': 0.0, 'neu': 1.0, 'pos': 0.0, 'compound': 0.0}	0	Neutral	positive
1717	24/09/2020		5	{'neg': 0.643, 'neu': 0.357, 'pos': 0.0, 'compound': -0.6597}	-0.6597	Negative	negative
1718	24/09/2020		7	{'neg': 0.0, 'neu': 0.626, 'pos': 0.374, 'compound': 0.5562}	0.5562	Positive	trust
1719	24/09/2020		10	{'neg': 0.143, 'neu': 0.857, 'pos': 0.0, 'compound': -0.128}	-0.128	Negative	No emotion
1720	24/09/2020		4	{'neg': 0.0, 'neu': 1.0, 'pos': 0.0, 'compound': 0.0}	0	Neutral	No emotion
1721	24/09/2020		35	{'neg': 0.0, 'neu': 1.0, 'pos': 0.0, 'compound': 0.0}	0	Neutral	trust
1722	24/09/2020		28	{'neg': 0.099, 'neu': 0.901, 'pos': 0.0, 'compound': -0.4314}	-0.4314	Negative	anticipation
1723	24/09/2020		33	{'neg': 0.124, 'neu': 0.876, 'pos': 0.0, 'compound': -0.5707}	-0.5707	Negative	No emotion
1724	24/09/2020		14	{'neg': 0.0, 'neu': 1.0, 'pos': 0.0, 'compound': 0.0}	0	Neutral	No emotion
1725	24/09/2020		25	{'neg': 0.0, 'neu': 0.784, 'pos': 0.216, 'compound': 0.6705}	0.6705	Positive	positive
1726	24/09/2020		47	{'neg': 0.0, 'neu': 0.967, 'pos': 0.033, 'compound': 0.128}	0.128	Positive	No emotion
1727	24/09/2020		10	{'neg': 0.285, 'neu': 0.715, 'pos': 0.0, 'compound': -0.5563}	-0.5563	Negative	negative
1728	24/09/2020		25	{'neg': 0.0, 'neu': 0.758, 'pos': 0.242, 'compound': 0.658}	0.658	Positive	positive
1729	24/09/2020		17	{'neg': 0.0, 'neu': 1.0, 'pos': 0.0, 'compound': 0.0}	0	Neutral	No emotion
1730	24/09/2020		11	{'neg': 0.0, 'neu': 1.0, 'pos': 0.0, 'compound': 0.0}	0	Neutral	trust
1731	24/09/2020		1	{'neg': 0.0, 'neu': 0.0, 'pos': 1.0, 'compound': 0.2732}	0.2732	Positive	trust
1732	24/09/2020		12	{'neg': 0.197, 'neu': 0.637, 'pos': 0.166, 'compound': -0.128}	-0.128	Negative	positive
1733	24/09/2020		8	{'neg': 0.0, 'neu': 1.0, 'pos': 0.0, 'compound': 0.0}	0	Neutral	No emotion
1734	24/09/2020		17	{'neg': 0.0, 'neu': 0.805, 'pos': 0.195, 'compound': 0.34}	0.34	Positive	positive
1735	24/09/2020		17	{'neg': 0.121, 'neu': 0.879, 'pos': 0.0, 'compound': -0.296}	-0.296	Negative	negative
1736	24/09/2020		19	{'neg': 0.0, 'neu': 1.0, 'pos': 0.0, 'compound': 0.0}	0	Neutral	anticipation
1737	24/09/2020		6	{'neg': 0.259, 'neu': 0.353, 'pos': 0.388, 'compound': 0.2732}	0.2732	Positive	trust
1738	24/09/2020		8	{'neg': 0.635, 'neu': 0.365, 'pos': 0.0, 'compound': -0.8271}	-0.8271	Negative	negative
1739	24/09/2020		7	{'neg': 0.0, 'neu': 1.0, 'pos': 0.0, 'compound': 0.0}	0	Neutral	No emotion
1740	24/09/2020		39	{'neg': 0.055, 'neu': 0.832, 'pos': 0.113, 'compound': 0.3535}	0.3535	Positive	negative
1741	24/09/2020		7	{'neg': 0.0, 'neu': 0.663, 'pos': 0.337, 'compound': 0.5502}	0.5502	Positive	positive
1742	24/09/2020		38	{'neg': 0.0, 'neu': 0.912, 'pos': 0.088, 'compound': 0.4939}	0.4939	Positive	positive
1743	24/09/2020		26	{'neg': 0.118, 'neu': 0.882, 'pos': 0.0, 'compound': -0.4215}	-0.4215	Negative	fear
1744	24/09/2020		2	{'neg': 0.0, 'neu': 1.0, 'pos': 0.0, 'compound': 0.0}	0	Neutral	No emotion
1745	24/09/2020		36	{'neg': 0.0, 'neu': 0.813, 'pos': 0.187, 'compound': 0.784}	0.784	Positive	trust
1746	24/09/2020		7	{'neg': 0.685, 'neu': 0.315, 'pos': 0.0, 'compound': -0.8271}	-0.8271	Negative	negative
1747	24/09/2020		52	{'neg': 0.256, 'neu': 0.694, 'pos': 0.049, 'compound': -0.925}	-0.925	Negative	negative
1748	24/09/2020		21	{'neg': 0.109, 'neu': 0.746, 'pos': 0.144, 'compound': -0.0772}	-0.0772	Negative	fear
1749	24/09/2020		2	{'neg': 1.0, 'neu': 0.0, 'pos': 0.0, 'compound': -0.6597}	-0.6597	Negative	negative
1750	24/09/2020		21	{'neg': 0.208, 'neu': 0.708, 'pos': 0.085, 'compound': -0.3818}	-0.3818	Negative	positive
1751	24/09/2020		5	{'neg': 0.0, 'neu': 1.0, 'pos': 0.0, 'compound': 0.0}	0	Neutral	No emotion
1752	24/09/2020		24	{'neg': 0.0, 'neu': 1.0, 'pos': 0.0, 'compound': 0.0}	0	Neutral	anticipation
1753	24/09/2020		6	{'neg': 0.0, 'neu': 1.0, 'pos': 0.0, 'compound': 0.0}	0	Neutral	anger
1754	24/09/2020		8	{'neg': 0.0, 'neu': 0.694, 'pos': 0.306, 'compound': 0.296}	0.296	Positive	negative
1755	24/09/2020		15	{'neg': 0.0, 'neu': 0.861, 'pos': 0.139, 'compound': 0.2732}	0.2732	Positive	anticipation
1756	24/09/2020		5	{'neg': 0.0, 'neu': 1.0, 'pos': 0.0, 'compound': 0.0}	0	Neutral	No emotion
1757	24/09/2020		6	{'neg': 0.0, 'neu': 1.0, 'pos': 0.0, 'compound': 0.0}	0	Neutral	No emotion
1758	24/09/2020		43	{'neg': 0.1, 'neu': 0.689, 'pos': 0.211, 'compound': 0.6908}	0.6908	Positive	positive
1759	24/09/2020		43	{'neg': 0.1, 'neu': 0.689, 'pos': 0.211, 'compound': 0.6908}	0.6908	Positive	positive
1760	24/09/2020		43	{'neg': 0.1, 'neu': 0.689, 'pos': 0.211, 'compound': 0.6908}	0.6908	Positive	positive
1761	24/09/2020		2	{'neg': 1.0, 'neu': 0.0, 'pos': 0.0, 'compound': -0.6597}	-0.6597	Negative	negative
1762	24/09/2020		10	{'neg': 0.0, 'neu': 0.435, 'pos': 0.565, 'compound': 0.7579}	0.7579	Positive	positive
1763	24/09/2020		23	{'neg': 0.097, 'neu': 0.903, 'pos': 0.0, 'compound': -0.3527}	-0.3527	Negative	fear
1764	24/09/2020		2	{'neg': 1.0, 'neu': 0.0, 'pos': 0.0, 'compound': -0.6597}	-0.6597	Negative	negative
1765	24/09/2020		23	{'neg': 0.0, 'neu': 0.843, 'pos': 0.157, 'compound': 0.4215}	0.4215	Positive	trust
1766	24/09/2020		22	{'neg': 0.0, 'neu': 0.833, 'pos': 0.167, 'compound': 0.4215}	0.4215	Positive	trust
1767	24/09/2020		10	{'neg': 0.153, 'neu': 0.584, 'pos': 0.263, 'compound': 0.3612}	0.3612	Positive	fear
1768	24/09/2020		2	{'neg': 0.706, 'neu': 0.294, 'pos': 0.0, 'compound': -0.3412}	-0.3412	Negative	No emotion
1769	24/09/2020		22	{'neg': 0.301, 'neu': 0.602, 'pos': 0.097, 'compound': -0.7269}	-0.7269	Negative	surprise
1770	24/09/2020		23	{'neg': 0.0, 'neu': 0.843, 'pos': 0.157, 'compound': 0.4215}	0.4215	Positive	trust
1771	24/09/2020		23	{'neg': 0.0, 'neu': 0.797, 'pos': 0.203, 'compound': 0.6258}	0.6258	Positive	No emotion
1772	24/09/2020		22	{'neg': 0.0, 'neu': 0.833, 'pos': 0.167, 'compound': 0.4215}	0.4215	Positive	trust
1773	24/09/2020		27	{'neg': 0.0, 'neu': 0.879, 'pos': 0.121, 'compound': 0.2263}	0.2263	Positive	negative
1774	24/09/2020		39	{'neg': 0.075, 'neu': 0.828, 'pos': 0.096, 'compound': 0.2185}	0.2185	Positive	anger
1775	24/09/2020		17	{'neg': 0.124, 'neu': 0.73, 'pos': 0.146, 'compound': 0.1027}	0.1027	Positive	positive
1776	24/09/2020		16	{'neg': 0.0, 'neu': 1.0, 'pos': 0.0, 'compound': 0.0}	0	Neutral	anticipation
1777	24/09/2020		10	{'neg': 0.0, 'neu': 0.744, 'pos': 0.256, 'compound': 0.4753}	0.4753	Positive	anger
1778	24/09/2020		45	{'neg': 0.0, 'neu': 0.847, 'pos': 0.153, 'compound': 0.802}	0.802	Positive	fear
1779	24/09/2020		13	{'neg': 0.0, 'neu': 1.0, 'pos': 0.0, 'compound': 0.0}	0	Neutral	No emotion
1780	24/09/2020		12	{'neg': 0.0, 'neu': 1.0, 'pos': 0.0, 'compound': 0.0}	0	Neutral	trust
1781	24/09/2020		6	{'neg': 0.0, 'neu': 0.689, 'pos': 0.311, 'compound': 0.3089}	0.3089	Positive	fear
1782	24/09/2020		47	{'neg': 0.0, 'neu': 1.0, 'pos': 0.0, 'compound': 0.0}	0	Neutral	No emotion
1783	24/09/2020		21	{'neg': 0.0, 'neu': 1.0, 'pos': 0.0, 'compound': 0.0}	0	Neutral	positive
1784	24/09/2020		38	{'neg': 0.0, 'neu': 0.847, 'pos': 0.153, 'compound': 0.6966}	0.6966	Positive	positive
1785	24/09/2020		20	{'neg': 0.0, 'neu': 0.754, 'pos': 0.246, 'compound': 0.5983}	0.5983	Positive	No emotion
1786	24/09/2020		11	{'neg': 0.0, 'neu': 1.0, 'pos': 0.0, 'compound': 0.0}	0	Neutral	No emotion
1787	24/09/2020		29	{'neg': 0.058, 'neu': 0.897, 'pos': 0.045, 'compound': -0.1017}	-0.1017	Negative	negative
1788	24/09/2020		2	{'neg': 0.697, 'neu': 0.303, 'pos': 0.0, 'compound': -0.3182}	-0.3182	Negative	fear
1789	24/09/2020		53	{'neg': 0.094, 'neu': 0.872, 'pos': 0.035, 'compound': -0.5135}	-0.5135	Negative	anticipation
1790	24/09/2020		1	{'neg': 0.0, 'neu': 1.0, 'pos': 0.0, 'compound': 0.0}	0	Neutral	No emotion
1791	24/09/2020		37	{'neg': 0.087, 'neu': 0.859, 'pos': 0.054, 'compound': -0.3313}	-0.3313	Negative	negative
1792	24/09/2020		6	{'neg': 0.0, 'neu': 1.0, 'pos': 0.0, 'compound': 0.0}	0	Neutral	No emotion
1793	24/09/2020		8	{'neg': 0.286, 'neu': 0.476, 'pos': 0.238, 'compound': -0.128}	-0.128	Negative	fear
1794	24/09/2020		10	{'neg': 0.0, 'neu': 1.0, 'pos': 0.0, 'compound': 0.0}	0	Neutral	anticipation
1795	24/09/2020		23	{'neg': 0.063, 'neu': 0.817, 'pos': 0.12, 'compound': 0.3649}	0.3649	Positive	fear
1796	24/09/2020		32	{'neg': 0.0, 'neu': 0.882, 'pos': 0.118, 'compound': 0.5983}	0.5983	Positive	trust
1797	24/09/2020		19	{'neg': 0.0, 'neu': 0.615, 'pos': 0.385, 'compound': 0.8555}	0.8555	Positive	positive
1798	24/09/2020		9	{'neg': 0.351, 'neu': 0.649, 'pos': 0.0, 'compound': -0.4019}	-0.4019	Negative	fear
1799	24/09/2020		4	{'neg': 0.0, 'neu': 0.501, 'pos': 0.499, 'compound': 0.4574}	0.4574	Positive	No emotion
1800	24/09/2020		14	{'neg': 0.0, 'neu': 0.828, 'pos': 0.172, 'compound': 0.4019}	0.4019	Positive	trust
1801	24/09/2020		7	{'neg': 0.0, 'neu': 1.0, 'pos': 0.0, 'compound': 0.0}	0	Neutral	No emotion
1802	24/09/2020		44	{'neg': 0.063, 'neu': 0.887, 'pos': 0.05, 'compound': -0.1531}	-0.1531	Negative	negative
1803	24/09/2020		16	{'neg': 0.0, 'neu': 1.0, 'pos': 0.0, 'compound': 0.0}	0	Neutral	anticipation
1804	24/09/2020		9	{'neg': 0.0, 'neu': 1.0, 'pos': 0.0, 'compound': 0.0}	0	Neutral	No emotion
1805	24/09/2020		14	{'neg': 0.109, 'neu': 0.727, 'pos': 0.164, 'compound': 0.2263}	0.2263	Positive	positive
1806	24/09/2020		15	{'neg': 0.0, 'neu': 1.0, 'pos': 0.0, 'compound': 0.0}	0	Neutral	positive
1807	24/09/2020		8	{'neg': 0.0, 'neu': 1.0, 'pos': 0.0, 'compound': 0.0}	0	Neutral	positive
1808	24/09/2020		1	{'neg': 0.0, 'neu': 1.0, 'pos': 0.0, 'compound': 0.0}	0	Neutral	No emotion
1809	24/09/2020		35	{'neg': 0.0, 'neu': 0.903, 'pos': 0.097, 'compound': 0.5499}	0.5499	Positive	positive
1810	24/09/2020		36	{'neg': 0.0, 'neu': 0.872, 'pos': 0.128, 'compound': 0.6767}	0.6767	Positive	positive
1811	24/09/2020		17	{'neg': 0.0, 'neu': 1.0, 'pos': 0.0, 'compound': 0.0}	0	Neutral	trust
1812	24/09/2020		26	{'neg': 0.0, 'neu': 0.923, 'pos': 0.077, 'compound': 0.2732}	0.2732	Positive	positive
1813	24/09/2020		6	{'neg': 0.546, 'neu': 0.454, 'pos': 0.0, 'compound': -0.3412}	-0.3412	Negative	No emotion
1814	24/09/2020		40	{'neg': 0.059, 'neu': 0.863, 'pos': 0.078, 'compound': -0.0731}	-0.0731	Negative	negative
1815	24/09/2020		40	{'neg': 0.189, 'neu': 0.78, 'pos': 0.031, 'compound': -0.7717}	-0.7717	Negative	surprise
1816	24/09/2020		2	{'neg': 0.688, 'neu': 0.312, 'pos': 0.0, 'compound': -0.296}	-0.296	Negative	No emotion
1817	24/09/2020		1	{'neg': 0.0, 'neu': 1.0, 'pos': 0.0, 'compound': 0.0}	0	Neutral	No emotion
1818	24/09/2020		37	{'neg': 0.045, 'neu': 0.891, 'pos': 0.064, 'compound': 0.1679}	0.1679	Positive	fear
1819	24/09/2020		6	{'neg': 0.219, 'neu': 0.781, 'pos': 0.0, 'compound': -0.1027}	-0.1027	Negative	No emotion
1820	24/09/2020		10	{'neg': 0.394, 'neu': 0.606, 'pos': 0.0, 'compound': -0.6369}	-0.6369	Negative	negative
1821	24/09/2020		13	{'neg': 0.0, 'neu': 0.635, 'pos': 0.365, 'compound': 0.7449}	0.7449	Positive	anger
1822	24/09/2020		26	{'neg': 0.0, 'neu': 1.0, 'pos': 0.0, 'compound': 0.0}	0	Neutral	trust
1823	24/09/2020		37	{'neg': 0.0, 'neu': 0.93, 'pos': 0.07, 'compound': 0.3612}	0.3612	Positive	positive
1824	24/09/2020		51	{'neg': 0.096, 'neu': 0.828, 'pos': 0.076, 'compound': -0.2942}	-0.2942	Negative	positive
1825	24/09/2020		22	{'neg': 0.091, 'neu': 0.787, 'pos': 0.122, 'compound': -0.327}	-0.327	Negative	trust
1826	24/09/2020		51	{'neg': 0.0, 'neu': 0.908, 'pos': 0.092, 'compound': 0.5661}	0.5661	Positive	trust
1827	24/09/2020		19	{'neg': 0.211, 'neu': 0.679, 'pos': 0.11, 'compound': -0.5204}	-0.5204	Negative	fear
1828	24/09/2020		8	{'neg': 0.0, 'neu': 1.0, 'pos': 0.0, 'compound': 0.0}	0	Neutral	positive
1829	24/09/2020		11	{'neg': 0.0, 'neu': 1.0, 'pos': 0.0, 'compound': 0.0}	0	Neutral	No emotion
1830	24/09/2020		13	{'neg': 0.0, 'neu': 0.785, 'pos': 0.215, 'compound': 0.508}	0.508	Positive	No emotion
1831	24/09/2020		40	{'neg': 0.058, 'neu': 0.942, 'pos': 0.0, 'compound': -0.3089}	-0.3089	Negative	trust
1832	24/09/2020		8	{'neg': 0.0, 'neu': 1.0, 'pos': 0.0, 'compound': 0.0}	0	Neutral	No emotion
1833	24/09/2020		11	{'neg': 0.0, 'neu': 0.813, 'pos': 0.187, 'compound': 0.3182}	0.3182	Positive	No emotion
1834	24/09/2020		3	{'neg': 0.0, 'neu': 1.0, 'pos': 0.0, 'compound': 0.0}	0	Neutral	No emotion
1835	24/09/2020		50	{'neg': 0.0, 'neu': 0.891, 'pos': 0.109, 'compound': 0.6808}	0.6808	Positive	anticipation
1836	24/09/2020		48	{'neg': 0.102, 'neu': 0.873, 'pos': 0.025, 'compound': -0.6249}	-0.6249	Negative	positive
1837	24/09/2020		13	{'neg': 0.0, 'neu': 0.915, 'pos': 0.085, 'compound': 0.0772}	0.0772	Positive	No emotion
1838	24/09/2020		32	{'neg': 0.188, 'neu': 0.698, 'pos': 0.113, 'compound': -0.6128}	-0.6128	Negative	fear
1839	24/09/2020		2	{'neg': 0.0, 'neu': 1.0, 'pos': 0.0, 'compound': 0.0}	0	Neutral	No emotion
1840	24/09/2020		14	{'neg': 0.223, 'neu': 0.581, 'pos': 0.196, 'compound': -0.0956}	-0.0956	Negative	No emotion
1841	24/09/2020		22	{'neg': 0.0, 'neu': 0.592, 'pos': 0.408, 'compound': 0.8934}	0.8934	Positive	trust
1842	24/09/2020		35	{'neg': 0.139, 'neu': 0.861, 'pos': 0.0, 'compound': -0.6124}	-0.6124	Negative	sadness
1843	24/09/2020		4	{'neg': 0.0, 'neu': 1.0, 'pos': 0.0, 'compound': 0.0}	0	Neutral	No emotion
1844	24/09/2020		3	{'neg': 0.0, 'neu': 1.0, 'pos': 0.0, 'compound': 0.0}	0	Neutral	No emotion
1845	24/09/2020		8	{'neg': 0.0, 'neu': 1.0, 'pos': 0.0, 'compound': 0.0}	0	Neutral	fear
1846	24/09/2020		6	{'neg': 0.0, 'neu': 1.0, 'pos': 0.0, 'compound': 0.0}	0	Neutral	No emotion
1847	24/09/2020		22	{'neg': 0.2, 'neu': 0.618, 'pos': 0.182, 'compound': -0.126}	-0.126	Negative	fear
1848	24/09/2020		8	{'neg': 0.0, 'neu': 1.0, 'pos': 0.0, 'compound': 0.0}	0	Neutral	anticipation
1849	24/09/2020		18	{'neg': 0.0, 'neu': 1.0, 'pos': 0.0, 'compound': 0.0}	0	Neutral	trust
1850	24/09/2020		39	{'neg': 0.173, 'neu': 0.754, 'pos': 0.073, 'compound': -0.5423}	-0.5423	Negative	positive
1851	24/09/2020		33	{'neg': 0.0, 'neu': 0.928, 'pos': 0.072, 'compound': 0.3612}	0.3612	Positive	positive
1852	24/09/2020		30	{'neg': 0.049, 'neu': 0.862, 'pos': 0.089, 'compound': 0.3182}	0.3182	Positive	anticipation
1853	24/09/2020		15	{'neg': 0.0, 'neu': 0.898, 'pos': 0.102, 'compound': 0.1511}	0.1511	Positive	No emotion
1854	24/09/2020		15	{'neg': 0.0, 'neu': 0.775, 'pos': 0.225, 'compound': 0.4926}	0.4926	Positive	No emotion
1855	24/09/2020		9	{'neg': 0.0, 'neu': 0.702, 'pos': 0.298, 'compound': 0.5267}	0.5267	Positive	No emotion
1856	24/09/2020		2	{'neg': 0.0, 'neu': 0.448, 'pos': 0.552, 'compound': 0.3527}	0.3527	Positive	No emotion
1857	24/09/2020		19	{'neg': 0.202, 'neu': 0.798, 'pos': 0.0, 'compound': -0.5106}	-0.5106	Negative	fear
1858	24/09/2020		13	{'neg': 0.0, 'neu': 0.651, 'pos': 0.349, 'compound': 0.7089}	0.7089	Positive	No emotion
1859	24/09/2020		32	{'neg': 0.116, 'neu': 0.884, 'pos': 0.0, 'compound': -0.4449}	-0.4449	Negative	trust
1860	24/09/2020		19	{'neg': 0.23, 'neu': 0.688, 'pos': 0.083, 'compound': -0.4949}	-0.4949	Negative	negative
1861	24/09/2020		35	{'neg': 0.077, 'neu': 0.796, 'pos': 0.127, 'compound': 0.25}	0.25	Positive	negative
1862	24/09/2020		12	{'neg': 0.246, 'neu': 0.754, 'pos': 0.0, 'compound': -0.5562}	-0.5562	Negative	No emotion
1863	24/09/2020		3	{'neg': 0.0, 'neu': 1.0, 'pos': 0.0, 'compound': 0.0}	0	Neutral	No emotion
1864	24/09/2020		32	{'neg': 0.116, 'neu': 0.884, 'pos': 0.0, 'compound': -0.4449}	-0.4449	Negative	trust
1865	24/09/2020		51	{'neg': 0.135, 'neu': 0.834, 'pos': 0.032, 'compound': -0.5677}	-0.5677	Negative	negative
1866	24/09/2020		3	{'neg': 0.0, 'neu': 1.0, 'pos': 0.0, 'compound': 0.0}	0	Neutral	anticipation
1867	24/09/2020		4	{'neg': 0.492, 'neu': 0.154, 'pos': 0.354, 'compound': 0.0258}	0.0258	Neutral	surprise
1868	24/09/2020		20	{'neg': 0.0, 'neu': 0.827, 'pos': 0.173, 'compound': 0.5499}	0.5499	Positive	positive
1869	24/09/2020		22	{'neg': 0.0, 'neu': 0.813, 'pos': 0.187, 'compound': 0.5574}	0.5574	Positive	positive
1870	24/09/2020		51	{'neg': 0.129, 'neu': 0.823, 'pos': 0.048, 'compound': -0.5621}	-0.5621	Negative	fear
1871	24/09/2020		8	{'neg': 0.0, 'neu': 1.0, 'pos': 0.0, 'compound': 0.0}	0	Neutral	No emotion
1872	24/09/2020		27	{'neg': 0.132, 'neu': 0.662, 'pos': 0.205, 'compound': 0.3182}	0.3182	Positive	fear
1873	24/09/2020		51	{'neg': 0.072, 'neu': 0.877, 'pos': 0.05, 'compound': -0.2924}	-0.2924	Negative	fear
1874	24/09/2020		4	{'neg': 0.0, 'neu': 1.0, 'pos': 0.0, 'compound': 0.0}	0	Neutral	No emotion
1875	24/09/2020		16	{'neg': 0.0, 'neu': 0.617, 'pos': 0.383, 'compound': 0.7351}	0.7351	Positive	trust
1876	24/09/2020		9	{'neg': 0.0, 'neu': 0.623, 'pos': 0.377, 'compound': 0.3875}	0.3875	Positive	fear
1877	24/09/2020		35	{'neg': 0.0, 'neu': 0.845, 'pos': 0.155, 'compound': 0.5719}	0.5719	Positive	positive
1878	24/09/2020		3	{'neg': 0.0, 'neu': 1.0, 'pos': 0.0, 'compound': 0.0}	0	Neutral	No emotion
1879	24/09/2020		50	{'neg': 0.103, 'neu': 0.872, 'pos': 0.025, 'compound': -0.6115}	-0.6115	Negative	negative
1880	24/09/2020		2	{'neg': 0.0, 'neu': 0.294, 'pos': 0.706, 'compound': 0.34}	0.34	Positive	No emotion
1881	24/09/2020		13	{'neg': 0.0, 'neu': 1.0, 'pos': 0.0, 'compound': 0.0}	0	Neutral	No emotion
1882	24/09/2020		13	{'neg': 0.0, 'neu': 0.828, 'pos': 0.172, 'compound': 0.4019}	0.4019	Positive	No emotion
1883	24/09/2020		21	{'neg': 0.0, 'neu': 1.0, 'pos': 0.0, 'compound': 0.0}	0	Neutral	No emotion
1884	24/09/2020		5	{'neg': 0.0, 'neu': 1.0, 'pos': 0.0, 'compound': 0.0}	0	Neutral	trust
1885	24/09/2020		6	{'neg': 0.0, 'neu': 0.581, 'pos': 0.419, 'compound': 0.5574}	0.5574	Positive	positive
1886	24/09/2020		53	{'neg': 0.274, 'neu': 0.696, 'pos': 0.03, 'compound': -0.9444}	-0.9444	Negative	negative
1887	24/09/2020		5	{'neg': 0.0, 'neu': 1.0, 'pos': 0.0, 'compound': 0.0}	0	Neutral	No emotion
1888	24/09/2020		13	{'neg': 0.0, 'neu': 0.776, 'pos': 0.224, 'compound': 0.5803}	0.5803	Positive	No emotion
1889	24/09/2020		13	{'neg': 0.254, 'neu': 0.746, 'pos': 0.0, 'compound': -0.5267}	-0.5267	Negative	negative
1890	24/09/2020		8	{'neg': 0.0, 'neu': 0.833, 'pos': 0.167, 'compound': 0.1027}	0.1027	Positive	No emotion
1891	24/09/2020		4	{'neg': 0.0, 'neu': 1.0, 'pos': 0.0, 'compound': 0.0}	0	Neutral	No emotion
1892	24/09/2020		3	{'neg': 0.0, 'neu': 1.0, 'pos': 0.0, 'compound': 0.0}	0	Neutral	No emotion
1893	24/09/2020		45	{'neg': 0.0, 'neu': 0.868, 'pos': 0.132, 'compound': 0.6124}	0.6124	Positive	positive
1894	24/09/2020		12	{'neg': 0.299, 'neu': 0.701, 'pos': 0.0, 'compound': -0.6908}	-0.6908	Negative	fear
1895	24/09/2020		17	{'neg': 0.0, 'neu': 0.774, 'pos': 0.226, 'compound': 0.6884}	0.6884	Positive	negative
1896	24/09/2020		2	{'neg': 0.706, 'neu': 0.294, 'pos': 0.0, 'compound': -0.3412}	-0.3412	Negative	No emotion
1897	24/09/2020		26	{'neg': 0.0, 'neu': 0.869, 'pos': 0.131, 'compound': 0.5803}	0.5803	Positive	No emotion
1898	24/09/2020		40	{'neg': 0.049, 'neu': 0.951, 'pos': 0.0, 'compound': -0.2263}	-0.2263	Negative	negative
1899	24/09/2020		38	{'neg': 0.213, 'neu': 0.787, 'pos': 0.0, 'compound': -0.8479}	-0.8479	Negative	negative
1900	24/09/2020		4	{'neg': 0.0, 'neu': 0.256, 'pos': 0.744, 'compound': 0.7003}	0.7003	Positive	trust
1901	24/09/2020		45	{'neg': 0.106, 'neu': 0.803, 'pos': 0.092, 'compound': -0.4118}	-0.4118	Negative	anger
1902	24/09/2020		6	{'neg': 0.0, 'neu': 1.0, 'pos': 0.0, 'compound': 0.0}	0	Neutral	No emotion
1903	24/09/2020		23	{'neg': 0.0, 'neu': 0.952, 'pos': 0.048, 'compound': 0.0258}	0.0258	Neutral	positive
1904	24/09/2020		9	{'neg': 0.304, 'neu': 0.696, 'pos': 0.0, 'compound': -0.5423}	-0.5423	Negative	anger
1905	24/09/2020		9	{'neg': 0.291, 'neu': 0.709, 'pos': 0.0, 'compound': -0.4341}	-0.4341	Negative	No emotion
1906	24/09/2020		54	{'neg': 0.162, 'neu': 0.838, 'pos': 0.0, 'compound': -0.8504}	-0.8504	Negative	No emotion
1907	24/09/2020		15	{'neg': 0.0, 'neu': 0.616, 'pos': 0.384, 'compound': 0.6808}	0.6808	Positive	trust
1908	24/09/2020		3	{'neg': 0.0, 'neu': 1.0, 'pos': 0.0, 'compound': 0.0}	0	Neutral	No emotion
1909	24/09/2020		25	{'neg': 0.123, 'neu': 0.877, 'pos': 0.0, 'compound': -0.3004}	-0.3004	Negative	surprise
1910	24/09/2020		15	{'neg': 0.0, 'neu': 0.654, 'pos': 0.346, 'compound': 0.6486}	0.6486	Positive	positive
1911	24/09/2020		8	{'neg': 0.193, 'neu': 0.614, 'pos': 0.193, 'compound': 0.0}	0	Neutral	No emotion
1912	24/09/2020		10	{'neg': 0.37, 'neu': 0.63, 'pos': 0.0, 'compound': -0.5729}	-0.5729	Negative	negative
1913	24/09/2020		27	{'neg': 0.0, 'neu': 0.809, 'pos': 0.191, 'compound': 0.7109}	0.7109	Positive	anger
1914	24/09/2020		53	{'neg': 0.04, 'neu': 0.87, 'pos': 0.09, 'compound': 0.4408}	0.4408	Positive	fear
1915	24/09/2020		14	{'neg': 0.0, 'neu': 0.893, 'pos': 0.107, 'compound': 0.2023}	0.2023	Positive	No emotion
1916	24/09/2020		53	{'neg': 0.075, 'neu': 0.876, 'pos': 0.049, 'compound': -0.1298}	-0.1298	Negative	trust
1917	24/09/2020		44	{'neg': 0.09, 'neu': 0.711, 'pos': 0.198, 'compound': 0.733}	0.733	Positive	positive
1918	24/09/2020		25	{'neg': 0.185, 'neu': 0.703, 'pos': 0.112, 'compound': -0.2632}	-0.2632	Negative	fear
1919	24/09/2020		12	{'neg': 0.0, 'neu': 1.0, 'pos': 0.0, 'compound': 0.0}	0	Neutral	No emotion
1920	24/09/2020		31	{'neg': 0.0, 'neu': 0.686, 'pos': 0.314, 'compound': 0.8978}	0.8978	Positive	positive
1921	24/09/2020		1	{'neg': 0.0, 'neu': 1.0, 'pos': 0.0, 'compound': 0.0}	0	Neutral	No emotion
1922	24/09/2020		4	{'neg': 0.0, 'neu': 0.551, 'pos': 0.449, 'compound': 0.504}	0.504	Positive	No emotion
1923	24/09/2020		61	{'neg': 0.052, 'neu': 0.835, 'pos': 0.113, 'compound': 0.5994}	0.5994	Positive	positive
1924	24/09/2020		16	{'neg': 0.0, 'neu': 0.838, 'pos': 0.162, 'compound': 0.4404}	0.4404	Positive	positive
1925	24/09/2020		14	{'neg': 0.248, 'neu': 0.752, 'pos': 0.0, 'compound': -0.5106}	-0.5106	Negative	negative
1926	24/09/2020		13	{'neg': 0.0, 'neu': 1.0, 'pos': 0.0, 'compound': 0.0}	0	Neutral	No emotion
1927	24/09/2020		8	{'neg': 0.0, 'neu': 0.741, 'pos': 0.259, 'compound': 0.2732}	0.2732	Positive	fear
1928	24/09/2020		5	{'neg': 0.0, 'neu': 0.591, 'pos': 0.409, 'compound': 0.5362}	0.5362	Positive	positive
1929	24/09/2020		12	{'neg': 0.0, 'neu': 1.0, 'pos': 0.0, 'compound': 0.0}	0	Neutral	No emotion
1930	24/09/2020		10	{'neg': 0.0, 'neu': 0.684, 'pos': 0.316, 'compound': 0.4019}	0.4019	Positive	No emotion
1931	24/09/2020		9	{'neg': 0.0, 'neu': 1.0, 'pos': 0.0, 'compound': 0.0}	0	Neutral	negative
1932	24/09/2020		19	{'neg': 0.072, 'neu': 0.928, 'pos': 0.0, 'compound': -0.1027}	-0.1027	Negative	anticipation
1933	24/09/2020		8	{'neg': 0.0, 'neu': 1.0, 'pos': 0.0, 'compound': 0.0}	0	Neutral	No emotion
1934	24/09/2020		12	{'neg': 0.524, 'neu': 0.476, 'pos': 0.0, 'compound': -0.765}	-0.765	Negative	anger
1935	24/09/2020		5	{'neg': 0.0, 'neu': 1.0, 'pos': 0.0, 'compound': 0.0}	0	Neutral	No emotion
1936	24/09/2020		3	{'neg': 0.0, 'neu': 0.559, 'pos': 0.441, 'compound': 0.4871}	0.4871	Positive	No emotion
1937	24/09/2020		4	{'neg': 0.508, 'neu': 0.492, 'pos': 0.0, 'compound': -0.4767}	-0.4767	Negative	negative
1938	24/09/2020		2	{'neg': 0.0, 'neu': 1.0, 'pos': 0.0, 'compound': 0.0}	0	Neutral	No emotion
1939	24/09/2020		17	{'neg': 0.131, 'neu': 0.869, 'pos': 0.0, 'compound': -0.2755}	-0.2755	Negative	No emotion
1940	24/09/2020		45	{'neg': 0.0, 'neu': 0.949, 'pos': 0.051, 'compound': 0.25}	0.25	Positive	surprise
1941	24/09/2020		15	{'neg': 0.149, 'neu': 0.851, 'pos': 0.0, 'compound': -0.3527}	-0.3527	Negative	fear
1942	24/09/2020		11	{'neg': 0.0, 'neu': 1.0, 'pos': 0.0, 'compound': 0.0}	0	Neutral	No emotion
1943	24/09/2020		4	{'neg': 0.0, 'neu': 0.545, 'pos': 0.455, 'compound': 0.3612}	0.3612	Positive	positive
1944	24/09/2020		21	{'neg': 0.0, 'neu': 0.892, 'pos': 0.108, 'compound': 0.3204}	0.3204	Positive	anticipation
1945	24/09/2020		7	{'neg': 0.0, 'neu': 0.764, 'pos': 0.236, 'compound': 0.2144}	0.2144	Positive	No emotion
1946	24/09/2020		15	{'neg': 0.0, 'neu': 1.0, 'pos': 0.0, 'compound': 0.0}	0	Neutral	anticipation
1947	24/09/2020		17	{'neg': 0.172, 'neu': 0.828, 'pos': 0.0, 'compound': -0.4019}	-0.4019	Negative	anticipation
1948	24/09/2020		22	{'neg': 0.203, 'neu': 0.797, 'pos': 0.0, 'compound': -0.6536}	-0.6536	Negative	fear
1949	24/09/2020		4	{'neg': 0.0, 'neu': 0.385, 'pos': 0.615, 'compound': 0.4939}	0.4939	Positive	No emotion
1950	24/09/2020		30	{'neg': 0.103, 'neu': 0.897, 'pos': 0.0, 'compound': -0.4767}	-0.4767	Negative	fear
1951	24/09/2020		51	{'neg': 0.04, 'neu': 0.791, 'pos': 0.169, 'compound': 0.7351}	0.7351	Positive	trust
1952	24/09/2020		14	{'neg': 0.167, 'neu': 0.833, 'pos': 0.0, 'compound': -0.296}	-0.296	Negative	No emotion
1953	24/09/2020		13	{'neg': 0.0, 'neu': 0.778, 'pos': 0.222, 'compound': 0.4329}	0.4329	Positive	No emotion
1954	24/09/2020		26	{'neg': 0.09, 'neu': 0.847, 'pos': 0.064, 'compound': -0.1891}	-0.1891	Negative	anticipation
1955	24/09/2020		9	{'neg': 0.0, 'neu': 1.0, 'pos': 0.0, 'compound': 0.0}	0	Neutral	No emotion
1956	24/09/2020		6	{'neg': 0.0, 'neu': 1.0, 'pos': 0.0, 'compound': 0.0}	0	Neutral	No emotion
1957	24/09/2020		21	{'neg': 0.183, 'neu': 0.723, 'pos': 0.094, 'compound': -0.2732}	-0.2732	Negative	fear
1958	24/09/2020		6	{'neg': 0.325, 'neu': 0.675, 'pos': 0.0, 'compound': -0.3412}	-0.3412	Negative	trust
1959	24/09/2020		3	{'neg': 0.0, 'neu': 1.0, 'pos': 0.0, 'compound': 0.0}	0	Neutral	No emotion
1960	24/09/2020		24	{'neg': 0.273, 'neu': 0.727, 'pos': 0.0, 'compound': -0.8176}	-0.8176	Negative	negative
1961	24/09/2020		31	{'neg': 0.0, 'neu': 0.89, 'pos': 0.11, 'compound': 0.5542}	0.5542	Positive	trust
1962	24/09/2020		2	{'neg': 0.574, 'neu': 0.426, 'pos': 0.0, 'compound': -0.4019}	-0.4019	Negative	surprise
1963	24/09/2020		13	{'neg': 0.0, 'neu': 0.796, 'pos': 0.204, 'compound': 0.4738}	0.4738	Positive	anticipation
1964	24/09/2020		21	{'neg': 0.0, 'neu': 0.867, 'pos': 0.133, 'compound': 0.3182}	0.3182	Positive	trust
1965	24/09/2020		44	{'neg': 0.0, 'neu': 1.0, 'pos': 0.0, 'compound': 0.0}	0	Neutral	positive
1966	24/09/2020		20	{'neg': 0.0, 'neu': 1.0, 'pos': 0.0, 'compound': 0.0}	0	Neutral	positive
1967	24/09/2020		16	{'neg': 0.155, 'neu': 0.845, 'pos': 0.0, 'compound': -0.296}	-0.296	Negative	sadness
1968	24/09/2020		25	{'neg': 0.198, 'neu': 0.802, 'pos': 0.0, 'compound': -0.5719}	-0.5719	Negative	fear
1969	24/09/2020		5	{'neg': 0.0, 'neu': 1.0, 'pos': 0.0, 'compound': 0.0}	0	Neutral	No emotion
1970	24/09/2020		32	{'neg': 0.064, 'neu': 0.846, 'pos': 0.089, 'compound': 0.2168}	0.2168	Positive	fear
1971	24/09/2020		6	{'neg': 0.0, 'neu': 1.0, 'pos': 0.0, 'compound': 0.0}	0	Neutral	No emotion
1972	24/09/2020		20	{'neg': 0.249, 'neu': 0.681, 'pos': 0.07, 'compound': -0.6671}	-0.6671	Negative	fear
1973	24/09/2020		25	{'neg': 0.0, 'neu': 1.0, 'pos': 0.0, 'compound': 0.0}	0	Neutral	No emotion
1974	24/09/2020		41	{'neg': 0.0, 'neu': 1.0, 'pos': 0.0, 'compound': 0.0}	0	Neutral	sadness
1975	24/09/2020		8	{'neg': 0.0, 'neu': 0.707, 'pos': 0.293, 'compound': 0.4404}	0.4404	Positive	trust
1976	24/09/2020		11	{'neg': 0.0, 'neu': 1.0, 'pos': 0.0, 'compound': 0.0}	0	Neutral	No emotion
1977	24/09/2020		45	{'neg': 0.0, 'neu': 0.757, 'pos': 0.243, 'compound': 0.8823}	0.8823	Positive	positive
1978	24/09/2020		50	{'neg': 0.052, 'neu': 0.861, 'pos': 0.087, 'compound': 0.4329}	0.4329	Positive	positive
1979	24/09/2020		10	{'neg': 0.0, 'neu': 1.0, 'pos': 0.0, 'compound': 0.0}	0	Neutral	No emotion
1980	24/09/2020		37	{'neg': 0.058, 'neu': 0.889, 'pos': 0.053, 'compound': -0.0516}	-0.0516	Negative	positive
1981	24/09/2020		50	{'neg': 0.0, 'neu': 1.0, 'pos': 0.0, 'compound': 0.0}	0	Neutral	fear
1982	24/09/2020		45	{'neg': 0.05, 'neu': 0.731, 'pos': 0.219, 'compound': 0.8765}	0.8765	Positive	fear
1983	24/09/2020		36	{'neg': 0.0, 'neu': 1.0, 'pos': 0.0, 'compound': 0.0}	0	Neutral	No emotion
1984	24/09/2020		16	{'neg': 0.0, 'neu': 0.667, 'pos': 0.333, 'compound': 0.6705}	0.6705	Positive	trust
1985	24/09/2020		12	{'neg': 0.0, 'neu': 1.0, 'pos': 0.0, 'compound': 0.0}	0	Neutral	No emotion
1986	24/09/2020		13	{'neg': 0.0, 'neu': 0.878, 'pos': 0.122, 'compound': 0.2033}	0.2033	Positive	No emotion
1987	24/09/2020		13	{'neg': 0.0, 'neu': 0.738, 'pos': 0.262, 'compound': 0.4926}	0.4926	Positive	anticipation
1988	24/09/2020		35	{'neg': 0.0, 'neu': 0.663, 'pos': 0.337, 'compound': 0.8796}	0.8796	Positive	positive
1989	24/09/2020		21	{'neg': 0.0, 'neu': 0.878, 'pos': 0.122, 'compound': 0.3612}	0.3612	Positive	No emotion
1990	24/09/2020		9	{'neg': 0.0, 'neu': 1.0, 'pos': 0.0, 'compound': 0.0}	0	Neutral	No emotion
1991	24/09/2020		1	{'neg': 0.0, 'neu': 1.0, 'pos': 0.0, 'compound': 0.0}	0	Neutral	No emotion
1992	24/09/2020		22	{'neg': 0.106, 'neu': 0.894, 'pos': 0.0, 'compound': -0.308}	-0.308	Negative	fear
1993	24/09/2020		27	{'neg': 0.0, 'neu': 0.664, 'pos': 0.336, 'compound': 0.8442}	0.8442	Positive	positive
1994	24/09/2020		11	{'neg': 0.0, 'neu': 1.0, 'pos': 0.0, 'compound': 0.0}	0	Neutral	No emotion
1995	24/09/2020		13	{'neg': 0.113, 'neu': 0.887, 'pos': 0.0, 'compound': -0.1027}	-0.1027	Negative	No emotion
1996	24/09/2020		11	{'neg': 0.0, 'neu': 0.617, 'pos': 0.383, 'compound': 0.68}	0.68	Positive	trust
1997	24/09/2020		44	{'neg': 0.222, 'neu': 0.716, 'pos': 0.062, 'compound': -0.8591}	-0.8591	Negative	negative
1998	24/09/2020		23	{'neg': 0.259, 'neu': 0.741, 'pos': 0.0, 'compound': -0.7906}	-0.7906	Negative	negative
1999	24/09/2020		33	{'neg': 0.097, 'neu': 0.865, 'pos': 0.037, 'compound': -0.471}	-0.471	Negative	positive
[truncated: 78,923 more rows]
