# Supplementary material for: Critical reflections on three popular computational linguistic approaches to examine Twitter discourses
Source: PeerJ Comput Sci. 2023 Jan 30;9:e1211. doi: 10.7717/peerj-cs.1211 (PMC10280252; doi:10.7717/peerj-cs.1211)
Supplement: Supplemental Information 1 [file peerj-cs-09-1211-s001.zip › Supplementary_Material_PeerJ_Oct22/Supplementary Material/Emotion Detection cleaned data OALA.xlsx]

## Sheet: 12-8
Label	EntryID	Published	FavouriteCount	Retweets	Emotion
a-level algorithm	1.2937e+18	2020-08-12T23:57:54.000Z	1	0	negative
ofqual algorithm	1.29369e+18	2020-08-12T23:39:06.000Z	8	1	trust
a levels algorithm	1.29368e+18	2020-08-12T22:50:43.000Z	1	0	No emotion
a levels algorithm	1.29368e+18	2020-08-12T22:40:15.000Z	2	0	trust
a-levels algorithm	1.29368e+18	2020-08-12T22:40:15.000Z	2	0	trust
a levels algorithm	1.29367e+18	2020-08-12T22:22:50.000Z	0	0	negative
a levels algorithm	1.29366e+18	2020-08-12T21:40:39.000Z	17	1	anticipation
ofqual algorithm	1.29366e+18	2020-08-12T21:13:01.000Z	10	1	positive
a levels algorithm	1.29366e+18	2020-08-12T21:13:01.000Z	10	1	positive
ofqual algorithm	1.29366e+18	2020-08-12T21:09:18.000Z	1	0	trust
a levels algorithm	1.29365e+18	2020-08-12T20:48:45.000Z	12	3	trust
a-level algorithm	1.29364e+18	2020-08-12T20:24:29.000Z	0	1	positive
ofqual algorithm	1.29364e+18	2020-08-12T20:09:43.000Z	0	0	positive
A level algorithm	1.29363e+18	2020-08-12T19:10:37.000Z	0	0	fear
a-level algorithm	1.29363e+18	2020-08-12T19:10:37.000Z	0	0	fear
ofqual algorithm	1.29362e+18	2020-08-12T18:52:18.000Z	0	0	positive
a-level algorithm	1.29361e+18	2020-08-12T18:12:26.000Z	8	1	positive
ofqual algorithm	1.2936e+18	2020-08-12T17:25:54.000Z	22	4	negative
a-level algorithm	1.2936e+18	2020-08-12T17:10:08.000Z	29	0	negative
ofqual algorithm	1.29359e+18	2020-08-12T16:50:36.000Z	0	0	positive
a-level algorithm	1.29359e+18	2020-08-12T16:28:54.000Z	195	12	negative
ofqual algorithm	1.29358e+18	2020-08-12T16:02:56.000Z	4	0	positive
ofqual algorithm	1.29357e+18	2020-08-12T15:33:12.000Z	0	0	No emotion
ofqual algorithm	1.29357e+18	2020-08-12T15:31:32.000Z	3	0	positive
a levels algorithm	1.29357e+18	2020-08-12T15:27:52.000Z	1	0	anticipation
a-level algorithm	1.29357e+18	2020-08-12T15:14:12.000Z	0	0	negative
ofqual algorithm	1.29357e+18	2020-08-12T15:14:10.000Z	0	0	trust
ofqual algorithm	1.29356e+18	2020-08-12T15:05:25.000Z	1	0	trust
ofqual algorithm	1.29356e+18	2020-08-12T14:55:02.000Z	0	0	fear
ofqual algorithm	1.29356e+18	2020-08-12T14:47:15.000Z	1	1	trust
ofqual algorithm	1.29356e+18	2020-08-12T14:32:07.000Z	1	0	positive
a-levels algorithm	1.29355e+18	2020-08-12T14:11:38.000Z	4	0	positive
a-level algorithm	1.29354e+18	2020-08-12T13:38:13.000Z	4	1	positive
ofqual algorithm	1.29354e+18	2020-08-12T13:20:52.000Z	3	1	trust
ofqual algorithm	1.29354e+18	2020-08-12T13:20:40.000Z	11	4	trust
a-level algorithm	1.29354e+18	2020-08-12T13:20:40.000Z	11	4	trust
A level algorithm	1.29353e+18	2020-08-12T13:01:11.000Z	8	1	fear
a levels algorithm	1.29353e+18	2020-08-12T12:51:41.000Z	11	4	anticipation
a-level algorithm	1.29353e+18	2020-08-12T12:51:41.000Z	11	4	anticipation
ofqual algorithm	1.29353e+18	2020-08-12T12:38:12.000Z	0	0	positive
a-level algorithm	1.29353e+18	2020-08-12T12:29:44.000Z	11	1	No emotion
a levels algorithm	1.29352e+18	2020-08-12T12:04:29.000Z	0	0	No emotion
a-levels algorithm	1.29352e+18	2020-08-12T12:04:29.000Z	0	0	No emotion
a-level algorithm	1.29352e+18	2020-08-12T11:59:46.000Z	445	220	fear
a levels algorithm	1.29351e+18	2020-08-12T11:36:04.000Z	8	2	negative
a-level algorithm	1.29351e+18	2020-08-12T11:35:54.000Z	47	8	trust
a-levels algorithm	1.2935e+18	2020-08-12T11:06:57.000Z	0	0	negative
a-level algorithm	1.29349e+18	2020-08-12T10:08:29.000Z	3	3	positive
ofqual algorithm	1.29348e+18	2020-08-12T09:42:49.000Z	0	0	trust
a-level algorithm	1.29348e+18	2020-08-12T09:41:20.000Z	3987	526	negative
ofqual algorithm	1.29348e+18	2020-08-12T09:37:22.000Z	0	0	trust
a levels algorithm	1.29348e+18	2020-08-12T09:31:55.000Z	3	0	positive
a-level algorithm	1.29348e+18	2020-08-12T09:26:17.000Z	21	6	negative
a-level algorithm	1.29347e+18	2020-08-12T09:03:47.000Z	0	0	trust
ofqual algorithm	1.29347e+18	2020-08-12T08:51:46.000Z	0	0	trust
a-level algorithm	1.29347e+18	2020-08-12T08:42:33.000Z	5	0	trust
a-level algorithm	1.29347e+18	2020-08-12T08:39:51.000Z	3	0	negative
ofqual algorithm	1.29347e+18	2020-08-12T08:37:09.000Z	1	0	positive
a levels algorithm	1.29347e+18	2020-08-12T08:35:49.000Z	6	1	trust
A level algorithm	1.29346e+18	2020-08-12T08:30:45.000Z	1	0	fear
ofqual algorithm	1.29346e+18	2020-08-12T08:28:50.000Z	0	0	surprise
a-level algorithm	1.29346e+18	2020-08-12T07:54:17.000Z	0	0	positive
ofqual algorithm	1.29345e+18	2020-08-12T07:44:29.000Z	1	0	negative
ofqual algorithm	1.29345e+18	2020-08-12T07:41:22.000Z	0	0	negative
ofqual algorithm	1.29345e+18	2020-08-12T07:35:58.000Z	3	1	positive
a levels algorithm	1.29345e+18	2020-08-12T07:35:23.000Z	0	0	trust
ofqual algorithm	1.29345e+18	2020-08-12T07:34:39.000Z	8	2	trust
a-levels algorithm	1.29345e+18	2020-08-12T07:17:41.000Z	5	1	anger
ofqual algorithm	1.29345e+18	2020-08-12T07:15:47.000Z	0	0	trust
ofqual algorithm	1.29343e+18	2020-08-12T06:27:39.000Z	291	71	trust
a-level algorithm	1.29342e+18	2020-08-12T05:19:50.000Z	0	2	negative
a-levels algorithm	1.29342e+18	2020-08-12T05:19:50.000Z	0	2	negative
ofqual algorithm	1.2934e+18	2020-08-12T04:29:08.000Z	0	0	surprise
ofqual algorithm	1.29339e+18	2020-08-12T03:34:55.000Z	7	0	negative
ofqual algorithm	1.29335e+18	2020-08-12T00:50:27.000Z	2	0	trust

## Sheet: 13-8
Label	EntryID	Published	FavouriteCount	Retweets	Emotion
a levels algorithm	1.29406e+18	2020-08-13T23:58:49.000Z	0	0	positive
a-level algorithm	1.29406e+18	2020-08-13T23:58:43.000Z	0	0	positive
a-levels algorithm	1.29406e+18	2020-08-13T23:58:43.000Z	0	0	positive
ofqual algorithm	1.29406e+18	2020-08-13T23:58:14.000Z	0	0	positive
a-level algorithm	1.29406e+18	2020-08-13T23:57:40.000Z	1	0	trust
ofqual algorithm	1.29406e+18	2020-08-13T23:57:20.000Z	0	2	positive
ofqual algorithm	1.29406e+18	2020-08-13T23:52:32.000Z	0	0	trust
ofqual algorithm	1.29406e+18	2020-08-13T23:52:20.000Z	3	0	positive
ofqual algorithm	1.29406e+18	2020-08-13T23:52:06.000Z	13	7	fear
ofqual algorithm	1.29406e+18	2020-08-13T23:49:14.000Z	3	2	fear
a levels algorithm	1.29406e+18	2020-08-13T23:48:27.000Z	0	0	No emotion
ofqual algorithm	1.29406e+18	2020-08-13T23:47:25.000Z	2	0	fear
a levels algorithm	1.29406e+18	2020-08-13T23:47:25.000Z	2	0	fear
a levels algorithm	1.29406e+18	2020-08-13T23:46:31.000Z	0	0	negative
a-levels algorithm	1.29406e+18	2020-08-13T23:46:24.000Z	0	0	positive
ofqual algorithm	1.29406e+18	2020-08-13T23:44:12.000Z	7	2	positive
a levels algorithm	1.29406e+18	2020-08-13T23:43:39.000Z	0	0	anticipation
a-level algorithm	1.29406e+18	2020-08-13T23:37:36.000Z	0	0	fear
a levels algorithm	1.29405e+18	2020-08-13T23:32:44.000Z	1	0	trust
a levels algorithm	1.29405e+18	2020-08-13T23:31:35.000Z	37	4	anger
ofqual algorithm	1.29405e+18	2020-08-13T23:28:42.000Z	1	0	trust
a levels algorithm	1.29405e+18	2020-08-13T23:27:44.000Z	0	0	negative
a-levels algorithm	1.29405e+18	2020-08-13T23:27:44.000Z	0	0	negative
a levels algorithm	1.29405e+18	2020-08-13T23:26:36.000Z	0	0	anger
a-levels algorithm	1.29405e+18	2020-08-13T23:26:36.000Z	0	0	anger
a-level algorithm	1.29405e+18	2020-08-13T23:25:31.000Z	0	0	fear
A level algorithm	1.29405e+18	2020-08-13T23:19:47.000Z	21	1	positive
ofqual algorithm	1.29405e+18	2020-08-13T23:17:35.000Z	1	0	negative
a levels algorithm	1.29405e+18	2020-08-13T23:15:24.000Z	0	0	negative
a-levels algorithm	1.29405e+18	2020-08-13T23:15:24.000Z	0	0	negative
A level algorithm	1.29405e+18	2020-08-13T23:13:05.000Z	0	0	negative
a-level algorithm	1.29405e+18	2020-08-13T23:12:25.000Z	0	0	fear
a levels algorithm	1.29405e+18	2020-08-13T23:12:23.000Z	1	0	positive
a levels algorithm	1.29405e+18	2020-08-13T23:11:27.000Z	0	0	No emotion
a-level algorithm	1.29405e+18	2020-08-13T23:08:39.000Z	0	0	trust
a levels algorithm	1.29405e+18	2020-08-13T23:08:04.000Z	7	0	trust
ofqual algorithm	1.29405e+18	2020-08-13T23:06:49.000Z	8	1	anticipation
a-level algorithm	1.29405e+18	2020-08-13T23:06:33.000Z	1	0	trust
a-level algorithm	1.29405e+18	2020-08-13T23:03:41.000Z	1	0	trust
A level algorithm	1.29405e+18	2020-08-13T23:03:32.000Z	0	0	fear
a-level algorithm	1.29405e+18	2020-08-13T23:03:32.000Z	0	0	fear
a-level algorithm	1.29405e+18	2020-08-13T23:00:42.000Z	0	0	positive
a-level algorithm	1.29405e+18	2020-08-13T23:00:28.000Z	3	0	positive
a levels algorithm	1.29405e+18	2020-08-13T23:00:18.000Z	1	0	negative
A level algorithm	1.29405e+18	2020-08-13T22:59:55.000Z	9	0	positive
ofqual algorithm	1.29405e+18	2020-08-13T22:59:26.000Z	0	0	fear
a levels algorithm	1.29405e+18	2020-08-13T22:58:59.000Z	5	0	positive
ofqual algorithm	1.29405e+18	2020-08-13T22:57:46.000Z	1	2	positive
a levels algorithm	1.29405e+18	2020-08-13T22:57:33.000Z	52	9	positive
a-level algorithm	1.29405e+18	2020-08-13T22:57:33.000Z	52	9	positive
a-level algorithm	1.29404e+18	2020-08-13T22:55:32.000Z	7	3	positive
ofqual algorithm	1.29404e+18	2020-08-13T22:53:17.000Z	1	0	anticipation
ofqual algorithm	1.29404e+18	2020-08-13T22:53:03.000Z	4	1	trust
a-levels algorithm	1.29404e+18	2020-08-13T22:51:55.000Z	1	0	negative
ofqual algorithm	1.29404e+18	2020-08-13T22:51:01.000Z	1	0	trust
ofqual algorithm	1.29404e+18	2020-08-13T22:50:31.000Z	0	0	trust
a-level algorithm	1.29404e+18	2020-08-13T22:50:31.000Z	0	0	trust
a levels algorithm	1.29404e+18	2020-08-13T22:50:28.000Z	1	0	anticipation
ofqual algorithm	1.29404e+18	2020-08-13T22:49:54.000Z	1	0	anger
a levels algorithm	1.29404e+18	2020-08-13T22:49:35.000Z	6	1	trust
a-level algorithm	1.29404e+18	2020-08-13T22:47:19.000Z	2	0	negative
ofqual algorithm	1.29404e+18	2020-08-13T22:46:44.000Z	1	0	positive
a-level algorithm	1.29404e+18	2020-08-13T22:45:54.000Z	0	0	negative
ofqual algorithm	1.29404e+18	2020-08-13T22:43:22.000Z	1	0	negative
ofqual algorithm	1.29404e+18	2020-08-13T22:42:53.000Z	15	5	positive
a-level algorithm	1.29404e+18	2020-08-13T22:41:20.000Z	2	0	positive
a levels algorithm	1.29404e+18	2020-08-13T22:40:17.000Z	0	0	fear
a levels algorithm	1.29404e+18	2020-08-13T22:39:23.000Z	0	0	positive
ofqual algorithm	1.29404e+18	2020-08-13T22:39:02.000Z	3	0	negative
ofqual algorithm	1.29404e+18	2020-08-13T22:35:18.000Z	1	0	anticipation
ofqual algorithm	1.29404e+18	2020-08-13T22:34:35.000Z	2	1	No emotion
a-levels algorithm	1.29404e+18	2020-08-13T22:34:35.000Z	2	1	No emotion
a-levels algorithm	1.29404e+18	2020-08-13T22:34:24.000Z	0	0	negative
a-levels algorithm	1.29404e+18	2020-08-13T22:33:47.000Z	6	0	trust
ofqual algorithm	1.29404e+18	2020-08-13T22:32:49.000Z	3	1	positive
a-level algorithm	1.29404e+18	2020-08-13T22:32:49.000Z	3	1	positive
ofqual algorithm	1.29404e+18	2020-08-13T22:32:27.000Z	11	0	negative
A level algorithm	1.29404e+18	2020-08-13T22:30:37.000Z	0	0	trust
ofqual algorithm	1.29404e+18	2020-08-13T22:30:35.000Z	3	0	No emotion
ofqual algorithm	1.29404e+18	2020-08-13T22:30:13.000Z	1	0	anger
a-level algorithm	1.29404e+18	2020-08-13T22:30:13.000Z	1	0	anger
a levels algorithm	1.29404e+18	2020-08-13T22:29:41.000Z	0	0	anger
a-levels algorithm	1.29404e+18	2020-08-13T22:29:41.000Z	0	0	anger
ofqual algorithm	1.29404e+18	2020-08-13T22:29:24.000Z	2	2	fear
a levels algorithm	1.29404e+18	2020-08-13T22:28:31.000Z	4	0	fear
ofqual algorithm	1.29404e+18	2020-08-13T22:28:10.000Z	0	0	positive
ofqual algorithm	1.29404e+18	2020-08-13T22:26:48.000Z	1	0	trust
a-level algorithm	1.29404e+18	2020-08-13T22:25:58.000Z	91	47	anticipation
ofqual algorithm	1.29404e+18	2020-08-13T22:24:35.000Z	2	1	trust
a levels algorithm	1.29404e+18	2020-08-13T22:24:35.000Z	2	1	trust
A level algorithm	1.29404e+18	2020-08-13T22:23:40.000Z	1	0	positive
a levels algorithm	1.29404e+18	2020-08-13T22:23:09.000Z	0	0	anger
a-levels algorithm	1.29404e+18	2020-08-13T22:23:09.000Z	0	0	anger
a-level algorithm	1.29404e+18	2020-08-13T22:20:13.000Z	2	0	negative
ofqual algorithm	1.29404e+18	2020-08-13T22:19:32.000Z	0	1	No emotion
a-level algorithm	1.29404e+18	2020-08-13T22:19:04.000Z	0	0	anger
a-level algorithm	1.29404e+18	2020-08-13T22:18:56.000Z	0	0	trust
a levels algorithm	1.29404e+18	2020-08-13T22:18:31.000Z	11	0	trust
ofqual algorithm	1.29403e+18	2020-08-13T22:15:53.000Z	17	7	trust
ofqual algorithm	1.29403e+18	2020-08-13T22:15:31.000Z	1	1	positive
A level algorithm	1.29403e+18	2020-08-13T22:13:22.000Z	0	0	anger
A level algorithm	1.29403e+18	2020-08-13T22:13:05.000Z	0	0	trust
ofqual algorithm	1.29403e+18	2020-08-13T22:12:50.000Z	1	0	positive
a-level algorithm	1.29403e+18	2020-08-13T22:12:07.000Z	162	65	positive
a-level algorithm	1.29403e+18	2020-08-13T22:11:52.000Z	2	0	trust
a levels algorithm	1.29403e+18	2020-08-13T22:11:16.000Z	0	0	anger
a-levels algorithm	1.29403e+18	2020-08-13T22:11:16.000Z	0	0	anger
ofqual algorithm	1.29403e+18	2020-08-13T22:08:35.000Z	3	0	anger
a-level algorithm	1.29403e+18	2020-08-13T22:06:53.000Z	12	2	negative
a-level algorithm	1.29403e+18	2020-08-13T22:04:56.000Z	0	0	trust
a levels algorithm	1.29403e+18	2020-08-13T22:04:02.000Z	0	1	No emotion
a levels algorithm	1.29403e+18	2020-08-13T22:03:52.000Z	3	0	positive
ofqual algorithm	1.29403e+18	2020-08-13T22:03:30.000Z	404	97	trust
a levels algorithm	1.29403e+18	2020-08-13T22:03:24.000Z	0	0	anger
a-levels algorithm	1.29403e+18	2020-08-13T22:03:24.000Z	0	0	anger
a-level algorithm	1.29403e+18	2020-08-13T22:03:11.000Z	0	0	positive
a-level algorithm	1.29403e+18	2020-08-13T22:02:00.000Z	23	14	anger
a levels algorithm	1.29403e+18	2020-08-13T22:00:58.000Z	5	5	positive
a-level algorithm	1.29403e+18	2020-08-13T22:00:47.000Z	22	14	positive
a levels algorithm	1.29403e+18	2020-08-13T22:00:35.000Z	0	0	positive
a levels algorithm	1.29403e+18	2020-08-13T21:59:47.000Z	0	0	negative
a-levels algorithm	1.29403e+18	2020-08-13T21:59:47.000Z	0	0	negative
ofqual algorithm	1.29403e+18	2020-08-13T21:57:16.000Z	1	0	negative
a-level algorithm	1.29403e+18	2020-08-13T21:56:48.000Z	3	2	anger
a levels algorithm	1.29403e+18	2020-08-13T21:56:19.000Z	4	6	anger
a-levels algorithm	1.29403e+18	2020-08-13T21:56:19.000Z	4	6	anger
A level algorithm	1.29403e+18	2020-08-13T21:55:57.000Z	4	1	positive
a-levels algorithm	1.29403e+18	2020-08-13T21:55:48.000Z	0	0	positive
ofqual algorithm	1.29403e+18	2020-08-13T21:53:38.000Z	20	8	trust
ofqual algorithm	1.29403e+18	2020-08-13T21:52:55.000Z	3	0	positive
a levels algorithm	1.29403e+18	2020-08-13T21:52:22.000Z	193	79	fear
ofqual algorithm	1.29403e+18	2020-08-13T21:52:15.000Z	1	1	negative
a levels algorithm	1.29403e+18	2020-08-13T21:51:59.000Z	0	0	anger
a levels algorithm	1.29403e+18	2020-08-13T21:51:50.000Z	0	0	negative
a-level algorithm	1.29403e+18	2020-08-13T21:51:35.000Z	4	0	positive
ofqual algorithm	1.29403e+18	2020-08-13T21:51:32.000Z	0	0	No emotion
a levels algorithm	1.29403e+18	2020-08-13T21:51:19.000Z	0	0	positive
a levels algorithm	1.29403e+18	2020-08-13T21:50:10.000Z	0	0	anger
a-levels algorithm	1.29403e+18	2020-08-13T21:50:10.000Z	0	0	anger
a levels algorithm	1.29403e+18	2020-08-13T21:50:07.000Z	0	0	anger
a-levels algorithm	1.29403e+18	2020-08-13T21:50:07.000Z	0	0	anger
a levels algorithm	1.29403e+18	2020-08-13T21:49:57.000Z	0	0	anger
a-levels algorithm	1.29403e+18	2020-08-13T21:49:57.000Z	0	0	anger
a-levels algorithm	1.29403e+18	2020-08-13T21:49:01.000Z	23	1	trust
a-level algorithm	1.29403e+18	2020-08-13T21:48:31.000Z	1	0	fear
a levels algorithm	1.29403e+18	2020-08-13T21:47:52.000Z	0	0	anger
a-levels algorithm	1.29403e+18	2020-08-13T21:47:52.000Z	0	0	anger
a levels algorithm	1.29403e+18	2020-08-13T21:47:26.000Z	0	0	No emotion
a levels algorithm	1.29403e+18	2020-08-13T21:47:19.000Z	0	1	trust
a-level algorithm	1.29403e+18	2020-08-13T21:47:18.000Z	3	0	positive
ofqual algorithm	1.29403e+18	2020-08-13T21:47:03.000Z	4	0	positive
a levels algorithm	1.29403e+18	2020-08-13T21:47:01.000Z	10	2	anger
a-levels algorithm	1.29403e+18	2020-08-13T21:47:01.000Z	10	2	anger
a-level algorithm	1.29403e+18	2020-08-13T21:45:46.000Z	304	40	No emotion
a levels algorithm	1.29403e+18	2020-08-13T21:45:28.000Z	0	0	anger
a-levels algorithm	1.29403e+18	2020-08-13T21:45:28.000Z	0	0	anger
a levels algorithm	1.29403e+18	2020-08-13T21:41:41.000Z	0	0	trust
ofqual algorithm	1.29403e+18	2020-08-13T21:41:21.000Z	0	0	fear
a levels algorithm	1.29403e+18	2020-08-13T21:41:17.000Z	0	0	trust
a levels algorithm	1.29403e+18	2020-08-13T21:40:56.000Z	2	1	trust
a levels algorithm	1.29403e+18	2020-08-13T21:40:14.000Z	0	0	fear
a levels algorithm	1.29403e+18	2020-08-13T21:39:55.000Z	0	0	anger
a-levels algorithm	1.29403e+18	2020-08-13T21:39:55.000Z	0	0	anger
a levels algorithm	1.29403e+18	2020-08-13T21:39:27.000Z	1	0	anger
a-levels algorithm	1.29403e+18	2020-08-13T21:39:27.000Z	1	0	anger
ofqual algorithm	1.29403e+18	2020-08-13T21:38:33.000Z	2	0	positive
a levels algorithm	1.29403e+18	2020-08-13T21:38:33.000Z	2	0	positive
a levels algorithm	1.29403e+18	2020-08-13T21:37:51.000Z	1	0	surprise
A level algorithm	1.29403e+18	2020-08-13T21:37:49.000Z	1	1	trust
a levels algorithm	1.29403e+18	2020-08-13T21:37:25.000Z	29	1	trust
a levels algorithm	1.29402e+18	2020-08-13T21:36:15.000Z	1	1	anger
a-levels algorithm	1.29402e+18	2020-08-13T21:36:15.000Z	1	1	anger
a levels algorithm	1.29402e+18	2020-08-13T21:35:07.000Z	0	0	anger
a-levels algorithm	1.29402e+18	2020-08-13T21:35:07.000Z	0	0	anger
a-level algorithm	1.29402e+18	2020-08-13T21:34:15.000Z	4	0	No emotion
ofqual algorithm	1.29402e+18	2020-08-13T21:34:04.000Z	2	0	fear
ofqual algorithm	1.29402e+18	2020-08-13T21:33:44.000Z	1	0	anger
a levels algorithm	1.29402e+18	2020-08-13T21:32:45.000Z	0	0	anger
a-levels algorithm	1.29402e+18	2020-08-13T21:32:45.000Z	0	0	anger
a levels algorithm	1.29402e+18	2020-08-13T21:32:32.000Z	0	1	anger
a levels algorithm	1.29402e+18	2020-08-13T21:32:21.000Z	0	0	negative
a-levels algorithm	1.29402e+18	2020-08-13T21:32:21.000Z	0	0	negative
A level algorithm	1.29402e+18	2020-08-13T21:32:08.000Z	17	4	positive
ofqual algorithm	1.29402e+18	2020-08-13T21:31:58.000Z	0	0	negative
a-levels algorithm	1.29402e+18	2020-08-13T21:30:10.000Z	0	0	positive
a-level algorithm	1.29402e+18	2020-08-13T21:29:37.000Z	0	0	trust
a levels algorithm	1.29402e+18	2020-08-13T21:29:27.000Z	2	0	anger
ofqual algorithm	1.29402e+18	2020-08-13T21:28:28.000Z	0	2	fear
a levels algorithm	1.29402e+18	2020-08-13T21:28:28.000Z	0	2	fear
a levels algorithm	1.29402e+18	2020-08-13T21:27:40.000Z	60	35	anger
a-levels algorithm	1.29402e+18	2020-08-13T21:27:40.000Z	60	35	anger
a-levels algorithm	1.29402e+18	2020-08-13T21:27:20.000Z	3	0	No emotion
ofqual algorithm	1.29402e+18	2020-08-13T21:26:25.000Z	1	0	trust
ofqual algorithm	1.29402e+18	2020-08-13T21:26:18.000Z	1	0	negative
ofqual algorithm	1.29402e+18	2020-08-13T21:25:59.000Z	0	0	trust
ofqual algorithm	1.29402e+18	2020-08-13T21:24:52.000Z	0	0	trust
ofqual algorithm	1.29402e+18	2020-08-13T21:22:49.000Z	0	0	positive
a levels algorithm	1.29402e+18	2020-08-13T21:22:39.000Z	14	15	trust
a-level algorithm	1.29402e+18	2020-08-13T21:22:39.000Z	14	15	trust
ofqual algorithm	1.29402e+18	2020-08-13T21:22:33.000Z	0	0	positive
a-level algorithm	1.29402e+18	2020-08-13T21:21:30.000Z	1	0	trust
a levels algorithm	1.29402e+18	2020-08-13T21:20:23.000Z	0	1	positive
ofqual algorithm	1.29402e+18	2020-08-13T21:20:00.000Z	9	1	trust
A level algorithm	1.29402e+18	2020-08-13T21:19:32.000Z	1	0	trust
a levels algorithm	1.29402e+18	2020-08-13T21:18:56.000Z	0	0	anger
ofqual algorithm	1.29402e+18	2020-08-13T21:18:39.000Z	0	0	positive
ofqual algorithm	1.29402e+18	2020-08-13T21:18:00.000Z	0	0	negative
ofqual algorithm	1.29402e+18	2020-08-13T21:17:13.000Z	2	0	positive
ofqual algorithm	1.29402e+18	2020-08-13T21:16:52.000Z	0	0	positive
ofqual algorithm	1.29402e+18	2020-08-13T21:13:54.000Z	0	0	negative
a levels algorithm	1.29402e+18	2020-08-13T21:13:54.000Z	0	0	negative
a levels algorithm	1.29402e+18	2020-08-13T21:13:42.000Z	4	2	anger
a-levels algorithm	1.29402e+18	2020-08-13T21:13:42.000Z	4	2	anger
ofqual algorithm	1.29402e+18	2020-08-13T21:13:42.000Z	0	0	fear
A level algorithm	1.29402e+18	2020-08-13T21:12:21.000Z	9	0	fear
a-level algorithm	1.29402e+18	2020-08-13T21:12:04.000Z	3	1	trust
a-level algorithm	1.29402e+18	2020-08-13T21:12:00.000Z	0	0	trust
a-level algorithm	1.29402e+18	2020-08-13T21:11:58.000Z	14	1	positive
a levels algorithm	1.29402e+18	2020-08-13T21:11:50.000Z	0	0	trust
a levels algorithm	1.29402e+18	2020-08-13T21:11:47.000Z	0	0	anger
a-levels algorithm	1.29402e+18	2020-08-13T21:11:47.000Z	0	0	anger
a levels algorithm	1.29402e+18	2020-08-13T21:11:44.000Z	0	0	negative
a-levels algorithm	1.29402e+18	2020-08-13T21:11:44.000Z	0	0	negative
a-levels algorithm	1.29402e+18	2020-08-13T21:10:15.000Z	0	0	No emotion
A level algorithm	1.29402e+18	2020-08-13T21:09:44.000Z	7	0	trust
a-level algorithm	1.29402e+18	2020-08-13T21:09:37.000Z	0	0	fear
A level algorithm	1.29402e+18	2020-08-13T21:09:34.000Z	0	0	trust
a-level algorithm	1.29402e+18	2020-08-13T21:04:30.000Z	2	0	anticipation
a-level algorithm	1.29402e+18	2020-08-13T21:04:23.000Z	1	0	fear
a-level algorithm	1.29402e+18	2020-08-13T21:02:14.000Z	0	0	anger
a levels algorithm	1.29402e+18	2020-08-13T21:02:02.000Z	0	0	negative
ofqual algorithm	1.29402e+18	2020-08-13T21:01:53.000Z	1	0	trust
a levels algorithm	1.29402e+18	2020-08-13T21:01:53.000Z	1	0	trust
a-level algorithm	1.29402e+18	2020-08-13T21:01:14.000Z	1	0	trust
ofqual algorithm	1.29402e+18	2020-08-13T21:00:53.000Z	2	0	positive
ofqual algorithm	1.29402e+18	2020-08-13T20:59:15.000Z	2	1	positive
a levels algorithm	1.29402e+18	2020-08-13T20:59:15.000Z	2	1	positive
ofqual algorithm	1.29402e+18	2020-08-13T20:59:08.000Z	1	0	trust
a-level algorithm	1.29402e+18	2020-08-13T20:57:18.000Z	503	184	anticipation
ofqual algorithm	1.29402e+18	2020-08-13T20:57:09.000Z	57	6	anticipation
ofqual algorithm	1.29402e+18	2020-08-13T20:57:03.000Z	19	3	trust
ofqual algorithm	1.29401e+18	2020-08-13T20:55:33.000Z	1	0	surprise
ofqual algorithm	1.29401e+18	2020-08-13T20:54:09.000Z	4	0	trust
ofqual algorithm	1.29401e+18	2020-08-13T20:53:20.000Z	0	0	No emotion
a-levels algorithm	1.29401e+18	2020-08-13T20:52:52.000Z	14	0	negative
a-level algorithm	1.29401e+18	2020-08-13T20:52:51.000Z	2	0	fear
ofqual algorithm	1.29401e+18	2020-08-13T20:51:56.000Z	0	0	negative
ofqual algorithm	1.29401e+18	2020-08-13T20:51:48.000Z	0	0	trust
a-level algorithm	1.29401e+18	2020-08-13T20:51:31.000Z	25	5	trust
A level algorithm	1.29401e+18	2020-08-13T20:49:48.000Z	0	0	trust
a levels algorithm	1.29401e+18	2020-08-13T20:49:43.000Z	0	0	negative
a-levels algorithm	1.29401e+18	2020-08-13T20:49:43.000Z	0	0	negative
ofqual algorithm	1.29401e+18	2020-08-13T20:49:40.000Z	1	0	No emotion
ofqual algorithm	1.29401e+18	2020-08-13T20:49:17.000Z	0	0	trust
a-level algorithm	1.29401e+18	2020-08-13T20:49:16.000Z	13	0	negative
a-levels algorithm	1.29401e+18	2020-08-13T20:48:32.000Z	3	0	positive
ofqual algorithm	1.29401e+18	2020-08-13T20:48:32.000Z	0	0	positive
a-level algorithm	1.29401e+18	2020-08-13T20:47:53.000Z	0	0	fear
ofqual algorithm	1.29401e+18	2020-08-13T20:47:30.000Z	0	0	negative
a levels algorithm	1.29401e+18	2020-08-13T20:47:17.000Z	0	0	trust
ofqual algorithm	1.29401e+18	2020-08-13T20:47:11.000Z	0	0	fear
a levels algorithm	1.29401e+18	2020-08-13T20:46:58.000Z	0	0	No emotion
a levels algorithm	1.29401e+18	2020-08-13T20:46:31.000Z	0	0	anger
a-levels algorithm	1.29401e+18	2020-08-13T20:46:31.000Z	0	0	anger
a levels algorithm	1.29401e+18	2020-08-13T20:46:04.000Z	0	0	anger
a-levels algorithm	1.29401e+18	2020-08-13T20:46:04.000Z	0	0	anger
a-levels algorithm	1.29401e+18	2020-08-13T20:46:03.000Z	2	0	positive
a levels algorithm	1.29401e+18	2020-08-13T20:46:00.000Z	1	0	anger
a-levels algorithm	1.29401e+18	2020-08-13T20:46:00.000Z	1	0	anger
a levels algorithm	1.29401e+18	2020-08-13T20:45:27.000Z	0	0	anger
a-levels algorithm	1.29401e+18	2020-08-13T20:45:27.000Z	0	0	anger
a levels algorithm	1.29401e+18	2020-08-13T20:45:20.000Z	0	0	anger
a-levels algorithm	1.29401e+18	2020-08-13T20:45:20.000Z	0	0	anger
a-level algorithm	1.29401e+18	2020-08-13T20:45:11.000Z	1	0	trust
a levels algorithm	1.29401e+18	2020-08-13T20:45:08.000Z	0	0	anger
a-levels algorithm	1.29401e+18	2020-08-13T20:45:08.000Z	0	0	anger
a-level algorithm	1.29401e+18	2020-08-13T20:45:06.000Z	0	0	negative
ofqual algorithm	1.29401e+18	2020-08-13T20:43:55.000Z	0	0	positive
ofqual algorithm	1.29401e+18	2020-08-13T20:41:54.000Z	0	0	anger
ofqual algorithm	1.29401e+18	2020-08-13T20:41:37.000Z	0	0	positive
a-level algorithm	1.29401e+18	2020-08-13T20:38:58.000Z	1	0	anticipation
ofqual algorithm	1.29401e+18	2020-08-13T20:38:10.000Z	13	7	trust
a levels algorithm	1.29401e+18	2020-08-13T20:37:15.000Z	0	0	anger
a-level algorithm	1.29401e+18	2020-08-13T20:36:21.000Z	1	0	negative
a-level algorithm	1.29401e+18	2020-08-13T20:36:17.000Z	1	0	trust
ofqual algorithm	1.29401e+18	2020-08-13T20:35:23.000Z	0	0	fear
a-level algorithm	1.29401e+18	2020-08-13T20:35:23.000Z	0	0	fear
a-level algorithm	1.29401e+18	2020-08-13T20:34:24.000Z	4	2	No emotion
ofqual algorithm	1.29401e+18	2020-08-13T20:33:44.000Z	0	0	negative
a-level algorithm	1.29401e+18	2020-08-13T20:32:43.000Z	2	0	trust
a levels algorithm	1.29401e+18	2020-08-13T20:32:32.000Z	1	0	No emotion
a-level algorithm	1.29401e+18	2020-08-13T20:32:04.000Z	16	2	positive
a levels algorithm	1.29401e+18	2020-08-13T20:31:21.000Z	3	0	negative
a-levels algorithm	1.29401e+18	2020-08-13T20:31:21.000Z	3	0	negative
a levels algorithm	1.29401e+18	2020-08-13T20:31:08.000Z	0	0	anger
a-level algorithm	1.29401e+18	2020-08-13T20:26:55.000Z	0	0	fear
a-level algorithm	1.29401e+18	2020-08-13T20:26:54.000Z	1	0	anger
ofqual algorithm	1.29401e+18	2020-08-13T20:26:06.000Z	1	0	fear
ofqual algorithm	1.29401e+18	2020-08-13T20:25:04.000Z	0	0	anticipation
ofqual algorithm	1.29401e+18	2020-08-13T20:24:41.000Z	0	1	positive
a levels algorithm	1.29401e+18	2020-08-13T20:24:39.000Z	0	0	positive
a-level algorithm	1.29401e+18	2020-08-13T20:24:08.000Z	1	0	positive
a levels algorithm	1.29401e+18	2020-08-13T20:22:53.000Z	3	0	anger
ofqual algorithm	1.29401e+18	2020-08-13T20:21:39.000Z	0	0	positive
ofqual algorithm	1.29401e+18	2020-08-13T20:21:04.000Z	0	0	positive
a-level algorithm	1.29401e+18	2020-08-13T20:21:00.000Z	0	0	fear
a-level algorithm	1.29401e+18	2020-08-13T20:20:53.000Z	1	0	fear
ofqual algorithm	1.29401e+18	2020-08-13T20:20:35.000Z	2	0	No emotion
ofqual algorithm	1.29401e+18	2020-08-13T20:20:17.000Z	0	0	anger
ofqual algorithm	1.29401e+18	2020-08-13T20:19:15.000Z	0	0	positive
a-level algorithm	1.29401e+18	2020-08-13T20:18:29.000Z	1	0	negative
a levels algorithm	1.29401e+18	2020-08-13T20:18:15.000Z	1	0	positive
ofqual algorithm	1.29401e+18	2020-08-13T20:17:22.000Z	0	0	positive
a-level algorithm	1.29401e+18	2020-08-13T20:17:22.000Z	0	0	positive
a-levels algorithm	1.29401e+18	2020-08-13T20:17:22.000Z	0	0	trust
ofqual algorithm	1.294e+18	2020-08-13T20:16:07.000Z	0	0	trust
A level algorithm	1.294e+18	2020-08-13T20:15:53.000Z	10	2	positive
a-level algorithm	1.294e+18	2020-08-13T20:15:00.000Z	10	9	positive
a levels algorithm	1.294e+18	2020-08-13T20:13:54.000Z	12	10	positive
ofqual algorithm	1.294e+18	2020-08-13T20:13:03.000Z	0	0	anticipation
ofqual algorithm	1.294e+18	2020-08-13T20:12:51.000Z	4	1	anger
ofqual algorithm	1.294e+18	2020-08-13T20:12:19.000Z	1	0	positive
ofqual algorithm	1.294e+18	2020-08-13T20:11:27.000Z	20	4	No emotion
a-level algorithm	1.294e+18	2020-08-13T20:10:11.000Z	0	0	trust
ofqual algorithm	1.294e+18	2020-08-13T20:09:29.000Z	0	0	positive
a-levels algorithm	1.294e+18	2020-08-13T20:08:53.000Z	0	0	fear
a levels algorithm	1.294e+18	2020-08-13T20:08:50.000Z	9	1	trust
a levels algorithm	1.294e+18	2020-08-13T20:08:09.000Z	60	17	fear
a-level algorithm	1.294e+18	2020-08-13T20:08:08.000Z	8	1	trust
a-level algorithm	1.294e+18	2020-08-13T20:07:53.000Z	11	0	surprise
ofqual algorithm	1.294e+18	2020-08-13T20:06:03.000Z	1	0	positive
a-level algorithm	1.294e+18	2020-08-13T20:06:03.000Z	1	0	positive
a levels algorithm	1.294e+18	2020-08-13T20:05:58.000Z	0	0	negative
a levels algorithm	1.294e+18	2020-08-13T20:05:34.000Z	12	0	negative
a levels algorithm	1.294e+18	2020-08-13T20:05:23.000Z	0	0	No emotion
ofqual algorithm	1.294e+18	2020-08-13T20:05:18.000Z	24	12	No emotion
a-level algorithm	1.294e+18	2020-08-13T20:05:18.000Z	24	12	No emotion
ofqual algorithm	1.294e+18	2020-08-13T20:05:09.000Z	10	4	fear
ofqual algorithm	1.294e+18	2020-08-13T20:04:43.000Z	158	21	fear
a-level algorithm	1.294e+18	2020-08-13T20:03:55.000Z	8	0	fear
ofqual algorithm	1.294e+18	2020-08-13T20:03:03.000Z	0	0	negative
a-level algorithm	1.294e+18	2020-08-13T20:02:32.000Z	0	0	fear
A level algorithm	1.294e+18	2020-08-13T20:01:57.000Z	0	0	anger
a-level algorithm	1.294e+18	2020-08-13T20:01:57.000Z	0	0	anger
ofqual algorithm	1.294e+18	2020-08-13T20:01:31.000Z	1	0	negative
a-level algorithm	1.294e+18	2020-08-13T20:01:26.000Z	2	0	negative
ofqual algorithm	1.294e+18	2020-08-13T20:00:38.000Z	1	0	trust
ofqual algorithm	1.294e+18	2020-08-13T19:59:46.000Z	5	0	positive
ofqual algorithm	1.294e+18	2020-08-13T19:59:22.000Z	0	0	positive
ofqual algorithm	1.294e+18	2020-08-13T19:58:33.000Z	18	4	trust
a levels algorithm	1.294e+18	2020-08-13T19:58:01.000Z	0	0	negative
a levels algorithm	1.294e+18	2020-08-13T19:57:14.000Z	1	0	trust
a levels algorithm	1.294e+18	2020-08-13T19:56:37.000Z	0	0	trust
ofqual algorithm	1.294e+18	2020-08-13T19:56:33.000Z	2	0	negative
a-level algorithm	1.294e+18	2020-08-13T19:56:33.000Z	2	0	negative
ofqual algorithm	1.294e+18	2020-08-13T19:55:13.000Z	1	0	fear
ofqual algorithm	1.294e+18	2020-08-13T19:53:33.000Z	0	0	positive
a levels algorithm	1.294e+18	2020-08-13T19:52:36.000Z	0	0	fear
a-levels algorithm	1.294e+18	2020-08-13T19:52:36.000Z	0	0	fear
ofqual algorithm	1.294e+18	2020-08-13T19:49:34.000Z	5	1	trust
ofqual algorithm	1.294e+18	2020-08-13T19:48:01.000Z	0	0	negative
a-level algorithm	1.294e+18	2020-08-13T19:47:29.000Z	1	0	fear
a-level algorithm	1.294e+18	2020-08-13T19:47:11.000Z	2	0	trust
a-levels algorithm	1.294e+18	2020-08-13T19:46:15.000Z	2	0	fear
a levels algorithm	1.294e+18	2020-08-13T19:46:13.000Z	0	0	negative
a-levels algorithm	1.294e+18	2020-08-13T19:46:13.000Z	0	0	negative
ofqual algorithm	1.294e+18	2020-08-13T19:45:51.000Z	0	0	trust
a-level algorithm	1.294e+18	2020-08-13T19:45:50.000Z	0	0	negative
ofqual algorithm	1.294e+18	2020-08-13T19:45:29.000Z	0	0	No emotion
a-level algorithm	1.294e+18	2020-08-13T19:45:00.000Z	0	0	fear
ofqual algorithm	1.294e+18	2020-08-13T19:42:20.000Z	0	0	negative
a levels algorithm	1.294e+18	2020-08-13T19:42:09.000Z	10	0	No emotion
a-level algorithm	1.294e+18	2020-08-13T19:41:42.000Z	2	1	fear
ofqual algorithm	1.294e+18	2020-08-13T19:40:26.000Z	6	3	fear
a-level algorithm	1.294e+18	2020-08-13T19:40:26.000Z	6	3	fear
a-level algorithm	1.294e+18	2020-08-13T19:39:25.000Z	0	0	anticipation
a-level algorithm	1.294e+18	2020-08-13T19:37:07.000Z	0	0	surprise
a levels algorithm	1.29399e+18	2020-08-13T19:36:36.000Z	3	0	negative
a levels algorithm	1.29399e+18	2020-08-13T19:33:00.000Z	577	169	positive
a-level algorithm	1.29399e+18	2020-08-13T19:32:29.000Z	0	0	negative
a levels algorithm	1.29399e+18	2020-08-13T19:31:44.000Z	1	0	negative
a-levels algorithm	1.29399e+18	2020-08-13T19:31:44.000Z	1	0	negative
a-level algorithm	1.29399e+18	2020-08-13T19:31:00.000Z	1	0	negative
ofqual algorithm	1.29399e+18	2020-08-13T19:30:45.000Z	2	0	fear
a-level algorithm	1.29399e+18	2020-08-13T19:30:42.000Z	1	1	trust
a-level algorithm	1.29399e+18	2020-08-13T19:30:17.000Z	0	0	No emotion
ofqual algorithm	1.29399e+18	2020-08-13T19:29:23.000Z	6	2	trust
a levels algorithm	1.29399e+18	2020-08-13T19:29:23.000Z	6	2	trust
ofqual algorithm	1.29399e+18	2020-08-13T19:28:18.000Z	1	0	trust
ofqual algorithm	1.29399e+18	2020-08-13T19:27:11.000Z	14	6	fear
A level algorithm	1.29399e+18	2020-08-13T19:27:05.000Z	12	3	fear
ofqual algorithm	1.29399e+18	2020-08-13T19:26:33.000Z	1	0	No emotion
A level algorithm	1.29399e+18	2020-08-13T19:26:17.000Z	8	4	trust
a levels algorithm	1.29399e+18	2020-08-13T19:25:01.000Z	1	0	No emotion
a-levels algorithm	1.29399e+18	2020-08-13T19:25:01.000Z	1	0	No emotion
a-level algorithm	1.29399e+18	2020-08-13T19:24:34.000Z	2	0	positive
a levels algorithm	1.29399e+18	2020-08-13T19:23:58.000Z	0	0	No emotion
a-level algorithm	1.29399e+18	2020-08-13T19:23:58.000Z	0	0	No emotion
A level algorithm	1.29399e+18	2020-08-13T19:23:48.000Z	0	1	positive
a levels algorithm	1.29399e+18	2020-08-13T19:23:05.000Z	6	2	trust
a-levels algorithm	1.29399e+18	2020-08-13T19:23:05.000Z	6	2	trust
a-level algorithm	1.29399e+18	2020-08-13T19:22:59.000Z	6	6	positive
a-level algorithm	1.29399e+18	2020-08-13T19:22:54.000Z	6	1	trust
ofqual algorithm	1.29399e+18	2020-08-13T19:21:44.000Z	0	0	fear
A level algorithm	1.29399e+18	2020-08-13T19:21:33.000Z	0	0	positive
a-level algorithm	1.29399e+18	2020-08-13T19:20:48.000Z	1	0	anger
a-level algorithm	1.29399e+18	2020-08-13T19:16:25.000Z	2	0	trust
a levels algorithm	1.29399e+18	2020-08-13T19:16:22.000Z	10	2	positive
ofqual algorithm	1.29399e+18	2020-08-13T19:15:14.000Z	3	0	negative
ofqual algorithm	1.29399e+18	2020-08-13T19:14:16.000Z	1	0	positive
a levels algorithm	1.29399e+18	2020-08-13T19:14:09.000Z	1	0	trust
a-levels algorithm	1.29399e+18	2020-08-13T19:14:09.000Z	1	0	trust
a levels algorithm	1.29399e+18	2020-08-13T19:14:06.000Z	0	0	trust
a-levels algorithm	1.29399e+18	2020-08-13T19:14:06.000Z	0	0	trust
a-level algorithm	1.29399e+18	2020-08-13T19:14:03.000Z	1	0	anger
a-level algorithm	1.29399e+18	2020-08-13T19:12:23.000Z	0	0	fear
ofqual algorithm	1.29399e+18	2020-08-13T19:11:07.000Z	0	0	trust
a levels algorithm	1.29399e+18	2020-08-13T19:10:28.000Z	0	0	negative
a-levels algorithm	1.29399e+18	2020-08-13T19:10:28.000Z	0	0	negative
a-level algorithm	1.29399e+18	2020-08-13T19:10:07.000Z	2	2	surprise
ofqual algorithm	1.29399e+18	2020-08-13T19:09:57.000Z	3	1	No emotion
a levels algorithm	1.29399e+18	2020-08-13T19:09:42.000Z	1	1	negative
a-levels algorithm	1.29399e+18	2020-08-13T19:09:42.000Z	1	1	negative
a-level algorithm	1.29399e+18	2020-08-13T19:09:24.000Z	0	0	positive
ofqual algorithm	1.29399e+18	2020-08-13T19:09:13.000Z	3	1	trust
ofqual algorithm	1.29399e+18	2020-08-13T19:08:43.000Z	8	2	positive
a-level algorithm	1.29399e+18	2020-08-13T19:08:01.000Z	0	0	No emotion
a levels algorithm	1.29399e+18	2020-08-13T19:07:59.000Z	18	20	anger
a-level algorithm	1.29399e+18	2020-08-13T19:07:39.000Z	0	0	negative
a-level algorithm	1.29399e+18	2020-08-13T19:07:11.000Z	4	0	positive
ofqual algorithm	1.29399e+18	2020-08-13T19:07:08.000Z	0	0	trust
ofqual algorithm	1.29399e+18	2020-08-13T19:06:52.000Z	3	0	fear
A level algorithm	1.29399e+18	2020-08-13T19:05:39.000Z	14	2	trust
a-level algorithm	1.29399e+18	2020-08-13T19:04:41.000Z	0	0	trust
a-level algorithm	1.29399e+18	2020-08-13T19:04:28.000Z	4	1	positive
ofqual algorithm	1.29399e+18	2020-08-13T19:03:47.000Z	0	0	trust
a-level algorithm	1.29399e+18	2020-08-13T18:59:09.000Z	3	0	trust
ofqual algorithm	1.29399e+18	2020-08-13T18:58:34.000Z	3	4	No emotion
ofqual algorithm	1.29399e+18	2020-08-13T18:58:30.000Z	3	1	positive
a-level algorithm	1.29399e+18	2020-08-13T18:58:30.000Z	3	1	positive
ofqual algorithm	1.29399e+18	2020-08-13T18:58:23.000Z	1	0	No emotion
a levels algorithm	1.29398e+18	2020-08-13T18:56:26.000Z	5	0	positive
a-level algorithm	1.29398e+18	2020-08-13T18:55:50.000Z	64	6	trust
a-level algorithm	1.29398e+18	2020-08-13T18:55:31.000Z	4	0	trust
a levels algorithm	1.29398e+18	2020-08-13T18:54:49.000Z	73	5	negative
a-level algorithm	1.29398e+18	2020-08-13T18:54:16.000Z	8	0	positive
A level algorithm	1.29398e+18	2020-08-13T18:53:38.000Z	0	0	anger
ofqual algorithm	1.29398e+18	2020-08-13T18:52:36.000Z	2	1	positive
a-level algorithm	1.29398e+18	2020-08-13T18:52:36.000Z	2	1	positive
ofqual algorithm	1.29398e+18	2020-08-13T18:52:35.000Z	0	0	positive
a-level algorithm	1.29398e+18	2020-08-13T18:49:17.000Z	14	1	fear
ofqual algorithm	1.29398e+18	2020-08-13T18:49:05.000Z	0	0	No emotion
ofqual algorithm	1.29398e+18	2020-08-13T18:48:14.000Z	5	2	trust
ofqual algorithm	1.29398e+18	2020-08-13T18:46:04.000Z	1	1	trust
a levels algorithm	1.29398e+18	2020-08-13T18:45:33.000Z	0	0	positive
ofqual algorithm	1.29398e+18	2020-08-13T18:43:42.000Z	0	0	No emotion
a levels algorithm	1.29398e+18	2020-08-13T18:43:24.000Z	3	0	anger
a-level algorithm	1.29398e+18	2020-08-13T18:43:14.000Z	0	0	anger
ofqual algorithm	1.29398e+18	2020-08-13T18:43:12.000Z	1	0	positive
ofqual algorithm	1.29398e+18	2020-08-13T18:41:57.000Z	1	0	fear
ofqual algorithm	1.29398e+18	2020-08-13T18:41:27.000Z	1	0	trust
a-levels algorithm	1.29398e+18	2020-08-13T18:40:29.000Z	1	0	positive
a levels algorithm	1.29398e+18	2020-08-13T18:40:24.000Z	24	1	surprise
a levels algorithm	1.29398e+18	2020-08-13T18:40:10.000Z	0	0	trust
a levels algorithm	1.29398e+18	2020-08-13T18:39:43.000Z	1	0	trust
a levels algorithm	1.29398e+18	2020-08-13T18:39:12.000Z	1	0	trust
a-levels algorithm	1.29398e+18	2020-08-13T18:38:06.000Z	1	0	positive
ofqual algorithm	1.29398e+18	2020-08-13T18:37:32.000Z	5	2	trust
a levels algorithm	1.29398e+18	2020-08-13T18:37:03.000Z	0	0	trust
a levels algorithm	1.29398e+18	2020-08-13T18:36:59.000Z	0	0	negative
a-levels algorithm	1.29398e+18	2020-08-13T18:36:59.000Z	0	0	negative
a levels algorithm	1.29398e+18	2020-08-13T18:35:19.000Z	1	0	positive
ofqual algorithm	1.29398e+18	2020-08-13T18:35:16.000Z	0	0	No emotion
a-level algorithm	1.29398e+18	2020-08-13T18:34:41.000Z	11	1	trust
ofqual algorithm	1.29398e+18	2020-08-13T18:33:44.000Z	1	0	positive
ofqual algorithm	1.29398e+18	2020-08-13T18:29:58.000Z	2	2	positive
a-level algorithm	1.29398e+18	2020-08-13T18:28:40.000Z	0	0	negative
ofqual algorithm	1.29398e+18	2020-08-13T18:28:04.000Z	0	0	negative
a-level algorithm	1.29398e+18	2020-08-13T18:27:58.000Z	0	0	No emotion
ofqual algorithm	1.29398e+18	2020-08-13T18:25:47.000Z	6	0	fear
ofqual algorithm	1.29398e+18	2020-08-13T18:25:14.000Z	0	0	anger
a levels algorithm	1.29398e+18	2020-08-13T18:24:05.000Z	10	2	No emotion
ofqual algorithm	1.29398e+18	2020-08-13T18:23:37.000Z	0	0	trust
a levels algorithm	1.29398e+18	2020-08-13T18:22:10.000Z	0	0	positive
ofqual algorithm	1.29398e+18	2020-08-13T18:21:53.000Z	0	0	No emotion
ofqual algorithm	1.29398e+18	2020-08-13T18:19:27.000Z	0	0	positive
ofqual algorithm	1.29398e+18	2020-08-13T18:19:14.000Z	1	0	No emotion
a-levels algorithm	1.29398e+18	2020-08-13T18:19:14.000Z	1	0	fear
a levels algorithm	1.29398e+18	2020-08-13T18:19:07.000Z	2	1	No emotion
a levels algorithm	1.29398e+18	2020-08-13T18:18:25.000Z	2	0	positive
ofqual algorithm	1.29398e+18	2020-08-13T18:17:43.000Z	0	0	trust
a-level algorithm	1.29398e+18	2020-08-13T18:17:40.000Z	1	0	fear
A level algorithm	1.29397e+18	2020-08-13T18:17:33.000Z	2	1	trust
a levels algorithm	1.29397e+18	2020-08-13T18:16:46.000Z	0	0	trust
a levels algorithm	1.29397e+18	2020-08-13T18:16:44.000Z	0	0	No emotion
ofqual algorithm	1.29397e+18	2020-08-13T18:15:09.000Z	1	0	positive
a-level algorithm	1.29397e+18	2020-08-13T18:14:33.000Z	1	1	No emotion
A level algorithm	1.29397e+18	2020-08-13T18:12:53.000Z	1	0	positive
a levels algorithm	1.29397e+18	2020-08-13T18:12:07.000Z	0	0	No emotion
a-levels algorithm	1.29397e+18	2020-08-13T18:11:41.000Z	0	0	positive
a levels algorithm	1.29397e+18	2020-08-13T18:11:10.000Z	4	2	positive
a-levels algorithm	1.29397e+18	2020-08-13T18:11:10.000Z	4	2	positive
ofqual algorithm	1.29397e+18	2020-08-13T18:10:58.000Z	11	2	positive
a-level algorithm	1.29397e+18	2020-08-13T18:10:32.000Z	26	2	negative
ofqual algorithm	1.29397e+18	2020-08-13T18:10:07.000Z	1	0	trust
a-level algorithm	1.29397e+18	2020-08-13T18:09:57.000Z	1	0	positive
ofqual algorithm	1.29397e+18	2020-08-13T18:09:28.000Z	0	0	trust
a levels algorithm	1.29397e+18	2020-08-13T18:07:03.000Z	1	0	trust
a-levels algorithm	1.29397e+18	2020-08-13T18:07:01.000Z	22	7	negative
A level algorithm	1.29397e+18	2020-08-13T18:06:59.000Z	0	0	positive
ofqual algorithm	1.29397e+18	2020-08-13T18:06:57.000Z	272	133	positive
A level algorithm	1.29397e+18	2020-08-13T18:06:26.000Z	0	0	positive
ofqual algorithm	1.29397e+18	2020-08-13T18:05:56.000Z	9	2	fear
a levels algorithm	1.29397e+18	2020-08-13T18:04:41.000Z	0	0	trust
a-level algorithm	1.29397e+18	2020-08-13T18:03:22.000Z	0	0	fear
a-level algorithm	1.29397e+18	2020-08-13T18:01:56.000Z	2	0	negative
a-level algorithm	1.29397e+18	2020-08-13T18:00:54.000Z	0	0	trust
a levels algorithm	1.29397e+18	2020-08-13T18:00:21.000Z	0	1	trust
a-levels algorithm	1.29397e+18	2020-08-13T18:00:21.000Z	0	1	trust
a-level algorithm	1.29397e+18	2020-08-13T17:58:26.000Z	21	7	trust
a-level algorithm	1.29397e+18	2020-08-13T17:56:41.000Z	1	1	negative
a levels algorithm	1.29397e+18	2020-08-13T17:56:34.000Z	72	53	positive
ofqual algorithm	1.29397e+18	2020-08-13T17:56:24.000Z	38	5	positive
a-level algorithm	1.29397e+18	2020-08-13T17:54:29.000Z	6	2	positive
a levels algorithm	1.29397e+18	2020-08-13T17:53:48.000Z	0	0	trust
a-level algorithm	1.29397e+18	2020-08-13T17:52:57.000Z	0	0	negative
a-level algorithm	1.29397e+18	2020-08-13T17:52:52.000Z	0	0	anticipation
a-levels algorithm	1.29397e+18	2020-08-13T17:52:44.000Z	10	1	fear
a-level algorithm	1.29397e+18	2020-08-13T17:52:20.000Z	3	0	anger
ofqual algorithm	1.29397e+18	2020-08-13T17:52:02.000Z	1	0	trust
a-level algorithm	1.29397e+18	2020-08-13T17:52:00.000Z	0	0	No emotion
a-level algorithm	1.29397e+18	2020-08-13T17:51:18.000Z	1	0	trust
A level algorithm	1.29397e+18	2020-08-13T17:51:13.000Z	1	0	trust
ofqual algorithm	1.29397e+18	2020-08-13T17:50:59.000Z	0	0	fear
ofqual algorithm	1.29397e+18	2020-08-13T17:50:34.000Z	1	0	negative
a-level algorithm	1.29397e+18	2020-08-13T17:48:41.000Z	1	1	positive
a-levels algorithm	1.29397e+18	2020-08-13T17:48:41.000Z	1	1	positive
a-levels algorithm	1.29397e+18	2020-08-13T17:46:46.000Z	1	0	positive
a levels algorithm	1.29397e+18	2020-08-13T17:46:43.000Z	1	0	fear
ofqual algorithm	1.29397e+18	2020-08-13T17:46:13.000Z	1	0	trust
ofqual algorithm	1.29397e+18	2020-08-13T17:45:05.000Z	4	0	positive
ofqual algorithm	1.29397e+18	2020-08-13T17:45:02.000Z	0	0	anger
a-levels algorithm	1.29397e+18	2020-08-13T17:43:55.000Z	2	1	trust
A level algorithm	1.29397e+18	2020-08-13T17:43:12.000Z	22	0	positive
a-level algorithm	1.29397e+18	2020-08-13T17:42:37.000Z	0	0	No emotion
ofqual algorithm	1.29397e+18	2020-08-13T17:41:35.000Z	0	0	No emotion
a levels algorithm	1.29397e+18	2020-08-13T17:39:55.000Z	0	0	negative
a-levels algorithm	1.29397e+18	2020-08-13T17:39:55.000Z	0	0	negative
ofqual algorithm	1.29397e+18	2020-08-13T17:39:07.000Z	2	0	negative
ofqual algorithm	1.29397e+18	2020-08-13T17:38:42.000Z	3	0	negative
a-level algorithm	1.29397e+18	2020-08-13T17:38:11.000Z	2	0	fear
ofqual algorithm	1.29396e+18	2020-08-13T17:34:45.000Z	6	2	No emotion
a levels algorithm	1.29396e+18	2020-08-13T17:34:37.000Z	2	2	positive
a-level algorithm	1.29396e+18	2020-08-13T17:33:39.000Z	16	5	trust
a levels algorithm	1.29396e+18	2020-08-13T17:33:31.000Z	0	0	No emotion
a-levels algorithm	1.29396e+18	2020-08-13T17:33:31.000Z	0	0	No emotion
ofqual algorithm	1.29396e+18	2020-08-13T17:31:54.000Z	0	0	anger
a-level algorithm	1.29396e+18	2020-08-13T17:30:30.000Z	3	0	fear
a-level algorithm	1.29396e+18	2020-08-13T17:30:09.000Z	0	0	trust
a levels algorithm	1.29396e+18	2020-08-13T17:29:00.000Z	1	0	trust
a-levels algorithm	1.29396e+18	2020-08-13T17:28:57.000Z	0	0	positive
a-level algorithm	1.29396e+18	2020-08-13T17:28:40.000Z	0	0	trust
a-level algorithm	1.29396e+18	2020-08-13T17:28:39.000Z	20	2	surprise
a-levels algorithm	1.29396e+18	2020-08-13T17:28:26.000Z	27	1	positive
a levels algorithm	1.29396e+18	2020-08-13T17:27:53.000Z	0	0	negative
a levels algorithm	1.29396e+18	2020-08-13T17:27:34.000Z	0	0	negative
a-levels algorithm	1.29396e+18	2020-08-13T17:27:34.000Z	0	0	negative
a levels algorithm	1.29396e+18	2020-08-13T17:26:58.000Z	0	0	trust
A level algorithm	1.29396e+18	2020-08-13T17:26:35.000Z	0	0	trust
a-level algorithm	1.29396e+18	2020-08-13T17:26:35.000Z	0	0	negative
a-level algorithm	1.29396e+18	2020-08-13T17:26:33.000Z	51	21	anger
ofqual algorithm	1.29396e+18	2020-08-13T17:26:15.000Z	7	2	negative
a levels algorithm	1.29396e+18	2020-08-13T17:25:59.000Z	1	0	trust
a levels algorithm	1.29396e+18	2020-08-13T17:25:31.000Z	5	1	negative
a-level algorithm	1.29396e+18	2020-08-13T17:25:31.000Z	5	1	negative
a-levels algorithm	1.29396e+18	2020-08-13T17:24:13.000Z	4	1	anger
ofqual algorithm	1.29396e+18	2020-08-13T17:24:11.000Z	2	0	negative
a levels algorithm	1.29396e+18	2020-08-13T17:22:24.000Z	0	0	No emotion
ofqual algorithm	1.29396e+18	2020-08-13T17:20:51.000Z	19	4	trust
a-level algorithm	1.29396e+18	2020-08-13T17:20:40.000Z	6	3	anger
a-level algorithm	1.29396e+18	2020-08-13T17:20:19.000Z	2	1	trust
a-levels algorithm	1.29396e+18	2020-08-13T17:19:18.000Z	0	0	negative
a levels algorithm	1.29396e+18	2020-08-13T17:17:37.000Z	2	0	positive
a levels algorithm	1.29396e+18	2020-08-13T17:17:35.000Z	1	0	positive
a-level algorithm	1.29396e+18	2020-08-13T17:16:01.000Z	41	4	positive
ofqual algorithm	1.29396e+18	2020-08-13T17:15:16.000Z	20	7	negative
a-levels algorithm	1.29396e+18	2020-08-13T17:15:11.000Z	3	0	anger
a-level algorithm	1.29396e+18	2020-08-13T17:14:33.000Z	0	0	anger
a-levels algorithm	1.29396e+18	2020-08-13T17:14:33.000Z	0	0	anger
ofqual algorithm	1.29396e+18	2020-08-13T17:14:16.000Z	5	1	fear
a levels algorithm	1.29396e+18	2020-08-13T17:12:06.000Z	4	2	negative
a-levels algorithm	1.29396e+18	2020-08-13T17:12:06.000Z	4	2	negative
ofqual algorithm	1.29396e+18	2020-08-13T17:11:52.000Z	1	0	positive
ofqual algorithm	1.29396e+18	2020-08-13T17:11:22.000Z	0	0	negative
a-level algorithm	1.29396e+18	2020-08-13T17:10:53.000Z	0	0	trust
ofqual algorithm	1.29396e+18	2020-08-13T17:10:49.000Z	1	0	anticipation
a-levels algorithm	1.29396e+18	2020-08-13T17:10:35.000Z	1	0	positive
ofqual algorithm	1.29396e+18	2020-08-13T17:09:50.000Z	0	0	negative
a levels algorithm	1.29396e+18	2020-08-13T17:09:35.000Z	1	0	negative
ofqual algorithm	1.29396e+18	2020-08-13T17:08:25.000Z	0	0	positive
a-levels algorithm	1.29396e+18	2020-08-13T17:07:53.000Z	1	0	fear
a-levels algorithm	1.29396e+18	2020-08-13T17:07:41.000Z	3	1	positive
a levels algorithm	1.29396e+18	2020-08-13T17:06:33.000Z	58	6	trust
a-level algorithm	1.29396e+18	2020-08-13T17:06:20.000Z	0	0	trust
A level algorithm	1.29396e+18	2020-08-13T17:05:22.000Z	3	0	negative
a levels algorithm	1.29396e+18	2020-08-13T17:04:55.000Z	6	1	positive
a levels algorithm	1.29396e+18	2020-08-13T17:04:48.000Z	3	2	fear
a-level algorithm	1.29396e+18	2020-08-13T17:03:45.000Z	9	0	No emotion
a-level algorithm	1.29396e+18	2020-08-13T17:03:00.000Z	3	0	No emotion
ofqual algorithm	1.29396e+18	2020-08-13T17:00:56.000Z	0	0	fear
a levels algorithm	1.29396e+18	2020-08-13T17:00:14.000Z	0	0	negative
ofqual algorithm	1.29396e+18	2020-08-13T17:00:01.000Z	22	20	trust
a-level algorithm	1.29396e+18	2020-08-13T17:00:01.000Z	22	20	trust
a levels algorithm	1.29396e+18	2020-08-13T16:58:10.000Z	9	2	positive
a-level algorithm	1.29395e+18	2020-08-13T16:57:27.000Z	4	0	fear
a-level algorithm	1.29395e+18	2020-08-13T16:57:12.000Z	0	0	anger
ofqual algorithm	1.29395e+18	2020-08-13T16:56:58.000Z	1	0	negative
A level algorithm	1.29395e+18	2020-08-13T16:56:56.000Z	1	0	negative
a-level algorithm	1.29395e+18	2020-08-13T16:56:17.000Z	5	2	trust
ofqual algorithm	1.29395e+18	2020-08-13T16:55:56.000Z	1	0	trust
a-level algorithm	1.29395e+18	2020-08-13T16:55:22.000Z	1	0	trust
a levels algorithm	1.29395e+18	2020-08-13T16:54:33.000Z	6	8	negative
a-levels algorithm	1.29395e+18	2020-08-13T16:54:33.000Z	6	8	negative
a-levels algorithm	1.29395e+18	2020-08-13T16:54:28.000Z	0	0	negative
ofqual algorithm	1.29395e+18	2020-08-13T16:54:19.000Z	14	0	positive
a levels algorithm	1.29395e+18	2020-08-13T16:54:06.000Z	0	0	positive
ofqual algorithm	1.29395e+18	2020-08-13T16:53:49.000Z	3	0	trust
a levels algorithm	1.29395e+18	2020-08-13T16:53:24.000Z	0	0	negative
ofqual algorithm	1.29395e+18	2020-08-13T16:52:38.000Z	28	4	trust
a-level algorithm	1.29395e+18	2020-08-13T16:51:17.000Z	0	0	anger
ofqual algorithm	1.29395e+18	2020-08-13T16:50:45.000Z	0	0	positive
a levels algorithm	1.29395e+18	2020-08-13T16:50:44.000Z	0	0	positive
a-level algorithm	1.29395e+18	2020-08-13T16:50:41.000Z	0	0	positive
a-level algorithm	1.29395e+18	2020-08-13T16:50:22.000Z	3	0	positive
a-level algorithm	1.29395e+18	2020-08-13T16:48:11.000Z	4	0	No emotion
ofqual algorithm	1.29395e+18	2020-08-13T16:48:03.000Z	5	3	negative
a-level algorithm	1.29395e+18	2020-08-13T16:44:23.000Z	6	3	trust
a-level algorithm	1.29395e+18	2020-08-13T16:43:25.000Z	14	2	fear
ofqual algorithm	1.29395e+18	2020-08-13T16:43:22.000Z	1	0	negative
ofqual algorithm	1.29395e+18	2020-08-13T16:43:19.000Z	0	0	anger
a-level algorithm	1.29395e+18	2020-08-13T16:40:49.000Z	2	1	trust
ofqual algorithm	1.29395e+18	2020-08-13T16:40:45.000Z	0	0	positive
ofqual algorithm	1.29395e+18	2020-08-13T16:40:38.000Z	7	4	positive
a-level algorithm	1.29395e+18	2020-08-13T16:40:25.000Z	1	0	anger
ofqual algorithm	1.29395e+18	2020-08-13T16:40:14.000Z	12	5	trust
a-level algorithm	1.29395e+18	2020-08-13T16:39:52.000Z	13	0	negative
ofqual algorithm	1.29395e+18	2020-08-13T16:38:33.000Z	1	1	negative
a-level algorithm	1.29395e+18	2020-08-13T16:37:52.000Z	303	33	No emotion
ofqual algorithm	1.29395e+18	2020-08-13T16:37:50.000Z	2	0	trust
a-level algorithm	1.29395e+18	2020-08-13T16:37:28.000Z	7	8	negative
A level algorithm	1.29395e+18	2020-08-13T16:35:14.000Z	2	0	trust
a-level algorithm	1.29395e+18	2020-08-13T16:33:08.000Z	0	0	negative
a-level algorithm	1.29395e+18	2020-08-13T16:31:26.000Z	0	0	No emotion
a-level algorithm	1.29395e+18	2020-08-13T16:31:25.000Z	13	8	anticipation
a-level algorithm	1.29395e+18	2020-08-13T16:31:05.000Z	0	0	No emotion
ofqual algorithm	1.29395e+18	2020-08-13T16:29:43.000Z	0	2	positive
a-level algorithm	1.29395e+18	2020-08-13T16:27:18.000Z	0	0	trust
a-level algorithm	1.29395e+18	2020-08-13T16:25:56.000Z	1	0	negative
a-level algorithm	1.29395e+18	2020-08-13T16:22:54.000Z	2	0	fear
ofqual algorithm	1.29395e+18	2020-08-13T16:22:05.000Z	2	0	positive
ofqual algorithm	1.29395e+18	2020-08-13T16:20:51.000Z	17	8	positive
A level algorithm	1.29395e+18	2020-08-13T16:20:06.000Z	11	10	positive
a levels algorithm	1.29395e+18	2020-08-13T16:20:05.000Z	0	0	negative
a-level algorithm	1.29395e+18	2020-08-13T16:19:42.000Z	55	47	trust
a-levels algorithm	1.29395e+18	2020-08-13T16:19:37.000Z	2	0	negative
a-level algorithm	1.29395e+18	2020-08-13T16:19:23.000Z	1	0	fear
ofqual algorithm	1.29395e+18	2020-08-13T16:18:53.000Z	1	0	positive
a-level algorithm	1.29395e+18	2020-08-13T16:18:53.000Z	1	0	positive
a-level algorithm	1.29395e+18	2020-08-13T16:18:47.000Z	0	0	fear
a-level algorithm	1.29394e+18	2020-08-13T16:17:57.000Z	0	0	No emotion
a-level algorithm	1.29394e+18	2020-08-13T16:17:54.000Z	4	1	negative
ofqual algorithm	1.29394e+18	2020-08-13T16:17:40.000Z	0	0	negative
a-level algorithm	1.29394e+18	2020-08-13T16:16:58.000Z	24	2	anger
ofqual algorithm	1.29394e+18	2020-08-13T16:16:48.000Z	6	0	negative
a levels algorithm	1.29394e+18	2020-08-13T16:16:48.000Z	1	0	fear
a levels algorithm	1.29394e+18	2020-08-13T16:16:27.000Z	1	0	negative
a-level algorithm	1.29394e+18	2020-08-13T16:15:43.000Z	5	1	trust
a-level algorithm	1.29394e+18	2020-08-13T16:15:40.000Z	0	0	trust
a levels algorithm	1.29394e+18	2020-08-13T16:15:20.000Z	4	3	fear
a-level algorithm	1.29394e+18	2020-08-13T16:15:20.000Z	4	3	fear
a-level algorithm	1.29394e+18	2020-08-13T16:14:32.000Z	0	0	anger
a-levels algorithm	1.29394e+18	2020-08-13T16:14:32.000Z	0	0	anger
a-level algorithm	1.29394e+18	2020-08-13T16:13:20.000Z	20	6	trust
ofqual algorithm	1.29394e+18	2020-08-13T16:13:16.000Z	0	0	positive
a-levels algorithm	1.29394e+18	2020-08-13T16:12:59.000Z	19	3	trust
a-levels algorithm	1.29394e+18	2020-08-13T16:12:28.000Z	1	0	positive
a-level algorithm	1.29394e+18	2020-08-13T16:12:05.000Z	0	2	positive
a-level algorithm	1.29394e+18	2020-08-13T16:11:38.000Z	7	3	fear
ofqual algorithm	1.29394e+18	2020-08-13T16:11:14.000Z	2	2	No emotion
a-level algorithm	1.29394e+18	2020-08-13T16:09:06.000Z	0	0	No emotion
ofqual algorithm	1.29394e+18	2020-08-13T16:08:34.000Z	5	0	negative
a levels algorithm	1.29394e+18	2020-08-13T16:08:13.000Z	1	0	positive
a-level algorithm	1.29394e+18	2020-08-13T16:08:06.000Z	0	0	No emotion
ofqual algorithm	1.29394e+18	2020-08-13T16:07:23.000Z	0	0	positive
a-level algorithm	1.29394e+18	2020-08-13T16:06:26.000Z	0	0	anger
a-level algorithm	1.29394e+18	2020-08-13T16:06:14.000Z	0	0	anger
a-level algorithm	1.29394e+18	2020-08-13T16:05:06.000Z	1	0	negative
A level algorithm	1.29394e+18	2020-08-13T16:04:37.000Z	4	0	trust
a levels algorithm	1.29394e+18	2020-08-13T16:03:41.000Z	0	0	positive
a-level algorithm	1.29394e+18	2020-08-13T16:03:07.000Z	0	0	positive
a-levels algorithm	1.29394e+18	2020-08-13T16:02:36.000Z	2	0	positive
a-level algorithm	1.29394e+18	2020-08-13T16:02:31.000Z	0	0	trust
a-level algorithm	1.29394e+18	2020-08-13T16:02:13.000Z	3	0	No emotion
ofqual algorithm	1.29394e+18	2020-08-13T16:01:57.000Z	3	0	negative
ofqual algorithm	1.29394e+18	2020-08-13T16:01:45.000Z	1	2	trust
ofqual algorithm	1.29394e+18	2020-08-13T16:01:28.000Z	3	1	positive
ofqual algorithm	1.29394e+18	2020-08-13T16:01:23.000Z	0	0	negative
ofqual algorithm	1.29394e+18	2020-08-13T16:00:53.000Z	0	0	trust
a levels algorithm	1.29394e+18	2020-08-13T15:58:25.000Z	6	0	positive
A level algorithm	1.29394e+18	2020-08-13T15:58:24.000Z	1	0	positive
a-level algorithm	1.29394e+18	2020-08-13T15:58:11.000Z	0	0	anger
a-levels algorithm	1.29394e+18	2020-08-13T15:57:12.000Z	1	0	anger
a-level algorithm	1.29394e+18	2020-08-13T15:55:28.000Z	14	0	trust
a-level algorithm	1.29394e+18	2020-08-13T15:54:56.000Z	4	1	negative
a-levels algorithm	1.29394e+18	2020-08-13T15:53:42.000Z	2	0	anger
a-level algorithm	1.29394e+18	2020-08-13T15:51:22.000Z	1	1	trust
a-level algorithm	1.29394e+18	2020-08-13T15:50:54.000Z	0	0	positive
a-level algorithm	1.29394e+18	2020-08-13T15:49:08.000Z	0	0	fear
ofqual algorithm	1.29394e+18	2020-08-13T15:49:07.000Z	1	0	positive
ofqual algorithm	1.29394e+18	2020-08-13T15:49:00.000Z	7	1	trust
ofqual algorithm	1.29394e+18	2020-08-13T15:48:11.000Z	0	0	anger
a-level algorithm	1.29394e+18	2020-08-13T15:48:09.000Z	1	0	anger
ofqual algorithm	1.29394e+18	2020-08-13T15:48:01.000Z	0	0	positive
ofqual algorithm	1.29394e+18	2020-08-13T15:47:53.000Z	0	0	negative
ofqual algorithm	1.29394e+18	2020-08-13T15:46:43.000Z	0	0	trust
ofqual algorithm	1.29394e+18	2020-08-13T15:46:10.000Z	3	1	trust
A level algorithm	1.29394e+18	2020-08-13T15:45:49.000Z	3	0	fear
a-level algorithm	1.29394e+18	2020-08-13T15:43:11.000Z	2	1	anger
ofqual algorithm	1.29394e+18	2020-08-13T15:41:44.000Z	0	0	positive
ofqual algorithm	1.29394e+18	2020-08-13T15:41:29.000Z	3	2	No emotion
a-level algorithm	1.29394e+18	2020-08-13T15:40:43.000Z	2	0	negative
a levels algorithm	1.29394e+18	2020-08-13T15:40:26.000Z	30	13	negative
ofqual algorithm	1.29394e+18	2020-08-13T15:39:41.000Z	0	0	positive
ofqual algorithm	1.29394e+18	2020-08-13T15:38:50.000Z	82	5	positive
a-level algorithm	1.29393e+18	2020-08-13T15:38:03.000Z	11	8	anger
ofqual algorithm	1.29393e+18	2020-08-13T15:36:37.000Z	0	0	negative
a levels algorithm	1.29393e+18	2020-08-13T15:34:44.000Z	3	0	positive
a-level algorithm	1.29393e+18	2020-08-13T15:33:29.000Z	6	3	positive
ofqual algorithm	1.29393e+18	2020-08-13T15:33:10.000Z	0	0	anticipation
a levels algorithm	1.29393e+18	2020-08-13T15:33:07.000Z	1	0	trust
ofqual algorithm	1.29393e+18	2020-08-13T15:33:02.000Z	0	0	positive
ofqual algorithm	1.29393e+18	2020-08-13T15:31:53.000Z	13	1	positive
a levels algorithm	1.29393e+18	2020-08-13T15:31:41.000Z	1	1	positive
ofqual algorithm	1.29393e+18	2020-08-13T15:31:29.000Z	3	0	positive
a-level algorithm	1.29393e+18	2020-08-13T15:29:10.000Z	1	0	anger
A level algorithm	1.29393e+18	2020-08-13T15:27:48.000Z	4	2	positive
A level algorithm	1.29393e+18	2020-08-13T15:27:13.000Z	0	0	trust
a-level algorithm	1.29393e+18	2020-08-13T15:27:12.000Z	805	524	anger
a-level algorithm	1.29393e+18	2020-08-13T15:26:22.000Z	0	0	anger
ofqual algorithm	1.29393e+18	2020-08-13T15:25:20.000Z	0	0	anger
ofqual algorithm	1.29393e+18	2020-08-13T15:25:10.000Z	8	2	positive
a-levels algorithm	1.29393e+18	2020-08-13T15:24:32.000Z	0	0	negative
a levels algorithm	1.29393e+18	2020-08-13T15:24:10.000Z	0	0	positive
a-level algorithm	1.29393e+18	2020-08-13T15:24:10.000Z	0	0	positive
ofqual algorithm	1.29393e+18	2020-08-13T15:23:59.000Z	0	0	negative
a-level algorithm	1.29393e+18	2020-08-13T15:23:47.000Z	1	0	trust
ofqual algorithm	1.29393e+18	2020-08-13T15:23:44.000Z	0	0	trust
ofqual algorithm	1.29393e+18	2020-08-13T15:22:19.000Z	0	0	fear
a-level algorithm	1.29393e+18	2020-08-13T15:20:47.000Z	1	0	negative
a-level algorithm	1.29393e+18	2020-08-13T15:20:45.000Z	0	0	anger
a-level algorithm	1.29393e+18	2020-08-13T15:19:29.000Z	0	0	negative
ofqual algorithm	1.29393e+18	2020-08-13T15:18:20.000Z	1	0	positive
ofqual algorithm	1.29393e+18	2020-08-13T15:18:03.000Z	17	4	trust
ofqual algorithm	1.29393e+18	2020-08-13T15:16:44.000Z	0	1	fear
ofqual algorithm	1.29393e+18	2020-08-13T15:16:40.000Z	1	0	No emotion
a levels algorithm	1.29393e+18	2020-08-13T15:16:00.000Z	1	0	negative
a-level algorithm	1.29393e+18	2020-08-13T15:15:44.000Z	0	0	No emotion
ofqual algorithm	1.29393e+18	2020-08-13T15:13:17.000Z	165	59	trust
ofqual algorithm	1.29393e+18	2020-08-13T15:12:59.000Z	0	0	trust
a-level algorithm	1.29393e+18	2020-08-13T15:12:39.000Z	0	0	anger
ofqual algorithm	1.29393e+18	2020-08-13T15:12:26.000Z	0	0	anticipation
a-level algorithm	1.29393e+18	2020-08-13T15:09:48.000Z	4	0	fear
a-level algorithm	1.29393e+18	2020-08-13T15:09:46.000Z	13	11	anger
ofqual algorithm	1.29393e+18	2020-08-13T15:09:06.000Z	0	0	No emotion
a-levels algorithm	1.29393e+18	2020-08-13T15:08:00.000Z	9	0	positive
A level algorithm	1.29393e+18	2020-08-13T15:06:45.000Z	2	2	negative
a levels algorithm	1.29393e+18	2020-08-13T15:03:10.000Z	8	3	positive
ofqual algorithm	1.29393e+18	2020-08-13T15:02:11.000Z	0	0	anger
ofqual algorithm	1.29393e+18	2020-08-13T15:01:44.000Z	3	0	surprise
a-level algorithm	1.29393e+18	2020-08-13T15:00:34.000Z	17	3	negative
ofqual algorithm	1.29393e+18	2020-08-13T14:59:41.000Z	1	1	positive
a-level algorithm	1.29392e+18	2020-08-13T14:58:35.000Z	1	1	negative
a levels algorithm	1.29392e+18	2020-08-13T14:57:37.000Z	0	0	surprise
a-level algorithm	1.29392e+18	2020-08-13T14:56:57.000Z	14	6	positive
ofqual algorithm	1.29392e+18	2020-08-13T14:55:43.000Z	0	0	No emotion
ofqual algorithm	1.29392e+18	2020-08-13T14:55:30.000Z	600	337	fear
a-levels algorithm	1.29392e+18	2020-08-13T14:55:15.000Z	0	0	anger
a levels algorithm	1.29392e+18	2020-08-13T14:53:39.000Z	1	0	fear
a-level algorithm	1.29392e+18	2020-08-13T14:52:42.000Z	1	0	anticipation
a levels algorithm	1.29392e+18	2020-08-13T14:51:48.000Z	2	0	positive
a-level algorithm	1.29392e+18	2020-08-13T14:51:26.000Z	0	0	positive
ofqual algorithm	1.29392e+18	2020-08-13T14:49:38.000Z	372	107	negative
ofqual algorithm	1.29392e+18	2020-08-13T14:49:31.000Z	0	0	positive
ofqual algorithm	1.29392e+18	2020-08-13T14:48:05.000Z	3	0	negative
ofqual algorithm	1.29392e+18	2020-08-13T14:46:55.000Z	0	0	anticipation
a levels algorithm	1.29392e+18	2020-08-13T14:46:51.000Z	0	0	No emotion
ofqual algorithm	1.29392e+18	2020-08-13T14:46:28.000Z	0	0	No emotion
ofqual algorithm	1.29392e+18	2020-08-13T14:44:19.000Z	1	0	positive
a levels algorithm	1.29392e+18	2020-08-13T14:43:35.000Z	0	0	No emotion
a-levels algorithm	1.29392e+18	2020-08-13T14:43:35.000Z	0	0	No emotion
a-level algorithm	1.29392e+18	2020-08-13T14:42:26.000Z	0	0	negative
a-level algorithm	1.29392e+18	2020-08-13T14:41:37.000Z	6	6	trust
a levels algorithm	1.29392e+18	2020-08-13T14:41:23.000Z	118	5	negative
A level algorithm	1.29392e+18	2020-08-13T14:40:17.000Z	0	0	trust
a-level algorithm	1.29392e+18	2020-08-13T14:39:50.000Z	87	17	fear
a-level algorithm	1.29392e+18	2020-08-13T14:39:47.000Z	2	1	anger
ofqual algorithm	1.29392e+18	2020-08-13T14:39:05.000Z	2	0	trust
ofqual algorithm	1.29392e+18	2020-08-13T14:38:16.000Z	0	0	positive
a-level algorithm	1.29392e+18	2020-08-13T14:37:13.000Z	6	3	negative
a-level algorithm	1.29392e+18	2020-08-13T14:36:51.000Z	7	1	anger
ofqual algorithm	1.29392e+18	2020-08-13T14:35:33.000Z	2	0	positive
a-level algorithm	1.29392e+18	2020-08-13T14:35:16.000Z	1	0	No emotion
a levels algorithm	1.29392e+18	2020-08-13T14:33:44.000Z	1	0	positive
a levels algorithm	1.29392e+18	2020-08-13T14:33:16.000Z	6	9	trust
a-levels algorithm	1.29392e+18	2020-08-13T14:33:16.000Z	6	9	trust
a-level algorithm	1.29392e+18	2020-08-13T14:33:08.000Z	6	1	anger
ofqual algorithm	1.29392e+18	2020-08-13T14:33:01.000Z	33	16	negative
a-level algorithm	1.29392e+18	2020-08-13T14:32:42.000Z	3	0	trust
ofqual algorithm	1.29392e+18	2020-08-13T14:32:40.000Z	28	4	No emotion
a-level algorithm	1.29392e+18	2020-08-13T14:29:03.000Z	12	0	positive
ofqual algorithm	1.29392e+18	2020-08-13T14:28:47.000Z	0	0	anger
a-level algorithm	1.29392e+18	2020-08-13T14:28:45.000Z	6	0	positive
a levels algorithm	1.29392e+18	2020-08-13T14:28:14.000Z	19	7	positive
ofqual algorithm	1.29392e+18	2020-08-13T14:27:32.000Z	1	3	trust
a levels algorithm	1.29392e+18	2020-08-13T14:25:54.000Z	41	44	No emotion
ofqual algorithm	1.29392e+18	2020-08-13T14:25:42.000Z	1	0	fear
A level algorithm	1.29392e+18	2020-08-13T14:25:36.000Z	1601	594	trust
a-level algorithm	1.29392e+18	2020-08-13T14:25:28.000Z	0	0	negative
a-level algorithm	1.29392e+18	2020-08-13T14:24:28.000Z	20	24	anger
ofqual algorithm	1.29392e+18	2020-08-13T14:23:53.000Z	0	0	No emotion
a-level algorithm	1.29392e+18	2020-08-13T14:23:03.000Z	0	0	No emotion
a-level algorithm	1.29392e+18	2020-08-13T14:21:52.000Z	0	0	anger
a-level algorithm	1.29392e+18	2020-08-13T14:21:49.000Z	0	0	anger
a levels algorithm	1.29392e+18	2020-08-13T14:19:44.000Z	1	0	trust
a levels algorithm	1.29391e+18	2020-08-13T14:18:57.000Z	0	0	trust
a-level algorithm	1.29391e+18	2020-08-13T14:18:44.000Z	2	0	anger
a-level algorithm	1.29391e+18	2020-08-13T14:18:19.000Z	2	0	positive
ofqual algorithm	1.29391e+18	2020-08-13T14:18:11.000Z	217	87	trust
ofqual algorithm	1.29391e+18	2020-08-13T14:17:56.000Z	479	179	anger
a-level algorithm	1.29391e+18	2020-08-13T14:17:37.000Z	0	0	negative
a-level algorithm	1.29391e+18	2020-08-13T14:17:36.000Z	4	0	positive
ofqual algorithm	1.29391e+18	2020-08-13T14:14:11.000Z	1	0	positive
ofqual algorithm	1.29391e+18	2020-08-13T14:13:31.000Z	3	1	trust
a-level algorithm	1.29391e+18	2020-08-13T14:13:14.000Z	5	3	anger
ofqual algorithm	1.29391e+18	2020-08-13T14:13:02.000Z	1	0	trust
ofqual algorithm	1.29391e+18	2020-08-13T14:10:41.000Z	9	6	positive
a levels algorithm	1.29391e+18	2020-08-13T14:10:01.000Z	0	0	fear
a-level algorithm	1.29391e+18	2020-08-13T14:10:01.000Z	0	0	fear
a-level algorithm	1.29391e+18	2020-08-13T14:09:33.000Z	10	11	positive
a-level algorithm	1.29391e+18	2020-08-13T14:08:47.000Z	3	1	anger
a levels algorithm	1.29391e+18	2020-08-13T14:08:34.000Z	6	0	No emotion
ofqual algorithm	1.29391e+18	2020-08-13T14:08:18.000Z	6	0	positive
ofqual algorithm	1.29391e+18	2020-08-13T14:08:15.000Z	0	0	trust
ofqual algorithm	1.29391e+18	2020-08-13T14:06:43.000Z	3	1	No emotion
a-level algorithm	1.29391e+18	2020-08-13T14:06:03.000Z	4	0	fear
a levels algorithm	1.29391e+18	2020-08-13T14:04:49.000Z	7	1	positive
a-level algorithm	1.29391e+18	2020-08-13T14:04:39.000Z	0	0	No emotion
a-level algorithm	1.29391e+18	2020-08-13T14:04:21.000Z	6	3	No emotion
a-levels algorithm	1.29391e+18	2020-08-13T14:04:01.000Z	3	0	anger
a levels algorithm	1.29391e+18	2020-08-13T14:03:36.000Z	0	0	trust
a-level algorithm	1.29391e+18	2020-08-13T14:02:50.000Z	2	3	negative
a-level algorithm	1.29391e+18	2020-08-13T14:02:23.000Z	5	0	negative
a-level algorithm	1.29391e+18	2020-08-13T14:02:09.000Z	22	13	negative
a-level algorithm	1.29391e+18	2020-08-13T14:01:44.000Z	4	1	No emotion
a-level algorithm	1.29391e+18	2020-08-13T14:01:39.000Z	1	0	positive
A level algorithm	1.29391e+18	2020-08-13T14:01:14.000Z	1	0	anger
ofqual algorithm	1.29391e+18	2020-08-13T14:01:10.000Z	0	0	No emotion
ofqual algorithm	1.29391e+18	2020-08-13T13:59:58.000Z	3	0	negative
a levels algorithm	1.29391e+18	2020-08-13T13:59:52.000Z	0	0	positive
a-level algorithm	1.29391e+18	2020-08-13T13:59:51.000Z	0	0	fear
a-levels algorithm	1.29391e+18	2020-08-13T13:59:12.000Z	1	0	No emotion
a-level algorithm	1.29391e+18	2020-08-13T13:57:28.000Z	0	0	negative
a-level algorithm	1.29391e+18	2020-08-13T13:55:45.000Z	1	0	No emotion
a-level algorithm	1.29391e+18	2020-08-13T13:55:34.000Z	2	1	anger
a-levels algorithm	1.29391e+18	2020-08-13T13:52:04.000Z	4	0	No emotion
ofqual algorithm	1.29391e+18	2020-08-13T13:48:02.000Z	3	0	trust
ofqual algorithm	1.29391e+18	2020-08-13T13:47:01.000Z	0	0	No emotion
a-level algorithm	1.29391e+18	2020-08-13T13:47:00.000Z	10	6	negative
a-level algorithm	1.29391e+18	2020-08-13T13:46:38.000Z	7	1	anger
a levels algorithm	1.29391e+18	2020-08-13T13:46:33.000Z	382	132	anticipation
a-level algorithm	1.29391e+18	2020-08-13T13:46:27.000Z	2	1	fear
a-level algorithm	1.29391e+18	2020-08-13T13:44:25.000Z	385	226	anger
a-level algorithm	1.29391e+18	2020-08-13T13:43:50.000Z	1	0	No emotion
a levels algorithm	1.29391e+18	2020-08-13T13:43:45.000Z	9	6	fear
a-level algorithm	1.29391e+18	2020-08-13T13:42:49.000Z	2	2	surprise
ofqual algorithm	1.29391e+18	2020-08-13T13:41:45.000Z	3	2	trust
a levels algorithm	1.29391e+18	2020-08-13T13:39:28.000Z	1	0	positive
ofqual algorithm	1.2939e+18	2020-08-13T13:39:19.000Z	4	0	fear
ofqual algorithm	1.2939e+18	2020-08-13T13:38:55.000Z	0	0	positive
a-level algorithm	1.2939e+18	2020-08-13T13:38:55.000Z	0	0	positive
a-level algorithm	1.2939e+18	2020-08-13T13:38:38.000Z	30	3	positive
a levels algorithm	1.2939e+18	2020-08-13T13:37:07.000Z	1	0	positive
a-level algorithm	1.2939e+18	2020-08-13T13:36:56.000Z	1	2	No emotion
a-level algorithm	1.2939e+18	2020-08-13T13:36:40.000Z	0	0	No emotion
ofqual algorithm	1.2939e+18	2020-08-13T13:36:10.000Z	1	0	positive
ofqual algorithm	1.2939e+18	2020-08-13T13:34:32.000Z	14	0	positive
A level algorithm	1.2939e+18	2020-08-13T13:33:11.000Z	2	0	trust
a levels algorithm	1.2939e+18	2020-08-13T13:33:11.000Z	2	0	trust
a-level algorithm	1.2939e+18	2020-08-13T13:32:16.000Z	1	1	negative
a-level algorithm	1.2939e+18	2020-08-13T13:31:45.000Z	2	0	fear
a-levels algorithm	1.2939e+18	2020-08-13T13:31:08.000Z	0	0	positive
A level algorithm	1.2939e+18	2020-08-13T13:30:36.000Z	943	740	anger
ofqual algorithm	1.2939e+18	2020-08-13T13:30:17.000Z	0	0	No emotion
ofqual algorithm	1.2939e+18	2020-08-13T13:30:04.000Z	2	0	positive
a-level algorithm	1.2939e+18	2020-08-13T13:29:20.000Z	15	1	positive
a-level algorithm	1.2939e+18	2020-08-13T13:29:05.000Z	4	0	trust
a-levels algorithm	1.2939e+18	2020-08-13T13:28:19.000Z	16	0	No emotion
a levels algorithm	1.2939e+18	2020-08-13T13:28:14.000Z	1	0	positive
a levels algorithm	1.2939e+18	2020-08-13T13:28:03.000Z	0	0	positive
ofqual algorithm	1.2939e+18	2020-08-13T13:27:54.000Z	3	1	surprise
a-levels algorithm	1.2939e+18	2020-08-13T13:25:51.000Z	14	3	negative
a-levels algorithm	1.2939e+18	2020-08-13T13:25:48.000Z	0	0	anger
a-levels algorithm	1.2939e+18	2020-08-13T13:23:25.000Z	1	0	negative
a-level algorithm	1.2939e+18	2020-08-13T13:21:38.000Z	9	0	fear
a-level algorithm	1.2939e+18	2020-08-13T13:21:15.000Z	3	0	No emotion
ofqual algorithm	1.2939e+18	2020-08-13T13:20:46.000Z	1	0	No emotion
a-level algorithm	1.2939e+18	2020-08-13T13:20:46.000Z	1	0	No emotion
a-level algorithm	1.2939e+18	2020-08-13T13:20:45.000Z	162	50	positive
ofqual algorithm	1.2939e+18	2020-08-13T13:20:07.000Z	7	0	No emotion
a-level algorithm	1.2939e+18	2020-08-13T13:19:59.000Z	1	0	trust
ofqual algorithm	1.2939e+18	2020-08-13T13:19:52.000Z	1	0	No emotion
a-level algorithm	1.2939e+18	2020-08-13T13:19:52.000Z	1	0	No emotion
a-level algorithm	1.2939e+18	2020-08-13T13:19:35.000Z	21	8	fear
a-level algorithm	1.2939e+18	2020-08-13T13:19:19.000Z	0	0	No emotion
a-level algorithm	1.2939e+18	2020-08-13T13:18:44.000Z	10	4	trust
a-level algorithm	1.2939e+18	2020-08-13T13:18:41.000Z	0	0	No emotion
ofqual algorithm	1.2939e+18	2020-08-13T13:18:12.000Z	1	1	positive
a-level algorithm	1.2939e+18	2020-08-13T13:18:12.000Z	1	1	positive
a-level algorithm	1.2939e+18	2020-08-13T13:18:08.000Z	0	0	No emotion
a-level algorithm	1.2939e+18	2020-08-13T13:17:49.000Z	0	0	trust
a-level algorithm	1.2939e+18	2020-08-13T13:17:36.000Z	0	0	No emotion
ofqual algorithm	1.2939e+18	2020-08-13T13:16:19.000Z	1	1	trust
a-level algorithm	1.2939e+18	2020-08-13T13:15:54.000Z	1	0	No emotion
ofqual algorithm	1.2939e+18	2020-08-13T13:15:53.000Z	1	0	positive
a-level algorithm	1.2939e+18	2020-08-13T13:15:23.000Z	3	1	No emotion
a-level algorithm	1.2939e+18	2020-08-13T13:14:46.000Z	5	2	trust
a-level algorithm	1.2939e+18	2020-08-13T13:14:14.000Z	0	0	No emotion
a-level algorithm	1.2939e+18	2020-08-13T13:13:28.000Z	1	0	No emotion
a levels algorithm	1.2939e+18	2020-08-13T13:13:03.000Z	2	0	positive
a-level algorithm	1.2939e+18	2020-08-13T13:13:03.000Z	2	0	No emotion
a-level algorithm	1.2939e+18	2020-08-13T13:12:55.000Z	15	3	trust
a-level algorithm	1.2939e+18	2020-08-13T13:12:24.000Z	3	1	trust
ofqual algorithm	1.2939e+18	2020-08-13T13:12:10.000Z	10	5	positive
ofqual algorithm	1.2939e+18	2020-08-13T13:11:59.000Z	7	0	negative
a-levels algorithm	1.2939e+18	2020-08-13T13:11:31.000Z	0	0	fear
a-level algorithm	1.2939e+18	2020-08-13T13:11:14.000Z	1	0	No emotion
a-level algorithm	1.2939e+18	2020-08-13T13:11:06.000Z	1	0	No emotion
ofqual algorithm	1.2939e+18	2020-08-13T13:11:03.000Z	15	11	anger
a-level algorithm	1.2939e+18	2020-08-13T13:11:03.000Z	15	11	anger
a-level algorithm	1.2939e+18	2020-08-13T13:10:49.000Z	0	0	No emotion
ofqual algorithm	1.2939e+18	2020-08-13T13:10:29.000Z	2	0	anger
ofqual algorithm	1.2939e+18	2020-08-13T13:09:54.000Z	0	0	No emotion
a-level algorithm	1.2939e+18	2020-08-13T13:09:39.000Z	0	0	No emotion
a-level algorithm	1.2939e+18	2020-08-13T13:09:35.000Z	0	0	positive
ofqual algorithm	1.2939e+18	2020-08-13T13:08:29.000Z	0	0	positive
a-levels algorithm	1.2939e+18	2020-08-13T13:08:15.000Z	0	0	fear
a-level algorithm	1.2939e+18	2020-08-13T13:07:55.000Z	0	0	trust
a-level algorithm	1.2939e+18	2020-08-13T13:07:21.000Z	9	1	trust
ofqual algorithm	1.2939e+18	2020-08-13T13:06:55.000Z	2	0	trust
a levels algorithm	1.2939e+18	2020-08-13T13:06:49.000Z	2	0	positive
a levels algorithm	1.2939e+18	2020-08-13T13:06:17.000Z	13	0	No emotion
a levels algorithm	1.2939e+18	2020-08-13T13:06:05.000Z	11	0	positive
ofqual algorithm	1.2939e+18	2020-08-13T13:05:54.000Z	3	0	positive
a-level algorithm	1.2939e+18	2020-08-13T13:05:14.000Z	2	1	trust
a-level algorithm	1.2939e+18	2020-08-13T13:04:27.000Z	3	0	trust
ofqual algorithm	1.2939e+18	2020-08-13T13:04:01.000Z	7	3	trust
A level algorithm	1.2939e+18	2020-08-13T13:02:09.000Z	9	0	positive
a levels algorithm	1.2939e+18	2020-08-13T13:02:09.000Z	9	0	positive
ofqual algorithm	1.2939e+18	2020-08-13T13:00:41.000Z	5	1	positive
ofqual algorithm	1.29389e+18	2020-08-13T12:59:29.000Z	0	0	negative
A level algorithm	1.29389e+18	2020-08-13T12:58:18.000Z	0	0	trust
a-level algorithm	1.29389e+18	2020-08-13T12:57:25.000Z	2	0	anger
ofqual algorithm	1.29389e+18	2020-08-13T12:57:17.000Z	2	0	positive
ofqual algorithm	1.29389e+18	2020-08-13T12:57:08.000Z	5	0	No emotion
a levels algorithm	1.29389e+18	2020-08-13T12:57:08.000Z	5	0	No emotion
A level algorithm	1.29389e+18	2020-08-13T12:56:39.000Z	2	0	anger
a levels algorithm	1.29389e+18	2020-08-13T12:54:48.000Z	4	3	fear
a-levels algorithm	1.29389e+18	2020-08-13T12:54:48.000Z	4	3	fear
a-level algorithm	1.29389e+18	2020-08-13T12:54:15.000Z	1	0	positive
A level algorithm	1.29389e+18	2020-08-13T12:54:08.000Z	12	2	trust
a-level algorithm	1.29389e+18	2020-08-13T12:53:01.000Z	1	0	trust
A level algorithm	1.29389e+18	2020-08-13T12:52:50.000Z	0	0	trust
a levels algorithm	1.29389e+18	2020-08-13T12:51:53.000Z	3814	689	positive
ofqual algorithm	1.29389e+18	2020-08-13T12:51:45.000Z	3	0	fear
ofqual algorithm	1.29389e+18	2020-08-13T12:50:42.000Z	0	0	negative
a-level algorithm	1.29389e+18	2020-08-13T12:50:32.000Z	1	0	negative
a-level algorithm	1.29389e+18	2020-08-13T12:49:47.000Z	1	0	trust
ofqual algorithm	1.29389e+18	2020-08-13T12:48:34.000Z	1	0	positive
ofqual algorithm	1.29389e+18	2020-08-13T12:48:09.000Z	0	0	negative
ofqual algorithm	1.29389e+18	2020-08-13T12:47:36.000Z	0	0	positive
a-level algorithm	1.29389e+18	2020-08-13T12:47:33.000Z	2	0	trust
a-level algorithm	1.29389e+18	2020-08-13T12:47:01.000Z	1	2	trust
a-level algorithm	1.29389e+18	2020-08-13T12:46:54.000Z	11	2	disgust
a levels algorithm	1.29389e+18	2020-08-13T12:46:37.000Z	0	0	positive
A level algorithm	1.29389e+18	2020-08-13T12:44:43.000Z	0	0	fear
a-level algorithm	1.29389e+18	2020-08-13T12:44:23.000Z	6	0	No emotion
a-level algorithm	1.29389e+18	2020-08-13T12:42:01.000Z	4	0	negative
a-level algorithm	1.29389e+18	2020-08-13T12:41:40.000Z	1737	639	positive
a-level algorithm	1.29389e+18	2020-08-13T12:40:39.000Z	0	0	positive
a-levels algorithm	1.29389e+18	2020-08-13T12:38:26.000Z	1	0	positive
ofqual algorithm	1.29389e+18	2020-08-13T12:38:22.000Z	0	0	No emotion
ofqual algorithm	1.29389e+18	2020-08-13T12:38:17.000Z	6	0	positive
a-level algorithm	1.29389e+18	2020-08-13T12:38:15.000Z	3	0	negative
ofqual algorithm	1.29389e+18	2020-08-13T12:38:02.000Z	0	0	anticipation
ofqual algorithm	1.29389e+18	2020-08-13T12:38:01.000Z	0	0	No emotion
a levels algorithm	1.29389e+18	2020-08-13T12:37:31.000Z	2	1	positive
ofqual algorithm	1.29389e+18	2020-08-13T12:37:13.000Z	0	0	negative
ofqual algorithm	1.29389e+18	2020-08-13T12:36:26.000Z	2	1	positive
a levels algorithm	1.29389e+18	2020-08-13T12:35:37.000Z	11	7	trust
ofqual algorithm	1.29389e+18	2020-08-13T12:35:37.000Z	0	0	trust
ofqual algorithm	1.29389e+18	2020-08-13T12:35:21.000Z	5	1	trust
a-levels algorithm	1.29389e+18	2020-08-13T12:34:29.000Z	2	1	positive
a-level algorithm	1.29389e+18	2020-08-13T12:34:16.000Z	1	0	trust
a-level algorithm	1.29389e+18	2020-08-13T12:33:55.000Z	2	0	No emotion
a levels algorithm	1.29389e+18	2020-08-13T12:32:29.000Z	1	0	negative
a-levels algorithm	1.29389e+18	2020-08-13T12:32:29.000Z	1	0	negative
ofqual algorithm	1.29389e+18	2020-08-13T12:31:32.000Z	25	3	positive
ofqual algorithm	1.29389e+18	2020-08-13T12:31:24.000Z	1	0	trust
a-levels algorithm	1.29389e+18	2020-08-13T12:30:47.000Z	22	1	negative
ofqual algorithm	1.29389e+18	2020-08-13T12:29:44.000Z	10	2	trust
A level algorithm	1.29389e+18	2020-08-13T12:28:08.000Z	1	1	trust
a-level algorithm	1.29389e+18	2020-08-13T12:27:55.000Z	0	0	trust
ofqual algorithm	1.29389e+18	2020-08-13T12:27:00.000Z	0	0	trust
a-levels algorithm	1.29389e+18	2020-08-13T12:27:00.000Z	0	0	fear
ofqual algorithm	1.29389e+18	2020-08-13T12:26:51.000Z	4041	1476	negative
ofqual algorithm	1.29389e+18	2020-08-13T12:26:03.000Z	0	0	fear
a levels algorithm	1.29389e+18	2020-08-13T12:25:16.000Z	1462	137	positive
a-level algorithm	1.29389e+18	2020-08-13T12:24:31.000Z	1	0	negative
a levels algorithm	1.29389e+18	2020-08-13T12:24:15.000Z	1	0	positive
ofqual algorithm	1.29389e+18	2020-08-13T12:24:03.000Z	4	0	trust
ofqual algorithm	1.29389e+18	2020-08-13T12:23:58.000Z	3349	2446	positive
a-level algorithm	1.29389e+18	2020-08-13T12:23:58.000Z	3349	2446	positive
ofqual algorithm	1.29389e+18	2020-08-13T12:22:52.000Z	1	0	positive
ofqual algorithm	1.29389e+18	2020-08-13T12:22:51.000Z	4	2	anger
a-level algorithm	1.29389e+18	2020-08-13T12:22:30.000Z	0	0	surprise
a-level algorithm	1.29389e+18	2020-08-13T12:21:48.000Z	0	0	trust
a-level algorithm	1.29389e+18	2020-08-13T12:20:54.000Z	0	0	trust
a-level algorithm	1.29389e+18	2020-08-13T12:20:15.000Z	3	1	trust
ofqual algorithm	1.29388e+18	2020-08-13T12:19:32.000Z	0	0	fear
a levels algorithm	1.29388e+18	2020-08-13T12:19:09.000Z	47	5	trust
a-level algorithm	1.29388e+18	2020-08-13T12:18:45.000Z	4	1	anger
a-level algorithm	1.29388e+18	2020-08-13T12:18:12.000Z	2	0	No emotion
ofqual algorithm	1.29388e+18	2020-08-13T12:17:50.000Z	2	2	positive
ofqual algorithm	1.29388e+18	2020-08-13T12:17:38.000Z	1	2	positive
a-level algorithm	1.29388e+18	2020-08-13T12:17:38.000Z	1	2	positive
a-level algorithm	1.29388e+18	2020-08-13T12:16:38.000Z	7	5	trust
a-level algorithm	1.29388e+18	2020-08-13T12:16:04.000Z	2	0	positive
a-level algorithm	1.29388e+18	2020-08-13T12:15:09.000Z	1	1	negative
a levels algorithm	1.29388e+18	2020-08-13T12:14:45.000Z	10	4	trust
ofqual algorithm	1.29388e+18	2020-08-13T12:13:11.000Z	0	0	negative
a-level algorithm	1.29388e+18	2020-08-13T12:12:52.000Z	0	0	negative
a-level algorithm	1.29388e+18	2020-08-13T12:12:22.000Z	4	3	positive
ofqual algorithm	1.29388e+18	2020-08-13T12:10:13.000Z	0	0	anger
a levels algorithm	1.29388e+18	2020-08-13T12:10:03.000Z	1	0	anticipation
a-level algorithm	1.29388e+18	2020-08-13T12:08:29.000Z	21	8	positive
a-level algorithm	1.29388e+18	2020-08-13T12:07:23.000Z	5	1	fear
ofqual algorithm	1.29388e+18	2020-08-13T12:07:08.000Z	0	0	trust
ofqual algorithm	1.29388e+18	2020-08-13T12:05:48.000Z	5	0	trust
a levels algorithm	1.29388e+18	2020-08-13T12:05:18.000Z	12	1	negative
a levels algorithm	1.29388e+18	2020-08-13T12:03:54.000Z	0	0	negative
a-level algorithm	1.29388e+18	2020-08-13T12:03:42.000Z	1	1	fear
a-level algorithm	1.29388e+18	2020-08-13T12:01:09.000Z	0	0	No emotion
a-level algorithm	1.29388e+18	2020-08-13T12:00:17.000Z	1	0	positive
a-level algorithm	1.29388e+18	2020-08-13T12:00:01.000Z	0	0	positive
a-levels algorithm	1.29388e+18	2020-08-13T11:59:25.000Z	6	0	trust
ofqual algorithm	1.29388e+18	2020-08-13T11:57:53.000Z	0	0	No emotion
ofqual algorithm	1.29388e+18	2020-08-13T11:57:51.000Z	2	0	negative
ofqual algorithm	1.29388e+18	2020-08-13T11:55:22.000Z	1	0	positive
a-level algorithm	1.29388e+18	2020-08-13T11:55:22.000Z	1	0	positive
a-level algorithm	1.29388e+18	2020-08-13T11:53:32.000Z	2	0	negative
a levels algorithm	1.29388e+18	2020-08-13T11:53:00.000Z	0	0	No emotion
a-level algorithm	1.29388e+18	2020-08-13T11:52:56.000Z	66	27	positive
a-level algorithm	1.29388e+18	2020-08-13T11:52:38.000Z	0	0	anger
a-levels algorithm	1.29388e+18	2020-08-13T11:49:24.000Z	73	17	trust
a-level algorithm	1.29388e+18	2020-08-13T11:47:52.000Z	4	3	trust
ofqual algorithm	1.29388e+18	2020-08-13T11:46:53.000Z	2	0	fear
a-level algorithm	1.29388e+18	2020-08-13T11:46:43.000Z	8	2	positive
A level algorithm	1.29388e+18	2020-08-13T11:46:33.000Z	9	0	trust
A level algorithm	1.29388e+18	2020-08-13T11:46:01.000Z	2	0	trust
ofqual algorithm	1.29388e+18	2020-08-13T11:45:58.000Z	2	0	No emotion
ofqual algorithm	1.29388e+18	2020-08-13T11:45:57.000Z	1	0	fear
ofqual algorithm	1.29388e+18	2020-08-13T11:45:03.000Z	2	0	trust
ofqual algorithm	1.29388e+18	2020-08-13T11:44:58.000Z	77	0	No emotion
a-level algorithm	1.29388e+18	2020-08-13T11:44:24.000Z	3	2	negative
a levels algorithm	1.29388e+18	2020-08-13T11:43:55.000Z	1	0	positive
a-level algorithm	1.29388e+18	2020-08-13T11:43:42.000Z	1	0	positive
a-level algorithm	1.29388e+18	2020-08-13T11:43:30.000Z	1	0	trust
a-level algorithm	1.29388e+18	2020-08-13T11:41:06.000Z	11	0	negative
ofqual algorithm	1.29388e+18	2020-08-13T11:40:53.000Z	5	1	positive
a levels algorithm	1.29388e+18	2020-08-13T11:40:15.000Z	14	0	trust
a levels algorithm	1.29387e+18	2020-08-13T11:38:26.000Z	0	0	positive
ofqual algorithm	1.29387e+18	2020-08-13T11:36:39.000Z	5	0	negative
ofqual algorithm	1.29387e+18	2020-08-13T11:36:03.000Z	55	4	trust
a-level algorithm	1.29387e+18	2020-08-13T11:35:17.000Z	0	0	fear
A level algorithm	1.29387e+18	2020-08-13T11:33:57.000Z	54	12	positive
a-level algorithm	1.29387e+18	2020-08-13T11:33:36.000Z	6	2	positive
ofqual algorithm	1.29387e+18	2020-08-13T11:32:04.000Z	31	0	anger
a levels algorithm	1.29387e+18	2020-08-13T11:28:53.000Z	1	0	anger
a-level algorithm	1.29387e+18	2020-08-13T11:28:14.000Z	45	28	No emotion
a-level algorithm	1.29387e+18	2020-08-13T11:28:09.000Z	0	0	trust
a levels algorithm	1.29387e+18	2020-08-13T11:28:07.000Z	0	0	trust
a levels algorithm	1.29387e+18	2020-08-13T11:25:56.000Z	0	0	negative
a-level algorithm	1.29387e+18	2020-08-13T11:25:41.000Z	16	11	positive
a-level algorithm	1.29387e+18	2020-08-13T11:24:33.000Z	6	1	anger
ofqual algorithm	1.29387e+18	2020-08-13T11:21:58.000Z	3	2	positive
a levels algorithm	1.29387e+18	2020-08-13T11:21:37.000Z	0	0	anger
ofqual algorithm	1.29387e+18	2020-08-13T11:21:05.000Z	0	0	trust
ofqual algorithm	1.29387e+18	2020-08-13T11:20:44.000Z	3	1	trust
a levels algorithm	1.29387e+18	2020-08-13T11:20:36.000Z	0	0	trust
ofqual algorithm	1.29387e+18	2020-08-13T11:20:09.000Z	1	0	No emotion
ofqual algorithm	1.29387e+18	2020-08-13T11:19:22.000Z	2	1	positive
ofqual algorithm	1.29387e+18	2020-08-13T11:19:10.000Z	0	0	trust
a levels algorithm	1.29387e+18	2020-08-13T11:18:07.000Z	4	0	fear
ofqual algorithm	1.29387e+18	2020-08-13T11:18:07.000Z	1	0	trust
ofqual algorithm	1.29387e+18	2020-08-13T11:16:56.000Z	229	51	positive
a-level algorithm	1.29387e+18	2020-08-13T11:15:59.000Z	3	0	negative
a levels algorithm	1.29387e+18	2020-08-13T11:15:47.000Z	20	0	anger
ofqual algorithm	1.29387e+18	2020-08-13T11:15:42.000Z	1	0	negative
ofqual algorithm	1.29387e+18	2020-08-13T11:14:53.000Z	0	0	No emotion
a levels algorithm	1.29387e+18	2020-08-13T11:12:41.000Z	1	1	surprise
a levels algorithm	1.29387e+18	2020-08-13T11:11:51.000Z	1	1	trust
a-level algorithm	1.29387e+18	2020-08-13T11:10:50.000Z	10	7	negative
a-level algorithm	1.29387e+18	2020-08-13T11:10:39.000Z	0	1	negative
a-level algorithm	1.29387e+18	2020-08-13T11:10:32.000Z	3	1	positive
a levels algorithm	1.29387e+18	2020-08-13T11:10:03.000Z	2	0	negative
a-level algorithm	1.29387e+18	2020-08-13T11:08:16.000Z	3	0	trust
A level algorithm	1.29387e+18	2020-08-13T11:06:45.000Z	1	0	trust
a-level algorithm	1.29387e+18	2020-08-13T11:06:13.000Z	3	1	anger
a-levels algorithm	1.29387e+18	2020-08-13T11:05:47.000Z	22	16	negative
a-level algorithm	1.29387e+18	2020-08-13T11:04:27.000Z	0	0	anger
a levels algorithm	1.29387e+18	2020-08-13T11:03:41.000Z	0	0	fear
a-level algorithm	1.29387e+18	2020-08-13T11:02:55.000Z	2	0	trust
A level algorithm	1.29387e+18	2020-08-13T11:01:39.000Z	1	1	positive
a-levels algorithm	1.29387e+18	2020-08-13T11:00:38.000Z	30	2	trust
a-level algorithm	1.29386e+18	2020-08-13T11:00:21.000Z	55	12	trust
ofqual algorithm	1.29386e+18	2020-08-13T10:59:49.000Z	2	0	trust
a-levels algorithm	1.29386e+18	2020-08-13T10:59:49.000Z	0	0	trust
ofqual algorithm	1.29386e+18	2020-08-13T10:59:19.000Z	1	0	trust
A level algorithm	1.29386e+18	2020-08-13T10:58:44.000Z	3	0	trust
ofqual algorithm	1.29386e+18	2020-08-13T10:58:18.000Z	0	0	trust
a-level algorithm	1.29386e+18	2020-08-13T10:58:18.000Z	0	0	trust
a-level algorithm	1.29386e+18	2020-08-13T10:57:08.000Z	1	0	negative
ofqual algorithm	1.29386e+18	2020-08-13T10:55:47.000Z	4	0	fear
a-level algorithm	1.29386e+18	2020-08-13T10:53:07.000Z	660	385	positive
a-level algorithm	1.29386e+18	2020-08-13T10:52:44.000Z	0	0	negative
a-level algorithm	1.29386e+18	2020-08-13T10:52:41.000Z	4	0	trust
a-level algorithm	1.29386e+18	2020-08-13T10:51:18.000Z	4	0	trust
a-level algorithm	1.29386e+18	2020-08-13T10:48:22.000Z	2	0	positive
ofqual algorithm	1.29386e+18	2020-08-13T10:47:49.000Z	15	9	trust
ofqual algorithm	1.29386e+18	2020-08-13T10:47:48.000Z	0	0	fear
ofqual algorithm	1.29386e+18	2020-08-13T10:45:52.000Z	38	1	anticipation
A level algorithm	1.29386e+18	2020-08-13T10:44:21.000Z	1	0	trust
ofqual algorithm	1.29386e+18	2020-08-13T10:43:14.000Z	0	0	No emotion
a levels algorithm	1.29386e+18	2020-08-13T10:42:38.000Z	2	0	fear
a-level algorithm	1.29386e+18	2020-08-13T10:42:11.000Z	2	0	positive
ofqual algorithm	1.29386e+18	2020-08-13T10:42:07.000Z	2	0	fear
ofqual algorithm	1.29386e+18	2020-08-13T10:42:01.000Z	9	2	negative
a-level algorithm	1.29386e+18	2020-08-13T10:41:57.000Z	49	4	fear
ofqual algorithm	1.29386e+18	2020-08-13T10:41:47.000Z	2	0	fear
a-level algorithm	1.29386e+18	2020-08-13T10:41:28.000Z	2	0	trust
a-levels algorithm	1.29386e+18	2020-08-13T10:41:16.000Z	2	0	positive
a levels algorithm	1.29386e+18	2020-08-13T10:41:04.000Z	1	0	positive
a-level algorithm	1.29386e+18	2020-08-13T10:40:32.000Z	1	0	trust
ofqual algorithm	1.29386e+18	2020-08-13T10:40:01.000Z	33	18	positive
ofqual algorithm	1.29386e+18	2020-08-13T10:38:57.000Z	20	4	anticipation
a-levels algorithm	1.29386e+18	2020-08-13T10:37:31.000Z	2041	266	fear
a levels algorithm	1.29386e+18	2020-08-13T10:37:05.000Z	5	0	fear
a-levels algorithm	1.29386e+18	2020-08-13T10:36:55.000Z	4	1	surprise
a-level algorithm	1.29386e+18	2020-08-13T10:36:44.000Z	15	1	anticipation
a-level algorithm	1.29386e+18	2020-08-13T10:33:36.000Z	10	0	No emotion
a-level algorithm	1.29386e+18	2020-08-13T10:32:04.000Z	2	0	anger
ofqual algorithm	1.29386e+18	2020-08-13T10:32:03.000Z	1	0	negative
a-level algorithm	1.29386e+18	2020-08-13T10:32:03.000Z	1	0	negative
ofqual algorithm	1.29386e+18	2020-08-13T10:32:00.000Z	1	0	positive
a-level algorithm	1.29386e+18	2020-08-13T10:32:00.000Z	1	0	positive
a levels algorithm	1.29386e+18	2020-08-13T10:31:24.000Z	0	0	trust
a-level algorithm	1.29386e+18	2020-08-13T10:31:24.000Z	0	0	trust
a levels algorithm	1.29386e+18	2020-08-13T10:31:12.000Z	2	0	No emotion
a levels algorithm	1.29386e+18	2020-08-13T10:29:39.000Z	149	20	negative
A level algorithm	1.29386e+18	2020-08-13T10:29:25.000Z	0	0	trust
a-levels algorithm	1.29386e+18	2020-08-13T10:29:20.000Z	1	0	No emotion
a-level algorithm	1.29386e+18	2020-08-13T10:28:16.000Z	14	2	surprise
a-level algorithm	1.29386e+18	2020-08-13T10:27:54.000Z	5	0	negative
a-level algorithm	1.29386e+18	2020-08-13T10:27:23.000Z	4	0	anger
ofqual algorithm	1.29386e+18	2020-08-13T10:27:13.000Z	6	4	trust
ofqual algorithm	1.29386e+18	2020-08-13T10:26:17.000Z	2	0	positive
ofqual algorithm	1.29386e+18	2020-08-13T10:24:50.000Z	1	1	trust
a levels algorithm	1.29386e+18	2020-08-13T10:24:50.000Z	1	1	trust
ofqual algorithm	1.29386e+18	2020-08-13T10:23:47.000Z	3	1	anger
a-level algorithm	1.29386e+18	2020-08-13T10:23:47.000Z	3	1	anger
a-level algorithm	1.29386e+18	2020-08-13T10:21:44.000Z	1	1	positive
a levels algorithm	1.29386e+18	2020-08-13T10:21:01.000Z	23	0	positive
a levels algorithm	1.29386e+18	2020-08-13T10:20:55.000Z	47	0	positive
a-level algorithm	1.29385e+18	2020-08-13T10:19:46.000Z	6	0	surprise
ofqual algorithm	1.29385e+18	2020-08-13T10:19:13.000Z	1	0	negative
a-level algorithm	1.29385e+18	2020-08-13T10:18:38.000Z	2	0	fear
a-level algorithm	1.29385e+18	2020-08-13T10:16:43.000Z	6	1	positive
a-level algorithm	1.29385e+18	2020-08-13T10:16:14.000Z	20	3	negative
a levels algorithm	1.29385e+18	2020-08-13T10:15:26.000Z	2	0	negative
ofqual algorithm	1.29385e+18	2020-08-13T10:13:07.000Z	0	0	trust
a-level algorithm	1.29385e+18	2020-08-13T10:12:54.000Z	2	0	negative
ofqual algorithm	1.29385e+18	2020-08-13T10:12:19.000Z	13	14	trust
a-level algorithm	1.29385e+18	2020-08-13T10:12:04.000Z	2	0	negative
ofqual algorithm	1.29385e+18	2020-08-13T10:11:12.000Z	0	0	trust
a levels algorithm	1.29385e+18	2020-08-13T10:11:07.000Z	0	0	trust
a-level algorithm	1.29385e+18	2020-08-13T10:10:39.000Z	15	3	positive
a levels algorithm	1.29385e+18	2020-08-13T10:07:58.000Z	16	3	anger
a-level algorithm	1.29385e+18	2020-08-13T10:06:48.000Z	5	0	positive
a-levels algorithm	1.29385e+18	2020-08-13T10:06:43.000Z	2	0	positive
a-level algorithm	1.29385e+18	2020-08-13T10:06:19.000Z	0	0	positive
a levels algorithm	1.29385e+18	2020-08-13T10:06:08.000Z	237	26	anger
A level algorithm	1.29385e+18	2020-08-13T10:05:07.000Z	49	16	trust
ofqual algorithm	1.29385e+18	2020-08-13T10:02:56.000Z	1	0	positive
a-level algorithm	1.29385e+18	2020-08-13T10:02:55.000Z	6	1	No emotion
ofqual algorithm	1.29385e+18	2020-08-13T10:01:14.000Z	5	0	trust
a-levels algorithm	1.29385e+18	2020-08-13T09:59:42.000Z	8	0	positive
ofqual algorithm	1.29385e+18	2020-08-13T09:59:27.000Z	3	0	trust
a-level algorithm	1.29385e+18	2020-08-13T09:59:11.000Z	3	2	trust
ofqual algorithm	1.29385e+18	2020-08-13T09:59:08.000Z	1	0	trust
ofqual algorithm	1.29385e+18	2020-08-13T09:58:51.000Z	0	0	trust
a-level algorithm	1.29385e+18	2020-08-13T09:56:02.000Z	0	0	positive
ofqual algorithm	1.29385e+18	2020-08-13T09:55:43.000Z	4	0	negative
ofqual algorithm	1.29385e+18	2020-08-13T09:55:31.000Z	2	1	No emotion
a-level algorithm	1.29385e+18	2020-08-13T09:55:09.000Z	34	4	negative
ofqual algorithm	1.29385e+18	2020-08-13T09:54:46.000Z	1	0	No emotion
a levels algorithm	1.29385e+18	2020-08-13T09:54:07.000Z	13	0	anger
a levels algorithm	1.29385e+18	2020-08-13T09:52:49.000Z	0	0	No emotion
a-level algorithm	1.29385e+18	2020-08-13T09:51:55.000Z	2	0	negative
a-levels algorithm	1.29385e+18	2020-08-13T09:51:53.000Z	3	0	negative
ofqual algorithm	1.29385e+18	2020-08-13T09:51:06.000Z	10	4	anger
ofqual algorithm	1.29385e+18	2020-08-13T09:50:08.000Z	3	1	positive
a levels algorithm	1.29385e+18	2020-08-13T09:49:26.000Z	3	1	No emotion
a-level algorithm	1.29385e+18	2020-08-13T09:49:11.000Z	1	1	negative
ofqual algorithm	1.29385e+18	2020-08-13T09:49:08.000Z	0	0	positive
a-levels algorithm	1.29385e+18	2020-08-13T09:48:27.000Z	312	93	positive
a-level algorithm	1.29385e+18	2020-08-13T09:47:14.000Z	1	0	positive
ofqual algorithm	1.29385e+18	2020-08-13T09:46:27.000Z	0	0	No emotion
a levels algorithm	1.29385e+18	2020-08-13T09:46:04.000Z	4	0	trust
A level algorithm	1.29385e+18	2020-08-13T09:45:28.000Z	5	0	trust
a levels algorithm	1.29385e+18	2020-08-13T09:45:14.000Z	2	0	negative
a levels algorithm	1.29385e+18	2020-08-13T09:44:49.000Z	13	1	anger
a-level algorithm	1.29385e+18	2020-08-13T09:44:48.000Z	10	0	surprise
a-level algorithm	1.29385e+18	2020-08-13T09:43:21.000Z	265	84	positive
a levels algorithm	1.29385e+18	2020-08-13T09:43:06.000Z	0	0	trust
ofqual algorithm	1.29385e+18	2020-08-13T09:42:33.000Z	2	0	No emotion
ofqual algorithm	1.29384e+18	2020-08-13T09:40:27.000Z	1	0	trust
a-level algorithm	1.29384e+18	2020-08-13T09:38:05.000Z	75	9	positive
a-level algorithm	1.29384e+18	2020-08-13T09:38:02.000Z	4	0	positive
ofqual algorithm	1.29384e+18	2020-08-13T09:37:46.000Z	0	0	surprise
a-level algorithm	1.29384e+18	2020-08-13T09:37:42.000Z	7	0	trust
ofqual algorithm	1.29384e+18	2020-08-13T09:36:43.000Z	0	0	fear
ofqual algorithm	1.29384e+18	2020-08-13T09:36:42.000Z	3	0	anger
ofqual algorithm	1.29384e+18	2020-08-13T09:36:42.000Z	0	1	negative
a-level algorithm	1.29384e+18	2020-08-13T09:35:34.000Z	5	2	positive
ofqual algorithm	1.29384e+18	2020-08-13T09:35:21.000Z	0	0	positive
a-level algorithm	1.29384e+18	2020-08-13T09:35:19.000Z	1	1	trust
a-levels algorithm	1.29384e+18	2020-08-13T09:35:05.000Z	76	7	anger
a-level algorithm	1.29384e+18	2020-08-13T09:32:53.000Z	8	4	negative
a-level algorithm	1.29384e+18	2020-08-13T09:30:49.000Z	17	15	negative
a-level algorithm	1.29384e+18	2020-08-13T09:30:05.000Z	5	0	trust
a-level algorithm	1.29384e+18	2020-08-13T09:28:29.000Z	4	0	negative
a-level algorithm	1.29384e+18	2020-08-13T09:23:43.000Z	9	5	trust
a-level algorithm	1.29384e+18	2020-08-13T09:23:16.000Z	0	0	negative
a-levels algorithm	1.29384e+18	2020-08-13T09:18:29.000Z	2	0	negative
a-levels algorithm	1.29384e+18	2020-08-13T09:15:20.000Z	4	2	negative
ofqual algorithm	1.29384e+18	2020-08-13T09:13:58.000Z	0	0	trust
a-levels algorithm	1.29384e+18	2020-08-13T09:13:17.000Z	1	0	fear
a levels algorithm	1.29384e+18	2020-08-13T09:13:13.000Z	0	0	negative
ofqual algorithm	1.29384e+18	2020-08-13T09:10:45.000Z	0	0	trust
a-level algorithm	1.29384e+18	2020-08-13T09:08:01.000Z	20	2	positive
a-level algorithm	1.29384e+18	2020-08-13T09:05:19.000Z	0	0	positive
ofqual algorithm	1.29384e+18	2020-08-13T09:05:14.000Z	0	0	positive
a levels algorithm	1.29384e+18	2020-08-13T09:04:52.000Z	0	0	positive
ofqual algorithm	1.29384e+18	2020-08-13T09:04:11.000Z	15	1	positive
a levels algorithm	1.29384e+18	2020-08-13T09:01:38.000Z	2	0	fear
a levels algorithm	1.29383e+18	2020-08-13T09:00:39.000Z	2	0	No emotion
a-level algorithm	1.29383e+18	2020-08-13T08:59:06.000Z	1	0	surprise
ofqual algorithm	1.29383e+18	2020-08-13T08:57:27.000Z	2	0	anticipation
ofqual algorithm	1.29383e+18	2020-08-13T08:56:23.000Z	4	3	anger
a-levels algorithm	1.29383e+18	2020-08-13T08:53:57.000Z	32	10	positive
a-level algorithm	1.29383e+18	2020-08-13T08:53:54.000Z	8	6	No emotion
ofqual algorithm	1.29383e+18	2020-08-13T08:53:53.000Z	2	0	positive
a-level algorithm	1.29383e+18	2020-08-13T08:53:46.000Z	1	0	No emotion
ofqual algorithm	1.29383e+18	2020-08-13T08:53:33.000Z	1	0	fear
a-levels algorithm	1.29383e+18	2020-08-13T08:53:13.000Z	0	0	positive
a-level algorithm	1.29383e+18	2020-08-13T08:52:54.000Z	2	1	negative
a-level algorithm	1.29383e+18	2020-08-13T08:50:03.000Z	3	2	negative
a-level algorithm	1.29383e+18	2020-08-13T08:50:01.000Z	2	3	trust
A level algorithm	1.29383e+18	2020-08-13T08:49:02.000Z	62	9	negative
a-level algorithm	1.29383e+18	2020-08-13T08:47:46.000Z	4	2	positive
a-level algorithm	1.29383e+18	2020-08-13T08:46:18.000Z	1	2	trust
ofqual algorithm	1.29383e+18	2020-08-13T08:45:26.000Z	0	0	No emotion
ofqual algorithm	1.29383e+18	2020-08-13T08:44:59.000Z	15	3	No emotion
a-level algorithm	1.29383e+18	2020-08-13T08:44:11.000Z	34	5	fear
a levels algorithm	1.29383e+18	2020-08-13T08:42:25.000Z	11	0	positive
a-level algorithm	1.29383e+18	2020-08-13T08:42:13.000Z	0	0	anticipation
ofqual algorithm	1.29383e+18	2020-08-13T08:41:59.000Z	2	1	positive
a-level algorithm	1.29383e+18	2020-08-13T08:40:29.000Z	2	1	fear
ofqual algorithm	1.29383e+18	2020-08-13T08:38:17.000Z	1	1	positive
a-level algorithm	1.29383e+18	2020-08-13T08:37:33.000Z	723	437	trust
a levels algorithm	1.29383e+18	2020-08-13T08:36:23.000Z	1	0	anticipation
ofqual algorithm	1.29383e+18	2020-08-13T08:34:25.000Z	1	0	fear
ofqual algorithm	1.29383e+18	2020-08-13T08:33:06.000Z	17	11	No emotion
a-level algorithm	1.29383e+18	2020-08-13T08:31:52.000Z	11	1	No emotion
ofqual algorithm	1.29383e+18	2020-08-13T08:28:50.000Z	78	2	trust
ofqual algorithm	1.29383e+18	2020-08-13T08:28:05.000Z	2	0	positive
a-level algorithm	1.29383e+18	2020-08-13T08:26:19.000Z	9	1	negative
ofqual algorithm	1.29383e+18	2020-08-13T08:24:35.000Z	12	5	positive
a-level algorithm	1.29383e+18	2020-08-13T08:22:52.000Z	1	0	positive
ofqual algorithm	1.29382e+18	2020-08-13T08:20:42.000Z	0	0	anticipation
ofqual algorithm	1.29382e+18	2020-08-13T08:18:11.000Z	16	1	positive
ofqual algorithm	1.29382e+18	2020-08-13T08:16:45.000Z	0	0	negative
a-level algorithm	1.29382e+18	2020-08-13T08:15:47.000Z	78317	18154	positive
ofqual algorithm	1.29382e+18	2020-08-13T08:12:47.000Z	3	0	trust
A level algorithm	1.29382e+18	2020-08-13T08:11:46.000Z	3	1	fear
a-level algorithm	1.29382e+18	2020-08-13T08:08:16.000Z	51	5	negative
ofqual algorithm	1.29382e+18	2020-08-13T08:06:47.000Z	2	0	negative
a levels algorithm	1.29382e+18	2020-08-13T08:06:47.000Z	2	0	negative
a-levels algorithm	1.29382e+18	2020-08-13T08:06:47.000Z	2	0	negative
ofqual algorithm	1.29382e+18	2020-08-13T08:05:18.000Z	93	9	positive
ofqual algorithm	1.29382e+18	2020-08-13T08:02:15.000Z	30	9	positive
A level algorithm	1.29382e+18	2020-08-13T08:01:36.000Z	0	0	trust
ofqual algorithm	1.29382e+18	2020-08-13T07:59:52.000Z	41	6	anger
a-level algorithm	1.29382e+18	2020-08-13T07:58:46.000Z	1	1	trust
ofqual algorithm	1.29382e+18	2020-08-13T07:58:04.000Z	0	0	trust
ofqual algorithm	1.29382e+18	2020-08-13T07:56:53.000Z	3	2	fear
a-level algorithm	1.29382e+18	2020-08-13T07:52:07.000Z	0	0	negative
a-level algorithm	1.29382e+18	2020-08-13T07:48:52.000Z	27	23	negative
ofqual algorithm	1.29382e+18	2020-08-13T07:48:01.000Z	16	0	trust
a-level algorithm	1.29382e+18	2020-08-13T07:43:29.000Z	18	9	fear
ofqual algorithm	1.29382e+18	2020-08-13T07:42:01.000Z	4	0	anger
a-levels algorithm	1.29381e+18	2020-08-13T07:37:51.000Z	4	1	positive
a-level algorithm	1.29381e+18	2020-08-13T07:31:04.000Z	9	3	anticipation
a-level algorithm	1.29381e+18	2020-08-13T07:30:18.000Z	17	0	positive
ofqual algorithm	1.29381e+18	2020-08-13T07:25:10.000Z	2	0	trust
a levels algorithm	1.29381e+18	2020-08-13T07:24:20.000Z	0	0	fear
ofqual algorithm	1.29381e+18	2020-08-13T07:18:20.000Z	2	0	positive
a-level algorithm	1.29381e+18	2020-08-13T07:10:48.000Z	13	8	fear
a-levels algorithm	1.29381e+18	2020-08-13T07:08:23.000Z	0	2	trust
ofqual algorithm	1.29381e+18	2020-08-13T07:07:41.000Z	17	2	fear
ofqual algorithm	1.29381e+18	2020-08-13T07:05:39.000Z	0	0	positive
ofqual algorithm	1.29381e+18	2020-08-13T07:02:13.000Z	0	0	positive
a levels algorithm	1.2938e+18	2020-08-13T06:57:40.000Z	2	0	fear
ofqual algorithm	1.2938e+18	2020-08-13T06:54:58.000Z	5	2	positive
ofqual algorithm	1.2938e+18	2020-08-13T06:54:36.000Z	0	0	anger
a-levels algorithm	1.2938e+18	2020-08-13T06:37:40.000Z	66	31	trust
ofqual algorithm	1.2938e+18	2020-08-13T06:26:25.000Z	1	2	positive
ofqual algorithm	1.2938e+18	2020-08-13T06:26:14.000Z	0	0	negative
a-level algorithm	1.2938e+18	2020-08-13T06:25:39.000Z	1124	165	negative
ofqual algorithm	1.2938e+18	2020-08-13T06:22:31.000Z	7	0	positive
a-level algorithm	1.29379e+18	2020-08-13T06:19:23.000Z	80	4	trust
ofqual algorithm	1.29379e+18	2020-08-13T06:16:28.000Z	1	0	No emotion
A level algorithm	1.29379e+18	2020-08-13T06:08:52.000Z	13	3	trust
A level algorithm	1.29379e+18	2020-08-13T06:05:00.000Z	2	1	fear
a-level algorithm	1.29379e+18	2020-08-13T06:05:00.000Z	2	1	fear
a-level algorithm	1.29379e+18	2020-08-13T06:00:50.000Z	0	0	fear
ofqual algorithm	1.29378e+18	2020-08-13T05:21:55.000Z	2	0	negative
a-level algorithm	1.29378e+18	2020-08-13T05:09:48.000Z	27	5	negative
ofqual algorithm	1.29377e+18	2020-08-13T04:51:33.000Z	0	0	positive

## Sheet: 14-8
Label	EntryID	Published	FavouriteCount	Retweets	Emotion
a-level algorithm	1.29442e+18	2020-08-14T23:56:19.000Z	0	0	negative
A level algorithm	1.29442e+18	2020-08-14T23:55:24.000Z	0	0	trust
a-level algorithm	1.29442e+18	2020-08-14T23:55:24.000Z	0	0	trust
ofqual algorithm	1.29442e+18	2020-08-14T23:52:37.000Z	3	1	negative
ofqual algorithm	1.29442e+18	2020-08-14T23:49:46.000Z	5	1	negative
a-level algorithm	1.29442e+18	2020-08-14T23:48:23.000Z	5	0	negative
ofqual algorithm	1.29442e+18	2020-08-14T23:45:20.000Z	1	0	positive
a-level algorithm	1.29442e+18	2020-08-14T23:43:01.000Z	1	0	No emotion
ofqual algorithm	1.29442e+18	2020-08-14T23:42:23.000Z	0	0	anger
a-levels algorithm	1.29442e+18	2020-08-14T23:42:11.000Z	0	0	positive
A level algorithm	1.29442e+18	2020-08-14T23:40:52.000Z	1	1	trust
a-level algorithm	1.29442e+18	2020-08-14T23:40:52.000Z	1	1	trust
a levels algorithm	1.29442e+18	2020-08-14T23:35:22.000Z	3	0	anger
ofqual algorithm	1.29442e+18	2020-08-14T23:34:49.000Z	10	3	trust
A level algorithm	1.29442e+18	2020-08-14T23:33:33.000Z	2	0	trust
a-level algorithm	1.29442e+18	2020-08-14T23:33:33.000Z	2	0	trust
a-level algorithm	1.29442e+18	2020-08-14T23:30:12.000Z	8	0	positive
a-levels algorithm	1.29442e+18	2020-08-14T23:30:12.000Z	8	0	positive
a-level algorithm	1.29442e+18	2020-08-14T23:27:48.000Z	1	0	positive
A level algorithm	1.29441e+18	2020-08-14T23:24:13.000Z	0	0	trust
ofqual algorithm	1.29441e+18	2020-08-14T23:23:55.000Z	75	26	negative
ofqual algorithm	1.29441e+18	2020-08-14T23:23:52.000Z	69	13	No emotion
ofqual algorithm	1.29441e+18	2020-08-14T23:22:48.000Z	8	1	negative
a-levels algorithm	1.29441e+18	2020-08-14T23:22:48.000Z	1	0	fear
ofqual algorithm	1.29441e+18	2020-08-14T23:22:36.000Z	0	0	fear
ofqual algorithm	1.29441e+18	2020-08-14T23:22:35.000Z	0	0	anticipation
ofqual algorithm	1.29441e+18	2020-08-14T23:20:09.000Z	11	2	negative
ofqual algorithm	1.29441e+18	2020-08-14T23:19:59.000Z	2	4	negative
a levels algorithm	1.29441e+18	2020-08-14T23:19:19.000Z	5	0	fear
a levels algorithm	1.29441e+18	2020-08-14T23:16:24.000Z	1	1	trust
ofqual algorithm	1.29441e+18	2020-08-14T23:15:20.000Z	14	2	positive
A level algorithm	1.29441e+18	2020-08-14T23:15:12.000Z	0	0	trust
a-level algorithm	1.29441e+18	2020-08-14T23:15:12.000Z	0	0	trust
a-level algorithm	1.29441e+18	2020-08-14T23:15:09.000Z	2	0	negative
A level algorithm	1.29441e+18	2020-08-14T23:14:54.000Z	0	0	trust
a-level algorithm	1.29441e+18	2020-08-14T23:14:54.000Z	0	0	trust
ofqual algorithm	1.29441e+18	2020-08-14T23:12:54.000Z	0	0	negative
a levels algorithm	1.29441e+18	2020-08-14T23:12:04.000Z	5	3	positive
ofqual algorithm	1.29441e+18	2020-08-14T23:11:17.000Z	0	0	No emotion
A level algorithm	1.29441e+18	2020-08-14T23:10:16.000Z	0	0	fear
a levels algorithm	1.29441e+18	2020-08-14T23:10:16.000Z	0	0	fear
ofqual algorithm	1.29441e+18	2020-08-14T23:08:41.000Z	0	0	No emotion
A level algorithm	1.29441e+18	2020-08-14T23:08:19.000Z	4	0	anger
a-level algorithm	1.29441e+18	2020-08-14T23:08:19.000Z	4	0	anger
ofqual algorithm	1.29441e+18	2020-08-14T23:07:16.000Z	1	0	negative
a levels algorithm	1.29441e+18	2020-08-14T23:05:25.000Z	0	0	anger
A level algorithm	1.29441e+18	2020-08-14T23:04:06.000Z	4	0	trust
a-level algorithm	1.29441e+18	2020-08-14T23:04:06.000Z	4	0	trust
a-levels algorithm	1.29441e+18	2020-08-14T23:03:55.000Z	0	0	fear
a-level algorithm	1.29441e+18	2020-08-14T23:03:05.000Z	2	0	positive
a levels algorithm	1.29441e+18	2020-08-14T23:01:11.000Z	2	0	trust
a-level algorithm	1.29441e+18	2020-08-14T23:00:48.000Z	0	0	positive
ofqual algorithm	1.29441e+18	2020-08-14T22:59:23.000Z	1	0	positive
A level algorithm	1.29441e+18	2020-08-14T22:53:40.000Z	1	0	fear
ofqual algorithm	1.29441e+18	2020-08-14T22:51:09.000Z	0	0	No emotion
A level algorithm	1.29441e+18	2020-08-14T22:49:56.000Z	0	0	trust
a-level algorithm	1.29441e+18	2020-08-14T22:49:56.000Z	0	0	trust
A level algorithm	1.29441e+18	2020-08-14T22:49:51.000Z	0	0	trust
a-level algorithm	1.29441e+18	2020-08-14T22:49:51.000Z	0	0	trust
a levels algorithm	1.29441e+18	2020-08-14T22:49:41.000Z	2	1	negative
ofqual algorithm	1.29441e+18	2020-08-14T22:48:36.000Z	0	0	positive
a-levels algorithm	1.29441e+18	2020-08-14T22:48:26.000Z	1	1	fear
ofqual algorithm	1.29441e+18	2020-08-14T22:46:35.000Z	0	0	positive
ofqual algorithm	1.29441e+18	2020-08-14T22:46:17.000Z	1	0	trust
A level algorithm	1.29441e+18	2020-08-14T22:46:17.000Z	1	0	trust
ofqual algorithm	1.2944e+18	2020-08-14T22:45:57.000Z	1	1	trust
a-level algorithm	1.2944e+18	2020-08-14T22:44:44.000Z	3	0	trust
a levels algorithm	1.2944e+18	2020-08-14T22:44:18.000Z	0	0	negative
ofqual algorithm	1.2944e+18	2020-08-14T22:44:04.000Z	2	0	trust
ofqual algorithm	1.2944e+18	2020-08-14T22:43:21.000Z	4	0	positive
ofqual algorithm	1.2944e+18	2020-08-14T22:41:35.000Z	0	0	positive
ofqual algorithm	1.2944e+18	2020-08-14T22:41:32.000Z	0	0	fear
a levels algorithm	1.2944e+18	2020-08-14T22:40:21.000Z	33	11	trust
ofqual algorithm	1.2944e+18	2020-08-14T22:39:19.000Z	4	0	positive
a-level algorithm	1.2944e+18	2020-08-14T22:38:45.000Z	0	0	anticipation
ofqual algorithm	1.2944e+18	2020-08-14T22:38:42.000Z	1	0	trust
a-levels algorithm	1.2944e+18	2020-08-14T22:38:17.000Z	1	0	negative
ofqual algorithm	1.2944e+18	2020-08-14T22:36:59.000Z	0	0	positive
ofqual algorithm	1.2944e+18	2020-08-14T22:36:30.000Z	0	0	trust
a levels algorithm	1.2944e+18	2020-08-14T22:34:30.000Z	4	0	trust
A level algorithm	1.2944e+18	2020-08-14T22:34:18.000Z	106	68	trust
a-level algorithm	1.2944e+18	2020-08-14T22:34:18.000Z	106	68	trust
ofqual algorithm	1.2944e+18	2020-08-14T22:32:41.000Z	0	0	positive
ofqual algorithm	1.2944e+18	2020-08-14T22:32:29.000Z	1	0	trust
a levels algorithm	1.2944e+18	2020-08-14T22:32:29.000Z	1	0	trust
ofqual algorithm	1.2944e+18	2020-08-14T22:32:13.000Z	0	0	negative
A level algorithm	1.2944e+18	2020-08-14T22:30:05.000Z	0	0	negative
A level algorithm	1.2944e+18	2020-08-14T22:29:11.000Z	2	0	trust
a-level algorithm	1.2944e+18	2020-08-14T22:28:54.000Z	0	0	negative
ofqual algorithm	1.2944e+18	2020-08-14T22:27:17.000Z	0	0	trust
a levels algorithm	1.2944e+18	2020-08-14T22:25:44.000Z	7	4	negative
a levels algorithm	1.2944e+18	2020-08-14T22:24:33.000Z	40	16	fear
a-levels algorithm	1.2944e+18	2020-08-14T22:24:00.000Z	0	0	fear
A level algorithm	1.2944e+18	2020-08-14T22:22:23.000Z	0	0	trust
a-level algorithm	1.2944e+18	2020-08-14T22:22:23.000Z	0	0	trust
a-level algorithm	1.2944e+18	2020-08-14T22:21:01.000Z	60	17	trust
ofqual algorithm	1.2944e+18	2020-08-14T22:20:52.000Z	0	0	positive
ofqual algorithm	1.2944e+18	2020-08-14T22:20:21.000Z	3	0	anger
ofqual algorithm	1.2944e+18	2020-08-14T22:19:44.000Z	0	0	positive
ofqual algorithm	1.2944e+18	2020-08-14T22:19:09.000Z	1	0	negative
A level algorithm	1.2944e+18	2020-08-14T22:18:30.000Z	0	0	trust
a-level algorithm	1.2944e+18	2020-08-14T22:16:28.000Z	7	1	negative
a-levels algorithm	1.2944e+18	2020-08-14T22:16:27.000Z	1	0	anger
ofqual algorithm	1.2944e+18	2020-08-14T22:15:51.000Z	23	5	trust
ofqual algorithm	1.2944e+18	2020-08-14T22:15:27.000Z	14	0	fear
a-level algorithm	1.2944e+18	2020-08-14T22:15:09.000Z	0	0	trust
ofqual algorithm	1.2944e+18	2020-08-14T22:14:57.000Z	0	0	trust
ofqual algorithm	1.2944e+18	2020-08-14T22:14:54.000Z	0	0	anticipation
A level algorithm	1.2944e+18	2020-08-14T22:14:49.000Z	0	0	trust
a-level algorithm	1.2944e+18	2020-08-14T22:14:49.000Z	0	0	trust
ofqual algorithm	1.2944e+18	2020-08-14T22:14:24.000Z	1	0	positive
a levels algorithm	1.2944e+18	2020-08-14T22:14:22.000Z	1	0	negative
ofqual algorithm	1.2944e+18	2020-08-14T22:12:56.000Z	0	0	negative
ofqual algorithm	1.2944e+18	2020-08-14T22:10:39.000Z	2	0	positive
A level algorithm	1.2944e+18	2020-08-14T22:10:38.000Z	3	0	trust
a-level algorithm	1.2944e+18	2020-08-14T22:10:38.000Z	3	0	trust
A level algorithm	1.2944e+18	2020-08-14T22:09:37.000Z	8	1	trust
a levels algorithm	1.2944e+18	2020-08-14T22:09:20.000Z	1	0	anticipation
ofqual algorithm	1.2944e+18	2020-08-14T22:09:03.000Z	0	0	negative
ofqual algorithm	1.2944e+18	2020-08-14T22:07:49.000Z	0	0	positive
a-level algorithm	1.29439e+18	2020-08-14T22:06:21.000Z	0	0	trust
A level algorithm	1.29439e+18	2020-08-14T22:05:26.000Z	0	0	trust
a-level algorithm	1.29439e+18	2020-08-14T22:05:26.000Z	0	0	trust
a-level algorithm	1.29439e+18	2020-08-14T22:04:38.000Z	7	1	positive
A level algorithm	1.29439e+18	2020-08-14T22:04:01.000Z	11	7	trust
A level algorithm	1.29439e+18	2020-08-14T22:03:07.000Z	0	0	positive
A level algorithm	1.29439e+18	2020-08-14T22:02:45.000Z	0	0	fear
A level algorithm	1.29439e+18	2020-08-14T22:02:00.000Z	0	0	trust
A level algorithm	1.29439e+18	2020-08-14T22:01:27.000Z	2	0	trust
a-level algorithm	1.29439e+18	2020-08-14T22:01:27.000Z	2	0	trust
ofqual algorithm	1.29439e+18	2020-08-14T22:00:58.000Z	0	0	negative
ofqual algorithm	1.29439e+18	2020-08-14T21:59:25.000Z	73	36	trust
ofqual algorithm	1.29439e+18	2020-08-14T21:59:21.000Z	0	0	fear
ofqual algorithm	1.29439e+18	2020-08-14T21:59:18.000Z	4	0	negative
a levels algorithm	1.29439e+18	2020-08-14T21:58:57.000Z	0	0	No emotion
a-level algorithm	1.29439e+18	2020-08-14T21:58:30.000Z	1	0	No emotion
ofqual algorithm	1.29439e+18	2020-08-14T21:57:54.000Z	1	1	positive
a-levels algorithm	1.29439e+18	2020-08-14T21:57:53.000Z	15	0	positive
A level algorithm	1.29439e+18	2020-08-14T21:55:40.000Z	1	2	trust
a-level algorithm	1.29439e+18	2020-08-14T21:55:40.000Z	1	2	trust
ofqual algorithm	1.29439e+18	2020-08-14T21:55:34.000Z	6	0	positive
ofqual algorithm	1.29439e+18	2020-08-14T21:55:34.000Z	4	1	negative
ofqual algorithm	1.29439e+18	2020-08-14T21:55:25.000Z	3	0	No emotion
a levels algorithm	1.29439e+18	2020-08-14T21:54:54.000Z	0	0	No emotion
a levels algorithm	1.29439e+18	2020-08-14T21:54:49.000Z	0	0	negative
a-levels algorithm	1.29439e+18	2020-08-14T21:54:49.000Z	0	0	negative
a-level algorithm	1.29439e+18	2020-08-14T21:54:40.000Z	5	3	anger
A level algorithm	1.29439e+18	2020-08-14T21:52:49.000Z	0	0	trust
a-level algorithm	1.29439e+18	2020-08-14T21:52:49.000Z	0	0	trust
a levels algorithm	1.29439e+18	2020-08-14T21:52:44.000Z	1	1	negative
a-level algorithm	1.29439e+18	2020-08-14T21:52:01.000Z	2	0	trust
A level algorithm	1.29439e+18	2020-08-14T21:51:51.000Z	7	4	fear
A level algorithm	1.29439e+18	2020-08-14T21:50:23.000Z	5	2	trust
a-level algorithm	1.29439e+18	2020-08-14T21:50:23.000Z	5	2	trust
ofqual algorithm	1.29439e+18	2020-08-14T21:50:06.000Z	1	1	negative
ofqual algorithm	1.29439e+18	2020-08-14T21:50:03.000Z	7	1	trust
a-level algorithm	1.29439e+18	2020-08-14T21:49:39.000Z	4	1	fear
a-level algorithm	1.29439e+18	2020-08-14T21:49:09.000Z	0	0	trust
a-level algorithm	1.29439e+18	2020-08-14T21:48:59.000Z	5	0	surprise
a-level algorithm	1.29439e+18	2020-08-14T21:47:38.000Z	0	0	No emotion
A level algorithm	1.29439e+18	2020-08-14T21:47:16.000Z	3	0	trust
a-levels algorithm	1.29439e+18	2020-08-14T21:47:14.000Z	282	25	negative
ofqual algorithm	1.29439e+18	2020-08-14T21:46:35.000Z	2	0	No emotion
a levels algorithm	1.29439e+18	2020-08-14T21:44:47.000Z	0	0	positive
A level algorithm	1.29439e+18	2020-08-14T21:44:28.000Z	0	0	trust
a-level algorithm	1.29439e+18	2020-08-14T21:44:28.000Z	0	0	trust
a levels algorithm	1.29439e+18	2020-08-14T21:43:20.000Z	4	0	fear
A level algorithm	1.29439e+18	2020-08-14T21:42:40.000Z	0	0	trust
a-level algorithm	1.29439e+18	2020-08-14T21:42:40.000Z	0	0	trust
ofqual algorithm	1.29439e+18	2020-08-14T21:42:31.000Z	0	0	trust
a levels algorithm	1.29439e+18	2020-08-14T21:42:31.000Z	0	0	trust
A level algorithm	1.29439e+18	2020-08-14T21:38:40.000Z	2	2	positive
a levels algorithm	1.29439e+18	2020-08-14T21:38:18.000Z	0	0	No emotion
ofqual algorithm	1.29439e+18	2020-08-14T21:38:06.000Z	0	0	trust
a levels algorithm	1.29439e+18	2020-08-14T21:38:06.000Z	0	0	trust
a levels algorithm	1.29439e+18	2020-08-14T21:38:00.000Z	4	1	No emotion
a-level algorithm	1.29439e+18	2020-08-14T21:37:48.000Z	1	0	fear
ofqual algorithm	1.29439e+18	2020-08-14T21:37:07.000Z	0	0	trust
a levels algorithm	1.29439e+18	2020-08-14T21:37:07.000Z	0	0	trust
ofqual algorithm	1.29439e+18	2020-08-14T21:36:33.000Z	0	0	trust
a levels algorithm	1.29439e+18	2020-08-14T21:36:29.000Z	1	0	negative
ofqual algorithm	1.29439e+18	2020-08-14T21:36:22.000Z	0	0	anticipation
a-levels algorithm	1.29439e+18	2020-08-14T21:36:00.000Z	5	0	fear
ofqual algorithm	1.29439e+18	2020-08-14T21:35:51.000Z	0	0	fear
a levels algorithm	1.29439e+18	2020-08-14T21:35:38.000Z	2	0	fear
a levels algorithm	1.29439e+18	2020-08-14T21:34:52.000Z	0	0	positive
ofqual algorithm	1.29439e+18	2020-08-14T21:34:02.000Z	2	1	trust
ofqual algorithm	1.29439e+18	2020-08-14T21:31:58.000Z	2	1	surprise
a-levels algorithm	1.29439e+18	2020-08-14T21:31:48.000Z	18	7	trust
a levels algorithm	1.29439e+18	2020-08-14T21:31:02.000Z	0	0	positive
a-levels algorithm	1.29439e+18	2020-08-14T21:30:30.000Z	0	0	trust
a-level algorithm	1.29439e+18	2020-08-14T21:30:09.000Z	6	0	positive
A level algorithm	1.29439e+18	2020-08-14T21:30:03.000Z	4	0	trust
A level algorithm	1.29439e+18	2020-08-14T21:29:28.000Z	1	0	No emotion
a-level algorithm	1.29439e+18	2020-08-14T21:27:06.000Z	5	0	sadness
ofqual algorithm	1.29439e+18	2020-08-14T21:27:01.000Z	1	0	negative
A level algorithm	1.29439e+18	2020-08-14T21:26:48.000Z	1	0	negative
a-level algorithm	1.29438e+18	2020-08-14T21:26:26.000Z	0	0	positive
ofqual algorithm	1.29438e+18	2020-08-14T21:25:46.000Z	3	2	trust
a levels algorithm	1.29438e+18	2020-08-14T21:25:46.000Z	3	2	trust
a-level algorithm	1.29438e+18	2020-08-14T21:25:22.000Z	0	0	trust
a levels algorithm	1.29438e+18	2020-08-14T21:24:57.000Z	6	0	fear
a-level algorithm	1.29438e+18	2020-08-14T21:24:57.000Z	6	0	fear
A level algorithm	1.29438e+18	2020-08-14T21:24:14.000Z	2	0	fear
A level algorithm	1.29438e+18	2020-08-14T21:23:39.000Z	0	0	trust
a-level algorithm	1.29438e+18	2020-08-14T21:23:39.000Z	0	0	trust
a-level algorithm	1.29438e+18	2020-08-14T21:23:13.000Z	4	1	positive
ofqual algorithm	1.29438e+18	2020-08-14T21:22:29.000Z	37	1	fear
A level algorithm	1.29438e+18	2020-08-14T21:21:13.000Z	1	2	trust
a-level algorithm	1.29438e+18	2020-08-14T21:21:13.000Z	1	2	trust
a-levels algorithm	1.29438e+18	2020-08-14T21:21:13.000Z	1	2	trust
A level algorithm	1.29438e+18	2020-08-14T21:21:02.000Z	1	0	fear
ofqual algorithm	1.29438e+18	2020-08-14T21:20:30.000Z	4	1	trust
a-level algorithm	1.29438e+18	2020-08-14T21:20:18.000Z	1	1	No emotion
ofqual algorithm	1.29438e+18	2020-08-14T21:20:13.000Z	0	0	positive
ofqual algorithm	1.29438e+18	2020-08-14T21:19:04.000Z	4	3	positive
a levels algorithm	1.29438e+18	2020-08-14T21:19:04.000Z	4	3	positive
a-levels algorithm	1.29438e+18	2020-08-14T21:18:48.000Z	3	0	positive
a levels algorithm	1.29438e+18	2020-08-14T21:18:45.000Z	1	0	negative
ofqual algorithm	1.29438e+18	2020-08-14T21:18:27.000Z	1044	471	No emotion
ofqual algorithm	1.29438e+18	2020-08-14T21:18:03.000Z	0	0	trust
a levels algorithm	1.29438e+18	2020-08-14T21:18:03.000Z	0	0	trust
a levels algorithm	1.29438e+18	2020-08-14T21:17:45.000Z	1	0	fear
ofqual algorithm	1.29438e+18	2020-08-14T21:15:32.000Z	1	0	negative
ofqual algorithm	1.29438e+18	2020-08-14T21:15:25.000Z	3	0	positive
a levels algorithm	1.29438e+18	2020-08-14T21:15:25.000Z	3	0	positive
a-level algorithm	1.29438e+18	2020-08-14T21:15:01.000Z	2	0	fear
a levels algorithm	1.29438e+18	2020-08-14T21:13:59.000Z	0	0	positive
a-level algorithm	1.29438e+18	2020-08-14T21:12:58.000Z	0	0	positive
ofqual algorithm	1.29438e+18	2020-08-14T21:12:57.000Z	43	40	trust
a levels algorithm	1.29438e+18	2020-08-14T21:12:57.000Z	43	40	trust
A level algorithm	1.29438e+18	2020-08-14T21:12:41.000Z	1	0	trust
A level algorithm	1.29438e+18	2020-08-14T21:12:25.000Z	10	0	positive
ofqual algorithm	1.29438e+18	2020-08-14T21:12:19.000Z	42	29	positive
a levels algorithm	1.29438e+18	2020-08-14T21:12:19.000Z	42	29	positive
A level algorithm	1.29438e+18	2020-08-14T21:11:37.000Z	2	0	positive
a-level algorithm	1.29438e+18	2020-08-14T21:11:32.000Z	1	0	negative
a-level algorithm	1.29438e+18	2020-08-14T21:10:45.000Z	1	1	No emotion
ofqual algorithm	1.29438e+18	2020-08-14T21:10:42.000Z	0	0	fear
a-levels algorithm	1.29438e+18	2020-08-14T21:10:30.000Z	0	0	fear
a-level algorithm	1.29438e+18	2020-08-14T21:08:55.000Z	11	2	anticipation
a-level algorithm	1.29438e+18	2020-08-14T21:08:44.000Z	7	0	fear
a levels algorithm	1.29438e+18	2020-08-14T21:08:33.000Z	1	0	negative
a levels algorithm	1.29438e+18	2020-08-14T21:08:12.000Z	2	0	fear
ofqual algorithm	1.29438e+18	2020-08-14T21:07:57.000Z	0	0	negative
a-level algorithm	1.29438e+18	2020-08-14T21:07:50.000Z	0	0	No emotion
a levels algorithm	1.29438e+18	2020-08-14T21:06:59.000Z	14	2	positive
a levels algorithm	1.29438e+18	2020-08-14T21:06:30.000Z	0	0	anger
ofqual algorithm	1.29438e+18	2020-08-14T21:05:58.000Z	0	0	No emotion
ofqual algorithm	1.29438e+18	2020-08-14T21:04:28.000Z	4	0	anticipation
ofqual algorithm	1.29438e+18	2020-08-14T21:02:58.000Z	1	1	No emotion
a-level algorithm	1.29438e+18	2020-08-14T21:02:58.000Z	1	1	No emotion
a-levels algorithm	1.29438e+18	2020-08-14T21:02:26.000Z	0	0	negative
ofqual algorithm	1.29438e+18	2020-08-14T20:59:03.000Z	0	0	positive
ofqual algorithm	1.29438e+18	2020-08-14T20:58:25.000Z	23	0	anger
a-level algorithm	1.29438e+18	2020-08-14T20:57:20.000Z	0	0	surprise
ofqual algorithm	1.29438e+18	2020-08-14T20:55:16.000Z	112	30	surprise
ofqual algorithm	1.29438e+18	2020-08-14T20:54:47.000Z	6	3	positive
a-level algorithm	1.29438e+18	2020-08-14T20:53:29.000Z	0	0	anger
a-levels algorithm	1.29438e+18	2020-08-14T20:52:08.000Z	1	0	trust
a-levels algorithm	1.29438e+18	2020-08-14T20:52:04.000Z	0	0	anger
a levels algorithm	1.29438e+18	2020-08-14T20:51:42.000Z	1	0	positive
a levels algorithm	1.29438e+18	2020-08-14T20:51:04.000Z	1	0	trust
A level algorithm	1.29438e+18	2020-08-14T20:49:57.000Z	0	0	trust
A level algorithm	1.29438e+18	2020-08-14T20:49:01.000Z	1	0	anger
a-level algorithm	1.29438e+18	2020-08-14T20:49:01.000Z	1	0	anger
a-level algorithm	1.29438e+18	2020-08-14T20:48:34.000Z	0	0	No emotion
ofqual algorithm	1.29438e+18	2020-08-14T20:48:26.000Z	1	0	No emotion
ofqual algorithm	1.29438e+18	2020-08-14T20:48:05.000Z	1	1	trust
ofqual algorithm	1.29438e+18	2020-08-14T20:47:59.000Z	0	0	fear
a-levels algorithm	1.29438e+18	2020-08-14T20:47:59.000Z	0	0	fear
ofqual algorithm	1.29438e+18	2020-08-14T20:47:45.000Z	0	0	negative
a levels algorithm	1.29438e+18	2020-08-14T20:47:35.000Z	13	0	negative
ofqual algorithm	1.29438e+18	2020-08-14T20:47:10.000Z	1331	378	positive
ofqual algorithm	1.29437e+18	2020-08-14T20:46:30.000Z	20	3	positive
a levels algorithm	1.29437e+18	2020-08-14T20:46:30.000Z	20	3	positive
ofqual algorithm	1.29437e+18	2020-08-14T20:46:16.000Z	1	0	positive
a-level algorithm	1.29437e+18	2020-08-14T20:45:57.000Z	3	0	trust
a-level algorithm	1.29437e+18	2020-08-14T20:44:43.000Z	1	0	No emotion
a levels algorithm	1.29437e+18	2020-08-14T20:44:32.000Z	0	0	positive
ofqual algorithm	1.29437e+18	2020-08-14T20:42:24.000Z	6	1	fear
a-level algorithm	1.29437e+18	2020-08-14T20:42:06.000Z	2	3	fear
a-levels algorithm	1.29437e+18	2020-08-14T20:41:49.000Z	1	0	negative
ofqual algorithm	1.29437e+18	2020-08-14T20:41:08.000Z	0	0	positive
a levels algorithm	1.29437e+18	2020-08-14T20:38:45.000Z	15	18	trust
ofqual algorithm	1.29437e+18	2020-08-14T20:37:48.000Z	1	0	positive
A level algorithm	1.29437e+18	2020-08-14T20:36:21.000Z	2	2	trust
a-level algorithm	1.29437e+18	2020-08-14T20:36:21.000Z	2	2	trust
a-level algorithm	1.29437e+18	2020-08-14T20:35:33.000Z	1	0	No emotion
a levels algorithm	1.29437e+18	2020-08-14T20:35:15.000Z	3	2	positive
ofqual algorithm	1.29437e+18	2020-08-14T20:34:56.000Z	4	0	anticipation
A level algorithm	1.29437e+18	2020-08-14T20:34:51.000Z	1	0	trust
a-level algorithm	1.29437e+18	2020-08-14T20:34:51.000Z	1	0	trust
a levels algorithm	1.29437e+18	2020-08-14T20:33:45.000Z	0	0	positive
ofqual algorithm	1.29437e+18	2020-08-14T20:32:24.000Z	0	0	trust
A level algorithm	1.29437e+18	2020-08-14T20:31:43.000Z	0	1	trust
a-level algorithm	1.29437e+18	2020-08-14T20:31:43.000Z	0	1	trust
a-level algorithm	1.29437e+18	2020-08-14T20:31:20.000Z	3	0	fear
A level algorithm	1.29437e+18	2020-08-14T20:31:16.000Z	6	1	trust
A level algorithm	1.29437e+18	2020-08-14T20:30:52.000Z	0	0	trust
a-level algorithm	1.29437e+18	2020-08-14T20:30:52.000Z	0	0	trust
a-levels algorithm	1.29437e+18	2020-08-14T20:29:30.000Z	3	0	positive
ofqual algorithm	1.29437e+18	2020-08-14T20:28:11.000Z	2	0	positive
A level algorithm	1.29437e+18	2020-08-14T20:28:11.000Z	2	0	positive
a-level algorithm	1.29437e+18	2020-08-14T20:27:29.000Z	0	0	positive
ofqual algorithm	1.29437e+18	2020-08-14T20:25:50.000Z	2	1	surprise
a-level algorithm	1.29437e+18	2020-08-14T20:25:18.000Z	1	0	trust
ofqual algorithm	1.29437e+18	2020-08-14T20:24:31.000Z	1	0	negative
a-level algorithm	1.29437e+18	2020-08-14T20:24:06.000Z	1	0	positive
A level algorithm	1.29437e+18	2020-08-14T20:23:47.000Z	0	0	positive
a-level algorithm	1.29437e+18	2020-08-14T20:23:29.000Z	0	0	negative
ofqual algorithm	1.29437e+18	2020-08-14T20:23:06.000Z	1	0	negative
a-levels algorithm	1.29437e+18	2020-08-14T20:20:54.000Z	0	0	trust
ofqual algorithm	1.29437e+18	2020-08-14T20:20:39.000Z	4	1	trust
ofqual algorithm	1.29437e+18	2020-08-14T20:19:46.000Z	5	4	positive
A level algorithm	1.29437e+18	2020-08-14T20:18:33.000Z	1	5	fear
a-levels algorithm	1.29437e+18	2020-08-14T20:18:33.000Z	1	5	fear
A level algorithm	1.29437e+18	2020-08-14T20:16:49.000Z	0	0	trust
a-level algorithm	1.29437e+18	2020-08-14T20:16:49.000Z	0	0	trust
A level algorithm	1.29437e+18	2020-08-14T20:16:41.000Z	21	3	negative
a-level algorithm	1.29437e+18	2020-08-14T20:15:18.000Z	1	0	anger
a-levels algorithm	1.29437e+18	2020-08-14T20:14:15.000Z	24	1	trust
ofqual algorithm	1.29437e+18	2020-08-14T20:14:13.000Z	0	0	trust
ofqual algorithm	1.29437e+18	2020-08-14T20:13:52.000Z	1	0	trust
ofqual algorithm	1.29437e+18	2020-08-14T20:12:56.000Z	12	5	positive
a levels algorithm	1.29437e+18	2020-08-14T20:12:50.000Z	16	0	positive
a levels algorithm	1.29437e+18	2020-08-14T20:12:38.000Z	2	0	No emotion
A level algorithm	1.29437e+18	2020-08-14T20:12:17.000Z	0	0	positive
a-level algorithm	1.29437e+18	2020-08-14T20:12:17.000Z	0	0	positive
ofqual algorithm	1.29437e+18	2020-08-14T20:11:34.000Z	1	0	anger
a-level algorithm	1.29437e+18	2020-08-14T20:11:34.000Z	1	0	anger
ofqual algorithm	1.29437e+18	2020-08-14T20:11:24.000Z	4	2	trust
A level algorithm	1.29437e+18	2020-08-14T20:10:33.000Z	0	0	trust
a-level algorithm	1.29437e+18	2020-08-14T20:10:33.000Z	0	0	trust
ofqual algorithm	1.29437e+18	2020-08-14T20:10:20.000Z	81	32	trust
a levels algorithm	1.29437e+18	2020-08-14T20:10:05.000Z	0	0	fear
a-levels algorithm	1.29437e+18	2020-08-14T20:10:05.000Z	0	0	fear
ofqual algorithm	1.29437e+18	2020-08-14T20:10:00.000Z	1	0	negative
A level algorithm	1.29437e+18	2020-08-14T20:09:45.000Z	1	0	trust
ofqual algorithm	1.29437e+18	2020-08-14T20:09:18.000Z	10	5	positive
a levels algorithm	1.29437e+18	2020-08-14T20:08:30.000Z	3	0	negative
a-level algorithm	1.29437e+18	2020-08-14T20:07:57.000Z	0	0	negative
ofqual algorithm	1.29437e+18	2020-08-14T20:07:52.000Z	0	0	negative
ofqual algorithm	1.29436e+18	2020-08-14T20:07:17.000Z	2	0	positive
a levels algorithm	1.29436e+18	2020-08-14T20:06:08.000Z	1	0	negative
a levels algorithm	1.29436e+18	2020-08-14T20:05:08.000Z	0	0	anger
a-levels algorithm	1.29436e+18	2020-08-14T20:05:08.000Z	0	0	anger
A level algorithm	1.29436e+18	2020-08-14T20:04:57.000Z	0	0	trust
a-level algorithm	1.29436e+18	2020-08-14T20:04:57.000Z	0	0	trust
A level algorithm	1.29436e+18	2020-08-14T20:04:09.000Z	0	0	trust
a-level algorithm	1.29436e+18	2020-08-14T20:04:09.000Z	0	0	trust
A level algorithm	1.29436e+18	2020-08-14T20:04:04.000Z	0	0	trust
a-level algorithm	1.29436e+18	2020-08-14T20:04:04.000Z	0	0	trust
ofqual algorithm	1.29436e+18	2020-08-14T20:03:25.000Z	2	1	trust
ofqual algorithm	1.29436e+18	2020-08-14T20:03:24.000Z	2	1	No emotion
ofqual algorithm	1.29436e+18	2020-08-14T20:01:37.000Z	1	0	No emotion
a-level algorithm	1.29436e+18	2020-08-14T20:01:35.000Z	0	0	fear
ofqual algorithm	1.29436e+18	2020-08-14T20:01:20.000Z	3	4	positive
ofqual algorithm	1.29436e+18	2020-08-14T20:00:53.000Z	4	0	negative
ofqual algorithm	1.29436e+18	2020-08-14T20:00:40.000Z	67	15	anger
ofqual algorithm	1.29436e+18	2020-08-14T20:00:26.000Z	3	0	No emotion
A level algorithm	1.29436e+18	2020-08-14T20:00:17.000Z	0	0	trust
a-level algorithm	1.29436e+18	2020-08-14T20:00:17.000Z	0	0	trust
a levels algorithm	1.29436e+18	2020-08-14T20:00:02.000Z	1	0	anger
ofqual algorithm	1.29436e+18	2020-08-14T19:59:14.000Z	0	0	positive
A level algorithm	1.29436e+18	2020-08-14T19:58:55.000Z	5	2	positive
a-level algorithm	1.29436e+18	2020-08-14T19:58:42.000Z	3	0	surprise
a-level algorithm	1.29436e+18	2020-08-14T19:58:03.000Z	0	0	No emotion
A level algorithm	1.29436e+18	2020-08-14T19:57:57.000Z	0	0	trust
a-level algorithm	1.29436e+18	2020-08-14T19:57:57.000Z	0	0	trust
a-levels algorithm	1.29436e+18	2020-08-14T19:57:50.000Z	1	0	positive
ofqual algorithm	1.29436e+18	2020-08-14T19:56:38.000Z	1	0	fear
a levels algorithm	1.29436e+18	2020-08-14T19:56:15.000Z	0	0	No emotion
A level algorithm	1.29436e+18	2020-08-14T19:56:11.000Z	0	0	trust
a-level algorithm	1.29436e+18	2020-08-14T19:56:11.000Z	0	0	trust
ofqual algorithm	1.29436e+18	2020-08-14T19:56:05.000Z	2	0	negative
ofqual algorithm	1.29436e+18	2020-08-14T19:55:54.000Z	0	0	positive
A level algorithm	1.29436e+18	2020-08-14T19:55:51.000Z	0	0	negative
a-level algorithm	1.29436e+18	2020-08-14T19:55:51.000Z	0	0	negative
a levels algorithm	1.29436e+18	2020-08-14T19:54:48.000Z	3	0	positive
ofqual algorithm	1.29436e+18	2020-08-14T19:54:40.000Z	4	0	fear
a-level algorithm	1.29436e+18	2020-08-14T19:53:55.000Z	1	0	No emotion
ofqual algorithm	1.29436e+18	2020-08-14T19:53:43.000Z	0	0	trust
ofqual algorithm	1.29436e+18	2020-08-14T19:53:35.000Z	0	0	positive
a-level algorithm	1.29436e+18	2020-08-14T19:53:28.000Z	0	0	positive
ofqual algorithm	1.29436e+18	2020-08-14T19:53:23.000Z	3	1	negative
ofqual algorithm	1.29436e+18	2020-08-14T19:53:16.000Z	2	0	trust
A level algorithm	1.29436e+18	2020-08-14T19:53:16.000Z	2	0	trust
a-level algorithm	1.29436e+18	2020-08-14T19:52:30.000Z	1	0	No emotion
ofqual algorithm	1.29436e+18	2020-08-14T19:52:23.000Z	0	0	anger
ofqual algorithm	1.29436e+18	2020-08-14T19:52:04.000Z	0	0	positive
a-level algorithm	1.29436e+18	2020-08-14T19:51:50.000Z	1	0	positive
a-level algorithm	1.29436e+18	2020-08-14T19:51:24.000Z	5	0	No emotion
ofqual algorithm	1.29436e+18	2020-08-14T19:48:16.000Z	1	0	trust
a-levels algorithm	1.29436e+18	2020-08-14T19:48:16.000Z	1	0	trust
ofqual algorithm	1.29436e+18	2020-08-14T19:48:10.000Z	0	0	positive
a levels algorithm	1.29436e+18	2020-08-14T19:47:45.000Z	9	2	negative
A level algorithm	1.29436e+18	2020-08-14T19:47:25.000Z	3	0	negative
ofqual algorithm	1.29436e+18	2020-08-14T19:47:10.000Z	0	0	fear
ofqual algorithm	1.29436e+18	2020-08-14T19:46:47.000Z	15	8	negative
a-level algorithm	1.29436e+18	2020-08-14T19:46:34.000Z	0	0	No emotion
ofqual algorithm	1.29436e+18	2020-08-14T19:46:02.000Z	0	0	anger
a levels algorithm	1.29436e+18	2020-08-14T19:45:53.000Z	0	0	surprise
A level algorithm	1.29436e+18	2020-08-14T19:44:49.000Z	11	7	trust
a-level algorithm	1.29436e+18	2020-08-14T19:44:49.000Z	11	7	trust
a-level algorithm	1.29436e+18	2020-08-14T19:43:46.000Z	7	0	trust
a levels algorithm	1.29436e+18	2020-08-14T19:43:40.000Z	0	0	positive
a-level algorithm	1.29436e+18	2020-08-14T19:43:29.000Z	1	0	No emotion
ofqual algorithm	1.29436e+18	2020-08-14T19:43:28.000Z	9	0	negative
ofqual algorithm	1.29436e+18	2020-08-14T19:42:45.000Z	14	0	No emotion
a levels algorithm	1.29436e+18	2020-08-14T19:41:47.000Z	1	0	negative
a levels algorithm	1.29436e+18	2020-08-14T19:40:37.000Z	1	0	trust
ofqual algorithm	1.29436e+18	2020-08-14T19:40:06.000Z	0	0	trust
a levels algorithm	1.29436e+18	2020-08-14T19:40:03.000Z	3	0	positive
a levels algorithm	1.29436e+18	2020-08-14T19:38:24.000Z	0	0	No emotion
ofqual algorithm	1.29436e+18	2020-08-14T19:38:03.000Z	1	0	surprise
a levels algorithm	1.29436e+18	2020-08-14T19:36:45.000Z	3	0	negative
ofqual algorithm	1.29436e+18	2020-08-14T19:34:43.000Z	8	2	positive
a levels algorithm	1.29436e+18	2020-08-14T19:33:30.000Z	13	4	trust
a-level algorithm	1.29436e+18	2020-08-14T19:33:28.000Z	0	0	No emotion
a-level algorithm	1.29436e+18	2020-08-14T19:32:37.000Z	5	0	fear
ofqual algorithm	1.29436e+18	2020-08-14T19:30:15.000Z	25	5	positive
a levels algorithm	1.29436e+18	2020-08-14T19:30:12.000Z	7	4	negative
A level algorithm	1.29436e+18	2020-08-14T19:28:40.000Z	8	8	trust
a levels algorithm	1.29436e+18	2020-08-14T19:28:40.000Z	8	8	trust
A level algorithm	1.29436e+18	2020-08-14T19:27:55.000Z	10	4	positive
ofqual algorithm	1.29435e+18	2020-08-14T19:27:10.000Z	10	2	trust
ofqual algorithm	1.29435e+18	2020-08-14T19:26:03.000Z	7	5	trust
a-level algorithm	1.29435e+18	2020-08-14T19:25:57.000Z	5	1	trust
a-level algorithm	1.29435e+18	2020-08-14T19:24:31.000Z	2	0	trust
a-levels algorithm	1.29435e+18	2020-08-14T19:23:51.000Z	3	2	fear
a-levels algorithm	1.29435e+18	2020-08-14T19:23:47.000Z	0	0	fear
ofqual algorithm	1.29435e+18	2020-08-14T19:23:29.000Z	0	0	trust
A level algorithm	1.29435e+18	2020-08-14T19:23:25.000Z	0	0	trust
a-level algorithm	1.29435e+18	2020-08-14T19:23:25.000Z	0	0	trust
a-level algorithm	1.29435e+18	2020-08-14T19:22:30.000Z	0	0	fear
ofqual algorithm	1.29435e+18	2020-08-14T19:22:10.000Z	10	3	trust
ofqual algorithm	1.29435e+18	2020-08-14T19:21:35.000Z	155	16	anger
a-level algorithm	1.29435e+18	2020-08-14T19:21:23.000Z	0	0	anger
A level algorithm	1.29435e+18	2020-08-14T19:20:24.000Z	1	1	No emotion
a-level algorithm	1.29435e+18	2020-08-14T19:20:24.000Z	1	1	No emotion
ofqual algorithm	1.29435e+18	2020-08-14T19:20:00.000Z	0	0	anger
A level algorithm	1.29435e+18	2020-08-14T19:19:57.000Z	0	0	trust
a-level algorithm	1.29435e+18	2020-08-14T19:19:57.000Z	0	0	trust
a-levels algorithm	1.29435e+18	2020-08-14T19:18:09.000Z	4	0	positive
ofqual algorithm	1.29435e+18	2020-08-14T19:18:03.000Z	0	0	trust
A level algorithm	1.29435e+18	2020-08-14T19:17:42.000Z	0	0	trust
a-level algorithm	1.29435e+18	2020-08-14T19:17:42.000Z	0	0	trust
ofqual algorithm	1.29435e+18	2020-08-14T19:17:39.000Z	2	2	No emotion
a levels algorithm	1.29435e+18	2020-08-14T19:16:20.000Z	0	0	fear
a-levels algorithm	1.29435e+18	2020-08-14T19:16:20.000Z	0	0	fear
ofqual algorithm	1.29435e+18	2020-08-14T19:14:30.000Z	25	13	fear
ofqual algorithm	1.29435e+18	2020-08-14T19:14:08.000Z	4	1	positive
A level algorithm	1.29435e+18	2020-08-14T19:13:19.000Z	0	0	No emotion
a-level algorithm	1.29435e+18	2020-08-14T19:12:58.000Z	141	53	No emotion
ofqual algorithm	1.29435e+18	2020-08-14T19:11:56.000Z	0	0	positive
A level algorithm	1.29435e+18	2020-08-14T19:11:56.000Z	0	0	positive
a-levels algorithm	1.29435e+18	2020-08-14T19:10:47.000Z	173	66	positive
ofqual algorithm	1.29435e+18	2020-08-14T19:09:59.000Z	1	2	positive
A level algorithm	1.29435e+18	2020-08-14T19:09:59.000Z	1	2	positive
a levels algorithm	1.29435e+18	2020-08-14T19:09:08.000Z	0	0	fear
A level algorithm	1.29435e+18	2020-08-14T19:08:33.000Z	0	0	positive
A level algorithm	1.29435e+18	2020-08-14T19:08:28.000Z	0	0	trust
a-level algorithm	1.29435e+18	2020-08-14T19:08:28.000Z	0	0	trust
a-level algorithm	1.29435e+18	2020-08-14T19:08:04.000Z	0	0	trust
ofqual algorithm	1.29435e+18	2020-08-14T19:07:34.000Z	0	0	positive
a-level algorithm	1.29435e+18	2020-08-14T19:06:30.000Z	4	1	trust
a-levels algorithm	1.29435e+18	2020-08-14T19:05:45.000Z	1	1	fear
a levels algorithm	1.29435e+18	2020-08-14T19:05:27.000Z	0	0	No emotion
a-levels algorithm	1.29435e+18	2020-08-14T19:05:27.000Z	0	0	No emotion
a levels algorithm	1.29435e+18	2020-08-14T19:04:40.000Z	4	0	fear
ofqual algorithm	1.29435e+18	2020-08-14T19:04:12.000Z	0	0	trust
a-level algorithm	1.29435e+18	2020-08-14T19:04:09.000Z	4	0	negative
ofqual algorithm	1.29435e+18	2020-08-14T19:02:59.000Z	2	0	negative
a-level algorithm	1.29435e+18	2020-08-14T19:02:39.000Z	22	19	No emotion
A level algorithm	1.29435e+18	2020-08-14T19:02:26.000Z	0	0	trust
a-level algorithm	1.29435e+18	2020-08-14T19:02:26.000Z	0	0	trust
a levels algorithm	1.29435e+18	2020-08-14T19:02:01.000Z	0	1	anger
a-levels algorithm	1.29435e+18	2020-08-14T19:02:01.000Z	0	1	anger
ofqual algorithm	1.29435e+18	2020-08-14T19:01:29.000Z	1	0	anger
a levels algorithm	1.29435e+18	2020-08-14T19:00:33.000Z	0	0	trust
a-levels algorithm	1.29435e+18	2020-08-14T19:00:33.000Z	0	0	trust
a-level algorithm	1.29435e+18	2020-08-14T19:00:18.000Z	16	3	positive
a levels algorithm	1.29435e+18	2020-08-14T18:59:14.000Z	2	0	trust
A level algorithm	1.29435e+18	2020-08-14T18:59:10.000Z	0	0	trust
a-level algorithm	1.29435e+18	2020-08-14T18:59:10.000Z	0	0	trust
a-levels algorithm	1.29435e+18	2020-08-14T18:59:10.000Z	0	0	trust
ofqual algorithm	1.29435e+18	2020-08-14T18:58:55.000Z	0	0	fear
A level algorithm	1.29435e+18	2020-08-14T18:58:50.000Z	1	1	negative
ofqual algorithm	1.29435e+18	2020-08-14T18:57:03.000Z	0	0	positive
ofqual algorithm	1.29435e+18	2020-08-14T18:56:55.000Z	3	0	negative
A level algorithm	1.29435e+18	2020-08-14T18:55:54.000Z	1	0	trust
A level algorithm	1.29435e+18	2020-08-14T18:55:32.000Z	0	1	trust
a-level algorithm	1.29435e+18	2020-08-14T18:55:32.000Z	0	1	trust
ofqual algorithm	1.29435e+18	2020-08-14T18:54:54.000Z	0	0	trust
ofqual algorithm	1.29435e+18	2020-08-14T18:54:03.000Z	9	0	trust
A level algorithm	1.29435e+18	2020-08-14T18:53:20.000Z	0	0	positive
a-level algorithm	1.29435e+18	2020-08-14T18:53:20.000Z	0	0	positive
A level algorithm	1.29435e+18	2020-08-14T18:51:29.000Z	0	0	No emotion
A level algorithm	1.29435e+18	2020-08-14T18:48:43.000Z	7	0	positive
ofqual algorithm	1.29435e+18	2020-08-14T18:48:38.000Z	0	0	trust
a levels algorithm	1.29435e+18	2020-08-14T18:48:38.000Z	0	0	trust
ofqual algorithm	1.29435e+18	2020-08-14T18:47:59.000Z	1	0	negative
A level algorithm	1.29434e+18	2020-08-14T18:47:29.000Z	0	0	trust
a-level algorithm	1.29434e+18	2020-08-14T18:47:29.000Z	0	0	trust
A level algorithm	1.29434e+18	2020-08-14T18:46:53.000Z	0	0	trust
A level algorithm	1.29434e+18	2020-08-14T18:46:52.000Z	0	0	trust
a-level algorithm	1.29434e+18	2020-08-14T18:46:52.000Z	0	0	trust
ofqual algorithm	1.29434e+18	2020-08-14T18:44:50.000Z	5	4	positive
A level algorithm	1.29434e+18	2020-08-14T18:44:38.000Z	0	1	positive
ofqual algorithm	1.29434e+18	2020-08-14T18:44:37.000Z	27	1	trust
a levels algorithm	1.29434e+18	2020-08-14T18:44:08.000Z	2	0	positive
ofqual algorithm	1.29434e+18	2020-08-14T18:43:24.000Z	1	0	No emotion
ofqual algorithm	1.29434e+18	2020-08-14T18:42:01.000Z	0	0	fear
a-levels algorithm	1.29434e+18	2020-08-14T18:39:31.000Z	2	1	positive
a-levels algorithm	1.29434e+18	2020-08-14T18:39:24.000Z	26	5	fear
A level algorithm	1.29434e+18	2020-08-14T18:38:58.000Z	0	0	trust
a-level algorithm	1.29434e+18	2020-08-14T18:38:58.000Z	0	0	trust
A level algorithm	1.29434e+18	2020-08-14T18:38:48.000Z	1	0	trust
a-level algorithm	1.29434e+18	2020-08-14T18:38:48.000Z	1	0	trust
A level algorithm	1.29434e+18	2020-08-14T18:37:57.000Z	0	0	trust
a-level algorithm	1.29434e+18	2020-08-14T18:37:57.000Z	0	0	trust
ofqual algorithm	1.29434e+18	2020-08-14T18:36:32.000Z	0	0	trust
a levels algorithm	1.29434e+18	2020-08-14T18:35:34.000Z	0	0	positive
ofqual algorithm	1.29434e+18	2020-08-14T18:34:20.000Z	12	1	negative
ofqual algorithm	1.29434e+18	2020-08-14T18:32:57.000Z	2	0	trust
a-level algorithm	1.29434e+18	2020-08-14T18:32:22.000Z	0	0	No emotion
ofqual algorithm	1.29434e+18	2020-08-14T18:32:05.000Z	1	0	fear
A level algorithm	1.29434e+18	2020-08-14T18:32:02.000Z	1	0	trust
A level algorithm	1.29434e+18	2020-08-14T18:32:00.000Z	3	0	trust
a-level algorithm	1.29434e+18	2020-08-14T18:32:00.000Z	3	0	trust
A level algorithm	1.29434e+18	2020-08-14T18:31:51.000Z	0	0	negative
A level algorithm	1.29434e+18	2020-08-14T18:31:40.000Z	0	0	anger
ofqual algorithm	1.29434e+18	2020-08-14T18:31:03.000Z	45	26	negative
a-level algorithm	1.29434e+18	2020-08-14T18:31:03.000Z	45	26	negative
ofqual algorithm	1.29434e+18	2020-08-14T18:31:01.000Z	1	0	trust
ofqual algorithm	1.29434e+18	2020-08-14T18:30:40.000Z	2	1	positive
ofqual algorithm	1.29434e+18	2020-08-14T18:29:35.000Z	50	6	positive
A level algorithm	1.29434e+18	2020-08-14T18:27:38.000Z	0	0	trust
a-level algorithm	1.29434e+18	2020-08-14T18:27:38.000Z	0	0	trust
a-levels algorithm	1.29434e+18	2020-08-14T18:27:36.000Z	2	0	positive
A level algorithm	1.29434e+18	2020-08-14T18:26:57.000Z	0	0	trust
a-level algorithm	1.29434e+18	2020-08-14T18:26:57.000Z	0	0	trust
a-levels algorithm	1.29434e+18	2020-08-14T18:26:20.000Z	0	0	fear
ofqual algorithm	1.29434e+18	2020-08-14T18:26:06.000Z	9	3	anticipation
a-level algorithm	1.29434e+18	2020-08-14T18:24:54.000Z	2	2	trust
a levels algorithm	1.29434e+18	2020-08-14T18:24:42.000Z	0	0	trust
A level algorithm	1.29434e+18	2020-08-14T18:24:41.000Z	1	0	trust
a-level algorithm	1.29434e+18	2020-08-14T18:24:41.000Z	1	0	trust
a levels algorithm	1.29434e+18	2020-08-14T18:24:11.000Z	4	0	No emotion
A level algorithm	1.29434e+18	2020-08-14T18:23:46.000Z	0	0	fear
ofqual algorithm	1.29434e+18	2020-08-14T18:22:14.000Z	1	0	No emotion
ofqual algorithm	1.29434e+18	2020-08-14T18:20:36.000Z	0	0	trust
a levels algorithm	1.29434e+18	2020-08-14T18:20:27.000Z	0	0	trust
a-level algorithm	1.29434e+18	2020-08-14T18:19:56.000Z	2	0	trust
a-level algorithm	1.29434e+18	2020-08-14T18:19:27.000Z	1	0	negative
a levels algorithm	1.29434e+18	2020-08-14T18:18:28.000Z	3	0	negative
ofqual algorithm	1.29434e+18	2020-08-14T18:18:28.000Z	0	0	positive
a-level algorithm	1.29434e+18	2020-08-14T18:18:14.000Z	0	0	anger
A level algorithm	1.29434e+18	2020-08-14T18:18:00.000Z	14	2	trust
a-level algorithm	1.29434e+18	2020-08-14T18:17:45.000Z	7	0	negative
a-levels algorithm	1.29434e+18	2020-08-14T18:17:31.000Z	4	0	fear
A level algorithm	1.29434e+18	2020-08-14T18:16:09.000Z	0	0	trust
a-level algorithm	1.29434e+18	2020-08-14T18:16:09.000Z	0	0	trust
A level algorithm	1.29434e+18	2020-08-14T18:15:40.000Z	0	1	trust
a-level algorithm	1.29434e+18	2020-08-14T18:15:40.000Z	0	1	trust
a-level algorithm	1.29434e+18	2020-08-14T18:15:27.000Z	2	1	trust
ofqual algorithm	1.29434e+18	2020-08-14T18:15:21.000Z	3	0	anger
a-level algorithm	1.29434e+18	2020-08-14T18:14:20.000Z	9	0	negative
a levels algorithm	1.29434e+18	2020-08-14T18:12:52.000Z	2	0	negative
ofqual algorithm	1.29434e+18	2020-08-14T18:11:24.000Z	0	0	positive
a levels algorithm	1.29434e+18	2020-08-14T18:10:53.000Z	1	1	trust
A level algorithm	1.29434e+18	2020-08-14T18:10:41.000Z	2	0	positive
A level algorithm	1.29434e+18	2020-08-14T18:10:39.000Z	0	0	trust
a-level algorithm	1.29434e+18	2020-08-14T18:10:39.000Z	0	0	trust
ofqual algorithm	1.29434e+18	2020-08-14T18:09:15.000Z	0	0	positive
ofqual algorithm	1.29433e+18	2020-08-14T18:08:00.000Z	0	0	negative
a levels algorithm	1.29433e+18	2020-08-14T18:07:18.000Z	12	0	negative
A level algorithm	1.29433e+18	2020-08-14T18:07:17.000Z	0	0	trust
a-level algorithm	1.29433e+18	2020-08-14T18:07:17.000Z	0	0	trust
a-level algorithm	1.29433e+18	2020-08-14T18:06:58.000Z	1	0	No emotion
a levels algorithm	1.29433e+18	2020-08-14T18:06:26.000Z	0	0	No emotion
ofqual algorithm	1.29433e+18	2020-08-14T18:06:07.000Z	1	0	negative
a-level algorithm	1.29433e+18	2020-08-14T18:06:07.000Z	1	0	negative
ofqual algorithm	1.29433e+18	2020-08-14T18:05:27.000Z	0	0	anger
A level algorithm	1.29433e+18	2020-08-14T18:04:43.000Z	0	0	trust
a-level algorithm	1.29433e+18	2020-08-14T18:04:43.000Z	0	0	trust
A level algorithm	1.29433e+18	2020-08-14T18:04:40.000Z	0	0	trust
a-level algorithm	1.29433e+18	2020-08-14T18:04:40.000Z	0	0	trust
ofqual algorithm	1.29433e+18	2020-08-14T18:04:26.000Z	0	0	trust
a-level algorithm	1.29433e+18	2020-08-14T18:02:58.000Z	2	0	anger
a-level algorithm	1.29433e+18	2020-08-14T18:02:02.000Z	88	23	negative
a-levels algorithm	1.29433e+18	2020-08-14T18:02:02.000Z	88	23	negative
A level algorithm	1.29433e+18	2020-08-14T18:01:43.000Z	1	0	trust
a-level algorithm	1.29433e+18	2020-08-14T18:01:43.000Z	1	0	trust
a-levels algorithm	1.29433e+18	2020-08-14T18:01:28.000Z	4	2	positive
ofqual algorithm	1.29433e+18	2020-08-14T18:01:19.000Z	0	0	trust
a-level algorithm	1.29433e+18	2020-08-14T18:01:14.000Z	10	0	anger
a-level algorithm	1.29433e+18	2020-08-14T18:01:05.000Z	2	0	positive
a-level algorithm	1.29433e+18	2020-08-14T18:00:32.000Z	2	0	negative
ofqual algorithm	1.29433e+18	2020-08-14T18:00:04.000Z	2	0	trust
A level algorithm	1.29433e+18	2020-08-14T18:00:04.000Z	2	0	trust
a-level algorithm	1.29433e+18	2020-08-14T18:00:04.000Z	2	0	trust
A level algorithm	1.29433e+18	2020-08-14T17:59:31.000Z	1	0	positive
A level algorithm	1.29433e+18	2020-08-14T17:58:44.000Z	3	0	trust
ofqual algorithm	1.29433e+18	2020-08-14T17:58:44.000Z	1	0	trust
A level algorithm	1.29433e+18	2020-08-14T17:58:21.000Z	1	0	trust
a-level algorithm	1.29433e+18	2020-08-14T17:58:21.000Z	1	0	trust
A level algorithm	1.29433e+18	2020-08-14T17:58:20.000Z	22	5	trust
A level algorithm	1.29433e+18	2020-08-14T17:58:16.000Z	0	0	trust
a-level algorithm	1.29433e+18	2020-08-14T17:58:16.000Z	0	0	trust
ofqual algorithm	1.29433e+18	2020-08-14T17:57:51.000Z	2	0	positive
a levels algorithm	1.29433e+18	2020-08-14T17:57:48.000Z	0	0	trust
a-levels algorithm	1.29433e+18	2020-08-14T17:57:48.000Z	0	0	trust
A level algorithm	1.29433e+18	2020-08-14T17:56:09.000Z	0	0	positive
ofqual algorithm	1.29433e+18	2020-08-14T17:55:39.000Z	1	0	No emotion
ofqual algorithm	1.29433e+18	2020-08-14T17:54:24.000Z	0	0	No emotion
ofqual algorithm	1.29433e+18	2020-08-14T17:53:44.000Z	7	2	negative
a levels algorithm	1.29433e+18	2020-08-14T17:53:44.000Z	7	2	negative
ofqual algorithm	1.29433e+18	2020-08-14T17:53:12.000Z	0	0	No emotion
ofqual algorithm	1.29433e+18	2020-08-14T17:53:06.000Z	0	1	positive
a-levels algorithm	1.29433e+18	2020-08-14T17:52:35.000Z	7	2	negative
A level algorithm	1.29433e+18	2020-08-14T17:52:29.000Z	0	0	trust
a levels algorithm	1.29433e+18	2020-08-14T17:52:08.000Z	161	34	negative
a-level algorithm	1.29433e+18	2020-08-14T17:52:08.000Z	161	34	negative
a levels algorithm	1.29433e+18	2020-08-14T17:51:44.000Z	0	0	trust
ofqual algorithm	1.29433e+18	2020-08-14T17:51:36.000Z	5	3	positive
a levels algorithm	1.29433e+18	2020-08-14T17:50:27.000Z	1	0	negative
ofqual algorithm	1.29433e+18	2020-08-14T17:50:19.000Z	4	1	positive
ofqual algorithm	1.29433e+18	2020-08-14T17:49:46.000Z	0	0	negative
A level algorithm	1.29433e+18	2020-08-14T17:49:39.000Z	0	0	trust
a-level algorithm	1.29433e+18	2020-08-14T17:49:34.000Z	10	2	positive
A level algorithm	1.29433e+18	2020-08-14T17:49:28.000Z	1	0	trust
a-level algorithm	1.29433e+18	2020-08-14T17:49:28.000Z	1	0	trust
A level algorithm	1.29433e+18	2020-08-14T17:49:23.000Z	0	0	trust
a-level algorithm	1.29433e+18	2020-08-14T17:49:23.000Z	0	0	trust
ofqual algorithm	1.29433e+18	2020-08-14T17:48:43.000Z	1	1	fear
ofqual algorithm	1.29433e+18	2020-08-14T17:48:08.000Z	0	0	anger
a-level algorithm	1.29433e+18	2020-08-14T17:48:08.000Z	0	0	anger
a levels algorithm	1.29433e+18	2020-08-14T17:47:45.000Z	1	0	fear
a levels algorithm	1.29433e+18	2020-08-14T17:46:46.000Z	4	0	positive
ofqual algorithm	1.29433e+18	2020-08-14T17:46:23.000Z	2	5	trust
ofqual algorithm	1.29433e+18	2020-08-14T17:45:03.000Z	36	20	trust
a-level algorithm	1.29433e+18	2020-08-14T17:45:03.000Z	36	20	trust
ofqual algorithm	1.29433e+18	2020-08-14T17:42:50.000Z	1	0	trust
ofqual algorithm	1.29433e+18	2020-08-14T17:42:47.000Z	1	0	anger
A level algorithm	1.29433e+18	2020-08-14T17:41:49.000Z	0	0	trust
a-level algorithm	1.29433e+18	2020-08-14T17:41:49.000Z	0	0	trust
a-levels algorithm	1.29433e+18	2020-08-14T17:41:49.000Z	0	0	trust
A level algorithm	1.29433e+18	2020-08-14T17:39:41.000Z	0	0	trust
a-level algorithm	1.29433e+18	2020-08-14T17:39:41.000Z	0	0	trust
a levels algorithm	1.29433e+18	2020-08-14T17:39:37.000Z	1	0	positive
a-level algorithm	1.29433e+18	2020-08-14T17:39:06.000Z	0	0	anger
ofqual algorithm	1.29433e+18	2020-08-14T17:38:12.000Z	0	0	positive
A level algorithm	1.29433e+18	2020-08-14T17:38:12.000Z	0	0	positive
A level algorithm	1.29433e+18	2020-08-14T17:37:46.000Z	1	0	trust
a-level algorithm	1.29433e+18	2020-08-14T17:37:46.000Z	1	0	trust
ofqual algorithm	1.29433e+18	2020-08-14T17:36:58.000Z	0	0	positive
a-level algorithm	1.29433e+18	2020-08-14T17:36:48.000Z	1	0	positive
a-level algorithm	1.29433e+18	2020-08-14T17:36:26.000Z	0	0	No emotion
a-levels algorithm	1.29433e+18	2020-08-14T17:35:34.000Z	0	0	fear
a levels algorithm	1.29433e+18	2020-08-14T17:34:47.000Z	4	0	anger
a-level algorithm	1.29433e+18	2020-08-14T17:34:33.000Z	1	0	fear
ofqual algorithm	1.29433e+18	2020-08-14T17:32:46.000Z	0	0	trust
a levels algorithm	1.29433e+18	2020-08-14T17:31:35.000Z	0	0	positive
a levels algorithm	1.29433e+18	2020-08-14T17:31:34.000Z	1	0	anger
A level algorithm	1.29433e+18	2020-08-14T17:31:10.000Z	0	0	trust
a-level algorithm	1.29433e+18	2020-08-14T17:31:10.000Z	0	0	trust
ofqual algorithm	1.29433e+18	2020-08-14T17:31:09.000Z	4	0	positive
a levels algorithm	1.29433e+18	2020-08-14T17:30:54.000Z	4	0	positive
ofqual algorithm	1.29433e+18	2020-08-14T17:30:27.000Z	5	0	positive
a levels algorithm	1.29433e+18	2020-08-14T17:30:27.000Z	5	0	positive
a-level algorithm	1.29433e+18	2020-08-14T17:29:41.000Z	4	0	negative
ofqual algorithm	1.29433e+18	2020-08-14T17:28:57.000Z	1	0	trust
a-level algorithm	1.29433e+18	2020-08-14T17:28:32.000Z	2	0	negative
ofqual algorithm	1.29433e+18	2020-08-14T17:28:23.000Z	16	4	trust
a-level algorithm	1.29433e+18	2020-08-14T17:28:23.000Z	16	4	trust
ofqual algorithm	1.29432e+18	2020-08-14T17:27:44.000Z	0	0	trust
A level algorithm	1.29432e+18	2020-08-14T17:27:37.000Z	0	0	anticipation
ofqual algorithm	1.29432e+18	2020-08-14T17:27:13.000Z	3	1	anger
ofqual algorithm	1.29432e+18	2020-08-14T17:27:13.000Z	1	0	positive
A level algorithm	1.29432e+18	2020-08-14T17:27:13.000Z	1	0	positive
a-level algorithm	1.29432e+18	2020-08-14T17:27:13.000Z	1	0	positive
a-levels algorithm	1.29432e+18	2020-08-14T17:23:16.000Z	3	0	positive
ofqual algorithm	1.29432e+18	2020-08-14T17:22:39.000Z	3	0	positive
ofqual algorithm	1.29432e+18	2020-08-14T17:22:03.000Z	3	1	trust
ofqual algorithm	1.29432e+18	2020-08-14T17:20:54.000Z	3	1	negative
A level algorithm	1.29432e+18	2020-08-14T17:20:10.000Z	0	0	fear
ofqual algorithm	1.29432e+18	2020-08-14T17:19:25.000Z	0	0	negative
a-level algorithm	1.29432e+18	2020-08-14T17:19:19.000Z	0	0	No emotion
a levels algorithm	1.29432e+18	2020-08-14T17:18:22.000Z	2	2	negative
a-level algorithm	1.29432e+18	2020-08-14T17:18:12.000Z	31	6	trust
ofqual algorithm	1.29432e+18	2020-08-14T17:17:54.000Z	2	1	positive
ofqual algorithm	1.29432e+18	2020-08-14T17:17:19.000Z	1	0	negative
a levels algorithm	1.29432e+18	2020-08-14T17:16:51.000Z	3	0	fear
ofqual algorithm	1.29432e+18	2020-08-14T17:15:10.000Z	0	0	negative
a-level algorithm	1.29432e+18	2020-08-14T17:15:04.000Z	180	77	No emotion
ofqual algorithm	1.29432e+18	2020-08-14T17:13:28.000Z	0	0	negative
A level algorithm	1.29432e+18	2020-08-14T17:13:26.000Z	1	0	anticipation
a-level algorithm	1.29432e+18	2020-08-14T17:12:42.000Z	0	0	fear
ofqual algorithm	1.29432e+18	2020-08-14T17:11:02.000Z	1	2	positive
a-level algorithm	1.29432e+18	2020-08-14T17:11:02.000Z	1	2	positive
ofqual algorithm	1.29432e+18	2020-08-14T17:10:39.000Z	0	0	negative
a-levels algorithm	1.29432e+18	2020-08-14T17:08:53.000Z	1	0	positive
ofqual algorithm	1.29432e+18	2020-08-14T17:08:00.000Z	6	0	positive
A level algorithm	1.29432e+18	2020-08-14T17:07:40.000Z	0	0	trust
a-level algorithm	1.29432e+18	2020-08-14T17:07:40.000Z	0	0	trust
ofqual algorithm	1.29432e+18	2020-08-14T17:04:57.000Z	4	0	positive
ofqual algorithm	1.29432e+18	2020-08-14T17:03:29.000Z	32	4	trust
a-levels algorithm	1.29432e+18	2020-08-14T17:03:26.000Z	1	0	negative
ofqual algorithm	1.29432e+18	2020-08-14T17:02:13.000Z	0	0	positive
A level algorithm	1.29432e+18	2020-08-14T17:00:59.000Z	0	0	trust
a-level algorithm	1.29432e+18	2020-08-14T17:00:59.000Z	0	0	trust
A level algorithm	1.29432e+18	2020-08-14T17:00:16.000Z	0	0	trust
a-level algorithm	1.29432e+18	2020-08-14T17:00:16.000Z	0	0	trust
a levels algorithm	1.29432e+18	2020-08-14T16:59:23.000Z	204	50	negative
a-level algorithm	1.29432e+18	2020-08-14T16:57:56.000Z	0	0	trust
A level algorithm	1.29432e+18	2020-08-14T16:56:56.000Z	1	0	trust
a-levels algorithm	1.29432e+18	2020-08-14T16:56:14.000Z	0	0	negative
ofqual algorithm	1.29432e+18	2020-08-14T16:55:53.000Z	2	0	positive
a levels algorithm	1.29432e+18	2020-08-14T16:55:47.000Z	465	22	negative
A level algorithm	1.29432e+18	2020-08-14T16:55:21.000Z	0	0	trust
a-level algorithm	1.29432e+18	2020-08-14T16:55:21.000Z	0	0	trust
a-levels algorithm	1.29432e+18	2020-08-14T16:54:52.000Z	2	0	trust
a levels algorithm	1.29432e+18	2020-08-14T16:54:51.000Z	0	0	trust
A level algorithm	1.29432e+18	2020-08-14T16:54:37.000Z	0	0	trust
a-level algorithm	1.29432e+18	2020-08-14T16:54:37.000Z	0	0	trust
a-level algorithm	1.29432e+18	2020-08-14T16:54:07.000Z	1	0	No emotion
A level algorithm	1.29432e+18	2020-08-14T16:53:33.000Z	2	1	trust
A level algorithm	1.29432e+18	2020-08-14T16:53:10.000Z	4876	2502	fear
ofqual algorithm	1.29432e+18	2020-08-14T16:52:41.000Z	1	0	trust
A level algorithm	1.29432e+18	2020-08-14T16:51:50.000Z	4	0	trust
a levels algorithm	1.29432e+18	2020-08-14T16:51:20.000Z	8	3	No emotion
ofqual algorithm	1.29432e+18	2020-08-14T16:50:36.000Z	9	0	positive
A level algorithm	1.29432e+18	2020-08-14T16:50:31.000Z	8	4	positive
ofqual algorithm	1.29432e+18	2020-08-14T16:50:02.000Z	5	2	trust
A level algorithm	1.29432e+18	2020-08-14T16:49:37.000Z	1	0	trust
a-level algorithm	1.29432e+18	2020-08-14T16:49:37.000Z	1	0	trust
A level algorithm	1.29432e+18	2020-08-14T16:49:17.000Z	1	1	trust
ofqual algorithm	1.29432e+18	2020-08-14T16:49:02.000Z	2	1	negative
ofqual algorithm	1.29432e+18	2020-08-14T16:48:49.000Z	441	332	negative
a levels algorithm	1.29432e+18	2020-08-14T16:48:49.000Z	441	332	negative
a-level algorithm	1.29432e+18	2020-08-14T16:48:46.000Z	7	9	negative
a-level algorithm	1.29431e+18	2020-08-14T16:48:10.000Z	8	0	anger
a-levels algorithm	1.29431e+18	2020-08-14T16:47:56.000Z	0	0	positive
ofqual algorithm	1.29431e+18	2020-08-14T16:47:32.000Z	0	0	No emotion
A level algorithm	1.29431e+18	2020-08-14T16:46:58.000Z	0	0	trust
a-level algorithm	1.29431e+18	2020-08-14T16:46:58.000Z	0	0	trust
A level algorithm	1.29431e+18	2020-08-14T16:46:38.000Z	0	0	trust
a-level algorithm	1.29431e+18	2020-08-14T16:46:38.000Z	0	0	trust
a-level algorithm	1.29431e+18	2020-08-14T16:46:31.000Z	0	0	No emotion
a levels algorithm	1.29431e+18	2020-08-14T16:45:40.000Z	0	0	positive
a-level algorithm	1.29431e+18	2020-08-14T16:44:56.000Z	0	0	fear
a levels algorithm	1.29431e+18	2020-08-14T16:44:51.000Z	3	0	trust
ofqual algorithm	1.29431e+18	2020-08-14T16:44:45.000Z	0	0	positive
ofqual algorithm	1.29431e+18	2020-08-14T16:44:16.000Z	1172	1091	trust
a levels algorithm	1.29431e+18	2020-08-14T16:44:16.000Z	1172	1091	trust
a-level algorithm	1.29431e+18	2020-08-14T16:42:51.000Z	3	0	negative
A level algorithm	1.29431e+18	2020-08-14T16:42:21.000Z	0	0	positive
ofqual algorithm	1.29431e+18	2020-08-14T16:41:11.000Z	1	0	fear
ofqual algorithm	1.29431e+18	2020-08-14T16:41:01.000Z	0	0	trust
A level algorithm	1.29431e+18	2020-08-14T16:39:33.000Z	0	0	No emotion
A level algorithm	1.29431e+18	2020-08-14T16:39:00.000Z	1	0	fear
ofqual algorithm	1.29431e+18	2020-08-14T16:38:55.000Z	0	0	positive
A level algorithm	1.29431e+18	2020-08-14T16:38:33.000Z	47	12	trust
ofqual algorithm	1.29431e+18	2020-08-14T16:37:39.000Z	0	0	trust
a levels algorithm	1.29431e+18	2020-08-14T16:37:39.000Z	0	0	trust
a-levels algorithm	1.29431e+18	2020-08-14T16:37:39.000Z	0	0	trust
ofqual algorithm	1.29431e+18	2020-08-14T16:36:52.000Z	10	2	fear
A level algorithm	1.29431e+18	2020-08-14T16:36:22.000Z	0	0	positive
ofqual algorithm	1.29431e+18	2020-08-14T16:35:22.000Z	2	0	positive
ofqual algorithm	1.29431e+18	2020-08-14T16:35:18.000Z	0	0	positive
A level algorithm	1.29431e+18	2020-08-14T16:34:49.000Z	0	0	trust
a-level algorithm	1.29431e+18	2020-08-14T16:34:49.000Z	0	0	trust
ofqual algorithm	1.29431e+18	2020-08-14T16:34:32.000Z	1	2	trust
ofqual algorithm	1.29431e+18	2020-08-14T16:34:14.000Z	0	0	trust
a-level algorithm	1.29431e+18	2020-08-14T16:34:08.000Z	4	0	positive
a-level algorithm	1.29431e+18	2020-08-14T16:32:45.000Z	5	0	fear
a-levels algorithm	1.29431e+18	2020-08-14T16:32:25.000Z	0	0	anger
a levels algorithm	1.29431e+18	2020-08-14T16:31:46.000Z	2	0	fear
a-levels algorithm	1.29431e+18	2020-08-14T16:31:45.000Z	3	3	fear
ofqual algorithm	1.29431e+18	2020-08-14T16:30:32.000Z	1	0	positive
ofqual algorithm	1.29431e+18	2020-08-14T16:30:31.000Z	1	0	No emotion
ofqual algorithm	1.29431e+18	2020-08-14T16:30:20.000Z	4	2	positive
a-level algorithm	1.29431e+18	2020-08-14T16:30:19.000Z	3	1	anger
a-levels algorithm	1.29431e+18	2020-08-14T16:30:05.000Z	7	4	fear
a-level algorithm	1.29431e+18	2020-08-14T16:29:17.000Z	0	0	positive
a-level algorithm	1.29431e+18	2020-08-14T16:28:55.000Z	0	0	negative
ofqual algorithm	1.29431e+18	2020-08-14T16:27:53.000Z	359	169	trust
a-level algorithm	1.29431e+18	2020-08-14T16:27:27.000Z	0	0	trust
a-levels algorithm	1.29431e+18	2020-08-14T16:27:27.000Z	0	0	trust
ofqual algorithm	1.29431e+18	2020-08-14T16:27:07.000Z	0	0	trust
a-level algorithm	1.29431e+18	2020-08-14T16:27:07.000Z	0	0	trust
A level algorithm	1.29431e+18	2020-08-14T16:26:00.000Z	828	462	positive
A level algorithm	1.29431e+18	2020-08-14T16:25:52.000Z	0	0	trust
a-level algorithm	1.29431e+18	2020-08-14T16:25:52.000Z	0	0	trust
a levels algorithm	1.29431e+18	2020-08-14T16:25:07.000Z	1	0	trust
ofqual algorithm	1.29431e+18	2020-08-14T16:25:06.000Z	0	1	trust
A level algorithm	1.29431e+18	2020-08-14T16:25:06.000Z	0	1	trust
ofqual algorithm	1.29431e+18	2020-08-14T16:24:39.000Z	0	0	surprise
A level algorithm	1.29431e+18	2020-08-14T16:24:07.000Z	0	0	No emotion
A level algorithm	1.29431e+18	2020-08-14T16:23:41.000Z	19	11	negative
ofqual algorithm	1.29431e+18	2020-08-14T16:22:55.000Z	1	0	negative
ofqual algorithm	1.29431e+18	2020-08-14T16:22:37.000Z	3685	2638	trust
a levels algorithm	1.29431e+18	2020-08-14T16:22:37.000Z	3685	2638	trust
a-levels algorithm	1.29431e+18	2020-08-14T16:22:15.000Z	1	0	anticipation
A level algorithm	1.29431e+18	2020-08-14T16:22:09.000Z	0	0	negative
A level algorithm	1.29431e+18	2020-08-14T16:20:07.000Z	0	0	trust
a-level algorithm	1.29431e+18	2020-08-14T16:20:07.000Z	0	0	trust
a-level algorithm	1.29431e+18	2020-08-14T16:19:45.000Z	4	0	trust
a levels algorithm	1.29431e+18	2020-08-14T16:17:41.000Z	9	1	positive
ofqual algorithm	1.29431e+18	2020-08-14T16:16:58.000Z	128	59	anger
a-level algorithm	1.29431e+18	2020-08-14T16:16:29.000Z	1	1	positive
A level algorithm	1.29431e+18	2020-08-14T16:15:44.000Z	2	0	trust
a-level algorithm	1.29431e+18	2020-08-14T16:15:44.000Z	2	0	trust
A level algorithm	1.29431e+18	2020-08-14T16:14:54.000Z	0	0	trust
a-level algorithm	1.29431e+18	2020-08-14T16:14:54.000Z	0	0	trust
a levels algorithm	1.29431e+18	2020-08-14T16:14:37.000Z	3	0	positive
ofqual algorithm	1.29431e+18	2020-08-14T16:14:35.000Z	45	34	positive
a levels algorithm	1.29431e+18	2020-08-14T16:14:13.000Z	1	0	anger
a levels algorithm	1.29431e+18	2020-08-14T16:13:41.000Z	3	0	positive
A level algorithm	1.29431e+18	2020-08-14T16:12:08.000Z	0	0	trust
a-level algorithm	1.29431e+18	2020-08-14T16:12:08.000Z	0	0	trust
A level algorithm	1.29431e+18	2020-08-14T16:10:58.000Z	0	0	trust
a-levels algorithm	1.29431e+18	2020-08-14T16:10:08.000Z	1	0	trust
ofqual algorithm	1.29431e+18	2020-08-14T16:09:36.000Z	2	1	trust
A level algorithm	1.29431e+18	2020-08-14T16:09:36.000Z	2	1	trust
A level algorithm	1.29431e+18	2020-08-14T16:09:24.000Z	1	1	positive
ofqual algorithm	1.29431e+18	2020-08-14T16:09:02.000Z	0	0	anticipation
A level algorithm	1.29431e+18	2020-08-14T16:09:02.000Z	0	0	anticipation
a-level algorithm	1.29431e+18	2020-08-14T16:09:02.000Z	0	0	anticipation
ofqual algorithm	1.2943e+18	2020-08-14T16:07:43.000Z	4	1	anger
a levels algorithm	1.2943e+18	2020-08-14T16:07:43.000Z	4	1	anger
a levels algorithm	1.2943e+18	2020-08-14T16:06:19.000Z	3	4	trust
a-levels algorithm	1.2943e+18	2020-08-14T16:06:19.000Z	3	4	trust
ofqual algorithm	1.2943e+18	2020-08-14T16:06:16.000Z	4	0	surprise
a-level algorithm	1.2943e+18	2020-08-14T16:04:01.000Z	1	0	negative
A level algorithm	1.2943e+18	2020-08-14T16:03:49.000Z	0	0	trust
a-level algorithm	1.2943e+18	2020-08-14T16:03:49.000Z	0	0	trust
A level algorithm	1.2943e+18	2020-08-14T16:03:20.000Z	0	0	trust
a-level algorithm	1.2943e+18	2020-08-14T16:03:20.000Z	0	0	trust
ofqual algorithm	1.2943e+18	2020-08-14T16:03:04.000Z	1	0	negative
a-level algorithm	1.2943e+18	2020-08-14T16:03:04.000Z	1	0	negative
ofqual algorithm	1.2943e+18	2020-08-14T16:02:53.000Z	2	1	fear
ofqual algorithm	1.2943e+18	2020-08-14T16:02:52.000Z	0	0	negative
A level algorithm	1.2943e+18	2020-08-14T16:01:53.000Z	0	0	fear
a levels algorithm	1.2943e+18	2020-08-14T16:01:08.000Z	6	0	positive
A level algorithm	1.2943e+18	2020-08-14T16:00:56.000Z	15	1	positive
A level algorithm	1.2943e+18	2020-08-14T16:00:48.000Z	1	0	anger
a levels algorithm	1.2943e+18	2020-08-14T15:59:21.000Z	0	0	No emotion
A level algorithm	1.2943e+18	2020-08-14T15:59:19.000Z	2	0	positive
A level algorithm	1.2943e+18	2020-08-14T15:58:08.000Z	0	0	trust
a-level algorithm	1.2943e+18	2020-08-14T15:58:08.000Z	0	0	trust
A level algorithm	1.2943e+18	2020-08-14T15:57:58.000Z	2	0	negative
ofqual algorithm	1.2943e+18	2020-08-14T15:57:45.000Z	1	0	trust
A level algorithm	1.2943e+18	2020-08-14T15:57:41.000Z	0	0	anticipation
a levels algorithm	1.2943e+18	2020-08-14T15:57:05.000Z	1	0	anger
a-levels algorithm	1.2943e+18	2020-08-14T15:57:05.000Z	1	0	anger
a-level algorithm	1.2943e+18	2020-08-14T15:55:47.000Z	2	3	trust
ofqual algorithm	1.2943e+18	2020-08-14T15:55:43.000Z	0	0	fear
A level algorithm	1.2943e+18	2020-08-14T15:55:43.000Z	0	0	fear
a-level algorithm	1.2943e+18	2020-08-14T15:55:43.000Z	0	0	fear
ofqual algorithm	1.2943e+18	2020-08-14T15:55:40.000Z	0	0	positive
a-level algorithm	1.2943e+18	2020-08-14T15:55:08.000Z	9	9	anticipation
a-level algorithm	1.2943e+18	2020-08-14T15:54:46.000Z	2	1	negative
a-level algorithm	1.2943e+18	2020-08-14T15:54:38.000Z	12	0	trust
ofqual algorithm	1.2943e+18	2020-08-14T15:53:32.000Z	4	0	trust
a-level algorithm	1.2943e+18	2020-08-14T15:51:57.000Z	0	0	positive
A level algorithm	1.2943e+18	2020-08-14T15:51:49.000Z	13	9	trust
a-level algorithm	1.2943e+18	2020-08-14T15:51:49.000Z	13	9	trust
a-levels algorithm	1.2943e+18	2020-08-14T15:51:49.000Z	13	9	trust
ofqual algorithm	1.2943e+18	2020-08-14T15:50:54.000Z	0	0	positive
ofqual algorithm	1.2943e+18	2020-08-14T15:48:49.000Z	3	3	anger
ofqual algorithm	1.2943e+18	2020-08-14T15:48:45.000Z	0	0	trust
ofqual algorithm	1.2943e+18	2020-08-14T15:47:46.000Z	0	0	trust
A level algorithm	1.2943e+18	2020-08-14T15:47:36.000Z	0	0	trust
a-level algorithm	1.2943e+18	2020-08-14T15:47:36.000Z	0	0	trust
a-levels algorithm	1.2943e+18	2020-08-14T15:47:15.000Z	1	0	fear
A level algorithm	1.2943e+18	2020-08-14T15:46:15.000Z	1	4	trust
a-level algorithm	1.2943e+18	2020-08-14T15:46:15.000Z	1	4	trust
ofqual algorithm	1.2943e+18	2020-08-14T15:45:16.000Z	5	2	fear
a-level algorithm	1.2943e+18	2020-08-14T15:44:45.000Z	2	0	positive
a-level algorithm	1.2943e+18	2020-08-14T15:44:13.000Z	3	1	negative
ofqual algorithm	1.2943e+18	2020-08-14T15:43:37.000Z	6	6	No emotion
a-levels algorithm	1.2943e+18	2020-08-14T15:43:23.000Z	14	1	No emotion
a-level algorithm	1.2943e+18	2020-08-14T15:42:39.000Z	6	3	positive
A level algorithm	1.2943e+18	2020-08-14T15:41:51.000Z	1	0	trust
a-level algorithm	1.2943e+18	2020-08-14T15:41:51.000Z	1	0	trust
a levels algorithm	1.2943e+18	2020-08-14T15:40:39.000Z	1	0	positive
A level algorithm	1.2943e+18	2020-08-14T15:40:19.000Z	0	0	surprise
a-level algorithm	1.2943e+18	2020-08-14T15:39:55.000Z	0	0	trust
a levels algorithm	1.2943e+18	2020-08-14T15:38:25.000Z	1	0	anger
ofqual algorithm	1.2943e+18	2020-08-14T15:38:23.000Z	0	0	positive
a-levels algorithm	1.2943e+18	2020-08-14T15:38:16.000Z	0	0	fear
ofqual algorithm	1.2943e+18	2020-08-14T15:35:58.000Z	0	0	negative
a levels algorithm	1.2943e+18	2020-08-14T15:35:44.000Z	131	44	negative
ofqual algorithm	1.2943e+18	2020-08-14T15:34:53.000Z	3	1	trust
a-level algorithm	1.2943e+18	2020-08-14T15:34:46.000Z	2	0	positive
a-levels algorithm	1.2943e+18	2020-08-14T15:34:40.000Z	3	0	positive
ofqual algorithm	1.2943e+18	2020-08-14T15:34:35.000Z	0	0	trust
a-level algorithm	1.2943e+18	2020-08-14T15:34:35.000Z	0	0	trust
a-level algorithm	1.2943e+18	2020-08-14T15:34:27.000Z	0	0	fear
ofqual algorithm	1.2943e+18	2020-08-14T15:33:36.000Z	4	0	trust
ofqual algorithm	1.2943e+18	2020-08-14T15:33:32.000Z	0	1	fear
A level algorithm	1.2943e+18	2020-08-14T15:33:18.000Z	12	4	positive
ofqual algorithm	1.2943e+18	2020-08-14T15:32:08.000Z	3	0	fear
a levels algorithm	1.2943e+18	2020-08-14T15:32:03.000Z	5	4	fear
ofqual algorithm	1.29429e+18	2020-08-14T15:28:34.000Z	1	0	positive
ofqual algorithm	1.29429e+18	2020-08-14T15:28:25.000Z	6	0	anger
a levels algorithm	1.29429e+18	2020-08-14T15:26:39.000Z	0	0	negative
a-level algorithm	1.29429e+18	2020-08-14T15:26:39.000Z	0	0	negative
a-levels algorithm	1.29429e+18	2020-08-14T15:26:39.000Z	0	0	negative
a-level algorithm	1.29429e+18	2020-08-14T15:26:36.000Z	1	0	trust
a-level algorithm	1.29429e+18	2020-08-14T15:26:21.000Z	0	0	positive
A level algorithm	1.29429e+18	2020-08-14T15:26:03.000Z	0	0	trust
a-level algorithm	1.29429e+18	2020-08-14T15:26:03.000Z	0	0	trust
ofqual algorithm	1.29429e+18	2020-08-14T15:23:46.000Z	7	0	fear
A level algorithm	1.29429e+18	2020-08-14T15:23:19.000Z	2	2	fear
A level algorithm	1.29429e+18	2020-08-14T15:22:18.000Z	56	29	anger
A level algorithm	1.29429e+18	2020-08-14T15:22:04.000Z	51	21	trust
a-level algorithm	1.29429e+18	2020-08-14T15:22:04.000Z	51	21	trust
A level algorithm	1.29429e+18	2020-08-14T15:22:02.000Z	0	0	trust
a-level algorithm	1.29429e+18	2020-08-14T15:22:02.000Z	0	0	trust
a-level algorithm	1.29429e+18	2020-08-14T15:22:00.000Z	3	3	No emotion
a-level algorithm	1.29429e+18	2020-08-14T15:21:58.000Z	4	1	fear
A level algorithm	1.29429e+18	2020-08-14T15:21:38.000Z	1	0	fear
a-level algorithm	1.29429e+18	2020-08-14T15:21:38.000Z	1	0	fear
A level algorithm	1.29429e+18	2020-08-14T15:21:35.000Z	0	0	negative
A level algorithm	1.29429e+18	2020-08-14T15:21:10.000Z	0	0	trust
a-level algorithm	1.29429e+18	2020-08-14T15:21:10.000Z	0	0	trust
A level algorithm	1.29429e+18	2020-08-14T15:20:39.000Z	1	0	anger
A level algorithm	1.29429e+18	2020-08-14T15:20:35.000Z	0	0	trust
a-level algorithm	1.29429e+18	2020-08-14T15:20:35.000Z	0	0	trust
ofqual algorithm	1.29429e+18	2020-08-14T15:20:10.000Z	2	0	negative
a levels algorithm	1.29429e+18	2020-08-14T15:19:37.000Z	1	0	negative
A level algorithm	1.29429e+18	2020-08-14T15:18:30.000Z	0	0	trust
a-level algorithm	1.29429e+18	2020-08-14T15:18:30.000Z	0	0	trust
A level algorithm	1.29429e+18	2020-08-14T15:17:32.000Z	0	0	trust
a-level algorithm	1.29429e+18	2020-08-14T15:17:32.000Z	0	0	trust
A level algorithm	1.29429e+18	2020-08-14T15:17:15.000Z	3	3	trust
a-level algorithm	1.29429e+18	2020-08-14T15:17:15.000Z	3	3	trust
A level algorithm	1.29429e+18	2020-08-14T15:16:59.000Z	1	0	No emotion
A level algorithm	1.29429e+18	2020-08-14T15:16:58.000Z	0	0	anger
ofqual algorithm	1.29429e+18	2020-08-14T15:16:06.000Z	0	0	trust
a levels algorithm	1.29429e+18	2020-08-14T15:15:20.000Z	2	0	surprise
A level algorithm	1.29429e+18	2020-08-14T15:14:38.000Z	0	0	trust
a-level algorithm	1.29429e+18	2020-08-14T15:14:38.000Z	0	0	trust
a-levels algorithm	1.29429e+18	2020-08-14T15:14:38.000Z	0	0	trust
ofqual algorithm	1.29429e+18	2020-08-14T15:14:36.000Z	2	0	trust
A level algorithm	1.29429e+18	2020-08-14T15:14:36.000Z	2	0	trust
a levels algorithm	1.29429e+18	2020-08-14T15:13:51.000Z	0	0	trust
a-levels algorithm	1.29429e+18	2020-08-14T15:13:51.000Z	0	0	trust
a-level algorithm	1.29429e+18	2020-08-14T15:13:37.000Z	0	0	positive
A level algorithm	1.29429e+18	2020-08-14T15:13:10.000Z	0	0	trust
A level algorithm	1.29429e+18	2020-08-14T15:12:43.000Z	3	3	trust
ofqual algorithm	1.29429e+18	2020-08-14T15:12:43.000Z	0	0	fear
a levels algorithm	1.29429e+18	2020-08-14T15:11:59.000Z	0	0	positive
A level algorithm	1.29429e+18	2020-08-14T15:11:52.000Z	0	0	trust
A level algorithm	1.29429e+18	2020-08-14T15:09:57.000Z	0	1	trust
a-level algorithm	1.29429e+18	2020-08-14T15:09:57.000Z	0	1	trust
A level algorithm	1.29429e+18	2020-08-14T15:09:03.000Z	0	0	trust
a-level algorithm	1.29429e+18	2020-08-14T15:09:03.000Z	0	0	trust
a-level algorithm	1.29429e+18	2020-08-14T15:08:46.000Z	2	3	negative
a-level algorithm	1.29429e+18	2020-08-14T15:07:01.000Z	0	0	fear
A level algorithm	1.29429e+18	2020-08-14T15:06:33.000Z	6	2	trust
A level algorithm	1.29429e+18	2020-08-14T15:05:57.000Z	4	2	trust
a-level algorithm	1.29429e+18	2020-08-14T15:05:57.000Z	4	2	trust
A level algorithm	1.29429e+18	2020-08-14T15:05:06.000Z	1	0	No emotion
A level algorithm	1.29429e+18	2020-08-14T15:04:12.000Z	1	0	fear
a-levels algorithm	1.29429e+18	2020-08-14T15:03:34.000Z	6	1	trust
ofqual algorithm	1.29429e+18	2020-08-14T15:02:26.000Z	2	1	positive
a-level algorithm	1.29429e+18	2020-08-14T15:02:25.000Z	0	0	fear
A level algorithm	1.29429e+18	2020-08-14T15:02:16.000Z	0	0	positive
A level algorithm	1.29429e+18	2020-08-14T15:02:08.000Z	3	2	positive
a-levels algorithm	1.29429e+18	2020-08-14T15:00:50.000Z	0	0	trust
A level algorithm	1.29429e+18	2020-08-14T15:00:15.000Z	1	1	trust
a-level algorithm	1.29429e+18	2020-08-14T15:00:15.000Z	1	1	trust
ofqual algorithm	1.29429e+18	2020-08-14T14:59:43.000Z	7	2	trust
A level algorithm	1.29429e+18	2020-08-14T14:58:47.000Z	19	8	trust
ofqual algorithm	1.29429e+18	2020-08-14T14:57:54.000Z	0	0	positive
ofqual algorithm	1.29429e+18	2020-08-14T14:57:18.000Z	2	1	trust
a-level algorithm	1.29429e+18	2020-08-14T14:57:18.000Z	2	1	trust
a levels algorithm	1.29429e+18	2020-08-14T14:56:30.000Z	0	0	negative
a levels algorithm	1.29429e+18	2020-08-14T14:55:58.000Z	6	1	negative
ofqual algorithm	1.29429e+18	2020-08-14T14:55:39.000Z	1	0	trust
a-level algorithm	1.29429e+18	2020-08-14T14:55:39.000Z	0	0	trust
a-level algorithm	1.29429e+18	2020-08-14T14:54:59.000Z	0	0	positive
a-level algorithm	1.29429e+18	2020-08-14T14:54:55.000Z	6	0	positive
ofqual algorithm	1.29429e+18	2020-08-14T14:54:55.000Z	0	0	negative
a-level algorithm	1.29429e+18	2020-08-14T14:54:33.000Z	25	4	No emotion
A level algorithm	1.29429e+18	2020-08-14T14:54:18.000Z	0	1	trust
a-level algorithm	1.29429e+18	2020-08-14T14:54:18.000Z	0	1	trust
a-level algorithm	1.29429e+18	2020-08-14T14:53:57.000Z	13	3	negative
A level algorithm	1.29429e+18	2020-08-14T14:53:21.000Z	2	0	trust
a levels algorithm	1.29429e+18	2020-08-14T14:53:19.000Z	1	0	positive
A level algorithm	1.29429e+18	2020-08-14T14:52:26.000Z	0	0	trust
a-level algorithm	1.29429e+18	2020-08-14T14:52:19.000Z	10	4	No emotion
A level algorithm	1.29429e+18	2020-08-14T14:52:16.000Z	0	0	trust
a levels algorithm	1.29429e+18	2020-08-14T14:52:09.000Z	6	1	negative
ofqual algorithm	1.29429e+18	2020-08-14T14:52:04.000Z	0	0	negative
a-level algorithm	1.29429e+18	2020-08-14T14:51:53.000Z	4	0	fear
a-level algorithm	1.29429e+18	2020-08-14T14:51:23.000Z	0	0	negative
a-levels algorithm	1.29429e+18	2020-08-14T14:51:23.000Z	0	0	negative
A level algorithm	1.29429e+18	2020-08-14T14:51:15.000Z	3	0	trust
A level algorithm	1.29429e+18	2020-08-14T14:50:48.000Z	0	0	trust
a-level algorithm	1.29429e+18	2020-08-14T14:50:48.000Z	0	0	trust
A level algorithm	1.29429e+18	2020-08-14T14:50:06.000Z	0	0	No emotion
a-levels algorithm	1.29429e+18	2020-08-14T14:49:59.000Z	1	0	anger
a-level algorithm	1.29429e+18	2020-08-14T14:49:46.000Z	0	0	positive
A level algorithm	1.29428e+18	2020-08-14T14:49:21.000Z	1	0	trust
a-level algorithm	1.29428e+18	2020-08-14T14:49:21.000Z	1	0	trust
A level algorithm	1.29428e+18	2020-08-14T14:48:41.000Z	2	2	trust
a-level algorithm	1.29428e+18	2020-08-14T14:48:41.000Z	2	2	trust
ofqual algorithm	1.29428e+18	2020-08-14T14:48:37.000Z	4	2	positive
a-levels algorithm	1.29428e+18	2020-08-14T14:47:07.000Z	11	2	fear
a levels algorithm	1.29428e+18	2020-08-14T14:45:57.000Z	0	0	No emotion
A level algorithm	1.29428e+18	2020-08-14T14:45:28.000Z	0	0	trust
a-level algorithm	1.29428e+18	2020-08-14T14:45:28.000Z	0	0	trust
A level algorithm	1.29428e+18	2020-08-14T14:45:14.000Z	65	32	trust
a-level algorithm	1.29428e+18	2020-08-14T14:45:14.000Z	65	32	trust
a levels algorithm	1.29428e+18	2020-08-14T14:44:55.000Z	0	0	anger
a-levels algorithm	1.29428e+18	2020-08-14T14:44:55.000Z	0	0	anger
A level algorithm	1.29428e+18	2020-08-14T14:43:47.000Z	1	1	positive
ofqual algorithm	1.29428e+18	2020-08-14T14:43:40.000Z	7	3	trust
a-level algorithm	1.29428e+18	2020-08-14T14:42:20.000Z	24	5	trust
ofqual algorithm	1.29428e+18	2020-08-14T14:42:09.000Z	0	0	No emotion
A level algorithm	1.29428e+18	2020-08-14T14:42:09.000Z	0	0	No emotion
ofqual algorithm	1.29428e+18	2020-08-14T14:42:05.000Z	0	0	positive
a levels algorithm	1.29428e+18	2020-08-14T14:41:48.000Z	2	0	fear
a-level algorithm	1.29428e+18	2020-08-14T14:38:00.000Z	0	0	fear
a-levels algorithm	1.29428e+18	2020-08-14T14:37:26.000Z	23	6	fear
a levels algorithm	1.29428e+18	2020-08-14T14:37:23.000Z	0	0	trust
A level algorithm	1.29428e+18	2020-08-14T14:37:18.000Z	0	0	fear
a-level algorithm	1.29428e+18	2020-08-14T14:37:18.000Z	0	0	fear
a levels algorithm	1.29428e+18	2020-08-14T14:36:40.000Z	2	0	positive
ofqual algorithm	1.29428e+18	2020-08-14T14:36:12.000Z	5	0	positive
ofqual algorithm	1.29428e+18	2020-08-14T14:36:08.000Z	14	7	fear
A level algorithm	1.29428e+18	2020-08-14T14:36:08.000Z	14	7	fear
ofqual algorithm	1.29428e+18	2020-08-14T14:36:07.000Z	0	0	fear
a-levels algorithm	1.29428e+18	2020-08-14T14:35:59.000Z	2	0	fear
A level algorithm	1.29428e+18	2020-08-14T14:35:41.000Z	0	0	positive
a-levels algorithm	1.29428e+18	2020-08-14T14:35:15.000Z	2	0	positive
a-levels algorithm	1.29428e+18	2020-08-14T14:34:54.000Z	1571	414	trust
A level algorithm	1.29428e+18	2020-08-14T14:33:45.000Z	1	0	trust
A level algorithm	1.29428e+18	2020-08-14T14:33:41.000Z	5	2	fear
a-level algorithm	1.29428e+18	2020-08-14T14:33:38.000Z	10	11	fear
a-level algorithm	1.29428e+18	2020-08-14T14:31:55.000Z	7	3	No emotion
ofqual algorithm	1.29428e+18	2020-08-14T14:31:46.000Z	0	0	positive
ofqual algorithm	1.29428e+18	2020-08-14T14:31:39.000Z	1	0	trust
a-level algorithm	1.29428e+18	2020-08-14T14:31:11.000Z	0	0	fear
a-level algorithm	1.29428e+18	2020-08-14T14:31:05.000Z	2	0	fear
A level algorithm	1.29428e+18	2020-08-14T14:31:00.000Z	0	0	No emotion
A level algorithm	1.29428e+18	2020-08-14T14:30:30.000Z	0	1	trust
a-level algorithm	1.29428e+18	2020-08-14T14:30:30.000Z	0	1	trust
A level algorithm	1.29428e+18	2020-08-14T14:30:05.000Z	0	0	trust
a-level algorithm	1.29428e+18	2020-08-14T14:30:05.000Z	0	0	trust
A level algorithm	1.29428e+18	2020-08-14T14:29:59.000Z	2	0	trust
a-level algorithm	1.29428e+18	2020-08-14T14:29:59.000Z	2	0	trust
a levels algorithm	1.29428e+18	2020-08-14T14:27:27.000Z	1	0	trust
ofqual algorithm	1.29428e+18	2020-08-14T14:27:00.000Z	13	1	negative
a-level algorithm	1.29428e+18	2020-08-14T14:27:00.000Z	13	1	negative
ofqual algorithm	1.29428e+18	2020-08-14T14:26:37.000Z	1	0	positive
a-level algorithm	1.29428e+18	2020-08-14T14:26:12.000Z	0	0	fear
a-levels algorithm	1.29428e+18	2020-08-14T14:26:12.000Z	0	0	fear
a-level algorithm	1.29428e+18	2020-08-14T14:26:03.000Z	0	0	trust
ofqual algorithm	1.29428e+18	2020-08-14T14:25:53.000Z	1	1	trust
A level algorithm	1.29428e+18	2020-08-14T14:25:53.000Z	1	1	trust
ofqual algorithm	1.29428e+18	2020-08-14T14:25:13.000Z	1	1	negative
ofqual algorithm	1.29428e+18	2020-08-14T14:25:07.000Z	0	0	positive
A level algorithm	1.29428e+18	2020-08-14T14:24:18.000Z	0	0	trust
a-level algorithm	1.29428e+18	2020-08-14T14:24:18.000Z	0	0	trust
ofqual algorithm	1.29428e+18	2020-08-14T14:23:50.000Z	0	0	positive
ofqual algorithm	1.29428e+18	2020-08-14T14:23:48.000Z	6	2	negative
A level algorithm	1.29428e+18	2020-08-14T14:23:03.000Z	5	1	No emotion
a levels algorithm	1.29428e+18	2020-08-14T14:22:46.000Z	0	0	anger
a-level algorithm	1.29428e+18	2020-08-14T14:22:21.000Z	1	0	trust
ofqual algorithm	1.29428e+18	2020-08-14T14:22:19.000Z	6	2	negative
A level algorithm	1.29428e+18	2020-08-14T14:21:55.000Z	3	2	trust
a-level algorithm	1.29428e+18	2020-08-14T14:21:55.000Z	3	2	trust
a-level algorithm	1.29428e+18	2020-08-14T14:21:51.000Z	0	4	positive
ofqual algorithm	1.29428e+18	2020-08-14T14:21:14.000Z	0	0	positive
a-level algorithm	1.29428e+18	2020-08-14T14:21:14.000Z	0	0	positive
a-level algorithm	1.29428e+18	2020-08-14T14:19:22.000Z	3	0	negative
ofqual algorithm	1.29428e+18	2020-08-14T14:18:58.000Z	1	0	positive
A level algorithm	1.29428e+18	2020-08-14T14:18:58.000Z	1	0	positive
a-level algorithm	1.29428e+18	2020-08-14T14:17:23.000Z	20	2	anger
a levels algorithm	1.29428e+18	2020-08-14T14:17:22.000Z	1	0	No emotion
A level algorithm	1.29428e+18	2020-08-14T14:17:22.000Z	0	0	trust
a-level algorithm	1.29428e+18	2020-08-14T14:17:22.000Z	0	0	trust
a levels algorithm	1.29428e+18	2020-08-14T14:17:21.000Z	3	0	negative
a-level algorithm	1.29428e+18	2020-08-14T14:17:12.000Z	2	1	positive
ofqual algorithm	1.29428e+18	2020-08-14T14:16:57.000Z	1	0	negative
a levels algorithm	1.29428e+18	2020-08-14T14:16:11.000Z	11	0	negative
A level algorithm	1.29428e+18	2020-08-14T14:16:01.000Z	0	0	surprise
a-levels algorithm	1.29428e+18	2020-08-14T14:16:00.000Z	6	0	negative
a levels algorithm	1.29428e+18	2020-08-14T14:16:00.000Z	3	0	No emotion
a-level algorithm	1.29428e+18	2020-08-14T14:15:59.000Z	0	0	fear
a-level algorithm	1.29428e+18	2020-08-14T14:15:42.000Z	0	0	positive
ofqual algorithm	1.29428e+18	2020-08-14T14:15:31.000Z	29	5	trust
ofqual algorithm	1.29428e+18	2020-08-14T14:14:58.000Z	13	4	negative
a-level algorithm	1.29428e+18	2020-08-14T14:14:54.000Z	4	0	No emotion
a-level algorithm	1.29428e+18	2020-08-14T14:14:32.000Z	0	0	No emotion
a-level algorithm	1.29428e+18	2020-08-14T14:14:27.000Z	2	0	negative
a-level algorithm	1.29428e+18	2020-08-14T14:14:01.000Z	3	1	anger
a-level algorithm	1.29428e+18	2020-08-14T14:13:40.000Z	0	0	negative
a levels algorithm	1.29428e+18	2020-08-14T14:13:00.000Z	0	0	anger
A level algorithm	1.29428e+18	2020-08-14T14:12:10.000Z	0	0	trust
a-level algorithm	1.29428e+18	2020-08-14T14:12:10.000Z	0	0	trust
ofqual algorithm	1.29428e+18	2020-08-14T14:11:52.000Z	2	0	negative
ofqual algorithm	1.29428e+18	2020-08-14T14:11:32.000Z	8	4	trust
ofqual algorithm	1.29428e+18	2020-08-14T14:10:47.000Z	0	0	anger
a-level algorithm	1.29428e+18	2020-08-14T14:10:19.000Z	5	1	trust
a-levels algorithm	1.29427e+18	2020-08-14T14:09:04.000Z	1	0	negative
ofqual algorithm	1.29427e+18	2020-08-14T14:08:15.000Z	1	0	trust
a-level algorithm	1.29427e+18	2020-08-14T14:06:44.000Z	0	0	positive
a-level algorithm	1.29427e+18	2020-08-14T14:06:37.000Z	1	1	fear
a-level algorithm	1.29427e+18	2020-08-14T14:06:21.000Z	1	0	positive
A level algorithm	1.29427e+18	2020-08-14T14:06:07.000Z	1	0	trust
a-level algorithm	1.29427e+18	2020-08-14T14:06:07.000Z	1	0	trust
A level algorithm	1.29427e+18	2020-08-14T14:05:36.000Z	2	1	positive
ofqual algorithm	1.29427e+18	2020-08-14T14:05:09.000Z	122	53	positive
A level algorithm	1.29427e+18	2020-08-14T14:05:09.000Z	122	53	positive
a-level algorithm	1.29427e+18	2020-08-14T14:03:43.000Z	0	0	trust
A level algorithm	1.29427e+18	2020-08-14T14:03:06.000Z	6	2	trust
ofqual algorithm	1.29427e+18	2020-08-14T14:03:04.000Z	27	0	negative
A level algorithm	1.29427e+18	2020-08-14T14:03:03.000Z	0	0	trust
a-level algorithm	1.29427e+18	2020-08-14T14:03:03.000Z	0	0	trust
a-level algorithm	1.29427e+18	2020-08-14T14:02:30.000Z	1	4	No emotion
a levels algorithm	1.29427e+18	2020-08-14T14:01:35.000Z	0	0	positive
A level algorithm	1.29427e+18	2020-08-14T14:01:30.000Z	0	0	trust
a-level algorithm	1.29427e+18	2020-08-14T14:01:30.000Z	0	0	trust
A level algorithm	1.29427e+18	2020-08-14T14:01:26.000Z	0	0	trust
a levels algorithm	1.29427e+18	2020-08-14T14:01:14.000Z	0	0	trust
a levels algorithm	1.29427e+18	2020-08-14T14:01:08.000Z	0	0	anger
a-levels algorithm	1.29427e+18	2020-08-14T14:01:08.000Z	0	0	anger
A level algorithm	1.29427e+18	2020-08-14T14:00:55.000Z	2	0	anger
A level algorithm	1.29427e+18	2020-08-14T14:00:37.000Z	0	0	positive
a levels algorithm	1.29427e+18	2020-08-14T14:00:28.000Z	0	0	positive
ofqual algorithm	1.29427e+18	2020-08-14T14:00:21.000Z	1	0	trust
A level algorithm	1.29427e+18	2020-08-14T14:00:11.000Z	1	0	negative
a-level algorithm	1.29427e+18	2020-08-14T14:00:04.000Z	5	1	No emotion
A level algorithm	1.29427e+18	2020-08-14T13:59:19.000Z	1	0	negative
a-level algorithm	1.29427e+18	2020-08-14T13:59:19.000Z	1	0	negative
a-level algorithm	1.29427e+18	2020-08-14T13:59:12.000Z	21	1	fear
a levels algorithm	1.29427e+18	2020-08-14T13:58:28.000Z	2	0	positive
a-level algorithm	1.29427e+18	2020-08-14T13:58:12.000Z	0	0	fear
a-levels algorithm	1.29427e+18	2020-08-14T13:57:59.000Z	6	0	negative
a-level algorithm	1.29427e+18	2020-08-14T13:57:45.000Z	4	0	No emotion
A level algorithm	1.29427e+18	2020-08-14T13:56:56.000Z	3	0	positive
a-level algorithm	1.29427e+18	2020-08-14T13:56:56.000Z	3	0	positive
A level algorithm	1.29427e+18	2020-08-14T13:56:52.000Z	0	0	trust
a-level algorithm	1.29427e+18	2020-08-14T13:56:52.000Z	0	0	trust
ofqual algorithm	1.29427e+18	2020-08-14T13:56:50.000Z	0	0	positive
a levels algorithm	1.29427e+18	2020-08-14T13:55:46.000Z	0	1	surprise
a-level algorithm	1.29427e+18	2020-08-14T13:55:46.000Z	0	1	surprise
A level algorithm	1.29427e+18	2020-08-14T13:55:19.000Z	0	0	trust
a-level algorithm	1.29427e+18	2020-08-14T13:55:19.000Z	0	0	trust
A level algorithm	1.29427e+18	2020-08-14T13:54:00.000Z	4	3	positive
a-level algorithm	1.29427e+18	2020-08-14T13:54:00.000Z	4	3	positive
a-level algorithm	1.29427e+18	2020-08-14T13:53:10.000Z	0	1	negative
ofqual algorithm	1.29427e+18	2020-08-14T13:52:04.000Z	0	1	trust
ofqual algorithm	1.29427e+18	2020-08-14T13:51:45.000Z	0	0	positive
A level algorithm	1.29427e+18	2020-08-14T13:51:16.000Z	1	1	trust
a-level algorithm	1.29427e+18	2020-08-14T13:51:16.000Z	1	1	trust
ofqual algorithm	1.29427e+18	2020-08-14T13:51:03.000Z	2	0	negative
A level algorithm	1.29427e+18	2020-08-14T13:50:54.000Z	0	0	fear
a-levels algorithm	1.29427e+18	2020-08-14T13:50:44.000Z	11	2	trust
a-level algorithm	1.29427e+18	2020-08-14T13:50:35.000Z	0	0	negative
A level algorithm	1.29427e+18	2020-08-14T13:48:35.000Z	8	2	positive
A level algorithm	1.29427e+18	2020-08-14T13:48:16.000Z	1	0	anticipation
ofqual algorithm	1.29427e+18	2020-08-14T13:47:16.000Z	0	0	fear
A level algorithm	1.29427e+18	2020-08-14T13:46:37.000Z	10	4	negative
a-level algorithm	1.29427e+18	2020-08-14T13:46:37.000Z	10	4	negative
a levels algorithm	1.29427e+18	2020-08-14T13:46:26.000Z	0	0	anger
a-levels algorithm	1.29427e+18	2020-08-14T13:46:26.000Z	0	0	anger
A level algorithm	1.29427e+18	2020-08-14T13:45:56.000Z	0	0	surprise
ofqual algorithm	1.29427e+18	2020-08-14T13:45:46.000Z	0	0	positive
A level algorithm	1.29427e+18	2020-08-14T13:44:51.000Z	1	0	positive
A level algorithm	1.29427e+18	2020-08-14T13:44:39.000Z	2	2	positive
A level algorithm	1.29427e+18	2020-08-14T13:41:50.000Z	0	0	anger
ofqual algorithm	1.29427e+18	2020-08-14T13:40:51.000Z	1	0	positive
a-levels algorithm	1.29427e+18	2020-08-14T13:40:40.000Z	0	0	positive
ofqual algorithm	1.29427e+18	2020-08-14T13:40:01.000Z	2	0	positive
a levels algorithm	1.29427e+18	2020-08-14T13:40:01.000Z	0	0	trust
a-levels algorithm	1.29427e+18	2020-08-14T13:40:01.000Z	0	0	trust
a-level algorithm	1.29427e+18	2020-08-14T13:39:59.000Z	4	1	No emotion
A level algorithm	1.29427e+18	2020-08-14T13:39:57.000Z	0	0	positive
A level algorithm	1.29427e+18	2020-08-14T13:39:52.000Z	0	0	positive
a-level algorithm	1.29427e+18	2020-08-14T13:39:32.000Z	1	0	trust
a-levels algorithm	1.29427e+18	2020-08-14T13:39:18.000Z	8	1	anger
a levels algorithm	1.29427e+18	2020-08-14T13:38:18.000Z	0	1	No emotion
a-level algorithm	1.29427e+18	2020-08-14T13:38:14.000Z	2	0	positive
ofqual algorithm	1.29427e+18	2020-08-14T13:38:00.000Z	0	0	trust
A level algorithm	1.29427e+18	2020-08-14T13:38:00.000Z	0	0	trust
A level algorithm	1.29427e+18	2020-08-14T13:37:37.000Z	0	0	trust
a-level algorithm	1.29427e+18	2020-08-14T13:37:37.000Z	0	0	trust
A level algorithm	1.29427e+18	2020-08-14T13:37:30.000Z	0	1	positive
a-level algorithm	1.29427e+18	2020-08-14T13:37:30.000Z	0	1	positive
a levels algorithm	1.29427e+18	2020-08-14T13:37:16.000Z	2	2	positive
a-level algorithm	1.29427e+18	2020-08-14T13:36:53.000Z	3	0	negative
a levels algorithm	1.29427e+18	2020-08-14T13:36:38.000Z	9	10	anticipation
a-level algorithm	1.29427e+18	2020-08-14T13:36:23.000Z	1	0	positive
a-level algorithm	1.29427e+18	2020-08-14T13:36:13.000Z	2	1	positive
a levels algorithm	1.29427e+18	2020-08-14T13:36:11.000Z	1	0	No emotion
a levels algorithm	1.29427e+18	2020-08-14T13:36:11.000Z	0	0	trust
a-levels algorithm	1.29427e+18	2020-08-14T13:36:11.000Z	0	0	trust
A level algorithm	1.29427e+18	2020-08-14T13:36:08.000Z	0	0	trust
a-level algorithm	1.29427e+18	2020-08-14T13:36:08.000Z	0	0	trust
ofqual algorithm	1.29427e+18	2020-08-14T13:35:29.000Z	0	0	positive
a-level algorithm	1.29427e+18	2020-08-14T13:35:06.000Z	7	0	trust
a levels algorithm	1.29427e+18	2020-08-14T13:35:05.000Z	0	0	fear
a levels algorithm	1.29427e+18	2020-08-14T13:35:04.000Z	32	3	positive
ofqual algorithm	1.29427e+18	2020-08-14T13:34:04.000Z	1	0	fear
A level algorithm	1.29427e+18	2020-08-14T13:33:28.000Z	2	0	fear
ofqual algorithm	1.29427e+18	2020-08-14T13:32:27.000Z	3	1	negative
a-levels algorithm	1.29427e+18	2020-08-14T13:31:33.000Z	6	0	trust
ofqual algorithm	1.29427e+18	2020-08-14T13:30:58.000Z	1	0	trust
ofqual algorithm	1.29427e+18	2020-08-14T13:30:49.000Z	6	4	trust
A level algorithm	1.29427e+18	2020-08-14T13:30:49.000Z	6	4	trust
A level algorithm	1.29427e+18	2020-08-14T13:30:47.000Z	1	1	trust
a-level algorithm	1.29427e+18	2020-08-14T13:30:47.000Z	1	1	trust
ofqual algorithm	1.29426e+18	2020-08-14T13:29:52.000Z	19	2	trust
a levels algorithm	1.29426e+18	2020-08-14T13:28:58.000Z	0	0	No emotion
a levels algorithm	1.29426e+18	2020-08-14T13:28:58.000Z	0	0	positive
a levels algorithm	1.29426e+18	2020-08-14T13:28:51.000Z	5	0	positive
A level algorithm	1.29426e+18	2020-08-14T13:28:47.000Z	1	1	trust
ofqual algorithm	1.29426e+18	2020-08-14T13:28:35.000Z	31	7	positive
ofqual algorithm	1.29426e+18	2020-08-14T13:28:30.000Z	0	0	negative
ofqual algorithm	1.29426e+18	2020-08-14T13:28:01.000Z	1	0	negative
A level algorithm	1.29426e+18	2020-08-14T13:27:37.000Z	5	2	fear
a-level algorithm	1.29426e+18	2020-08-14T13:27:37.000Z	5	2	fear
a-level algorithm	1.29426e+18	2020-08-14T13:27:02.000Z	189	82	positive
a levels algorithm	1.29426e+18	2020-08-14T13:26:42.000Z	4	0	trust
a levels algorithm	1.29426e+18	2020-08-14T13:26:05.000Z	9	0	fear
A level algorithm	1.29426e+18	2020-08-14T13:25:03.000Z	0	1	trust
a-level algorithm	1.29426e+18	2020-08-14T13:25:03.000Z	0	1	trust
ofqual algorithm	1.29426e+18	2020-08-14T13:24:55.000Z	0	0	positive
ofqual algorithm	1.29426e+18	2020-08-14T13:24:44.000Z	0	0	trust
A level algorithm	1.29426e+18	2020-08-14T13:24:27.000Z	0	1	negative
A level algorithm	1.29426e+18	2020-08-14T13:24:07.000Z	2	2	trust
a-level algorithm	1.29426e+18	2020-08-14T13:24:07.000Z	2	2	trust
a levels algorithm	1.29426e+18	2020-08-14T13:24:03.000Z	51	4	trust
A level algorithm	1.29426e+18	2020-08-14T13:23:48.000Z	1	1	trust
a-level algorithm	1.29426e+18	2020-08-14T13:23:48.000Z	1	1	trust
a-level algorithm	1.29426e+18	2020-08-14T13:23:34.000Z	22	7	positive
A level algorithm	1.29426e+18	2020-08-14T13:21:53.000Z	1	0	positive
a-levels algorithm	1.29426e+18	2020-08-14T13:21:37.000Z	6	0	negative
a-levels algorithm	1.29426e+18	2020-08-14T13:21:27.000Z	0	0	fear
a-level algorithm	1.29426e+18	2020-08-14T13:21:02.000Z	1	2	positive
a levels algorithm	1.29426e+18	2020-08-14T13:20:57.000Z	0	0	positive
a levels algorithm	1.29426e+18	2020-08-14T13:20:56.000Z	8	0	positive
ofqual algorithm	1.29426e+18	2020-08-14T13:20:38.000Z	0	0	positive
a levels algorithm	1.29426e+18	2020-08-14T13:19:53.000Z	1	0	trust
A level algorithm	1.29426e+18	2020-08-14T13:19:46.000Z	0	0	trust
a-level algorithm	1.29426e+18	2020-08-14T13:19:46.000Z	0	0	trust
a-levels algorithm	1.29426e+18	2020-08-14T13:19:46.000Z	0	0	trust
a-level algorithm	1.29426e+18	2020-08-14T13:19:42.000Z	117	53	negative
ofqual algorithm	1.29426e+18	2020-08-14T13:19:40.000Z	2	0	fear
A level algorithm	1.29426e+18	2020-08-14T13:19:25.000Z	0	0	trust
a-level algorithm	1.29426e+18	2020-08-14T13:19:25.000Z	0	0	trust
A level algorithm	1.29426e+18	2020-08-14T13:19:20.000Z	3	6	No emotion
ofqual algorithm	1.29426e+18	2020-08-14T13:19:12.000Z	0	0	positive
ofqual algorithm	1.29426e+18	2020-08-14T13:19:10.000Z	0	0	positive
ofqual algorithm	1.29426e+18	2020-08-14T13:19:10.000Z	0	0	positive
a-level algorithm	1.29426e+18	2020-08-14T13:18:55.000Z	1	0	negative
ofqual algorithm	1.29426e+18	2020-08-14T13:18:20.000Z	0	0	anger
a levels algorithm	1.29426e+18	2020-08-14T13:17:48.000Z	0	0	positive
a-levels algorithm	1.29426e+18	2020-08-14T13:17:34.000Z	10	0	No emotion
ofqual algorithm	1.29426e+18	2020-08-14T13:17:16.000Z	1	2	positive
A level algorithm	1.29426e+18	2020-08-14T13:17:16.000Z	1	2	positive
A level algorithm	1.29426e+18	2020-08-14T13:17:12.000Z	1	0	trust
a-level algorithm	1.29426e+18	2020-08-14T13:17:12.000Z	1	0	trust
ofqual algorithm	1.29426e+18	2020-08-14T13:15:41.000Z	2	0	positive
A level algorithm	1.29426e+18	2020-08-14T13:15:21.000Z	1	0	positive
A level algorithm	1.29426e+18	2020-08-14T13:14:48.000Z	44	22	trust
a-level algorithm	1.29426e+18	2020-08-14T13:14:48.000Z	44	22	trust
a-level algorithm	1.29426e+18	2020-08-14T13:14:30.000Z	0	0	anticipation
ofqual algorithm	1.29426e+18	2020-08-14T13:14:12.000Z	47	8	trust
A level algorithm	1.29426e+18	2020-08-14T13:13:32.000Z	2	1	trust
a-level algorithm	1.29426e+18	2020-08-14T13:13:32.000Z	2	1	trust
a levels algorithm	1.29426e+18	2020-08-14T13:13:31.000Z	1	0	positive
A level algorithm	1.29426e+18	2020-08-14T13:13:26.000Z	0	0	trust
a-level algorithm	1.29426e+18	2020-08-14T13:13:26.000Z	0	0	trust
A level algorithm	1.29426e+18	2020-08-14T13:12:21.000Z	44	5	anticipation
a-level algorithm	1.29426e+18	2020-08-14T13:11:07.000Z	6	0	positive
a-levels algorithm	1.29426e+18	2020-08-14T13:11:04.000Z	3	0	negative
A level algorithm	1.29426e+18	2020-08-14T13:10:55.000Z	1	0	trust
a-level algorithm	1.29426e+18	2020-08-14T13:10:55.000Z	1	0	trust
ofqual algorithm	1.29426e+18	2020-08-14T13:10:46.000Z	0	0	No emotion
a-level algorithm	1.29426e+18	2020-08-14T13:08:50.000Z	8	6	negative
A level algorithm	1.29426e+18	2020-08-14T13:08:30.000Z	0	0	positive
a-level algorithm	1.29426e+18	2020-08-14T13:08:30.000Z	0	0	positive
a-levels algorithm	1.29426e+18	2020-08-14T13:08:30.000Z	0	0	positive
a levels algorithm	1.29426e+18	2020-08-14T13:08:15.000Z	1	0	fear
a levels algorithm	1.29426e+18	2020-08-14T13:08:11.000Z	0	0	negative
A level algorithm	1.29426e+18	2020-08-14T13:07:54.000Z	57	15	trust
a-level algorithm	1.29426e+18	2020-08-14T13:07:49.000Z	47	27	positive
a levels algorithm	1.29426e+18	2020-08-14T13:07:05.000Z	0	0	trust
a-level algorithm	1.29426e+18	2020-08-14T13:06:56.000Z	5	3	trust
a-level algorithm	1.29426e+18	2020-08-14T13:06:39.000Z	0	0	trust
a-level algorithm	1.29426e+18	2020-08-14T13:05:32.000Z	0	0	anger
a-level algorithm	1.29426e+18	2020-08-14T13:05:15.000Z	2	3	negative
a-level algorithm	1.29426e+18	2020-08-14T13:05:07.000Z	2	0	positive
a-level algorithm	1.29426e+18	2020-08-14T13:04:55.000Z	0	0	anger
A level algorithm	1.29426e+18	2020-08-14T13:04:41.000Z	111	47	trust
a-level algorithm	1.29426e+18	2020-08-14T13:04:41.000Z	111	47	trust
a-levels algorithm	1.29426e+18	2020-08-14T13:04:41.000Z	111	47	trust
a-level algorithm	1.29426e+18	2020-08-14T13:04:41.000Z	0	0	anger
A level algorithm	1.29426e+18	2020-08-14T13:04:15.000Z	0	0	fear
a-level algorithm	1.29426e+18	2020-08-14T13:04:15.000Z	0	0	fear
a-level algorithm	1.29426e+18	2020-08-14T13:04:11.000Z	0	0	anger
a-level algorithm	1.29426e+18	2020-08-14T13:03:51.000Z	6	0	fear
a-level algorithm	1.29426e+18	2020-08-14T13:03:49.000Z	0	0	anger
a-level algorithm	1.29426e+18	2020-08-14T13:03:39.000Z	0	0	anger
a levels algorithm	1.29426e+18	2020-08-14T13:03:33.000Z	3	0	fear
A level algorithm	1.29426e+18	2020-08-14T13:03:11.000Z	17	16	negative
a-level algorithm	1.29426e+18	2020-08-14T13:02:47.000Z	1	0	anger
A level algorithm	1.29426e+18	2020-08-14T13:02:36.000Z	0	0	anger
a-level algorithm	1.29426e+18	2020-08-14T13:02:36.000Z	0	0	anger
a-level algorithm	1.29426e+18	2020-08-14T13:02:31.000Z	0	0	anger
A level algorithm	1.29426e+18	2020-08-14T13:02:29.000Z	5	0	No emotion
a-level algorithm	1.29426e+18	2020-08-14T13:01:36.000Z	84	39	trust
a-level algorithm	1.29426e+18	2020-08-14T13:01:21.000Z	0	0	anger
a-level algorithm	1.29426e+18	2020-08-14T13:01:07.000Z	1	0	anger
a-level algorithm	1.29426e+18	2020-08-14T13:00:45.000Z	4	0	positive
a levels algorithm	1.29426e+18	2020-08-14T13:00:45.000Z	0	0	negative
a-level algorithm	1.29426e+18	2020-08-14T13:00:45.000Z	0	0	anger
A level algorithm	1.29426e+18	2020-08-14T13:00:39.000Z	0	0	No emotion
a-level algorithm	1.29426e+18	2020-08-14T13:00:18.000Z	0	0	anger
ofqual algorithm	1.29426e+18	2020-08-14T13:00:01.000Z	0	0	anger
ofqual algorithm	1.29426e+18	2020-08-14T12:59:56.000Z	5	0	positive
a-level algorithm	1.29426e+18	2020-08-14T12:59:46.000Z	0	0	fear
ofqual algorithm	1.29426e+18	2020-08-14T12:59:38.000Z	1	0	fear
a-level algorithm	1.29426e+18	2020-08-14T12:59:32.000Z	0	0	anger
A level algorithm	1.29426e+18	2020-08-14T12:59:29.000Z	1	1	trust
a-level algorithm	1.29426e+18	2020-08-14T12:59:16.000Z	0	0	anger
A level algorithm	1.29426e+18	2020-08-14T12:59:15.000Z	18	3	trust
ofqual algorithm	1.29426e+18	2020-08-14T12:59:14.000Z	0	0	positive
a-level algorithm	1.29426e+18	2020-08-14T12:59:14.000Z	0	0	positive
a-levels algorithm	1.29426e+18	2020-08-14T12:59:14.000Z	0	0	positive
A level algorithm	1.29426e+18	2020-08-14T12:58:31.000Z	17	0	negative
a-level algorithm	1.29426e+18	2020-08-14T12:58:03.000Z	1	0	anger
a-level algorithm	1.29426e+18	2020-08-14T12:57:48.000Z	0	0	anger
A level algorithm	1.29426e+18	2020-08-14T12:57:45.000Z	1	0	fear
a-level algorithm	1.29426e+18	2020-08-14T12:57:45.000Z	1	0	fear
A level algorithm	1.29426e+18	2020-08-14T12:57:40.000Z	1	0	No emotion
a levels algorithm	1.29426e+18	2020-08-14T12:57:24.000Z	0	1	trust
a-levels algorithm	1.29426e+18	2020-08-14T12:57:24.000Z	0	1	trust
A level algorithm	1.29426e+18	2020-08-14T12:57:19.000Z	4	3	trust
ofqual algorithm	1.29426e+18	2020-08-14T12:57:19.000Z	0	0	positive
a-level algorithm	1.29426e+18	2020-08-14T12:57:16.000Z	0	0	anger
A level algorithm	1.29426e+18	2020-08-14T12:57:06.000Z	9	1	positive
a-level algorithm	1.29426e+18	2020-08-14T12:57:01.000Z	4	2	anger
a-level algorithm	1.29426e+18	2020-08-14T12:56:40.000Z	7	0	trust
a-level algorithm	1.29426e+18	2020-08-14T12:56:19.000Z	0	0	No emotion
a-level algorithm	1.29426e+18	2020-08-14T12:55:42.000Z	3	2	No emotion
a-level algorithm	1.29426e+18	2020-08-14T12:55:26.000Z	2	0	anger
a-level algorithm	1.29426e+18	2020-08-14T12:55:05.000Z	1	0	anger
a-level algorithm	1.29426e+18	2020-08-14T12:54:53.000Z	0	0	fear
a-level algorithm	1.29426e+18	2020-08-14T12:54:32.000Z	3	1	trust
A level algorithm	1.29426e+18	2020-08-14T12:54:31.000Z	0	0	trust
a-level algorithm	1.29426e+18	2020-08-14T12:54:31.000Z	0	0	trust
a-level algorithm	1.29426e+18	2020-08-14T12:54:19.000Z	2	1	anger
A level algorithm	1.29426e+18	2020-08-14T12:54:01.000Z	0	0	trust
a-level algorithm	1.29426e+18	2020-08-14T12:54:01.000Z	0	0	trust
a-level algorithm	1.29426e+18	2020-08-14T12:53:52.000Z	0	0	anger
a levels algorithm	1.29426e+18	2020-08-14T12:52:55.000Z	5	6	surprise
a levels algorithm	1.29426e+18	2020-08-14T12:52:47.000Z	4	0	anger
A level algorithm	1.29426e+18	2020-08-14T12:52:10.000Z	0	0	trust
a-level algorithm	1.29426e+18	2020-08-14T12:52:10.000Z	0	0	trust
a levels algorithm	1.29426e+18	2020-08-14T12:51:37.000Z	0	0	trust
a-levels algorithm	1.29426e+18	2020-08-14T12:51:37.000Z	0	0	trust
ofqual algorithm	1.29426e+18	2020-08-14T12:51:21.000Z	0	0	No emotion
A level algorithm	1.29426e+18	2020-08-14T12:50:55.000Z	1	0	positive
A level algorithm	1.29426e+18	2020-08-14T12:50:41.000Z	1	0	trust
a-level algorithm	1.29426e+18	2020-08-14T12:50:19.000Z	3	2	No emotion
A level algorithm	1.29425e+18	2020-08-14T12:50:10.000Z	0	1	trust
a-level algorithm	1.29425e+18	2020-08-14T12:50:10.000Z	0	1	trust
ofqual algorithm	1.29425e+18	2020-08-14T12:50:07.000Z	0	0	trust
a-level algorithm	1.29425e+18	2020-08-14T12:50:07.000Z	0	0	trust
A level algorithm	1.29425e+18	2020-08-14T12:49:20.000Z	1	1	positive
a-level algorithm	1.29425e+18	2020-08-14T12:47:44.000Z	16	0	fear
A level algorithm	1.29425e+18	2020-08-14T12:47:00.000Z	0	0	trust
a-level algorithm	1.29425e+18	2020-08-14T12:47:00.000Z	0	0	trust
a-levels algorithm	1.29425e+18	2020-08-14T12:46:05.000Z	1	0	No emotion
A level algorithm	1.29425e+18	2020-08-14T12:46:04.000Z	13	2	trust
A level algorithm	1.29425e+18	2020-08-14T12:44:09.000Z	2	0	positive
a-level algorithm	1.29425e+18	2020-08-14T12:44:09.000Z	2	0	positive
a levels algorithm	1.29425e+18	2020-08-14T12:43:26.000Z	5	0	positive
a levels algorithm	1.29425e+18	2020-08-14T12:43:20.000Z	1	0	positive
a levels algorithm	1.29425e+18	2020-08-14T12:43:02.000Z	2	0	sadness
a-level algorithm	1.29425e+18	2020-08-14T12:42:49.000Z	3217	1172	No emotion
ofqual algorithm	1.29425e+18	2020-08-14T12:42:44.000Z	8	4	trust
a-level algorithm	1.29425e+18	2020-08-14T12:42:38.000Z	2984	1546	anger
a-levels algorithm	1.29425e+18	2020-08-14T12:41:05.000Z	0	0	fear
a levels algorithm	1.29425e+18	2020-08-14T12:40:46.000Z	0	0	trust
a-level algorithm	1.29425e+18	2020-08-14T12:40:32.000Z	19	15	trust
A level algorithm	1.29425e+18	2020-08-14T12:40:01.000Z	34	1	positive
A level algorithm	1.29425e+18	2020-08-14T12:39:28.000Z	0	0	positive
A level algorithm	1.29425e+18	2020-08-14T12:39:24.000Z	0	0	trust
a-level algorithm	1.29425e+18	2020-08-14T12:38:00.000Z	0	1	positive
a-level algorithm	1.29425e+18	2020-08-14T12:37:59.000Z	12	0	positive
ofqual algorithm	1.29425e+18	2020-08-14T12:37:44.000Z	1	0	positive
A level algorithm	1.29425e+18	2020-08-14T12:37:40.000Z	1	0	fear
a levels algorithm	1.29425e+18	2020-08-14T12:36:45.000Z	1	0	fear
a-level algorithm	1.29425e+18	2020-08-14T12:36:45.000Z	1	0	fear
ofqual algorithm	1.29425e+18	2020-08-14T12:36:38.000Z	0	0	trust
A level algorithm	1.29425e+18	2020-08-14T12:35:57.000Z	0	0	trust
a-level algorithm	1.29425e+18	2020-08-14T12:35:57.000Z	0	0	trust
A level algorithm	1.29425e+18	2020-08-14T12:35:35.000Z	53	15	trust
A level algorithm	1.29425e+18	2020-08-14T12:35:15.000Z	0	1	sadness
a-level algorithm	1.29425e+18	2020-08-14T12:35:15.000Z	0	1	sadness
a-level algorithm	1.29425e+18	2020-08-14T12:35:09.000Z	0	1	fear
ofqual algorithm	1.29425e+18	2020-08-14T12:35:04.000Z	7	2	trust
a levels algorithm	1.29425e+18	2020-08-14T12:34:30.000Z	0	1	positive
A level algorithm	1.29425e+18	2020-08-14T12:34:30.000Z	0	0	positive
ofqual algorithm	1.29425e+18	2020-08-14T12:33:10.000Z	1	0	trust
a-level algorithm	1.29425e+18	2020-08-14T12:33:08.000Z	3	1	positive
A level algorithm	1.29425e+18	2020-08-14T12:33:03.000Z	0	0	trust
a-level algorithm	1.29425e+18	2020-08-14T12:33:03.000Z	0	0	trust
A level algorithm	1.29425e+18	2020-08-14T12:32:22.000Z	6	2	trust
A level algorithm	1.29425e+18	2020-08-14T12:32:06.000Z	1	0	trust
a-level algorithm	1.29425e+18	2020-08-14T12:32:06.000Z	1	0	trust
ofqual algorithm	1.29425e+18	2020-08-14T12:31:35.000Z	0	0	negative
a levels algorithm	1.29425e+18	2020-08-14T12:31:34.000Z	1	0	negative
a-levels algorithm	1.29425e+18	2020-08-14T12:31:34.000Z	1	0	negative
A level algorithm	1.29425e+18	2020-08-14T12:31:33.000Z	0	0	fear
a-level algorithm	1.29425e+18	2020-08-14T12:31:33.000Z	0	0	fear
A level algorithm	1.29425e+18	2020-08-14T12:31:16.000Z	2	0	sadness
a-level algorithm	1.29425e+18	2020-08-14T12:31:16.000Z	1	0	trust
a levels algorithm	1.29425e+18	2020-08-14T12:30:25.000Z	1	0	anger
A level algorithm	1.29425e+18	2020-08-14T12:30:16.000Z	0	0	trust
a-level algorithm	1.29425e+18	2020-08-14T12:30:16.000Z	0	0	trust
ofqual algorithm	1.29425e+18	2020-08-14T12:28:44.000Z	0	1	positive
ofqual algorithm	1.29425e+18	2020-08-14T12:28:36.000Z	0	0	positive
a levels algorithm	1.29425e+18	2020-08-14T12:28:33.000Z	0	0	No emotion
a-level algorithm	1.29425e+18	2020-08-14T12:26:53.000Z	1	0	positive
A level algorithm	1.29425e+18	2020-08-14T12:26:34.000Z	0	0	positive
ofqual algorithm	1.29425e+18	2020-08-14T12:26:14.000Z	0	0	trust
a levels algorithm	1.29425e+18	2020-08-14T12:25:49.000Z	7	0	trust
ofqual algorithm	1.29425e+18	2020-08-14T12:24:56.000Z	2	1	negative
ofqual algorithm	1.29425e+18	2020-08-14T12:24:38.000Z	0	0	trust
A level algorithm	1.29425e+18	2020-08-14T12:24:16.000Z	0	0	trust
a-level algorithm	1.29425e+18	2020-08-14T12:24:16.000Z	0	0	trust
ofqualalgorithm	1.29425e+18	2020-08-14T12:23:58.000Z	32	10	positive
ofqual algorithm	1.29425e+18	2020-08-14T12:23:43.000Z	1	0	positive
a-level algorithm	1.29425e+18	2020-08-14T12:23:38.000Z	3	1	fear
a levels algorithm	1.29425e+18	2020-08-14T12:23:25.000Z	1	0	trust
A level algorithm	1.29425e+18	2020-08-14T12:23:22.000Z	2	1	trust
a-level algorithm	1.29425e+18	2020-08-14T12:23:22.000Z	2	1	trust
ofqual algorithm	1.29425e+18	2020-08-14T12:23:13.000Z	1	0	positive
ofqual algorithm	1.29425e+18	2020-08-14T12:22:55.000Z	5	0	negative
a levels algorithm	1.29425e+18	2020-08-14T12:22:35.000Z	0	0	trust
a-level algorithm	1.29425e+18	2020-08-14T12:22:33.000Z	0	0	trust
ofqual algorithm	1.29425e+18	2020-08-14T12:22:27.000Z	0	1	positive
A level algorithm	1.29425e+18	2020-08-14T12:22:26.000Z	0	0	fear
a-level algorithm	1.29425e+18	2020-08-14T12:22:26.000Z	0	0	fear
a levels algorithm	1.29425e+18	2020-08-14T12:21:55.000Z	17	9	positive
ofqual algorithm	1.29425e+18	2020-08-14T12:21:54.000Z	0	0	positive
a-level algorithm	1.29425e+18	2020-08-14T12:21:54.000Z	0	0	positive
ofqual algorithm	1.29425e+18	2020-08-14T12:20:57.000Z	0	0	negative
A level algorithm	1.29425e+18	2020-08-14T12:20:20.000Z	2	0	negative
a-level algorithm	1.29425e+18	2020-08-14T12:20:09.000Z	1	0	negative
A level algorithm	1.29425e+18	2020-08-14T12:20:07.000Z	2	1	positive
A level algorithm	1.29425e+18	2020-08-14T12:19:07.000Z	2	0	anger
A level algorithm	1.29425e+18	2020-08-14T12:18:55.000Z	0	0	positive
a levels algorithm	1.29425e+18	2020-08-14T12:18:52.000Z	0	0	No emotion
A level algorithm	1.29425e+18	2020-08-14T12:18:46.000Z	3	2	trust
a-level algorithm	1.29425e+18	2020-08-14T12:18:46.000Z	3	2	trust
A level algorithm	1.29425e+18	2020-08-14T12:18:39.000Z	0	0	trust
a-level algorithm	1.29425e+18	2020-08-14T12:18:39.000Z	0	0	trust
a levels algorithm	1.29425e+18	2020-08-14T12:18:21.000Z	1	0	trust
ofqual algorithm	1.29425e+18	2020-08-14T12:17:57.000Z	1	0	negative
ofqual algorithm	1.29425e+18	2020-08-14T12:17:57.000Z	0	0	positive
ofqual algorithm	1.29425e+18	2020-08-14T12:17:39.000Z	0	0	fear
a-level algorithm	1.29425e+18	2020-08-14T12:16:13.000Z	0	0	No emotion
A level algorithm	1.29425e+18	2020-08-14T12:15:57.000Z	1	0	negative
A level algorithm	1.29425e+18	2020-08-14T12:15:24.000Z	0	0	trust
a-level algorithm	1.29425e+18	2020-08-14T12:15:24.000Z	0	0	trust
a levels algorithm	1.29425e+18	2020-08-14T12:15:21.000Z	0	0	trust
A level algorithm	1.29425e+18	2020-08-14T12:15:13.000Z	0	0	positive
a-level algorithm	1.29425e+18	2020-08-14T12:14:13.000Z	0	0	trust
a-level algorithm	1.29425e+18	2020-08-14T12:14:12.000Z	123	32	positive
a levels algorithm	1.29425e+18	2020-08-14T12:14:06.000Z	26	4	anger
a-levels algorithm	1.29425e+18	2020-08-14T12:14:05.000Z	3	0	fear
A level algorithm	1.29425e+18	2020-08-14T12:13:49.000Z	2	0	trust
a-levels algorithm	1.29425e+18	2020-08-14T12:13:43.000Z	0	0	anger
a-level algorithm	1.29425e+18	2020-08-14T12:13:34.000Z	0	0	fear
A level algorithm	1.29425e+18	2020-08-14T12:12:53.000Z	1	0	fear
a-level algorithm	1.29425e+18	2020-08-14T12:12:47.000Z	353	68	fear
a-levels algorithm	1.29425e+18	2020-08-14T12:12:45.000Z	2199	425	negative
a-level algorithm	1.29425e+18	2020-08-14T12:12:44.000Z	3	1	negative
a levels algorithm	1.29425e+18	2020-08-14T12:12:40.000Z	0	0	trust
a-level algorithm	1.29425e+18	2020-08-14T12:12:16.000Z	3	0	positive
a levels algorithm	1.29425e+18	2020-08-14T12:11:54.000Z	0	0	trust
A level algorithm	1.29425e+18	2020-08-14T12:11:49.000Z	6	2	trust
a-level algorithm	1.29425e+18	2020-08-14T12:11:49.000Z	6	2	trust
A level algorithm	1.29425e+18	2020-08-14T12:10:55.000Z	1	0	trust
a-level algorithm	1.29425e+18	2020-08-14T12:10:55.000Z	1	0	trust
a levels algorithm	1.29425e+18	2020-08-14T12:10:50.000Z	0	0	trust
ofqual algorithm	1.29425e+18	2020-08-14T12:10:40.000Z	0	0	trust
a levels algorithm	1.29425e+18	2020-08-14T12:10:34.000Z	1	0	positive
ofqual algorithm	1.29424e+18	2020-08-14T12:10:08.000Z	108	24	No emotion
a levels algorithm	1.29424e+18	2020-08-14T12:09:15.000Z	2	1	trust
A level algorithm	1.29424e+18	2020-08-14T12:07:50.000Z	5	4	trust
a-level algorithm	1.29424e+18	2020-08-14T12:07:50.000Z	5	4	trust
A level algorithm	1.29424e+18	2020-08-14T12:07:41.000Z	8	1	negative
a-level algorithm	1.29424e+18	2020-08-14T12:07:41.000Z	8	1	negative
a levels algorithm	1.29424e+18	2020-08-14T12:06:34.000Z	5	0	anger
a-level algorithm	1.29424e+18	2020-08-14T12:06:10.000Z	0	0	negative
ofqual algorithm	1.29424e+18	2020-08-14T12:04:30.000Z	10	4	anger
A level algorithm	1.29424e+18	2020-08-14T12:04:22.000Z	0	0	trust
a-level algorithm	1.29424e+18	2020-08-14T12:04:22.000Z	0	0	trust
a-levels algorithm	1.29424e+18	2020-08-14T12:04:05.000Z	5	0	fear
a levels algorithm	1.29424e+18	2020-08-14T12:03:41.000Z	0	0	fear
a levels algorithm	1.29424e+18	2020-08-14T12:03:24.000Z	8	1	negative
A level algorithm	1.29424e+18	2020-08-14T12:02:57.000Z	6	4	positive
ofqual algorithm	1.29424e+18	2020-08-14T12:02:28.000Z	1	1	trust
A level algorithm	1.29424e+18	2020-08-14T12:02:10.000Z	0	0	trust
a-level algorithm	1.29424e+18	2020-08-14T12:02:10.000Z	0	0	trust
ofqual algorithm	1.29424e+18	2020-08-14T12:02:07.000Z	1	0	fear
a-level algorithm	1.29424e+18	2020-08-14T12:01:41.000Z	25	7	negative
ofqual algorithm	1.29424e+18	2020-08-14T12:01:26.000Z	0	0	negative
ofqual algorithm	1.29424e+18	2020-08-14T12:01:07.000Z	0	0	fear
ofqual algorithm	1.29424e+18	2020-08-14T12:00:56.000Z	0	0	trust
A level algorithm	1.29424e+18	2020-08-14T12:00:40.000Z	28	13	trust
a-level algorithm	1.29424e+18	2020-08-14T12:00:40.000Z	28	13	trust
a levels algorithm	1.29424e+18	2020-08-14T12:00:09.000Z	9	1	trust
a-level algorithm	1.29424e+18	2020-08-14T12:00:00.000Z	0	0	positive
a levels algorithm	1.29424e+18	2020-08-14T11:59:32.000Z	0	0	fear
a-levels algorithm	1.29424e+18	2020-08-14T11:59:32.000Z	0	0	fear
A level algorithm	1.29424e+18	2020-08-14T11:59:30.000Z	0	0	positive
A level algorithm	1.29424e+18	2020-08-14T11:58:49.000Z	0	0	trust
a-level algorithm	1.29424e+18	2020-08-14T11:58:49.000Z	0	0	trust
ofqual algorithm	1.29424e+18	2020-08-14T11:58:41.000Z	0	0	positive
a levels algorithm	1.29424e+18	2020-08-14T11:58:29.000Z	4	0	negative
a-levels algorithm	1.29424e+18	2020-08-14T11:57:43.000Z	2	0	trust
a-levels algorithm	1.29424e+18	2020-08-14T11:57:03.000Z	0	0	positive
ofqual algorithm	1.29424e+18	2020-08-14T11:56:43.000Z	5	4	No emotion
A level algorithm	1.29424e+18	2020-08-14T11:55:38.000Z	0	0	positive
a levels algorithm	1.29424e+18	2020-08-14T11:55:15.000Z	0	0	fear
a-levels algorithm	1.29424e+18	2020-08-14T11:55:15.000Z	0	0	fear
ofqual algorithm	1.29424e+18	2020-08-14T11:54:43.000Z	4	0	positive
a-level algorithm	1.29424e+18	2020-08-14T11:54:31.000Z	2	0	trust
ofqual algorithm	1.29424e+18	2020-08-14T11:54:14.000Z	0	0	trust
a levels algorithm	1.29424e+18	2020-08-14T11:54:02.000Z	2	0	No emotion
A level algorithm	1.29424e+18	2020-08-14T11:53:35.000Z	0	0	positive
ofqual algorithm	1.29424e+18	2020-08-14T11:53:02.000Z	1	0	positive
A level algorithm	1.29424e+18	2020-08-14T11:53:02.000Z	1	0	positive
A level algorithm	1.29424e+18	2020-08-14T11:52:55.000Z	0	0	fear
ofqual algorithm	1.29424e+18	2020-08-14T11:52:53.000Z	0	0	No emotion
A level algorithm	1.29424e+18	2020-08-14T11:51:50.000Z	0	0	trust
a-level algorithm	1.29424e+18	2020-08-14T11:51:50.000Z	0	0	trust
A level algorithm	1.29424e+18	2020-08-14T11:51:47.000Z	0	0	trust
a-level algorithm	1.29424e+18	2020-08-14T11:51:47.000Z	0	0	trust
a-levels algorithm	1.29424e+18	2020-08-14T11:51:47.000Z	0	0	trust
A level algorithm	1.29424e+18	2020-08-14T11:51:14.000Z	0	0	trust
a-level algorithm	1.29424e+18	2020-08-14T11:51:14.000Z	0	0	trust
ofqual algorithm	1.29424e+18	2020-08-14T11:50:32.000Z	0	0	trust
ofqual algorithm	1.29424e+18	2020-08-14T11:49:35.000Z	62	37	trust
a levels algorithm	1.29424e+18	2020-08-14T11:49:01.000Z	0	0	fear
a-levels algorithm	1.29424e+18	2020-08-14T11:49:01.000Z	0	0	fear
a levels algorithm	1.29424e+18	2020-08-14T11:48:34.000Z	0	0	positive
A level algorithm	1.29424e+18	2020-08-14T11:47:47.000Z	1	0	trust
a-levels algorithm	1.29424e+18	2020-08-14T11:47:28.000Z	1	0	positive
A level algorithm	1.29424e+18	2020-08-14T11:47:13.000Z	1	0	negative
a-levels algorithm	1.29424e+18	2020-08-14T11:47:05.000Z	2	3	fear
A level algorithm	1.29424e+18	2020-08-14T11:47:00.000Z	0	0	trust
a-level algorithm	1.29424e+18	2020-08-14T11:47:00.000Z	0	0	trust
A level algorithm	1.29424e+18	2020-08-14T11:46:43.000Z	0	0	fear
ofqual algorithm	1.29424e+18	2020-08-14T11:46:23.000Z	33	5	trust
a-level algorithm	1.29424e+18	2020-08-14T11:46:02.000Z	19	5	negative
A level algorithm	1.29424e+18	2020-08-14T11:45:25.000Z	0	0	trust
a-level algorithm	1.29424e+18	2020-08-14T11:45:25.000Z	0	0	trust
a-level algorithm	1.29424e+18	2020-08-14T11:45:17.000Z	4	2	anger
A level algorithm	1.29424e+18	2020-08-14T11:45:02.000Z	0	0	trust
a-level algorithm	1.29424e+18	2020-08-14T11:45:02.000Z	0	0	trust
ofqual algorithm	1.29424e+18	2020-08-14T11:45:01.000Z	7	2	trust
A level algorithm	1.29424e+18	2020-08-14T11:45:01.000Z	7	2	trust
A level algorithm	1.29424e+18	2020-08-14T11:44:56.000Z	0	0	trust
a-level algorithm	1.29424e+18	2020-08-14T11:44:56.000Z	0	0	trust
a-level algorithm	1.29424e+18	2020-08-14T11:44:43.000Z	0	0	negative
ofqual algorithm	1.29424e+18	2020-08-14T11:44:24.000Z	0	0	trust
a levels algorithm	1.29424e+18	2020-08-14T11:44:13.000Z	0	0	negative
a-levels algorithm	1.29424e+18	2020-08-14T11:44:13.000Z	0	0	negative
A level algorithm	1.29424e+18	2020-08-14T11:44:05.000Z	0	0	trust
a-level algorithm	1.29424e+18	2020-08-14T11:44:05.000Z	0	0	trust
a levels algorithm	1.29424e+18	2020-08-14T11:44:00.000Z	77	17	positive
A level algorithm	1.29424e+18	2020-08-14T11:43:38.000Z	2	0	trust
a-level algorithm	1.29424e+18	2020-08-14T11:43:38.000Z	2	0	trust
a levels algorithm	1.29424e+18	2020-08-14T11:43:07.000Z	2	0	negative
a levels algorithm	1.29424e+18	2020-08-14T11:42:39.000Z	0	0	No emotion
a-levels algorithm	1.29424e+18	2020-08-14T11:42:39.000Z	0	0	No emotion
ofqual algorithm	1.29424e+18	2020-08-14T11:42:32.000Z	55	15	positive
a-level algorithm	1.29424e+18	2020-08-14T11:41:02.000Z	0	0	negative
a-level algorithm	1.29424e+18	2020-08-14T11:39:28.000Z	199	235	negative
a-level algorithm	1.29424e+18	2020-08-14T11:38:26.000Z	1	0	positive
a-level algorithm	1.29424e+18	2020-08-14T11:38:13.000Z	1	0	negative
ofqual algorithm	1.29424e+18	2020-08-14T11:38:06.000Z	2	0	negative
A level algorithm	1.29424e+18	2020-08-14T11:38:06.000Z	2	0	negative
ofqual algorithm	1.29424e+18	2020-08-14T11:37:22.000Z	0	0	positive
A level algorithm	1.29424e+18	2020-08-14T11:36:45.000Z	1	0	trust
ofqual algorithm	1.29424e+18	2020-08-14T11:36:33.000Z	0	0	positive
A level algorithm	1.29424e+18	2020-08-14T11:36:02.000Z	2	0	trust
a-level algorithm	1.29424e+18	2020-08-14T11:36:02.000Z	2	0	trust
A level algorithm	1.29424e+18	2020-08-14T11:35:59.000Z	1	0	negative
A level algorithm	1.29424e+18	2020-08-14T11:35:56.000Z	0	0	trust
a-level algorithm	1.29424e+18	2020-08-14T11:35:56.000Z	0	0	trust
a-levels algorithm	1.29424e+18	2020-08-14T11:35:56.000Z	0	0	trust
a-level algorithm	1.29424e+18	2020-08-14T11:35:06.000Z	0	0	trust
a-level algorithm	1.29424e+18	2020-08-14T11:34:49.000Z	0	0	negative
a-level algorithm	1.29424e+18	2020-08-14T11:34:47.000Z	0	0	fear
a-level algorithm	1.29424e+18	2020-08-14T11:33:47.000Z	0	0	positive
a levels algorithm	1.29424e+18	2020-08-14T11:33:41.000Z	0	0	negative
a levels algorithm	1.29424e+18	2020-08-14T11:32:53.000Z	2	0	positive
a-levels algorithm	1.29424e+18	2020-08-14T11:32:53.000Z	2	0	positive
a-level algorithm	1.29424e+18	2020-08-14T11:32:26.000Z	12	5	trust
ofqual algorithm	1.29424e+18	2020-08-14T11:31:42.000Z	0	0	positive
ofqual algorithm	1.29424e+18	2020-08-14T11:31:28.000Z	1	1	fear
a-level algorithm	1.29423e+18	2020-08-14T11:30:41.000Z	0	0	anger
a levels algorithm	1.29423e+18	2020-08-14T11:30:39.000Z	1	0	No emotion
A level algorithm	1.29423e+18	2020-08-14T11:30:24.000Z	0	0	trust
A level algorithm	1.29423e+18	2020-08-14T11:30:21.000Z	0	0	trust
a-level algorithm	1.29423e+18	2020-08-14T11:30:21.000Z	0	0	trust
A level algorithm	1.29423e+18	2020-08-14T11:30:15.000Z	0	1	trust
a-level algorithm	1.29423e+18	2020-08-14T11:30:15.000Z	0	1	trust
A level algorithm	1.29423e+18	2020-08-14T11:30:11.000Z	4	2	No emotion
a levels algorithm	1.29423e+18	2020-08-14T11:29:58.000Z	2	0	negative
A level algorithm	1.29423e+18	2020-08-14T11:29:09.000Z	0	0	trust
a-level algorithm	1.29423e+18	2020-08-14T11:29:09.000Z	0	0	trust
A level algorithm	1.29423e+18	2020-08-14T11:28:31.000Z	0	0	trust
a-level algorithm	1.29423e+18	2020-08-14T11:28:31.000Z	0	0	trust
A level algorithm	1.29423e+18	2020-08-14T11:28:26.000Z	0	0	trust
a-level algorithm	1.29423e+18	2020-08-14T11:28:26.000Z	0	0	trust
a-levels algorithm	1.29423e+18	2020-08-14T11:28:26.000Z	0	0	trust
a levels algorithm	1.29423e+18	2020-08-14T11:28:02.000Z	2	1	fear
A level algorithm	1.29423e+18	2020-08-14T11:27:44.000Z	0	0	trust
a-level algorithm	1.29423e+18	2020-08-14T11:27:44.000Z	0	0	trust
ofqual algorithm	1.29423e+18	2020-08-14T11:27:40.000Z	2	1	negative
A level algorithm	1.29423e+18	2020-08-14T11:27:20.000Z	0	0	trust
a-level algorithm	1.29423e+18	2020-08-14T11:27:20.000Z	0	0	trust
a-level algorithm	1.29423e+18	2020-08-14T11:27:04.000Z	29	5	negative
A level algorithm	1.29423e+18	2020-08-14T11:26:52.000Z	5	4	trust
ofqual algorithm	1.29423e+18	2020-08-14T11:26:45.000Z	3	2	trust
a-level algorithm	1.29423e+18	2020-08-14T11:26:40.000Z	6	4	negative
A level algorithm	1.29423e+18	2020-08-14T11:26:26.000Z	0	0	trust
a-levels algorithm	1.29423e+18	2020-08-14T11:26:07.000Z	0	1	fear
a levels algorithm	1.29423e+18	2020-08-14T11:25:31.000Z	1	0	negative
A level algorithm	1.29423e+18	2020-08-14T11:25:20.000Z	9	3	trust
a-level algorithm	1.29423e+18	2020-08-14T11:25:20.000Z	9	3	trust
a-levels algorithm	1.29423e+18	2020-08-14T11:25:20.000Z	9	3	trust
a-levels algorithm	1.29423e+18	2020-08-14T11:25:03.000Z	0	0	negative
ofqual algorithm	1.29423e+18	2020-08-14T11:24:49.000Z	1	1	positive
A level algorithm	1.29423e+18	2020-08-14T11:24:15.000Z	0	0	trust
ofqual algorithm	1.29423e+18	2020-08-14T11:23:27.000Z	2	1	trust
ofqual algorithm	1.29423e+18	2020-08-14T11:22:46.000Z	3	1	positive
ofqual algorithm	1.29423e+18	2020-08-14T11:22:33.000Z	0	0	positive
A level algorithm	1.29423e+18	2020-08-14T11:22:33.000Z	0	0	positive
a-level algorithm	1.29423e+18	2020-08-14T11:22:32.000Z	0	0	No emotion
A level algorithm	1.29423e+18	2020-08-14T11:22:23.000Z	0	1	positive
A level algorithm	1.29423e+18	2020-08-14T11:22:07.000Z	0	1	positive
A level algorithm	1.29423e+18	2020-08-14T11:21:55.000Z	0	0	trust
a-level algorithm	1.29423e+18	2020-08-14T11:21:55.000Z	0	0	trust
A level algorithm	1.29423e+18	2020-08-14T11:21:50.000Z	155	72	trust
a-level algorithm	1.29423e+18	2020-08-14T11:21:50.000Z	155	72	trust
a levels algorithm	1.29423e+18	2020-08-14T11:21:44.000Z	5	1	trust
a-level algorithm	1.29423e+18	2020-08-14T11:21:44.000Z	5	1	trust
ofqual algorithm	1.29423e+18	2020-08-14T11:21:26.000Z	1	0	anticipation
A level algorithm	1.29423e+18	2020-08-14T11:21:26.000Z	1	0	anticipation
a-level algorithm	1.29423e+18	2020-08-14T11:21:26.000Z	1	0	anticipation
A level algorithm	1.29423e+18	2020-08-14T11:21:22.000Z	0	0	trust
a-level algorithm	1.29423e+18	2020-08-14T11:21:22.000Z	0	0	trust
a-levels algorithm	1.29423e+18	2020-08-14T11:21:16.000Z	4	0	positive
A level algorithm	1.29423e+18	2020-08-14T11:21:13.000Z	1	0	trust
a-level algorithm	1.29423e+18	2020-08-14T11:21:13.000Z	1	0	trust
a-level algorithm	1.29423e+18	2020-08-14T11:20:11.000Z	21	3	positive
ofqual algorithm	1.29423e+18	2020-08-14T11:20:00.000Z	9	0	positive
A level algorithm	1.29423e+18	2020-08-14T11:19:55.000Z	3	2	trust
a-level algorithm	1.29423e+18	2020-08-14T11:19:55.000Z	3	2	trust
a levels algorithm	1.29423e+18	2020-08-14T11:19:46.000Z	23	18	trust
A level algorithm	1.29423e+18	2020-08-14T11:19:40.000Z	15	6	trust
a-level algorithm	1.29423e+18	2020-08-14T11:19:38.000Z	29	10	trust
ofqual algorithm	1.29423e+18	2020-08-14T11:19:36.000Z	4	1	positive
a levels algorithm	1.29423e+18	2020-08-14T11:18:37.000Z	7	4	fear
A level algorithm	1.29423e+18	2020-08-14T11:17:58.000Z	6	0	positive
a-levels algorithm	1.29423e+18	2020-08-14T11:17:05.000Z	0	0	negative
a-level algorithm	1.29423e+18	2020-08-14T11:17:04.000Z	56	14	No emotion
A level algorithm	1.29423e+18	2020-08-14T11:17:04.000Z	1	1	fear
a-level algorithm	1.29423e+18	2020-08-14T11:17:04.000Z	1	1	fear
A level algorithm	1.29423e+18	2020-08-14T11:17:02.000Z	1	1	trust
A level algorithm	1.29423e+18	2020-08-14T11:16:52.000Z	2	0	trust
a-level algorithm	1.29423e+18	2020-08-14T11:16:52.000Z	2	0	trust
ofqual algorithm	1.29423e+18	2020-08-14T11:16:49.000Z	0	0	No emotion
a-levels algorithm	1.29423e+18	2020-08-14T11:16:49.000Z	0	0	No emotion
A level algorithm	1.29423e+18	2020-08-14T11:15:42.000Z	0	0	trust
a-level algorithm	1.29423e+18	2020-08-14T11:15:42.000Z	0	0	trust
a levels algorithm	1.29423e+18	2020-08-14T11:15:41.000Z	14	0	trust
A level algorithm	1.29423e+18	2020-08-14T11:15:04.000Z	0	0	trust
a-level algorithm	1.29423e+18	2020-08-14T11:15:04.000Z	0	0	trust
a-level algorithm	1.29423e+18	2020-08-14T11:15:00.000Z	0	0	anticipation
a-level algorithm	1.29423e+18	2020-08-14T11:14:43.000Z	4	6	fear
A level algorithm	1.29423e+18	2020-08-14T11:14:02.000Z	0	0	anger
a-level algorithm	1.29423e+18	2020-08-14T11:14:02.000Z	0	0	anger
ofqual algorithm	1.29423e+18	2020-08-14T11:13:44.000Z	4	0	anticipation
A level algorithm	1.29423e+18	2020-08-14T11:13:43.000Z	1	0	trust
a-level algorithm	1.29423e+18	2020-08-14T11:13:43.000Z	1	0	trust
ofqual algorithm	1.29423e+18	2020-08-14T11:13:33.000Z	0	0	positive
ofqual algorithm	1.29423e+18	2020-08-14T11:13:26.000Z	6	0	fear
a levels algorithm	1.29423e+18	2020-08-14T11:13:26.000Z	6	0	fear
A level algorithm	1.29423e+18	2020-08-14T11:12:46.000Z	0	0	trust
a-level algorithm	1.29423e+18	2020-08-14T11:12:46.000Z	0	0	trust
a levels algorithm	1.29423e+18	2020-08-14T11:12:14.000Z	1	0	negative
A level algorithm	1.29423e+18	2020-08-14T11:11:03.000Z	0	0	positive
ofqual algorithm	1.29423e+18	2020-08-14T11:11:02.000Z	1	0	fear
A level algorithm	1.29423e+18	2020-08-14T11:10:38.000Z	0	0	negative
A level algorithm	1.29423e+18	2020-08-14T11:10:24.000Z	0	0	anger
a-levels algorithm	1.29423e+18	2020-08-14T11:10:24.000Z	0	0	anger
a levels algorithm	1.29423e+18	2020-08-14T11:09:51.000Z	1	1	anticipation
a-levels algorithm	1.29423e+18	2020-08-14T11:09:47.000Z	0	0	fear
A level algorithm	1.29423e+18	2020-08-14T11:08:34.000Z	3	4	trust
a-level algorithm	1.29423e+18	2020-08-14T11:08:34.000Z	3	4	trust
a levels algorithm	1.29423e+18	2020-08-14T11:08:29.000Z	1	0	positive
a-level algorithm	1.29423e+18	2020-08-14T11:08:14.000Z	0	0	trust
A level algorithm	1.29423e+18	2020-08-14T11:08:07.000Z	0	0	positive
a-level algorithm	1.29423e+18	2020-08-14T11:07:46.000Z	9	0	anticipation
a-level algorithm	1.29423e+18	2020-08-14T11:07:21.000Z	0	0	fear
a-levels algorithm	1.29423e+18	2020-08-14T11:07:21.000Z	0	0	fear
A level algorithm	1.29423e+18	2020-08-14T11:07:12.000Z	3	1	trust
a-level algorithm	1.29423e+18	2020-08-14T11:07:12.000Z	3	1	trust
A level algorithm	1.29423e+18	2020-08-14T11:07:00.000Z	1	0	surprise
a-level algorithm	1.29423e+18	2020-08-14T11:07:00.000Z	1	0	surprise
a-level algorithm	1.29423e+18	2020-08-14T11:06:42.000Z	0	0	trust
a-levels algorithm	1.29423e+18	2020-08-14T11:06:05.000Z	2	0	negative
a levels algorithm	1.29423e+18	2020-08-14T11:05:59.000Z	6	0	fear
A level algorithm	1.29423e+18	2020-08-14T11:05:53.000Z	0	0	fear
A level algorithm	1.29423e+18	2020-08-14T11:05:45.000Z	0	0	trust
a-level algorithm	1.29423e+18	2020-08-14T11:05:45.000Z	0	0	trust
a levels algorithm	1.29423e+18	2020-08-14T11:05:15.000Z	2	0	negative
a-level algorithm	1.29423e+18	2020-08-14T11:05:00.000Z	2	0	negative
a-level algorithm	1.29423e+18	2020-08-14T11:03:48.000Z	2	0	anger
A level algorithm	1.29423e+18	2020-08-14T11:03:39.000Z	3	0	positive
a-level algorithm	1.29423e+18	2020-08-14T11:02:34.000Z	0	0	No emotion
a levels algorithm	1.29423e+18	2020-08-14T11:02:30.000Z	0	0	positive
a-level algorithm	1.29423e+18	2020-08-14T11:02:19.000Z	2	0	trust
A level algorithm	1.29423e+18	2020-08-14T11:02:10.000Z	18	6	trust
a-level algorithm	1.29423e+18	2020-08-14T11:02:10.000Z	18	6	trust
A level algorithm	1.29423e+18	2020-08-14T11:01:42.000Z	0	0	trust
a-level algorithm	1.29423e+18	2020-08-14T11:01:42.000Z	0	0	trust
A level algorithm	1.29423e+18	2020-08-14T11:01:11.000Z	4	0	trust
a-level algorithm	1.29423e+18	2020-08-14T11:01:11.000Z	4	0	trust
a-level algorithm	1.29423e+18	2020-08-14T11:00:33.000Z	5	1	negative
ofqual algorithm	1.29423e+18	2020-08-14T11:00:18.000Z	1	3	negative
a-level algorithm	1.29423e+18	2020-08-14T11:00:00.000Z	4	2	negative
a levels algorithm	1.29423e+18	2020-08-14T10:57:33.000Z	0	0	negative
a-levels algorithm	1.29423e+18	2020-08-14T10:57:33.000Z	0	0	negative
ofqual algorithm	1.29423e+18	2020-08-14T10:57:17.000Z	2	2	negative
A level algorithm	1.29423e+18	2020-08-14T10:57:17.000Z	2	2	negative
a-level algorithm	1.29423e+18	2020-08-14T10:57:17.000Z	2	2	negative
a-levels algorithm	1.29423e+18	2020-08-14T10:57:05.000Z	0	0	positive
A level algorithm	1.29423e+18	2020-08-14T10:56:54.000Z	0	0	fear
A level algorithm	1.29423e+18	2020-08-14T10:56:33.000Z	0	0	trust
a-level algorithm	1.29423e+18	2020-08-14T10:56:33.000Z	0	0	trust
A level algorithm	1.29423e+18	2020-08-14T10:56:24.000Z	5	3	anger
A level algorithm	1.29423e+18	2020-08-14T10:56:19.000Z	6	8	trust
a-level algorithm	1.29423e+18	2020-08-14T10:56:19.000Z	6	8	trust
A level algorithm	1.29423e+18	2020-08-14T10:56:17.000Z	2	0	trust
a-level algorithm	1.29423e+18	2020-08-14T10:56:17.000Z	2	0	trust
a-levels algorithm	1.29423e+18	2020-08-14T10:56:17.000Z	2	0	trust
ofqual algorithm	1.29423e+18	2020-08-14T10:55:56.000Z	1	0	surprise
A level algorithm	1.29423e+18	2020-08-14T10:55:47.000Z	0	0	anticipation
A level algorithm	1.29423e+18	2020-08-14T10:55:40.000Z	7	4	trust
a-level algorithm	1.29423e+18	2020-08-14T10:55:40.000Z	7	4	trust
a levels algorithm	1.29423e+18	2020-08-14T10:55:30.000Z	2	1	trust
A level algorithm	1.29423e+18	2020-08-14T10:55:09.000Z	0	0	trust
a-level algorithm	1.29423e+18	2020-08-14T10:55:09.000Z	0	0	trust
A level algorithm	1.29423e+18	2020-08-14T10:54:50.000Z	0	0	trust
a-level algorithm	1.29423e+18	2020-08-14T10:54:50.000Z	0	0	trust
a-level algorithm	1.29423e+18	2020-08-14T10:54:24.000Z	1	0	trust
ofqual algorithm	1.29423e+18	2020-08-14T10:53:43.000Z	1	0	negative
A level algorithm	1.29423e+18	2020-08-14T10:53:25.000Z	20	10	trust
a-level algorithm	1.29423e+18	2020-08-14T10:53:25.000Z	16	1	anger
a-levels algorithm	1.29423e+18	2020-08-14T10:53:19.000Z	68	18	fear
A level algorithm	1.29423e+18	2020-08-14T10:53:18.000Z	0	0	trust
a-level algorithm	1.29423e+18	2020-08-14T10:53:18.000Z	0	0	trust
a levels algorithm	1.29423e+18	2020-08-14T10:52:49.000Z	1	0	trust
a levels algorithm	1.29423e+18	2020-08-14T10:52:35.000Z	0	0	trust
A level algorithm	1.29423e+18	2020-08-14T10:52:05.000Z	4	0	trust
a-level algorithm	1.29423e+18	2020-08-14T10:52:05.000Z	4	0	trust
ofqual algorithm	1.29423e+18	2020-08-14T10:52:05.000Z	2	0	fear
a-level algorithm	1.29423e+18	2020-08-14T10:51:52.000Z	0	0	negative
a-level algorithm	1.29423e+18	2020-08-14T10:51:50.000Z	0	0	anger
a levels algorithm	1.29423e+18	2020-08-14T10:51:49.000Z	1	0	No emotion
A level algorithm	1.29423e+18	2020-08-14T10:51:23.000Z	0	0	fear
a-level algorithm	1.29423e+18	2020-08-14T10:51:23.000Z	0	0	fear
A level algorithm	1.29423e+18	2020-08-14T10:51:14.000Z	5	1	positive
a-level algorithm	1.29422e+18	2020-08-14T10:49:42.000Z	7	0	positive
A level algorithm	1.29422e+18	2020-08-14T10:49:19.000Z	0	0	trust
A level algorithm	1.29422e+18	2020-08-14T10:49:07.000Z	0	0	trust
a-level algorithm	1.29422e+18	2020-08-14T10:49:07.000Z	0	0	trust
A level algorithm	1.29422e+18	2020-08-14T10:49:06.000Z	0	1	trust
a-level algorithm	1.29422e+18	2020-08-14T10:49:06.000Z	0	1	trust
A level algorithm	1.29422e+18	2020-08-14T10:48:25.000Z	52	5	sadness
A level algorithm	1.29422e+18	2020-08-14T10:48:13.000Z	0	0	No emotion
a-level algorithm	1.29422e+18	2020-08-14T10:48:00.000Z	2	0	negative
a levels algorithm	1.29422e+18	2020-08-14T10:47:28.000Z	21	3	positive
a-level algorithm	1.29422e+18	2020-08-14T10:47:28.000Z	3	0	fear
a-level algorithm	1.29422e+18	2020-08-14T10:47:03.000Z	0	0	No emotion
A level algorithm	1.29422e+18	2020-08-14T10:46:14.000Z	3	3	trust
a-level algorithm	1.29422e+18	2020-08-14T10:46:02.000Z	7	0	positive
A level algorithm	1.29422e+18	2020-08-14T10:45:44.000Z	0	0	trust
A level algorithm	1.29422e+18	2020-08-14T10:45:39.000Z	0	0	negative
A level algorithm	1.29422e+18	2020-08-14T10:45:23.000Z	2	0	trust
a-levels algorithm	1.29422e+18	2020-08-14T10:44:57.000Z	12	2	positive
A level algorithm	1.29422e+18	2020-08-14T10:44:09.000Z	2	2	trust
a-level algorithm	1.29422e+18	2020-08-14T10:44:09.000Z	2	2	trust
A level algorithm	1.29422e+18	2020-08-14T10:44:08.000Z	0	0	trust
a-level algorithm	1.29422e+18	2020-08-14T10:44:08.000Z	0	0	trust
ofqual algorithm	1.29422e+18	2020-08-14T10:43:50.000Z	1	0	trust
A level algorithm	1.29422e+18	2020-08-14T10:43:50.000Z	1	0	trust
a-level algorithm	1.29422e+18	2020-08-14T10:43:50.000Z	1	0	trust
ofqual algorithm	1.29422e+18	2020-08-14T10:43:33.000Z	0	0	negative
a-level algorithm	1.29422e+18	2020-08-14T10:43:21.000Z	21	8	trust
A level algorithm	1.29422e+18	2020-08-14T10:43:18.000Z	0	0	trust
a-level algorithm	1.29422e+18	2020-08-14T10:43:18.000Z	0	0	trust
a levels algorithm	1.29422e+18	2020-08-14T10:42:51.000Z	0	0	anger
a-levels algorithm	1.29422e+18	2020-08-14T10:42:51.000Z	0	0	anger
A level algorithm	1.29422e+18	2020-08-14T10:42:45.000Z	0	0	trust
a-level algorithm	1.29422e+18	2020-08-14T10:42:45.000Z	0	0	trust
a levels algorithm	1.29422e+18	2020-08-14T10:42:41.000Z	0	0	anticipation
a-level algorithm	1.29422e+18	2020-08-14T10:42:41.000Z	0	0	anticipation
ofqual algorithm	1.29422e+18	2020-08-14T10:42:34.000Z	1	1	trust
A level algorithm	1.29422e+18	2020-08-14T10:42:34.000Z	1	1	trust
a-level algorithm	1.29422e+18	2020-08-14T10:42:34.000Z	1	1	trust
A level algorithm	1.29422e+18	2020-08-14T10:42:32.000Z	0	0	fear
a-level algorithm	1.29422e+18	2020-08-14T10:41:54.000Z	0	0	trust
A level algorithm	1.29422e+18	2020-08-14T10:41:51.000Z	0	0	trust
a levels algorithm	1.29422e+18	2020-08-14T10:41:46.000Z	2	0	negative
a-level algorithm	1.29422e+18	2020-08-14T10:41:40.000Z	26	4	negative
ofqual algorithm	1.29422e+18	2020-08-14T10:40:51.000Z	0	0	positive
A level algorithm	1.29422e+18	2020-08-14T10:40:42.000Z	0	0	trust
a-level algorithm	1.29422e+18	2020-08-14T10:40:42.000Z	0	0	trust
ofqual algorithm	1.29422e+18	2020-08-14T10:40:40.000Z	1	0	fear
A level algorithm	1.29422e+18	2020-08-14T10:40:40.000Z	1	0	fear
a-level algorithm	1.29422e+18	2020-08-14T10:40:38.000Z	8	0	trust
A level algorithm	1.29422e+18	2020-08-14T10:40:36.000Z	24	14	trust
a-level algorithm	1.29422e+18	2020-08-14T10:40:36.000Z	24	14	trust
ofqual algorithm	1.29422e+18	2020-08-14T10:40:34.000Z	0	0	negative
a-level algorithm	1.29422e+18	2020-08-14T10:40:32.000Z	0	0	No emotion
ofqual algorithm	1.29422e+18	2020-08-14T10:39:12.000Z	3	0	trust
a-level algorithm	1.29422e+18	2020-08-14T10:39:12.000Z	3	0	trust
ofqual algorithm	1.29422e+18	2020-08-14T10:39:08.000Z	1	1	positive
ofqual algorithm	1.29422e+18	2020-08-14T10:38:29.000Z	25	0	No emotion
a-levels algorithm	1.29422e+18	2020-08-14T10:38:29.000Z	25	0	No emotion
A level algorithm	1.29422e+18	2020-08-14T10:38:16.000Z	1	0	trust
a-level algorithm	1.29422e+18	2020-08-14T10:38:16.000Z	1	0	trust
a-levels algorithm	1.29422e+18	2020-08-14T10:38:11.000Z	1	0	positive
a-level algorithm	1.29422e+18	2020-08-14T10:37:55.000Z	2	1	anticipation
A level algorithm	1.29422e+18	2020-08-14T10:37:50.000Z	0	0	trust
a-level algorithm	1.29422e+18	2020-08-14T10:37:50.000Z	0	0	trust
A level algorithm	1.29422e+18	2020-08-14T10:37:41.000Z	6	4	negative
ofqual algorithm	1.29422e+18	2020-08-14T10:37:20.000Z	1	0	positive
ofqual algorithm	1.29422e+18	2020-08-14T10:37:02.000Z	1	0	No emotion
A level algorithm	1.29422e+18	2020-08-14T10:37:02.000Z	1	0	No emotion
A level algorithm	1.29422e+18	2020-08-14T10:36:56.000Z	0	0	trust
a-level algorithm	1.29422e+18	2020-08-14T10:36:56.000Z	0	0	trust
A level algorithm	1.29422e+18	2020-08-14T10:36:50.000Z	1	0	trust
a-level algorithm	1.29422e+18	2020-08-14T10:36:50.000Z	1	0	trust
A level algorithm	1.29422e+18	2020-08-14T10:36:49.000Z	3	2	trust
a-level algorithm	1.29422e+18	2020-08-14T10:36:49.000Z	3	2	trust
ofqual algorithm	1.29422e+18	2020-08-14T10:36:10.000Z	4	0	trust
A level algorithm	1.29422e+18	2020-08-14T10:35:22.000Z	0	0	trust
a-level algorithm	1.29422e+18	2020-08-14T10:35:22.000Z	0	0	trust
a-level algorithm	1.29422e+18	2020-08-14T10:34:33.000Z	4	0	trust
ofqual algorithm	1.29422e+18	2020-08-14T10:34:28.000Z	31	24	trust
A level algorithm	1.29422e+18	2020-08-14T10:34:28.000Z	31	24	trust
a-level algorithm	1.29422e+18	2020-08-14T10:34:28.000Z	31	24	trust
A level algorithm	1.29422e+18	2020-08-14T10:34:15.000Z	0	0	trust
a-level algorithm	1.29422e+18	2020-08-14T10:34:15.000Z	0	0	trust
ofqual algorithm	1.29422e+18	2020-08-14T10:34:04.000Z	0	0	fear
a-level algorithm	1.29422e+18	2020-08-14T10:33:51.000Z	37	18	positive
A level algorithm	1.29422e+18	2020-08-14T10:33:49.000Z	0	0	trust
a-level algorithm	1.29422e+18	2020-08-14T10:33:49.000Z	0	0	trust
A level algorithm	1.29422e+18	2020-08-14T10:33:35.000Z	0	0	trust
a-level algorithm	1.29422e+18	2020-08-14T10:33:35.000Z	0	0	trust
ofqual algorithm	1.29422e+18	2020-08-14T10:33:28.000Z	0	0	trust
ofqual algorithm	1.29422e+18	2020-08-14T10:32:59.000Z	0	0	trust
A level algorithm	1.29422e+18	2020-08-14T10:32:45.000Z	4	2	trust
a-level algorithm	1.29422e+18	2020-08-14T10:32:45.000Z	4	2	trust
A level algorithm	1.29422e+18	2020-08-14T10:32:29.000Z	0	0	negative
a-level algorithm	1.29422e+18	2020-08-14T10:32:29.000Z	0	0	negative
a levels algorithm	1.29422e+18	2020-08-14T10:31:55.000Z	1	0	negative
A level algorithm	1.29422e+18	2020-08-14T10:31:52.000Z	0	0	positive
A level algorithm	1.29422e+18	2020-08-14T10:31:41.000Z	0	0	trust
a-level algorithm	1.29422e+18	2020-08-14T10:31:41.000Z	0	0	trust
A level algorithm	1.29422e+18	2020-08-14T10:31:33.000Z	0	0	trust
a-level algorithm	1.29422e+18	2020-08-14T10:31:33.000Z	0	0	trust
A level algorithm	1.29422e+18	2020-08-14T10:31:24.000Z	0	0	trust
a-level algorithm	1.29422e+18	2020-08-14T10:31:24.000Z	0	0	trust
A level algorithm	1.29422e+18	2020-08-14T10:31:10.000Z	30	22	positive
a-level algorithm	1.29422e+18	2020-08-14T10:31:10.000Z	30	22	positive
a levels algorithm	1.29422e+18	2020-08-14T10:30:41.000Z	0	0	positive
A level algorithm	1.29422e+18	2020-08-14T10:30:29.000Z	1	0	trust
a-level algorithm	1.29422e+18	2020-08-14T10:30:29.000Z	1	0	trust
a-level algorithm	1.29422e+18	2020-08-14T10:30:19.000Z	0	0	positive
a-level algorithm	1.29422e+18	2020-08-14T10:29:34.000Z	0	0	anger
a-level algorithm	1.29422e+18	2020-08-14T10:29:15.000Z	0	0	negative
ofqual algorithm	1.29422e+18	2020-08-14T10:28:54.000Z	15	3	trust
A level algorithm	1.29422e+18	2020-08-14T10:28:49.000Z	10	3	positive
ofqual algorithm	1.29422e+18	2020-08-14T10:28:34.000Z	0	0	anticipation
a levels algorithm	1.29422e+18	2020-08-14T10:28:34.000Z	0	0	anticipation
a-level algorithm	1.29422e+18	2020-08-14T10:28:23.000Z	1	0	negative
A level algorithm	1.29422e+18	2020-08-14T10:27:41.000Z	0	0	trust
a-level algorithm	1.29422e+18	2020-08-14T10:27:41.000Z	0	0	trust
A level algorithm	1.29422e+18	2020-08-14T10:27:13.000Z	0	0	fear
a-level algorithm	1.29422e+18	2020-08-14T10:27:13.000Z	0	0	fear
a-level algorithm	1.29422e+18	2020-08-14T10:26:57.000Z	0	0	negative
a levels algorithm	1.29422e+18	2020-08-14T10:26:55.000Z	6	1	fear
A level algorithm	1.29422e+18	2020-08-14T10:26:27.000Z	6	8	fear
ofqual algorithm	1.29422e+18	2020-08-14T10:25:24.000Z	7	0	negative
a levels algorithm	1.29422e+18	2020-08-14T10:25:24.000Z	7	0	negative
ofqual algorithm	1.29422e+18	2020-08-14T10:25:08.000Z	0	0	positive
A level algorithm	1.29422e+18	2020-08-14T10:24:52.000Z	0	0	trust
a-level algorithm	1.29422e+18	2020-08-14T10:24:52.000Z	0	0	trust
a-level algorithm	1.29422e+18	2020-08-14T10:24:47.000Z	0	0	surprise
A level algorithm	1.29422e+18	2020-08-14T10:24:31.000Z	0	0	trust
a-level algorithm	1.29422e+18	2020-08-14T10:24:31.000Z	0	0	trust
A level algorithm	1.29422e+18	2020-08-14T10:24:29.000Z	0	0	positive
A level algorithm	1.29422e+18	2020-08-14T10:24:21.000Z	1	0	trust
a-level algorithm	1.29422e+18	2020-08-14T10:24:21.000Z	1	0	trust
a-level algorithm	1.29422e+18	2020-08-14T10:24:16.000Z	0	0	negative
A level algorithm	1.29422e+18	2020-08-14T10:24:12.000Z	3	4	positive
a-level algorithm	1.29422e+18	2020-08-14T10:24:12.000Z	3	4	positive
A level algorithm	1.29422e+18	2020-08-14T10:24:07.000Z	2	2	trust
a-level algorithm	1.29422e+18	2020-08-14T10:24:07.000Z	2	2	trust
A level algorithm	1.29422e+18	2020-08-14T10:24:06.000Z	0	0	trust
a-level algorithm	1.29422e+18	2020-08-14T10:24:06.000Z	0	0	trust
A level algorithm	1.29422e+18	2020-08-14T10:23:57.000Z	1	0	trust
a-level algorithm	1.29422e+18	2020-08-14T10:23:57.000Z	1	0	trust
a levels algorithm	1.29422e+18	2020-08-14T10:23:54.000Z	38	5	trust
A level algorithm	1.29422e+18	2020-08-14T10:23:53.000Z	0	0	anger
a-level algorithm	1.29422e+18	2020-08-14T10:23:53.000Z	0	0	anger
A level algorithm	1.29422e+18	2020-08-14T10:23:48.000Z	2	0	fear
A level algorithm	1.29422e+18	2020-08-14T10:23:31.000Z	0	0	negative
A level algorithm	1.29422e+18	2020-08-14T10:23:19.000Z	7	7	trust
a-level algorithm	1.29422e+18	2020-08-14T10:23:19.000Z	7	7	trust
a-levels algorithm	1.29422e+18	2020-08-14T10:23:19.000Z	7	7	trust
A level algorithm	1.29422e+18	2020-08-14T10:23:16.000Z	1	0	positive
a-level algorithm	1.29422e+18	2020-08-14T10:23:16.000Z	1	0	positive
A level algorithm	1.29422e+18	2020-08-14T10:22:52.000Z	0	0	trust
a-level algorithm	1.29422e+18	2020-08-14T10:22:52.000Z	0	0	trust
ofqual algorithm	1.29422e+18	2020-08-14T10:22:03.000Z	0	0	No emotion
a-level algorithm	1.29422e+18	2020-08-14T10:22:03.000Z	0	0	No emotion
ofqual algorithm	1.29422e+18	2020-08-14T10:21:54.000Z	0	0	No emotion
ofqual algorithm	1.29422e+18	2020-08-14T10:21:54.000Z	0	0	No emotion
a-level algorithm	1.29422e+18	2020-08-14T10:21:54.000Z	0	0	No emotion
a-level algorithm	1.29422e+18	2020-08-14T10:21:54.000Z	0	0	No emotion
a-level algorithm	1.29422e+18	2020-08-14T10:21:36.000Z	2	2	fear
a-levels algorithm	1.29422e+18	2020-08-14T10:21:36.000Z	2	2	fear
A level algorithm	1.29422e+18	2020-08-14T10:21:11.000Z	0	0	trust
a-level algorithm	1.29422e+18	2020-08-14T10:21:11.000Z	0	0	trust
a-level algorithm	1.29422e+18	2020-08-14T10:21:01.000Z	0	1	No emotion
A level algorithm	1.29422e+18	2020-08-14T10:20:06.000Z	0	0	trust
a-level algorithm	1.29422e+18	2020-08-14T10:20:06.000Z	0	0	trust
ofqual algorithm	1.29422e+18	2020-08-14T10:19:30.000Z	0	0	positive
a levels algorithm	1.29422e+18	2020-08-14T10:19:30.000Z	0	0	positive
A level algorithm	1.29422e+18	2020-08-14T10:19:21.000Z	0	0	trust
a-level algorithm	1.29422e+18	2020-08-14T10:19:21.000Z	0	0	trust
A level algorithm	1.29422e+18	2020-08-14T10:19:05.000Z	2	0	trust
a-level algorithm	1.29422e+18	2020-08-14T10:19:05.000Z	2	0	trust
a-level algorithm	1.29422e+18	2020-08-14T10:19:03.000Z	0	0	trust
ofqual algorithm	1.29422e+18	2020-08-14T10:19:00.000Z	2	0	negative
ofqual algorithm	1.29422e+18	2020-08-14T10:18:51.000Z	9	4	positive
A level algorithm	1.29422e+18	2020-08-14T10:18:51.000Z	0	0	trust
a-level algorithm	1.29422e+18	2020-08-14T10:18:51.000Z	0	0	trust
a-level algorithm	1.29422e+18	2020-08-14T10:18:32.000Z	0	0	trust
ofqual algorithm	1.29422e+18	2020-08-14T10:18:28.000Z	1	0	surprise
ofqual algorithm	1.29422e+18	2020-08-14T10:18:14.000Z	0	0	positive
ofqual algorithm	1.29422e+18	2020-08-14T10:17:21.000Z	0	0	positive
A level algorithm	1.29422e+18	2020-08-14T10:17:04.000Z	0	0	trust
a-level algorithm	1.29422e+18	2020-08-14T10:17:04.000Z	0	0	trust
A level algorithm	1.29422e+18	2020-08-14T10:16:46.000Z	0	0	trust
a-level algorithm	1.29422e+18	2020-08-14T10:16:46.000Z	0	0	trust
ofqual algorithm	1.29422e+18	2020-08-14T10:15:48.000Z	0	0	anger
a levels algorithm	1.29422e+18	2020-08-14T10:15:40.000Z	0	0	positive
a levels algorithm	1.29422e+18	2020-08-14T10:15:01.000Z	0	0	fear
a levels algorithm	1.29422e+18	2020-08-14T10:14:57.000Z	2	1	positive
A level algorithm	1.29422e+18	2020-08-14T10:14:44.000Z	24	14	negative
A level algorithm	1.29422e+18	2020-08-14T10:14:44.000Z	3	2	trust
a-level algorithm	1.29422e+18	2020-08-14T10:14:44.000Z	3	2	trust
A level algorithm	1.29422e+18	2020-08-14T10:14:37.000Z	1	0	trust
a-level algorithm	1.29422e+18	2020-08-14T10:14:37.000Z	1	0	trust
ofqual algorithm	1.29422e+18	2020-08-14T10:14:02.000Z	2	0	fear
A level algorithm	1.29422e+18	2020-08-14T10:14:01.000Z	1	0	trust
a-level algorithm	1.29422e+18	2020-08-14T10:14:01.000Z	1	0	trust
ofqual algorithm	1.29422e+18	2020-08-14T10:13:32.000Z	0	0	No emotion
a-levels algorithm	1.29422e+18	2020-08-14T10:13:12.000Z	0	0	No emotion
A level algorithm	1.29422e+18	2020-08-14T10:13:10.000Z	1	1	trust
a-level algorithm	1.29422e+18	2020-08-14T10:13:10.000Z	1	1	trust
ofqual algorithm	1.29422e+18	2020-08-14T10:13:00.000Z	0	0	positive
[truncated: 853 more rows]

## Sheet: 15-8
Label	EntryID	Published	FavouriteCount	Retweets	Emotion
ofqual algorithm	1.29479e+18	2020-08-15T23:58:19.000Z	2	2	fear
a levels algorithm	1.29478e+18	2020-08-15T23:53:41.000Z	0	0	trust
a-level algorithm	1.29478e+18	2020-08-15T23:49:49.000Z	0	0	trust
ofqual algorithm	1.29478e+18	2020-08-15T23:49:23.000Z	3	2	negative
A level algorithm	1.29478e+18	2020-08-15T23:48:04.000Z	0	0	positive
ofqual algorithm	1.29478e+18	2020-08-15T23:46:43.000Z	0	0	negative
a-level algorithm	1.29478e+18	2020-08-15T23:44:22.000Z	0	0	trust
A level algorithm	1.29478e+18	2020-08-15T23:42:47.000Z	0	0	trust
a levels algorithm	1.29478e+18	2020-08-15T23:40:36.000Z	0	0	negative
a levels algorithm	1.29478e+18	2020-08-15T23:39:52.000Z	0	0	negative
a levels algorithm	1.29478e+18	2020-08-15T23:38:55.000Z	1	0	negative
a-level algorithm	1.29478e+18	2020-08-15T23:35:09.000Z	0	0	anger
A level algorithm	1.29478e+18	2020-08-15T23:33:22.000Z	1	0	trust
A level algorithm	1.29478e+18	2020-08-15T23:33:03.000Z	0	0	negative
a-level algorithm	1.29478e+18	2020-08-15T23:32:22.000Z	0	0	trust
a-level algorithm	1.29478e+18	2020-08-15T23:31:28.000Z	3	4	negative
A level algorithm	1.29478e+18	2020-08-15T23:31:27.000Z	0	0	trust
a-level algorithm	1.29478e+18	2020-08-15T23:31:27.000Z	0	0	trust
ofqual algorithm	1.29478e+18	2020-08-15T23:28:58.000Z	1	0	No emotion
ofqual algorithm	1.29478e+18	2020-08-15T23:28:03.000Z	0	0	No emotion
ofqual algorithm	1.29478e+18	2020-08-15T23:27:11.000Z	0	0	negative
ofqual algorithm	1.29478e+18	2020-08-15T23:26:46.000Z	3	1	positive
ofqual algorithm	1.29478e+18	2020-08-15T23:25:48.000Z	4	2	fear
a-level algorithm	1.29478e+18	2020-08-15T23:21:19.000Z	0	0	positive
ofqual algorithm	1.29478e+18	2020-08-15T23:19:05.000Z	9	0	surprise
a-level algorithm	1.29478e+18	2020-08-15T23:18:54.000Z	3	2	fear
ofqual algorithm	1.29477e+18	2020-08-15T23:16:29.000Z	3	0	No emotion
a-level algorithm	1.29477e+18	2020-08-15T23:14:42.000Z	1	0	No emotion
a-levels algorithm	1.29477e+18	2020-08-15T23:11:18.000Z	5	0	negative
a levels algorithm	1.29477e+18	2020-08-15T23:10:47.000Z	15	4	positive
ofqual algorithm	1.29477e+18	2020-08-15T23:10:25.000Z	0	0	fear
A level algorithm	1.29477e+18	2020-08-15T23:08:50.000Z	1	0	trust
a-level algorithm	1.29477e+18	2020-08-15T23:08:50.000Z	1	0	trust
a-level algorithm	1.29477e+18	2020-08-15T23:08:12.000Z	1	0	positive
a levels algorithm	1.29477e+18	2020-08-15T23:05:17.000Z	1	0	positive
ofqual algorithm	1.29477e+18	2020-08-15T23:04:26.000Z	73	50	trust
a-level algorithm	1.29477e+18	2020-08-15T23:04:26.000Z	1	0	positive
A level algorithm	1.29477e+18	2020-08-15T23:03:36.000Z	0	0	negative
ofqual algorithm	1.29477e+18	2020-08-15T23:02:43.000Z	0	0	fear
a-level algorithm	1.29477e+18	2020-08-15T23:02:18.000Z	6	0	No emotion
A level algorithm	1.29477e+18	2020-08-15T23:00:48.000Z	0	0	trust
ofqual algorithm	1.29477e+18	2020-08-15T23:00:32.000Z	3	0	fear
ofqual algorithm	1.29477e+18	2020-08-15T22:58:03.000Z	4	2	anger
ofqual algorithm	1.29477e+18	2020-08-15T22:54:50.000Z	0	0	fear
ofqual algorithm	1.29477e+18	2020-08-15T22:54:20.000Z	1	0	fear
ofqual algorithm	1.29477e+18	2020-08-15T22:52:13.000Z	0	0	negative
ofqual algorithm	1.29477e+18	2020-08-15T22:48:45.000Z	2	0	positive
a-level algorithm	1.29477e+18	2020-08-15T22:48:24.000Z	6	0	trust
ofqual algorithm	1.29477e+18	2020-08-15T22:47:56.000Z	1	0	trust
ofqual algorithm	1.29477e+18	2020-08-15T22:46:34.000Z	0	0	positive
ofqual algorithm	1.29477e+18	2020-08-15T22:45:14.000Z	12	7	trust
a-levels algorithm	1.29477e+18	2020-08-15T22:45:14.000Z	12	7	trust
a-levels algorithm	1.29477e+18	2020-08-15T22:43:14.000Z	0	0	negative
a levels algorithm	1.29477e+18	2020-08-15T22:40:32.000Z	0	0	No emotion
a-level algorithm	1.29477e+18	2020-08-15T22:37:49.000Z	3	0	trust
ofqual algorithm	1.29476e+18	2020-08-15T22:36:36.000Z	0	0	negative
a levels algorithm	1.29476e+18	2020-08-15T22:36:21.000Z	48	14	anger
a-level algorithm	1.29476e+18	2020-08-15T22:35:12.000Z	23	3	trust
ofqual algorithm	1.29476e+18	2020-08-15T22:34:47.000Z	4	0	anger
a-level algorithm	1.29476e+18	2020-08-15T22:34:47.000Z	4	0	anger
A level algorithm	1.29476e+18	2020-08-15T22:34:35.000Z	1	0	fear
a levels algorithm	1.29476e+18	2020-08-15T22:34:27.000Z	0	0	No emotion
a-level algorithm	1.29476e+18	2020-08-15T22:33:35.000Z	1	0	fear
ofqual algorithm	1.29476e+18	2020-08-15T22:33:32.000Z	201	85	fear
A level algorithm	1.29476e+18	2020-08-15T22:33:29.000Z	0	0	negative
a-level algorithm	1.29476e+18	2020-08-15T22:33:29.000Z	0	0	negative
ofqual algorithm	1.29476e+18	2020-08-15T22:33:16.000Z	0	0	negative
ofqual algorithm	1.29476e+18	2020-08-15T22:32:44.000Z	0	0	No emotion
a levels algorithm	1.29476e+18	2020-08-15T22:32:44.000Z	0	0	No emotion
A level algorithm	1.29476e+18	2020-08-15T22:30:36.000Z	0	0	trust
ofqual algorithm	1.29476e+18	2020-08-15T22:28:08.000Z	2	0	negative
ofqual algorithm	1.29476e+18	2020-08-15T22:26:34.000Z	1	0	negative
ofqual algorithm	1.29476e+18	2020-08-15T22:24:23.000Z	1	0	anticipation
ofqual algorithm	1.29476e+18	2020-08-15T22:24:07.000Z	0	0	negative
ofqual algorithm	1.29476e+18	2020-08-15T22:23:23.000Z	1	1	No emotion
a-level algorithm	1.29476e+18	2020-08-15T22:22:28.000Z	0	0	trust
ofqual algorithm	1.29476e+18	2020-08-15T22:20:52.000Z	2	0	fear
ofqual algorithm	1.29476e+18	2020-08-15T22:20:35.000Z	12	0	trust
a-level algorithm	1.29476e+18	2020-08-15T22:19:29.000Z	38	15	fear
a levels algorithm	1.29476e+18	2020-08-15T22:12:22.000Z	1	0	No emotion
A level algorithm	1.29476e+18	2020-08-15T22:11:36.000Z	1	0	positive
a-level algorithm	1.29476e+18	2020-08-15T22:11:06.000Z	0	0	negative
a levels algorithm	1.29476e+18	2020-08-15T22:09:32.000Z	0	0	negative
a-levels algorithm	1.29476e+18	2020-08-15T22:07:21.000Z	40	1	positive
A level algorithm	1.29476e+18	2020-08-15T22:07:02.000Z	0	0	negative
a-level algorithm	1.29476e+18	2020-08-15T22:07:02.000Z	0	0	negative
a levels algorithm	1.29476e+18	2020-08-15T22:04:59.000Z	8	0	fear
a-level algorithm	1.29476e+18	2020-08-15T22:00:02.000Z	20	1	surprise
A level algorithm	1.29476e+18	2020-08-15T22:00:01.000Z	15	9	anger
a-level algorithm	1.29476e+18	2020-08-15T22:00:01.000Z	15	9	anger
a-level algorithm	1.29476e+18	2020-08-15T21:59:53.000Z	0	1	negative
a-levels algorithm	1.29476e+18	2020-08-15T21:59:14.000Z	2	1	fear
a-level algorithm	1.29475e+18	2020-08-15T21:56:35.000Z	7	2	positive
a-level algorithm	1.29475e+18	2020-08-15T21:54:02.000Z	6	3	No emotion
a-levels algorithm	1.29475e+18	2020-08-15T21:52:19.000Z	0	0	negative
A level algorithm	1.29475e+18	2020-08-15T21:51:43.000Z	4	0	trust
A level algorithm	1.29475e+18	2020-08-15T21:51:17.000Z	0	0	negative
a-level algorithm	1.29475e+18	2020-08-15T21:51:17.000Z	0	0	negative
a levels algorithm	1.29475e+18	2020-08-15T21:51:11.000Z	1	0	No emotion
a-level algorithm	1.29475e+18	2020-08-15T21:50:50.000Z	3	0	positive
a levels algorithm	1.29475e+18	2020-08-15T21:48:38.000Z	0	0	fear
a levels algorithm	1.29475e+18	2020-08-15T21:47:16.000Z	2	1	fear
A level algorithm	1.29475e+18	2020-08-15T21:45:11.000Z	2	0	trust
a levels algorithm	1.29475e+18	2020-08-15T21:45:11.000Z	0	0	anger
a-levels algorithm	1.29475e+18	2020-08-15T21:43:00.000Z	1	0	trust
a levels algorithm	1.29475e+18	2020-08-15T21:42:17.000Z	0	0	positive
A level algorithm	1.29475e+18	2020-08-15T21:41:48.000Z	2	0	trust
a-levels algorithm	1.29475e+18	2020-08-15T21:41:33.000Z	0	0	positive
a-level algorithm	1.29475e+18	2020-08-15T21:40:00.000Z	8	2	anticipation
a-level algorithm	1.29475e+18	2020-08-15T21:40:00.000Z	1	0	positive
A level algorithm	1.29475e+18	2020-08-15T21:34:54.000Z	0	0	negative
a-level algorithm	1.29475e+18	2020-08-15T21:34:54.000Z	0	0	negative
a-level algorithm	1.29475e+18	2020-08-15T21:33:29.000Z	0	0	negative
a-levels algorithm	1.29475e+18	2020-08-15T21:31:50.000Z	1	0	anger
A level algorithm	1.29475e+18	2020-08-15T21:31:15.000Z	6	0	negative
a-levels algorithm	1.29475e+18	2020-08-15T21:30:06.000Z	10	5	negative
a levels algorithm	1.29475e+18	2020-08-15T21:29:09.000Z	0	0	trust
a-levels algorithm	1.29475e+18	2020-08-15T21:27:22.000Z	0	0	fear
A level algorithm	1.29475e+18	2020-08-15T21:26:59.000Z	1	1	negative
a-level algorithm	1.29475e+18	2020-08-15T21:26:59.000Z	1	1	negative
a-level algorithm	1.29475e+18	2020-08-15T21:26:48.000Z	51	11	trust
A level algorithm	1.29475e+18	2020-08-15T21:25:20.000Z	0	0	negative
a-level algorithm	1.29475e+18	2020-08-15T21:25:20.000Z	0	0	negative
a-level algorithm	1.29475e+18	2020-08-15T21:24:07.000Z	0	0	No emotion
a-levels algorithm	1.29475e+18	2020-08-15T21:21:47.000Z	2	1	anger
A level algorithm	1.29475e+18	2020-08-15T21:20:40.000Z	0	0	negative
a-level algorithm	1.29475e+18	2020-08-15T21:20:40.000Z	0	0	negative
a-level algorithm	1.29475e+18	2020-08-15T21:20:18.000Z	1	0	trust
ofqual algorithm	1.29475e+18	2020-08-15T21:17:27.000Z	0	0	positive
A level algorithm	1.29475e+18	2020-08-15T21:17:21.000Z	0	0	trust
a-level algorithm	1.29475e+18	2020-08-15T21:17:21.000Z	0	0	trust
a-levels algorithm	1.29474e+18	2020-08-15T21:17:07.000Z	0	0	negative
ofqual algorithm	1.29474e+18	2020-08-15T21:16:11.000Z	0	0	positive
a-level algorithm	1.29474e+18	2020-08-15T21:16:11.000Z	0	0	positive
a-level algorithm	1.29474e+18	2020-08-15T21:15:40.000Z	0	0	fear
ofqual algorithm	1.29474e+18	2020-08-15T21:14:31.000Z	1	0	negative
ofqual algorithm	1.29474e+18	2020-08-15T21:14:27.000Z	3	0	trust
a-level algorithm	1.29474e+18	2020-08-15T21:13:56.000Z	2	0	No emotion
a-levels algorithm	1.29474e+18	2020-08-15T21:12:57.000Z	0	0	trust
a-level algorithm	1.29474e+18	2020-08-15T21:12:39.000Z	1	1	negative
ofqual algorithm	1.29474e+18	2020-08-15T21:12:30.000Z	0	0	positive
ofqual algorithm	1.29474e+18	2020-08-15T21:12:17.000Z	0	0	positive
a-level algorithm	1.29474e+18	2020-08-15T21:12:17.000Z	0	0	positive
ofqual algorithm	1.29474e+18	2020-08-15T21:08:38.000Z	0	0	positive
ofqual algorithm	1.29474e+18	2020-08-15T21:08:14.000Z	1	0	anger
ofqual algorithm	1.29474e+18	2020-08-15T21:05:59.000Z	3	0	trust
A level algorithm	1.29474e+18	2020-08-15T21:05:38.000Z	0	0	No emotion
A level algorithm	1.29474e+18	2020-08-15T21:05:08.000Z	0	0	trust
a-level algorithm	1.29474e+18	2020-08-15T21:04:56.000Z	1	1	trust
ofqual algorithm	1.29474e+18	2020-08-15T21:04:05.000Z	2	0	positive
a-level algorithm	1.29474e+18	2020-08-15T21:03:04.000Z	0	0	negative
A level algorithm	1.29474e+18	2020-08-15T21:02:11.000Z	5	1	trust
a-level algorithm	1.29474e+18	2020-08-15T21:02:11.000Z	5	1	trust
a levels algorithm	1.29474e+18	2020-08-15T21:02:09.000Z	0	0	positive
a-level algorithm	1.29474e+18	2020-08-15T20:59:47.000Z	1	0	positive
a levels algorithm	1.29474e+18	2020-08-15T20:59:36.000Z	61	10	positive
a levels algorithm	1.29474e+18	2020-08-15T20:58:21.000Z	8	1	positive
a-level algorithm	1.29474e+18	2020-08-15T20:56:00.000Z	1	1	negative
a-levels algorithm	1.29474e+18	2020-08-15T20:55:30.000Z	5	1	No emotion
A level algorithm	1.29474e+18	2020-08-15T20:54:31.000Z	0	0	negative
a-level algorithm	1.29474e+18	2020-08-15T20:54:31.000Z	0	0	negative
a levels algorithm	1.29474e+18	2020-08-15T20:53:27.000Z	0	0	negative
a-level algorithm	1.29474e+18	2020-08-15T20:53:02.000Z	0	0	trust
A level algorithm	1.29474e+18	2020-08-15T20:50:33.000Z	0	0	trust
a-level algorithm	1.29474e+18	2020-08-15T20:50:25.000Z	0	0	negative
a levels algorithm	1.29474e+18	2020-08-15T20:49:42.000Z	0	0	fear
a-level algorithm	1.29474e+18	2020-08-15T20:49:34.000Z	0	0	No emotion
ofqual algorithm	1.29474e+18	2020-08-15T20:49:24.000Z	29	14	positive
a levels algorithm	1.29474e+18	2020-08-15T20:49:17.000Z	5	0	negative
a levels algorithm	1.29474e+18	2020-08-15T20:48:27.000Z	9	1	positive
A level algorithm	1.29474e+18	2020-08-15T20:46:10.000Z	2	0	positive
a-level algorithm	1.29474e+18	2020-08-15T20:45:48.000Z	1	3	fear
a-level algorithm	1.29474e+18	2020-08-15T20:45:42.000Z	7	6	negative
a-level algorithm	1.29474e+18	2020-08-15T20:45:41.000Z	41	31	No emotion
a levels algorithm	1.29474e+18	2020-08-15T20:44:28.000Z	3	0	positive
a-level algorithm	1.29474e+18	2020-08-15T20:43:24.000Z	5	0	No emotion
ofqual algorithm	1.29474e+18	2020-08-15T20:43:15.000Z	2	0	negative
a-level algorithm	1.29474e+18	2020-08-15T20:42:51.000Z	11	9	anger
a-level algorithm	1.29474e+18	2020-08-15T20:42:12.000Z	0	0	trust
ofqual algorithm	1.29474e+18	2020-08-15T20:40:47.000Z	1	1	trust
a-levels algorithm	1.29474e+18	2020-08-15T20:39:47.000Z	0	0	positive
A level algorithm	1.29473e+18	2020-08-15T20:37:00.000Z	0	0	trust
a-level algorithm	1.29473e+18	2020-08-15T20:37:00.000Z	0	0	trust
ofqual algorithm	1.29473e+18	2020-08-15T20:35:25.000Z	3	0	positive
A level algorithm	1.29473e+18	2020-08-15T20:34:46.000Z	0	0	negative
a-level algorithm	1.29473e+18	2020-08-15T20:34:46.000Z	0	0	negative
ofqual algorithm	1.29473e+18	2020-08-15T20:32:28.000Z	0	0	trust
ofqual algorithm	1.29473e+18	2020-08-15T20:32:14.000Z	7053	3258	fear
ofqual algorithm	1.29473e+18	2020-08-15T20:31:53.000Z	0	0	No emotion
A level algorithm	1.29473e+18	2020-08-15T20:31:20.000Z	10	2	trust
a-level algorithm	1.29473e+18	2020-08-15T20:31:14.000Z	0	0	anticipation
A level algorithm	1.29473e+18	2020-08-15T20:30:55.000Z	0	0	negative
a-level algorithm	1.29473e+18	2020-08-15T20:30:55.000Z	0	0	negative
a-level algorithm	1.29473e+18	2020-08-15T20:30:30.000Z	3	1	anticipation
ofqual algorithm	1.29473e+18	2020-08-15T20:30:23.000Z	1	0	positive
a levels algorithm	1.29473e+18	2020-08-15T20:28:02.000Z	5	0	No emotion
a-level algorithm	1.29473e+18	2020-08-15T20:27:08.000Z	1	0	anger
a-levels algorithm	1.29473e+18	2020-08-15T20:27:08.000Z	1	0	anger
ofqual algorithm	1.29473e+18	2020-08-15T20:26:42.000Z	4	5	anger
a-level algorithm	1.29473e+18	2020-08-15T20:26:23.000Z	1	0	anticipation
a levels algorithm	1.29473e+18	2020-08-15T20:26:07.000Z	4	0	negative
A level algorithm	1.29473e+18	2020-08-15T20:24:57.000Z	0	0	trust
a-level algorithm	1.29473e+18	2020-08-15T20:24:57.000Z	0	0	trust
a-level algorithm	1.29473e+18	2020-08-15T20:24:44.000Z	54	19	trust
a-level algorithm	1.29473e+18	2020-08-15T20:23:20.000Z	1	0	negative
A level algorithm	1.29473e+18	2020-08-15T20:22:35.000Z	0	0	trust
a-level algorithm	1.29473e+18	2020-08-15T20:22:35.000Z	0	0	trust
a levels algorithm	1.29473e+18	2020-08-15T20:22:25.000Z	2	0	trust
a-level algorithm	1.29473e+18	2020-08-15T20:21:29.000Z	26	15	anticipation
a levels algorithm	1.29473e+18	2020-08-15T20:21:19.000Z	5	0	trust
a levels algorithm	1.29473e+18	2020-08-15T20:20:47.000Z	4	0	negative
A level algorithm	1.29473e+18	2020-08-15T20:20:20.000Z	0	0	trust
A level algorithm	1.29473e+18	2020-08-15T20:20:11.000Z	12	5	negative
a-level algorithm	1.29473e+18	2020-08-15T20:18:46.000Z	3	3	positive
ofqual algorithm	1.29473e+18	2020-08-15T20:18:33.000Z	0	1	fear
a levels algorithm	1.29473e+18	2020-08-15T20:18:20.000Z	0	0	negative
a-levels algorithm	1.29473e+18	2020-08-15T20:18:13.000Z	0	1	trust
a-level algorithm	1.29473e+18	2020-08-15T20:17:54.000Z	1	1	negative
a levels algorithm	1.29473e+18	2020-08-15T20:17:45.000Z	4	1	fear
a-level algorithm	1.29473e+18	2020-08-15T20:17:35.000Z	0	0	No emotion
a-level algorithm	1.29473e+18	2020-08-15T20:16:50.000Z	3	0	positive
A level algorithm	1.29473e+18	2020-08-15T20:15:28.000Z	0	1	positive
a-level algorithm	1.29473e+18	2020-08-15T20:15:20.000Z	5	0	positive
a-level algorithm	1.29473e+18	2020-08-15T20:14:28.000Z	2	0	trust
a-level algorithm	1.29473e+18	2020-08-15T20:13:25.000Z	3	3	positive
a-level algorithm	1.29473e+18	2020-08-15T20:13:09.000Z	0	0	positive
ofqual algorithm	1.29473e+18	2020-08-15T20:12:40.000Z	5	0	positive
a-level algorithm	1.29473e+18	2020-08-15T20:12:29.000Z	0	0	trust
ofqual algorithm	1.29473e+18	2020-08-15T20:11:50.000Z	4	1	positive
a-levels algorithm	1.29473e+18	2020-08-15T20:10:17.000Z	7	2	trust
a-level algorithm	1.29473e+18	2020-08-15T20:09:58.000Z	1	0	No emotion
A level algorithm	1.29473e+18	2020-08-15T20:09:44.000Z	0	0	positive
a levels algorithm	1.29473e+18	2020-08-15T20:05:14.000Z	0	0	trust
a-level algorithm	1.29473e+18	2020-08-15T20:05:02.000Z	1	0	No emotion
ofqual algorithm	1.29473e+18	2020-08-15T20:04:51.000Z	5786	2417	fear
A level algorithm	1.29473e+18	2020-08-15T20:04:35.000Z	0	0	negative
a-level algorithm	1.29473e+18	2020-08-15T20:04:35.000Z	0	0	negative
ofqual algorithm	1.29473e+18	2020-08-15T20:03:49.000Z	1	0	anger
A level algorithm	1.29473e+18	2020-08-15T20:03:20.000Z	0	1	fear
a-level algorithm	1.29473e+18	2020-08-15T20:03:20.000Z	0	1	fear
a-levels algorithm	1.29473e+18	2020-08-15T20:01:31.000Z	0	0	trust
a-level algorithm	1.29473e+18	2020-08-15T20:01:23.000Z	0	0	trust
ofqual algorithm	1.29473e+18	2020-08-15T20:00:57.000Z	1	0	trust
a levels algorithm	1.29473e+18	2020-08-15T20:00:53.000Z	4	0	positive
ofqual algorithm	1.29473e+18	2020-08-15T20:00:53.000Z	1	0	anticipation
A level algorithm	1.29473e+18	2020-08-15T20:00:33.000Z	0	0	trust
a-level algorithm	1.29473e+18	2020-08-15T20:00:33.000Z	0	0	trust
ofqual algorithm	1.29473e+18	2020-08-15T19:58:44.000Z	0	0	negative
A level algorithm	1.29473e+18	2020-08-15T19:58:32.000Z	0	0	negative
a-level algorithm	1.29473e+18	2020-08-15T19:58:32.000Z	0	0	negative
a-level algorithm	1.29473e+18	2020-08-15T19:58:04.000Z	1	1	negative
ofqual algorithm	1.29472e+18	2020-08-15T19:57:28.000Z	50	9	negative
a levels algorithm	1.29472e+18	2020-08-15T19:57:28.000Z	50	9	negative
a-level algorithm	1.29472e+18	2020-08-15T19:56:55.000Z	0	0	positive
A level algorithm	1.29472e+18	2020-08-15T19:52:13.000Z	0	0	negative
a-level algorithm	1.29472e+18	2020-08-15T19:52:13.000Z	0	0	negative
a levels algorithm	1.29472e+18	2020-08-15T19:52:09.000Z	1	0	trust
a levels algorithm	1.29472e+18	2020-08-15T19:51:57.000Z	24	1	positive
A level algorithm	1.29472e+18	2020-08-15T19:51:57.000Z	4	7	negative
a-level algorithm	1.29472e+18	2020-08-15T19:51:57.000Z	4	7	negative
a-level algorithm	1.29472e+18	2020-08-15T19:51:05.000Z	6	2	positive
ofqual algorithm	1.29472e+18	2020-08-15T19:50:11.000Z	1	0	negative
ofqual algorithm	1.29472e+18	2020-08-15T19:48:14.000Z	0	0	positive
a levels algorithm	1.29472e+18	2020-08-15T19:47:09.000Z	3	2	negative
ofqual algorithm	1.29472e+18	2020-08-15T19:46:52.000Z	0	2	trust
ofqual algorithm	1.29472e+18	2020-08-15T19:43:55.000Z	1	2	trust
ofqual algorithm	1.29472e+18	2020-08-15T19:42:36.000Z	32	8	trust
A level algorithm	1.29472e+18	2020-08-15T19:39:31.000Z	0	0	negative
a-level algorithm	1.29472e+18	2020-08-15T19:39:31.000Z	0	0	negative
a-level algorithm	1.29472e+18	2020-08-15T19:37:24.000Z	0	0	negative
a-level algorithm	1.29472e+18	2020-08-15T19:36:48.000Z	2	1	negative
a-levels algorithm	1.29472e+18	2020-08-15T19:35:58.000Z	1	0	fear
a levels algorithm	1.29472e+18	2020-08-15T19:33:44.000Z	10	2	positive
A level algorithm	1.29472e+18	2020-08-15T19:32:27.000Z	2	0	No emotion
A level algorithm	1.29472e+18	2020-08-15T19:32:10.000Z	12	2	trust
a-level algorithm	1.29472e+18	2020-08-15T19:31:44.000Z	4	0	negative
A level algorithm	1.29472e+18	2020-08-15T19:31:21.000Z	3	1	trust
ofqual algorithm	1.29472e+18	2020-08-15T19:30:06.000Z	0	0	trust
a-level algorithm	1.29472e+18	2020-08-15T19:30:06.000Z	0	0	surprise
ofqual algorithm	1.29472e+18	2020-08-15T19:29:03.000Z	3	0	No emotion
a-level algorithm	1.29472e+18	2020-08-15T19:26:40.000Z	47	17	No emotion
A level algorithm	1.29472e+18	2020-08-15T19:24:55.000Z	20	11	fear
a-level algorithm	1.29472e+18	2020-08-15T19:24:55.000Z	20	11	fear
ofqual algorithm	1.29471e+18	2020-08-15T19:15:52.000Z	34	7	trust
A level algorithm	1.29471e+18	2020-08-15T19:14:48.000Z	1	1	trust
a-level algorithm	1.29471e+18	2020-08-15T19:14:48.000Z	1	1	trust
A level algorithm	1.29471e+18	2020-08-15T19:13:38.000Z	0	0	negative
a-level algorithm	1.29471e+18	2020-08-15T19:13:38.000Z	0	0	negative
ofqual algorithm	1.29471e+18	2020-08-15T19:13:25.000Z	3	1	positive
a-level algorithm	1.29471e+18	2020-08-15T19:11:10.000Z	108	50	negative
a-level algorithm	1.29471e+18	2020-08-15T19:10:44.000Z	0	0	trust
A level algorithm	1.29471e+18	2020-08-15T19:10:34.000Z	1	0	trust
A level algorithm	1.29471e+18	2020-08-15T19:10:15.000Z	0	0	anger
a-level algorithm	1.29471e+18	2020-08-15T19:10:15.000Z	0	0	anger
a-levels algorithm	1.29471e+18	2020-08-15T19:10:03.000Z	1	1	trust
a levels algorithm	1.29471e+18	2020-08-15T19:08:07.000Z	1	1	trust
a levels algorithm	1.29471e+18	2020-08-15T19:07:49.000Z	1	0	anticipation
a-level algorithm	1.29471e+18	2020-08-15T19:07:08.000Z	1	0	positive
a-levels algorithm	1.29471e+18	2020-08-15T19:06:47.000Z	1	0	positive
a-levels algorithm	1.29471e+18	2020-08-15T19:06:32.000Z	3	0	fear
a levels algorithm	1.29471e+18	2020-08-15T19:06:21.000Z	2	0	positive
ofqual algorithm	1.29471e+18	2020-08-15T19:06:20.000Z	7	3	fear
A level algorithm	1.29471e+18	2020-08-15T19:06:03.000Z	0	0	negative
a-level algorithm	1.29471e+18	2020-08-15T19:06:03.000Z	0	0	negative
ofqual algorithm	1.29471e+18	2020-08-15T19:06:02.000Z	0	0	No emotion
a-level algorithm	1.29471e+18	2020-08-15T19:05:26.000Z	2	0	No emotion
A level algorithm	1.29471e+18	2020-08-15T19:02:36.000Z	3	0	trust
ofqual algorithm	1.29471e+18	2020-08-15T19:02:35.000Z	0	0	negative
a levels algorithm	1.29471e+18	2020-08-15T18:59:23.000Z	2	0	trust
A level algorithm	1.29471e+18	2020-08-15T18:59:11.000Z	0	0	trust
a-level algorithm	1.29471e+18	2020-08-15T18:59:11.000Z	0	0	trust
a-level algorithm	1.29471e+18	2020-08-15T18:57:20.000Z	0	0	No emotion
a-level algorithm	1.29471e+18	2020-08-15T18:56:29.000Z	4	0	trust
A level algorithm	1.29471e+18	2020-08-15T18:56:16.000Z	0	0	No emotion
a-level algorithm	1.29471e+18	2020-08-15T18:56:16.000Z	0	0	No emotion
A level algorithm	1.29471e+18	2020-08-15T18:56:10.000Z	71	31	negative
a-level algorithm	1.29471e+18	2020-08-15T18:56:10.000Z	71	31	negative
a-level algorithm	1.29471e+18	2020-08-15T18:53:45.000Z	1	0	trust
ofqual algorithm	1.29471e+18	2020-08-15T18:52:24.000Z	76	16	positive
ofqual algorithm	1.29471e+18	2020-08-15T18:51:09.000Z	0	0	positive
a-levels algorithm	1.29471e+18	2020-08-15T18:50:51.000Z	0	0	No emotion
A level algorithm	1.29471e+18	2020-08-15T18:49:48.000Z	2	0	negative
a-level algorithm	1.29471e+18	2020-08-15T18:49:48.000Z	2	0	negative
A level algorithm	1.29471e+18	2020-08-15T18:49:14.000Z	0	0	trust
a-level algorithm	1.29471e+18	2020-08-15T18:49:14.000Z	0	0	trust
a-level algorithm	1.29471e+18	2020-08-15T18:47:23.000Z	9	7	No emotion
ofqual algorithm	1.29471e+18	2020-08-15T18:46:57.000Z	2	0	trust
A level algorithm	1.29471e+18	2020-08-15T18:45:35.000Z	0	1	negative
a-level algorithm	1.29471e+18	2020-08-15T18:45:35.000Z	0	1	negative
a levels algorithm	1.29471e+18	2020-08-15T18:45:13.000Z	0	0	fear
a levels algorithm	1.29471e+18	2020-08-15T18:44:06.000Z	2	1	negative
ofqual algorithm	1.29471e+18	2020-08-15T18:43:57.000Z	2	0	negative
A level algorithm	1.29471e+18	2020-08-15T18:43:17.000Z	0	0	negative
a-level algorithm	1.29471e+18	2020-08-15T18:43:17.000Z	0	0	negative
a-level algorithm	1.29471e+18	2020-08-15T18:42:36.000Z	1	0	trust
ofqual algorithm	1.29471e+18	2020-08-15T18:40:35.000Z	7	5	anger
A level algorithm	1.29471e+18	2020-08-15T18:39:16.000Z	0	0	positive
ofqual algorithm	1.29471e+18	2020-08-15T18:39:15.000Z	0	0	negative
a levels algorithm	1.29471e+18	2020-08-15T18:38:32.000Z	22	3	negative
a-level algorithm	1.29471e+18	2020-08-15T18:38:24.000Z	0	0	fear
ofqual algorithm	1.2947e+18	2020-08-15T18:36:59.000Z	0	0	fear
a-level algorithm	1.2947e+18	2020-08-15T18:35:04.000Z	266	67	No emotion
ofqual algorithm	1.2947e+18	2020-08-15T18:33:50.000Z	0	0	negative
a levels algorithm	1.2947e+18	2020-08-15T18:32:47.000Z	0	1	trust
A level algorithm	1.2947e+18	2020-08-15T18:32:43.000Z	0	0	positive
a-level algorithm	1.2947e+18	2020-08-15T18:29:42.000Z	3	0	positive
ofqual algorithm	1.2947e+18	2020-08-15T18:29:22.000Z	3	0	anger
a-level algorithm	1.2947e+18	2020-08-15T18:28:59.000Z	0	0	negative
A level algorithm	1.2947e+18	2020-08-15T18:28:11.000Z	30	4	fear
ofqual algorithm	1.2947e+18	2020-08-15T18:26:32.000Z	1	0	positive
ofqual algorithm	1.2947e+18	2020-08-15T18:26:19.000Z	0	0	positive
A level algorithm	1.2947e+18	2020-08-15T18:25:27.000Z	0	0	negative
a-level algorithm	1.2947e+18	2020-08-15T18:25:27.000Z	0	0	negative
a-level algorithm	1.2947e+18	2020-08-15T18:25:16.000Z	0	0	positive
ofqual algorithm	1.2947e+18	2020-08-15T18:24:58.000Z	0	0	trust
ofqual algorithm	1.2947e+18	2020-08-15T18:24:51.000Z	0	0	positive
a-level algorithm	1.2947e+18	2020-08-15T18:24:24.000Z	18	6	negative
ofqual algorithm	1.2947e+18	2020-08-15T18:23:57.000Z	2	0	positive
ofqual algorithm	1.2947e+18	2020-08-15T18:22:36.000Z	72	15	fear
A level algorithm	1.2947e+18	2020-08-15T18:21:30.000Z	0	0	fear
ofqual algorithm	1.2947e+18	2020-08-15T18:20:36.000Z	0	0	No emotion
A level algorithm	1.2947e+18	2020-08-15T18:19:52.000Z	5	3	No emotion
A level algorithm	1.2947e+18	2020-08-15T18:19:43.000Z	0	0	negative
a-level algorithm	1.2947e+18	2020-08-15T18:19:43.000Z	0	0	negative
a-level algorithm	1.2947e+18	2020-08-15T18:18:21.000Z	1	0	positive
a-levels algorithm	1.2947e+18	2020-08-15T18:17:01.000Z	0	0	fear
ofqual algorithm	1.2947e+18	2020-08-15T18:16:00.000Z	1	0	positive
ofqual algorithm	1.2947e+18	2020-08-15T18:15:25.000Z	0	0	trust
A level algorithm	1.2947e+18	2020-08-15T18:14:56.000Z	2	1	positive
ofqual algorithm	1.2947e+18	2020-08-15T18:13:43.000Z	0	0	negative
a-levels algorithm	1.2947e+18	2020-08-15T18:12:10.000Z	0	0	positive
a-level algorithm	1.2947e+18	2020-08-15T18:10:42.000Z	0	0	trust
A level algorithm	1.2947e+18	2020-08-15T18:10:39.000Z	0	0	positive
A level algorithm	1.2947e+18	2020-08-15T18:09:48.000Z	0	0	negative
a-level algorithm	1.2947e+18	2020-08-15T18:09:48.000Z	0	0	negative
a-level algorithm	1.2947e+18	2020-08-15T18:08:54.000Z	0	0	negative
a-levels algorithm	1.2947e+18	2020-08-15T18:07:59.000Z	203	20	fear
a-level algorithm	1.2947e+18	2020-08-15T18:07:17.000Z	0	0	negative
ofqual algorithm	1.2947e+18	2020-08-15T18:07:07.000Z	0	0	No emotion
a-level algorithm	1.2947e+18	2020-08-15T18:06:55.000Z	0	0	No emotion
ofqual algorithm	1.2947e+18	2020-08-15T18:06:27.000Z	0	0	fear
ofqual algorithm	1.2947e+18	2020-08-15T18:05:46.000Z	8	4	negative
A level algorithm	1.2947e+18	2020-08-15T18:05:35.000Z	0	0	trust
a levels algorithm	1.2947e+18	2020-08-15T18:04:49.000Z	0	1	trust
ofqual algorithm	1.2947e+18	2020-08-15T18:01:56.000Z	29	13	fear
ofqual algorithm	1.2947e+18	2020-08-15T18:00:30.000Z	29	4	negative
A level algorithm	1.2947e+18	2020-08-15T17:59:57.000Z	0	0	trust
A level algorithm	1.2947e+18	2020-08-15T17:59:32.000Z	0	0	negative
a-level algorithm	1.2947e+18	2020-08-15T17:59:32.000Z	0	0	negative
ofqual algorithm	1.2947e+18	2020-08-15T17:59:26.000Z	1	1	trust
ofqual algorithm	1.29469e+18	2020-08-15T17:58:18.000Z	3	0	fear
A level algorithm	1.29469e+18	2020-08-15T17:57:15.000Z	0	0	fear
ofqual algorithm	1.29469e+18	2020-08-15T17:56:29.000Z	0	0	anger
ofqual algorithm	1.29469e+18	2020-08-15T17:53:56.000Z	3	0	positive
ofqual algorithm	1.29469e+18	2020-08-15T17:53:41.000Z	11795	3598	positive
A level algorithm	1.29469e+18	2020-08-15T17:53:39.000Z	0	0	negative
a-level algorithm	1.29469e+18	2020-08-15T17:53:39.000Z	0	0	negative
ofqual algorithm	1.29469e+18	2020-08-15T17:52:33.000Z	0	0	negative
a levels algorithm	1.29469e+18	2020-08-15T17:52:19.000Z	1	0	negative
ofqual algorithm	1.29469e+18	2020-08-15T17:52:17.000Z	0	0	trust
A level algorithm	1.29469e+18	2020-08-15T17:51:47.000Z	1	0	trust
ofqual algorithm	1.29469e+18	2020-08-15T17:50:56.000Z	0	0	positive
A level algorithm	1.29469e+18	2020-08-15T17:49:42.000Z	72	33	trust
ofqual algorithm	1.29469e+18	2020-08-15T17:48:42.000Z	7	0	positive
ofqual algorithm	1.29469e+18	2020-08-15T17:47:07.000Z	2	0	trust
ofqual algorithm	1.29469e+18	2020-08-15T17:46:56.000Z	1	0	anticipation
ofqual algorithm	1.29469e+18	2020-08-15T17:44:20.000Z	0	0	negative
ofqual algorithm	1.29469e+18	2020-08-15T17:44:16.000Z	16	5	positive
A level algorithm	1.29469e+18	2020-08-15T17:44:08.000Z	0	1	negative
a-level algorithm	1.29469e+18	2020-08-15T17:44:08.000Z	0	1	negative
a-level algorithm	1.29469e+18	2020-08-15T17:43:00.000Z	0	0	trust
A level algorithm	1.29469e+18	2020-08-15T17:42:52.000Z	3	1	fear
ofqual algorithm	1.29469e+18	2020-08-15T17:42:36.000Z	6	2	trust
A level algorithm	1.29469e+18	2020-08-15T17:42:36.000Z	6	2	trust
a-level algorithm	1.29469e+18	2020-08-15T17:42:36.000Z	6	2	trust
A level algorithm	1.29469e+18	2020-08-15T17:41:40.000Z	0	0	trust
a-level algorithm	1.29469e+18	2020-08-15T17:41:40.000Z	0	0	trust
ofqual algorithm	1.29469e+18	2020-08-15T17:39:14.000Z	0	0	positive
A level algorithm	1.29469e+18	2020-08-15T17:36:33.000Z	1	0	positive
ofqual algorithm	1.29469e+18	2020-08-15T17:36:21.000Z	9	1	positive
a levels algorithm	1.29469e+18	2020-08-15T17:35:53.000Z	29	3	negative
ofqual algorithm	1.29469e+18	2020-08-15T17:34:51.000Z	3	0	trust
a-level algorithm	1.29469e+18	2020-08-15T17:34:51.000Z	3	0	trust
ofqual algorithm	1.29469e+18	2020-08-15T17:33:30.000Z	1	0	trust
A level algorithm	1.29469e+18	2020-08-15T17:32:36.000Z	3	1	trust
a levels algorithm	1.29469e+18	2020-08-15T17:32:36.000Z	3	1	trust
ofqual algorithm	1.29469e+18	2020-08-15T17:32:22.000Z	0	0	anger
a-level algorithm	1.29469e+18	2020-08-15T17:32:12.000Z	1	0	No emotion
ofqual algorithm	1.29469e+18	2020-08-15T17:31:46.000Z	0	0	positive
A level algorithm	1.29469e+18	2020-08-15T17:31:26.000Z	0	0	negative
a-level algorithm	1.29469e+18	2020-08-15T17:31:26.000Z	0	0	negative
A level algorithm	1.29469e+18	2020-08-15T17:29:53.000Z	1	1	trust
a-level algorithm	1.29469e+18	2020-08-15T17:29:22.000Z	1	0	anger
ofqual algorithm	1.29469e+18	2020-08-15T17:27:03.000Z	1	1	anticipation
ofqual algorithm	1.29469e+18	2020-08-15T17:26:28.000Z	7	0	negative
A level algorithm	1.29469e+18	2020-08-15T17:25:37.000Z	3	0	fear
ofqual algorithm	1.29469e+18	2020-08-15T17:25:32.000Z	0	0	negative
a levels algorithm	1.29469e+18	2020-08-15T17:24:02.000Z	2	0	positive
A level algorithm	1.29469e+18	2020-08-15T17:22:14.000Z	0	1	trust
a levels algorithm	1.29469e+18	2020-08-15T17:21:33.000Z	12	0	trust
a levels algorithm	1.29469e+18	2020-08-15T17:20:17.000Z	0	0	fear
ofqual algorithm	1.29469e+18	2020-08-15T17:20:04.000Z	0	0	positive
ofqual algorithm	1.29468e+18	2020-08-15T17:18:42.000Z	0	0	anticipation
A level algorithm	1.29468e+18	2020-08-15T17:18:08.000Z	1	0	anger
a-level algorithm	1.29468e+18	2020-08-15T17:18:08.000Z	1	0	anger
ofqual algorithm	1.29468e+18	2020-08-15T17:17:54.000Z	1	1	negative
a-level algorithm	1.29468e+18	2020-08-15T17:17:54.000Z	1	1	negative
A level algorithm	1.29468e+18	2020-08-15T17:17:40.000Z	0	0	fear
ofqual algorithm	1.29468e+18	2020-08-15T17:17:17.000Z	0	0	trust
ofqual algorithm	1.29468e+18	2020-08-15T17:17:15.000Z	2	1	positive
A level algorithm	1.29468e+18	2020-08-15T17:17:15.000Z	2	1	positive
a levels algorithm	1.29468e+18	2020-08-15T17:16:49.000Z	0	0	trust
A level algorithm	1.29468e+18	2020-08-15T17:16:47.000Z	0	1	trust
ofqual algorithm	1.29468e+18	2020-08-15T17:16:23.000Z	0	0	anticipation
A level algorithm	1.29468e+18	2020-08-15T17:15:46.000Z	0	0	negative
a-level algorithm	1.29468e+18	2020-08-15T17:15:46.000Z	0	0	negative
a-levels algorithm	1.29468e+18	2020-08-15T17:15:12.000Z	1	0	surprise
ofqual algorithm	1.29468e+18	2020-08-15T17:14:25.000Z	1	0	sadness
a levels algorithm	1.29468e+18	2020-08-15T17:14:21.000Z	0	0	positive
ofqual algorithm	1.29468e+18	2020-08-15T17:14:12.000Z	0	0	negative
a levels algorithm	1.29468e+18	2020-08-15T17:13:56.000Z	2	1	anger
a-levels algorithm	1.29468e+18	2020-08-15T17:13:56.000Z	2	1	anger
ofqual algorithm	1.29468e+18	2020-08-15T17:13:42.000Z	0	0	No emotion
A level algorithm	1.29468e+18	2020-08-15T17:13:24.000Z	10	0	positive
ofqual algorithm	1.29468e+18	2020-08-15T17:12:26.000Z	1	0	negative
A level algorithm	1.29468e+18	2020-08-15T17:11:33.000Z	0	0	negative
a-level algorithm	1.29468e+18	2020-08-15T17:11:33.000Z	0	0	negative
a-level algorithm	1.29468e+18	2020-08-15T17:10:19.000Z	199	35	positive
A level algorithm	1.29468e+18	2020-08-15T17:09:41.000Z	1	0	No emotion
A level algorithm	1.29468e+18	2020-08-15T17:08:59.000Z	0	0	trust
a-level algorithm	1.29468e+18	2020-08-15T17:08:59.000Z	0	0	trust
A level algorithm	1.29468e+18	2020-08-15T17:07:50.000Z	22	14	negative
a levels algorithm	1.29468e+18	2020-08-15T17:07:17.000Z	1	1	fear
ofqual algorithm	1.29468e+18	2020-08-15T17:07:00.000Z	8	6	positive
a levels algorithm	1.29468e+18	2020-08-15T17:07:00.000Z	8	6	positive
ofqual algorithm	1.29468e+18	2020-08-15T17:05:33.000Z	0	0	fear
A level algorithm	1.29468e+18	2020-08-15T17:05:29.000Z	1	1	trust
a-level algorithm	1.29468e+18	2020-08-15T17:05:29.000Z	1	1	trust
a-levels algorithm	1.29468e+18	2020-08-15T17:05:29.000Z	1	1	trust
a-levels algorithm	1.29468e+18	2020-08-15T17:04:17.000Z	3	1	trust
ofqual algorithm	1.29468e+18	2020-08-15T17:04:03.000Z	0	0	positive
a levels algorithm	1.29468e+18	2020-08-15T17:04:03.000Z	0	0	positive
a-levels algorithm	1.29468e+18	2020-08-15T17:03:42.000Z	0	0	fear
A level algorithm	1.29468e+18	2020-08-15T17:03:34.000Z	9	3	negative
a-level algorithm	1.29468e+18	2020-08-15T17:03:34.000Z	9	3	negative
a-level algorithm	1.29468e+18	2020-08-15T17:02:23.000Z	1	1	fear
ofqual algorithm	1.29468e+18	2020-08-15T17:00:56.000Z	1	0	trust
ofqual algorithm	1.29468e+18	2020-08-15T16:59:45.000Z	1	0	fear
ofqual algorithm	1.29468e+18	2020-08-15T16:57:43.000Z	0	0	trust
ofqual algorithm	1.29468e+18	2020-08-15T16:55:53.000Z	1	0	negative
ofqual algorithm	1.29468e+18	2020-08-15T16:55:51.000Z	0	0	negative
a-level algorithm	1.29468e+18	2020-08-15T16:55:51.000Z	0	0	negative
ofqual algorithm	1.29468e+18	2020-08-15T16:54:53.000Z	1	0	positive
a-level algorithm	1.29468e+18	2020-08-15T16:54:53.000Z	1	0	positive
A level algorithm	1.29468e+18	2020-08-15T16:51:51.000Z	0	0	trust
a-level algorithm	1.29468e+18	2020-08-15T16:51:51.000Z	0	0	trust
ofqual algorithm	1.29468e+18	2020-08-15T16:51:46.000Z	0	0	trust
a-level algorithm	1.29468e+18	2020-08-15T16:51:11.000Z	1	0	negative
a-level algorithm	1.29468e+18	2020-08-15T16:49:29.000Z	0	0	positive
ofqual algorithm	1.29468e+18	2020-08-15T16:49:24.000Z	8	0	trust
a-level algorithm	1.29468e+18	2020-08-15T16:48:57.000Z	4	1	No emotion
A level algorithm	1.29468e+18	2020-08-15T16:48:27.000Z	0	1	positive
a-level algorithm	1.29468e+18	2020-08-15T16:47:49.000Z	0	0	anger
ofqual algorithm	1.29468e+18	2020-08-15T16:47:10.000Z	0	0	positive
ofqual algorithm	1.29468e+18	2020-08-15T16:46:41.000Z	0	0	trust
A level algorithm	1.29468e+18	2020-08-15T16:44:59.000Z	0	0	trust
a-level algorithm	1.29468e+18	2020-08-15T16:44:59.000Z	0	0	trust
a-level algorithm	1.29468e+18	2020-08-15T16:44:45.000Z	6	2	trust
ofqual algorithm	1.29468e+18	2020-08-15T16:43:31.000Z	12	3	trust
ofqual algorithm	1.29468e+18	2020-08-15T16:43:00.000Z	290	51	negative
a-level algorithm	1.29468e+18	2020-08-15T16:43:00.000Z	290	51	negative
a-levels algorithm	1.29468e+18	2020-08-15T16:42:37.000Z	0	0	fear
A level algorithm	1.29468e+18	2020-08-15T16:42:32.000Z	0	0	trust
a-levels algorithm	1.29468e+18	2020-08-15T16:40:33.000Z	0	0	fear
A level algorithm	1.29468e+18	2020-08-15T16:39:28.000Z	32	6	positive
ofqual algorithm	1.29468e+18	2020-08-15T16:39:26.000Z	1	0	fear
a-levels algorithm	1.29468e+18	2020-08-15T16:39:22.000Z	0	0	anger
a-levels algorithm	1.29467e+18	2020-08-15T16:38:21.000Z	5	0	negative
ofqual algorithm	1.29467e+18	2020-08-15T16:38:02.000Z	0	0	No emotion
a-level algorithm	1.29467e+18	2020-08-15T16:37:01.000Z	3	0	No emotion
ofqual algorithm	1.29467e+18	2020-08-15T16:34:58.000Z	0	0	trust
a-level algorithm	1.29467e+18	2020-08-15T16:34:57.000Z	4	0	negative
ofqual algorithm	1.29467e+18	2020-08-15T16:34:51.000Z	1	0	negative
a-level algorithm	1.29467e+18	2020-08-15T16:34:51.000Z	1	0	negative
ofqual algorithm	1.29467e+18	2020-08-15T16:33:55.000Z	1	0	No emotion
a-level algorithm	1.29467e+18	2020-08-15T16:32:47.000Z	4	1	trust
ofqual algorithm	1.29467e+18	2020-08-15T16:32:45.000Z	9	2	anger
ofqual algorithm	1.29467e+18	2020-08-15T16:32:00.000Z	1	0	trust
ofqual algorithm	1.29467e+18	2020-08-15T16:29:51.000Z	4	0	positive
a levels algorithm	1.29467e+18	2020-08-15T16:29:36.000Z	0	0	positive
ofqual algorithm	1.29467e+18	2020-08-15T16:28:15.000Z	0	0	positive
a-level algorithm	1.29467e+18	2020-08-15T16:28:15.000Z	0	0	positive
ofqual algorithm	1.29467e+18	2020-08-15T16:27:52.000Z	0	0	fear
a levels algorithm	1.29467e+18	2020-08-15T16:27:35.000Z	1	0	fear
ofqual algorithm	1.29467e+18	2020-08-15T16:27:14.000Z	0	0	positive
a-level algorithm	1.29467e+18	2020-08-15T16:27:14.000Z	0	0	positive
ofqual algorithm	1.29467e+18	2020-08-15T16:27:10.000Z	0	0	trust
A level algorithm	1.29467e+18	2020-08-15T16:27:10.000Z	0	0	trust
ofqual algorithm	1.29467e+18	2020-08-15T16:26:40.000Z	1	0	fear
a levels algorithm	1.29467e+18	2020-08-15T16:26:40.000Z	1	0	fear
ofqual algorithm	1.29467e+18	2020-08-15T16:25:47.000Z	3	1	negative
A level algorithm	1.29467e+18	2020-08-15T16:24:58.000Z	20	3	positive
ofqual algorithm	1.29467e+18	2020-08-15T16:24:48.000Z	1	0	positive
a-level algorithm	1.29467e+18	2020-08-15T16:24:48.000Z	1	0	positive
ofqual algorithm	1.29467e+18	2020-08-15T16:23:49.000Z	0	0	fear
a-level algorithm	1.29467e+18	2020-08-15T16:22:47.000Z	0	0	negative
ofqual algorithm	1.29467e+18	2020-08-15T16:22:26.000Z	1	0	trust
a levels algorithm	1.29467e+18	2020-08-15T16:22:26.000Z	1	0	trust
a-level algorithm	1.29467e+18	2020-08-15T16:21:55.000Z	0	0	fear
a-level algorithm	1.29467e+18	2020-08-15T16:20:56.000Z	0	0	negative
ofqual algorithm	1.29467e+18	2020-08-15T16:20:38.000Z	3	1	negative
a-level algorithm	1.29467e+18	2020-08-15T16:20:38.000Z	3	1	negative
ofqual algorithm	1.29467e+18	2020-08-15T16:19:26.000Z	0	1	positive
ofqual algorithm	1.29467e+18	2020-08-15T16:19:00.000Z	1	0	trust
a levels algorithm	1.29467e+18	2020-08-15T16:17:46.000Z	2	0	surprise
a-level algorithm	1.29467e+18	2020-08-15T16:16:20.000Z	4	3	anger
a levels algorithm	1.29467e+18	2020-08-15T16:16:12.000Z	0	0	positive
a levels algorithm	1.29467e+18	2020-08-15T16:16:00.000Z	7	0	positive
a-level algorithm	1.29467e+18	2020-08-15T16:15:15.000Z	0	0	positive
ofqual algorithm	1.29467e+18	2020-08-15T16:15:10.000Z	0	0	negative
ofqual algorithm	1.29467e+18	2020-08-15T16:12:11.000Z	3	0	fear
A level algorithm	1.29467e+18	2020-08-15T16:11:55.000Z	2	1	positive
a-level algorithm	1.29467e+18	2020-08-15T16:11:13.000Z	1	0	No emotion
A level algorithm	1.29467e+18	2020-08-15T16:11:10.000Z	6	1	negative
a-levels algorithm	1.29467e+18	2020-08-15T16:09:25.000Z	2	0	trust
a-level algorithm	1.29467e+18	2020-08-15T16:09:04.000Z	2	1	positive
ofqual algorithm	1.29467e+18	2020-08-15T16:08:32.000Z	0	0	positive
a-level algorithm	1.29467e+18	2020-08-15T16:08:32.000Z	0	0	positive
ofqual algorithm	1.29467e+18	2020-08-15T16:08:02.000Z	56	29	fear
a-level algorithm	1.29467e+18	2020-08-15T16:07:38.000Z	0	0	No emotion
a-levels algorithm	1.29467e+18	2020-08-15T16:06:59.000Z	2	0	trust
a-level algorithm	1.29467e+18	2020-08-15T16:06:14.000Z	2	0	negative
ofqual algorithm	1.29467e+18	2020-08-15T16:05:59.000Z	0	0	fear
a-level algorithm	1.29467e+18	2020-08-15T16:05:29.000Z	0	0	positive
a-level algorithm	1.29467e+18	2020-08-15T16:03:20.000Z	0	0	anticipation
ofqual algorithm	1.29467e+18	2020-08-15T16:02:52.000Z	30	6	positive
a-level algorithm	1.29467e+18	2020-08-15T16:02:37.000Z	0	0	anticipation
a levels algorithm	1.29467e+18	2020-08-15T16:02:27.000Z	27	0	anger
A level algorithm	1.29467e+18	2020-08-15T16:01:53.000Z	3	0	fear
a levels algorithm	1.29467e+18	2020-08-15T16:01:52.000Z	5	3	negative
a-level algorithm	1.29467e+18	2020-08-15T16:01:34.000Z	0	1	anticipation
a-level algorithm	1.29467e+18	2020-08-15T16:01:20.000Z	0	0	anticipation
a-level algorithm	1.29467e+18	2020-08-15T16:01:07.000Z	0	0	anticipation
ofqual algorithm	1.29467e+18	2020-08-15T16:01:06.000Z	1	0	positive
A level algorithm	1.29466e+18	2020-08-15T15:58:43.000Z	0	0	trust
a-level algorithm	1.29466e+18	2020-08-15T15:58:43.000Z	0	0	trust
a-levels algorithm	1.29466e+18	2020-08-15T15:58:43.000Z	0	0	trust
ofqual algorithm	1.29466e+18	2020-08-15T15:58:41.000Z	0	0	trust
ofqual algorithm	1.29466e+18	2020-08-15T15:58:20.000Z	12	2	positive
a-levels algorithm	1.29466e+18	2020-08-15T15:58:17.000Z	12	0	fear
a-levels algorithm	1.29466e+18	2020-08-15T15:57:38.000Z	0	0	trust
A level algorithm	1.29466e+18	2020-08-15T15:57:03.000Z	1	0	fear
A level algorithm	1.29466e+18	2020-08-15T15:57:00.000Z	0	0	positive
ofqual algorithm	1.29466e+18	2020-08-15T15:56:40.000Z	0	0	No emotion
ofqual algorithm	1.29466e+18	2020-08-15T15:56:23.000Z	0	0	trust
ofqual algorithm	1.29466e+18	2020-08-15T15:53:18.000Z	8	0	positive
ofqual algorithm	1.29466e+18	2020-08-15T15:53:15.000Z	0	0	No emotion
a-level algorithm	1.29466e+18	2020-08-15T15:53:15.000Z	0	0	No emotion
a levels algorithm	1.29466e+18	2020-08-15T15:52:59.000Z	0	0	negative
ofqual algorithm	1.29466e+18	2020-08-15T15:50:15.000Z	0	0	trust
ofqual algorithm	1.29466e+18	2020-08-15T15:48:37.000Z	0	0	fear
ofqual algorithm	1.29466e+18	2020-08-15T15:47:28.000Z	0	0	positive
a-level algorithm	1.29466e+18	2020-08-15T15:47:28.000Z	0	0	positive
ofqual algorithm	1.29466e+18	2020-08-15T15:47:00.000Z	3	0	fear
ofqual algorithm	1.29466e+18	2020-08-15T15:45:40.000Z	0	0	trust
ofqual algorithm	1.29466e+18	2020-08-15T15:45:21.000Z	1	1	positive
a levels algorithm	1.29466e+18	2020-08-15T15:41:21.000Z	1	0	trust
ofqual algorithm	1.29466e+18	2020-08-15T15:40:50.000Z	0	0	trust
a-level algorithm	1.29466e+18	2020-08-15T15:40:28.000Z	0	0	negative
ofqual algorithm	1.29466e+18	2020-08-15T15:40:14.000Z	6	1	trust
a levels algorithm	1.29466e+18	2020-08-15T15:40:06.000Z	0	0	negative
a-level algorithm	1.29466e+18	2020-08-15T15:39:39.000Z	0	0	negative
a levels algorithm	1.29466e+18	2020-08-15T15:38:43.000Z	80	84	negative
a-level algorithm	1.29466e+18	2020-08-15T15:38:15.000Z	1	0	trust
a-levels algorithm	1.29466e+18	2020-08-15T15:37:47.000Z	4	0	fear
a levels algorithm	1.29466e+18	2020-08-15T15:37:26.000Z	0	1	positive
ofqual algorithm	1.29466e+18	2020-08-15T15:36:55.000Z	1	0	positive
a-level algorithm	1.29466e+18	2020-08-15T15:33:49.000Z	3	3	negative
a-level algorithm	1.29466e+18	2020-08-15T15:33:10.000Z	2	0	fear
ofqual algorithm	1.29466e+18	2020-08-15T15:32:36.000Z	1	0	positive
ofqual algorithm	1.29466e+18	2020-08-15T15:31:58.000Z	1884	711	fear
a levels algorithm	1.29466e+18	2020-08-15T15:31:58.000Z	1884	711	fear
a levels algorithm	1.29466e+18	2020-08-15T15:30:40.000Z	0	0	positive
a-level algorithm	1.29466e+18	2020-08-15T15:28:51.000Z	0	0	negative
a levels algorithm	1.29466e+18	2020-08-15T15:27:32.000Z	1	0	anger
a-levels algorithm	1.29466e+18	2020-08-15T15:27:32.000Z	1	0	anger
ofqual algorithm	1.29466e+18	2020-08-15T15:26:46.000Z	10	0	fear
A level algorithm	1.29466e+18	2020-08-15T15:25:08.000Z	1	0	positive
a-level algorithm	1.29466e+18	2020-08-15T15:24:28.000Z	0	0	No emotion
ofqual algorithm	1.29466e+18	2020-08-15T15:24:04.000Z	0	0	negative
ofqual algorithm	1.29466e+18	2020-08-15T15:23:47.000Z	0	0	positive
A level algorithm	1.29466e+18	2020-08-15T15:22:44.000Z	28	9	anger
a-level algorithm	1.29466e+18	2020-08-15T15:22:44.000Z	28	9	anger
a-levels algorithm	1.29466e+18	2020-08-15T15:21:36.000Z	3	2	fear
a-level algorithm	1.29465e+18	2020-08-15T15:18:47.000Z	7	1	fear
a-level algorithm	1.29465e+18	2020-08-15T15:18:32.000Z	0	0	No emotion
ofqual algorithm	1.29465e+18	2020-08-15T15:18:11.000Z	1	0	negative
ofqual algorithm	1.29465e+18	2020-08-15T15:16:28.000Z	1	0	positive
ofqual algorithm	1.29465e+18	2020-08-15T15:16:00.000Z	5	2	positive
A level algorithm	1.29465e+18	2020-08-15T15:15:54.000Z	0	0	trust
ofqual algorithm	1.29465e+18	2020-08-15T15:15:46.000Z	1	0	fear
a-levels algorithm	1.29465e+18	2020-08-15T15:14:27.000Z	0	0	fear
a levels algorithm	1.29465e+18	2020-08-15T15:14:13.000Z	0	1	No emotion
ofqual algorithm	1.29465e+18	2020-08-15T15:13:06.000Z	0	0	fear
a-level algorithm	1.29465e+18	2020-08-15T15:11:59.000Z	0	0	fear
ofqual algorithm	1.29465e+18	2020-08-15T15:11:06.000Z	6	8	fear
a levels algorithm	1.29465e+18	2020-08-15T15:10:27.000Z	1	0	negative
ofqual algorithm	1.29465e+18	2020-08-15T15:08:18.000Z	8	5	trust
ofqual algorithm	1.29465e+18	2020-08-15T15:03:21.000Z	0	0	positive
ofqual algorithm	1.29465e+18	2020-08-15T15:02:01.000Z	0	0	surprise
a-levels algorithm	1.29465e+18	2020-08-15T15:00:09.000Z	0	0	fear
a-levels algorithm	1.29465e+18	2020-08-15T14:59:02.000Z	1	1	No emotion
a-level algorithm	1.29465e+18	2020-08-15T14:56:45.000Z	0	0	No emotion
a-levels algorithm	1.29465e+18	2020-08-15T14:56:28.000Z	0	0	anticipation
ofqual algorithm	1.29465e+18	2020-08-15T14:55:19.000Z	0	0	trust
ofqual algorithm	1.29465e+18	2020-08-15T14:53:53.000Z	3	0	negative
a-level algorithm	1.29465e+18	2020-08-15T14:53:44.000Z	0	0	No emotion
ofqual algorithm	1.29465e+18	2020-08-15T14:53:31.000Z	2	0	negative
a-level algorithm	1.29465e+18	2020-08-15T14:52:37.000Z	0	0	positive
a-level algorithm	1.29465e+18	2020-08-15T14:49:26.000Z	8	2	fear
ofqual algorithm	1.29465e+18	2020-08-15T14:49:20.000Z	0	0	anticipation
a levels algorithm	1.29465e+18	2020-08-15T14:47:33.000Z	2	0	No emotion
a-level algorithm	1.29465e+18	2020-08-15T14:45:56.000Z	0	0	trust
a levels algorithm	1.29465e+18	2020-08-15T14:45:14.000Z	6	2	trust
a-level algorithm	1.29465e+18	2020-08-15T14:44:11.000Z	0	0	trust
a levels algorithm	1.29465e+18	2020-08-15T14:43:45.000Z	0	0	trust
a-level algorithm	1.29465e+18	2020-08-15T14:43:45.000Z	0	0	trust
a levels algorithm	1.29465e+18	2020-08-15T14:42:55.000Z	3	0	positive
a-levels algorithm	1.29465e+18	2020-08-15T14:41:52.000Z	9	0	negative
a-level algorithm	1.29464e+18	2020-08-15T14:39:13.000Z	2	2	anger
a-level algorithm	1.29464e+18	2020-08-15T14:38:55.000Z	2	0	surprise
ofqual algorithm	1.29464e+18	2020-08-15T14:38:01.000Z	0	0	positive
ofqual algorithm	1.29464e+18	2020-08-15T14:37:07.000Z	0	0	positive
A level algorithm	1.29464e+18	2020-08-15T14:37:03.000Z	6	0	positive
a-level algorithm	1.29464e+18	2020-08-15T14:36:10.000Z	0	0	positive
ofqual algorithm	1.29464e+18	2020-08-15T14:35:51.000Z	54	6	negative
a-level algorithm	1.29464e+18	2020-08-15T14:35:51.000Z	54	6	negative
a-levels algorithm	1.29464e+18	2020-08-15T14:35:22.000Z	1	0	fear
A level algorithm	1.29464e+18	2020-08-15T14:35:17.000Z	0	0	No emotion
a-levels algorithm	1.29464e+18	2020-08-15T14:35:04.000Z	0	0	fear
a levels algorithm	1.29464e+18	2020-08-15T14:34:59.000Z	1	0	anticipation
ofqual algorithm	1.29464e+18	2020-08-15T14:34:46.000Z	0	0	trust
a-level algorithm	1.29464e+18	2020-08-15T14:33:40.000Z	0	0	No emotion
a levels algorithm	1.29464e+18	2020-08-15T14:32:54.000Z	0	0	negative
ofqual algorithm	1.29464e+18	2020-08-15T14:32:34.000Z	0	0	trust
a-level algorithm	1.29464e+18	2020-08-15T14:32:11.000Z	1	0	negative
a-level algorithm	1.29464e+18	2020-08-15T14:31:10.000Z	5	3	trust
ofqual algorithm	1.29464e+18	2020-08-15T14:30:52.000Z	0	0	positive
a-level algorithm	1.29464e+18	2020-08-15T14:30:34.000Z	4	1	positive
a-level algorithm	1.29464e+18	2020-08-15T14:29:27.000Z	0	0	No emotion
a-level algorithm	1.29464e+18	2020-08-15T14:28:48.000Z	117	49	No emotion
a levels algorithm	1.29464e+18	2020-08-15T14:26:13.000Z	1	0	trust
ofqual algorithm	1.29464e+18	2020-08-15T14:25:26.000Z	39	39	fear
a levels algorithm	1.29464e+18	2020-08-15T14:25:07.000Z	1	1	negative
a-levels algorithm	1.29464e+18	2020-08-15T14:25:07.000Z	1	1	negative
a-levels algorithm	1.29464e+18	2020-08-15T14:23:07.000Z	0	0	anger
A level algorithm	1.29464e+18	2020-08-15T14:22:26.000Z	1	0	trust
a levels algorithm	1.29464e+18	2020-08-15T14:21:43.000Z	3	0	fear
ofqual algorithm	1.29464e+18	2020-08-15T14:21:30.000Z	0	0	trust
a levels algorithm	1.29464e+18	2020-08-15T14:20:30.000Z	2	0	fear
#alevelalgorithm	1.29464e+18	2020-08-15T14:19:58.000Z	0	0	trust
ofqual algorithm	1.29464e+18	2020-08-15T14:19:11.000Z	7	0	positive
a levels algorithm	1.29464e+18	2020-08-15T14:19:01.000Z	13	0	fear
ofqual algorithm	1.29464e+18	2020-08-15T14:18:08.000Z	0	0	positive
ofqual algorithm	1.29464e+18	2020-08-15T14:16:45.000Z	0	0	trust
A level algorithm	1.29464e+18	2020-08-15T14:16:19.000Z	1	0	fear
A level algorithm	1.29464e+18	2020-08-15T14:15:43.000Z	1	0	trust
ofqual algorithm	1.29464e+18	2020-08-15T14:14:29.000Z	0	0	positive
A level algorithm	1.29464e+18	2020-08-15T14:14:09.000Z	21	5	negative
a-levels algorithm	1.29464e+18	2020-08-15T14:13:48.000Z	0	0	No emotion
a levels algorithm	1.29464e+18	2020-08-15T14:12:50.000Z	5	1	trust
a-levels algorithm	1.29464e+18	2020-08-15T14:12:32.000Z	0	0	fear
ofqual algorithm	1.29464e+18	2020-08-15T14:10:57.000Z	1	0	No emotion
a-levels algorithm	1.29464e+18	2020-08-15T14:10:29.000Z	4	0	positive
A level algorithm	1.29464e+18	2020-08-15T14:10:29.000Z	0	0	No emotion
ofqual algorithm	1.29464e+18	2020-08-15T14:10:14.000Z	0	0	trust
a levels algorithm	1.29464e+18	2020-08-15T14:09:02.000Z	15	3	negative
a levels algorithm	1.29464e+18	2020-08-15T14:09:00.000Z	17	2	anticipation
ofqual algorithm	1.29464e+18	2020-08-15T14:08:12.000Z	3	1	trust
a levels algorithm	1.29464e+18	2020-08-15T14:08:12.000Z	3	1	trust
a-levels algorithm	1.29464e+18	2020-08-15T14:08:12.000Z	3	1	trust
ofqual algorithm	1.29464e+18	2020-08-15T14:07:42.000Z	9	5	trust
a-levels algorithm	1.29464e+18	2020-08-15T14:05:44.000Z	0	0	negative
a-levels algorithm	1.29464e+18	2020-08-15T14:05:33.000Z	3	1	fear
ofqual algorithm	1.29464e+18	2020-08-15T14:03:55.000Z	0	0	trust
A level algorithm	1.29464e+18	2020-08-15T14:02:39.000Z	3	2	positive
A level algorithm	1.29464e+18	2020-08-15T14:02:03.000Z	0	0	positive
ofqual algorithm	1.29464e+18	2020-08-15T14:01:45.000Z	8	0	positive
A level algorithm	1.29464e+18	2020-08-15T14:01:22.000Z	1	1	negative
A level algorithm	1.29464e+18	2020-08-15T14:00:45.000Z	0	0	trust
ofqual algorithm	1.29464e+18	2020-08-15T14:00:18.000Z	0	0	positive
ofqual algorithm	1.29463e+18	2020-08-15T14:00:08.000Z	27	15	trust
A level algorithm	1.29463e+18	2020-08-15T14:00:08.000Z	27	15	trust
A level algorithm	1.29463e+18	2020-08-15T13:59:23.000Z	0	0	trust
ofqual algorithm	1.29463e+18	2020-08-15T13:59:22.000Z	15	1	No emotion
A level algorithm	1.29463e+18	2020-08-15T13:59:03.000Z	0	3	trust
A level algorithm	1.29463e+18	2020-08-15T13:58:10.000Z	3	2	trust
ofqual algorithm	1.29463e+18	2020-08-15T13:57:41.000Z	487	242	negative
A level algorithm	1.29463e+18	2020-08-15T13:54:52.000Z	1	1	fear
ofqual algorithm	1.29463e+18	2020-08-15T13:54:44.000Z	0	0	fear
ofqual algorithm	1.29463e+18	2020-08-15T13:54:12.000Z	1	0	positive
a-levels algorithm	1.29463e+18	2020-08-15T13:54:09.000Z	2	0	No emotion
ofqual algorithm	1.29463e+18	2020-08-15T13:54:05.000Z	12	2	negative
a levels algorithm	1.29463e+18	2020-08-15T13:54:04.000Z	1	1	anger
a-levels algorithm	1.29463e+18	2020-08-15T13:54:04.000Z	1	1	anger
ofqual algorithm	1.29463e+18	2020-08-15T13:53:43.000Z	0	0	trust
ofqual algorithm	1.29463e+18	2020-08-15T13:50:34.000Z	2	0	positive
A level algorithm	1.29463e+18	2020-08-15T13:50:03.000Z	8	11	trust
a levels algorithm	1.29463e+18	2020-08-15T13:49:53.000Z	9	0	No emotion
a-levels algorithm	1.29463e+18	2020-08-15T13:49:51.000Z	1	0	positive
ofqual algorithm	1.29463e+18	2020-08-15T13:48:59.000Z	0	0	trust
ofqual algorithm	1.29463e+18	2020-08-15T13:46:57.000Z	12	12	fear
ofqual algorithm	1.29463e+18	2020-08-15T13:45:47.000Z	36	0	No emotion
ofqual algorithm	1.29463e+18	2020-08-15T13:43:55.000Z	4	1	positive
a levels algorithm	1.29463e+18	2020-08-15T13:43:55.000Z	4	1	positive
ofqual algorithm	1.29463e+18	2020-08-15T13:43:53.000Z	1	0	negative
ofqual algorithm	1.29463e+18	2020-08-15T13:42:08.000Z	2	0	surprise
ofqual algorithm	1.29463e+18	2020-08-15T13:41:48.000Z	0	0	negative
ofqual algorithm	1.29463e+18	2020-08-15T13:41:33.000Z	0	0	negative
ofqual algorithm	1.29463e+18	2020-08-15T13:40:58.000Z	1	0	No emotion
ofqual algorithm	1.29463e+18	2020-08-15T13:39:40.000Z	1	0	anger
ofqual algorithm	1.29463e+18	2020-08-15T13:38:21.000Z	0	1	fear
A level algorithm	1.29463e+18	2020-08-15T13:38:02.000Z	6	0	negative
ofqual algorithm	1.29463e+18	2020-08-15T13:36:03.000Z	2	0	trust
a levels algorithm	1.29463e+18	2020-08-15T13:34:36.000Z	5	4	trust
ofqual algorithm	1.29463e+18	2020-08-15T13:30:35.000Z	0	0	fear
ofqual algorithm	1.29463e+18	2020-08-15T13:30:02.000Z	15	1	negative
A level algorithm	1.29463e+18	2020-08-15T13:27:45.000Z	5	0	positive
A level algorithm	1.29463e+18	2020-08-15T13:27:31.000Z	0	0	trust
ofqual algorithm	1.29463e+18	2020-08-15T13:27:18.000Z	3	0	negative
ofqual algorithm	1.29463e+18	2020-08-15T13:26:33.000Z	2	1	trust
a-levels algorithm	1.29463e+18	2020-08-15T13:26:14.000Z	4	0	No emotion
ofqual algorithm	1.29463e+18	2020-08-15T13:25:38.000Z	11	3	trust
A level algorithm	1.29463e+18	2020-08-15T13:25:16.000Z	0	0	positive
a levels algorithm	1.29463e+18	2020-08-15T13:25:05.000Z	0	0	trust
ofqual algorithm	1.29463e+18	2020-08-15T13:24:50.000Z	0	0	No emotion
ofqual algorithm	1.29463e+18	2020-08-15T13:23:51.000Z	35	13	negative
ofqual algorithm	1.29463e+18	2020-08-15T13:22:08.000Z	2	0	trust
ofqual algorithm	1.29463e+18	2020-08-15T13:21:25.000Z	0	0	No emotion
ofqual algorithm	1.29463e+18	2020-08-15T13:21:04.000Z	35	28	positive
A level algorithm	1.29463e+18	2020-08-15T13:20:29.000Z	1	0	trust
a-levels algorithm	1.29462e+18	2020-08-15T13:18:36.000Z	55	3	anger
ofqual algorithm	1.29462e+18	2020-08-15T13:18:16.000Z	0	0	trust
ofqual algorithm	1.29462e+18	2020-08-15T13:17:07.000Z	7	1	fear
ofqual algorithm	1.29462e+18	2020-08-15T13:17:07.000Z	0	0	No emotion
ofqual algorithm	1.29462e+18	2020-08-15T13:16:28.000Z	0	0	trust
a levels algorithm	1.29462e+18	2020-08-15T13:14:54.000Z	3	0	No emotion
ofqual algorithm	1.29462e+18	2020-08-15T13:14:12.000Z	4	2	positive
a-levels algorithm	1.29462e+18	2020-08-15T13:13:42.000Z	2	0	positive
a-levels algorithm	1.29462e+18	2020-08-15T13:13:22.000Z	18	0	anticipation
ofqual algorithm	1.29462e+18	2020-08-15T13:13:01.000Z	0	0	trust
ofqual algorithm	1.29462e+18	2020-08-15T13:11:28.000Z	0	0	negative
ofqual algorithm	1.29462e+18	2020-08-15T13:10:38.000Z	142	55	positive
ofqual algorithm	1.29462e+18	2020-08-15T13:09:23.000Z	0	0	trust
ofqual algorithm	1.29462e+18	2020-08-15T13:08:49.000Z	0	0	trust
a levels algorithm	1.29462e+18	2020-08-15T13:08:48.000Z	8	8	trust
A level algorithm	1.29462e+18	2020-08-15T13:08:40.000Z	2	1	trust
a levels algorithm	1.29462e+18	2020-08-15T13:07:52.000Z	3	2	positive
ofqual algorithm	1.29462e+18	2020-08-15T13:06:42.000Z	0	0	trust
ofqual algorithm	1.29462e+18	2020-08-15T13:06:21.000Z	1	0	No emotion
ofqual algorithm	1.29462e+18	2020-08-15T13:06:13.000Z	0	0	trust
A level algorithm	1.29462e+18	2020-08-15T13:06:04.000Z	1	0	trust
a levels algorithm	1.29462e+18	2020-08-15T13:05:30.000Z	1	0	anticipation
a levels algorithm	1.29462e+18	2020-08-15T13:03:50.000Z	2	0	negative
a-levels algorithm	1.29462e+18	2020-08-15T13:01:20.000Z	18	3	fear
ofqual algorithm	1.29462e+18	2020-08-15T13:00:25.000Z	0	0	anger
ofqual algorithm	1.29462e+18	2020-08-15T13:00:00.000Z	1	0	fear
a levels algorithm	1.29462e+18	2020-08-15T12:59:20.000Z	3	2	No emotion
a-levels algorithm	1.29462e+18	2020-08-15T12:58:43.000Z	0	0	positive
A level algorithm	1.29462e+18	2020-08-15T12:54:31.000Z	0	0	trust
ofqual algorithm	1.29462e+18	2020-08-15T12:54:10.000Z	0	0	fear
ofqual algorithm	1.29462e+18	2020-08-15T12:53:02.000Z	21	4	positive
ofqual algorithm	1.29462e+18	2020-08-15T12:51:20.000Z	0	0	fear
ofqual algorithm	1.29462e+18	2020-08-15T12:49:18.000Z	2	0	positive
ofqual algorithm	1.29462e+18	2020-08-15T12:49:03.000Z	13	0	anticipation
A level algorithm	1.29462e+18	2020-08-15T12:48:58.000Z	7	0	trust
ofqual algorithm	1.29462e+18	2020-08-15T12:45:24.000Z	0	0	trust
A level algorithm	1.29462e+18	2020-08-15T12:44:31.000Z	1	0	No emotion
A level algorithm	1.29462e+18	2020-08-15T12:43:41.000Z	0	0	trust
ofqual algorithm	1.29462e+18	2020-08-15T12:43:25.000Z	1	0	positive
ofqual algorithm	1.29462e+18	2020-08-15T12:43:25.000Z	0	0	positive
ofqual algorithm	1.29462e+18	2020-08-15T12:42:32.000Z	0	0	positive
ofqual algorithm	1.29462e+18	2020-08-15T12:41:47.000Z	0	0	trust
a levels algorithm	1.29462e+18	2020-08-15T12:41:45.000Z	12	4	positive
ofqual algorithm	1.29462e+18	2020-08-15T12:41:38.000Z	1	0	No emotion
ofqual algorithm	1.29461e+18	2020-08-15T12:40:43.000Z	0	0	positive
a levels algorithm	1.29461e+18	2020-08-15T12:40:11.000Z	0	0	negative
a-levels algorithm	1.29461e+18	2020-08-15T12:39:38.000Z	66	16	surprise
A level algorithm	1.29461e+18	2020-08-15T12:39:26.000Z	0	0	trust
ofqual algorithm	1.29461e+18	2020-08-15T12:30:40.000Z	2	0	positive
ofqual algorithm	1.29461e+18	2020-08-15T12:30:32.000Z	19	10	trust
a-levels algorithm	1.29461e+18	2020-08-15T12:30:06.000Z	0	0	positive
ofqual algorithm	1.29461e+18	2020-08-15T12:29:30.000Z	2	1	negative
a levels algorithm	1.29461e+18	2020-08-15T12:29:03.000Z	3	1	anger
a-levels algorithm	1.29461e+18	2020-08-15T12:29:03.000Z	3	1	anger
A level algorithm	1.29461e+18	2020-08-15T12:28:54.000Z	0	0	positive
A level algorithm	1.29461e+18	2020-08-15T12:28:36.000Z	0	0	fear
ofqual algorithm	1.29461e+18	2020-08-15T12:28:23.000Z	0	0	anger
a levels algorithm	1.29461e+18	2020-08-15T12:28:18.000Z	2	0	fear
ofqual algorithm	1.29461e+18	2020-08-15T12:27:11.000Z	1	1	trust
ofqual algorithm	1.29461e+18	2020-08-15T12:26:30.000Z	0	0	trust
a-levels algorithm	1.29461e+18	2020-08-15T12:26:30.000Z	0	0	trust
ofqual algorithm	1.29461e+18	2020-08-15T12:26:09.000Z	2	0	positive
A level algorithm	1.29461e+18	2020-08-15T12:24:36.000Z	7	2	trust
ofqual algorithm	1.29461e+18	2020-08-15T12:23:53.000Z	1	0	fear
A level algorithm	1.29461e+18	2020-08-15T12:23:36.000Z	16	1	positive
A level algorithm	1.29461e+18	2020-08-15T12:22:48.000Z	1	1	positive
a levels algorithm	1.29461e+18	2020-08-15T12:22:03.000Z	3	1	positive
a levels algorithm	1.29461e+18	2020-08-15T12:19:58.000Z	3	0	No emotion
ofqual algorithm	1.29461e+18	2020-08-15T12:19:17.000Z	1	0	positive
ofqual algorithm	1.29461e+18	2020-08-15T12:19:15.000Z	1	0	positive
a levels algorithm	1.29461e+18	2020-08-15T12:18:59.000Z	0	0	anger
a-levels algorithm	1.29461e+18	2020-08-15T12:18:59.000Z	0	0	anger
ofqual algorithm	1.29461e+18	2020-08-15T12:16:56.000Z	2	1	trust
A level algorithm	1.29461e+18	2020-08-15T12:16:50.000Z	0	0	trust
A level algorithm	1.29461e+18	2020-08-15T12:16:32.000Z	0	0	trust
ofqual algorithm	1.29461e+18	2020-08-15T12:15:58.000Z	40	0	No emotion
a levels algorithm	1.29461e+18	2020-08-15T12:15:10.000Z	0	0	positive
a levels algorithm	1.29461e+18	2020-08-15T12:14:50.000Z	1	0	anticipation
ofqual algorithm	1.29461e+18	2020-08-15T12:14:08.000Z	0	0	anticipation
A level algorithm	1.29461e+18	2020-08-15T12:14:08.000Z	0	0	anticipation
A level algorithm	1.29461e+18	2020-08-15T12:09:22.000Z	0	0	trust
A level algorithm	1.29461e+18	2020-08-15T12:09:05.000Z	6	0	trust
#alevelalgorithm	1.29461e+18	2020-08-15T12:08:06.000Z	0	0	No emotion
a levels algorithm	1.29461e+18	2020-08-15T12:08:02.000Z	0	0	surprise
A level algorithm	1.29461e+18	2020-08-15T12:08:01.000Z	0	0	positive
ofqual algorithm	1.29461e+18	2020-08-15T12:08:00.000Z	4	1	positive
a levels algorithm	1.29461e+18	2020-08-15T12:08:00.000Z	4	1	positive
ofqual algorithm	1.29461e+18	2020-08-15T12:05:47.000Z	10	0	No emotion
ofqual algorithm	1.29461e+18	2020-08-15T12:05:37.000Z	1	0	fear
ofqual algorithm	1.29461e+18	2020-08-15T12:05:34.000Z	0	0	fear
ofqual algorithm	1.29461e+18	2020-08-15T12:05:34.000Z	0	0	anger
ofqual algorithm	1.29461e+18	2020-08-15T12:05:09.000Z	27	22	trust
ofqual algorithm	1.29461e+18	2020-08-15T12:03:19.000Z	4	3	negative
a levels algorithm	1.29461e+18	2020-08-15T12:03:19.000Z	4	3	negative
a levels algorithm	1.29461e+18	2020-08-15T12:03:14.000Z	0	0	trust
ofqual algorithm	1.29461e+18	2020-08-15T12:02:56.000Z	1	0	surprise
a levels algorithm	1.29461e+18	2020-08-15T12:02:56.000Z	1	0	surprise
a levels algorithm	1.29461e+18	2020-08-15T12:02:45.000Z	1	0	positive
a levels algorithm	1.29461e+18	2020-08-15T12:01:53.000Z	0	0	fear
A level algorithm	1.2946e+18	2020-08-15T11:59:17.000Z	0	0	trust
a-levels algorithm	1.2946e+18	2020-08-15T11:59:17.000Z	0	0	trust
a-levels algorithm	1.2946e+18	2020-08-15T11:58:07.000Z	5807	1967	negative
ofqual algorithm	1.2946e+18	2020-08-15T11:57:01.000Z	1	0	positive
ofqual algorithm	1.2946e+18	2020-08-15T11:53:04.000Z	1	0	positive
a levels algorithm	1.2946e+18	2020-08-15T11:53:04.000Z	1	0	No emotion
ofqual algorithm	1.2946e+18	2020-08-15T11:52:48.000Z	9	4	No emotion
ofqual algorithm	1.2946e+18	2020-08-15T11:52:34.000Z	0	0	anger
a-levels algorithm	1.2946e+18	2020-08-15T11:50:49.000Z	0	0	anger
A level algorithm	1.2946e+18	2020-08-15T11:48:43.000Z	4	4	trust
a-level algorithm	1.2946e+18	2020-08-15T11:47:48.000Z	0	0	negative
A level algorithm	1.2946e+18	2020-08-15T11:47:39.000Z	0	0	trust
a-level algorithm	1.2946e+18	2020-08-15T11:47:39.000Z	0	0	trust
ofqual algorithm	1.2946e+18	2020-08-15T11:47:12.000Z	3	2	positive
A level algorithm	1.2946e+18	2020-08-15T11:46:27.000Z	3	1	trust
a-level algorithm	1.2946e+18	2020-08-15T11:46:27.000Z	3	1	trust
a-level algorithm	1.2946e+18	2020-08-15T11:45:48.000Z	29	11	anger
A level algorithm	1.2946e+18	2020-08-15T11:44:21.000Z	4	0	trust
A level algorithm	1.2946e+18	2020-08-15T11:43:27.000Z	1	0	trust
a-level algorithm	1.2946e+18	2020-08-15T11:43:27.000Z	1	0	trust
a-levels algorithm	1.2946e+18	2020-08-15T11:43:27.000Z	1	0	trust
a levels algorithm	1.2946e+18	2020-08-15T11:42:51.000Z	6	0	negative
a-levels algorithm	1.2946e+18	2020-08-15T11:42:51.000Z	6	0	negative
ofqual algorithm	1.2946e+18	2020-08-15T11:42:40.000Z	0	0	fear
a levels algorithm	1.2946e+18	2020-08-15T11:42:18.000Z	51	29	negative
A level algorithm	1.2946e+18	2020-08-15T11:41:48.000Z	0	0	trust
a-level algorithm	1.2946e+18	2020-08-15T11:41:48.000Z	0	0	trust
a-levels algorithm	1.2946e+18	2020-08-15T11:41:48.000Z	0	0	trust
ofqual algorithm	1.2946e+18	2020-08-15T11:41:09.000Z	3	1	positive
a levels algorithm	1.2946e+18	2020-08-15T11:41:09.000Z	3	1	positive
A level algorithm	1.2946e+18	2020-08-15T11:40:59.000Z	1	0	trust
a-level algorithm	1.2946e+18	2020-08-15T11:40:59.000Z	1	0	trust
a levels algorithm	1.2946e+18	2020-08-15T11:40:48.000Z	1	0	positive
ofqual algorithm	1.2946e+18	2020-08-15T11:40:21.000Z	1	0	trust
a levels algorithm	1.2946e+18	2020-08-15T11:40:01.000Z	0	0	fear
a-level algorithm	1.2946e+18	2020-08-15T11:39:57.000Z	7	5	No emotion
ofqual algorithm	1.2946e+18	2020-08-15T11:38:20.000Z	0	0	positive
a-level algorithm	1.2946e+18	2020-08-15T11:37:17.000Z	0	0	fear
ofqual algorithm	1.2946e+18	2020-08-15T11:36:40.000Z	1	0	No emotion
a levels algorithm	1.2946e+18	2020-08-15T11:35:51.000Z	4	0	negative
ofqual algorithm	1.2946e+18	2020-08-15T11:31:51.000Z	0	0	fear
ofqual algorithm	1.2946e+18	2020-08-15T11:31:26.000Z	20	10	positive
a-level algorithm	1.2946e+18	2020-08-15T11:29:01.000Z	2	0	positive
a levels algorithm	1.2946e+18	2020-08-15T11:28:12.000Z	13	0	No emotion
ofqual algorithm	1.2946e+18	2020-08-15T11:27:56.000Z	0	0	fear
A level algorithm	1.2946e+18	2020-08-15T11:27:46.000Z	0	1	trust
a-level algorithm	1.2946e+18	2020-08-15T11:27:46.000Z	0	1	trust
a-level algorithm	1.2946e+18	2020-08-15T11:27:05.000Z	14	0	negative
ofqual algorithm	1.2946e+18	2020-08-15T11:26:39.000Z	9	4	positive
a levels algorithm	1.2946e+18	2020-08-15T11:25:32.000Z	1	0	fear
a-level algorithm	1.2946e+18	2020-08-15T11:25:09.000Z	11	3	positive
ofqual algorithm	1.2946e+18	2020-08-15T11:25:03.000Z	1	1	anger
A level algorithm	1.2946e+18	2020-08-15T11:24:39.000Z	0	0	trust
ofqual algorithm	1.2946e+18	2020-08-15T11:24:29.000Z	4	9	trust
ofqual algorithm	1.29459e+18	2020-08-15T11:20:59.000Z	2	1	fear
ofqual algorithm	1.29459e+18	2020-08-15T11:20:30.000Z	5	3	trust
a levels algorithm	1.29459e+18	2020-08-15T11:20:30.000Z	5	3	trust
A level algorithm	1.29459e+18	2020-08-15T11:19:24.000Z	0	0	trust
A level algorithm	1.29459e+18	2020-08-15T11:17:40.000Z	0	0	negative
a-level algorithm	1.29459e+18	2020-08-15T11:17:35.000Z	1916	1015	trust
a-levels algorithm	1.29459e+18	2020-08-15T11:17:17.000Z	0	0	No emotion
ofqual algorithm	1.29459e+18	2020-08-15T11:17:12.000Z	0	0	negative
ofqual algorithm	1.29459e+18	2020-08-15T11:17:09.000Z	4	1	negative
a levels algorithm	1.29459e+18	2020-08-15T11:16:55.000Z	2	0	negative
a-level algorithm	1.29459e+18	2020-08-15T11:16:15.000Z	0	0	trust
A level algorithm	1.29459e+18	2020-08-15T11:16:12.000Z	0	0	trust
ofqual algorithm	1.29459e+18	2020-08-15T11:15:57.000Z	1	1	fear
ofqual algorithm	1.29459e+18	2020-08-15T11:15:15.000Z	3	1	trust
ofqual algorithm	1.29459e+18	2020-08-15T11:14:52.000Z	2	1	positive
a levels algorithm	1.29459e+18	2020-08-15T11:14:50.000Z	5	2	fear
ofqual algorithm	1.29459e+18	2020-08-15T11:14:01.000Z	0	1	negative
ofqual algorithm	1.29459e+18	2020-08-15T11:14:01.000Z	0	1	trust
a-level algorithm	1.29459e+18	2020-08-15T11:14:01.000Z	0	1	negative
ofqual algorithm	1.29459e+18	2020-08-15T11:13:37.000Z	0	0	surprise
a-level algorithm	1.29459e+18	2020-08-15T11:13:01.000Z	1	1	negative
a levels algorithm	1.29459e+18	2020-08-15T11:12:48.000Z	1	0	positive
a levels algorithm	1.29459e+18	2020-08-15T11:12:11.000Z	0	0	positive
a levels algorithm	1.29459e+18	2020-08-15T11:12:10.000Z	1	1	trust
a levels algorithm	1.29459e+18	2020-08-15T11:11:08.000Z	38	2	negative
a-level algorithm	1.29459e+18	2020-08-15T11:10:08.000Z	1	0	positive
a levels algorithm	1.29459e+18	2020-08-15T11:09:16.000Z	2	7	trust
A level algorithm	1.29459e+18	2020-08-15T11:08:34.000Z	0	0	trust
a-level algorithm	1.29459e+18	2020-08-15T11:08:34.000Z	0	0	trust
a levels algorithm	1.29459e+18	2020-08-15T11:08:30.000Z	0	2	trust
A level algorithm	1.29459e+18	2020-08-15T11:08:00.000Z	1	0	positive
a-levels algorithm	1.29459e+18	2020-08-15T11:06:03.000Z	1	1	positive
a-level algorithm	1.29459e+18	2020-08-15T11:05:56.000Z	3	0	anger
a-level algorithm	1.29459e+18	2020-08-15T11:04:09.000Z	0	0	positive
a levels algorithm	1.29459e+18	2020-08-15T11:01:58.000Z	3	0	negative
a levels algorithm	1.29459e+18	2020-08-15T11:00:41.000Z	2	0	positive
a-level algorithm	1.29459e+18	2020-08-15T11:00:10.000Z	2	0	negative
a-level algorithm	1.29459e+18	2020-08-15T10:58:52.000Z	0	0	trust
A level algorithm	1.29459e+18	2020-08-15T10:58:43.000Z	0	0	trust
a-level algorithm	1.29459e+18	2020-08-15T10:58:43.000Z	0	0	trust
A level algorithm	1.29459e+18	2020-08-15T10:58:07.000Z	0	0	fear
a levels algorithm	1.29459e+18	2020-08-15T10:58:00.000Z	4	0	anger
a-level algorithm	1.29459e+18	2020-08-15T10:57:24.000Z	6	2	fear
a-level algorithm	1.29459e+18	2020-08-15T10:55:21.000Z	2	0	fear
a-level algorithm	1.29459e+18	2020-08-15T10:53:54.000Z	22	1	fear
a-level algorithm	1.29459e+18	2020-08-15T10:53:38.000Z	24	4	positive
A level algorithm	1.29459e+18	2020-08-15T10:53:16.000Z	0	0	trust
a-level algorithm	1.29459e+18	2020-08-15T10:53:16.000Z	0	0	trust
a-levels algorithm	1.29459e+18	2020-08-15T10:52:07.000Z	1	0	anticipation
a-level algorithm	1.29459e+18	2020-08-15T10:50:54.000Z	0	0	fear
a-level algorithm	1.29459e+18	2020-08-15T10:50:33.000Z	0	0	trust
a-levels algorithm	1.29459e+18	2020-08-15T10:49:49.000Z	79	34	No emotion
A level algorithm	1.29459e+18	2020-08-15T10:48:41.000Z	2	0	trust
A level algorithm	1.29459e+18	2020-08-15T10:48:40.000Z	0	0	negative
a-level algorithm	1.29459e+18	2020-08-15T10:48:20.000Z	0	0	trust
a-level algorithm	1.29459e+18	2020-08-15T10:46:56.000Z	4	1	negative
ofqual algorithm	1.29459e+18	2020-08-15T10:45:34.000Z	7	0	negative
ofqual algorithm	1.29459e+18	2020-08-15T10:45:34.000Z	4	2	negative
ofqual algorithm	1.29459e+18	2020-08-15T10:45:31.000Z	1	0	trust
A level algorithm	1.29459e+18	2020-08-15T10:44:59.000Z	1	0	negative
ofqual algorithm	1.29459e+18	2020-08-15T10:43:28.000Z	0	0	trust
a levels algorithm	1.29459e+18	2020-08-15T10:42:01.000Z	2	0	positive
a-levels algorithm	1.29458e+18	2020-08-15T10:41:11.000Z	4	1	positive
ofqual algorithm	1.29458e+18	2020-08-15T10:41:11.000Z	0	0	trust
ofqual algorithm	1.29458e+18	2020-08-15T10:40:01.000Z	0	0	positive
a levels algorithm	1.29458e+18	2020-08-15T10:39:50.000Z	0	0	No emotion
a-levels algorithm	1.29458e+18	2020-08-15T10:39:50.000Z	0	0	No emotion
ofqual algorithm	1.29458e+18	2020-08-15T10:39:31.000Z	1	0	trust
a-level algorithm	1.29458e+18	2020-08-15T10:39:31.000Z	1	0	trust
a-level algorithm	1.29458e+18	2020-08-15T10:39:15.000Z	1	1	No emotion
a-level algorithm	1.29458e+18	2020-08-15T10:38:48.000Z	0	0	positive
ofqual algorithm	1.29458e+18	2020-08-15T10:38:06.000Z	0	1	positive
a-level algorithm	1.29458e+18	2020-08-15T10:37:58.000Z	0	0	negative
a-level algorithm	1.29458e+18	2020-08-15T10:37:48.000Z	1	0	No emotion
a-level algorithm	1.29458e+18	2020-08-15T10:37:42.000Z	0	0	fear
a levels algorithm	1.29458e+18	2020-08-15T10:37:41.000Z	0	0	trust
a levels algorithm	1.29458e+18	2020-08-15T10:37:25.000Z	0	0	negative
A level algorithm	1.29458e+18	2020-08-15T10:36:46.000Z	0	0	trust
a-level algorithm	1.29458e+18	2020-08-15T10:36:28.000Z	4	0	trust
ofqual algorithm	1.29458e+18	2020-08-15T10:35:06.000Z	0	0	fear
ofqual algorithm	1.29458e+18	2020-08-15T10:34:57.000Z	1	0	fear
a levels algorithm	1.29458e+18	2020-08-15T10:34:47.000Z	0	0	positive
ofqual algorithm	1.29458e+18	2020-08-15T10:33:45.000Z	0	0	trust
a-levels algorithm	1.29458e+18	2020-08-15T10:33:25.000Z	0	0	positive
ofqual algorithm	1.29458e+18	2020-08-15T10:32:36.000Z	1	1	trust
ofqual algorithm	1.29458e+18	2020-08-15T10:32:27.000Z	1	0	fear
A level algorithm	1.29458e+18	2020-08-15T10:32:17.000Z	0	0	trust
a-level algorithm	1.29458e+18	2020-08-15T10:32:17.000Z	0	0	trust
ofqual algorithm	1.29458e+18	2020-08-15T10:32:06.000Z	0	0	trust
A level algorithm	1.29458e+18	2020-08-15T10:31:40.000Z	8	2	negative
A level algorithm	1.29458e+18	2020-08-15T10:31:27.000Z	1	0	positive
ofqual algorithm	1.29458e+18	2020-08-15T10:31:27.000Z	0	0	trust
A level algorithm	1.29458e+18	2020-08-15T10:31:14.000Z	2	0	trust
ofqual algorithm	1.29458e+18	2020-08-15T10:30:27.000Z	0	0	trust
a-level algorithm	1.29458e+18	2020-08-15T10:30:17.000Z	3	0	anticipation
a levels algorithm	1.29458e+18	2020-08-15T10:30:15.000Z	24	0	fear
a-level algorithm	1.29458e+18	2020-08-15T10:30:11.000Z	2	0	anger
A level algorithm	1.29458e+18	2020-08-15T10:29:54.000Z	8	2	positive
ofqual algorithm	1.29458e+18	2020-08-15T10:29:47.000Z	0	0	positive
a-levels algorithm	1.29458e+18	2020-08-15T10:28:43.000Z	0	0	positive
a-level algorithm	1.29458e+18	2020-08-15T10:28:13.000Z	2	3	anger
a-level algorithm	1.29458e+18	2020-08-15T10:27:36.000Z	8	0	No emotion
A level algorithm	1.29458e+18	2020-08-15T10:26:56.000Z	2	1	trust
a levels algorithm	1.29458e+18	2020-08-15T10:26:03.000Z	1	0	negative
a-level algorithm	1.29458e+18	2020-08-15T10:25:54.000Z	0	0	positive
ofqual algorithm	1.29458e+18	2020-08-15T10:25:51.000Z	0	0	fear
a-level algorithm	1.29458e+18	2020-08-15T10:25:08.000Z	6	0	surprise
a-levels algorithm	1.29458e+18	2020-08-15T10:25:05.000Z	1	0	negative
ofqual algorithm	1.29458e+18	2020-08-15T10:24:50.000Z	0	0	trust
a-level algorithm	1.29458e+18	2020-08-15T10:24:47.000Z	0	0	negative
a-level algorithm	1.29458e+18	2020-08-15T10:24:46.000Z	2	0	No emotion
ofqual algorithm	1.29458e+18	2020-08-15T10:24:13.000Z	1	1	positive
a-level algorithm	1.29458e+18	2020-08-15T10:22:51.000Z	64	14	positive
A level algorithm	1.29458e+18	2020-08-15T10:21:37.000Z	0	1	trust
a-level algorithm	1.29458e+18	2020-08-15T10:21:37.000Z	0	1	trust
a-levels algorithm	1.29458e+18	2020-08-15T10:21:37.000Z	0	1	trust
ofqual algorithm	1.29458e+18	2020-08-15T10:21:21.000Z	2	1	fear
a-level algorithm	1.29458e+18	2020-08-15T10:20:04.000Z	3	3	fear
ofqual algorithm	1.29458e+18	2020-08-15T10:20:00.000Z	0	0	positive
a levels algorithm	1.29458e+18	2020-08-15T10:19:39.000Z	0	0	positive
ofqual algorithm	1.29458e+18	2020-08-15T10:19:09.000Z	1	1	positive
ofqual algorithm	1.29458e+18	2020-08-15T10:18:41.000Z	77	46	fear
a-level algorithm	1.29458e+18	2020-08-15T10:18:41.000Z	77	46	fear
a-levels algorithm	1.29458e+18	2020-08-15T10:18:22.000Z	48	7	anger
A level algorithm	1.29458e+18	2020-08-15T10:18:03.000Z	5	6	trust
a-level algorithm	1.29458e+18	2020-08-15T10:17:33.000Z	1	0	fear
A level algorithm	1.29458e+18	2020-08-15T10:16:07.000Z	0	0	trust
a-level algorithm	1.29458e+18	2020-08-15T10:16:07.000Z	0	0	trust
a-level algorithm	1.29458e+18	2020-08-15T10:15:38.000Z	25	6	anger
a-level algorithm	1.29458e+18	2020-08-15T10:15:36.000Z	0	0	fear
A level algorithm	1.29458e+18	2020-08-15T10:15:29.000Z	70	70	trust
a-level algorithm	1.29458e+18	2020-08-15T10:14:54.000Z	0	0	fear
ofqual algorithm	1.29458e+18	2020-08-15T10:14:12.000Z	2	0	positive
a levels algorithm	1.29458e+18	2020-08-15T10:12:52.000Z	0	0	fear
#alevelalgorithm	1.29458e+18	2020-08-15T10:12:37.000Z	0	0	No emotion
A level algorithm	1.29458e+18	2020-08-15T10:11:45.000Z	1	0	trust
a-level algorithm	1.29458e+18	2020-08-15T10:11:45.000Z	1	0	trust
ofqual algorithm	1.29458e+18	2020-08-15T10:11:37.000Z	1	0	negative
a levels algorithm	1.29458e+18	2020-08-15T10:11:37.000Z	1	0	negative
ofqual algorithm	1.29458e+18	2020-08-15T10:11:05.000Z	0	0	positive
ofqual algorithm	1.29458e+18	2020-08-15T10:10:52.000Z	1	0	positive
ofqual algorithm	1.29458e+18	2020-08-15T10:10:11.000Z	1	0	negative
a-levels algorithm	1.29458e+18	2020-08-15T10:09:27.000Z	2	0	trust
a-level algorithm	1.29458e+18	2020-08-15T10:08:30.000Z	12	1	trust
A level algorithm	1.29458e+18	2020-08-15T10:08:24.000Z	0	0	positive
a levels algorithm	1.29458e+18	2020-08-15T10:08:24.000Z	0	0	positive
ofqual algorithm	1.29458e+18	2020-08-15T10:08:21.000Z	1	0	trust
ofqual algorithm	1.29458e+18	2020-08-15T10:08:05.000Z	44	13	trust
A level algorithm	1.29458e+18	2020-08-15T10:08:00.000Z	6	1	positive
A level algorithm	1.29458e+18	2020-08-15T10:07:10.000Z	0	0	trust
a-level algorithm	1.29458e+18	2020-08-15T10:07:10.000Z	0	0	trust
ofqual algorithm	1.29458e+18	2020-08-15T10:06:55.000Z	0	0	positive
ofqual algorithm	1.29458e+18	2020-08-15T10:06:15.000Z	0	0	No emotion
A level algorithm	1.29458e+18	2020-08-15T10:06:04.000Z	2	0	trust
a levels algorithm	1.29458e+18	2020-08-15T10:05:50.000Z	0	0	trust
a-levels algorithm	1.29458e+18	2020-08-15T10:05:50.000Z	0	0	trust
a-level algorithm	1.29458e+18	2020-08-15T10:05:48.000Z	63	10	positive
ofqual algorithm	1.29458e+18	2020-08-15T10:05:42.000Z	7	2	positive
a-level algorithm	1.29458e+18	2020-08-15T10:05:21.000Z	1	0	anger
ofqual algorithm	1.29458e+18	2020-08-15T10:04:49.000Z	4	1	positive
ofqual algorithm	1.29458e+18	2020-08-15T10:04:33.000Z	1	1	negative
a-level algorithm	1.29458e+18	2020-08-15T10:04:32.000Z	308	106	fear
ofqual algorithm	1.29458e+18	2020-08-15T10:04:19.000Z	37	14	positive
A level algorithm	1.29458e+18	2020-08-15T10:02:51.000Z	6	2	trust
A level algorithm	1.29458e+18	2020-08-15T10:01:54.000Z	0	0	trust
ofqual algorithm	1.29457e+18	2020-08-15T10:01:42.000Z	0	0	trust
a-level algorithm	1.29457e+18	2020-08-15T10:01:07.000Z	0	0	trust
A level algorithm	1.29457e+18	2020-08-15T10:00:53.000Z	6	9	trust
a-level algorithm	1.29457e+18	2020-08-15T10:00:53.000Z	6	9	trust
a-levels algorithm	1.29457e+18	2020-08-15T10:00:40.000Z	0	0	fear
A level algorithm	1.29457e+18	2020-08-15T10:00:15.000Z	2	0	negative
ofqual algorithm	1.29457e+18	2020-08-15T09:59:55.000Z	1	1	positive
A level algorithm	1.29457e+18	2020-08-15T09:58:57.000Z	2	1	positive
a levels algorithm	1.29457e+18	2020-08-15T09:58:21.000Z	0	0	fear
a-levels algorithm	1.29457e+18	2020-08-15T09:58:21.000Z	0	0	fear
a-level algorithm	1.29457e+18	2020-08-15T09:57:55.000Z	11	8	fear
ofqual algorithm	1.29457e+18	2020-08-15T09:57:33.000Z	0	0	trust
ofqual algorithm	1.29457e+18	2020-08-15T09:57:24.000Z	0	1	trust
A level algorithm	1.29457e+18	2020-08-15T09:57:24.000Z	0	1	trust
a-level algorithm	1.29457e+18	2020-08-15T09:57:24.000Z	0	1	trust
a-levels algorithm	1.29457e+18	2020-08-15T09:57:24.000Z	0	1	trust
ofqual algorithm	1.29457e+18	2020-08-15T09:57:22.000Z	17	10	positive
a-level algorithm	1.29457e+18	2020-08-15T09:56:52.000Z	0	0	negative
a-level algorithm	1.29457e+18	2020-08-15T09:56:26.000Z	50	17	trust
A level algorithm	1.29457e+18	2020-08-15T09:56:06.000Z	0	0	trust
a-level algorithm	1.29457e+18	2020-08-15T09:56:06.000Z	0	0	trust
a-levels algorithm	1.29457e+18	2020-08-15T09:56:06.000Z	0	0	trust
A level algorithm	1.29457e+18	2020-08-15T09:56:05.000Z	0	0	trust
a-level algorithm	1.29457e+18	2020-08-15T09:56:05.000Z	0	0	trust
A level algorithm	1.29457e+18	2020-08-15T09:54:53.000Z	0	0	trust
ofqual algorithm	1.29457e+18	2020-08-15T09:54:46.000Z	0	0	negative
a levels algorithm	1.29457e+18	2020-08-15T09:54:17.000Z	1	0	negative
a levels algorithm	1.29457e+18	2020-08-15T09:53:53.000Z	1	0	positive
a levels algorithm	1.29457e+18	2020-08-15T09:53:48.000Z	0	0	fear
a levels algorithm	1.29457e+18	2020-08-15T09:53:47.000Z	2	0	positive
A level algorithm	1.29457e+18	2020-08-15T09:52:51.000Z	1	0	trust
a-level algorithm	1.29457e+18	2020-08-15T09:52:34.000Z	5	0	negative
ofqual algorithm	1.29457e+18	2020-08-15T09:51:32.000Z	0	0	positive
A level algorithm	1.29457e+18	2020-08-15T09:51:32.000Z	0	0	positive
a levels algorithm	1.29457e+18	2020-08-15T09:50:53.000Z	0	0	negative
ofqual algorithm	1.29457e+18	2020-08-15T09:50:50.000Z	18	17	trust
A level algorithm	1.29457e+18	2020-08-15T09:50:36.000Z	5	5	positive
A level algorithm	1.29457e+18	2020-08-15T09:50:26.000Z	1	0	trust
a-level algorithm	1.29457e+18	2020-08-15T09:50:26.000Z	1	0	trust
ofqual algorithm	1.29457e+18	2020-08-15T09:49:13.000Z	2	0	positive
ofqual algorithm	1.29457e+18	2020-08-15T09:48:50.000Z	3	1	trust
ofqual algorithm	1.29457e+18	2020-08-15T09:48:45.000Z	2	1	anger
a levels algorithm	1.29457e+18	2020-08-15T09:47:44.000Z	0	0	fear
ofqual algorithm	1.29457e+18	2020-08-15T09:47:32.000Z	0	0	trust
ofqual algorithm	1.29457e+18	2020-08-15T09:47:16.000Z	3	1	positive
ofqual algorithm	1.29457e+18	2020-08-15T09:47:12.000Z	0	0	trust
a levels algorithm	1.29457e+18	2020-08-15T09:47:12.000Z	0	0	trust
ofqual algorithm	1.29457e+18	2020-08-15T09:46:58.000Z	1	0	surprise
a levels algorithm	1.29457e+18	2020-08-15T09:46:50.000Z	2	0	negative
A level algorithm	1.29457e+18	2020-08-15T09:46:43.000Z	0	0	trust
a-level algorithm	1.29457e+18	2020-08-15T09:46:43.000Z	0	0	trust
ofqual algorithm	1.29457e+18	2020-08-15T09:45:46.000Z	1	0	trust
a levels algorithm	1.29457e+18	2020-08-15T09:45:24.000Z	1	2	positive
a-level algorithm	1.29457e+18	2020-08-15T09:45:20.000Z	3	0	positive
a-level algorithm	1.29457e+18	2020-08-15T09:45:05.000Z	1	0	negative
ofqual algorithm	1.29457e+18	2020-08-15T09:44:50.000Z	0	1	negative
a levels algorithm	1.29457e+18	2020-08-15T09:44:50.000Z	0	1	negative
ofqual algorithm	1.29457e+18	2020-08-15T09:44:37.000Z	0	0	trust
A level algorithm	1.29457e+18	2020-08-15T09:44:37.000Z	0	0	trust
a-level algorithm	1.29457e+18	2020-08-15T09:44:37.000Z	0	0	trust
ofqual algorithm	1.29457e+18	2020-08-15T09:43:59.000Z	0	0	positive
ofqual algorithm	1.29457e+18	2020-08-15T09:42:54.000Z	1	0	positive
ofqual algorithm	1.29457e+18	2020-08-15T09:42:39.000Z	2	0	negative
A level algorithm	1.29457e+18	2020-08-15T09:42:39.000Z	2	0	negative
a-level algorithm	1.29457e+18	2020-08-15T09:42:39.000Z	2	0	negative
a-level algorithm	1.29457e+18	2020-08-15T09:40:56.000Z	0	1	anticipation
a-level algorithm	1.29457e+18	2020-08-15T09:40:25.000Z	4	2	positive
A level algorithm	1.29457e+18	2020-08-15T09:40:12.000Z	0	0	No emotion
ofqual algorithm	1.29457e+18	2020-08-15T09:39:42.000Z	1	0	positive
ofqual algorithm	1.29457e+18	2020-08-15T09:38:51.000Z	8	1	positive
ofqual algorithm	1.29457e+18	2020-08-15T09:38:39.000Z	0	0	surprise
a levels algorithm	1.29457e+18	2020-08-15T09:38:01.000Z	11	0	negative
a levels algorithm	1.29457e+18	2020-08-15T09:37:28.000Z	1	0	trust
ofqual algorithm	1.29457e+18	2020-08-15T09:37:00.000Z	0	0	trust
ofqual algorithm	1.29457e+18	2020-08-15T09:35:54.000Z	3	0	negative
ofqual algorithm	1.29457e+18	2020-08-15T09:35:50.000Z	9	4	No emotion
A level algorithm	1.29457e+18	2020-08-15T09:35:27.000Z	1	0	trust
a-level algorithm	1.29457e+18	2020-08-15T09:35:27.000Z	1	0	trust
A level algorithm	1.29457e+18	2020-08-15T09:32:36.000Z	1	1	trust
a-level algorithm	1.29457e+18	2020-08-15T09:32:36.000Z	1	1	trust
a-levels algorithm	1.29457e+18	2020-08-15T09:32:36.000Z	1	1	trust
ofqual algorithm	1.29457e+18	2020-08-15T09:32:07.000Z	0	0	trust
ofqual algorithm	1.29457e+18	2020-08-15T09:31:50.000Z	1	0	anger
a levels algorithm	1.29457e+18	2020-08-15T09:31:37.000Z	0	0	negative
a-levels algorithm	1.29457e+18	2020-08-15T09:31:37.000Z	0	0	negative
ofqual algorithm	1.29457e+18	2020-08-15T09:31:36.000Z	1	0	fear
ofqual algorithm	1.29457e+18	2020-08-15T09:31:35.000Z	1	0	trust
ofqual algorithm	1.29457e+18	2020-08-15T09:31:33.000Z	1	0	trust
a levels algorithm	1.29457e+18	2020-08-15T09:31:14.000Z	1	0	trust
a levels algorithm	1.29457e+18	2020-08-15T09:30:16.000Z	2	0	negative
A level algorithm	1.29457e+18	2020-08-15T09:30:14.000Z	0	0	trust
a levels algorithm	1.29457e+18	2020-08-15T09:29:39.000Z	4	1	No emotion
a levels algorithm	1.29457e+18	2020-08-15T09:29:38.000Z	6	3	positive
ofqual algorithm	1.29457e+18	2020-08-15T09:29:08.000Z	7	2	positive
A level algorithm	1.29457e+18	2020-08-15T09:28:34.000Z	0	0	trust
a-level algorithm	1.29457e+18	2020-08-15T09:28:34.000Z	0	0	trust
a-levels algorithm	1.29457e+18	2020-08-15T09:28:34.000Z	0	0	trust
a levels algorithm	1.29457e+18	2020-08-15T09:28:33.000Z	5	1	fear
a-level algorithm	1.29457e+18	2020-08-15T09:28:33.000Z	5	1	fear
a levels algorithm	1.29457e+18	2020-08-15T09:28:31.000Z	4	2	trust
ofqual algorithm	1.29457e+18	2020-08-15T09:28:16.000Z	0	0	anger
a-level algorithm	1.29457e+18	2020-08-15T09:27:57.000Z	0	0	negative
ofqual algorithm	1.29457e+18	2020-08-15T09:27:45.000Z	0	0	negative
ofqual algorithm	1.29457e+18	2020-08-15T09:27:37.000Z	0	0	trust
A level algorithm	1.29457e+18	2020-08-15T09:26:46.000Z	9	6	fear
ofqual algorithm	1.29457e+18	2020-08-15T09:26:27.000Z	1	0	positive
ofqual algorithm	1.29457e+18	2020-08-15T09:26:10.000Z	0	0	positive
A level algorithm	1.29457e+18	2020-08-15T09:24:36.000Z	0	1	trust
a-level algorithm	1.29457e+18	2020-08-15T09:24:36.000Z	0	1	trust
ofqual algorithm	1.29457e+18	2020-08-15T09:24:09.000Z	0	0	fear
A level algorithm	1.29457e+18	2020-08-15T09:24:09.000Z	0	0	positive
A level algorithm	1.29457e+18	2020-08-15T09:23:13.000Z	1	0	trust
a-level algorithm	1.29457e+18	2020-08-15T09:23:13.000Z	1	0	trust
a levels algorithm	1.29457e+18	2020-08-15T09:23:11.000Z	9	4	positive
A level algorithm	1.29457e+18	2020-08-15T09:22:33.000Z	0	0	trust
a-level algorithm	1.29457e+18	2020-08-15T09:22:33.000Z	0	0	trust
ofqual algorithm	1.29457e+18	2020-08-15T09:22:24.000Z	19	10	trust
ofqual algorithm	1.29457e+18	2020-08-15T09:22:08.000Z	2	0	negative
a levels algorithm	1.29456e+18	2020-08-15T09:21:46.000Z	9	7	trust
a-level algorithm	1.29456e+18	2020-08-15T09:20:07.000Z	1	1	trust
a-level algorithm	1.29456e+18	2020-08-15T09:19:47.000Z	0	0	positive
A level algorithm	1.29456e+18	2020-08-15T09:18:57.000Z	0	0	trust
a-level algorithm	1.29456e+18	2020-08-15T09:18:57.000Z	0	0	trust
a-level algorithm	1.29456e+18	2020-08-15T09:18:27.000Z	0	0	negative
a levels algorithm	1.29456e+18	2020-08-15T09:17:38.000Z	12	2	positive
a-level algorithm	1.29456e+18	2020-08-15T09:16:45.000Z	0	0	positive
ofqual algorithm	1.29456e+18	2020-08-15T09:16:35.000Z	0	0	trust
a-level algorithm	1.29456e+18	2020-08-15T09:15:58.000Z	1	0	No emotion
a levels algorithm	1.29456e+18	2020-08-15T09:15:48.000Z	1	0	positive
A level algorithm	1.29456e+18	2020-08-15T09:15:36.000Z	2	0	fear
ofqual algorithm	1.29456e+18	2020-08-15T09:15:14.000Z	2	0	negative
A level algorithm	1.29456e+18	2020-08-15T09:15:14.000Z	2	0	negative
A level algorithm	1.29456e+18	2020-08-15T09:15:10.000Z	0	0	trust
a-level algorithm	1.29456e+18	2020-08-15T09:15:10.000Z	0	0	trust
a-levels algorithm	1.29456e+18	2020-08-15T09:15:10.000Z	0	0	trust
a-level algorithm	1.29456e+18	2020-08-15T09:15:00.000Z	0	0	trust
a-level algorithm	1.29456e+18	2020-08-15T09:14:27.000Z	12	2	positive
a-levels algorithm	1.29456e+18	2020-08-15T09:13:35.000Z	15	1	positive
ofqual algorithm	1.29456e+18	2020-08-15T09:12:51.000Z	3	0	trust
A level algorithm	1.29456e+18	2020-08-15T09:12:51.000Z	3	0	trust
a levels algorithm	1.29456e+18	2020-08-15T09:12:43.000Z	0	0	positive
a-level algorithm	1.29456e+18	2020-08-15T09:12:19.000Z	0	0	trust
a-level algorithm	1.29456e+18	2020-08-15T09:11:52.000Z	24	3	trust
a levels algorithm	1.29456e+18	2020-08-15T09:11:44.000Z	0	0	trust
ofqual algorithm	1.29456e+18	2020-08-15T09:10:20.000Z	0	0	fear
a-level algorithm	1.29456e+18	2020-08-15T09:09:58.000Z	6	0	anger
a-level algorithm	1.29456e+18	2020-08-15T09:09:02.000Z	1	0	negative
A level algorithm	1.29456e+18	2020-08-15T09:08:39.000Z	0	0	trust
a-level algorithm	1.29456e+18	2020-08-15T09:08:39.000Z	0	0	trust
ofqual algorithm	1.29456e+18	2020-08-15T09:07:35.000Z	0	0	trust
ofqual algorithm	1.29456e+18	2020-08-15T09:06:54.000Z	1	1	No emotion
a-level algorithm	1.29456e+18	2020-08-15T09:06:20.000Z	4	0	sadness
a levels algorithm	1.29456e+18	2020-08-15T09:06:09.000Z	0	0	positive
a levels algorithm	1.29456e+18	2020-08-15T09:06:02.000Z	0	0	fear
a-level algorithm	1.29456e+18	2020-08-15T09:05:58.000Z	5	0	negative
a-level algorithm	1.29456e+18	2020-08-15T09:04:51.000Z	149	60	positive
ofqual algorithm	1.29456e+18	2020-08-15T09:04:48.000Z	3	0	positive
ofqual algorithm	1.29456e+18	2020-08-15T09:04:18.000Z	0	1	trust
ofqual algorithm	1.29456e+18	2020-08-15T09:03:41.000Z	0	0	trust
a-levels algorithm	1.29456e+18	2020-08-15T09:03:28.000Z	1	0	No emotion
a-level algorithm	1.29456e+18	2020-08-15T09:03:14.000Z	1	0	negative
ofqual algorithm	1.29456e+18	2020-08-15T09:03:05.000Z	2	1	negative
a-level algorithm	1.29456e+18	2020-08-15T09:02:48.000Z	0	0	fear
ofqual algorithm	1.29456e+18	2020-08-15T09:02:40.000Z	0	0	positive
ofqual algorithm	1.29456e+18	2020-08-15T09:02:29.000Z	1	0	positive
A level algorithm	1.29456e+18	2020-08-15T09:02:26.000Z	2	1	negative
ofqual algorithm	1.29456e+18	2020-08-15T09:02:24.000Z	0	0	No emotion
a levels algorithm	1.29456e+18	2020-08-15T09:02:18.000Z	11	7	trust
ofqual algorithm	1.29456e+18	2020-08-15T09:01:50.000Z	2	0	positive
ofqual algorithm	1.29456e+18	2020-08-15T09:01:23.000Z	0	0	positive
ofqual algorithm	1.29456e+18	2020-08-15T09:00:41.000Z	3	1	positive
a-level algorithm	1.29456e+18	2020-08-15T08:59:39.000Z	1	0	fear
a-level algorithm	1.29456e+18	2020-08-15T08:59:38.000Z	12	1	trust
ofqual algorithm	1.29456e+18	2020-08-15T08:59:20.000Z	0	1	surprise
A level algorithm	1.29456e+18	2020-08-15T08:58:48.000Z	1	0	trust
a-level algorithm	1.29456e+18	2020-08-15T08:58:48.000Z	1	0	trust
a-levels algorithm	1.29456e+18	2020-08-15T08:58:48.000Z	1	0	trust
a-level algorithm	1.29456e+18	2020-08-15T08:58:03.000Z	11	7	positive
a-levels algorithm	1.29456e+18	2020-08-15T08:57:50.000Z	14	0	trust
a-level algorithm	1.29456e+18	2020-08-15T08:56:18.000Z	0	0	negative
ofqual algorithm	1.29456e+18	2020-08-15T08:55:11.000Z	2	2	fear
A level algorithm	1.29456e+18	2020-08-15T08:55:11.000Z	2	2	fear
a-level algorithm	1.29456e+18	2020-08-15T08:55:11.000Z	2	2	fear
a levels algorithm	1.29456e+18	2020-08-15T08:55:04.000Z	2	1	trust
a levels algorithm	1.29456e+18	2020-08-15T08:55:00.000Z	0	0	negative
ofqual algorithm	1.29456e+18	2020-08-15T08:54:37.000Z	1	1	No emotion
ofqual algorithm	1.29456e+18	2020-08-15T08:54:33.000Z	8	2	positive
A level algorithm	1.29456e+18	2020-08-15T08:54:26.000Z	0	0	positive
ofqual algorithm	1.29456e+18	2020-08-15T08:54:10.000Z	1	0	No emotion
a-level algorithm	1.29456e+18	2020-08-15T08:53:57.000Z	0	0	trust
A level algorithm	1.29456e+18	2020-08-15T08:53:56.000Z	0	0	trust
a-levels algorithm	1.29456e+18	2020-08-15T08:53:44.000Z	1	0	positive
ofqual algorithm	1.29456e+18	2020-08-15T08:53:11.000Z	2	2	trust
a levels algorithm	1.29456e+18	2020-08-15T08:53:11.000Z	2	2	trust
a-levels algorithm	1.29456e+18	2020-08-15T08:53:11.000Z	2	2	trust
a-level algorithm	1.29456e+18	2020-08-15T08:52:37.000Z	2	2	positive
ofqual algorithm	1.29456e+18	2020-08-15T08:52:00.000Z	15	16	No emotion
a-levels algorithm	1.29456e+18	2020-08-15T08:52:00.000Z	15	16	No emotion
a-level algorithm	1.29456e+18	2020-08-15T08:51:29.000Z	1	0	No emotion
A level algorithm	1.29456e+18	2020-08-15T08:50:59.000Z	1	1	trust
a-level algorithm	1.29456e+18	2020-08-15T08:50:59.000Z	1	1	trust
a-levels algorithm	1.29456e+18	2020-08-15T08:50:59.000Z	1	1	trust
ofqual algorithm	1.29456e+18	2020-08-15T08:50:58.000Z	23	7	positive
ofqual algorithm	1.29456e+18	2020-08-15T08:50:55.000Z	0	0	trust
a levels algorithm	1.29456e+18	2020-08-15T08:50:36.000Z	0	0	negative
A level algorithm	1.29456e+18	2020-08-15T08:50:29.000Z	0	0	anticipation
ofqual algorithm	1.29456e+18	2020-08-15T08:50:16.000Z	3	1	positive
A level algorithm	1.29456e+18	2020-08-15T08:50:14.000Z	0	0	trust
ofqual algorithm	1.29456e+18	2020-08-15T08:49:43.000Z	73	40	fear
a-level algorithm	1.29456e+18	2020-08-15T08:49:23.000Z	10	6	fear
a-level algorithm	1.29456e+18	2020-08-15T08:49:19.000Z	0	0	trust
ofqual algorithm	1.29456e+18	2020-08-15T08:47:39.000Z	0	0	trust
A level algorithm	1.29456e+18	2020-08-15T08:47:39.000Z	0	0	trust
a-level algorithm	1.29456e+18	2020-08-15T08:47:39.000Z	0	0	trust
A level algorithm	1.29456e+18	2020-08-15T08:47:29.000Z	2	0	negative
a-level algorithm	1.29456e+18	2020-08-15T08:46:25.000Z	4	2	No emotion
a-level algorithm	1.29456e+18	2020-08-15T08:46:19.000Z	0	0	trust
ofqual algorithm	1.29456e+18	2020-08-15T08:45:50.000Z	3	1	anger
a levels algorithm	1.29456e+18	2020-08-15T08:45:37.000Z	0	1	trust
a-levels algorithm	1.29456e+18	2020-08-15T08:45:37.000Z	0	1	trust
ofqual algorithm	1.29456e+18	2020-08-15T08:45:16.000Z	1	1	trust
A level algorithm	1.29456e+18	2020-08-15T08:44:52.000Z	0	0	trust
a levels algorithm	1.29456e+18	2020-08-15T08:44:52.000Z	0	0	trust
A level algorithm	1.29456e+18	2020-08-15T08:44:47.000Z	8	0	trust
a-levels algorithm	1.29456e+18	2020-08-15T08:43:17.000Z	4	0	positive
a-level algorithm	1.29456e+18	2020-08-15T08:43:10.000Z	0	0	trust
ofqual algorithm	1.29456e+18	2020-08-15T08:43:03.000Z	1	0	positive
ofqual algorithm	1.29456e+18	2020-08-15T08:42:36.000Z	0	1	No emotion
A level algorithm	1.29456e+18	2020-08-15T08:42:34.000Z	1	1	negative
A level algorithm	1.29455e+18	2020-08-15T08:41:51.000Z	0	0	trust
a-level algorithm	1.29455e+18	2020-08-15T08:41:51.000Z	0	0	trust
ofqual algorithm	1.29455e+18	2020-08-15T08:41:35.000Z	0	0	positive
A level algorithm	1.29455e+18	2020-08-15T08:41:25.000Z	2	1	No emotion
ofqual algorithm	1.29455e+18	2020-08-15T08:41:25.000Z	1	0	positive
a-levels algorithm	1.29455e+18	2020-08-15T08:39:29.000Z	3	0	No emotion
a-level algorithm	1.29455e+18	2020-08-15T08:38:56.000Z	10	0	No emotion
ofqual algorithm	1.29455e+18	2020-08-15T08:38:40.000Z	0	0	fear
a-level algorithm	1.29455e+18	2020-08-15T08:38:29.000Z	31	12	positive
ofqual algorithm	1.29455e+18	2020-08-15T08:37:55.000Z	0	0	No emotion
a-levels algorithm	1.29455e+18	2020-08-15T08:37:35.000Z	1	0	No emotion
a levels algorithm	1.29455e+18	2020-08-15T08:37:11.000Z	6	0	No emotion
ofqual algorithm	1.29455e+18	2020-08-15T08:36:41.000Z	1	0	No emotion
a levels algorithm	1.29455e+18	2020-08-15T08:35:26.000Z	1	2	trust
a-level algorithm	1.29455e+18	2020-08-15T08:35:26.000Z	1	2	trust
a-level algorithm	1.29455e+18	2020-08-15T08:35:12.000Z	3	0	trust
ofqual algorithm	1.29455e+18	2020-08-15T08:35:11.000Z	3	0	trust
ofqual algorithm	1.29455e+18	2020-08-15T08:34:53.000Z	0	0	trust
a levels algorithm	1.29455e+18	2020-08-15T08:34:53.000Z	0	0	trust
ofqual algorithm	1.29455e+18	2020-08-15T08:34:29.000Z	36	11	negative
ofqual algorithm	1.29455e+18	2020-08-15T08:33:56.000Z	1	0	negative
a-level algorithm	1.29455e+18	2020-08-15T08:33:13.000Z	8	1	No emotion
a-level algorithm	1.29455e+18	2020-08-15T08:33:00.000Z	1	0	positive
a-level algorithm	1.29455e+18	2020-08-15T08:32:53.000Z	13	1	trust
A level algorithm	1.29455e+18	2020-08-15T08:32:39.000Z	0	0	trust
a-level algorithm	1.29455e+18	2020-08-15T08:32:39.000Z	0	0	trust
ofqual algorithm	1.29455e+18	2020-08-15T08:32:38.000Z	0	0	anticipation
ofqual algorithm	1.29455e+18	2020-08-15T08:32:31.000Z	4	2	trust
a levels algorithm	1.29455e+18	2020-08-15T08:32:31.000Z	4	2	trust
ofqual algorithm	1.29455e+18	2020-08-15T08:32:19.000Z	40	5	fear
a-level algorithm	1.29455e+18	2020-08-15T08:32:09.000Z	34	7	negative
a levels algorithm	1.29455e+18	2020-08-15T08:30:36.000Z	35	11	positive
ofqual algorithm	1.29455e+18	2020-08-15T08:30:34.000Z	12	4	fear
ofqual algorithm	1.29455e+18	2020-08-15T08:30:30.000Z	0	0	trust
A level algorithm	1.29455e+18	2020-08-15T08:30:07.000Z	2	0	trust
a-level algorithm	1.29455e+18	2020-08-15T08:30:07.000Z	2	0	trust
ofqual algorithm	1.29455e+18	2020-08-15T08:29:18.000Z	1	0	surprise
A level algorithm	1.29455e+18	2020-08-15T08:29:11.000Z	0	0	trust
a-level algorithm	1.29455e+18	2020-08-15T08:29:11.000Z	0	0	trust
ofqual algorithm	1.29455e+18	2020-08-15T08:29:00.000Z	6	1	No emotion
ofqual algorithm	1.29455e+18	2020-08-15T08:28:51.000Z	5	0	negative
ofqual algorithm	1.29455e+18	2020-08-15T08:28:25.000Z	1	0	positive
A level algorithm	1.29455e+18	2020-08-15T08:28:12.000Z	1	1	No emotion
ofqual algorithm	1.29455e+18	2020-08-15T08:28:06.000Z	0	0	positive
a levels algorithm	1.29455e+18	2020-08-15T08:27:37.000Z	13	3	trust
ofqual algorithm	1.29455e+18	2020-08-15T08:27:10.000Z	35	11	fear
ofqual algorithm	1.29455e+18	2020-08-15T08:27:01.000Z	0	0	anger
a-level algorithm	1.29455e+18	2020-08-15T08:26:49.000Z	8	4	No emotion
ofqual algorithm	1.29455e+18	2020-08-15T08:26:44.000Z	6	1	No emotion
a levels algorithm	1.29455e+18	2020-08-15T08:25:26.000Z	2	0	trust
a-level algorithm	1.29455e+18	2020-08-15T08:25:09.000Z	0	0	No emotion
ofqual algorithm	1.29455e+18	2020-08-15T08:24:53.000Z	29	25	trust
a levels algorithm	1.29455e+18	2020-08-15T08:24:53.000Z	29	25	trust
ofqual algorithm	1.29455e+18	2020-08-15T08:23:46.000Z	2	0	positive
ofqual algorithm	1.29455e+18	2020-08-15T08:23:43.000Z	1	0	trust
ofqual algorithm	1.29455e+18	2020-08-15T08:23:31.000Z	7	4	negative
a-levels algorithm	1.29455e+18	2020-08-15T08:23:18.000Z	1	0	positive
a-level algorithm	1.29455e+18	2020-08-15T08:23:16.000Z	4	1	positive
a levels algorithm	1.29455e+18	2020-08-15T08:23:07.000Z	1	2	positive
ofqual algorithm	1.29455e+18	2020-08-15T08:22:46.000Z	21	20	trust
a levels algorithm	1.29455e+18	2020-08-15T08:22:46.000Z	21	20	trust
ofqual algorithm	1.29455e+18	2020-08-15T08:22:32.000Z	5	0	positive
a levels algorithm	1.29455e+18	2020-08-15T08:22:24.000Z	9	0	negative
A level algorithm	1.29455e+18	2020-08-15T08:21:55.000Z	0	0	trust
ofqual algorithm	1.29455e+18	2020-08-15T08:21:29.000Z	1	0	positive
a levels algorithm	1.29455e+18	2020-08-15T08:21:29.000Z	1	0	positive
A level algorithm	1.29455e+18	2020-08-15T08:20:45.000Z	0	0	trust
A level algorithm	1.29455e+18	2020-08-15T08:19:49.000Z	3	0	fear
ofqual algorithm	1.29455e+18	2020-08-15T08:19:46.000Z	1	0	trust
a levels algorithm	1.29455e+18	2020-08-15T08:18:47.000Z	0	0	positive
a-level algorithm	1.29455e+18	2020-08-15T08:18:12.000Z	8	3	negative
a levels algorithm	1.29455e+18	2020-08-15T08:17:32.000Z	2	0	positive
a-level algorithm	1.29455e+18	2020-08-15T08:17:23.000Z	52	17	positive
ofqual algorithm	1.29455e+18	2020-08-15T08:17:05.000Z	1	0	trust
ofqual algorithm	1.29455e+18	2020-08-15T08:16:49.000Z	0	0	trust
a levels algorithm	1.29455e+18	2020-08-15T08:16:26.000Z	71	64	trust
A level algorithm	1.29455e+18	2020-08-15T08:16:10.000Z	0	0	trust
a-level algorithm	1.29455e+18	2020-08-15T08:16:10.000Z	0	0	trust
ofqual algorithm	1.29455e+18	2020-08-15T08:15:37.000Z	17	8	negative
A level algorithm	1.29455e+18	2020-08-15T08:15:13.000Z	526	201	trust
a levels algorithm	1.29455e+18	2020-08-15T08:14:50.000Z	9	4	fear
ofqual algorithm	1.29455e+18	2020-08-15T08:14:07.000Z	0	0	positive
a-level algorithm	1.29455e+18	2020-08-15T08:13:30.000Z	0	0	trust
A level algorithm	1.29455e+18	2020-08-15T08:12:30.000Z	3	3	trust
a-level algorithm	1.29455e+18	2020-08-15T08:12:30.000Z	3	3	trust
a-level algorithm	1.29455e+18	2020-08-15T08:12:30.000Z	1	0	negative
ofqual algorithm	1.29455e+18	2020-08-15T08:12:13.000Z	1	0	positive
a levels algorithm	1.29455e+18	2020-08-15T08:11:05.000Z	1	0	fear
ofqual algorithm	1.29455e+18	2020-08-15T08:11:05.000Z	0	0	positive
A level algorithm	1.29455e+18	2020-08-15T08:11:03.000Z	2	1	trust
a-level algorithm	1.29455e+18	2020-08-15T08:11:03.000Z	2	1	trust
a-levels algorithm	1.29455e+18	2020-08-15T08:11:03.000Z	1	2	trust
A level algorithm	1.29455e+18	2020-08-15T08:10:52.000Z	2	1	trust
a-level algorithm	1.29455e+18	2020-08-15T08:10:52.000Z	2	1	trust
a-level algorithm	1.29455e+18	2020-08-15T08:10:44.000Z	7	2	negative
ofqual algorithm	1.29455e+18	2020-08-15T08:10:40.000Z	6	1	positive
A level algorithm	1.29455e+18	2020-08-15T08:10:16.000Z	0	0	fear
a levels algorithm	1.29455e+18	2020-08-15T08:10:08.000Z	1	1	fear
ofqual algorithm	1.29455e+18	2020-08-15T08:09:58.000Z	1	0	No emotion
a levels algorithm	1.29455e+18	2020-08-15T08:08:53.000Z	1	0	trust
ofqual algorithm	1.29455e+18	2020-08-15T08:08:32.000Z	4	1	anger
a levels algorithm	1.29455e+18	2020-08-15T08:07:45.000Z	0	0	negative
a-level algorithm	1.29455e+18	2020-08-15T08:07:31.000Z	1	0	No emotion
ofqual algorithm	1.29455e+18	2020-08-15T08:07:15.000Z	631	175	trust
a-level algorithm	1.29455e+18	2020-08-15T08:06:39.000Z	30	11	surprise
a-level algorithm	1.29455e+18	2020-08-15T08:06:34.000Z	0	0	anger
ofqual algorithm	1.29455e+18	2020-08-15T08:04:39.000Z	43	13	positive
a-level algorithm	1.29455e+18	2020-08-15T08:04:39.000Z	43	13	positive
A level algorithm	1.29455e+18	2020-08-15T08:04:09.000Z	0	0	trust
a-level algorithm	1.29455e+18	2020-08-15T08:04:09.000Z	0	0	trust
ofqual algorithm	1.29455e+18	2020-08-15T08:03:40.000Z	0	0	trust
#alevelalgorithm	1.29455e+18	2020-08-15T08:03:22.000Z	0	0	No emotion
a-level algorithm	1.29455e+18	2020-08-15T08:02:40.000Z	12	1	trust
ofqual algorithm	1.29454e+18	2020-08-15T08:02:32.000Z	0	0	No emotion
ofqual algorithm	1.29454e+18	2020-08-15T08:02:25.000Z	2	1	anticipation
a levels algorithm	1.29454e+18	2020-08-15T08:02:25.000Z	2	1	anticipation
a levels algorithm	1.29454e+18	2020-08-15T08:02:21.000Z	0	0	positive
A level algorithm	1.29454e+18	2020-08-15T08:01:22.000Z	0	0	trust
a-level algorithm	1.29454e+18	2020-08-15T08:01:22.000Z	0	0	trust
ofqual algorithm	1.29454e+18	2020-08-15T08:00:15.000Z	0	0	negative
A level algorithm	1.29454e+18	2020-08-15T07:59:29.000Z	0	0	positive
a-level algorithm	1.29454e+18	2020-08-15T07:59:29.000Z	0	0	positive
A level algorithm	1.29454e+18	2020-08-15T07:58:43.000Z	1	0	positive
ofqual algorithm	1.29454e+18	2020-08-15T07:58:05.000Z	0	0	negative
a-levels algorithm	1.29454e+18	2020-08-15T07:57:45.000Z	2	3	trust
A level algorithm	1.29454e+18	2020-08-15T07:57:23.000Z	0	0	trust
a-level algorithm	1.29454e+18	2020-08-15T07:57:23.000Z	0	0	trust
ofqual algorithm	1.29454e+18	2020-08-15T07:57:00.000Z	12	1	anger
ofqual algorithm	1.29454e+18	2020-08-15T07:55:56.000Z	0	0	positive
ofqual algorithm	1.29454e+18	2020-08-15T07:55:22.000Z	2	0	No emotion
a-level algorithm	1.29454e+18	2020-08-15T07:55:20.000Z	129	47	negative
ofqual algorithm	1.29454e+18	2020-08-15T07:55:06.000Z	0	0	negative
a-level algorithm	1.29454e+18	2020-08-15T07:54:13.000Z	28	2	negative
a-level algorithm	1.29454e+18	2020-08-15T07:53:27.000Z	1	1	surprise
a-level algorithm	1.29454e+18	2020-08-15T07:53:26.000Z	1	1	No emotion
a levels algorithm	1.29454e+18	2020-08-15T07:53:26.000Z	1	0	anger
A level algorithm	1.29454e+18	2020-08-15T07:52:29.000Z	384	128	negative
a-level algorithm	1.29454e+18	2020-08-15T07:52:29.000Z	384	128	negative
a-level algorithm	1.29454e+18	2020-08-15T07:52:27.000Z	1	0	anger
A level algorithm	1.29454e+18	2020-08-15T07:52:18.000Z	5	1	trust
ofqual algorithm	1.29454e+18	2020-08-15T07:52:11.000Z	26	11	anger
a-level algorithm	1.29454e+18	2020-08-15T07:52:01.000Z	1	0	No emotion
ofqual algorithm	1.29454e+18	2020-08-15T07:51:58.000Z	2	1	trust
ofqual algorithm	1.29454e+18	2020-08-15T07:51:44.000Z	1	1	trust
A level algorithm	1.29454e+18	2020-08-15T07:51:44.000Z	1	1	trust
a-level algorithm	1.29454e+18	2020-08-15T07:51:44.000Z	1	1	trust
a levels algorithm	1.29454e+18	2020-08-15T07:51:41.000Z	6	0	trust
a-level algorithm	1.29454e+18	2020-08-15T07:51:30.000Z	0	0	anger
ofqual algorithm	1.29454e+18	2020-08-15T07:51:04.000Z	222	169	anger
a-level algorithm	1.29454e+18	2020-08-15T07:51:04.000Z	222	169	anger
a-levels algorithm	1.29454e+18	2020-08-15T07:50:47.000Z	0	0	surprise
a-levels algorithm	1.29454e+18	2020-08-15T07:50:38.000Z	2	0	trust
ofqual algorithm	1.29454e+18	2020-08-15T07:49:37.000Z	0	0	trust
a-levels algorithm	1.29454e+18	2020-08-15T07:49:26.000Z	0	0	fear
ofqual algorithm	1.29454e+18	2020-08-15T07:48:29.000Z	5	0	positive
a-level algorithm	1.29454e+18	2020-08-15T07:48:29.000Z	5	0	positive
A level algorithm	1.29454e+18	2020-08-15T07:48:14.000Z	1	1	trust
a levels algorithm	1.29454e+18	2020-08-15T07:48:11.000Z	0	0	negative
a-level algorithm	1.29454e+18	2020-08-15T07:47:56.000Z	1	0	negative
A level algorithm	1.29454e+18	2020-08-15T07:47:47.000Z	0	0	trust
a-level algorithm	1.29454e+18	2020-08-15T07:47:38.000Z	0	0	No emotion
ofqual algorithm	1.29454e+18	2020-08-15T07:47:23.000Z	0	0	anticipation
a-level algorithm	1.29454e+18	2020-08-15T07:47:13.000Z	5	0	No emotion
ofqual algorithm	1.29454e+18	2020-08-15T07:46:59.000Z	0	0	positive
A level algorithm	1.29454e+18	2020-08-15T07:45:15.000Z	2	3	trust
a-levels algorithm	1.29454e+18	2020-08-15T07:45:06.000Z	3	1	positive
a-levels algorithm	1.29454e+18	2020-08-15T07:44:40.000Z	1	0	No emotion
ofqual algorithm	1.29454e+18	2020-08-15T07:44:02.000Z	1	0	No emotion
ofqual algorithm	1.29454e+18	2020-08-15T07:43:53.000Z	0	0	No emotion
A level algorithm	1.29454e+18	2020-08-15T07:43:52.000Z	8	6	fear
ofqual algorithm	1.29454e+18	2020-08-15T07:43:23.000Z	0	0	fear
a-level algorithm	1.29454e+18	2020-08-15T07:43:21.000Z	0	0	fear
ofqual algorithm	1.29454e+18	2020-08-15T07:43:04.000Z	6	0	trust
a-level algorithm	1.29454e+18	2020-08-15T07:42:02.000Z	2	0	trust
ofqual algorithm	1.29454e+18	2020-08-15T07:41:53.000Z	1	0	trust
a levels algorithm	1.29454e+18	2020-08-15T07:41:53.000Z	1	0	trust
a-levels algorithm	1.29454e+18	2020-08-15T07:41:51.000Z	1	0	positive
a-level algorithm	1.29454e+18	2020-08-15T07:40:58.000Z	1	0	trust
a-level algorithm	1.29454e+18	2020-08-15T07:40:57.000Z	0	1	No emotion
a levels algorithm	1.29454e+18	2020-08-15T07:40:54.000Z	24	19	trust
ofqual algorithm	1.29454e+18	2020-08-15T07:40:41.000Z	21	3	trust
A level algorithm	1.29454e+18	2020-08-15T07:38:51.000Z	0	0	trust
A level algorithm	1.29454e+18	2020-08-15T07:38:44.000Z	3	3	fear
ofqual algorithm	1.29454e+18	2020-08-15T07:38:38.000Z	2	1	anger
A level algorithm	1.29454e+18	2020-08-15T07:38:37.000Z	2	0	trust
a-level algorithm	1.29454e+18	2020-08-15T07:38:37.000Z	2	0	trust
a-level algorithm	1.29454e+18	2020-08-15T07:38:22.000Z	0	0	No emotion
a-level algorithm	1.29454e+18	2020-08-15T07:37:55.000Z	0	0	positive
a-levels algorithm	1.29454e+18	2020-08-15T07:37:55.000Z	0	0	positive
A level algorithm	1.29454e+18	2020-08-15T07:37:33.000Z	0	0	trust
a-level algorithm	1.29454e+18	2020-08-15T07:37:33.000Z	0	0	trust
ofqual algorithm	1.29454e+18	2020-08-15T07:37:08.000Z	19	4	trust
ofqual algorithm	1.29454e+18	2020-08-15T07:37:02.000Z	0	0	positive
A level algorithm	1.29454e+18	2020-08-15T07:37:02.000Z	0	0	positive
A level algorithm	1.29454e+18	2020-08-15T07:36:47.000Z	2	0	trust
a-level algorithm	1.29454e+18	2020-08-15T07:36:47.000Z	2	0	trust
a-levels algorithm	1.29454e+18	2020-08-15T07:36:20.000Z	1	1	positive
ofqual algorithm	1.29454e+18	2020-08-15T07:36:14.000Z	0	0	trust
A level algorithm	1.29454e+18	2020-08-15T07:36:08.000Z	2	0	trust
a-level algorithm	1.29454e+18	2020-08-15T07:36:08.000Z	2	0	trust
ofqual algorithm	1.29454e+18	2020-08-15T07:35:46.000Z	6	7	trust
ofqual algorithm	1.29454e+18	2020-08-15T07:35:41.000Z	7	2	negative
a-level algorithm	1.29454e+18	2020-08-15T07:35:40.000Z	0	0	negative
A level algorithm	1.29454e+18	2020-08-15T07:35:17.000Z	2	0	anticipation
ofqual algorithm	1.29454e+18	2020-08-15T07:35:12.000Z	2	0	positive
a-level algorithm	1.29454e+18	2020-08-15T07:34:41.000Z	11	6	fear
A level algorithm	1.29454e+18	2020-08-15T07:34:02.000Z	1	0	fear
a levels algorithm	1.29454e+18	2020-08-15T07:32:50.000Z	7	2	positive
a-level algorithm	1.29454e+18	2020-08-15T07:32:33.000Z	3	1	No emotion
a-level algorithm	1.29454e+18	2020-08-15T07:31:06.000Z	2	0	positive
ofqual algorithm	1.29454e+18	2020-08-15T07:31:01.000Z	0	0	trust
ofqual algorithm	1.29454e+18	2020-08-15T07:30:52.000Z	0	0	negative
A level algorithm	1.29454e+18	2020-08-15T07:30:33.000Z	1	0	trust
A level algorithm	1.29454e+18	2020-08-15T07:29:52.000Z	0	0	positive
ofqual algorithm	1.29454e+18	2020-08-15T07:29:03.000Z	0	0	anger
a-level algorithm	1.29454e+18	2020-08-15T07:28:57.000Z	0	0	No emotion
ofqual algorithm	1.29454e+18	2020-08-15T07:28:51.000Z	0	0	positive
a-levels algorithm	1.29454e+18	2020-08-15T07:27:51.000Z	0	1	positive
ofqual algorithm	1.29454e+18	2020-08-15T07:27:39.000Z	6	1	positive
a-level algorithm	1.29454e+18	2020-08-15T07:27:39.000Z	3	2	anticipation
ofqual algorithm	1.29454e+18	2020-08-15T07:27:23.000Z	2	0	fear
a-level algorithm	1.29454e+18	2020-08-15T07:27:19.000Z	0	0	negative
ofqual algorithm	1.29454e+18	2020-08-15T07:27:05.000Z	0	0	positive
a-level algorithm	1.29454e+18	2020-08-15T07:27:05.000Z	0	0	positive
A level algorithm	1.29454e+18	2020-08-15T07:26:35.000Z	0	0	trust
a-level algorithm	1.29454e+18	2020-08-15T07:26:35.000Z	0	0	trust
a-levels algorithm	1.29454e+18	2020-08-15T07:26:35.000Z	0	0	trust
a levels algorithm	1.29454e+18	2020-08-15T07:26:09.000Z	1	0	positive
a-level algorithm	1.29454e+18	2020-08-15T07:24:21.000Z	0	0	negative
a-levels algorithm	1.29454e+18	2020-08-15T07:24:09.000Z	0	0	fear
A level algorithm	1.29454e+18	2020-08-15T07:24:02.000Z	1	0	fear
A level algorithm	1.29453e+18	2020-08-15T07:22:47.000Z	13	3	No emotion
a levels algorithm	1.29453e+18	2020-08-15T07:22:20.000Z	2	0	anticipation
a-level algorithm	1.29453e+18	2020-08-15T07:22:09.000Z	0	0	positive
ofqual algorithm	1.29453e+18	2020-08-15T07:21:26.000Z	1	0	negative
a levels algorithm	1.29453e+18	2020-08-15T07:20:52.000Z	2	0	fear
ofqual algorithm	1.29453e+18	2020-08-15T07:20:41.000Z	4	5	trust
a levels algorithm	1.29453e+18	2020-08-15T07:19:13.000Z	0	0	trust
ofqual algorithm	1.29453e+18	2020-08-15T07:18:55.000Z	1	0	fear
a levels algorithm	1.29453e+18	2020-08-15T07:18:33.000Z	9	0	positive
a-levels algorithm	1.29453e+18	2020-08-15T07:18:19.000Z	0	0	positive
a-levels algorithm	1.29453e+18	2020-08-15T07:18:17.000Z	6	0	negative
a-level algorithm	1.29453e+18	2020-08-15T07:16:55.000Z	4	1	anticipation
ofqual algorithm	1.29453e+18	2020-08-15T07:16:36.000Z	2	2	No emotion
a-level algorithm	1.29453e+18	2020-08-15T07:15:42.000Z	6	1	positive
a levels algorithm	1.29453e+18	2020-08-15T07:15:33.000Z	0	0	positive
A level algorithm	1.29453e+18	2020-08-15T07:13:51.000Z	0	0	trust
a-level algorithm	1.29453e+18	2020-08-15T07:13:51.000Z	0	0	trust
ofqual algorithm	1.29453e+18	2020-08-15T07:13:44.000Z	1	0	sadness
ofqual algorithm	1.29453e+18	2020-08-15T07:13:38.000Z	1	0	trust
ofqual algorithm	1.29453e+18	2020-08-15T07:13:11.000Z	1	1	positive
ofqual algorithm	1.29453e+18	2020-08-15T07:12:13.000Z	17	5	positive
ofqual algorithm	1.29453e+18	2020-08-15T07:10:51.000Z	0	0	No emotion
ofqual algorithm	1.29453e+18	2020-08-15T07:10:26.000Z	11	8	positive
ofqual algorithm	1.29453e+18	2020-08-15T07:10:10.000Z	19	2	negative
A level algorithm	1.29453e+18	2020-08-15T07:09:36.000Z	0	0	trust
a-level algorithm	1.29453e+18	2020-08-15T07:09:36.000Z	0	0	trust
A level algorithm	1.29453e+18	2020-08-15T07:08:39.000Z	4	5	fear
a-level algorithm	1.29453e+18	2020-08-15T07:08:39.000Z	4	5	fear
ofqual algorithm	1.29453e+18	2020-08-15T07:08:15.000Z	10	1	anger
a-level algorithm	1.29453e+18	2020-08-15T07:08:15.000Z	10	1	anger
A level algorithm	1.29453e+18	2020-08-15T07:07:26.000Z	0	0	trust
a-level algorithm	1.29453e+18	2020-08-15T07:07:26.000Z	0	0	trust
A level algorithm	1.29453e+18	2020-08-15T07:05:45.000Z	2	0	positive
a levels algorithm	1.29453e+18	2020-08-15T07:05:32.000Z	10	1	positive
ofqual algorithm	1.29453e+18	2020-08-15T07:05:15.000Z	408	164	positive
ofqual algorithm	1.29453e+18	2020-08-15T07:04:35.000Z	0	0	negative
a levels algorithm	1.29453e+18	2020-08-15T07:03:31.000Z	40	18	No emotion
a levels algorithm	1.29453e+18	2020-08-15T07:03:21.000Z	0	0	positive
a-level algorithm	1.29453e+18	2020-08-15T07:02:58.000Z	0	0	trust
a levels algorithm	1.29453e+18	2020-08-15T07:01:44.000Z	29	27	trust
a-level algorithm	1.29453e+18	2020-08-15T07:01:44.000Z	29	27	trust
A level algorithm	1.29453e+18	2020-08-15T07:00:10.000Z	0	0	fear
a-level algorithm	1.29453e+18	2020-08-15T07:00:10.000Z	0	0	fear
ofqual algorithm	1.29453e+18	2020-08-15T07:00:03.000Z	12	10	positive
a-level algorithm	1.29453e+18	2020-08-15T07:00:03.000Z	12	10	positive
ofqual algorithm	1.29453e+18	2020-08-15T06:58:44.000Z	15	1	positive
ofqual algorithm	1.29453e+18	2020-08-15T06:58:22.000Z	10	4	fear
A level algorithm	1.29453e+18	2020-08-15T06:58:17.000Z	0	0	negative
a-level algorithm	1.29453e+18	2020-08-15T06:58:16.000Z	9	0	No emotion
a levels algorithm	1.29453e+18	2020-08-15T06:57:56.000Z	0	0	anger
a-levels algorithm	1.29453e+18	2020-08-15T06:57:56.000Z	0	0	anger
a-level algorithm	1.29453e+18	2020-08-15T06:57:45.000Z	0	0	negative
A level algorithm	1.29453e+18	2020-08-15T06:57:34.000Z	0	0	positive
a-level algorithm	1.29453e+18	2020-08-15T06:57:34.000Z	0	0	positive
ofqual algorithm	1.29453e+18	2020-08-15T06:56:55.000Z	0	0	fear
a-level algorithm	1.29453e+18	2020-08-15T06:56:27.000Z	2	0	positive
a levels algorithm	1.29453e+18	2020-08-15T06:55:30.000Z	220	178	negative
a levels algorithm	1.29453e+18	2020-08-15T06:54:03.000Z	18	1	negative
ofqual algorithm	1.29453e+18	2020-08-15T06:52:14.000Z	0	0	fear
ofqual algorithm	1.29453e+18	2020-08-15T06:51:31.000Z	0	0	trust
a levels algorithm	1.29453e+18	2020-08-15T06:51:15.000Z	28	0	trust
a levels algorithm	1.29453e+18	2020-08-15T06:50:51.000Z	25	0	positive
ofqual algorithm	1.29453e+18	2020-08-15T06:50:46.000Z	8	0	positive
A level algorithm	1.29453e+18	2020-08-15T06:50:46.000Z	0	0	trust
ofqual algorithm	1.29453e+18	2020-08-15T06:49:12.000Z	1	0	trust
a levels algorithm	1.29453e+18	2020-08-15T06:49:12.000Z	1	0	trust
A level algorithm	1.29453e+18	2020-08-15T06:49:06.000Z	3	1	negative
a-level algorithm	1.29453e+18	2020-08-15T06:48:41.000Z	0	0	No emotion
ofqual algorithm	1.29453e+18	2020-08-15T06:48:37.000Z	1	1	trust
ofqual algorithm	1.29453e+18	2020-08-15T06:48:34.000Z	0	0	positive
A level algorithm	1.29453e+18	2020-08-15T06:47:19.000Z	0	0	positive
ofqual algorithm	1.29453e+18	2020-08-15T06:47:13.000Z	3	0	negative
a levels algorithm	1.29453e+18	2020-08-15T06:47:13.000Z	3	0	negative
A level algorithm	1.29453e+18	2020-08-15T06:47:06.000Z	0	0	trust
a-level algorithm	1.29453e+18	2020-08-15T06:47:06.000Z	0	0	trust
ofqual algorithm	1.29453e+18	2020-08-15T06:46:28.000Z	0	0	negative
A level algorithm	1.29453e+18	2020-08-15T06:46:25.000Z	0	0	trust
ofqual algorithm	1.29453e+18	2020-08-15T06:44:43.000Z	7	2	trust
a-level algorithm	1.29453e+18	2020-08-15T06:44:43.000Z	7	2	trust
A level algorithm	1.29453e+18	2020-08-15T06:44:10.000Z	0	0	negative
a levels algorithm	1.29453e+18	2020-08-15T06:43:39.000Z	1	0	positive
ofqual algorithm	1.29452e+18	2020-08-15T06:42:57.000Z	0	1	No emotion
ofqual algorithm	1.29452e+18	2020-08-15T06:41:40.000Z	1	1	positive
a-level algorithm	1.29452e+18	2020-08-15T06:40:50.000Z	18	1	positive
ofqual algorithm	1.29452e+18	2020-08-15T06:39:15.000Z	604	397	No emotion
a levels algorithm	1.29452e+18	2020-08-15T06:39:15.000Z	604	397	No emotion
a-levels algorithm	1.29452e+18	2020-08-15T06:39:15.000Z	604	397	No emotion
ofqual algorithm	1.29452e+18	2020-08-15T06:38:51.000Z	1	0	negative
a-level algorithm	1.29452e+18	2020-08-15T06:37:15.000Z	0	0	anger
ofqual algorithm	1.29452e+18	2020-08-15T06:34:11.000Z	0	0	positive
a-level algorithm	1.29452e+18	2020-08-15T06:31:51.000Z	1	0	positive
a-level algorithm	1.29452e+18	2020-08-15T06:30:37.000Z	43	26	No emotion
ofqual algorithm	1.29452e+18	2020-08-15T06:30:15.000Z	7	1	negative
ofqual algorithm	1.29452e+18	2020-08-15T06:30:12.000Z	0	0	trust
ofqual algorithm	1.29452e+18	2020-08-15T06:30:00.000Z	10	6	positive
ofqual algorithm	1.29452e+18	2020-08-15T06:29:40.000Z	0	0	negative
a-level algorithm	1.29452e+18	2020-08-15T06:29:40.000Z	0	0	negative
a-level algorithm	1.29452e+18	2020-08-15T06:29:02.000Z	9	3	positive
A level algorithm	1.29452e+18	2020-08-15T06:28:57.000Z	0	0	trust
a-level algorithm	1.29452e+18	2020-08-15T06:28:57.000Z	0	0	trust
a levels algorithm	1.29452e+18	2020-08-15T06:27:56.000Z	0	0	trust
A level algorithm	1.29452e+18	2020-08-15T06:26:29.000Z	0	0	anticipation
a levels algorithm	1.29452e+18	2020-08-15T06:23:07.000Z	1	0	positive
A level algorithm	1.29452e+18	2020-08-15T06:21:50.000Z	2	1	trust
ofqual algorithm	1.29452e+18	2020-08-15T06:21:07.000Z	0	0	positive
a levels algorithm	1.29452e+18	2020-08-15T06:19:54.000Z	2	1	positive
a-level algorithm	1.29452e+18	2020-08-15T06:19:38.000Z	1490	415	trust
a-level algorithm	1.29452e+18	2020-08-15T06:17:53.000Z	1	1	trust
ofqual algorithm	1.29452e+18	2020-08-15T06:16:38.000Z	0	0	negative
a-level algorithm	1.29452e+18	2020-08-15T06:16:38.000Z	0	0	negative
a levels algorithm	1.29452e+18	2020-08-15T06:15:39.000Z	0	0	fear
a-level algorithm	1.29452e+18	2020-08-15T06:15:36.000Z	0	0	No emotion
a-level algorithm	1.29452e+18	2020-08-15T06:13:58.000Z	1	0	positive
a levels algorithm	1.29452e+18	2020-08-15T06:13:02.000Z	4	1	anger
ofqual algorithm	1.29452e+18	2020-08-15T06:10:31.000Z	0	0	negative
A level algorithm	1.29452e+18	2020-08-15T06:09:22.000Z	0	0	trust
a-level algorithm	1.29452e+18	2020-08-15T06:09:22.000Z	0	0	trust
a-levels algorithm	1.29452e+18	2020-08-15T06:09:22.000Z	0	0	trust
A level algorithm	1.29452e+18	2020-08-15T06:09:07.000Z	0	0	trust
a-level algorithm	1.29452e+18	2020-08-15T06:08:17.000Z	0	0	trust
a-level algorithm	1.29452e+18	2020-08-15T06:07:02.000Z	0	0	No emotion
ofqual algorithm	1.29452e+18	2020-08-15T06:06:43.000Z	0	0	positive
a-levels algorithm	1.29452e+18	2020-08-15T06:06:11.000Z	4	0	positive
A level algorithm	1.29452e+18	2020-08-15T06:06:08.000Z	6	0	fear
A level algorithm	1.29452e+18	2020-08-15T06:05:26.000Z	1	0	positive
a levels algorithm	1.29452e+18	2020-08-15T06:04:51.000Z	0	0	No emotion
a levels algorithm	1.29452e+18	2020-08-15T06:04:47.000Z	12	7	negative
a levels algorithm	1.29452e+18	2020-08-15T06:04:22.000Z	1	0	anger
a-levels algorithm	1.29451e+18	2020-08-15T05:57:17.000Z	0	0	fear
ofqual algorithm	1.29451e+18	2020-08-15T05:54:12.000Z	0	0	negative
a levels algorithm	1.29451e+18	2020-08-15T05:54:12.000Z	0	0	negative
ofqual algorithm	1.29451e+18	2020-08-15T05:53:49.000Z	6	9	positive
a-level algorithm	1.29451e+18	2020-08-15T05:52:17.000Z	0	0	fear
ofqual algorithm	1.29451e+18	2020-08-15T05:46:43.000Z	0	0	negative
A level algorithm	1.29451e+18	2020-08-15T05:46:22.000Z	3	0	trust
a-level algorithm	1.29451e+18	2020-08-15T05:46:22.000Z	3	0	trust
A level algorithm	1.29451e+18	2020-08-15T05:46:20.000Z	0	0	anger
ofqual algorithm	1.29451e+18	2020-08-15T05:44:30.000Z	0	0	positive
A level algorithm	1.29451e+18	2020-08-15T05:44:09.000Z	0	0	fear
a-level algorithm	1.29451e+18	2020-08-15T05:44:09.000Z	0	0	fear
a-level algorithm	1.29451e+18	2020-08-15T05:42:45.000Z	2	0	No emotion
A level algorithm	1.29451e+18	2020-08-15T05:39:21.000Z	0	0	trust
a-level algorithm	1.29451e+18	2020-08-15T05:39:21.000Z	0	0	trust
ofqual algorithm	1.29451e+18	2020-08-15T05:38:05.000Z	1	0	anger
A level algorithm	1.29451e+18	2020-08-15T05:37:32.000Z	2	1	trust
A level algorithm	1.29451e+18	2020-08-15T05:35:39.000Z	0	0	trust
A level algorithm	1.29451e+18	2020-08-15T05:34:45.000Z	2	2	trust
a-level algorithm	1.29451e+18	2020-08-15T05:34:45.000Z	2	2	trust
a-levels algorithm	1.29451e+18	2020-08-15T05:33:41.000Z	0	0	No emotion
a-levels algorithm	1.29451e+18	2020-08-15T05:33:37.000Z	4	1	positive
A level algorithm	1.29451e+18	2020-08-15T05:31:35.000Z	0	0	trust
a-level algorithm	1.29451e+18	2020-08-15T05:31:35.000Z	0	0	trust
a levels algorithm	1.29451e+18	2020-08-15T05:31:26.000Z	2	0	positive
a-level algorithm	1.29451e+18	2020-08-15T05:30:00.000Z	3	3	negative
a-levels algorithm	1.29451e+18	2020-08-15T05:28:22.000Z	0	0	positive
a-level algorithm	1.29451e+18	2020-08-15T05:26:26.000Z	941	298	negative
a-level algorithm	1.29451e+18	2020-08-15T05:26:06.000Z	7	4	fear
ofqual algorithm	1.2945e+18	2020-08-15T05:19:11.000Z	95	68	fear
ofqual algorithm	1.2945e+18	2020-08-15T05:18:57.000Z	2	1	fear
A level algorithm	1.2945e+18	2020-08-15T05:18:57.000Z	2	1	fear
a-level algorithm	1.2945e+18	2020-08-15T05:14:38.000Z	0	0	No emotion
ofqual algorithm	1.2945e+18	2020-08-15T05:12:34.000Z	1	0	negative
A level algorithm	1.2945e+18	2020-08-15T05:09:37.000Z	1	0	fear
A level algorithm	1.2945e+18	2020-08-15T05:08:20.000Z	0	0	trust
a-level algorithm	1.2945e+18	2020-08-15T05:08:20.000Z	0	0	trust
a-level algorithm	1.2945e+18	2020-08-15T05:04:54.000Z	1	0	anticipation
ofqual algorithm	1.2945e+18	2020-08-15T05:01:21.000Z	6	1	fear
A level algorithm	1.2945e+18	2020-08-15T05:00:43.000Z	0	0	trust
a-level algorithm	1.2945e+18	2020-08-15T05:00:43.000Z	0	0	trust
a-level algorithm	1.2945e+18	2020-08-15T04:54:43.000Z	10	3	negative
a-levels algorithm	1.2945e+18	2020-08-15T04:54:21.000Z	76	33	negative
ofqual algorithm	1.29449e+18	2020-08-15T04:43:04.000Z	0	0	negative
ofqual algorithm	1.29449e+18	2020-08-15T04:41:38.000Z	0	0	positive
a-level algorithm	1.29449e+18	2020-08-15T04:41:21.000Z	3	0	fear
ofqual algorithm	1.29449e+18	2020-08-15T04:26:52.000Z	0	0	positive
A level algorithm	1.29449e+18	2020-08-15T04:24:43.000Z	4	1	fear
a-level algorithm	1.29449e+18	2020-08-15T04:23:26.000Z	3	1	anticipation
a-level algorithm	1.29449e+18	2020-08-15T04:22:03.000Z	5	3	trust
ofqual algorithm	1.29449e+18	2020-08-15T04:21:18.000Z	0	0	positive
a-level algorithm	1.29449e+18	2020-08-15T04:19:22.000Z	0	1	negative
A level algorithm	1.29449e+18	2020-08-15T04:15:43.000Z	0	0	trust
a-level algorithm	1.29449e+18	2020-08-15T04:15:43.000Z	0	0	trust
a-level algorithm	1.29448e+18	2020-08-15T03:54:25.000Z	0	0	negative
A level algorithm	1.29448e+18	2020-08-15T03:46:55.000Z	0	0	trust
a-level algorithm	1.29448e+18	2020-08-15T03:46:55.000Z	0	0	trust
A level algorithm	1.29448e+18	2020-08-15T03:42:50.000Z	3	2	trust
a-level algorithm	1.29448e+18	2020-08-15T03:42:50.000Z	3	2	trust
a-level algorithm	1.29448e+18	2020-08-15T03:29:50.000Z	2	0	negative
a levels algorithm	1.29447e+18	2020-08-15T03:18:36.000Z	0	0	No emotion
a-levels algorithm	1.29447e+18	2020-08-15T03:07:28.000Z	6	0	trust
A level algorithm	1.29447e+18	2020-08-15T03:05:10.000Z	0	0	positive
ofqual algorithm	1.29447e+18	2020-08-15T02:59:36.000Z	2	1	trust
A level algorithm	1.29447e+18	2020-08-15T02:59:36.000Z	2	1	trust
a-level algorithm	1.29447e+18	2020-08-15T02:59:36.000Z	2	1	trust
A level algorithm	1.29447e+18	2020-08-15T02:54:36.000Z	0	0	sadness
A level algorithm	1.29447e+18	2020-08-15T02:51:22.000Z	0	0	trust
a-level algorithm	1.29447e+18	2020-08-15T02:51:22.000Z	0	0	trust
A level algorithm	1.29447e+18	2020-08-15T02:51:08.000Z	0	0	trust
a-level algorithm	1.29447e+18	2020-08-15T02:51:08.000Z	0	0	trust
A level algorithm	1.29447e+18	2020-08-15T02:47:46.000Z	1	0	trust
a-level algorithm	1.29447e+18	2020-08-15T02:47:46.000Z	1	0	trust
A level algorithm	1.29446e+18	2020-08-15T02:43:16.000Z	0	0	trust
a-level algorithm	1.29446e+18	2020-08-15T02:43:16.000Z	0	0	trust
A level algorithm	1.29446e+18	2020-08-15T02:31:33.000Z	3	2	trust
a-level algorithm	1.29446e+18	2020-08-15T02:31:33.000Z	3	2	trust
A level algorithm	1.29446e+18	2020-08-15T02:27:48.000Z	0	0	trust
a-level algorithm	1.29446e+18	2020-08-15T02:27:48.000Z	0	0	trust
A level algorithm	1.29446e+18	2020-08-15T02:17:55.000Z	0	0	trust
a-level algorithm	1.29446e+18	2020-08-15T02:17:55.000Z	0	0	trust
A level algorithm	1.29446e+18	2020-08-15T02:16:08.000Z	0	0	positive
A level algorithm	1.29445e+18	2020-08-15T01:57:31.000Z	0	0	trust
a-level algorithm	1.29445e+18	2020-08-15T01:57:31.000Z	0	0	trust
ofqual algorithm	1.29445e+18	2020-08-15T01:51:58.000Z	2	0	anticipation
A level algorithm	1.29445e+18	2020-08-15T01:51:15.000Z	0	0	trust
a-level algorithm	1.29445e+18	2020-08-15T01:51:15.000Z	0	0	trust
a-levels algorithm	1.29445e+18	2020-08-15T01:46:44.000Z	4	0	fear
a levels algorithm	1.29445e+18	2020-08-15T01:29:21.000Z	0	0	positive
ofqual algorithm	1.29444e+18	2020-08-15T01:24:58.000Z	8	1	positive
ofqual algorithm	1.29444e+18	2020-08-15T01:22:18.000Z	1	0	trust
ofqual algorithm	1.29444e+18	2020-08-15T01:20:27.000Z	10	1	positive
a levels algorithm	1.29444e+18	2020-08-15T01:10:08.000Z	0	0	negative
a-level algorithm	1.29444e+18	2020-08-15T01:10:08.000Z	0	0	negative
a-levels algorithm	1.29444e+18	2020-08-15T01:10:08.000Z	0	0	negative
ofqual algorithm	1.29444e+18	2020-08-15T01:08:23.000Z	0	0	trust
a levels algorithm	1.29444e+18	2020-08-15T01:08:23.000Z	0	0	trust
ofqual algorithm	1.29444e+18	2020-08-15T01:05:38.000Z	0	0	trust
a levels algorithm	1.29444e+18	2020-08-15T01:05:38.000Z	0	0	trust
ofqual algorithm	1.29444e+18	2020-08-15T01:04:26.000Z	0	0	trust
a levels algorithm	1.29444e+18	2020-08-15T01:04:26.000Z	0	0	trust
A level algorithm	1.29444e+18	2020-08-15T01:03:19.000Z	0	0	trust
a-level algorithm	1.29444e+18	2020-08-15T01:03:19.000Z	0	0	trust
A level algorithm	1.29444e+18	2020-08-15T01:02:45.000Z	1	0	trust
A level algorithm	1.29444e+18	2020-08-15T01:01:40.000Z	0	0	No emotion
a levels algorithm	1.29444e+18	2020-08-15T01:01:35.000Z	10	1	positive
ofqual algorithm	1.29444e+18	2020-08-15T00:59:10.000Z	0	0	trust
a levels algorithm	1.29444e+18	2020-08-15T00:59:10.000Z	0	0	trust
ofqual algorithm	1.29444e+18	2020-08-15T00:56:24.000Z	0	0	trust
a levels algorithm	1.29444e+18	2020-08-15T00:56:24.000Z	0	0	trust
ofqual algorithm	1.29444e+18	2020-08-15T00:46:54.000Z	2	0	positive
ofqual algorithm	1.29443e+18	2020-08-15T00:44:34.000Z	1	0	trust
a levels algorithm	1.29443e+18	2020-08-15T00:44:34.000Z	1	0	trust
ofqual algorithm	1.29443e+18	2020-08-15T00:41:20.000Z	124	18	positive
ofqual algorithm	1.29443e+18	2020-08-15T00:40:49.000Z	0	0	trust
a levels algorithm	1.29443e+18	2020-08-15T00:40:49.000Z	0	0	trust
a-levels algorithm	1.29443e+18	2020-08-15T00:39:32.000Z	0	1	anger
a-level algorithm	1.29443e+18	2020-08-15T00:37:58.000Z	0	0	negative
ofqual algorithm	1.29443e+18	2020-08-15T00:34:50.000Z	1	0	positive
a-level algorithm	1.29443e+18	2020-08-15T00:30:10.000Z	0	1	No emotion
a-level algorithm	1.29443e+18	2020-08-15T00:26:42.000Z	0	0	No emotion
ofqual algorithm	1.29443e+18	2020-08-15T00:22:07.000Z	0	0	No emotion
A level algorithm	1.29443e+18	2020-08-15T00:21:37.000Z	10	2	positive
A level algorithm	1.29443e+18	2020-08-15T00:16:06.000Z	0	0	trust
a-level algorithm	1.29443e+18	2020-08-15T00:16:06.000Z	0	0	trust
a levels algorithm	1.29443e+18	2020-08-15T00:12:21.000Z	9	8	No emotion
a-level algorithm	1.29443e+18	2020-08-15T00:10:13.000Z	0	0	No emotion
ofqual algorithm	1.29443e+18	2020-08-15T00:06:15.000Z	1	0	positive
a-levels algorithm	1.29442e+18	2020-08-15T00:04:18.000Z	0	0	positive
a-levels algorithm	1.29442e+18	2020-08-15T00:03:58.000Z	0	0	anticipation

## Sheet: 16-8
Label	EntryID	Published	FavouriteCount	Retweets	Emotion
a-level algorithm	1.29515e+18	2020-08-16T23:56:37.000Z	1	0	fear
ofqual algorithm	1.29515e+18	2020-08-16T23:55:31.000Z	0	0	negative
a-level algorithm	1.29515e+18	2020-08-16T23:51:22.000Z	0	0	trust
ofqual algorithm	1.29515e+18	2020-08-16T23:50:49.000Z	0	0	positive
ofqual algorithm	1.29515e+18	2020-08-16T23:50:05.000Z	0	0	anger
a levels algorithm	1.29515e+18	2020-08-16T23:49:47.000Z	0	0	positive
a levels algorithm	1.29515e+18	2020-08-16T23:48:50.000Z	0	0	trust
ofqual algorithm	1.29515e+18	2020-08-16T23:47:10.000Z	0	0	positive
ofqual algorithm	1.29514e+18	2020-08-16T23:43:38.000Z	0	0	negative
a-level algorithm	1.29514e+18	2020-08-16T23:38:42.000Z	0	0	anger
ofqual algorithm	1.29514e+18	2020-08-16T23:36:31.000Z	0	0	No emotion
ofqual algorithm	1.29514e+18	2020-08-16T23:34:30.000Z	0	0	anticipation
ofqual algorithm	1.29514e+18	2020-08-16T23:31:35.000Z	0	0	negative
a-level algorithm	1.29514e+18	2020-08-16T23:27:09.000Z	0	0	fear
ofqual algorithm	1.29514e+18	2020-08-16T23:26:13.000Z	0	0	trust
A level algorithm	1.29514e+18	2020-08-16T23:26:03.000Z	0	0	negative
a-level algorithm	1.29514e+18	2020-08-16T23:26:03.000Z	0	0	negative
ofqual algorithm	1.29514e+18	2020-08-16T23:25:02.000Z	0	0	trust
A level algorithm	1.29514e+18	2020-08-16T23:22:47.000Z	0	0	negative
a-level algorithm	1.29514e+18	2020-08-16T23:22:47.000Z	0	0	negative
a levels algorithm	1.29514e+18	2020-08-16T23:22:44.000Z	1	0	positive
ofqual algorithm	1.29514e+18	2020-08-16T23:22:27.000Z	1	0	trust
ofqual algorithm	1.29514e+18	2020-08-16T23:22:26.000Z	0	0	negative
ofqual algorithm	1.29514e+18	2020-08-16T23:21:23.000Z	4	0	No emotion
a-level algorithm	1.29514e+18	2020-08-16T23:17:20.000Z	1	0	trust
ofqual algorithm	1.29514e+18	2020-08-16T23:17:20.000Z	0	0	anger
a-levels algorithm	1.29514e+18	2020-08-16T23:14:39.000Z	4	4	negative
ofqual algorithm	1.29514e+18	2020-08-16T23:12:42.000Z	0	0	positive
ofqual algorithm	1.29514e+18	2020-08-16T23:09:58.000Z	1	0	trust
ofqual algorithm	1.29514e+18	2020-08-16T23:09:08.000Z	10	4	No emotion
ofqual algorithm	1.29514e+18	2020-08-16T23:08:21.000Z	1	0	negative
ofqual algorithm	1.29514e+18	2020-08-16T23:07:29.000Z	0	0	positive
a-level algorithm	1.29514e+18	2020-08-16T23:07:08.000Z	0	0	fear
a levels algorithm	1.29513e+18	2020-08-16T23:07:00.000Z	0	0	positive
ofqual algorithm	1.29513e+18	2020-08-16T23:06:41.000Z	19	10	negative
ofqual algorithm	1.29513e+18	2020-08-16T23:06:22.000Z	0	0	No emotion
ofqual algorithm	1.29513e+18	2020-08-16T23:04:28.000Z	0	0	fear
ofqual algorithm	1.29513e+18	2020-08-16T23:02:27.000Z	13	3	positive
ofqual algorithm	1.29513e+18	2020-08-16T22:59:51.000Z	0	0	positive
ofqual algorithm	1.29513e+18	2020-08-16T22:57:21.000Z	10	4	negative
ofqual algorithm	1.29513e+18	2020-08-16T22:57:20.000Z	0	0	fear
a-levels algorithm	1.29513e+18	2020-08-16T22:53:48.000Z	1	0	negative
a-levels algorithm	1.29513e+18	2020-08-16T22:53:45.000Z	3	1	No emotion
ofqual algorithm	1.29513e+18	2020-08-16T22:53:38.000Z	0	0	trust
a-level algorithm	1.29513e+18	2020-08-16T22:51:45.000Z	3	4	fear
ofqual algorithm	1.29513e+18	2020-08-16T22:51:22.000Z	0	0	fear
a levels algorithm	1.29513e+18	2020-08-16T22:51:22.000Z	0	0	fear
ofqual algorithm	1.29513e+18	2020-08-16T22:50:04.000Z	0	0	No emotion
ofqual algorithm	1.29513e+18	2020-08-16T22:45:52.000Z	12	5	trust
ofqual algorithm	1.29513e+18	2020-08-16T22:44:43.000Z	0	0	trust
ofqual algorithm	1.29513e+18	2020-08-16T22:42:48.000Z	0	0	trust
ofqual algorithm	1.29513e+18	2020-08-16T22:39:47.000Z	3	3	trust
ofqual algorithm	1.29513e+18	2020-08-16T22:38:44.000Z	0	0	positive
ofqual algorithm	1.29513e+18	2020-08-16T22:38:27.000Z	9	1	No emotion
ofqual algorithm	1.29513e+18	2020-08-16T22:38:21.000Z	13	4	trust
ofqual algorithm	1.29513e+18	2020-08-16T22:37:15.000Z	1	0	negative
A level algorithm	1.29513e+18	2020-08-16T22:36:42.000Z	4	1	negative
a-level algorithm	1.29513e+18	2020-08-16T22:36:42.000Z	4	1	negative
ofqual algorithm	1.29513e+18	2020-08-16T22:35:11.000Z	1	0	positive
ofqual algorithm	1.29513e+18	2020-08-16T22:33:28.000Z	0	0	positive
a levels algorithm	1.29513e+18	2020-08-16T22:31:51.000Z	0	0	anticipation
a-level algorithm	1.29513e+18	2020-08-16T22:31:36.000Z	0	0	anger
a-levels algorithm	1.29513e+18	2020-08-16T22:31:10.000Z	0	0	positive
ofqual algorithm	1.29513e+18	2020-08-16T22:29:54.000Z	5	2	positive
a-levels algorithm	1.29513e+18	2020-08-16T22:29:54.000Z	5	2	positive
a-level algorithm	1.29513e+18	2020-08-16T22:29:50.000Z	27	2	negative
ofqual algorithm	1.29513e+18	2020-08-16T22:29:10.000Z	1	1	fear
ofqual algorithm	1.29513e+18	2020-08-16T22:28:31.000Z	2	0	positive
ofqual algorithm	1.29512e+18	2020-08-16T22:27:16.000Z	18	9	surprise
a-level algorithm	1.29512e+18	2020-08-16T22:25:07.000Z	8	0	negative
A level algorithm	1.29512e+18	2020-08-16T22:23:21.000Z	0	1	positive
ofqual algorithm	1.29512e+18	2020-08-16T22:22:51.000Z	0	0	trust
a levels algorithm	1.29512e+18	2020-08-16T22:22:28.000Z	0	0	negative
ofqual algorithm	1.29512e+18	2020-08-16T22:20:32.000Z	0	0	No emotion
ofqual algorithm	1.29512e+18	2020-08-16T22:19:55.000Z	0	0	negative
a levels algorithm	1.29512e+18	2020-08-16T22:19:43.000Z	5	1	anger
a-level algorithm	1.29512e+18	2020-08-16T22:18:56.000Z	0	0	No emotion
ofqual algorithm	1.29512e+18	2020-08-16T22:18:14.000Z	7	2	No emotion
a-levels algorithm	1.29512e+18	2020-08-16T22:16:12.000Z	0	0	anger
a-levels algorithm	1.29512e+18	2020-08-16T22:15:22.000Z	3	0	positive
ofqual algorithm	1.29512e+18	2020-08-16T22:14:47.000Z	0	0	positive
ofqual algorithm	1.29512e+18	2020-08-16T22:14:23.000Z	8	3	negative
a levels algorithm	1.29512e+18	2020-08-16T22:13:59.000Z	6	0	positive
ofqual algorithm	1.29512e+18	2020-08-16T22:12:29.000Z	2	0	trust
ofqual algorithm	1.29512e+18	2020-08-16T22:11:53.000Z	7	4	positive
ofqual algorithm	1.29512e+18	2020-08-16T22:11:44.000Z	2	0	anger
ofqual algorithm	1.29512e+18	2020-08-16T22:10:35.000Z	5	0	positive
ofqual algorithm	1.29512e+18	2020-08-16T22:10:03.000Z	2	5	trust
a-level algorithm	1.29512e+18	2020-08-16T22:10:03.000Z	2	5	trust
ofqual algorithm	1.29512e+18	2020-08-16T22:10:02.000Z	9	3	positive
ofqual algorithm	1.29512e+18	2020-08-16T22:08:58.000Z	5	3	negative
ofqual algorithm	1.29512e+18	2020-08-16T22:08:54.000Z	0	0	anger
ofqual algorithm	1.29512e+18	2020-08-16T22:08:03.000Z	11	2	anticipation
ofqual algorithm	1.29512e+18	2020-08-16T22:06:12.000Z	2	0	anticipation
a-level algorithm	1.29512e+18	2020-08-16T22:05:05.000Z	0	0	positive
ofqual algorithm	1.29512e+18	2020-08-16T22:03:27.000Z	1	0	trust
A level algorithm	1.29512e+18	2020-08-16T22:03:11.000Z	0	0	fear
ofqual algorithm	1.29512e+18	2020-08-16T22:02:30.000Z	0	0	No emotion
ofqual algorithm	1.29512e+18	2020-08-16T22:01:02.000Z	0	0	negative
ofqual algorithm	1.29512e+18	2020-08-16T22:00:28.000Z	1	0	anger
a levels algorithm	1.29512e+18	2020-08-16T22:00:11.000Z	50	1	negative
ofqual algorithm	1.29512e+18	2020-08-16T21:59:37.000Z	1	0	positive
ofqual algorithm	1.29512e+18	2020-08-16T21:59:24.000Z	0	0	trust
a levels algorithm	1.29512e+18	2020-08-16T21:59:24.000Z	0	0	trust
a-level algorithm	1.29512e+18	2020-08-16T21:59:24.000Z	0	0	trust
a levels algorithm	1.29512e+18	2020-08-16T21:58:41.000Z	4	0	anger
ofqual algorithm	1.29512e+18	2020-08-16T21:57:57.000Z	0	0	fear
a levels algorithm	1.29512e+18	2020-08-16T21:57:16.000Z	2	0	positive
ofqual algorithm	1.29512e+18	2020-08-16T21:55:37.000Z	0	0	positive
ofqual algorithm	1.29512e+18	2020-08-16T21:52:30.000Z	3	0	negative
ofqual algorithm	1.29512e+18	2020-08-16T21:51:35.000Z	19	4	trust
a-level algorithm	1.29512e+18	2020-08-16T21:49:13.000Z	3	0	negative
A level algorithm	1.29512e+18	2020-08-16T21:49:10.000Z	0	0	negative
ofqual algorithm	1.29511e+18	2020-08-16T21:47:28.000Z	0	0	positive
a levels algorithm	1.29511e+18	2020-08-16T21:47:23.000Z	2	0	positive
a-levels algorithm	1.29511e+18	2020-08-16T21:46:15.000Z	4	1	fear
ofqual algorithm	1.29511e+18	2020-08-16T21:45:38.000Z	5	0	positive
a levels algorithm	1.29511e+18	2020-08-16T21:45:24.000Z	0	0	anticipation
a levels algorithm	1.29511e+18	2020-08-16T21:44:36.000Z	2	0	negative
a-level algorithm	1.29511e+18	2020-08-16T21:44:04.000Z	0	0	fear
a levels algorithm	1.29511e+18	2020-08-16T21:43:40.000Z	0	0	negative
ofqual algorithm	1.29511e+18	2020-08-16T21:42:13.000Z	0	0	fear
a levels algorithm	1.29511e+18	2020-08-16T21:41:51.000Z	0	0	negative
ofqual algorithm	1.29511e+18	2020-08-16T21:41:07.000Z	1	0	negative
ofqual algorithm	1.29511e+18	2020-08-16T21:40:40.000Z	0	0	trust
A level algorithm	1.29511e+18	2020-08-16T21:40:05.000Z	1	0	negative
a-level algorithm	1.29511e+18	2020-08-16T21:39:13.000Z	153	89	negative
a-levels algorithm	1.29511e+18	2020-08-16T21:39:13.000Z	153	89	negative
ofqual algorithm	1.29511e+18	2020-08-16T21:38:46.000Z	3	0	positive
ofqual algorithm	1.29511e+18	2020-08-16T21:36:25.000Z	8	0	negative
a levels algorithm	1.29511e+18	2020-08-16T21:36:09.000Z	6	0	negative
ofqual algorithm	1.29511e+18	2020-08-16T21:35:13.000Z	1	0	No emotion
ofqual algorithm	1.29511e+18	2020-08-16T21:34:18.000Z	5	2	trust
ofqual algorithm	1.29511e+18	2020-08-16T21:32:30.000Z	0	0	positive
ofqual algorithm	1.29511e+18	2020-08-16T21:32:20.000Z	0	0	negative
ofqual algorithm	1.29511e+18	2020-08-16T21:30:45.000Z	51	6	positive
a levels algorithm	1.29511e+18	2020-08-16T21:30:01.000Z	6	1	surprise
ofqual algorithm	1.29511e+18	2020-08-16T21:29:24.000Z	0	0	trust
ofqual algorithm	1.29511e+18	2020-08-16T21:29:19.000Z	1	0	positive
ofqual algorithm	1.29511e+18	2020-08-16T21:29:16.000Z	1	0	negative
ofqual algorithm	1.29511e+18	2020-08-16T21:27:03.000Z	22	2	positive
ofqual algorithm	1.29511e+18	2020-08-16T21:26:21.000Z	0	0	fear
a-level algorithm	1.29511e+18	2020-08-16T21:24:58.000Z	18	4	negative
ofqual algorithm	1.29511e+18	2020-08-16T21:23:11.000Z	7	1	No emotion
ofqual algorithm	1.29511e+18	2020-08-16T21:22:37.000Z	0	1	positive
ofqual algorithm	1.29511e+18	2020-08-16T21:22:27.000Z	1	0	positive
A level algorithm	1.29511e+18	2020-08-16T21:21:14.000Z	0	1	trust
A level algorithm	1.29511e+18	2020-08-16T21:20:49.000Z	0	0	negative
ofqual algorithm	1.29511e+18	2020-08-16T21:19:45.000Z	5	0	No emotion
ofqual algorithm	1.29511e+18	2020-08-16T21:19:32.000Z	19	2	negative
ofqual algorithm	1.29511e+18	2020-08-16T21:19:31.000Z	2	0	anger
ofqual algorithm	1.29511e+18	2020-08-16T21:19:17.000Z	0	0	negative
ofqual algorithm	1.29511e+18	2020-08-16T21:16:58.000Z	1	0	anger
ofqual algorithm	1.29511e+18	2020-08-16T21:16:41.000Z	14	9	anticipation
a levels algorithm	1.29511e+18	2020-08-16T21:15:18.000Z	0	0	anger
ofqual algorithm	1.29511e+18	2020-08-16T21:13:02.000Z	29	8	negative
ofqual algorithm	1.29511e+18	2020-08-16T21:12:58.000Z	0	0	positive
ofqual algorithm	1.29511e+18	2020-08-16T21:11:43.000Z	2	0	negative
ofqual algorithm	1.29511e+18	2020-08-16T21:10:23.000Z	0	0	positive
a-level algorithm	1.29511e+18	2020-08-16T21:09:31.000Z	0	0	fear
ofqual algorithm	1.29511e+18	2020-08-16T21:08:12.000Z	1	0	negative
ofqual algorithm	1.29511e+18	2020-08-16T21:08:01.000Z	0	0	trust
ofqual algorithm	1.29511e+18	2020-08-16T21:08:00.000Z	71	38	positive
ofqual algorithm	1.2951e+18	2020-08-16T21:07:34.000Z	0	0	positive
ofqual algorithm	1.2951e+18	2020-08-16T21:05:59.000Z	0	0	negative
ofqual algorithm	1.2951e+18	2020-08-16T21:05:17.000Z	297	147	negative
a levels algorithm	1.2951e+18	2020-08-16T21:05:09.000Z	0	0	negative
a-level algorithm	1.2951e+18	2020-08-16T21:03:58.000Z	0	0	No emotion
ofqual algorithm	1.2951e+18	2020-08-16T21:03:18.000Z	0	0	trust
ofqual algorithm	1.2951e+18	2020-08-16T21:00:24.000Z	2	0	anticipation
a levels algorithm	1.2951e+18	2020-08-16T21:00:10.000Z	2	0	negative
ofqual algorithm	1.2951e+18	2020-08-16T20:59:43.000Z	0	0	trust
A level algorithm	1.2951e+18	2020-08-16T20:59:38.000Z	0	1	positive
a-level algorithm	1.2951e+18	2020-08-16T20:59:38.000Z	0	1	positive
a-levels algorithm	1.2951e+18	2020-08-16T20:58:55.000Z	4	1	No emotion
a-levels algorithm	1.2951e+18	2020-08-16T20:58:20.000Z	2	0	No emotion
A level algorithm	1.2951e+18	2020-08-16T20:56:27.000Z	0	0	trust
ofqual algorithm	1.2951e+18	2020-08-16T20:56:02.000Z	3	0	anger
ofqual algorithm	1.2951e+18	2020-08-16T20:55:38.000Z	2	0	positive
ofqual algorithm	1.2951e+18	2020-08-16T20:54:45.000Z	8	0	fear
ofqual algorithm	1.2951e+18	2020-08-16T20:53:55.000Z	0	0	positive
a-level algorithm	1.2951e+18	2020-08-16T20:51:43.000Z	2	1	trust
ofqual algorithm	1.2951e+18	2020-08-16T20:48:13.000Z	2	0	No emotion
ofqual algorithm	1.2951e+18	2020-08-16T20:47:36.000Z	0	0	fear
a-level algorithm	1.2951e+18	2020-08-16T20:47:34.000Z	1	0	negative
ofqual algorithm	1.2951e+18	2020-08-16T20:47:09.000Z	155	61	fear
a-level algorithm	1.2951e+18	2020-08-16T20:46:38.000Z	13	7	negative
A level algorithm	1.2951e+18	2020-08-16T20:46:21.000Z	0	0	trust
ofqual algorithm	1.2951e+18	2020-08-16T20:45:20.000Z	1	0	positive
ofqual algorithm	1.2951e+18	2020-08-16T20:43:31.000Z	0	0	positive
ofqual algorithm	1.2951e+18	2020-08-16T20:43:03.000Z	419	111	fear
a-level algorithm	1.2951e+18	2020-08-16T20:42:51.000Z	0	0	No emotion
ofqual algorithm	1.2951e+18	2020-08-16T20:41:23.000Z	3	0	positive
ofqual algorithm	1.2951e+18	2020-08-16T20:40:58.000Z	0	0	trust
ofqual algorithm	1.2951e+18	2020-08-16T20:40:19.000Z	0	0	negative
a-level algorithm	1.2951e+18	2020-08-16T20:39:28.000Z	7	1	negative
ofqual algorithm	1.2951e+18	2020-08-16T20:39:18.000Z	2	0	trust
ofqual algorithm	1.2951e+18	2020-08-16T20:39:01.000Z	0	0	positive
a-level algorithm	1.2951e+18	2020-08-16T20:38:16.000Z	0	0	negative
ofqual algorithm	1.2951e+18	2020-08-16T20:37:29.000Z	4	0	fear
ofqual algorithm	1.2951e+18	2020-08-16T20:34:54.000Z	0	0	positive
a levels algorithm	1.2951e+18	2020-08-16T20:34:26.000Z	1	0	negative
ofqual algorithm	1.2951e+18	2020-08-16T20:31:16.000Z	1	2	positive
a-level algorithm	1.2951e+18	2020-08-16T20:31:16.000Z	1	2	positive
ofqual algorithm	1.2951e+18	2020-08-16T20:31:05.000Z	37	19	anger
ofqual algorithm	1.2951e+18	2020-08-16T20:29:55.000Z	0	0	fear
A level algorithm	1.2951e+18	2020-08-16T20:28:56.000Z	0	0	negative
a-level algorithm	1.2951e+18	2020-08-16T20:28:56.000Z	0	0	negative
a-levels algorithm	1.2951e+18	2020-08-16T20:28:30.000Z	1	0	fear
ofqual algorithm	1.29509e+18	2020-08-16T20:27:21.000Z	1	1	trust
A level algorithm	1.29509e+18	2020-08-16T20:27:21.000Z	1	1	trust
ofqual algorithm	1.29509e+18	2020-08-16T20:24:37.000Z	0	0	trust
a-levels algorithm	1.29509e+18	2020-08-16T20:24:24.000Z	5	0	fear
a-level algorithm	1.29509e+18	2020-08-16T20:23:49.000Z	1	0	positive
ofqual algorithm	1.29509e+18	2020-08-16T20:23:27.000Z	0	3	trust
ofqual algorithm	1.29509e+18	2020-08-16T20:22:22.000Z	1	1	positive
ofqual algorithm	1.29509e+18	2020-08-16T20:22:15.000Z	3	0	trust
a-level algorithm	1.29509e+18	2020-08-16T20:22:02.000Z	0	0	anger
a-level algorithm	1.29509e+18	2020-08-16T20:21:06.000Z	16	7	fear
ofqual algorithm	1.29509e+18	2020-08-16T20:20:32.000Z	0	0	positive
ofqual algorithm	1.29509e+18	2020-08-16T20:20:13.000Z	19	1	fear
ofqual algorithm	1.29509e+18	2020-08-16T20:19:19.000Z	2	0	trust
ofqual algorithm	1.29509e+18	2020-08-16T20:16:07.000Z	56	1	negative
a-level algorithm	1.29509e+18	2020-08-16T20:15:43.000Z	39	16	negative
a-level algorithm	1.29509e+18	2020-08-16T20:15:41.000Z	0	0	trust
ofqual algorithm	1.29509e+18	2020-08-16T20:14:05.000Z	6	1	trust
ofqual algorithm	1.29509e+18	2020-08-16T20:13:10.000Z	5	3	fear
ofqual algorithm	1.29509e+18	2020-08-16T20:13:09.000Z	0	0	positive
a levels algorithm	1.29509e+18	2020-08-16T20:11:33.000Z	1	0	positive
A level algorithm	1.29509e+18	2020-08-16T20:11:12.000Z	1	0	positive
a-level algorithm	1.29509e+18	2020-08-16T20:09:43.000Z	1	1	negative
ofqual algorithm	1.29509e+18	2020-08-16T20:08:44.000Z	17	5	negative
ofqual algorithm	1.29509e+18	2020-08-16T20:08:01.000Z	0	0	trust
ofqual algorithm	1.29509e+18	2020-08-16T20:04:10.000Z	29	9	positive
a-level algorithm	1.29509e+18	2020-08-16T20:04:00.000Z	0	0	positive
a levels algorithm	1.29509e+18	2020-08-16T20:01:43.000Z	0	0	negative
a-level algorithm	1.29509e+18	2020-08-16T20:00:31.000Z	0	0	negative
A level algorithm	1.29509e+18	2020-08-16T19:59:45.000Z	3	2	anger
a-level algorithm	1.29509e+18	2020-08-16T19:59:45.000Z	3	2	anger
ofqual algorithm	1.29509e+18	2020-08-16T19:59:20.000Z	0	0	No emotion
a levels algorithm	1.29509e+18	2020-08-16T19:58:46.000Z	0	0	anger
a-levels algorithm	1.29509e+18	2020-08-16T19:58:46.000Z	0	0	anger
ofqual algorithm	1.29509e+18	2020-08-16T19:58:06.000Z	4	0	trust
ofqual algorithm	1.29509e+18	2020-08-16T19:57:08.000Z	0	0	positive
a-level algorithm	1.29509e+18	2020-08-16T19:54:58.000Z	0	0	positive
ofqual algorithm	1.29509e+18	2020-08-16T19:54:12.000Z	1	0	positive
ofqual algorithm	1.29509e+18	2020-08-16T19:54:03.000Z	0	0	positive
a-level algorithm	1.29509e+18	2020-08-16T19:54:01.000Z	2	3	positive
a-level algorithm	1.29509e+18	2020-08-16T19:50:18.000Z	0	0	positive
ofqual algorithm	1.29509e+18	2020-08-16T19:50:04.000Z	5	2	fear
a-level algorithm	1.29509e+18	2020-08-16T19:50:04.000Z	5	2	fear
ofqual algorithm	1.29509e+18	2020-08-16T19:49:03.000Z	0	0	trust
a levels algorithm	1.29509e+18	2020-08-16T19:49:03.000Z	0	0	trust
a-levels algorithm	1.29509e+18	2020-08-16T19:49:03.000Z	0	0	trust
A level algorithm	1.29509e+18	2020-08-16T19:48:56.000Z	1	0	trust
a-level algorithm	1.29509e+18	2020-08-16T19:48:56.000Z	1	0	trust
ofqual algorithm	1.29508e+18	2020-08-16T19:48:16.000Z	8	2	trust
a-level algorithm	1.29508e+18	2020-08-16T19:46:17.000Z	2	0	No emotion
ofqual algorithm	1.29508e+18	2020-08-16T19:45:54.000Z	1	0	positive
ofqual algorithm	1.29508e+18	2020-08-16T19:45:41.000Z	2	1	No emotion
ofqual algorithm	1.29508e+18	2020-08-16T19:44:39.000Z	1	0	No emotion
ofqual algorithm	1.29508e+18	2020-08-16T19:43:36.000Z	1	0	positive
ofqual algorithm	1.29508e+18	2020-08-16T19:42:40.000Z	0	0	positive
ofqual algorithm	1.29508e+18	2020-08-16T19:42:00.000Z	0	0	fear
a-level algorithm	1.29508e+18	2020-08-16T19:41:09.000Z	0	0	negative
ofqual algorithm	1.29508e+18	2020-08-16T19:39:47.000Z	2	0	trust
a levels algorithm	1.29508e+18	2020-08-16T19:39:05.000Z	3	1	No emotion
ofqual algorithm	1.29508e+18	2020-08-16T19:38:13.000Z	0	0	trust
a levels algorithm	1.29508e+18	2020-08-16T19:38:13.000Z	0	0	trust
a-levels algorithm	1.29508e+18	2020-08-16T19:37:58.000Z	47	14	positive
A level algorithm	1.29508e+18	2020-08-16T19:37:09.000Z	0	0	trust
a-level algorithm	1.29508e+18	2020-08-16T19:37:09.000Z	0	0	trust
a-level algorithm	1.29508e+18	2020-08-16T19:35:17.000Z	1	0	positive
ofqual algorithm	1.29508e+18	2020-08-16T19:34:20.000Z	3	0	positive
ofqual algorithm	1.29508e+18	2020-08-16T19:32:30.000Z	1	0	positive
ofqual algorithm	1.29508e+18	2020-08-16T19:31:59.000Z	0	0	positive
ofqual algorithm	1.29508e+18	2020-08-16T19:31:49.000Z	1	0	trust
ofqual algorithm	1.29508e+18	2020-08-16T19:30:56.000Z	1	0	positive
ofqual algorithm	1.29508e+18	2020-08-16T19:30:41.000Z	0	0	negative
ofqual algorithm	1.29508e+18	2020-08-16T19:30:10.000Z	1	0	No emotion
ofqual algorithm	1.29508e+18	2020-08-16T19:29:50.000Z	0	0	anger
ofqual algorithm	1.29508e+18	2020-08-16T19:27:38.000Z	13	5	positive
a-level algorithm	1.29508e+18	2020-08-16T19:27:38.000Z	13	5	positive
ofqual algorithm	1.29508e+18	2020-08-16T19:27:05.000Z	0	0	positive
a levels algorithm	1.29508e+18	2020-08-16T19:27:05.000Z	0	0	positive
a-levels algorithm	1.29508e+18	2020-08-16T19:27:05.000Z	0	0	positive
a-levels algorithm	1.29508e+18	2020-08-16T19:22:29.000Z	7	2	negative
ofqual algorithm	1.29508e+18	2020-08-16T19:22:05.000Z	0	0	trust
ofqual algorithm	1.29508e+18	2020-08-16T19:21:59.000Z	12	0	positive
ofqual algorithm	1.29508e+18	2020-08-16T19:21:57.000Z	0	0	positive
A level algorithm	1.29508e+18	2020-08-16T19:21:53.000Z	2	0	trust
A level algorithm	1.29508e+18	2020-08-16T19:21:08.000Z	7	0	positive
ofqual algorithm	1.29508e+18	2020-08-16T19:20:40.000Z	0	0	anticipation
ofqual algorithm	1.29508e+18	2020-08-16T19:20:03.000Z	1	0	fear
ofqual algorithm	1.29508e+18	2020-08-16T19:20:00.000Z	3	0	anger
ofqual algorithm	1.29508e+18	2020-08-16T19:18:29.000Z	0	0	trust
a-level algorithm	1.29508e+18	2020-08-16T19:16:33.000Z	1	1	negative
ofqual algorithm	1.29508e+18	2020-08-16T19:16:30.000Z	0	0	fear
ofqual algorithm	1.29508e+18	2020-08-16T19:13:58.000Z	12	1	anger
ofqual algorithm	1.29508e+18	2020-08-16T19:12:53.000Z	0	0	trust
a-level algorithm	1.29508e+18	2020-08-16T19:12:49.000Z	4	0	negative
ofqual algorithm	1.29508e+18	2020-08-16T19:12:14.000Z	6	1	trust
ofqual algorithm	1.29508e+18	2020-08-16T19:10:06.000Z	0	0	negative
ofqual algorithm	1.29507e+18	2020-08-16T19:08:28.000Z	11	1	No emotion
a levels algorithm	1.29507e+18	2020-08-16T19:08:28.000Z	11	1	No emotion
ofqual algorithm	1.29507e+18	2020-08-16T19:06:35.000Z	1	1	trust
a levels algorithm	1.29507e+18	2020-08-16T19:04:59.000Z	4	0	trust
ofqual algorithm	1.29507e+18	2020-08-16T19:03:42.000Z	0	0	trust
ofqual algorithm	1.29507e+18	2020-08-16T19:03:08.000Z	2	0	positive
ofqual algorithm	1.29507e+18	2020-08-16T19:03:01.000Z	0	0	negative
a-level algorithm	1.29507e+18	2020-08-16T19:01:19.000Z	3	0	trust
ofqual algorithm	1.29507e+18	2020-08-16T19:00:15.000Z	0	0	negative
a-level algorithm	1.29507e+18	2020-08-16T18:58:31.000Z	4	2	fear
ofqual algorithm	1.29507e+18	2020-08-16T18:57:04.000Z	5	0	trust
a-level algorithm	1.29507e+18	2020-08-16T18:55:41.000Z	34	1	positive
a-level algorithm	1.29507e+18	2020-08-16T18:54:57.000Z	16	11	anger
ofqual algorithm	1.29507e+18	2020-08-16T18:54:55.000Z	0	0	positive
a-level algorithm	1.29507e+18	2020-08-16T18:53:26.000Z	9	9	trust
a levels algorithm	1.29507e+18	2020-08-16T18:53:22.000Z	0	0	trust
ofqual algorithm	1.29507e+18	2020-08-16T18:52:52.000Z	0	0	trust
ofqual algorithm	1.29507e+18	2020-08-16T18:51:27.000Z	7	0	negative
ofqual algorithm	1.29507e+18	2020-08-16T18:48:46.000Z	0	0	negative
a-levels algorithm	1.29507e+18	2020-08-16T18:47:12.000Z	4	0	positive
ofqual algorithm	1.29507e+18	2020-08-16T18:46:35.000Z	1	0	negative
a-level algorithm	1.29507e+18	2020-08-16T18:45:53.000Z	21	1	No emotion
ofqual algorithm	1.29507e+18	2020-08-16T18:40:35.000Z	0	0	positive
ofqual algorithm	1.29507e+18	2020-08-16T18:39:33.000Z	11	0	No emotion
ofqual algorithm	1.29507e+18	2020-08-16T18:38:53.000Z	1	0	negative
ofqual algorithm	1.29507e+18	2020-08-16T18:37:54.000Z	1	0	trust
ofqual algorithm	1.29507e+18	2020-08-16T18:36:04.000Z	3	0	positive
ofqual algorithm	1.29506e+18	2020-08-16T18:27:29.000Z	271	54	fear
a levels algorithm	1.29506e+18	2020-08-16T18:27:29.000Z	271	54	fear
a-level algorithm	1.29506e+18	2020-08-16T18:27:29.000Z	271	54	fear
ofqual algorithm	1.29506e+18	2020-08-16T18:23:07.000Z	5	0	trust
a-level algorithm	1.29506e+18	2020-08-16T18:19:07.000Z	5	1	negative
ofqual algorithm	1.29506e+18	2020-08-16T18:14:05.000Z	0	0	negative
A level algorithm	1.29506e+18	2020-08-16T18:12:14.000Z	10	2	trust
ofqual algorithm	1.29506e+18	2020-08-16T18:09:37.000Z	0	0	positive
ofqual algorithm	1.29506e+18	2020-08-16T18:07:15.000Z	7	5	positive
a levels algorithm	1.29506e+18	2020-08-16T18:07:13.000Z	7	0	positive
a-levels algorithm	1.29506e+18	2020-08-16T18:07:13.000Z	0	0	anger
a-level algorithm	1.29506e+18	2020-08-16T18:05:46.000Z	0	0	negative
a levels algorithm	1.29506e+18	2020-08-16T18:05:27.000Z	175	72	trust
a-level algorithm	1.29506e+18	2020-08-16T18:04:36.000Z	13	3	No emotion
ofqual algorithm	1.29506e+18	2020-08-16T18:02:23.000Z	2	0	anticipation
ofqual algorithm	1.29506e+18	2020-08-16T18:01:32.000Z	5	4	positive
ofqual algorithm	1.29506e+18	2020-08-16T18:00:18.000Z	7	4	fear
A level algorithm	1.29506e+18	2020-08-16T18:00:18.000Z	7	4	fear
A level algorithm	1.29506e+18	2020-08-16T17:59:45.000Z	18	5	trust
ofqual algorithm	1.29506e+18	2020-08-16T17:57:46.000Z	5	0	negative
ofqual algorithm	1.29506e+18	2020-08-16T17:57:37.000Z	2	0	trust
ofqual algorithm	1.29506e+18	2020-08-16T17:56:33.000Z	0	0	negative
ofqual algorithm	1.29506e+18	2020-08-16T17:55:46.000Z	1	0	trust
a-level algorithm	1.29506e+18	2020-08-16T17:53:45.000Z	0	0	trust
ofqual algorithm	1.29506e+18	2020-08-16T17:53:05.000Z	0	0	positive
a-level algorithm	1.29506e+18	2020-08-16T17:53:05.000Z	0	0	positive
a levels algorithm	1.29506e+18	2020-08-16T17:52:44.000Z	0	0	positive
a-levels algorithm	1.29506e+18	2020-08-16T17:51:31.000Z	4	0	anger
a-level algorithm	1.29506e+18	2020-08-16T17:50:01.000Z	0	0	negative
a-level algorithm	1.29506e+18	2020-08-16T17:49:39.000Z	0	0	anger
a-level algorithm	1.29505e+18	2020-08-16T17:49:05.000Z	13	0	fear
ofqual algorithm	1.29505e+18	2020-08-16T17:48:37.000Z	0	0	anger
ofqual algorithm	1.29505e+18	2020-08-16T17:48:31.000Z	11	2	negative
a levels algorithm	1.29505e+18	2020-08-16T17:46:58.000Z	115	10	positive
ofqual algorithm	1.29505e+18	2020-08-16T17:45:25.000Z	0	0	trust
ofqual algorithm	1.29505e+18	2020-08-16T17:44:06.000Z	4	0	trust
ofqual algorithm	1.29505e+18	2020-08-16T17:42:08.000Z	1	0	positive
ofqual algorithm	1.29505e+18	2020-08-16T17:39:48.000Z	0	0	trust
a-level algorithm	1.29505e+18	2020-08-16T17:39:48.000Z	0	0	trust
ofqual algorithm	1.29505e+18	2020-08-16T17:39:43.000Z	18	6	positive
a-level algorithm	1.29505e+18	2020-08-16T17:38:55.000Z	3	0	negative
ofqual algorithm	1.29505e+18	2020-08-16T17:38:14.000Z	0	0	trust
ofqual algorithm	1.29505e+18	2020-08-16T17:37:56.000Z	0	0	fear
a-level algorithm	1.29505e+18	2020-08-16T17:36:34.000Z	10795	2461	fear
a levels algorithm	1.29505e+18	2020-08-16T17:35:27.000Z	2	4	positive
A level algorithm	1.29505e+18	2020-08-16T17:35:27.000Z	0	0	trust
a-level algorithm	1.29505e+18	2020-08-16T17:35:27.000Z	0	0	trust
a-levels algorithm	1.29505e+18	2020-08-16T17:35:27.000Z	0	0	trust
a levels algorithm	1.29505e+18	2020-08-16T17:34:49.000Z	0	0	fear
a-levels algorithm	1.29505e+18	2020-08-16T17:34:14.000Z	0	0	fear
ofqual algorithm	1.29505e+18	2020-08-16T17:34:11.000Z	4	2	anger
a-levels algorithm	1.29505e+18	2020-08-16T17:33:26.000Z	0	0	fear
ofqual algorithm	1.29505e+18	2020-08-16T17:33:06.000Z	9	0	positive
ofqual algorithm	1.29505e+18	2020-08-16T17:32:53.000Z	0	0	anger
ofqual algorithm	1.29505e+18	2020-08-16T17:30:53.000Z	2	0	anger
ofqual algorithm	1.29505e+18	2020-08-16T17:28:23.000Z	2	0	trust
A level algorithm	1.29505e+18	2020-08-16T17:28:10.000Z	3	2	trust
ofqual algorithm	1.29505e+18	2020-08-16T17:27:47.000Z	1	0	fear
ofqual algorithm	1.29505e+18	2020-08-16T17:27:31.000Z	0	0	positive
ofqual algorithm	1.29505e+18	2020-08-16T17:26:29.000Z	17	12	positive
ofqual algorithm	1.29505e+18	2020-08-16T17:26:28.000Z	1	0	trust
ofqual algorithm	1.29505e+18	2020-08-16T17:26:23.000Z	0	0	negative
a levels algorithm	1.29505e+18	2020-08-16T17:26:09.000Z	0	0	negative
ofqual algorithm	1.29505e+18	2020-08-16T17:24:56.000Z	1	0	fear
a levels algorithm	1.29505e+18	2020-08-16T17:24:15.000Z	0	0	anticipation
A level algorithm	1.29505e+18	2020-08-16T17:23:52.000Z	0	0	negative
a-level algorithm	1.29505e+18	2020-08-16T17:23:52.000Z	0	0	negative
ofqual algorithm	1.29505e+18	2020-08-16T17:23:04.000Z	0	0	negative
A level algorithm	1.29505e+18	2020-08-16T17:23:04.000Z	0	0	negative
ofqual algorithm	1.29505e+18	2020-08-16T17:22:25.000Z	4	0	trust
ofqual algorithm	1.29505e+18	2020-08-16T17:21:36.000Z	1	0	No emotion
ofqual algorithm	1.29505e+18	2020-08-16T17:20:57.000Z	3	0	fear
ofqual algorithm	1.29505e+18	2020-08-16T17:20:37.000Z	1	0	positive
ofqual algorithm	1.29505e+18	2020-08-16T17:19:13.000Z	50	36	positive
A level algorithm	1.29505e+18	2020-08-16T17:19:13.000Z	50	36	positive
ofqual algorithm	1.29505e+18	2020-08-16T17:18:15.000Z	0	0	positive
ofqual algorithm	1.29505e+18	2020-08-16T17:18:10.000Z	46	14	negative
ofqual algorithm	1.29505e+18	2020-08-16T17:18:08.000Z	2	0	positive
ofqual algorithm	1.29505e+18	2020-08-16T17:17:36.000Z	0	0	positive
ofqual algorithm	1.29505e+18	2020-08-16T17:17:05.000Z	72	22	negative
ofqual algorithm	1.29505e+18	2020-08-16T17:16:52.000Z	1	1	negative
a-level algorithm	1.29505e+18	2020-08-16T17:16:03.000Z	2	0	No emotion
ofqual algorithm	1.29505e+18	2020-08-16T17:16:03.000Z	1	0	positive
a-level algorithm	1.29505e+18	2020-08-16T17:15:09.000Z	0	0	positive
ofqual algorithm	1.29505e+18	2020-08-16T17:12:05.000Z	0	0	fear
ofqual algorithm	1.29505e+18	2020-08-16T17:11:47.000Z	0	0	negative
a-levels algorithm	1.29505e+18	2020-08-16T17:10:48.000Z	17	2	positive
ofqual algorithm	1.29505e+18	2020-08-16T17:10:38.000Z	0	0	anger
a-level algorithm	1.29504e+18	2020-08-16T17:08:23.000Z	1	0	No emotion
ofqual algorithm	1.29504e+18	2020-08-16T17:07:54.000Z	0	0	trust
ofqual algorithm	1.29504e+18	2020-08-16T17:07:44.000Z	1	0	positive
ofqual algorithm	1.29504e+18	2020-08-16T17:07:20.000Z	10	0	No emotion
a-level algorithm	1.29504e+18	2020-08-16T17:06:04.000Z	4	1	positive
ofqual algorithm	1.29504e+18	2020-08-16T17:04:37.000Z	5	0	positive
ofqual algorithm	1.29504e+18	2020-08-16T17:03:51.000Z	0	0	negative
ofqual algorithm	1.29504e+18	2020-08-16T17:03:43.000Z	1	0	No emotion
ofqual algorithm	1.29504e+18	2020-08-16T17:03:02.000Z	0	0	negative
a-level algorithm	1.29504e+18	2020-08-16T17:02:46.000Z	542	182	positive
ofqual algorithm	1.29504e+18	2020-08-16T17:02:21.000Z	1	0	trust
ofqual algorithm	1.29504e+18	2020-08-16T17:00:12.000Z	1	0	trust
ofqual algorithm	1.29504e+18	2020-08-16T16:57:56.000Z	0	0	fear
ofqual algorithm	1.29504e+18	2020-08-16T16:55:29.000Z	2	1	negative
ofqual algorithm	1.29504e+18	2020-08-16T16:51:43.000Z	0	0	trust
ofqual algorithm	1.29504e+18	2020-08-16T16:51:42.000Z	0	0	negative
a-levels algorithm	1.29504e+18	2020-08-16T16:49:26.000Z	1	0	fear
ofqual algorithm	1.29504e+18	2020-08-16T16:49:20.000Z	0	0	trust
ofqual algorithm	1.29504e+18	2020-08-16T16:48:44.000Z	0	0	positive
a-level algorithm	1.29504e+18	2020-08-16T16:48:14.000Z	0	0	positive
a levels algorithm	1.29504e+18	2020-08-16T16:44:47.000Z	1	0	trust
ofqual algorithm	1.29504e+18	2020-08-16T16:44:24.000Z	1	0	trust
ofqual algorithm	1.29504e+18	2020-08-16T16:43:11.000Z	0	0	positive
A level algorithm	1.29504e+18	2020-08-16T16:43:08.000Z	0	0	trust
ofqual algorithm	1.29504e+18	2020-08-16T16:42:41.000Z	2	0	negative
a-levels algorithm	1.29504e+18	2020-08-16T16:42:23.000Z	0	0	sadness
a-level algorithm	1.29504e+18	2020-08-16T16:41:27.000Z	11	2	No emotion
ofqual algorithm	1.29504e+18	2020-08-16T16:41:06.000Z	1	0	trust
a levels algorithm	1.29504e+18	2020-08-16T16:40:47.000Z	0	0	negative
a-level algorithm	1.29504e+18	2020-08-16T16:40:04.000Z	0	0	negative
ofqual algorithm	1.29504e+18	2020-08-16T16:39:05.000Z	0	0	fear
a levels algorithm	1.29504e+18	2020-08-16T16:38:53.000Z	2	0	trust
ofqual algorithm	1.29504e+18	2020-08-16T16:37:08.000Z	38	13	trust
a-level algorithm	1.29504e+18	2020-08-16T16:37:08.000Z	38	13	trust
ofqual algorithm	1.29504e+18	2020-08-16T16:36:02.000Z	4	0	No emotion
ofqual algorithm	1.29504e+18	2020-08-16T16:34:14.000Z	0	1	positive
ofqual algorithm	1.29504e+18	2020-08-16T16:33:15.000Z	0	0	surprise
a levels algorithm	1.29504e+18	2020-08-16T16:32:22.000Z	4	0	No emotion
ofqual algorithm	1.29504e+18	2020-08-16T16:31:35.000Z	0	1	No emotion
a-level algorithm	1.29504e+18	2020-08-16T16:30:18.000Z	2	0	trust
ofqual algorithm	1.29504e+18	2020-08-16T16:30:07.000Z	0	0	positive
ofqual algorithm	1.29504e+18	2020-08-16T16:29:40.000Z	0	0	positive
ofqual algorithm	1.29503e+18	2020-08-16T16:29:22.000Z	1	0	positive
a-level algorithm	1.29503e+18	2020-08-16T16:27:49.000Z	0	0	trust
a levels algorithm	1.29503e+18	2020-08-16T16:27:42.000Z	4	0	anger
ofqual algorithm	1.29503e+18	2020-08-16T16:27:04.000Z	0	0	positive
ofqual algorithm	1.29503e+18	2020-08-16T16:25:49.000Z	0	0	negative
ofqual algorithm	1.29503e+18	2020-08-16T16:25:19.000Z	10	6	trust
a levels algorithm	1.29503e+18	2020-08-16T16:23:24.000Z	0	0	anticipation
ofqual algorithm	1.29503e+18	2020-08-16T16:22:57.000Z	5	1	positive
a-level algorithm	1.29503e+18	2020-08-16T16:21:08.000Z	0	0	negative
A level algorithm	1.29503e+18	2020-08-16T16:20:33.000Z	13	5	negative
ofqual algorithm	1.29503e+18	2020-08-16T16:20:32.000Z	1	0	positive
ofqual algorithm	1.29503e+18	2020-08-16T16:19:56.000Z	36	12	negative
ofqual algorithm	1.29503e+18	2020-08-16T16:15:57.000Z	1	0	positive
a-level algorithm	1.29503e+18	2020-08-16T16:15:55.000Z	0	0	negative
a-level algorithm	1.29503e+18	2020-08-16T16:14:42.000Z	89	64	positive
ofqual algorithm	1.29503e+18	2020-08-16T16:14:38.000Z	0	0	trust
ofqual algorithm	1.29503e+18	2020-08-16T16:14:37.000Z	1	0	trust
ofqual algorithm	1.29503e+18	2020-08-16T16:14:03.000Z	1	0	negative
ofqual algorithm	1.29503e+18	2020-08-16T16:13:08.000Z	1	0	negative
ofqual algorithm	1.29503e+18	2020-08-16T16:13:07.000Z	0	0	fear
ofqual algorithm	1.29503e+18	2020-08-16T16:12:37.000Z	2	0	positive
a levels algorithm	1.29503e+18	2020-08-16T16:08:32.000Z	1	0	trust
a-level algorithm	1.29503e+18	2020-08-16T16:08:06.000Z	17	4	No emotion
a-levels algorithm	1.29503e+18	2020-08-16T16:07:01.000Z	2	2	fear
ofqual algorithm	1.29503e+18	2020-08-16T16:05:28.000Z	2	1	negative
ofqual algorithm	1.29503e+18	2020-08-16T16:03:43.000Z	0	0	negative
ofqual algorithm	1.29503e+18	2020-08-16T16:03:30.000Z	0	0	positive
a-level algorithm	1.29503e+18	2020-08-16T16:03:18.000Z	3	0	anger
A level algorithm	1.29503e+18	2020-08-16T16:01:57.000Z	5	0	trust
ofqual algorithm	1.29503e+18	2020-08-16T16:01:42.000Z	0	1	trust
ofqual algorithm	1.29503e+18	2020-08-16T16:01:37.000Z	2	0	trust
A level algorithm	1.29503e+18	2020-08-16T16:00:30.000Z	1	0	trust
a levels algorithm	1.29503e+18	2020-08-16T15:59:38.000Z	672	159	negative
ofqual algorithm	1.29503e+18	2020-08-16T15:59:04.000Z	1	0	negative
A level algorithm	1.29503e+18	2020-08-16T15:57:52.000Z	1	1	anger
a-level algorithm	1.29503e+18	2020-08-16T15:57:52.000Z	1	1	anger
ofqual algorithm	1.29503e+18	2020-08-16T15:55:46.000Z	3	2	anticipation
ofqual algorithm	1.29503e+18	2020-08-16T15:55:46.000Z	3	1	positive
ofqual algorithm	1.29503e+18	2020-08-16T15:55:11.000Z	0	0	negative
ofqual algorithm	1.29503e+18	2020-08-16T15:54:58.000Z	2	1	trust
a-level algorithm	1.29503e+18	2020-08-16T15:53:55.000Z	2	0	negative
ofqual algorithm	1.29503e+18	2020-08-16T15:52:30.000Z	3	1	fear
ofqual algorithm	1.29502e+18	2020-08-16T15:49:54.000Z	4	0	positive
a-level algorithm	1.29502e+18	2020-08-16T15:49:50.000Z	1	0	No emotion
A level algorithm	1.29502e+18	2020-08-16T15:48:44.000Z	0	0	positive
ofqual algorithm	1.29502e+18	2020-08-16T15:48:35.000Z	0	0	anger
ofqual algorithm	1.29502e+18	2020-08-16T15:47:46.000Z	0	0	anticipation
ofqual algorithm	1.29502e+18	2020-08-16T15:45:09.000Z	0	0	negative
A level algorithm	1.29502e+18	2020-08-16T15:44:53.000Z	1	0	trust
a-level algorithm	1.29502e+18	2020-08-16T15:44:53.000Z	1	0	trust
a levels algorithm	1.29502e+18	2020-08-16T15:41:25.000Z	0	0	positive
a levels algorithm	1.29502e+18	2020-08-16T15:38:29.000Z	0	0	No emotion
a-levels algorithm	1.29502e+18	2020-08-16T15:38:29.000Z	0	0	No emotion
A level algorithm	1.29502e+18	2020-08-16T15:38:19.000Z	4	0	positive
a-level algorithm	1.29502e+18	2020-08-16T15:36:47.000Z	0	0	trust
a levels algorithm	1.29502e+18	2020-08-16T15:35:28.000Z	72	32	No emotion
a-levels algorithm	1.29502e+18	2020-08-16T15:35:28.000Z	72	32	No emotion
ofqual algorithm	1.29502e+18	2020-08-16T15:35:21.000Z	20	0	negative
ofqual algorithm	1.29502e+18	2020-08-16T15:35:03.000Z	3	1	No emotion
a-level algorithm	1.29502e+18	2020-08-16T15:32:59.000Z	5	1	positive
ofqual algorithm	1.29502e+18	2020-08-16T15:30:00.000Z	0	0	positive
a-level algorithm	1.29502e+18	2020-08-16T15:30:00.000Z	0	0	positive
ofqual algorithm	1.29502e+18	2020-08-16T15:28:11.000Z	14	1	positive
ofqual algorithm	1.29502e+18	2020-08-16T15:25:27.000Z	6	4	positive
a-level algorithm	1.29502e+18	2020-08-16T15:25:27.000Z	6	4	positive
a levels algorithm	1.29502e+18	2020-08-16T15:25:26.000Z	0	0	negative
a-levels algorithm	1.29502e+18	2020-08-16T15:25:12.000Z	0	0	fear
ofqual algorithm	1.29502e+18	2020-08-16T15:24:43.000Z	0	0	positive
ofqual algorithm	1.29502e+18	2020-08-16T15:23:34.000Z	0	0	fear
a levels algorithm	1.29502e+18	2020-08-16T15:23:34.000Z	0	0	fear
ofqual algorithm	1.29502e+18	2020-08-16T15:23:04.000Z	245	141	positive
A level algorithm	1.29502e+18	2020-08-16T15:22:59.000Z	0	0	positive
ofqual algorithm	1.29502e+18	2020-08-16T15:22:12.000Z	1	0	negative
ofqual algorithm	1.29502e+18	2020-08-16T15:22:03.000Z	6	0	trust
a-levels algorithm	1.29502e+18	2020-08-16T15:21:48.000Z	10	0	No emotion
ofqual algorithm	1.29502e+18	2020-08-16T15:20:23.000Z	1	0	fear
ofqual algorithm	1.29502e+18	2020-08-16T15:19:53.000Z	0	0	No emotion
ofqual algorithm	1.29502e+18	2020-08-16T15:19:01.000Z	0	0	positive
ofqual algorithm	1.29502e+18	2020-08-16T15:15:07.000Z	0	0	positive
ofqual algorithm	1.29502e+18	2020-08-16T15:14:17.000Z	82	53	positive
a levels algorithm	1.29502e+18	2020-08-16T15:14:17.000Z	82	53	positive
ofqual algorithm	1.29502e+18	2020-08-16T15:14:02.000Z	0	0	anger
a levels algorithm	1.29502e+18	2020-08-16T15:14:02.000Z	0	0	anger
a levels algorithm	1.29502e+18	2020-08-16T15:13:49.000Z	0	0	disgust
ofqual algorithm	1.29502e+18	2020-08-16T15:13:16.000Z	10	1	negative
ofqual algorithm	1.29502e+18	2020-08-16T15:10:49.000Z	12	9	negative
a-level algorithm	1.29502e+18	2020-08-16T15:10:49.000Z	12	9	negative
a-level algorithm	1.29502e+18	2020-08-16T15:10:41.000Z	0	0	No emotion
a levels algorithm	1.29501e+18	2020-08-16T15:10:05.000Z	0	0	positive
a-level algorithm	1.29501e+18	2020-08-16T15:10:00.000Z	2	0	fear
ofqual algorithm	1.29501e+18	2020-08-16T15:07:58.000Z	106	69	positive
ofqual algorithm	1.29501e+18	2020-08-16T15:06:42.000Z	1	0	positive
ofqual algorithm	1.29501e+18	2020-08-16T15:05:23.000Z	0	0	trust
ofqual algorithm	1.29501e+18	2020-08-16T15:04:46.000Z	1	0	positive
ofqual algorithm	1.29501e+18	2020-08-16T15:04:38.000Z	0	0	anger
ofqual algorithm	1.29501e+18	2020-08-16T15:04:29.000Z	0	0	No emotion
ofqual algorithm	1.29501e+18	2020-08-16T15:04:23.000Z	3	0	positive
a-levels algorithm	1.29501e+18	2020-08-16T15:04:19.000Z	1	0	trust
ofqual algorithm	1.29501e+18	2020-08-16T15:03:36.000Z	0	0	fear
a-level algorithm	1.29501e+18	2020-08-16T15:02:37.000Z	4	0	positive
ofqual algorithm	1.29501e+18	2020-08-16T15:02:06.000Z	6	2	trust
a-level algorithm	1.29501e+18	2020-08-16T15:01:04.000Z	2	2	negative
ofqual algorithm	1.29501e+18	2020-08-16T15:00:34.000Z	34	10	positive
ofqual algorithm	1.29501e+18	2020-08-16T14:59:58.000Z	2	0	trust
ofqual algorithm	1.29501e+18	2020-08-16T14:58:38.000Z	0	0	fear
a-level algorithm	1.29501e+18	2020-08-16T14:58:37.000Z	1	0	negative
ofqual algorithm	1.29501e+18	2020-08-16T14:58:00.000Z	347	142	trust
a-level algorithm	1.29501e+18	2020-08-16T14:54:26.000Z	29	5	negative
ofqual algorithm	1.29501e+18	2020-08-16T14:53:18.000Z	19	7	trust
a levels algorithm	1.29501e+18	2020-08-16T14:49:33.000Z	0	0	fear
ofqual algorithm	1.29501e+18	2020-08-16T14:47:59.000Z	1	0	negative
ofqual algorithm	1.29501e+18	2020-08-16T14:45:03.000Z	3	1	negative
ofqual algorithm	1.29501e+18	2020-08-16T14:44:59.000Z	3	0	trust
a levels algorithm	1.29501e+18	2020-08-16T14:44:54.000Z	0	0	negative
ofqual algorithm	1.29501e+18	2020-08-16T14:43:09.000Z	256	123	fear
ofqual algorithm	1.29501e+18	2020-08-16T14:42:19.000Z	0	0	No emotion
ofqual algorithm	1.29501e+18	2020-08-16T14:42:00.000Z	2	0	negative
ofqual algorithm	1.29501e+18	2020-08-16T14:41:17.000Z	6	0	trust
a levels algorithm	1.29501e+18	2020-08-16T14:41:06.000Z	0	0	trust
ofqual algorithm	1.29501e+18	2020-08-16T14:40:38.000Z	2743	801	trust
ofqual algorithm	1.29501e+18	2020-08-16T14:40:23.000Z	1	0	trust
a levels algorithm	1.29501e+18	2020-08-16T14:39:05.000Z	2	0	trust
a-level algorithm	1.29501e+18	2020-08-16T14:37:22.000Z	18	6	negative
ofqual algorithm	1.29501e+18	2020-08-16T14:37:01.000Z	2	0	trust
ofqual algorithm	1.29501e+18	2020-08-16T14:36:28.000Z	6	1	positive
ofqual algorithm	1.29501e+18	2020-08-16T14:36:10.000Z	0	0	negative
a-level algorithm	1.29501e+18	2020-08-16T14:34:19.000Z	4	1	surprise
ofqual algorithm	1.29501e+18	2020-08-16T14:32:30.000Z	3	0	trust
A level algorithm	1.29501e+18	2020-08-16T14:32:16.000Z	17	0	negative
a levels algorithm	1.295e+18	2020-08-16T14:29:44.000Z	1	0	anger
a-levels algorithm	1.295e+18	2020-08-16T14:29:44.000Z	1	0	anger
a-level algorithm	1.295e+18	2020-08-16T14:29:44.000Z	0	0	negative
ofqual algorithm	1.295e+18	2020-08-16T14:29:42.000Z	0	0	negative
ofqual algorithm	1.295e+18	2020-08-16T14:28:18.000Z	5	1	anger
ofqual algorithm	1.295e+18	2020-08-16T14:28:01.000Z	0	0	trust
a-levels algorithm	1.295e+18	2020-08-16T14:27:47.000Z	60	1	trust
ofqual algorithm	1.295e+18	2020-08-16T14:27:08.000Z	2	0	fear
a-level algorithm	1.295e+18	2020-08-16T14:27:08.000Z	2	0	fear
ofqual algorithm	1.295e+18	2020-08-16T14:26:23.000Z	0	0	positive
ofqual algorithm	1.295e+18	2020-08-16T14:26:21.000Z	0	0	positive
a-level algorithm	1.295e+18	2020-08-16T14:26:15.000Z	0	0	negative
ofqual algorithm	1.295e+18	2020-08-16T14:25:27.000Z	0	0	trust
ofqual algorithm	1.295e+18	2020-08-16T14:24:27.000Z	3	2	trust
a-level algorithm	1.295e+18	2020-08-16T14:23:43.000Z	9	0	positive
ofqual algorithm	1.295e+18	2020-08-16T14:22:53.000Z	0	0	anticipation
ofqual algorithm	1.295e+18	2020-08-16T14:20:12.000Z	0	0	fear
ofqual algorithm	1.295e+18	2020-08-16T14:18:54.000Z	0	0	negative
ofqual algorithm	1.295e+18	2020-08-16T14:17:35.000Z	4	0	negative
ofqual algorithm	1.295e+18	2020-08-16T14:15:49.000Z	0	0	negative
a-level algorithm	1.295e+18	2020-08-16T14:15:37.000Z	93	4	negative
ofqual algorithm	1.295e+18	2020-08-16T14:15:37.000Z	0	0	positive
ofqual algorithm	1.295e+18	2020-08-16T14:14:00.000Z	0	0	anger
ofqual algorithm	1.295e+18	2020-08-16T14:12:34.000Z	0	0	No emotion
ofqual algorithm	1.295e+18	2020-08-16T14:10:47.000Z	0	0	positive
ofqual algorithm	1.295e+18	2020-08-16T14:09:35.000Z	0	0	trust
ofqual algorithm	1.295e+18	2020-08-16T14:09:29.000Z	0	0	No emotion
a-levels algorithm	1.295e+18	2020-08-16T14:08:35.000Z	34	27	trust
a-level algorithm	1.295e+18	2020-08-16T14:07:51.000Z	0	0	trust
a levels algorithm	1.295e+18	2020-08-16T14:06:41.000Z	75	22	positive
a-level algorithm	1.295e+18	2020-08-16T14:06:20.000Z	0	0	positive
ofqual algorithm	1.295e+18	2020-08-16T14:05:34.000Z	11	8	trust
ofqual algorithm	1.295e+18	2020-08-16T14:05:34.000Z	5	4	negative
ofqual algorithm	1.295e+18	2020-08-16T14:04:45.000Z	1	0	trust
A level algorithm	1.295e+18	2020-08-16T14:04:45.000Z	1	0	trust
a-level algorithm	1.295e+18	2020-08-16T14:03:27.000Z	3	0	positive
A level algorithm	1.295e+18	2020-08-16T14:01:34.000Z	3	0	trust
a-levels algorithm	1.295e+18	2020-08-16T14:00:20.000Z	1	0	positive
A level algorithm	1.295e+18	2020-08-16T14:00:12.000Z	5	3	negative
A level algorithm	1.295e+18	2020-08-16T13:59:35.000Z	0	0	trust
a-level algorithm	1.295e+18	2020-08-16T13:59:35.000Z	0	0	trust
ofqual algorithm	1.295e+18	2020-08-16T13:59:00.000Z	0	0	positive
ofqual algorithm	1.295e+18	2020-08-16T13:57:33.000Z	1	0	positive
A level algorithm	1.295e+18	2020-08-16T13:57:02.000Z	4	0	No emotion
a levels algorithm	1.295e+18	2020-08-16T13:57:02.000Z	4	0	No emotion
ofqual algorithm	1.295e+18	2020-08-16T13:54:52.000Z	0	0	positive
ofqual algorithm	1.295e+18	2020-08-16T13:53:49.000Z	1	0	trust
ofqual algorithm	1.295e+18	2020-08-16T13:53:26.000Z	7	8	No emotion
ofqual algorithm	1.295e+18	2020-08-16T13:52:28.000Z	3	0	positive
ofqual algorithm	1.295e+18	2020-08-16T13:52:24.000Z	0	0	No emotion
a levels algorithm	1.295e+18	2020-08-16T13:52:24.000Z	0	0	No emotion
ofqual algorithm	1.295e+18	2020-08-16T13:51:58.000Z	7	3	positive
a levels algorithm	1.29499e+18	2020-08-16T13:50:27.000Z	1	0	fear
a levels algorithm	1.29499e+18	2020-08-16T13:49:56.000Z	1	0	negative
a-level algorithm	1.29499e+18	2020-08-16T13:49:03.000Z	5	1	negative
ofqual algorithm	1.29499e+18	2020-08-16T13:48:52.000Z	0	0	fear
ofqual algorithm	1.29499e+18	2020-08-16T13:48:29.000Z	23	1	No emotion
ofqual algorithm	1.29499e+18	2020-08-16T13:43:31.000Z	9	1	positive
ofqual algorithm	1.29499e+18	2020-08-16T13:43:28.000Z	1	0	positive
ofqual algorithm	1.29499e+18	2020-08-16T13:41:37.000Z	3	7	positive
a-level algorithm	1.29499e+18	2020-08-16T13:39:39.000Z	1	0	positive
ofqual algorithm	1.29499e+18	2020-08-16T13:39:05.000Z	1	0	positive
a-level algorithm	1.29499e+18	2020-08-16T13:39:05.000Z	1	0	positive
ofqual algorithm	1.29499e+18	2020-08-16T13:38:56.000Z	1	0	negative
ofqual algorithm	1.29499e+18	2020-08-16T13:37:23.000Z	1	0	trust
ofqual algorithm	1.29499e+18	2020-08-16T13:37:09.000Z	3	0	trust
a-level algorithm	1.29499e+18	2020-08-16T13:37:09.000Z	3	0	trust
a-level algorithm	1.29499e+18	2020-08-16T13:36:28.000Z	1	0	fear
ofqual algorithm	1.29499e+18	2020-08-16T13:35:36.000Z	4	1	positive
a-level algorithm	1.29499e+18	2020-08-16T13:35:36.000Z	4	1	positive
ofqual algorithm	1.29499e+18	2020-08-16T13:34:02.000Z	5	1	positive
a levels algorithm	1.29499e+18	2020-08-16T13:33:58.000Z	0	0	negative
a-level algorithm	1.29499e+18	2020-08-16T13:33:39.000Z	0	0	negative
A level algorithm	1.29499e+18	2020-08-16T13:33:27.000Z	1	0	trust
ofqual algorithm	1.29499e+18	2020-08-16T13:33:05.000Z	0	0	trust
a-level algorithm	1.29499e+18	2020-08-16T13:33:05.000Z	0	0	trust
ofqual algorithm	1.29499e+18	2020-08-16T13:32:14.000Z	1	0	trust
a-level algorithm	1.29499e+18	2020-08-16T13:31:25.000Z	0	0	trust
a-level algorithm	1.29499e+18	2020-08-16T13:31:13.000Z	5	0	trust
ofqual algorithm	1.29499e+18	2020-08-16T13:30:55.000Z	1	0	negative
ofqual algorithm	1.29499e+18	2020-08-16T13:30:40.000Z	0	0	trust
ofqual algorithm	1.29499e+18	2020-08-16T13:30:31.000Z	0	0	fear
ofqual algorithm	1.29499e+18	2020-08-16T13:29:48.000Z	0	1	negative
a levels algorithm	1.29499e+18	2020-08-16T13:29:48.000Z	0	1	negative
a-level algorithm	1.29499e+18	2020-08-16T13:28:41.000Z	3	0	trust
A level algorithm	1.29499e+18	2020-08-16T13:28:39.000Z	1	0	positive
ofqual algorithm	1.29499e+18	2020-08-16T13:27:23.000Z	0	0	positive
a levels algorithm	1.29499e+18	2020-08-16T13:27:05.000Z	2	0	anger
a-levels algorithm	1.29499e+18	2020-08-16T13:26:19.000Z	8	0	negative
ofqual algorithm	1.29499e+18	2020-08-16T13:25:40.000Z	8	2	negative
a levels algorithm	1.29499e+18	2020-08-16T13:23:17.000Z	4	2	No emotion
ofqual algorithm	1.29499e+18	2020-08-16T13:22:38.000Z	0	0	positive
ofqual algorithm	1.29499e+18	2020-08-16T13:22:13.000Z	0	0	fear
a-levels algorithm	1.29499e+18	2020-08-16T13:22:13.000Z	0	0	fear
[truncated: 1,093 more rows]

## Sheet: 17-8
Label	EntryID	Published	FavouriteCount	Retweets	Emotion
[truncated: 3,759 more rows]

[truncated: 17 more sheets: 18-8, 19-8, 20-8, 21-8, 22-8, 23-8, 24-8, 25-8, 26-8, 27-8, 28-8, 29-8, 30-8, 31-8, 1-9, 2-9, 3-9]
