# Supplementary material for: Critical reflections on three popular computational linguistic approaches to examine Twitter discourses
Source: PeerJ Comput Sci. 2023 Jan 30;9:e1211. doi: 10.7717/peerj-cs.1211 (PMC10280252; doi:10.7717/peerj-cs.1211)
Supplement: Supplemental Information 1 [file peerj-cs-09-1211-s001.zip › Supplementary_Material_PeerJ_Oct22/Supplementary Material/Human Evaluation OALA NHS v3.xlsx]

## Sheet: NHS TM Sample
2020-09-01	T1	T2	T3	Human	Match?	Notes	R2	Match?	Notes		Date	Match	% Match
1	0	0.321429	0.107143	T3	N		T3	N			2020-09-01	8	0.4		2	11
2	0.157895	0.210526	0	T3	N		T1	N			2020-10-01	17	0.85		15	24
3	0	0.333333	0	T2	Y		T1	N			2020-11-01	12	0.6		28	37
4	0	0.315789	0	T2	Y		T2	Y			2020-12-01	11	0.55		41	50
5	0.38	0	0	T1	Y		T1	Y			2021-01-01	11	0.55		54	63
6	0.0555556	0.222222	0.0555556	T2	Y		T1	N			2021-02-01	9	0.45		67	76
7	0	0.227273	0	T1	N		T1	N			2021-03-01	9	0.45		80	89
8	0.448276	0	0.103448	T3	N		T3	N			2021-04-01	13	0.65		93	102
9	0.0769231	0.0769231	0.192308	?	N		T1	N			2021-05-01	11	0.55		106	115
10	0	0.5	0	T2	Y		T2	Y			2021-06-01	11	0.55		119	128
											2021-07-01	14	0.7		132	141
											Average Match		0.572727
2020-10-01	T1	T2	T3	Human	Match?	Notes	Human	Match?	Notes
1	0	0.666667	0.166667	T2	Y		T2	Y
2	0	0.380952	0	T2	Y		T2	Y
3	0.027027	0	0.351351	T3	Y		T1	N
4	0.209302	0	0	T1	Y		T1	Y
5	0	0.269231	0	T2	Y		T2	Y
6	0.311111	0.0222222	0.0444444	T2	N		T1	Y
7	0.314286	0.0285714	0	T1	Y		T1	Y
8	0.244444	0.177778	0.0444444	T3	N		T1	Y
9	0.363636	0.0227273	0	T1	Y		T1	Y
10	0.222222	0	0.0555556	T1	Y		T1	Y
2020-11-01	T1	T2	T3	Human	Match?	Notes	Human	Match?	Notes
1	0	0	0.341463	T3	Y		T1	N
2	0.222222	0	0	T1	Y		T1	Y
3	0	0.571429	0	T1	N		?	N
4	0.354167	0	0	T1	Y		T1	Y
5	0.461538	0	0	T1	Y		T1	Y
6	0.0810811	0.243243	0	T2	Y		T1	N
7	0.173077	0.0961538	0.0384615	T1	Y		T1	Y
8	1	0	0	?	N		?	N
9	0.418605	0	0	T2	N		T3	N
10	0	0	0.428571	T3	Y		T3	Y
2020-12-01	T1	T2	T3	Human	Match?	Notes	Human	Match?	Notes
1	0.129032	0.483871	0	T2	Y		T2	Y
2	0	0.5	0	T2	Y		T3	N
3	0	0.4	0	?	N		?	N
4	0.666667	0	0	T1	Y		T1	Y
5	0	0.333333	0.047619	T3	N		T3	N
6	0.214286	0.285714	0	T3	N		T3	N
7	0.421053	0	0	T1	Y		T1	Y
8	0.2	0.2	0.0666667	T2	Y		T2	Y
9	0.369565	0	0	T1	Y		T1	Y
10	0.135135	0.216216	0	T1	N		T3	N
2021-01-01	T1	T2	T3	Human	Match?	Notes	Human	Match?	Notes
1	0.368421	0	0	?	N		?	N
2	0	0.375	0	?	N		T2	Y
3	0	0	0.111111	?	N		T1	N
4	0	0.26087	0.130435	T2	Y		T2	Y
5	0.133333	0.266667	0	T2	Y		T2	Y
6	0.25641	0.128205	0	T1	Y		T2	N
7	0.333333	0	0	T1	Y		?	N
8	0.166667	0	0.333333	T1	N		?	N
9	0.363636	0.272727	0	T1	Y		T1	Y
10	0.177778	0.266667	0.0222222	T2	Y		T2	Y
2021-02-01	T1	T2	T3	Human	Match?	Notes	Human	Match?	Notes
1	0	0.4	0	T2	N		T2	N
2	0	0.3125	0.1875	T3	N		T1	N
3	0.555556	0	0	T1	Y		T1	Y
4	0	0.344828	0.103448	T3	N		T1	N
5	0	0.428571	0.142857	T2	Y		T1	N
6	0	0.522727	0	T2	Y		T1	N
7	0.428571	0	0	?	N		?	N
8	0.405405	0.027027	0	T1	Y		?	N
9	0	0.461538	0	T2	Y		T2	Y
10	0.269231	0	0	T1	Y		T1	Y
2021-03-01	T1	T2	T3	Human	Match?	Notes	Human	Match?	Notes
1	0.0333333	0.466667	0	T2	Y		T2	Y
2	0.261905	0	0.119048	T1	Y		T1	Y
3	0.222222	0	0.12963	T1	Y		T1	Y
4	0	0.0833333	0	?	N		?	N
5	0	0.138889	0.222222	T1	N		T1	N
6	0.34375	0	0.125	T3	N		T1	Y
7	0.272727	0.030303	0.151515	T2	N		?	N
8	0.181818	0.227273	0	T1	N		T1	N
9	0.186047	0.186047	0	T2	Y		T2	Y
10	0.3125	0.0625	0.09375	?	N		?	N
2021-04-01	T1	T2	T3	Human	Match?	Notes	Human	Match?	Notes
1	0	0.333333	0	T1	N		T1	N
2	0	0.230769	0.0769231	T2	Y		T2	Y
3	0	0.555556	0	T2	Y		T2	Y
4	0.36	0.08	0	T1	Y		T1	Y
5	0.4	0	0	T2	N		T1	Y
6	0.3	0.133333	0	?	N		T2	N
7	0.142857	0.285714	0	T2	Y		T1	N
8	0	0.454545	0	T2	Y		T2	Y
9	0	0.5	0	T2	Y		T2	Y
10	0	0.333333	0	T2	Y		?	N
2021-05-01	T1	T2	T3	Human	Match?	Notes	Human	Match?	Notes
1	0.0769231	0.230769	0.179487	T2	Y		T1	N
2	0.272727	0	0	T1	Y		T1	Y
3	0.25	0	0	T1	Y		T1	Y
4	0.409091	0	0	T1	Y		T1	Y
5	0	0.285714	0.214286	T2	Y		T1	N
6	0.272727	0.181818	0.030303	T1	Y		T1	Y
7	0.0434783	0.304348	0	T3	N		T1	N
8	0	0.571429	0	T3	N		T3	N
9	0	0.5	0	T2	Y		T3	N
10	0.142857	0	0.214286	T2	N		T1	N
2021-06-01	T1	T2	T3	Human	Match?	Notes	Human	Match?	Notes
1	0.357143	0	0	T3	N		T2	N
2	0.341463	0	0	T1	Y		T1	Y
3	0.333333	0.333333	0	T1	N		T1	N
4	0	0.275862	0.0344828	T3	N		T1	N
5	0	0.545455	0	T2	Y		T1	N
6	0.157895	0	0.105263	T1	Y		?	N
7	0.25	0.0833333	0	T1	Y		T1	Y
8	0.44898	0	0	T1	Y		?	N
9	0.0731707	0	0.341463	T3	Y		T3	Y
10	0.285714	0	0	T1	Y		T1	Y
2021-07-01	T1	T2	T3	Human	Match?	Notes	Human	Match?	Notes
1	0.529412	0	0.0588235	T2	N		?	N
2	0.305556	0.0555556	0	T1	Y		T1	Y
3	0.5	0	0	T1	Y		T1	Y
4	0.428571	0	0.285714	T1	Y		T2	N
5	0.363636	0	0	T1	Y		T1	Y
6	0.08	0.4	0	T1	N		T1	N
7	0	0.5	0	T2	Y		T2	Y
8	0	0.454545	0	T2	Y		T2	Y
9	0	0.173913	0.0869565	T1	N		T1	Y
10	0.36	0	0.04	T1	Y		T1	Y

## Sheet: OALA TM Sample
2020-08-12	T1	T2	T3	T4	Human	Match?	Notes	Human	Match?	Notes		Date	Match	% Match
1	0.15	0	0	0.4	T4	Y		T2	N			2020-08-12	9	0.45			2	11
2	0	0	0.0851064	0.297872	T4	Y		T4	Y			2020-08-13	7	0.35			15	24
3	0	0	0	0.386364	T4	Y		T4	Y			2020-08-14	6	0.3			28	37
4	0	0.217391	0	0.217391	T2	Y		T2	Y			2020-08-15	8	0.4			41	50
5	0.113636	0	0	0.295455	T1	N		T2	N			2020-08-16	8	0.4			54	63
6	0.0232558	0	0	0.395349	T2	N		T2	N			2020-08-17	7	0.35			67	76
7	0.6	0	0	0	T4	N		T2	N			2020-08-18	6	0.3			80	89
8	0.104167	0	0	0.395833	T4	Y		T4	Y			2020-08-19	6	0.3			93	102
9	0	0	0	0.473684	T1	N		T1	N			2020-08-20	6	0.3			106	115
10	0.0833333	0	0	0.444444	T1	N		T1	N			2020-08-21	11	0.55			119	128
												2020-08-22	8	0.4			132	141
												2020-08-23	6	0.3			145	154
2020-08-13	T1	T2	T3	T4	Human	Match?	Notes	Human	Match?	Notes		2020-08-24	5	0.25			158	167
1	0.0714286	0	0	0.392857	T2	N		T2	N			2020-08-25	9	0.45			171	180
2	0.0571429	0	0	0.4	T1	Y		T4	Y			2020-08-26	11	0.55			184	193
3	0	0	0	0.365854	T4	Y		T2	N			2020-08-27	6	0.3			197	206
4	0.12766	0	0	0.319149	T1	N		T1	N			2020-08-28	4	0.2			210	219
5	0	0	0	0.468085	T2	N		T2	N			2020-08-29	3	0.15			223	232
6	0	0	0	0.44186	T3	N		T2	N			2020-08-30	7	0.35			236	245
7	0.106383	0	0	0.340426	T4	Y		T2	N			2020-08-31	10	0.5			249	258
8	0	0	0.454545	0	T1	N		T2	N			2020-09-01	6	0.3			262	271
9	0.0425532	0	0	0.276596	T4	Y		T2	N			2020-09-02	11	0.55			275	284
10	0	0.0294118	0	0.411765	T4	Y		T4	Y			2020-09-03	5	0.25			288	297
												Average Match		0.358696
2020-08-14	T1	T2	T3	T4	Human	Match?	Notes	Human	Match?	Notes
1	0.378378	0	0.027027	0.216216	T2	N		T2	N
2	0	0	0.333333	0	T4	N		T4	N
3	0	0.642857	0.0714286	0	T2	Y		T1	N
4	0.0769231	0	0	0.576923	T2	N		T1	N
5	0.0454545	0	0	0.409091	T2	N		T2	N
6	0.0888889	0	0	0.377778	T2	N		T2	N
7	0	0.315789	0	0.210526	T2	Y		T2	Y
8	0	0.0212766	0	0.468085	T4	Y		T2	N
9	0.387097	0	0	0	T4	N		?	N
10	0	0.421053	0	0.210526	T2	Y		T2	Y
2020-08-15	T1	T2	T3	T4	Human	Match?	Notes	Human	Match?	Notes
1	0	0	0.157895	0.421053	T4	Y		T2	N
2	0	0.666667	0	0	T2	Y		T2	Y
3	0.333333	0	0	0.177778	T2	N		T2	N
4	0.25641	0.205128	0	0.0512821	T2	N		T2	N
5	0.047619	0	0	0.47619	T4	Y		T4	Y
6	0	0.25	0.375	0	T4	N		T2	N
7	0.0731707	0	0.0243902	0.365854	T1	N		T1	N
8	0.636364	0	0	0	T1	Y		T2	N
9	0	0.114286	0	0.4	T2	N		T1	N
10	0	0.590909	0	0	T2	Y		T2	Y
2020-08-16	T1	T2	T3	T4	Human	Match?	Notes	Human	Match?	Notes
1	0.25	0	0	0.277778	T4	Y		?	N
2	0	0.0731707	0	0.365854	T2	N		T2	N
3	0.222222	0.0555556	0	0.111111	T1	Y		?	N
4	0.0487805	0.0243902	0	0.439024	T3	N		T2	N
5	0	0	0.121212	0.212121	T4	Y		T4	Y
6	0	0.030303	0	0.393939	T4	Y		T4	Y
7	0	0	0.153846	0.307692	T4	Y		T4	Y
8	0.333333	0	0.030303	0	T2	N		T2	N
9	0.243902	0	0.0243902	0.195122	T4	N		T4	N
10	0.0555556	0	0.0277778	0.222222	T1	N		T1	N
2020-08-17	T1	T2	T3	T4	Human	Match?	Notes	Human	Match?	Notes
1	0	0	0.0465116	0.395349	T1	N		T1	N
2	0.0526316	0	0.210526	0.105263	T1	N		T2	N
3	0.0930233	0	0	0.348837	T1	N		T1	N
4	0.181818	0.0909091	0	0.242424	T4	Y		T4	Y
5	0.317073	0.0731707	0	0	T1	Y		T1	Y
6	0.114286	0.0857143	0.171429	0.257143	T1	N		T1	N
7	0	0	0	0.392857	T2	N		?	N
8	0	0	0	0.351351	T2	N		?	N
9	0.0232558	0	0.186047	0.232558	T1	Y		T2	N
10	0.107143	0	0	0.357143	T4	Y		T4	Y
2020-08-18	T1	T2	T3	T4	Human	Match?	Notes	Human	Match?	Notes
1	0.405405	0	0	0.0810811	T4	N		T1	Y
2	0.378378	0	0.027027	0.162162	T3	N		?	N
3	0	0	0	0.342857	T1	N		T1	N
4	0	0	0	0.6	T1	N		T1	N
5	0.142857	0	0	0	T1	Y		T1	Y
6	0.272727	0	0	0	T1	Y		T2	N
7	0	0	0	0.388889	T4	Y		?	N
8	0	0	0	0.5	T2	N		T1	N
9	0	0	0	0.465116	T2	N		T1	N
10	0.117647	0.176471	0.117647	0	T1	Y		?	N
2020-08-19	T1	T2	T3	T4	Human	Match?	Notes	Human	Match?	Notes
1	0.333333	0	0.222222	0	T4	N		T4	N
2	0.238095	0.190476	0.0238095	0.0238095	T4	Y		T1	N
3	0	0.444444	0	0	T3	N		T4	N
4	0	0.464286	0.0714286	0	T2	Y		T2	Y
5	0	0	0	0.34	T3	N		T2	N
6	0	0.545455	0	0	T2	Y		T2	Y
7	0.15625	0	0.25	0	T2	N		T2	N
8	0	0.222222	0.222222	0	T2	Y		?	N
9	0	0.4	0	0	T1	N		T4	N
10	0.3	0.15	0	0	T2	N		T2	N
2020-08-20	T1	T2	T3	T4	Human	Match?	Notes	Human	Match?	Notes
1	0	0	0.777778	0	T2	N		T1	N
2	0	0	0.666667	0	?	N		?	N
3	0.125	0	0.125	0.0416667	T1	Y		T2	N
4	0.5	0	0	0	T2	N		T1	Y
5	0.4375	0	0	0	T2	N		T2	N
6	0	0.269231	0	0.153846	T2	Y		T2	Y
7	0	0.05	0.075	0.425	T4	Y		?	N
8	0	0.444444	0	0	T1	N		T1	N
9	0.414634	0	0	0.097561	T2	N		T1	Y
10	0	0.157895	0.421053	0	T2	N		T4	N
2020-08-21	T1	T2	T3	T4	Human	Match?	Notes	Human	Match?	Notes
1	0	0.190476	0	0.238095	T4	Y		T2	N
2	0	0.4375	0.375	0	T2	Y		T2	Y
3	0.0526316	0	0	0.473684	T4	Y		T4	Y
4	0.333333	0.25	0	0	T1	Y		T1	Y
5	0	0	0	0.461538	T2	N		T1	N
6	0.454545	0	0	0	T1	Y		T1	Y
7	0.0714286	0	0	0.357143	T2	N		T2	N
8	0	0	0.1	0.3	T4	Y		T2	N
9	0.538462	0	0	0	T1	Y		T2	N
10	0.1	0	0.366667	0	T1	N		?	N
2020-08-22	T1	T2	T3	T4	Human	Match?	Notes	Human	Match?	Notes
1	0	0	0	0.6	T4	Y		T4	Y
2	0	0	0	0.4	T1	N		T1	N
3	0.30303	0	0.121212	0	T1	Y		T2	N
4	0	0	0.307692	0	T2	N		T2	N
5	0.307692	0	0	0.0769231	T1	Y		T2	N
6	0	0.0714286	0.5	0	T3	Y		T2	N
7	0.162791	0	0.162791	0.0465116	T3	Y		T2	N
8	0	0	0.833333	0	T1	N		T4	N
9	0	0	0.777778	0	T4	N		T4	N
10	0.178571	0	0	0.214286	T4	Y		T4	Y
2020-08-23	T1	T2	T3	T4	Human	Match?	Notes	Human	Match?	Notes
1	0.0882353	0.323529	0	0.117647	T2	Y		T2	Y
2	0.0967742	0.548387	0	0	T1	N		T1	N
3	0.0967742	0.516129	0	0	T1	N		T1	N
4	0	0.146341	0.0487805	0.219512	T2	N		?	N
5	0.0243902	0.170732	0	0.219512	T1	N		T2	N
6	0	0	0	0.371429	?	N		T1	N
7	0.27027	0.027027	0	0.189189	T1	Y		T1	Y
8	0.162162	0	0.027027	0.27027	T4	Y		?	N
9	0	0	0.592593	0	T2	N		T2	N
10	0	0	0.8	0	T3	Y		T4	N
2020-08-24	T1	T2	T3	T4	Human	Match?	Notes	Human	Match?	Notes
1	0	0	0	0.470588	T2	N		T2	N
2	0.272727	0	0.272727	0	T1	Y		?	N
3	0	0	0.538462	0	T2	N		T2	N
4	0	0	0.465116	0	T2	N		T2	N
5	0	0	0.482759	0.0344828	T1	N		T1	N
6	0.444444	0	0	0.222222	T1	Y		T1	Y
7	0.555556	0	0	0.111111	T1	Y		T2	N
8	0.419355	0.0322581	0	0	T4	N		T2	N
9	0.354839	0.0967742	0	0	T2	N		T2	N
10	0.264706	0	0.176471	0.0294118	T1	Y		T2	N
2020-08-25	T1	T2	T3	T4	Human	Match?	Notes	Human	Match?	Notes
1	0.365854	0.0487805	0	0	T1	Y		T2	N
2	0.0952381	0	0	0.309524	?	N		?	N
3	0	0.0769231	0	0.358974	T1	N		T1	N
4	0.30303	0	0	0.151515	T1	Y		T1	Y
5	0	0.4	0.0571429	0	T2	Y		T1	N
6	0	0.4	0.0571429	0	T2	Y		T1	N
7	0	0.6875	0	0	T2	Y		T2	Y
8	0	0.642857	0	0	T4	N		T4	N
9	0.444444	0	0	0	T1	Y		T2	N
10	0.179487	0	0	0.102564	T2	N		T1	Y
2020-08-26	T1	T2	T3	T4	Human	Match?	Notes	Human	Match?	Notes
1	0	0	0.666667	0	T2	N		T2	N
2	0	0.461538	0.0769231	0.0769231	T2	Y		T2	Y
3	0	0	0.666667	0	T3	Y		T3	Y
4	0.111111	0	0.222222	0.111111	T3	Y		T1	N
5	0.404762	0	0	0	T1	Y		T1	Y
6	0.195122	0	0.243902	0	T3	Y		T1	N
7	0.25	0	0.325	0	T3	Y		T1	N
8	0.166667	0.166667	0.0833333	0	T3	N		T3	N
9	0	0	0.681818	0.0454545	T3	N		T3	N
10	0	0	0.714286	0	T3	Y		T3	Y
2020-08-27	T1	T2	T3	T4	Human	Match?	Notes	Human	Match?	Notes
1	0.289474	0	0.342105	0	T2	N		T2	N
2	0.162162	0	0.216216	0.243243	T2	N		T1	N
3	0.212121	0.030303	0.424242	0	T3	Y		T3	Y
4	0	0.0666667	0.666667	0	T3	Y		T3	Y
5	0	0	0.692308	0	T2	N		T2	N
6	0	0	0.625	0	T3	Y		T3	Y
7	0.1	0.2	0.2	0	?	N		?	N
8	0.416667	0	0.0833333	0	T3	N		T3	N
9	0.116279	0	0.372093	0.0930233	T4	N		T2	N
10	0.0333333	0	0.333333	0.333333	T2	N		T2	N
2020-08-28	T1	T2	T3	T4	Human	Match?	Notes	Human	Match?	Notes
1	0.309524	0	0	0.190476	T4	N		T4	N
2	0	0	0	0.382979	T4	Y		T1	N
3	0.315789	0.157895	0.0526316	0	T1	Y		?	N
4	0.0612245	0	0.0816327	0.244898	T1	N		T2	N
5	0.363636	0	0.212121	0	T4	N		T2	N
6	0.117647	0.0294118	0.205882	0.0588235	T4	N		T2	N
7	0	0	0.478261	0	T2	N		T4	N
8	0	0	0.478261	0	T3	Y		T3	Y
9	0.416667	0	0.0416667	0	T2	N		T2	N
10	0.25	0	0.208333	0	T2	N		T2	N
2020-08-29	T1	T2	T3	T4	Human	Match?	Notes	Human	Match?	Notes
1	0.317073	0	0.121951	0	T1	Y		T2	N
2	0	0	0.777778	0	T3	Y		？	N
3	0.25	0	0.25	0	T3	Y		T4	N
4	0.266667	0	0	0.2	T3	N		T3	N
5	0.534884	0	0.0465116	0	T2	N		T2	N
6	0.1	0	0.25	0	T1	N		T1	N
7	0.333333	0.179487	0.102564	0	?	N		？	N
8	0.410256	0	0.179487	0	T3	N		T3	N
9	0.146341	0	0.0487805	0.195122	T2	N		T1	N
10	0.204545	0	0.204545	0	T4	N		？	N
2020-08-30	T1	T2	T3	T4	Human	Match?	Notes	Human	Match?	Notes
1	0.311111	0	0.288889	0.0888889	T1	N		T2	N
2	0.413043	0	0	0	T3	N		T3	N
3	0.0714286	0	0	0.464286	T4	Y		T4	Y
4	0.233333	0	0.166667	0	T3	N		T3	N
5	0.25	0	0.291667	0	T3	Y		T3	Y
6	0	0	0.611111	0	T3	Y		T1	N
7	0	0	0.571429	0	T1	N		T1	N
8	0.45	0	0	0.1	T1	Y		T2	N
9	0.525	0	0	0.05	T2	N		T2	N
10	0.391304	0	0	0	T3	N		T1	Y
2020-08-31	T1	T2	T3	T4	Human	Match?	Notes	Human	Match?	Notes
1	0	0	0.588235	0	T4	N		T2	N
2	0	0	0.5625	0	T4	N		T2	N
3	0	0.4	0	0	T4	N		T2	Y
4	0.228571	0.0285714	0	0.228571	T4	Y		T4	Y
5	0	0	0	0.454545	T4	Y		T4	Y
6	0.0571429	0.0857143	0.0857143	0.314286	T1	N		T2	N
7	0	0	0.0294118	0.470588	T2	N		T2	N
8	0.45	0	0.125	0	T1	Y		？	N
9	0	0	0.0789474	0.5	T4	Y		T4	Y
10	0	0	0.075	0.35	T4	Y		T4	Y
2020-09-01	T1	T2	T3	T4	Human	Match?	Notes	Human	Match?	Notes
1	0.107143	0	0.0714286	0.392857	T2	N		T2	N
2	0	0	0.357143	0.285714	T4	Y		T2	N
3	0.0606061	0	0.030303	0.333333	T4	Y		T2	N
4	0	0	0	0.482759	T1	N		T1	N
5	0.0555556	0.0277778	0.0277778	0.444444	T2	N		T2	N
6	0.027027	0	0.162162	0.513514	T4	Y		T4	Y
7	0	0	0	0.514286	T1	N		T2	N
8	0.03125	0.0625	0	0.4375	T4	Y		T2	N
9	0.5625	0	0	0	T1	Y		T2	N
10	0	0	0	0.511111	T1	N		？	N
2020-09-02	T1	T2	T3	T4	Human	Match?	Notes	Human	Match?	Notes
1	0.16	0	0	0.16	T1	Y		T1	Y
2	0.16	0	0.02	0.14	T1	Y		T1	Y
3	0	0	0	0.625	T1	N		T1	N
4	0.230769	0	0.205128	0.128205	T1	Y		T1	Y
5	0.444444	0	0.0555556	0	T1	Y		T1	Y
6	0	0	0.0769231	0.307692	T2	N		T1	N
7	0	0.470588	0	0	T2	Y		T1	N
8	0.0588235	0.0588235	0	0.382353	?	N		T1	N
9	0.212766	0.148936	0	0.0425532	T1	Y		T1	Y
10	0	0.75	0	0	T3	N		T3	N
2020-09-03	T1	T2	T3	T4	Human	Match?	Notes	Human	Match?	Notes
1	0.133333	0	0.133333	0.4	T1	N		？	N
2	0.1	0.2	0.15	0.05	T1	N		T3	N
3	0.583333	0	0	0	T1	Y		T1	Y
4	0.394737	0	0	0	T1	Y		？	N
5	0.421053	0.0263158	0	0	T2	N		T2	N
6	0.0333333	0.3	0	0.133333	T3	N		T2	N	Sarcasm
7	0.2	0.3	0	0	T2	Y		T2	Y
8	0.210526	0	0.0526316	0.368421	T2	N		T2	N
9	0.236842	0.0263158	0.105263	0	T4	N		T4	N
10	0.307692	0	0	0.0769231	T2	N		T3	N

## Sheet: NHS Sent Sample
2020-09-01	TB	Vader	Human	Match?	Notes	Human	Match?	Notes		Date	Match	% Match
1	0.416667	0.644	pos	Y		Positive	Y			2020-09-01	9	0.45
2	-0.0625	0.5556	neu	Y	neg	Neutral	Y			2020-10-01	10	0.5
3	1	0.6369	neg	N	neg	Negative	N			2020-11-01	9	0.45
4	-0.7	-0.6705	neg	Y	neg	Negative	Y			2020-12-01	12	0.6
5	0.333333	0	neg	N		Neutral	Y			2021-01-01	3	0.15
6	0.31875	0.9162	neg	N		Negative	N			2021-02-01	10	0.5
7	0.8	0.6249	neg	N	sarc	Negative	N	Sacrasm		2021-03-01	11	0.55
8	0.136364	0	neu	Y		Neutral	Y			2021-04-01	15	0.75
9	1	-0.9444	neg	N		Negative	N	Negation		2021-05-01	7	0.35
10	1	0.1611	neg	N	neg	Negative	N			2021-06-01	14	0.7
										2021-07-01	11	0.55
										Average Match		0.504545
2020-10-01	TB	Vader	Human	Match?	Notes	Human	Match?	Notes
1	0.233333	0.7622	neu	Y		Neutral	Y
2	0.5	0.9013	pos	Y		Positive	Y
3	-0.195312	-0.5432	neg	Y	neg	Neutral	N
4	-0.0588068	0.7319	neu	Y	neg	Neutral	Y
5	0.212121	0	pos	Y		Neutral	N			total neg	37	0.336364
6	-0.4	0	neu	N		Neutral	N	Negation		wrong neg	21	0.567568
7	-1	-0.1027	neg	Y	neg	Negative	Y
8	0.193889	-0.6486	neg	N		Negative	N	Sarcasm		total sarc	10	0.0909091
9	1	0	neg	N	neg	Negative	N			wrong sarc	9	0.9
10	0.5	-0.2732	neg	N	neg	Neutral	N
2020-11-01	TB	Vader	Human	Match?	Notes	Human	Match?	Notes
1	1	0.7574	neg	N	sarc	Positive	Y
2	0.6	0.6597	neg	N	sarc	?	N
3	0.9	-0.703	neg	N	sarc, neg	Neutral	N
4	0.331818	0.9136	neg	N	neg	Neutral	N
5	0.227273	0.34	neg	N	neg	Neutral	N
6	0.159091	0.8393	neu	Y		Neutral	Y
7	-0.133333	0	neg	N		Negative	N	Sarcasm
8	-0.3375	-0.802	neg	Y	neg	Negative	Y
9	-0.625	-0.593	neg	Y	neg	Negative	Y
10	-0.516667	-0.6996	neg	Y	neg	Negative	Y
2020-12-01	TB	Vader	Human	Match?	Notes	Human	Match?	Notes
1	1	0.4295	neg	N	neg	Negative	N
2	0.875	0.808	neg	N		Neutral	N	Negation
3	0.7	0.7579	neg	N	neg	Positive	Y
4	0.565625	-0.8129	neu	N		Negative	N
5	0.363636	0.8271	neu	Y		Neutral	Y
6	0.0601326	-0.2382	neg	N		Neutral	Y
7	-0.0416667	0.3736	neu	Y	neg	Neutral	Y
8	-0.215909	0.5574	neg	Y		Negative	Y	Negation
9	-0.35	-0.857	neg	Y	neg	Negative	Y	Negation
10	-0.8	-0.7757	neg	Y		Negative	Y	Negation
2021-01-01	TB	Vader	Human	Match?	Notes	Human	Match?	Notes
1	1	0.555	neg	N	sarc	Negative	N	Sarcasm
2	0.8	0.4215	neg	N	sarc	Negative	N	Sarcasm
3	0.8	-0.4588	neg	N		Negative	N
4	0.616667	0.8176	neu	N		Neutral	N
5	0.357143	-0.0767	neg	N		Negative	N
6	0.150794	-0.3736	neg	N	*	Negative	N
7	0.107143	0	neg	N		Negative	N
8	-0.1	0	neg	Y	*	Negative	N
9	-0.275	-0.7352	neg	Y	neg	Negative	N
10	-0.714286	-0.9009	pos	N		Negative	Y
2021-02-01	TB	Vader	Human	Match?	Notes	Human	Match?	Notes
1	1	0.7506	neg	N		Negative	N	Sarcasm
2	0.693581	0.7736	neg	N		Neutral	N
3	0.533333	0.5423	neg	N		Neutral	N
4	0.21875	0.6629	neg	N		Negative	N	Sarcasm
5	0.2	0.2971	neg	N	neg	Negative	N	Sarcasm
6	0.0166667	-0.5255	neu	Y	neg	Neutral	Y
7	-0.071875	-0.7096	neu	Y		Neutral	Y
8	-0.3	-0.8971	neg	Y		Negative	Y
9	-0.65	-0.8302	neg	Y		Negative	Y	Negation
10	-0.8	-0.5106	neg	Y		Negative	Y
2021-03-01	TB	Vader	Human	Match?	Notes	Human	Match?	Notes
1	0.525	0.6249	pos	Y		Positive	Y
2	0.5	0.872	pos	Y		Positive	Y
3	0.41	0.7506	pos	Y		Neutral	N
4	0.366667	0.8248	pos	Y		Positive	Y
5	0.2	0.3094	neg	N		Neutral	Y
6	0.02	-0.3818	neg	N		Negative	N
7	0.01875	-0.2247	pos	Y			N
8	-0.0656566	-0.4215	neg	N		Negative	N
9	-0.0708333	-0.7512	neg	N		Negative	N
10	-0.9375	-0.4559	neg	Y		Negative	Y	Sarcasm
2021-04-01	TB	Vader	Human	Match?	Notes	Human	Match?	Notes
1	0.9	0.7322	neu	N		Positive	Y
2	0.8	0.1531	neg	N		Positive	Y
3	0.6	0.3612	neg	N	neg	Neutral	N
4	0.25	0.2755	neu	Y		Neutral	Y
5	0.25	0	neu	Y		Neutral	Y
6	0.106667	0.2928	pos	N		Neutral	Y
7	0	0	neu	Y		Neutral	Y
8	0	0	neu	Y		Neutral	Y
9	-0.241667	-0.34	neg	Y		Negative	Y
10	-0.625	-0.2833	neg	Y		Negative	Y
2021-05-01	TB	Vader	Human	Match?	Notes	Human	Match?	Notes
1	0.8	0.6249	pos	Y		Positive	Y
2	0.625	0.4926	neg	N		Negative	N
3	0.7	0.594	neu	N	neg	Neutral	N
4	0.554167	0.8974	neu	N	neg	Negative	N
5	0.5	0.296	neg	N		Neutral	N
6	0.343687	0.9456	pos	Y		Positive	Y
7	0.3	0.7346	neg	N	neg	Neutral	N
8	0.285714	0	neg	N	neg	Neutral	N
9	0.2375	0.7351	pos	Y	*	Positive	Y
10	-0.1	0.1695	neu	Y	neg	Negative	N
2021-06-01	TB	Vader	Human	Match?	Notes	Human	Match?	Notes
1	1	0.7096	pos	Y		Positive	Y
2	0.75	0.6239	pos	Y		Positive	Y
3	0.65	0.7964	pos	Y		Positive	Y
4	0.369318	0.9591	neu	Y		Neutral	Y
5	0.181818	-0.1779	neg	N	neg	Neutral	Y
6	0	0.4019	neg	N	neg	Neutral	Y
7	-0.015625	-0.8221	neg	N	neg	Negative	N
8	-0.0625	-0.8176	neg	N	neg	Negative	N
9	-0.4	0.34	neg	Y	neg	Negative	Y
10	-1	-0.7951	neg	Y	neg	Negative	Y
2021-07-01	TB	Vader	Human	Match?	Notes	Human	Match?	Notes
1	0.9	0.5859	neg	N	sarc, neg	Positive	Y
2	0.8	-0.678	neg	N	*, neg	Negative	N
3	0.55	-0.5899	neu	N	*	Neutral	N
4	0.416667	0	neu	N		Neutral	N
5	0.227273	0.872	neg	N		Neutral	Y
6	0.175	0.7088	neg	N		Neutral	Y
7	-0.15	-0.7501	neg	Y		Negative	Y
8	-0.25	-0.2411	neg	Y		Negative	Y
9	-0.282386	-0.7627	neg	Y	neg	Negative	Y
10	-0.8	-0.3818	neg	Y		Negative	Y

## Sheet: OALA Sent Sample
2020-08-12	TB	Vader	Human	Match?	Notes	Human	Match?	Notes		Date	Match	% Match
1	-1	0	neg	Y		Negative	Y			2020-08-12	9	0.45
2	0.107143	0.4767	neu	Y		Neutral	Y			2020-08-13	4	0.2
3	0	-0.6369	neg	N	neg	Negative	N			2020-08-14	8	0.4
4	0.257143	0.128	pos	Y		Positive	Y			2020-08-15	8	0.4
5	0.7	-0.2411	neg	N	neg	Negative	N			2020-08-16	8	0.4
6	-0.025	-0.4067	neg	N	neg	Negative	N			2020-08-17	10	0.5
7	0.5	0.4404	neg	N		Neutral	N	Sacarsm		2020-08-18	6	0.3
8	0.35	0.7603	neg	N		Negative	N			2020-08-19	9	0.45
9	-0.5	-0.743	neg	Y		Negative	Y	Negation		2020-08-20	8	0.4
10	0.525	0.3182	pos	Y		Neutral	N			2020-08-21	7	0.35
										2020-08-22	15	0.75
										2020-08-23	11	0.55
2020-08-13	TB	Vader	Human	Match?	Notes	Human	Match?	Notes		2020-08-24	6	0.3
1	0.357812	0.9739	neg	N	neg*	Negative	N	Sacarsm		2020-08-25	12	0.6
2	0.19	-0.0083	neg	N	neg	Negative	N			2020-08-26	5	0.25
3	0.953674	0.4639	neg	N	*	Negative	N			2020-08-27	5	0.25
4	0.7	0.3182	neg	N	neg	Negative	N			2020-08-28	8	0.4
5	-0.5	-0.8932	neg	Y		Negative	Y			2020-08-29	6	0.3
6	-0.0833333	-0.2516	neu	Y		Neutral	Y			2020-08-30	12	0.6
7	0.136111	0.3612	neg	N		Negative	N			2020-08-31	8	0.4
8	0	-0.4404	neg	N		Negative	N			2020-09-01	6	0.3
9	0	-0.4939	neg	N		Negative	N			2020-09-02	4	0.2
10	0.425	0.8416	neg	N	*	Negative	N			2020-09-03	9	0.45
										Average Match		0.4
2020-08-14	TB	Vader	Human	Match?	Notes	Human	Match?	Notes
1	-0.10625	-0.2263	neg	Y		Negative	Y
2	0.136364	0	neg	N	*	Neutral	Y
3	0.11875	0.483	neg	N	neg	Negative	N			total neg	59	0.256522
4	-0.075	0.3839	neg	N	neg	Negative	N			wrong neg	44	0.745763
5	0	0.3612	neg	N	neg	Negative	N
6	-0.0371429	0.1548	neg	N		Negative	N			total sarc	14	0.0608696
7	0.25	0.4019	neu	Y		Neutral	Y			wrong sarc	10	0.714286
8	-0.172222	0.5719	neg	N		Neutral	Y
9	0.375	-0.609	neg	N	neg	Negative	N
10	-0.266667	-0.4588	neg	Y		Negative	Y
2020-08-15	TB	Vader	Human	Match?	Notes	Human	Match?	Notes
1	-0.0916667	0.6808	neg	N		Negative	N
2	-0.1375	0	neg	Y		Negative	Y
3	0.525	-0.6249	neg	N		Negative	N
4	-0.0225	0.4404	neg	N	neg	Negative	N
5	0	-0.7003	neg	N	neg	Negative	N
6	-0.3	-0.3818	neg	Y		Negative	Y
7	0.225	-0.804	neg	N	neg	Negative	N
8	-0.185185	-0.8271	neg	Y		Negative	Y
9	1	0.2023	neg	N	*	Negative	N
10	-1	-0.8934	neg	Y	*	Negative	Y
2020-08-16	TB	Vader	Human	Match?	Notes	Human	Match?	Notes
1	-0.78	-0.4754	neg	Y		Negative	Y
2	-0.5	-0.2003	neg	Y		Negative	Y
3	0	0	neu	Y		Neutral	Y
4	0.214286	-0.7678	neg	N		Negative	N
5	-0.075	0.2023	neg	N		Negative	N
6	0.375	0.7269	neu	N		Positive	Y
7	0.0666667	-0.8077	neg	N	neg	Neutral	Y
8	-0.0729167	-0.6771	neg	N		Negative	N
9	0.08	0.2098	neg	N	neg	Negative	N
10	0.466667	-0.6865	neg	N		Negative	N
2020-08-17	TB	Vader	Human	Match?	Notes	Human	Match?	Notes
1	-0.2	-0.25	neg	Y		Negative	Y
2	-0.390625	0	neg	Y		Neutral	N
3	-0.112857	-0.4215	neg	Y	neg	Negative	Y
4	0	-0.5629	neg	N	neg	Neutral	Y
5	0.23	0.9081	neu	N	sarc	Neutral	N
6	-0.3	0	neg	Y		Neutral	N
7	0.2875	-0.7647	neg	N		Negative	N
8	0.6	0	pos	Y		Neutral	N
9	0.3	0.3527	neg	N		Neutral	N
10	-0.515625	-0.6892	neg	Y		Negative	Y
2020-08-18	TB	Vader	Human	Match?	Notes	Human	Match?	Notes
1	0.0993878	-0.796	neg	N		Negative	N
2	-0.9	-0.8268	neg	Y		Negative	Y
3	-0.05	0.7391	neg	N	neg	Neutral	Y
4	-0.5	0.2732	neg	Y	neg	Neutral	N
5	0	0.3164	neg	N		Neutral	Y
6	0.225	0	neg	N	neg	Neutral	N
7	0	0.5106	neg	N	sarc	Neutral	Y
8	0.357143	0.2359	neg	N		Negative	N
9	0.333333	0.7737	neu	N		Negative	N
10	0.233333	-0.172	neg	N		Neutral	N
2020-08-19	TB	Vader	Human	Match?	Notes	Human	Match?	Notes
1	0.375	0.3182	neg	N		Neutral	N
2	0.25	0	neu	N		Neutral	N
3	0	-0.34	neg	N		Negative	N
4	0.0916667	0.8176	neu	Y		Neutral	Y
5	-0.3	-0.4019	neg	Y		Negative	Y
6	-0.333333	-0.6277	neg	Y		Negative	Y
7	0.285714	-0.5023	neg	N		Negative	N
8	-0.438889	-0.7906	neg	Y		Negative	Y
9	0.42381	0.6705	neu	N		Neutral	N
10	-0.09375	-0.802	neg	N		Neutral	Y
2020-08-20	TB	Vader	Human	Match?	Notes	Human	Match?	Notes
1	0	0.3612	neg	N		Neutral	Y
2	-0.0311111	0.4404	neu	Y		Negative	N
3	0	0	neg	N	*	Neutral	Y
4	0.233333	0.0772	neg	Y		Negative	Y	Sarcasm
5	0.5	0.5168	neg	N	sarc, neg	Neutral	N		emoji
6	-0.7	-0.4588	neg	Y		Neutral	N
7	-0.075	-0.504	neg	Y		Negative	Y
8	1	-0.296	neg	N	*	Negative	N
9	-0.0166667	0.659	pos	N		Positive	N
10	0.7	-0.2263	neg	N	neg	Negative	N
2020-08-21	TB	Vader	Human	Match?	Notes	Human	Match?	Notes
1	0.325	0.2359	neg	N	neg	Neutral	N
2	0	-0.6369	neg	N		Negative	N
3	-0.5	-0.4767	neg	Y		Negative	Y
4	0.146429	0.3182	neg	N	*	Negative	N
5	-0.375	-0.5267	neg	Y	neg	Negative	Y
6	0.0833333	0.128	neu	Y	neg	Neutral	Y
7	0	-0.7412	neg	N	neg	Negative	N
8	0	-0.5106	neg	N		Negative	N
9	0.0875	0.3818	pos	Y		Negative	N
10	0.2125	0.6072	neg	N	neg	Negative	N
2020-08-22	TB	Vader	Human	Match?	Notes	Human	Match?	Notes
1	-0.138889	-0.7876	neg	Y	neg	Negative	Y
2	-0.0833333	-0.9287	neu	Y		Negative	N
3	-0.183333	0.3612	neg	Y	neg	Negative	Y
4	0.168939	0.7713	pos	Y	neg	Negative	N
5	0	0	neu	Y		Neutral	Y
6	0	0	neg	N	neg	Neutral	Y
7	0	-0.2942	neu	Y		Neutral	Y
8	0.5	0.022	neu	N	neg	Neutral	N
9	-0.5	-0.8481	neg	Y		Negative	Y
10	-0.272222	-0.8834	neg	Y	neg	Negative	Y
2020-08-23	TB	Vader	Human	Match?	Notes	Human	Match?	Notes
1	0.0458333	-0.2247	neu	Y		Negative	N
2	-0.5	-0.5423	neg	Y		Negative	Y
3	0.4375	-0.2244	neg	N		Negative	N
4	-0.5	-0.5859	neg	Y		Negative	Y
5	-0.7	-0.7506	neg	Y		Negative	Y
6	0.8	0.6546	neg	N	neg	Negative	N
7	-0.3875	-0.8316	neg	Y		Negative	Y
8	-0.06	0	neg	Y	sarc	Neutral	Y
9	1	0.8372	neg	N		Negative	N
10	0.333333	-0.6705	neg	N	neg	Negative	N
2020-08-24	TB	Vader	Human	Match?	Notes	Human	Match?	Notes
1	0	0	neg	N		Neutral	Y
2	0	0	neu	Y		?	N
3	0.4375	0.3239	neg	N	neg	Negative	N	Sarcasm
4	0.366667	0.25	neg	N		Neutral	N
5	0.12	0.5661	neu	Y		Neutral	Y
6	0.5	-0.296	neg	N	neg	Neutral	N
7	0	0	neg	N		Negative	N
8	-0.666667	0.0516	neg	Y		Neutral	N
9	0.285714	-0.5574	neg	N	neg	Neutral	N
10	0.5	0.6369	neg	N		Positive	Y
2020-08-25	TB	Vader	Human	Match?	Notes	Human	Match?	Notes
1	0	-0.296	neg	N	neg	Negative	N
2	-0.451852	-0.9042	neg	Y		Negative	Y
3	0.5	0.3612	neu	N		Negative	N	Sarcasm
4	0	0.3612	neu	Y		Neutral	Y
5	0.25	-0.5875	pos	Y		Neutral	N
6	0.05	-0.6597	neg	N	neg	Neutral	Y
7	-0.0277778	0	neg	N		Neutral	Y
8	-0.666667	-0.8201	neg	Y		Negative	Y
9	0.0666667	0.3818	neg	N		Neutral	Y
10	0	0.4404	neu	Y	neg	Neutral	Y
2020-08-26	TB	Vader	Human	Match?		Human	Match?	Notes
1	0.0125	0.7717	neg	N	sarc	Negative	N
2	0	-0.9057	neg	N		Negative	N
3	0	-0.7574	neg	N		Negative	N
4	0.285714	-0.7208	neg	N	neg	Negative	N
5	-0.377778	-0.813	neg	Y		Negative	Y
6	0	-0.7184	neu	Y		Negative	N
7	0	-0.7184	neg	N		Negative	N
8	0.4	-0.6983	neg	N		Negative	N
9	0	-0.9231	neg	N		Negative	N
10	-0.1	0	neg	Y		Neutral	Y
2020-08-27	TB	Vader	Human	Match?		Human	Match?	Notes
1	0.2	0.4588	neu	N		Neutral	N
2	0.25	-0.8591	neg	N		Negative	N
3	0.05	0.1779	neg	N		Negative	N
4	0.133333	-0.6344	neg	N		Negative	N
5	0	0.3612	neu	Y		Positive	N
6	-0.5	-0.0258	neg	Y		Negative	Y
7	0.0583333	-0.5983	neg	N	neg	Negative	N
8	-0.8	-0.802	neg	Y	neg	Negative	Y
9	0.5	-0.7906	neg	N		Negative	N
10	0.5	-0.7184	neg	N		Negative	N
2020-08-28	TB	Vader	Human	Match?		Human	Match?	Notes
1	0.2	0.4871	neg	N		Negative	N
2	-0.5	-0.6908	neg	Y		Negative	Y	Negation
3	0	0.25	neu	Y		Neutral	Y
4	-0.05	-0.1655	pos	N	neg	Negative	N
5	0.25	0.2732	neg	N		Neutral	N
6	-0.1	-0.6486	neg	Y	sarc	Neutral	Y
7	0	0	neg	N	neg	Negative	N
8	-0.102381	-0.7476	neg	N	neg	Negative	N
9	0.333333	0.5719	neg	N		Negative	N
10	-0.307143	-0.7783	neg	Y	*	Negative	Y
2020-08-29	TB	Vader	Human	Match?		Human	Match?	Notes
1	0.0535714	0.7579	neg	N		Neutral	Y
2	0.366667	-0.2225	neu	N	neg	Neutral	N
3	0	0.7783	neg	N		Neutral	Y
4	-0.4	-0.5423	neg	Y		Negative	Y
5	0.25	0.7798	neg	N		Neutral	N
6	-0.0545455	-0.7096	neg	N		Negative	N
7	0.35	0.4019	neg	N	sarc	Neutral	N
8	0.5	-0.4767	neg	N		Negative	N
9	0	-0.5106	pos	N		Neutral	Y
10	0	-0.5106	neg	N		Neutral	Y
2020-08-30	TB	Vader	Human	Match?		Human	Match?	Notes
1	0.2	-0.6808	neg	N		Negative	N
2	0	-0.3041	neg	N		Negative	N
3	0	0.7351	neg	N		Neutral	Y
4	0	0.5859	neu	Y		Neutral	Y
5	0.5	0.7537	pos	Y		Neutral	N
6	0.0333333	-0.34	neu	Y		Neutral	Y
7	0.377143	0.6369	pos	Y		Positive	Y
8	0	-0.4019	neg	N		Neutral	Y
9	0.1	-0.0754	neg	N		Neutral	Y
10	0	-0.25	neu	Y		Neutral	Y
2020-08-31	TB	Vader	Human	Match?		Human	Match?	Notes
1	-0.575	-0.8153	neg	Y	neg	Negative	Y
2	0.35	-0.1926	neg	N		Negative	N
3	0.25	0	neg	Y		Neutral	N
4	0.75	0	neg	N		Negative	N
5	-0.045	-0.4404	neg	N		Negative	N
6	0.5	0	neg	N		Negative	N
7	-0.7	-0.5423	neg	Y		Negative	Y
8	0	0	neg	N		Neutral	Y
9	0.2	0.0516	neg	N	neg	Negative	N
10	-0.3	-0.4767	neg	Y		Negative	Y
2020-09-01	TB	Vader	Human	Match?		Human	Match?	Notes
1	0	-0.2732	neu	Y		Negative	N
2	-0.25	0.1531	neg	Y	neg	Negative	Y
3	-0.0625	-0.2714	neg	N		Negative	N
4	0.0666667	0.128	neg	N		Negative	N
5	0.16381	-0.5709	neu	Y		Negative	N
6	0	0	neg	N		Negative	N
7	-0.230769	0	neu	N		Neutral	N
8	0	-0.5848	neg	N		Negative	N
9	-0.75	-0.7964	neg	Y		Negative	Y
10	-0.125	-0.8385	neg	N		Negative	N
2020-09-02	TB	Vader	Human	Match?		Human	Match?	Notes
1	0.11875	-0.7263	neg	N	neg	Negative	N
2	0.35	0.4215	pos	Y		Neutral	N
3	-1	-0.7339	neg	Y		Neutral	N
4	0	-0.0258	neg	N		Negative	N
5	0.0625	0.1779	neg	N	neg	Negative	N
6	0.3625	0.836	neg	N	neg	Neutral	N
7	0.225	-0.8834	neg	N	neg	Negative	N
8	-0.566667	-0.9161	neg	Y		Negative	Y
9	0	-0.0258	neg	N		Negative	N
10	0.7	-0.6369	neg	N	neg	Neutral	N
2020-09-03	TB	Vader	Human	Match?		Human	Match?	Notes
1	0	0.7269	neg	N		Negative	N
2	-0.229167	0.7556	neg	Y	sarc, neg	Negative	Y	Sarcasm
3	0	0.2235	neg	N		Neutral	Y
4	0	-0.5719	neg	N		Neutral	Y
5	-0.205	-0.1441	neg	Y	neg	Negative	Y
6	0.101587	0.2732	neg	N		Negative	N
7	0	-0.5106	neu	Y		Neutral	Y
8	0.35	0.5256	neg	N		Neutral	N
9	0.8	0.6249	neu	N		Positive	Y
10	0.5	-0.7177	neu	N		?	N

## Sheet: NHS Emo Sample
2020-09-01	EmoLex	Human	Match?	Match T	Notes	Human	Match?	Match T	Notes		Date	Match	% Match	Match	% Match
1	trust	mistrust	N	Y		Mistrust	N	Y			2020-09-01	5	0.25	8	0.4
2	trust	mistrust	N	Y		No emotion	N	N			2020-10-01	1	0.05	3	0.15
3	trust	no emotion	N	N		Fear	N	N			2020-11-01	3	0.15	3	0.15
4	fear	mistrust	N	N		Mistrust	N	N			2020-12-01	4	0.2	4	0.2
5	fear	fear	Y	Y		Mistrust	N	N			2021-01-01	2	0.1	3	0.15
6	fear	fear	Y	Y		Anger	N	N			2021-02-01	2	0.1	4	0.2
7	surprise	no emotion	N	N		No emotion	N	N			2021-03-01	2	0.1	3	0.15
8	sadness	mistrust	N	N		Mistrust	N	N			2021-04-01	1	0.05	7	0.35
9	anticipation	anticipation	Y	Y		Mistrust	N	N			2021-05-01	6	0.3	9	0.45
10	anger	anger	Y	Y		Anger	Y	Y			2021-06-01	6	0.3	7	0.35
											2021-07-01	2	0.1	5	0.25
											Average Match		0.154545		0.254545
2020-10-01	EmoLex	Human	Match?	Match?	Notes	Human	Match?	Match?	Notes
1	trust	mistrust	N	Y		Mistrust	N	Y
2	trust	no emotion	N	N		No emotion	N	N
3	trust	no emotion	N	N		No emotion	N	N
4	fear	mistrust	N	N		Mistrust	N	N
5	fear	mistrust	N	N		No emotion	N	N
6	fear	sadness	N	N		Sadness	N	N
7	surprise	anger	N	N		Anger	N	N
8	sadness	anger	N	N		Anger	N	N
9	anticipation	sadness	N	N		Sadness	N	N
10	anger	anger	Y	Y		Mistrust	N	N
2020-11-01	EmoLex	Human	Match?	Match?	Notes	Human	Match?	Match?	Notes
1	trust	anger	N	N		Anger	N	N	Sarcasm
2	trust	anticipation	N	N		Fear	N	N
3	trust	no emotion	N	N		Surprise	N	N
4	fear	fear	Y	Y		No emotion	N	N
5	fear	mistrust	N	N		Trust	N	N
6	no emotion	anger	N	N		No emotion	Y	Y
7	no emotion	mistrust	N	N		Trust	N	N
8	sadness	anticipation	N	N		Fear	N	N
9	anticipation	anger	N	N		No emotion	N	N
10	anger	anger	Y	Y		Mistrust	N	N
2020-12-01	EmoLex	Human	Match?	Match?	Notes	Human	Match?	Match?	Notes
1	trust	no emotion	N	N		Anger	N	N
2	trust	no emotion	N	N		No emotion	N	N
3	fear	mistrust	N	N		Mistrust	N	N
4	no emotion	anger	N	N		Disgust	N	N
5	trust	no emotion	N	N		No emotion	N	N
6	anger	anger	Y	Y		Anger	Y	Y
7	anticipation	mistrust	N	N		Surprise	N	N
8	no emotion	no emotion	Y	Y		No emotion	Y	Y
9	fear	sadness	N	N		Anger	N	N
10	sadness	no emotion	N	N		Surprise	N	N
2021-01-01	EmoLex	Human	Match?	Match?	Notes	Human	Match?	Match?	Notes
1	surprise	anger	N	N		Anger	N	N
2	no emotion	surprise	N	N		Anger	N	N	Sarcasm
3	anger	anger	Y	Y		Mistrust	N	N
4	fear	anger	N	N		Fear	N	N
5	trust	anger	N	N		Anger	N	N
6	no emotion	no emotion	N	N		Disgust	N	N
7	trust	mistrust	N	Y		Surprise	N	N
8	fear	fear	Y	Y		Anger	N	N
9	anticipation	no emotion	N	N		Sadness	N	N
10	sadness	anger	N	N		Fear	N	N
2021-02-01	EmoLex	Human	Match?	Match?	Notes	Human	Match?	Match?	Notes
1	trust	mistrust	N	Y		Surprise	N	N
2	trust	mistrust	N	Y		Fear	N	N
3	anticipation	anticipation	Y	Y		No emotion	N	N
4	no emotion	mistrust	N	N		Disgust	N	N
5	fear	mistrust	N	N		Sadness	N	N
6	fear	anger	N	N		Anger	N	N
7	no emotion	anger	N	N		Anger	N	N
8	trust	anticipation	N	N		No emotion	N	N
9	anticipation	mistrust	N	N		Surprise	N	N
10	sadness	sadness	Y	Y		Fear	N	N
2021-03-01	EmoLex	Human	Match?	Match?	Notes	Human	Match?	Match?	Notes
1	fear	trust	N	N		Trust	N	N
2	trust	fear	N	N		Fear	N	N
3	trust	sadness	N	N		No emotion	N	N
4	anger	no emotion	N	N		?	N	N
5	no emotion	fear	N	N		Mistrust	N	N
6	anticipation	anticipation	Y	Y		Anticipation	Y	Y
7	anticipation	mistrust	N	N		No emotion	N	N
8	no emotion	trust	N	N		Trust	N	N
9	sadness	anticipation	N	N		Anger	N	N
10	trust	mistrust	N	Y		No emotion	N	N
2021-04-01	EmoLex	Human	Match?	Match?	Notes	Human	Match?	Match?	Notes
1	trust	mistrust	N	Y		Mistrust	N	Y
2	anger	anticipation	N	N		Fear	N	N
3	trust	mistrust	N	Y		Mistrust	N	Y
4	fear	trust	N	N		Trust	N	N
5	trust	mistrust	N	Y		Mistrust	N	Y
6	anticipation	anger	N	N		No emotion	N	N
7	no emotion	anger	N	N		Disgust	N	N
8	no emotion	anger	N	N		Disgust	N	N
9	anger	fear	N	N		Fear	N	N
10	no emotion	no emotion	Y	Y		Surprise	N	N
2021-05-01	EmoLex	Human	Match?	Match?	Notes	Human	Match?	Match?	Notes
1	no emotion	anger	N	N		Disgust	N	N
2	fear	fear	Y	Y		Fear	Y	Y
3	anger	anger	Y	Y		Anger	Y	Y
4	trust	mistrust	N	Y		Anger	N	N
5	trust	mistrust	N	Y		Mistrust	N	Y
6	fear	anger	N	N		Anger	N	N
7	no emotion	no emotion	Y	Y		No emotion	Y	Y
8	no emotion	anticipation	N	N		Fear	N	N
9	anticipation	mistrust	N	N		Surprise	N	N
10	anger	sadness	N	N		Sadness	N	N
2021-06-01	EmoLex	Human	Match?	Match?	Notes	Human	Match?	Match?	Notes
1	trust	trust	Y	Y		Trust	Y	Y
2	trust	mistrust	N	Y		Trust	Y	Y
3	no emotion	anger	N	N		Surprise	N	N
4	no emotion	no emotion	Y	Y		No emotion	Y	Y
5	sadness	anticipation	N	N		Fear	N	N
6	trust	sadness	N	N		No emotion	N	N
7	fear	fear	Y	Y		No emotion	N	N
8	fear	mistrust	N	N		Surprise	N	N
9	trust	anticipation	N	N		No emotion	N	N
10	anticipation	surprise	N	N		?	N	N
2021-07-01	EmoLex	Human	Match?	Match?	Notes	Human	Match?	Match?	Notes
1	trust	mistrust	N	Y		Surprise	N	N
2	anticipation	fear	N	N		Fear	N	N
3	trust	mistrust	N	Y		Anger	N	N
4	surprise	surprise	Y	Y		No emotion	N	N
5	fear	fear	Y	Y		Anger	N	N	Sarcasm
6	no emotion	anger	N	N		Fear	N	N
7	anticipation	mistrust	N	N		Anger	N	N
8	trust	mistrust	N	Y		Anger	N	N
9	trust	anticipation	N	N		Fear	N	N
10	anger	anticipation	N	N		No emotion	N	N

## Sheet: OALA Emo Sample
2020-08-12	EmoLex	Human	Match?	Notes	Human	Match?	Notes		Date	Match	% Match
1	trust	no emotion	N		Trust	Y			2020-08-12	11	0.55
2	trust	mistrust	Y		Mistrust	Y			2020-08-13	8	0.4
3	trust	trust	Y		Joy	N			2020-08-14	8	0.4
4	No emotion	mistrust	N		Mistrust	N			2020-08-15	8	0.4
5	fear	mistrust	N		Fear	Y			2020-08-16	9	0.45
6	fear	no emotion	N		No emotion	N			2020-08-17	6	0.3
7	anticipation	mistrust	N		Anticipation	Y			2020-08-18	6	0.3
8	anger	anger	Y		Anger	Y			2020-08-19	6	0.3
9	trust	mistrust	Y		Anger	N			2020-08-20	3	0.15
10	trust	mistrust	Y		Mistrust	Y			2020-08-21	11	0.55
									2020-08-22	8	0.4
									2020-08-23	6	0.3
2020-08-13	EmoLex	Human	Match?	Notes	Human	Match?	Notes		2020-08-24	9	0.45
1	trust	mistrust	Y		Mistrust	Y			2020-08-25	5	0.25
2	No emotion	no emotion	Y		No emotion	Y			2020-08-26	9	0.45
3	fear	mistrust	N		Anger	N			2020-08-27	8	0.4
4	trust	mistrust	Y		Anger	N			2020-08-28	9	0.45
5	fear	anger	N		Anger	N			2020-08-29	1	0.05
6	trust	anger	N		Anger	N			2020-08-30	6	0.3
7	fear	fear	Y		Mistrust	N			2020-08-31	10	0.5
8	No emotion	mistrust	N		Mistrust	N			2020-09-01	9	0.45
9	trust	mistrust	Y		Mistrust	Y			2020-09-02	6	0.3
10	No emotion	mistrust	N		Anger	N			2020-09-03	8	0.4
									Average Match		0.369565
2020-08-14	EmoLex	Human	Match?	Notes	Human	Match?	Notes
1	anger	anger	Y		Disgust	N
2	fear	mistrust	N		Anger	N
3	anger	anger	Y		Anger	Y
4	trust	mistrust	Y		Mistrust	Y
5	No emotion	no emotion	Y		Anger	N
6	trust	mistrust	Y		No emotion	N
7	anticipation	no emotion	N		Mistrust	N
8	No emotion	no emotion	Y		Mistrust	N
9	surprise	mistrust	N		No emotion	N
10	sadness	no emotion	N		No emotion	N
2020-08-15	EmoLex	Human	Match?	Notes	Human	Match?	Notes
1	trust	mistrust	Y		Mistrust	Y
2	trust	mistrust	Y		Mistrust	Y
3	trust	mistrust	Y		Anger	N
4	fear	mistrust	N		Surprise	N
5	trust	no emotion	N		Anger	N
6	surprise	mistrust	N		Anger	N
7	No emotion	no emotion	Y		No emotion	Y
8	No emotion	anger	N		Sadness	N
9	trust	no emotion	N		Mistrust	Y
10	fear	mistrust	N		Mistrust	N
2020-08-16	EmoLex	Human	Match?	Notes	Human	Match?	Notes
1	trust	mistrust	Y		Mistrust	Y
2	fear	anger	N		Disgust	N
3	No emotion	no emotion	Y		Mistrust	N
4	trust	mistrust	Y		Mistrust	Y
5	fear	mistrust	N		Mistrust	N
6	trust	mistrust	Y		No emotion	N
7	anticipation	anger	N		Mistrust	N
8	trust	anger	N		Anger	N
9	anticipation	anticipation	Y		Mistrust	N
10	anger	anger	Y		Anger	Y
2020-08-17	EmoLex	Human	Match?	Notes	Human	Match?	Notes
1	No emotion	anger	N		Anger	N
2	trust	trust	Y		Mistrust	Y
3	trust	trust	Y		Mistrust	Y
4	fear	anger	N		Anger	N
5	anger	no emotion	N		Mistrust	N
6	fear	mistrust	N		Mistrust	N
7	anger	no emotion	N		Mistrust	N
8	fear	anticipation	N		Mistrust	N
9	anticipation	fear	N		No emotion	N
10	trust	mistrust	Y		Mistrust	Y
2020-08-18	EmoLex	Human	Match?	Notes	Human	Match?	Notes
1	trust	sadness	N		Anger	N
2	trust	mistrust	Y		Anger	N
3	trust	anger	N		Anger	N
4	anger	anger	Y		Anger	Y
5	fear	anger	N		Anger	N
6	trust	trust	Y		No emotion	N
7	anticipation	anger	N		Anger	N
8	fear	anger	N		Anger	N
9	trust	mistrust	Y		Mistrust	Y
10	No emotion	mistrust	N		Anticipation	N
2020-08-19	EmoLex	Human	Match?	Notes	Human	Match?	Notes
1	trust	sadness	N		Surprise	N
2	fear	mistrust	Y		Anger	N
3	fear	fear	Y		Anger	N
4	No emotion	ms	N		Mistrust	N
5	No emotion	mistrust	N		Mistrust	N
6	No emotion	mistrust	N		Mistrust	N
7	trust	mistrust	Y		No emotion	N
8	trust	mistrust	Y		Fear	N
9	trust	mistrust	Y		Mistrust	Y
10	No emotion	trust	N		Mistrust	N
2020-08-20	EmoLex	Human	Match?	Notes	Human	Match?	Notes
1	anger	fear	N		Mistrust	N
2	fear	mistrust	N		Mistrust	N	Sarcasm
3	No emotion	anger	N		Mistrust	N
4	fear	anger	N		Sadness	N
5	trust	no emotion	N		Surprise	N
6	trust	mistrust	Y		Disgust	N
7	anticipation	mistrust	N		Mistrust	N
8	trust	anger	N	*	Anticipation	N
9	anger	anger	Y		Mistrust	N
10	fear	fear	Y		Anger	N
2020-08-21	EmoLex	Human	Match?	Notes	Human	Match?	Notes
1	trust	mistrust	Y		Mistrust	Y
2	fear	surprise	N		Mistrust	N
3	trust	mistrust	Y		Mistrust	Y
4	trust	mistrust	Y		Mistrust	Y
5	No emotion	no emotion	Y		Mistrust	N
6	fear	no emotion	N		No emotion	N
7	fear	mistrust	N		Anticipation	N
8	trust	mistrust	Y		Mistrust	Y
9	anticipation	mistrust	N		Anger	N
10	trust	mistrust	Y		Mistrust	Y
2020-08-22	EmoLex	Human	Match?	Notes	Human	Match?	Notes
1	fear	anger	N		Anger	N
2	fear	surprise	N		Mistrust	N
3	fear	anger	N		Mistrust	N
4	No emotion	no emotion	Y		No emotion	Y
5	trust	mistrust	Y		Mistrust	Y
6	anger	anger	Y		Anger	Y
7	fear	no emotion	N		No emotion	N
8	No emotion	anger	N		Anger	N
9	trust	mistrust	Y		Surprise	N
10	anger	anger	Y		Surprise	N
2020-08-23	EmoLex	Human	Match?	Notes	Human	Match?	Notes
1	trust	mistrust	Y		Mistrust	Y
2	trust	no emotion	N		No emotion	N
3	trust	mistrust	Y		Mistrust	Y
4	anger	mistrust	N		Surprise	N
5	trust	fear	N		Anger	N
6	fear	fear	Y		Mistrust	N
7	trust	no emotion	N		Surprise	N
8	trust	sadness	N		Fear	N
9	anger	anger	Y		Mistrust	N
10	No emotion	anger	N		Anger	N
2020-08-24	EmoLex	Human	Match?	Notes	Human	Match?	Notes
1	anger	anger	Y		Surprise	N
2	fear	trust	N		Trust	N
3	fear	no emotion	N		Trust	N
4	No emotion	no emotion	Y		Sadness	N
5	trust	mistrust	Y		Mistrust	Y
6	trust	mistrust	Y		Mistrust	Y
7	trust	mistrust	Y		Mistrust	Y
8	fear	mistrust	N		Mistrust	N
9	surprise	mistrust	N		Mistrust	N
10	trust	mistrust	Y		Anger	N
2020-08-25	EmoLex	Human	Match?	Notes	Human	Match?	Notes
1	fear	fear	Y		Mistrust	N
2	trust	mistrust	Y		Mistrust	Y
3	trust	anger	N		Anger	N
4	fear	mistrust	N		Mistrust	N
5	sadness	no emotion	N	sarc	Anger	N
6	trust	anger	N		Mistrust	Y
7	anticipation	surprise	N		Mistrust	N
8	trust	mistrust	Y		Anger	N
9	fear	mistrust	N		Anger	N
10	fear	mistrust	N		Anger	N
2020-08-26	EmoLex	Human	Match?	Notes	Human	Match?	Notes
1	trust	mistrust	Y		Trust	Y
2	anticipation	anger	N		Surprise	N
3	fear	fear	Y		Fear	Y
4	fear	anger	N		Surprise	N
5	trust	mistrust	Y		Mistrust	Y
6	trust	anger	N		Disgust	N
7	No emotion	no emotion	Y		No emotion	Y
8	fear	no emotion	N		Sadness	N
9	fear	fear	Y		Sadness	N
10	surprise	anger	N		Anger	N
2020-08-27	EmoLex	Human	Match?	Notes	Human	Match?	Notes
1	trust	trust	Y		Anger	N
2	surprise	surprise	Y		Surprise	Y
3	trust	no emotion	N		Anticipation	N
4	trust	mistrust	Y		Surprise	N
5	trust	mistrust	Y		Sadness	N
6	trust	no emotion	N		No emotion	N
7	fear	fear	Y		Mistrust	N
8	anger	fear	N		Anticipation	N
9	No emotion	no emotion	Y		No emotion	Y
10	fear	trust	N		Trust	N
2020-08-28	EmoLex	Human	Match?	Notes	Human	Match?	Notes
1	trust	mistrust	Y		Surprise	N
2	No emotion	no emotion	Y		No emotion	Y
3	anger	mistrust	N		Mistrust	N
4	trust	mistrust	Y		Mistrust	Y
5	trust	no emotion	N		Anticipation	N
6	trust	mistrust	Y		Surprise	N
7	No emotion	surprise	N		Surprise	N
8	surprise	surprise	Y		No emotion	N
9	trust	mistrust	Y		Mistrust	Y
10	trust	no emotion	N		Sadness	N
2020-08-29	EmoLex	Human	Match?	Notes	Human	Match?	Notes
1	trust	anger	N		Anger	N
2	fear	fear	Y		Mistrust	N
3	No emotion	anger	N		Joy	N
4	surprise	mistrust	N		No emotion	N
5	fear	anger	N		Anger	N
6	anticipation	no emotion	N		Mistrust	N
7	negative	no emotion	N		Sadness	N
8	positive	anger	N		Sadness	N
9	positive	anger	N	sarc	Anger	N
10	positive	no emotion	N		No emotion	N
2020-08-30	EmoLex	Human	Match?	Notes	Human	Match?	Notes
1	trust	mistrust	Y		Mistrust	Y
2	fear	mistrust	N		Sadness	N
3	No emotion	anger	N		Anticipation	N
4	anticipation	anger	N		Sadness	N
5	fear	fear	Y		Sadness	N
6	trust	mistrust	Y		Mistrust	N
7	fear	fear	Y		No emotion	N
8	No emotion	mistrust	N		Anger	N
9	fear	fear	Y		Anticipation	N
10	No emotion	mistrust	N		Anticipation	N
2020-08-31	EmoLex	Human	Match?	Notes	Human	Match?	Notes
1	anger	anger	Y		Anger	Y
2	fear	sadness	N		Sadness	N
3	No emotion	anger	N		Anger	N
4	fear	sadness	N		Sadness	N
5	fear	fear	Y		Fear	Y
6	No emotion	no emotion	Y		No emotion	Y
7	surprise	mistrust	N		Mistrust	N
8	fear	fear	Y		Fear	Y
9	fear	fear	Y		Anger	N
10	trust	mistrust	Y		Anger	N
2020-09-01	EmoLex	Human	Match?	Notes	Human	Match?	Notes
1	trust	fear	N		Anger	N
2	fear	fear	Y		Fear	Y
3	surprise	mistrust	N		Fear	N
4	anger	anger	Y		Anger	N
5	trust	no emotion	N		No emotion	N
6	fear	fear	Y		Fear	Y
7	No emotion	sadness	N		Sadness	N
8	fear	fear	Y		Mistrust	N
9	trust	mistrust	Y		Surprise	N
10	No emotion	no emotion	Y		No emotion	Y
2020-09-02	EmoLex	Human	Match?	Notes	Human	Match?	Notes
1	trust	no emotion	N		No emotion	N
2	fear	sadness	N		Anger	N
3	trust	anger	N		Anger	N
4	trust	mistrust	Y		Mistrust	Y
5	fear	mistrust	N		Mistrust	N
6	fear	anger	N		Anger	N
7	No emotion	mistrust	N	synonym for untrustworthy	No emotion	Y
8	anger	anger	Y		Fear	N
9	No emotion	no emotion	Y		No emotion	Y
10	trust	anger	N		Anger	N
2020-09-03	EmoLex	Human	Match?	Notes	Human	Match?	Notes
1	No emotion	mistrust	N	sarc	Mistrust	N	Sarcasm
2	trust	mistrust	Y		Mistrust	Y
3	No emotion	no emotion	Y		No emotion	Y
4	anger	fear	N		Fear	N
5	anticipation	fear	N		Fear	N
6	fear	fear	Y		Anger	N
7	anger	anger	Y		Anger	Y
8	No emotion	mistrust	N		Mistrust	N
9	fear	mistrust	N		Mistrust	N
10	anger	anger	Y		Mistrust	N
