# Supplementary material for: Critical reflections on three popular computational linguistic approaches to examine Twitter discourses
Source: PeerJ Comput Sci. 2023 Jan 30;9:e1211. doi: 10.7717/peerj-cs.1211 (PMC10280252; doi:10.7717/peerj-cs.1211)
Supplement: Supplemental Information 1 [file peerj-cs-09-1211-s001.zip › Supplementary_Material_PeerJ_Oct22/Supplementary Material/README.txt]

README: Supplementary file contents

Folders:
1) Sentiment Analysis TextBlob cleaned data NHS
	Contains TextBlob sentiment data for NHS Covid-19 dataset
		Each file (09-20 to 07-21) contains tweets from each month, with the following columns:
			Entry ID (Tweet ID); Published (date published on Twitter); Favourites (number of favourites); Retweets (number of retweets); Sentiment (sentiment score); Subjectivity (subjectivity score)

2) Sentiment Analysis VADER cleaned data OALA
	Contains VADER sentiment data and EmoLex emotion detection data for Ofqual dataset.
		Each file (Aug 12 to Sept 03) contains tweets from each day, with the following columns:
			User_name (Tweet ID); Time (date published on Twitter); Location (location data if applicable); description_lengths (number of words in tweet); scores (sentiment breakdown); compound (overall sentiment score); Sentiment (sentiment category); Emotion (EmoLex emotion assigned)

Files:
3) Emotion Detection & VADER cleaned data NHS
	Contains VADER sentiment data and EmoLex emotion detection data for NHS Covid-19 dataset
		Each tab (09-20 to 07-21) contains tweets from each day, with the following columns:
			User_name (Tweet ID); Time (date published on Twitter); Location (location data if applicable); description_lengths (number of words in tweet); scores (sentiment breakdown); compound (overall sentiment score); Sentiment (sentiment category); Emotion (EmoLex emotion assigned)


4) Emotion Detection cleaned data OALA
	Contains EmoLex emotion detection data for Ofqual dataset
		Each tab (Aug 12 to Sept 03) contains tweets from each day, with the following columns:
			Label (search term); EntryID (Tweet ID); Published (date published on Twitter); Favourites (number of favourites); Retweets (number of retweets); Emotion (EmoLex emotion assigned)

5) Human Evaluation OALA NHS v3
	Contains information about the human review of the tweets
		In each of the six tabs, the columns are:
			Date; algorithm generated score/category; Human (reviewer 1 category); Match? (whether this is a match); notes (any notes); R2 (reviewer 2 category); Match? (whether this is a match); notes (any notes)

6) Sentiment Analysis TextBlob cleaned data OALA
	Contains TextBlob sentiment data for Ofqual dataset
		This contains tweets from each day, with the following columns:
			Label (search term); EntryID (Tweet ID); Published (date published on Twitter); Favourites (number of favourites); Retweets (number of retweets); Sentiment (TextBlob sentiment score)

7) Topic Modelling cleaned data NHS
	Contains information about topic models for the NHS dataset.
		This contains all tweets, with the following columns:
			Tweet no (Tweet ID); Time (date published on Twitter); Location (location data if applicable); Topic 1 (correlation to topic 1); Topic 2 (correlation to topic 2); Topic 3 (correlation to topic 3)

8) Topic Modelling cleaned data OALA
	Contains information about topic models for the Ofqual dataset.
		This contains all tweets, with the following columns:
			Label (search term); EntryID (Tweet ID); Time (date published on Twitter); Topic 1 (correlation to topic 1); Topic 2 (correlation to topic 2); Topic 3 (correlation to topic 3); Topic 4 (correlation to topic 4)
