# Supplementary material for: Critical reflections on three popular computational linguistic approaches to examine Twitter discourses
Source: PeerJ Comput Sci. 2023 Jan 30;9:e1211. doi: 10.7717/peerj-cs.1211 (PMC10280252; doi:10.7717/peerj-cs.1211)
Supplement: Supplemental Information 1 [file peerj-cs-09-1211-s001.zip › Supplementary_Material_PeerJ_Oct22/Supplementary Material/Sentiment Analysis TextBlob cleaned data NHS/01-21.csv]

EntryID	Published	FavouriteCount	Retweets	Sentiment	Subjectivity
1.36E+18	2021-01-31T19:01:00.000Z	0	0	0.875	0.8
1.36E+18	2021-01-31T18:41:28.000Z	0	0	0	0
1.36E+18	2021-01-31T17:01:00.000Z	1	0	0.5	0.6
1.36E+18	2021-01-31T15:36:00.000Z	4	3	0.148181818	0.497272727
1.36E+18	2021-01-31T15:25:45.000Z	3	3	0.148181818	0.497272727
1.36E+18	2021-01-31T14:55:05.000Z	0	0	0.5	0.5
1.36E+18	2021-01-31T14:12:13.000Z	0	0	0.125	0.410714286
1.36E+18	2021-01-31T13:42:41.000Z	0	0	0.080555556	0.491666667
1.36E+18	2021-01-31T12:15:52.000Z	0	1	0.066666667	0.7
1.36E+18	2021-01-31T11:22:02.000Z	1	0	-0.075	0.625
1.36E+18	2021-01-31T11:10:53.000Z	6	2	0.1	0.5
1.36E+18	2021-01-31T11:00:58.000Z	17	11	-0.058806818	0.470738636
1.36E+18	2021-01-30T20:45:57.000Z	1	0	0	0
1.36E+18	2021-01-30T17:13:50.000Z	2	0	0.1	1
1.36E+18	2021-01-30T16:39:21.000Z	3	0	0.8	0.75
1.36E+18	2021-01-30T16:33:04.000Z	0	0	-0.03125	0.34375
1.36E+18	2021-01-30T16:08:53.000Z	1	1	0.148181818	0.497272727
1.36E+18	2021-01-30T15:19:01.000Z	0	0	0	0.178571429
1.36E+18	2021-01-30T12:17:11.000Z	0	0	0	0
1.36E+18	2021-01-30T11:15:02.000Z	0	1	0.166666667	0.5
1.36E+18	2021-01-30T11:05:34.000Z	1	0	0	0.05
1.36E+18	2021-01-30T11:05:09.000Z	1	1	0.3	0.466666667
1.36E+18	2021-01-30T10:20:12.000Z	1	0	0.333333333	0.485714286
1.36E+18	2021-01-30T10:01:40.000Z	3	2	0.3	0.5
1.36E+18	2021-01-30T09:19:03.000Z	1	0	0.45	0.45
1.36E+18	2021-01-30T09:00:31.000Z	1	0	0	0
1.36E+18	2021-01-30T08:58:37.000Z	0	0	-1	1
1.36E+18	2021-01-30T08:58:19.000Z	2	0	0.725	0.975
1.36E+18	2021-01-30T08:56:58.000Z	10	0	0.336	0.419333333
1.36E+18	2021-01-29T21:49:15.000Z	1	1	0	0
1.36E+18	2021-01-29T20:01:28.000Z	0	0	0	0
1.36E+18	2021-01-29T18:08:01.000Z	0	0	0	0.066666667
1.36E+18	2021-01-29T17:08:21.000Z	0	0	0	0
1.36E+18	2021-01-29T17:04:46.000Z	0	0	0	0
1.36E+18	2021-01-29T16:33:46.000Z	0	1	-0.6	1
1.36E+18	2021-01-29T15:58:34.000Z	0	0	0	0
1.36E+18	2021-01-29T13:42:51.000Z	0	0	0.1	0.1
1.36E+18	2021-01-29T13:39:44.000Z	0	0	-0.155555556	0.288888889
1.36E+18	2021-01-29T13:34:17.000Z	0	1	0.166666667	0.4
1.36E+18	2021-01-29T11:48:14.000Z	0	0	0	0
1.36E+18	2021-01-29T11:47:03.000Z	0	0	-0.015625	0.255208333
1.36E+18	2021-01-29T11:25:06.000Z	0	0	0	0
1.36E+18	2021-01-29T10:40:44.000Z	0	0	0.136363636	0.454545455
1.36E+18	2021-01-29T10:00:42.000Z	1	1	0.544444444	0.711111111
1.36E+18	2021-01-29T08:05:28.000Z	0	0	-0.05	0.2
1.36E+18	2021-01-29T07:26:18.000Z	0	0	0.041666667	0.525925926
1.36E+18	2021-01-29T07:17:10.000Z	0	0	0.5	0.55
1.36E+18	2021-01-29T07:06:18.000Z	0	0	0.2375	0.370833333
1.35E+18	2021-01-28T23:34:34.000Z	0	0	0	0
1.35E+18	2021-01-28T22:53:03.000Z	0	0	0.178787879	0.751515152
1.35E+18	2021-01-28T22:41:34.000Z	0	0	0.1	1
1.35E+18	2021-01-28T20:42:58.000Z	0	0	0.5	0.888888889
1.35E+18	2021-01-28T18:38:41.000Z	0	0	0.125	0.25
1.35E+18	2021-01-28T18:00:45.000Z	0	0	0.5	0.5
1.35E+18	2021-01-28T17:21:07.000Z	1	0	0	0
1.35E+18	2021-01-28T16:54:53.000Z	0	0	-0.25	0.5
1.35E+18	2021-01-28T16:45:35.000Z	1	1	0.5	0.5
1.35E+18	2021-01-28T16:35:35.000Z	0	0	0.1	0.1
1.35E+18	2021-01-28T15:01:07.000Z	2	0	0.016666667	0.083333333
1.35E+18	2021-01-28T14:28:48.000Z	0	0	0	0
1.35E+18	2021-01-28T12:42:05.000Z	0	0	0.03	0.423333333
1.35E+18	2021-01-28T12:33:09.000Z	0	0	0.5	0.55
1.35E+18	2021-01-28T12:25:45.000Z	1	0	0.529166667	0.666666667
1.35E+18	2021-01-28T11:22:01.000Z	0	0	0	0
1.35E+18	2021-01-28T11:05:10.000Z	1	0	0.3	0.466666667
1.35E+18	2021-01-28T09:39:46.000Z	0	1	0.3	0.466666667
1.35E+18	2021-01-28T08:44:47.000Z	0	0	-0.083854167	0.627777778
1.35E+18	2021-01-28T03:28:57.000Z	0	0	0.227272727	0.545454545
1.35E+18	2021-01-28T00:30:03.000Z	0	0	0.1425	0.411666667
1.35E+18	2021-01-28T00:02:47.000Z	0	0	0.5	0.5
1.35E+18	2021-01-27T22:41:08.000Z	1	0	-0.011944444	0.443611111
1.35E+18	2021-01-27T20:34:14.000Z	0	0	0.31461039	0.445779221
1.35E+18	2021-01-27T19:25:18.000Z	0	0	0.08	0.411666667
1.35E+18	2021-01-27T19:10:17.000Z	0	0	0.04	0.475
1.35E+18	2021-01-27T18:19:13.000Z	0	0	0.5	0.55
1.35E+18	2021-01-27T17:25:58.000Z	0	0	-0.036363636	0.472727273
1.35E+18	2021-01-27T16:57:02.000Z	0	0	0	0.1
1.35E+18	2021-01-27T16:29:38.000Z	0	0	0.0275	0.326666667
1.35E+18	2021-01-27T16:14:52.000Z	0	0	0.2	0.2
1.35E+18	2021-01-27T16:06:23.000Z	0	0	0.011111111	0.328888889
1.35E+18	2021-01-27T15:49:16.000Z	1	0	0.2	0.4
1.35E+18	2021-01-27T15:40:14.000Z	0	0	0.066666667	0.4
1.35E+18	2021-01-27T15:08:43.000Z	0	0	-0.006060606	0.149242424
1.35E+18	2021-01-27T15:01:32.000Z	0	0	0	0.25
1.35E+18	2021-01-27T14:43:20.000Z	0	0	0.2	0.2
1.35E+18	2021-01-27T14:15:17.000Z	0	0	0.3	0.466666667
1.35E+18	2021-01-27T14:14:37.000Z	0	0	0.028571429	0.545238095
1.35E+18	2021-01-27T13:37:31.000Z	0	0	-0.05	1
1.35E+18	2021-01-27T13:13:28.000Z	0	0	0	0
1.35E+18	2021-01-27T13:07:03.000Z	0	0	0.25625	0.2
1.35E+18	2021-01-27T12:22:43.000Z	0	0	-0.3	0.6
1.35E+18	2021-01-27T12:14:39.000Z	0	0	-0.78125	1
1.35E+18	2021-01-27T12:05:47.000Z	0	0	-0.107142857	0.367857143
1.35E+18	2021-01-27T11:22:10.000Z	0	0	0.1	0.533333333
1.35E+18	2021-01-27T11:01:11.000Z	10	5	0.475	0.747222222
1.35E+18	2021-01-27T10:59:32.000Z	0	0	0	0
1.35E+18	2021-01-27T10:49:33.000Z	0	0	0.113636364	0.772727273
1.35E+18	2021-01-27T10:43:05.000Z	0	0	0.075	0.675
1.35E+18	2021-01-27T10:18:13.000Z	0	0	0.111111111	0.644444444
1.35E+18	2021-01-27T09:56:58.000Z	0	0	0.043434343	0.181186869
1.35E+18	2021-01-27T09:55:12.000Z	0	0	0	0
1.35E+18	2021-01-27T09:35:30.000Z	0	0	0.148181818	0.497272727
1.35E+18	2021-01-27T09:23:57.000Z	0	0	0	0
1.35E+18	2021-01-27T08:42:08.000Z	0	0	0	0
1.35E+18	2021-01-27T08:22:14.000Z	0	0	0	0
1.35E+18	2021-01-27T03:58:59.000Z	1	0	0.5	0.5
1.35E+18	2021-01-27T02:36:36.000Z	1	0	0.395833333	0.716666667
1.35E+18	2021-01-26T22:29:01.000Z	1	0	0.78125	0.6
1.35E+18	2021-01-26T21:50:01.000Z	0	0	0	0
1.35E+18	2021-01-26T21:49:29.000Z	0	0	-0.1125	0.4625
1.35E+18	2021-01-26T21:29:17.000Z	0	0	0	0
1.35E+18	2021-01-26T20:36:48.000Z	1	0	0.15625	1
1.35E+18	2021-01-26T20:24:17.000Z	0	0	0.15	0.25
1.35E+18	2021-01-26T20:00:06.000Z	0	0	0.075757576	0.198484848
1.35E+18	2021-01-26T18:58:54.000Z	0	0	0.291666667	0.587962963
1.35E+18	2021-01-26T18:57:32.000Z	0	0	0.275757576	0.581818182
1.35E+18	2021-01-26T18:56:51.000Z	1	0	0	0.464285714
1.35E+18	2021-01-26T18:44:27.000Z	1	0	0	0.05
1.35E+18	2021-01-26T18:38:14.000Z	0	0	-0.187662338	0.479220779
1.35E+18	2021-01-26T18:24:43.000Z	1	0	0.030555556	0.366666667
1.35E+18	2021-01-26T18:20:11.000Z	0	0	0	0.533333333
1.35E+18	2021-01-26T18:16:50.000Z	1	0	0	0
1.35E+18	2021-01-26T18:14:11.000Z	1	0	0.8	0.75
1.35E+18	2021-01-26T18:10:24.000Z	6	0	0.05	0.45
1.35E+18	2021-01-26T17:47:26.000Z	0	0	0	0
1.35E+18	2021-01-26T17:47:03.000Z	1	0	0.3	0.6
1.35E+18	2021-01-26T17:11:25.000Z	0	0	0.027380952	0.238095238
1.35E+18	2021-01-26T17:02:43.000Z	0	0	0.475	0.475
1.35E+18	2021-01-26T16:58:16.000Z	1	0	0.3	0.6
1.35E+18	2021-01-26T16:56:06.000Z	0	0	-0.125	0.375
1.35E+18	2021-01-26T16:51:37.000Z	0	0	0	0
1.35E+18	2021-01-26T16:50:14.000Z	0	0	0	0
1.35E+18	2021-01-26T15:56:05.000Z	0	0	-0.15	0.325
1.35E+18	2021-01-26T15:55:48.000Z	0	0	0.175	0.566666667
1.35E+18	2021-01-26T15:50:20.000Z	0	0	-0.05	0.171428571
1.35E+18	2021-01-26T15:41:15.000Z	1	0	0	0
1.35E+18	2021-01-26T15:26:24.000Z	0	0	0.166666667	0.666666667
1.35E+18	2021-01-26T15:19:35.000Z	0	0	0.301190476	0.371428571
1.35E+18	2021-01-26T15:18:19.000Z	0	0	0.2	0.3
1.35E+18	2021-01-26T15:15:25.000Z	0	1	0.366666667	0.533333333
1.35E+18	2021-01-26T15:12:06.000Z	0	0	-0.030555556	0.280555556
1.35E+18	2021-01-26T14:54:00.000Z	0	0	0.133333333	0.361111111
1.35E+18	2021-01-26T14:10:38.000Z	0	0	-0.4	0.9
1.35E+18	2021-01-26T13:47:02.000Z	0	0	0.063333333	0.56
1.35E+18	2021-01-26T13:40:55.000Z	0	0	-0.15	0.7
1.35E+18	2021-01-26T13:32:09.000Z	3	0	0.05	0.35
1.35E+18	2021-01-26T13:12:03.000Z	0	0	0	0
1.35E+18	2021-01-26T13:08:15.000Z	0	0	-0.15	0.4
1.35E+18	2021-01-26T12:51:03.000Z	0	0	0.277777778	0.5
1.35E+18	2021-01-26T12:47:09.000Z	0	1	0.05	0.5
1.35E+18	2021-01-26T12:32:52.000Z	0	0	0.115	0.18
1.35E+18	2021-01-26T11:48:37.000Z	0	0	-0.125	0.375
1.35E+18	2021-01-26T11:39:01.000Z	0	0	0	0
1.35E+18	2021-01-26T10:41:02.000Z	0	0	0	0
1.35E+18	2021-01-26T10:39:55.000Z	0	0	0	0.4
1.35E+18	2021-01-26T10:35:52.000Z	0	0	0.225	0.266666667
1.35E+18	2021-01-26T10:21:10.000Z	0	1	0.1875	0.4375
1.35E+18	2021-01-26T10:00:27.000Z	7	4	0.333333333	0.583333333
1.35E+18	2021-01-26T09:58:53.000Z	0	0	0	0
1.35E+18	2021-01-26T09:07:40.000Z	0	0	-0.0075	0.3575
1.35E+18	2021-01-26T08:54:35.000Z	1	0	0.3	0.6
1.35E+18	2021-01-26T08:42:35.000Z	0	0	-0.0625	0.2375
1.35E+18	2021-01-26T08:36:22.000Z	0	0	0.8	0.7
1.35E+18	2021-01-26T08:29:18.000Z	1	0	0.325	0.65
1.35E+18	2021-01-26T08:12:01.000Z	0	0	-0.1375	0.5625
1.35E+18	2021-01-26T07:30:31.000Z	0	0	0	0
1.35E+18	2021-01-26T07:05:46.000Z	0	0	-0.05	0.278571429
1.35E+18	2021-01-26T06:38:59.000Z	0	0	-0.5	1
1.35E+18	2021-01-26T06:38:30.000Z	0	0	-0.028571429	0.433928571
1.35E+18	2021-01-26T06:05:09.000Z	1	0	0	0
1.35E+18	2021-01-26T01:21:03.000Z	1	0	-0.016666667	0.145238095
1.35E+18	2021-01-26T01:12:28.000Z	0	0	0.05	0.95
1.35E+18	2021-01-25T23:42:06.000Z	0	0	-0.2	0.35
1.35E+18	2021-01-25T22:38:03.000Z	0	0	0	0
1.35E+18	2021-01-25T22:36:52.000Z	0	0	0	0.65
1.35E+18	2021-01-25T22:29:15.000Z	1	0	0.21	0.463333333
1.35E+18	2021-01-25T22:22:51.000Z	0	1	-0.1	0.1
1.35E+18	2021-01-25T22:22:22.000Z	0	0	0.285714286	0.535714286
1.35E+18	2021-01-25T22:21:33.000Z	0	0	-0.8	1
1.35E+18	2021-01-25T22:20:43.000Z	0	0	-0.2	0.633333333
1.35E+18	2021-01-25T22:14:26.000Z	0	0	-0.05	0.2
1.35E+18	2021-01-25T22:12:11.000Z	0	0	0	0
1.35E+18	2021-01-25T22:06:59.000Z	0	0	0.136363636	0.5
1.35E+18	2021-01-25T21:24:01.000Z	0	1	0	1
1.35E+18	2021-01-25T21:21:51.000Z	0	0	-0.059722222	0.690277778
1.35E+18	2021-01-25T21:19:55.000Z	0	0	-0.3	0.766666667
1.35E+18	2021-01-25T21:18:25.000Z	0	0	0	0
1.35E+18	2021-01-25T21:09:05.000Z	0	0	0	0
1.35E+18	2021-01-25T20:32:35.000Z	0	0	0.036111111	0.580555556
1.35E+18	2021-01-25T20:31:56.000Z	0	0	0.5	0.5
1.35E+18	2021-01-25T20:30:13.000Z	0	0	-0.375	0.4
1.35E+18	2021-01-25T20:18:19.000Z	0	0	0.08	0.265
1.35E+18	2021-01-25T20:06:15.000Z	0	0	0	0
1.35E+18	2021-01-25T19:49:23.000Z	0	0	-0.024666667	0.458
1.35E+18	2021-01-25T19:45:42.000Z	0	0	0.2	0.3
1.35E+18	2021-01-25T19:29:59.000Z	0	0	-0.15	0.1
1.35E+18	2021-01-25T19:29:47.000Z	0	0	-0.15	0.1
1.35E+18	2021-01-25T19:24:43.000Z	0	0	-0.0625	0.375
1.35E+18	2021-01-25T19:10:05.000Z	0	0	0.733333333	0.7
1.35E+18	2021-01-25T18:58:05.000Z	0	0	0	0
1.35E+18	2021-01-25T18:48:48.000Z	0	0	-0.625	0.625
1.35E+18	2021-01-25T18:38:02.000Z	3	0	0	0
1.35E+18	2021-01-25T18:26:43.000Z	0	1	0.216666667	0.416666667
1.35E+18	2021-01-25T18:06:26.000Z	0	0	0	0
1.35E+18	2021-01-25T17:51:43.000Z	0	0	0	0
1.35E+18	2021-01-25T17:36:37.000Z	1	0	0	0.5
1.35E+18	2021-01-25T17:33:51.000Z	1	0	0.55	0.65
1.35E+18	2021-01-25T17:07:05.000Z	1	0	0.2	0.2
1.35E+18	2021-01-25T17:02:32.000Z	0	0	0	0
1.35E+18	2021-01-25T16:51:25.000Z	0	0	0	0
1.35E+18	2021-01-25T16:11:08.000Z	0	0	-0.003333333	0.46
1.35E+18	2021-01-25T16:04:18.000Z	1	1	0.125	0.216666667
1.35E+18	2021-01-25T15:54:19.000Z	0	0	-0.113333333	0.48
1.35E+18	2021-01-25T15:53:58.000Z	0	0	0	0
1.35E+18	2021-01-25T15:53:30.000Z	0	0	0.06	0.36
1.35E+18	2021-01-25T15:43:46.000Z	0	0	0.025	0.225
1.35E+18	2021-01-25T15:43:01.000Z	0	0	0.2125	0.4875
1.35E+18	2021-01-25T15:29:23.000Z	0	0	0.003409091	0.631313131
1.35E+18	2021-01-25T15:11:36.000Z	0	0	0.127462121	0.451325758
1.35E+18	2021-01-25T15:10:28.000Z	0	0	0.15	0.55
1.35E+18	2021-01-25T15:02:08.000Z	0	0	0	0
1.35E+18	2021-01-25T14:49:49.000Z	0	0	-0.141666667	0.622222222
1.35E+18	2021-01-25T14:48:52.000Z	1	0	-1	1
1.35E+18	2021-01-25T14:43:24.000Z	0	0	0.285714286	0.535714286
1.35E+18	2021-01-25T14:40:29.000Z	1	0	0.2	0.9
1.35E+18	2021-01-25T14:39:57.000Z	2	0	-0.013333333	0.296666667
1.35E+18	2021-01-25T14:37:12.000Z	0	0	0	1
1.35E+18	2021-01-25T14:32:37.000Z	0	0	-0.006397306	0.262962963
1.35E+18	2021-01-25T14:27:40.000Z	0	0	0.35	0.65
1.35E+18	2021-01-25T14:25:59.000Z	1	0	0.161904762	0.278571429
1.35E+18	2021-01-25T14:24:15.000Z	0	0	0.3	0.35
1.35E+18	2021-01-25T14:24:07.000Z	0	0	0.5	0.625
1.35E+18	2021-01-25T14:23:09.000Z	0	0	-0.2	0.65
1.35E+18	2021-01-25T14:21:51.000Z	0	0	-0.275	0.616666667
1.35E+18	2021-01-25T14:19:29.000Z	0	0	-0.157142857	0.878571429
1.35E+18	2021-01-25T14:13:11.000Z	0	0	0.5	0.5
1.35E+18	2021-01-25T13:59:43.000Z	0	1	-0.101190476	0.55547619
1.35E+18	2021-01-25T13:47:55.000Z	0	0	0.057727273	0.520757576
1.35E+18	2021-01-25T13:45:06.000Z	0	0	-0.104444444	0.58
1.35E+18	2021-01-25T13:43:30.000Z	2	2	-0.23125	0.64375
1.35E+18	2021-01-25T13:41:28.000Z	0	0	0.292857143	0.416666667
1.35E+18	2021-01-25T13:36:39.000Z	1	0	0	0
1.35E+18	2021-01-25T13:24:26.000Z	0	0	0.325	0.575
1.35E+18	2021-01-25T13:19:59.000Z	0	0	0.3	0.2
1.35E+18	2021-01-25T13:15:57.000Z	0	0	0	0
1.35E+18	2021-01-25T13:14:33.000Z	0	0	0.35	0.65
1.35E+18	2021-01-25T13:13:22.000Z	0	0	-0.035714286	0.169642857
1.35E+18	2021-01-25T13:12:31.000Z	0	0	0	0
1.35E+18	2021-01-25T13:12:19.000Z	0	1	-0.197916667	0.410416667
1.35E+18	2021-01-25T13:10:54.000Z	0	0	0.183333333	0.305555556
1.35E+18	2021-01-25T13:08:39.000Z	0	0	0	0
1.35E+18	2021-01-25T13:04:23.000Z	0	0	-0.1	0.55
1.35E+18	2021-01-25T12:58:45.000Z	1	1	0	0.125
1.35E+18	2021-01-25T12:45:00.000Z	0	0	0.875	0.8
1.35E+18	2021-01-25T12:31:06.000Z	0	0	0.7	0.6
1.35E+18	2021-01-25T12:28:01.000Z	1	0	0.225	0.325
1.35E+18	2021-01-25T12:27:47.000Z	0	0	0	0.5
1.35E+18	2021-01-25T12:14:14.000Z	1	0	0.372222222	0.644444444
1.35E+18	2021-01-25T12:08:46.000Z	0	0	0	0
1.35E+18	2021-01-25T11:54:59.000Z	0	0	-0.025	0.575
1.35E+18	2021-01-25T11:49:40.000Z	0	0	-0.8	1
1.35E+18	2021-01-25T11:47:48.000Z	0	0	-0.5	0.9
1.35E+18	2021-01-25T11:42:19.000Z	0	0	-0.6	1
1.35E+18	2021-01-25T11:41:31.000Z	0	0	0	0
1.35E+18	2021-01-25T11:34:45.000Z	2	0	0.035416667	0.502083333
1.35E+18	2021-01-25T11:33:50.000Z	0	0	-0.3	0.4
1.35E+18	2021-01-25T11:33:36.000Z	0	0	0.407142857	0.477142857
1.35E+18	2021-01-25T11:22:40.000Z	0	0	-0.145	0.473333333
1.35E+18	2021-01-25T11:17:55.000Z	0	0	0.043386243	0.274867725
1.35E+18	2021-01-25T11:15:33.000Z	1	1	0	0
1.35E+18	2021-01-25T11:10:15.000Z	0	1	0.479166667	0.55
1.35E+18	2021-01-25T11:10:15.000Z	1	0	0.55	0.375
1.35E+18	2021-01-25T11:10:14.000Z	0	0	0.166666667	0.511111111
1.35E+18	2021-01-25T11:10:14.000Z	0	0	0.1	0.3
1.35E+18	2021-01-25T11:10:14.000Z	0	0	0.12	0.4
1.35E+18	2021-01-25T11:10:13.000Z	0	0	0.15	0.475
1.35E+18	2021-01-25T11:10:13.000Z	0	0	0.16875	0.60625
1.35E+18	2021-01-25T11:10:12.000Z	0	1	0.5	0.5
1.35E+18	2021-01-25T11:10:12.000Z	0	1	0.033333333	0.15
1.35E+18	2021-01-25T11:05:08.000Z	0	0	0.3	0.466666667
1.35E+18	2021-01-25T11:04:12.000Z	0	0	-0.3	0.4
1.35E+18	2021-01-25T10:50:11.000Z	0	0	0.057142857	0.511428571
1.35E+18	2021-01-25T10:34:10.000Z	0	0	-0.125	0.375
1.35E+18	2021-01-25T10:28:01.000Z	0	0	0	1
1.35E+18	2021-01-25T10:26:22.000Z	0	0	0.15	0.7875
1.35E+18	2021-01-25T10:23:16.000Z	0	0	0	0
1.35E+18	2021-01-25T10:22:59.000Z	2	0	-0.431818182	0.727272727
1.35E+18	2021-01-25T10:22:23.000Z	0	0	0.0625	0.354166667
1.35E+18	2021-01-25T10:21:09.000Z	0	0	0.5	0.5
1.35E+18	2021-01-25T09:58:41.000Z	0	0	-0.3	0.6
1.35E+18	2021-01-25T09:46:17.000Z	0	0	-0.025	0.4
1.35E+18	2021-01-25T09:45:07.000Z	1	0	0.5	0.5
1.35E+18	2021-01-25T09:43:52.000Z	1	0	7.93E-18	0.664285714
1.35E+18	2021-01-25T09:42:36.000Z	0	0	-0.007142857	0.467857143
1.35E+18	2021-01-25T09:38:39.000Z	0	0	-0.066666667	0.319047619
1.35E+18	2021-01-25T09:37:38.000Z	0	0	0	0
1.35E+18	2021-01-25T09:37:06.000Z	0	0	1	0.4
1.35E+18	2021-01-25T09:32:48.000Z	0	0	0.542857143	0.767857143
1.35E+18	2021-01-25T09:29:20.000Z	5	1	-0.4	0.75
1.35E+18	2021-01-25T09:27:42.000Z	6	3	-0.262083333	0.676666667
1.35E+18	2021-01-25T09:21:45.000Z	0	0	0	0
1.35E+18	2021-01-25T09:18:57.000Z	0	0	-0.357142857	0.428571429
1.35E+18	2021-01-25T09:18:39.000Z	0	0	-0.333333333	1
1.35E+18	2021-01-25T09:17:35.000Z	1	0	0	0
1.35E+18	2021-01-25T09:16:33.000Z	0	0	0.2	0.2
1.35E+18	2021-01-25T09:15:50.000Z	2	0	0	0
1.35E+18	2021-01-25T09:15:32.000Z	1	0	-0.125	0.375
1.35E+18	2021-01-25T09:14:13.000Z	0	0	-0.1	0
1.35E+18	2021-01-25T09:10:01.000Z	0	0	-0.4	0.6
1.35E+18	2021-01-25T09:08:55.000Z	2	0	0	1
1.35E+18	2021-01-25T09:04:09.000Z	0	0	0	0
1.35E+18	2021-01-25T09:03:15.000Z	0	0	0	0
1.35E+18	2021-01-25T09:02:28.000Z	0	0	0.15	0.2
1.35E+18	2021-01-25T09:01:15.000Z	0	0	0.05	0.7
1.35E+18	2021-01-25T09:00:48.000Z	0	0	0.15	0.65
1.35E+18	2021-01-25T08:59:43.000Z	4	2	-0.193333333	0.343333333
1.35E+18	2021-01-25T08:59:36.000Z	0	0	0.126388889	0.449603175
1.35E+18	2021-01-25T08:59:30.000Z	0	0	-0.666666667	1
1.35E+18	2021-01-25T08:58:39.000Z	0	0	0	0
1.35E+18	2021-01-25T08:57:47.000Z	0	0	0.170995671	0.36038961
1.35E+18	2021-01-25T08:57:42.000Z	0	0	0	0
1.35E+18	2021-01-25T08:52:10.000Z	0	0	-0.033333333	0.4
1.35E+18	2021-01-25T08:50:28.000Z	0	0	0	0
1.35E+18	2021-01-25T08:47:23.000Z	0	0	0	0
1.35E+18	2021-01-25T08:46:46.000Z	0	0	0.3	0.644444444
1.35E+18	2021-01-25T08:42:59.000Z	0	0	0.2	0.7
1.35E+18	2021-01-25T08:40:58.000Z	2	0	0	0
1.35E+18	2021-01-25T08:39:37.000Z	1	0	-0.241071429	0.900793651
1.35E+18	2021-01-25T08:38:03.000Z	0	0	0	0
1.35E+18	2021-01-25T08:35:08.000Z	0	0	-0.3	0.575
1.35E+18	2021-01-25T08:34:39.000Z	1	0	-0.1	0.233333333
1.35E+18	2021-01-25T08:31:53.000Z	1	0	0	0
1.35E+18	2021-01-25T08:29:13.000Z	3	0	0	0
1.35E+18	2021-01-25T08:25:48.000Z	1	0	-0.4	0.35
1.35E+18	2021-01-25T08:25:17.000Z	2	0	0	0
1.35E+18	2021-01-25T08:25:01.000Z	0	0	0.416666667	0.5
1.35E+18	2021-01-25T08:24:25.000Z	0	0	0	0
1.35E+18	2021-01-25T08:23:27.000Z	3	0	0.175	0.316666667
1.35E+18	2021-01-25T08:23:20.000Z	0	0	0.24375	0.3
1.35E+18	2021-01-25T08:20:56.000Z	0	0	0	0.1
1.35E+18	2021-01-25T08:19:26.000Z	0	0	0	0.1
1.35E+18	2021-01-25T08:15:38.000Z	0	0	0.146875	0.571875
1.35E+18	2021-01-25T08:14:59.000Z	1	0	0.5	0.5
1.35E+18	2021-01-25T08:14:05.000Z	0	0	0.1625	0.266666667
1.35E+18	2021-01-25T08:03:44.000Z	1	0	0.146527778	0.466666667
1.35E+18	2021-01-25T08:02:31.000Z	0	0	-0.14375	0.85
1.35E+18	2021-01-25T08:00:35.000Z	0	0	0	0
1.35E+18	2021-01-25T08:00:21.000Z	0	0	0.316666667	0.783333333
1.35E+18	2021-01-25T07:59:58.000Z	0	0	0.182857143	0.254047619
1.35E+18	2021-01-25T07:59:30.000Z	0	0	0	0.066666667
1.35E+18	2021-01-25T07:58:22.000Z	0	0	-0.1	0.762962963
1.35E+18	2021-01-25T07:56:51.000Z	0	0	0	0
1.35E+18	2021-01-25T07:56:28.000Z	0	0	0	0
1.35E+18	2021-01-25T07:49:11.000Z	0	0	-0.066666667	0.833333333
1.35E+18	2021-01-25T07:46:49.000Z	0	0	0.6	1
1.35E+18	2021-01-25T07:46:11.000Z	0	0	0.158333333	0.538888889
1.35E+18	2021-01-25T07:42:46.000Z	0	0	0.175	0.275
1.35E+18	2021-01-25T07:38:44.000Z	129	6	0.03125	0.283333333
1.35E+18	2021-01-25T07:38:25.000Z	1	0	-0.166666667	0.066666667
1.35E+18	2021-01-25T07:38:07.000Z	0	0	-0.342857143	0.657142857
1.35E+18	2021-01-25T07:36:48.000Z	0	0	0	0.5
1.35E+18	2021-01-25T07:34:58.000Z	0	0	0	0
1.35E+18	2021-01-25T07:34:23.000Z	0	0	-0.182142857	0.703571429
1.35E+18	2021-01-25T07:33:34.000Z	0	0	0.0375	0.377380952
1.35E+18	2021-01-25T07:33:00.000Z	0	0	0	0
1.35E+18	2021-01-25T07:25:51.000Z	0	0	-0.35	0.366666667
1.35E+18	2021-01-25T07:25:49.000Z	0	0	0	0
1.35E+18	2021-01-25T07:24:42.000Z	0	0	0.5	0.5
1.35E+18	2021-01-25T07:21:43.000Z	0	0	-0.4	0.6
1.35E+18	2021-01-25T07:17:25.000Z	2	1	0	0.358333333
1.35E+18	2021-01-25T07:16:06.000Z	1	0	0	0.5
1.35E+18	2021-01-25T07:15:37.000Z	3	0	0	0
1.35E+18	2021-01-25T07:14:21.000Z	0	0	-0.4	0.6
1.35E+18	2021-01-25T07:11:53.000Z	1	0	0	0
1.35E+18	2021-01-25T07:10:54.000Z	0	0	-0.2	0.5
1.35E+18	2021-01-25T07:10:38.000Z	0	0	0	0
1.35E+18	2021-01-25T07:09:09.000Z	0	0	0	0.357142857
1.35E+18	2021-01-25T07:05:48.000Z	0	0	0.143333333	0.406666667
1.35E+18	2021-01-25T07:00:02.000Z	1	0	0.205	0.557777778
1.35E+18	2021-01-25T06:59:44.000Z	0	0	0	0
1.35E+18	2021-01-25T06:57:59.000Z	1	0	0	0
1.35E+18	2021-01-25T06:48:27.000Z	4	1	0	0
1.35E+18	2021-01-25T06:41:35.000Z	2	0	0	0
1.35E+18	2021-01-25T06:37:47.000Z	0	0	0.026136364	0.360227273
1.35E+18	2021-01-25T06:27:30.000Z	0	0	0	0.1
1.35E+18	2021-01-25T06:20:04.000Z	0	0	-0.5	0.508333333
1.35E+18	2021-01-25T06:11:58.000Z	0	0	0.4	0.35
1.35E+18	2021-01-25T06:09:21.000Z	1	0	0.136363636	0.5
1.35E+18	2021-01-25T05:54:05.000Z	0	0	0	0
1.35E+18	2021-01-25T05:48:51.000Z	0	0	0.009074074	0.274259259
1.35E+18	2021-01-25T05:37:14.000Z	0	0	0	0
1.35E+18	2021-01-25T05:35:10.000Z	0	0	0	0
1.35E+18	2021-01-25T05:31:53.000Z	1	1	0	0
1.35E+18	2021-01-25T05:28:24.000Z	3	0	0	0
1.35E+18	2021-01-25T05:26:16.000Z	0	0	0	0
1.35E+18	2021-01-25T05:19:24.000Z	0	0	0.125	0.4
1.35E+18	2021-01-25T05:17:55.000Z	0	0	-0.021428571	0.678571429
1.35E+18	2021-01-25T05:16:41.000Z	2	0	0.175	0.325
1.35E+18	2021-01-25T05:13:34.000Z	0	0	0.064583333	0.714814815
1.35E+18	2021-01-25T05:02:29.000Z	1	0	0.425	0.275
1.35E+18	2021-01-25T04:59:07.000Z	1	0	0.166666667	0.333333333
1.35E+18	2021-01-25T04:57:03.000Z	0	0	-0.220707071	0.560858586
1.35E+18	2021-01-25T04:54:16.000Z	0	0	-0.131944444	0.718055556
1.35E+18	2021-01-25T04:51:25.000Z	0	0	0	0
1.35E+18	2021-01-25T04:51:22.000Z	0	0	0	0
1.35E+18	2021-01-25T04:24:35.000Z	0	0	0	0
1.35E+18	2021-01-25T04:14:48.000Z	0	0	-0.166666667	0.666666667
1.35E+18	2021-01-25T04:10:01.000Z	0	0	0.1	0.4
1.35E+18	2021-01-25T04:06:23.000Z	0	0	1	0.6
1.35E+18	2021-01-25T03:55:38.000Z	4	0	0	0
1.35E+18	2021-01-25T03:46:31.000Z	0	0	0	0
1.35E+18	2021-01-25T03:38:31.000Z	0	0	-0.3	0.4
1.35E+18	2021-01-25T03:26:42.000Z	2	0	0	0.125
1.35E+18	2021-01-25T03:25:40.000Z	0	0	0.466666667	0.771296296
1.35E+18	2021-01-25T03:15:06.000Z	0	0	0.422222222	0.294444444
1.35E+18	2021-01-25T03:14:43.000Z	0	1	0.5	0.888888889
1.35E+18	2021-01-25T03:02:55.000Z	2	1	0.131944444	0.347222222
1.35E+18	2021-01-25T02:58:03.000Z	0	0	0.285714286	0.535714286
1.35E+18	2021-01-25T02:47:38.000Z	1	0	-0.156944444	0.338888889
1.35E+18	2021-01-25T02:42:25.000Z	0	0	0	0
1.35E+18	2021-01-25T02:41:07.000Z	0	0	-0.733333333	0.8
1.35E+18	2021-01-25T02:38:24.000Z	0	0	0	0
1.35E+18	2021-01-25T02:26:39.000Z	1	0	0.3125	0.333333333
1.35E+18	2021-01-25T02:24:02.000Z	1	0	-0.142592593	0.464814815
1.35E+18	2021-01-25T02:21:16.000Z	0	0	0	0
1.35E+18	2021-01-25T02:10:45.000Z	0	0	-0.5	1
1.35E+18	2021-01-25T02:08:35.000Z	0	0	0.25	0.3125
1.35E+18	2021-01-25T02:08:00.000Z	0	0	0	0
1.35E+18	2021-01-25T01:58:45.000Z	0	0	0.5	0.5
1.35E+18	2021-01-25T01:54:03.000Z	0	0	0	0
1.35E+18	2021-01-25T01:52:31.000Z	0	0	-0.8	0.8
1.35E+18	2021-01-25T01:50:16.000Z	2	0	0.136363636	0.454545455
1.35E+18	2021-01-25T01:50:08.000Z	0	0	-0.084821429	0.449702381
1.35E+18	2021-01-25T01:49:03.000Z	0	0	0	0.066666667
1.35E+18	2021-01-25T01:45:36.000Z	0	0	-0.375	0.5
1.35E+18	2021-01-25T01:38:12.000Z	0	0	0	0
1.35E+18	2021-01-25T01:33:54.000Z	0	0	-0.02	0.433333333
1.35E+18	2021-01-25T01:29:47.000Z	0	0	0	0
1.35E+18	2021-01-25T01:16:30.000Z	0	0	0	0
1.35E+18	2021-01-25T01:14:34.000Z	0	0	0	0
1.35E+18	2021-01-25T01:13:59.000Z	1	0	0.45	0.4
1.35E+18	2021-01-25T01:09:39.000Z	0	0	0	0
1.35E+18	2021-01-25T01:08:16.000Z	3	0	0.108333333	0.391666667
1.35E+18	2021-01-25T01:07:11.000Z	0	0	-0.35	0.366666667
1.35E+18	2021-01-25T01:04:53.000Z	0	0	-0.8	0.9
1.35E+18	2021-01-25T01:00:49.000Z	1	0	-0.246320346	0.50952381
1.35E+18	2021-01-25T00:59:27.000Z	1	0	0	0
1.35E+18	2021-01-25T00:54:20.000Z	0	0	0	0
1.35E+18	2021-01-25T00:53:29.000Z	0	0	-0.045	0.503333333
1.35E+18	2021-01-25T00:50:21.000Z	0	0	-0.714285714	0.857142857
1.35E+18	2021-01-25T00:44:15.000Z	0	0	0	0
1.35E+18	2021-01-25T00:40:27.000Z	1	0	0.35	0.55
1.35E+18	2021-01-25T00:37:15.000Z	1	0	0.6	1
1.35E+18	2021-01-25T00:34:19.000Z	0	0	0.5	0.5
1.35E+18	2021-01-25T00:33:12.000Z	0	0	0	0
1.35E+18	2021-01-25T00:31:27.000Z	0	0	0	0
1.35E+18	2021-01-25T00:28:06.000Z	0	0	1	0.5
1.35E+18	2021-01-25T00:21:13.000Z	0	0	-0.175	0.433333333
1.35E+18	2021-01-25T00:17:50.000Z	0	0	0.021875	0.746875
1.35E+18	2021-01-25T00:14:16.000Z	0	0	0.04375	0.364583333
1.35E+18	2021-01-25T00:10:28.000Z	1	0	-0.208333333	0.458333333
1.35E+18	2021-01-25T00:08:28.000Z	0	0	0	0.2
1.35E+18	2021-01-25T00:08:04.000Z	0	0	-0.4	0.6
1.35E+18	2021-01-25T00:02:00.000Z	0	0	-0.192857143	0.7
1.35E+18	2021-01-25T00:01:47.000Z	0	0	0.35	0.55
1.35E+18	2021-01-25T00:01:16.000Z	0	0	0.5	0.5
1.35E+18	2021-01-25T00:00:22.000Z	1	1	0.333333333	0.833333333
1.35E+18	2021-01-24T23:59:17.000Z	0	0	-0.25625	0.75
1.35E+18	2021-01-24T23:58:49.000Z	1	0	0	0
1.35E+18	2021-01-24T23:58:21.000Z	3	0	0.094444444	0.744444444
1.35E+18	2021-01-24T23:58:09.000Z	0	0	-0.3	0.4
1.35E+18	2021-01-24T23:58:04.000Z	0	0	-0.175	0.65
1.35E+18	2021-01-24T23:54:37.000Z	0	0	0	0
1.35E+18	2021-01-24T23:52:24.000Z	0	0	0.1	0.383333333
1.35E+18	2021-01-24T23:52:11.000Z	0	0	0.225	0.275
1.35E+18	2021-01-24T23:50:47.000Z	2	0	0	0
1.35E+18	2021-01-24T23:48:57.000Z	1	1	0	0
1.35E+18	2021-01-24T23:47:11.000Z	0	0	0	0
1.35E+18	2021-01-24T23:44:23.000Z	11	2	0.2	0.2
1.35E+18	2021-01-24T23:42:38.000Z	2	0	0	0
1.35E+18	2021-01-24T23:38:39.000Z	0	0	0	0
1.35E+18	2021-01-24T23:38:24.000Z	0	0	0	0.05
1.35E+18	2021-01-24T23:37:16.000Z	2	0	0	0
1.35E+18	2021-01-24T23:36:27.000Z	0	0	0.102050781	0.5375
1.35E+18	2021-01-24T23:35:55.000Z	2	0	0	0
1.35E+18	2021-01-24T23:34:55.000Z	0	0	0.39	1
1.35E+18	2021-01-24T23:34:48.000Z	0	0	-1	1
1.35E+18	2021-01-24T23:34:30.000Z	0	0	0	0
1.35E+18	2021-01-24T23:34:21.000Z	0	0	-0.9375	0.8
1.35E+18	2021-01-24T23:33:52.000Z	2	0	0	0
1.35E+18	2021-01-24T23:32:50.000Z	0	0	0.25	0.4625
1.35E+18	2021-01-24T23:30:21.000Z	0	0	0	0
1.35E+18	2021-01-24T23:29:01.000Z	2	0	0	1
1.35E+18	2021-01-24T23:28:54.000Z	0	0	-0.5	0.2
1.35E+18	2021-01-24T23:28:01.000Z	0	0	0	0
1.35E+18	2021-01-24T23:27:28.000Z	0	0	-0.5	1
1.35E+18	2021-01-24T23:24:46.000Z	1	0	0	0
1.35E+18	2021-01-24T23:22:19.000Z	0	0	-0.4	0.6
1.35E+18	2021-01-24T23:22:12.000Z	0	0	0	0
1.35E+18	2021-01-24T23:21:17.000Z	0	0	-0.607142857	0.528571429
1.35E+18	2021-01-24T23:18:03.000Z	1	0	0	0
1.35E+18	2021-01-24T23:16:16.000Z	0	0	-0.2	0.8
1.35E+18	2021-01-24T23:15:05.000Z	0	0	-0.258333333	0.516666667
1.35E+18	2021-01-24T23:13:01.000Z	0	0	0	0
1.35E+18	2021-01-24T23:07:30.000Z	8	2	0.05	0.2
1.35E+18	2021-01-24T23:07:12.000Z	0	0	0	0
1.35E+18	2021-01-24T23:02:57.000Z	0	0	0.5	0.5
1.35E+18	2021-01-24T23:01:07.000Z	0	0	0	0
1.35E+18	2021-01-24T22:57:23.000Z	1	0	0	0
1.35E+18	2021-01-24T22:57:09.000Z	0	0	-0.05	0.55
1.35E+18	2021-01-24T22:56:59.000Z	0	0	0	0
1.35E+18	2021-01-24T22:56:05.000Z	0	0	0	0
1.35E+18	2021-01-24T22:56:05.000Z	0	0	0.066666667	0.533333333
1.35E+18	2021-01-24T22:56:01.000Z	0	0	-0.4	0.6
1.35E+18	2021-01-24T22:54:08.000Z	0	0	-0.26	0.39
1.35E+18	2021-01-24T22:52:13.000Z	0	0	-0.053333333	0.255
1.35E+18	2021-01-24T22:50:19.000Z	0	0	0.4	0.5
1.35E+18	2021-01-24T22:48:59.000Z	0	0	-0.083333333	0.333333333
1.35E+18	2021-01-24T22:48:51.000Z	0	0	-0.4	0.45
1.35E+18	2021-01-24T22:48:37.000Z	0	0	-0.191666667	0.325
1.35E+18	2021-01-24T22:47:15.000Z	2	0	0.2	0.2
1.35E+18	2021-01-24T22:46:56.000Z	0	0	0.29296875	0.375
1.35E+18	2021-01-24T22:46:53.000Z	0	0	0.428571429	0.535714286
1.35E+18	2021-01-24T22:46:42.000Z	0	0	0	0
1.35E+18	2021-01-24T22:46:25.000Z	0	0	-0.2	0.625
1.35E+18	2021-01-24T22:45:26.000Z	0	0	-0.222222222	0.466666667
1.35E+18	2021-01-24T22:45:25.000Z	1	0	-0.223611111	0.415277778
1.35E+18	2021-01-24T22:44:38.000Z	0	0	0	0
1.35E+18	2021-01-24T22:44:06.000Z	0	0	-0.4	0.6
1.35E+18	2021-01-24T22:42:25.000Z	1	0	-0.518333333	0.773333333
1.35E+18	2021-01-24T22:40:12.000Z	0	0	-0.116666667	0.627777778
1.35E+18	2021-01-24T22:39:18.000Z	0	0	-0.1	0.5
1.35E+18	2021-01-24T22:38:32.000Z	2	0	-0.075	0.4375
1.35E+18	2021-01-24T22:34:44.000Z	0	0	0.6	1
1.35E+18	2021-01-24T22:34:34.000Z	1	0	0	0.25
1.35E+18	2021-01-24T22:34:10.000Z	0	0	-0.1	0.575
1.35E+18	2021-01-24T22:34:01.000Z	0	0	-0.05	0.4
1.35E+18	2021-01-24T22:33:11.000Z	1	0	-0.066666667	0.55
1.35E+18	2021-01-24T22:33:07.000Z	0	0	0	0
1.35E+18	2021-01-24T22:32:05.000Z	0	0	-0.114772727	0.55
1.35E+18	2021-01-24T22:31:46.000Z	0	0	0	0
1.35E+18	2021-01-24T22:30:57.000Z	0	0	0.05	0.57
1.35E+18	2021-01-24T22:30:24.000Z	1	0	-0.375	0.6875
1.35E+18	2021-01-24T22:30:12.000Z	1	0	0.061111111	0.447222222
1.35E+18	2021-01-24T22:30:04.000Z	0	0	0	0
1.35E+18	2021-01-24T22:29:15.000Z	0	0	-0.079166667	0.7625
1.35E+18	2021-01-24T22:29:08.000Z	0	0	0	0
1.35E+18	2021-01-24T22:28:52.000Z	0	0	-0.2	0.533333333
1.35E+18	2021-01-24T22:27:17.000Z	0	0	-0.5	0.9
1.35E+18	2021-01-24T22:25:07.000Z	0	0	0	0
1.35E+18	2021-01-24T22:24:18.000Z	0	0	-0.094642857	0.676785714
1.35E+18	2021-01-24T22:23:42.000Z	0	0	0	0
1.35E+18	2021-01-24T22:23:18.000Z	0	0	0.35	0.55
1.35E+18	2021-01-24T22:23:11.000Z	0	0	0	0
1.35E+18	2021-01-24T22:21:31.000Z	0	0	0	0
1.35E+18	2021-01-24T22:20:47.000Z	0	0	0.022916667	0.566666667
1.35E+18	2021-01-24T22:20:04.000Z	0	0	0.018181818	0.227272727
1.35E+18	2021-01-24T22:19:34.000Z	0	0	-0.8	0.9
1.35E+18	2021-01-24T22:18:37.000Z	0	0	0.150793651	0.641534392
1.35E+18	2021-01-24T22:18:29.000Z	3	0	-0.6	0.8
1.35E+18	2021-01-24T22:18:27.000Z	0	0	0.4	0.9
1.35E+18	2021-01-24T22:18:17.000Z	0	0	-0.158333333	0.525
1.35E+18	2021-01-24T22:17:38.000Z	3	0	0	0
1.35E+18	2021-01-24T22:17:10.000Z	0	0	-0.308333333	0.566666667
1.35E+18	2021-01-24T22:16:39.000Z	2	0	0	0
1.35E+18	2021-01-24T22:16:37.000Z	0	0	0.091666667	0.566666667
1.35E+18	2021-01-24T22:16:27.000Z	0	0	0	0
1.35E+18	2021-01-24T22:15:52.000Z	0	0	-0.085185185	0.496296296
1.35E+18	2021-01-24T22:15:31.000Z	0	0	0.214583333	0.489583333
1.35E+18	2021-01-24T22:15:30.000Z	1	0	0	0.5
1.35E+18	2021-01-24T22:15:07.000Z	0	0	-0.15	0.65
1.35E+18	2021-01-24T22:14:48.000Z	0	0	0	0.033333333
1.35E+18	2021-01-24T22:14:18.000Z	6	0	-0.140625	0.375
1.35E+18	2021-01-24T22:14:01.000Z	0	0	0.25	0.416666667
1.35E+18	2021-01-24T22:13:34.000Z	1	0	0.133333333	0.175
1.35E+18	2021-01-24T22:13:29.000Z	0	0	0	0
1.35E+18	2021-01-24T22:13:19.000Z	0	0	-0.082857143	0.576428571
1.35E+18	2021-01-24T22:13:13.000Z	0	0	0.13	0.733333333
1.35E+18	2021-01-24T22:11:59.000Z	1	2	0	0.125
1.35E+18	2021-01-24T22:11:31.000Z	2	0	0.096590909	0.357386364
1.35E+18	2021-01-24T22:11:22.000Z	3	0	-0.3	0.4
1.35E+18	2021-01-24T22:10:46.000Z	0	0	-0.2	0.8
1.35E+18	2021-01-24T22:10:11.000Z	0	0	-1	1
1.35E+18	2021-01-24T22:09:58.000Z	4	0	-0.175	0.675
1.35E+18	2021-01-24T22:09:55.000Z	0	0	0	0
1.35E+18	2021-01-24T22:09:45.000Z	0	0	0	0.1
1.35E+18	2021-01-24T22:09:39.000Z	0	0	-0.4	0.6
1.35E+18	2021-01-24T22:08:56.000Z	3	0	0.136363636	0.454545455
1.35E+18	2021-01-24T22:07:10.000Z	0	0	0	0
1.35E+18	2021-01-24T22:05:52.000Z	0	0	0.5	0.5
1.35E+18	2021-01-24T22:05:09.000Z	5	0	0	0
1.35E+18	2021-01-24T22:04:47.000Z	1	0	0	0
1.35E+18	2021-01-24T22:04:21.000Z	0	0	-0.5	1
1.35E+18	2021-01-24T22:03:28.000Z	0	0	0	0
1.35E+18	2021-01-24T22:02:50.000Z	0	0	0.625	0.625
1.35E+18	2021-01-24T22:02:34.000Z	1	0	0	0
1.35E+18	2021-01-24T22:02:13.000Z	0	0	0.0703125	0.466666667
1.35E+18	2021-01-24T22:01:45.000Z	2	0	-0.4	0.725
1.35E+18	2021-01-24T22:01:42.000Z	0	0	0.061904762	0.619047619
1.35E+18	2021-01-24T21:58:31.000Z	0	0	0.7	0.6
1.35E+18	2021-01-24T21:56:48.000Z	0	0	0.2	0.2
1.35E+18	2021-01-24T21:56:43.000Z	0	0	0.195	0.495
1.35E+18	2021-01-24T21:56:07.000Z	1	0	0	0.1
1.35E+18	2021-01-24T21:56:06.000Z	0	0	0	0
1.35E+18	2021-01-24T21:54:33.000Z	0	0	0	0.066666667
1.35E+18	2021-01-24T21:54:21.000Z	0	0	0	0.1
1.35E+18	2021-01-24T21:53:54.000Z	0	0	-0.6	0.8
1.35E+18	2021-01-24T21:51:02.000Z	0	0	0	0
1.35E+18	2021-01-24T21:50:48.000Z	0	0	0.166666667	0.796296296
1.35E+18	2021-01-24T21:50:12.000Z	0	0	-0.5	1
1.35E+18	2021-01-24T21:50:09.000Z	0	0	-0.026851852	0.25462963
1.35E+18	2021-01-24T21:44:46.000Z	0	0	-0.225	0.3625
1.35E+18	2021-01-24T21:44:44.000Z	1	0	0.5	1
1.35E+18	2021-01-24T21:44:39.000Z	0	0	0.460416667	0.716666667
1.35E+18	2021-01-24T21:44:36.000Z	1	0	0	0
1.35E+18	2021-01-24T21:44:05.000Z	0	0	0	0
1.35E+18	2021-01-24T21:43:58.000Z	0	0	0	0
1.35E+18	2021-01-24T21:40:18.000Z	6	3	-0.35	0.366666667
1.35E+18	2021-01-24T21:39:55.000Z	0	0	-0.333333333	1
1.35E+18	2021-01-24T21:39:38.000Z	0	0	-0.034259259	0.281481481
1.35E+18	2021-01-24T21:39:18.000Z	0	0	0.5	0.5
1.35E+18	2021-01-24T21:38:59.000Z	3	0	0.077777778	0.233333333
1.35E+18	2021-01-24T21:37:31.000Z	2	0	-0.06	0.56
1.35E+18	2021-01-24T21:37:22.000Z	1	0	0.301893939	0.752314815
1.35E+18	2021-01-24T21:36:22.000Z	0	0	0	0
1.35E+18	2021-01-24T21:35:23.000Z	0	0	0	0
1.35E+18	2021-01-24T21:34:46.000Z	0	0	0	0
1.35E+18	2021-01-24T21:33:52.000Z	3	1	0.107142857	0.428571429
1.35E+18	2021-01-24T21:32:28.000Z	0	0	0.083333333	0.216666667
1.35E+18	2021-01-24T21:31:39.000Z	0	0	0	0
1.35E+18	2021-01-24T21:31:16.000Z	0	0	0.083333333	0.583333333
1.35E+18	2021-01-24T21:31:06.000Z	0	0	0	0
1.35E+18	2021-01-24T21:30:44.000Z	0	0	-0.041666667	0.308333333
1.35E+18	2021-01-24T21:30:23.000Z	0	0	0	0
1.35E+18	2021-01-24T21:29:41.000Z	3	0	0	0
1.35E+18	2021-01-24T21:29:37.000Z	0	0	0.15	0.6
1.35E+18	2021-01-24T21:29:32.000Z	1	0	0.047321429	0.338392857
1.35E+18	2021-01-24T21:29:18.000Z	0	0	-0.25	0.5625
1.35E+18	2021-01-24T21:28:34.000Z	0	0	0.1125	0.55
1.35E+18	2021-01-24T21:25:47.000Z	0	0	-0.062468434	0.521186869
1.35E+18	2021-01-24T21:23:21.000Z	0	0	0	0
1.35E+18	2021-01-24T21:20:32.000Z	0	0	-0.125	0.5
1.35E+18	2021-01-24T21:20:25.000Z	0	0	0.098484848	0.28219697
1.35E+18	2021-01-24T21:19:16.000Z	0	0	0	0
1.35E+18	2021-01-24T21:17:20.000Z	0	0	0	0
1.35E+18	2021-01-24T21:17:03.000Z	1	0	-0.168686869	0.519444444
1.35E+18	2021-01-24T21:15:57.000Z	1	0	-0.6	0.7
1.35E+18	2021-01-24T21:15:34.000Z	0	0	0	0
1.35E+18	2021-01-24T21:15:23.000Z	0	0	0.329047619	0.511349206
1.35E+18	2021-01-24T21:14:37.000Z	0	0	-0.4	0.6
1.35E+18	2021-01-24T21:14:14.000Z	0	0	-0.8	0.8
1.35E+18	2021-01-24T21:13:44.000Z	0	0	-0.16	0.5
1.35E+18	2021-01-24T21:12:13.000Z	0	0	-0.083333333	0.666666667
1.35E+18	2021-01-24T21:12:12.000Z	1	0	0	0
1.35E+18	2021-01-24T21:11:14.000Z	0	0	0	0
1.35E+18	2021-01-24T21:10:15.000Z	0	0	0	0.05
1.35E+18	2021-01-24T21:09:15.000Z	1	0	-0.166666667	0.355555556
1.35E+18	2021-01-24T21:07:52.000Z	0	0	0.5	0.5
1.35E+18	2021-01-24T21:07:13.000Z	0	0	0	0
1.35E+18	2021-01-24T21:06:33.000Z	0	0	0.266666667	0.631111111
1.35E+18	2021-01-24T21:06:16.000Z	0	0	0	0.5
1.35E+18	2021-01-24T21:05:47.000Z	1	0	0.5	0.5
1.35E+18	2021-01-24T21:05:42.000Z	0	0	0	0
1.35E+18	2021-01-24T21:05:38.000Z	0	0	-0.5	0.2
1.35E+18	2021-01-24T21:02:19.000Z	0	0	0.051136364	0.460227273
1.35E+18	2021-01-24T21:02:08.000Z	1	0	0	0
1.35E+18	2021-01-24T21:01:53.000Z	0	0	0	0.75
1.35E+18	2021-01-24T21:01:47.000Z	0	0	-0.0625	0.40625
1.35E+18	2021-01-24T21:00:43.000Z	4	0	0	0
1.35E+18	2021-01-24T20:59:49.000Z	0	0	-0.067857143	0.446428571
1.35E+18	2021-01-24T20:59:43.000Z	1	0	0	0
1.35E+18	2021-01-24T20:59:02.000Z	0	0	-0.2	0
1.35E+18	2021-01-24T20:58:44.000Z	0	0	0	0
1.35E+18	2021-01-24T20:57:38.000Z	0	0	-0.333333333	0.133333333
1.35E+18	2021-01-24T20:57:36.000Z	0	0	0	0.188888889
1.35E+18	2021-01-24T20:57:17.000Z	0	0	0	0
1.35E+18	2021-01-24T20:57:15.000Z	0	0	0.086914063	0.1125
1.35E+18	2021-01-24T20:56:11.000Z	6	1	0.458333333	0.694444444
1.35E+18	2021-01-24T20:55:45.000Z	0	0	0.333333333	0.583333333
1.35E+18	2021-01-24T20:54:24.000Z	2	0	-0.007575758	0.315151515
1.35E+18	2021-01-24T20:53:38.000Z	1	0	0.35	0.55
1.35E+18	2021-01-24T20:53:09.000Z	0	0	-0.0125	0.3875
1.35E+18	2021-01-24T20:53:00.000Z	0	0	0	0
1.35E+18	2021-01-24T20:52:17.000Z	0	0	0	0
1.35E+18	2021-01-24T20:51:26.000Z	0	0	0	0
1.35E+18	2021-01-24T20:50:43.000Z	0	0	0.038852814	0.442207792
1.35E+18	2021-01-24T20:50:42.000Z	1	0	0.227272727	0.545454545
1.35E+18	2021-01-24T20:50:19.000Z	0	0	0	0
1.35E+18	2021-01-24T20:50:11.000Z	0	0	-0.327777778	0.644444444
1.35E+18	2021-01-24T20:50:09.000Z	0	0	0.3125	0.25
1.35E+18	2021-01-24T20:49:16.000Z	0	0	0.25	0.25
1.35E+18	2021-01-24T20:48:39.000Z	0	0	0.35	0.55
1.35E+18	2021-01-24T20:48:34.000Z	0	0	0	0
1.35E+18	2021-01-24T20:46:25.000Z	0	0	0.166666667	0.433333333
1.35E+18	2021-01-24T20:46:09.000Z	0	0	0	0
1.35E+18	2021-01-24T20:44:38.000Z	2	0	-0.4	0.6
1.35E+18	2021-01-24T20:44:25.000Z	0	0	0.3	0.333333333
1.35E+18	2021-01-24T20:44:18.000Z	0	0	0.3	0.5
1.35E+18	2021-01-24T20:44:11.000Z	2	0	-0.366666667	0.616666667
1.35E+18	2021-01-24T20:43:57.000Z	2	0	0	0
1.35E+18	2021-01-24T20:43:51.000Z	0	0	0	0
1.35E+18	2021-01-24T20:43:47.000Z	0	0	-0.25	0.5
1.35E+18	2021-01-24T20:43:09.000Z	0	0	-0.4	0.6
1.35E+18	2021-01-24T20:42:54.000Z	0	0	0	0
1.35E+18	2021-01-24T20:42:02.000Z	0	0	0.38	0.77
1.35E+18	2021-01-24T20:41:57.000Z	0	0	-0.5	0.9
1.35E+18	2021-01-24T20:41:26.000Z	0	0	0.015833333	0.513333333
1.35E+18	2021-01-24T20:41:14.000Z	0	0	0.425	0.575
1.35E+18	2021-01-24T20:40:35.000Z	0	0	0	0
1.35E+18	2021-01-24T20:40:35.000Z	0	0	0	0
1.35E+18	2021-01-24T20:40:10.000Z	0	0	0	0.3
1.35E+18	2021-01-24T20:40:03.000Z	0	0	0	0
1.35E+18	2021-01-24T20:38:39.000Z	0	0	0	0
1.35E+18	2021-01-24T20:38:34.000Z	0	0	0	0
1.35E+18	2021-01-24T20:37:58.000Z	0	0	0	0
1.35E+18	2021-01-24T20:37:32.000Z	0	0	0	0
1.35E+18	2021-01-24T20:37:23.000Z	0	0	-0.4	0.6
1.35E+18	2021-01-24T20:37:18.000Z	0	0	0	0.625
1.35E+18	2021-01-24T20:36:43.000Z	0	0	0	0
1.35E+18	2021-01-24T20:35:27.000Z	0	0	-0.197916667	0.560416667
1.35E+18	2021-01-24T20:34:48.000Z	0	0	-0.188888889	0.505555556
1.35E+18	2021-01-24T20:34:43.000Z	1	0	0	0
1.35E+18	2021-01-24T20:34:43.000Z	0	0	0.128571429	0.278571429
1.35E+18	2021-01-24T20:34:24.000Z	0	0	0.5	0.5
1.35E+18	2021-01-24T20:34:10.000Z	0	0	0.29	0.77
1.35E+18	2021-01-24T20:33:10.000Z	0	0	0	0
1.35E+18	2021-01-24T20:32:59.000Z	0	0	0.8	0.75
1.35E+18	2021-01-24T20:32:31.000Z	3	0	-0.15	0.3
1.35E+18	2021-01-24T20:32:29.000Z	2	0	-0.266666667	0.658333333
1.35E+18	2021-01-24T20:30:04.000Z	1	0	-1	1
1.35E+18	2021-01-24T20:30:00.000Z	0	0	0	0
1.35E+18	2021-01-24T20:29:30.000Z	0	0	-0.4	0.6
1.35E+18	2021-01-24T20:29:20.000Z	0	0	0.025	0.45
1.35E+18	2021-01-24T20:29:19.000Z	0	0	0.25	0.288461538
1.35E+18	2021-01-24T20:29:15.000Z	0	0	0.354166667	0.625
1.35E+18	2021-01-24T20:28:50.000Z	0	0	-0.595238095	0.833333333
1.35E+18	2021-01-24T20:27:38.000Z	0	0	-0.105555556	0.438888889
1.35E+18	2021-01-24T20:27:20.000Z	1	0	0.28125	0.55
1.35E+18	2021-01-24T20:26:12.000Z	0	0	0.188888889	0.266666667
1.35E+18	2021-01-24T20:26:02.000Z	0	0	0.1	0.383333333
1.35E+18	2021-01-24T20:25:04.000Z	3	0	0	0
1.35E+18	2021-01-24T20:24:37.000Z	0	0	-0.35	0.366666667
1.35E+18	2021-01-24T20:24:33.000Z	1	0	-1	1
1.35E+18	2021-01-24T20:23:55.000Z	0	0	-0.263888889	0.447222222
1.35E+18	2021-01-24T20:23:14.000Z	1	0	0	0
1.35E+18	2021-01-24T20:22:53.000Z	11	1	0.5	0.888888889
1.35E+18	2021-01-24T20:22:51.000Z	1	0	0.208333333	0.479166667
1.35E+18	2021-01-24T20:22:35.000Z	0	0	0	0
1.35E+18	2021-01-24T20:22:28.000Z	11	0	0	0
1.35E+18	2021-01-24T20:21:31.000Z	0	0	-0.4	0.6
1.35E+18	2021-01-24T20:20:08.000Z	0	0	0	0
1.35E+18	2021-01-24T20:20:00.000Z	0	0	0	0
1.35E+18	2021-01-24T20:19:55.000Z	0	0	0.065079365	0.412301587
1.35E+18	2021-01-24T20:19:30.000Z	0	0	0	0
1.35E+18	2021-01-24T20:19:00.000Z	1	0	0.057142857	0.185714286
1.35E+18	2021-01-24T20:16:03.000Z	0	0	0	0
1.35E+18	2021-01-24T20:15:37.000Z	0	0	0	0
1.35E+18	2021-01-24T20:14:58.000Z	0	0	-0.15	0.7
1.35E+18	2021-01-24T20:14:19.000Z	0	0	0.011111111	0.533333333
1.35E+18	2021-01-24T20:14:13.000Z	0	0	0	0
1.35E+18	2021-01-24T20:13:59.000Z	0	0	-0.4	0.6
1.35E+18	2021-01-24T20:13:55.000Z	0	0	0.081666667	0.378333333
1.35E+18	2021-01-24T20:13:31.000Z	1	0	0.15	0.377777778
1.35E+18	2021-01-24T20:13:25.000Z	1	0	0.170454545	0.5
1.35E+18	2021-01-24T20:13:23.000Z	0	0	0.4	0.833333333
1.35E+18	2021-01-24T20:12:38.000Z	0	0	-0.232142857	0.339285714
1.35E+18	2021-01-24T20:11:03.000Z	0	0	0	0
1.35E+18	2021-01-24T20:10:56.000Z	0	0	0	0
1.35E+18	2021-01-24T20:10:13.000Z	0	0	0.03	0.805
1.35E+18	2021-01-24T20:09:32.000Z	1	2	0	0
1.35E+18	2021-01-24T20:09:11.000Z	0	0	0	0
1.35E+18	2021-01-24T20:08:33.000Z	0	0	-0.5	0.6
1.35E+18	2021-01-24T20:08:28.000Z	0	0	0	0
1.35E+18	2021-01-24T20:08:20.000Z	0	0	0	0
1.35E+18	2021-01-24T20:08:16.000Z	0	0	-0.275	0.383333333
1.35E+18	2021-01-24T20:08:07.000Z	0	0	0.225	0.833333333
1.35E+18	2021-01-24T20:07:34.000Z	1	0	0.5	0.5
1.35E+18	2021-01-24T20:07:27.000Z	0	0	0	0
1.35E+18	2021-01-24T20:07:17.000Z	0	0	-0.625	0.6
1.35E+18	2021-01-24T20:07:08.000Z	1	1	0	0.1
1.35E+18	2021-01-24T20:06:44.000Z	3	1	-0.03125	0.31875
1.35E+18	2021-01-24T20:05:19.000Z	1	1	0.37	0.487777778
1.35E+18	2021-01-24T20:05:15.000Z	0	0	0.333333333	0.5
1.35E+18	2021-01-24T20:03:49.000Z	0	0	0	0
1.35E+18	2021-01-24T20:03:18.000Z	0	0	-0.28	0.53
1.35E+18	2021-01-24T20:03:07.000Z	0	0	0	0
1.35E+18	2021-01-24T20:02:17.000Z	2	0	0.5	0.5
1.35E+18	2021-01-24T20:02:08.000Z	1	0	0.075	0.3
1.35E+18	2021-01-24T20:01:51.000Z	0	0	-0.15625	0.9
1.35E+18	2021-01-24T19:59:25.000Z	0	0	0	0
1.35E+18	2021-01-24T19:59:11.000Z	1	0	0	0.125
1.35E+18	2021-01-24T19:59:08.000Z	0	0	0.8	0.75
1.35E+18	2021-01-24T19:58:23.000Z	7	0	0	0.283333333
1.35E+18	2021-01-24T19:58:18.000Z	0	0	0.166666667	0.483333333
1.35E+18	2021-01-24T19:56:03.000Z	0	0	0	0.5
1.35E+18	2021-01-24T19:56:01.000Z	0	0	0.433333333	0.833333333
1.35E+18	2021-01-24T19:55:11.000Z	0	0	-0.15	0.4
1.35E+18	2021-01-24T19:55:04.000Z	5	1	0.009090909	0.448484848
1.35E+18	2021-01-24T19:54:51.000Z	2	0	-0.035714286	0.607142857
1.35E+18	2021-01-24T19:54:45.000Z	1	0	0.066757812	0.34
1.35E+18	2021-01-24T19:54:42.000Z	0	0	0	0
1.35E+18	2021-01-24T19:54:31.000Z	2	0	0	0
1.35E+18	2021-01-24T19:53:30.000Z	1	0	0.2	0.5
1.35E+18	2021-01-24T19:53:28.000Z	0	0	0.22	0.54
1.35E+18	2021-01-24T19:53:23.000Z	0	0	-0.125	0.375
1.35E+18	2021-01-24T19:52:19.000Z	1	0	0.246666667	0.61
1.35E+18	2021-01-24T19:52:11.000Z	0	0	-0.3125	0.6875
1.35E+18	2021-01-24T19:50:28.000Z	0	0	0	0
1.35E+18	2021-01-24T19:49:49.000Z	0	0	0.2	0.75
1.35E+18	2021-01-24T19:48:58.000Z	0	0	0.2	0.9
1.35E+18	2021-01-24T19:48:23.000Z	1	0	-0.083333333	0.083333333
1.35E+18	2021-01-24T19:48:17.000Z	10	1	0	0
1.35E+18	2021-01-24T19:48:10.000Z	0	0	0.011111111	0.385185185
1.35E+18	2021-01-24T19:47:13.000Z	0	0	0	0.3
1.35E+18	2021-01-24T19:47:09.000Z	2	0	0	0
1.35E+18	2021-01-24T19:47:04.000Z	0	1	0.25	0.4375
1.35E+18	2021-01-24T19:46:09.000Z	1	0	0	0
1.35E+18	2021-01-24T19:45:19.000Z	2	0	0	0
1.35E+18	2021-01-24T19:45:13.000Z	0	0	-0.051506274	0.482916667
1.35E+18	2021-01-24T19:44:12.000Z	0	0	0.066666667	0.333333333
1.35E+18	2021-01-24T19:42:57.000Z	0	0	0.213636364	0.372727273
1.35E+18	2021-01-24T19:42:39.000Z	0	0	0.175757576	0.399242424
1.35E+18	2021-01-24T19:42:10.000Z	1	0	0	0
1.35E+18	2021-01-24T19:41:23.000Z	0	0	-0.114129577	0.492373737
1.35E+18	2021-01-24T19:41:16.000Z	0	0	0	0
1.35E+18	2021-01-24T19:41:07.000Z	0	1	0	0
1.35E+18	2021-01-24T19:39:54.000Z	1	0	0.375	0.75
1.35E+18	2021-01-24T19:39:36.000Z	1	0	-0.45	0.4
1.35E+18	2021-01-24T19:39:33.000Z	0	0	-0.35	0.366666667
1.35E+18	2021-01-24T19:39:18.000Z	0	0	0	0
1.35E+18	2021-01-24T19:38:16.000Z	4	0	0.107142857	0.276785714
1.35E+18	2021-01-24T19:37:46.000Z	0	0	0	0
1.35E+18	2021-01-24T19:36:49.000Z	1	0	0.183333333	0.566666667
1.35E+18	2021-01-24T19:36:17.000Z	5	0	-0.1	0.2
1.35E+18	2021-01-24T19:36:15.000Z	0	0	0	0
1.35E+18	2021-01-24T19:35:58.000Z	4	0	0	0
1.35E+18	2021-01-24T19:35:28.000Z	2	2	0.1	0.3
1.35E+18	2021-01-24T19:35:14.000Z	1	0	0	0
1.35E+18	2021-01-24T19:34:17.000Z	0	0	0	1
1.35E+18	2021-01-24T19:33:54.000Z	0	0	0	0
1.35E+18	2021-01-24T19:33:49.000Z	0	0	0	0.5
1.35E+18	2021-01-24T19:33:06.000Z	0	0	0	0
1.35E+18	2021-01-24T19:32:48.000Z	0	0	0	0
1.35E+18	2021-01-24T19:32:41.000Z	0	0	-0.166666667	0.833333333
1.35E+18	2021-01-24T19:32:26.000Z	0	0	0.178787879	0.384848485
1.35E+18	2021-01-24T19:32:13.000Z	1	0	0.392857143	0.517857143
1.35E+18	2021-01-24T19:32:08.000Z	5	0	0.266666667	0.477777778
1.35E+18	2021-01-24T19:31:40.000Z	0	0	0.6	1
1.35E+18	2021-01-24T19:31:40.000Z	0	0	0.8	0.75
1.35E+18	2021-01-24T19:31:38.000Z	0	0	0.127	0.368
1.35E+18	2021-01-24T19:31:10.000Z	0	0	0	0
1.35E+18	2021-01-24T19:30:24.000Z	0	0	0.458333333	0.625
1.35E+18	2021-01-24T19:30:19.000Z	1	0	-0.375	0.625
1.35E+18	2021-01-24T19:30:07.000Z	0	0	0.1	0
1.35E+18	2021-01-24T19:29:19.000Z	0	0	0	0
1.35E+18	2021-01-24T19:29:19.000Z	2	0	0	0
1.35E+18	2021-01-24T19:28:45.000Z	2	0	0.104166667	0.444444444
1.35E+18	2021-01-24T19:28:15.000Z	0	0	0	0
1.35E+18	2021-01-24T19:28:12.000Z	4	0	0.014285714	0.535714286
1.35E+18	2021-01-24T19:27:40.000Z	0	0	0.15	0.275
1.35E+18	2021-01-24T19:27:11.000Z	1	0	0	0
1.35E+18	2021-01-24T19:26:50.000Z	0	0	0.25	0.55
1.35E+18	2021-01-24T19:26:02.000Z	0	0	0	0
1.35E+18	2021-01-24T19:25:25.000Z	0	0	-0.1	0.566666667
1.35E+18	2021-01-24T19:24:54.000Z	0	0	-0.5	0.3
1.35E+18	2021-01-24T19:24:53.000Z	0	1	0	0
1.35E+18	2021-01-24T19:23:44.000Z	0	0	-0.4	0.6
1.35E+18	2021-01-24T19:23:00.000Z	0	0	0	0
1.35E+18	2021-01-24T19:22:00.000Z	0	0	-0.2	0
1.35E+18	2021-01-24T19:20:09.000Z	0	0	0	0
1.35E+18	2021-01-24T19:19:09.000Z	7	1	0.142857143	0.267857143
1.35E+18	2021-01-24T19:19:04.000Z	0	0	-0.125	0.875
1.35E+18	2021-01-24T19:18:18.000Z	0	0	0	0
1.35E+18	2021-01-24T19:17:35.000Z	1	0	0	0
1.35E+18	2021-01-24T19:17:22.000Z	0	1	0.19375	0.53125
1.35E+18	2021-01-24T19:17:00.000Z	0	0	0	0
1.35E+18	2021-01-24T19:16:55.000Z	2	0	0	0
1.35E+18	2021-01-24T19:16:06.000Z	1	0	-0.107142857	0.678571429
1.35E+18	2021-01-24T19:15:47.000Z	0	0	0	0
1.35E+18	2021-01-24T19:15:31.000Z	0	0	0	0
1.35E+18	2021-01-24T19:13:40.000Z	0	0	0	0
1.35E+18	2021-01-24T19:12:37.000Z	0	0	0	0
1.35E+18	2021-01-24T19:12:11.000Z	0	0	0	0
1.35E+18	2021-01-24T19:10:57.000Z	1	0	-0.4	0.6
1.35E+18	2021-01-24T19:10:05.000Z	0	0	0	0
1.35E+18	2021-01-24T19:10:02.000Z	0	0	0	0
1.35E+18	2021-01-24T19:09:32.000Z	0	0	0	0
1.35E+18	2021-01-24T19:09:26.000Z	5	1	0	0
1.35E+18	2021-01-24T19:09:07.000Z	0	0	-0.604761905	0.744047619
1.35E+18	2021-01-24T19:08:05.000Z	2	0	0.394444444	0.555555556
1.35E+18	2021-01-24T19:07:51.000Z	0	0	-0.316666667	0.488888889
1.35E+18	2021-01-24T19:07:41.000Z	1	0	-0.036742424	0.648484848
1.35E+18	2021-01-24T19:06:47.000Z	1	0	0	0.05
1.35E+18	2021-01-24T19:05:13.000Z	1	0	0.128571429	0.323015873
1.35E+18	2021-01-24T19:05:00.000Z	2	0	0.875	0.8
1.35E+18	2021-01-24T19:04:59.000Z	0	0	0	0
1.35E+18	2021-01-24T19:04:51.000Z	0	0	0.05	0.35
1.35E+18	2021-01-24T19:04:31.000Z	0	0	0	0
1.35E+18	2021-01-24T19:04:22.000Z	7	2	0.6	0.55
1.35E+18	2021-01-24T19:04:11.000Z	0	0	-0.557142857	0.728571429
1.35E+18	2021-01-24T19:04:00.000Z	1	0	-0.5	0.3
1.35E+18	2021-01-24T19:03:27.000Z	2	0	0.15	0.341666667
1.35E+18	2021-01-24T19:02:38.000Z	0	0	0	0
1.35E+18	2021-01-24T19:01:56.000Z	0	0	0	0
1.35E+18	2021-01-24T19:01:36.000Z	0	0	-0.5	1
1.35E+18	2021-01-24T19:01:30.000Z	0	0	-0.375	0.366666667
1.35E+18	2021-01-24T19:01:27.000Z	0	0	0.142857143	0.297619048
1.35E+18	2021-01-24T19:01:26.000Z	0	0	0	0
1.35E+18	2021-01-24T19:01:24.000Z	0	0	0	0
1.35E+18	2021-01-24T19:01:21.000Z	6	0	0.185	0.485
1.35E+18	2021-01-24T19:00:39.000Z	0	0	-1	1
1.35E+18	2021-01-24T19:00:20.000Z	2	0	0.625	0.5
1.35E+18	2021-01-24T19:00:11.000Z	0	0	-0.15	0.4
1.35E+18	2021-01-24T18:59:58.000Z	0	0	-0.5	1
1.35E+18	2021-01-24T18:59:23.000Z	0	0	-0.1	0.1
1.35E+18	2021-01-24T18:58:31.000Z	0	0	0.35	0.475
1.35E+18	2021-01-24T18:57:56.000Z	0	0	-0.25	0.3
1.35E+18	2021-01-24T18:57:41.000Z	0	0	0	0
1.35E+18	2021-01-24T18:57:15.000Z	0	0	0.0125	0.5125
1.35E+18	2021-01-24T18:57:03.000Z	0	0	0	0
1.35E+18	2021-01-24T18:56:32.000Z	6	0	0	0
1.35E+18	2021-01-24T18:56:08.000Z	5	1	0.136447811	0.402777778
1.35E+18	2021-01-24T18:55:27.000Z	0	0	-0.062857143	0.467142857
1.35E+18	2021-01-24T18:55:02.000Z	7	2	0.433333333	0.833333333
1.35E+18	2021-01-24T18:54:56.000Z	0	0	0	0
1.35E+18	2021-01-24T18:54:38.000Z	1	0	0	0
1.35E+18	2021-01-24T18:53:21.000Z	0	0	-0.3	0.4
1.35E+18	2021-01-24T18:52:55.000Z	0	0	-0.155555556	0.288888889
1.35E+18	2021-01-24T18:52:20.000Z	0	0	0	0
1.35E+18	2021-01-24T18:52:05.000Z	2	1	0	0
1.35E+18	2021-01-24T18:51:43.000Z	3	0	0	0
1.35E+18	2021-01-24T18:51:41.000Z	0	0	0.2	0.2
1.35E+18	2021-01-24T18:51:28.000Z	1	0	0	0
1.35E+18	2021-01-24T18:51:10.000Z	2	0	0.1	0.4
1.35E+18	2021-01-24T18:49:51.000Z	0	0	0	0
1.35E+18	2021-01-24T18:49:23.000Z	0	0	0	0
1.35E+18	2021-01-24T18:49:03.000Z	0	0	0.136363636	0.5
1.35E+18	2021-01-24T18:48:40.000Z	2	0	-0.3125	1
1.35E+18	2021-01-24T18:48:33.000Z	0	0	0.35	0.55
1.35E+18	2021-01-24T18:48:18.000Z	0	0	0	0
1.35E+18	2021-01-24T18:47:37.000Z	0	0	0.2	0.3
1.35E+18	2021-01-24T18:46:23.000Z	3	0	-0.166666667	0.8
1.35E+18	2021-01-24T18:46:02.000Z	0	0	0	0.125
1.35E+18	2021-01-24T18:45:16.000Z	0	0	0	0
1.35E+18	2021-01-24T18:45:11.000Z	12	0	0	0
1.35E+18	2021-01-24T18:44:56.000Z	1	0	-0.028571429	0.228571429
1.35E+18	2021-01-24T18:44:52.000Z	0	0	0	0.066666667
1.35E+18	2021-01-24T18:44:50.000Z	1	0	0.25	0.725
1.35E+18	2021-01-24T18:44:31.000Z	0	0	0.179166667	0.3625
1.35E+18	2021-01-24T18:44:15.000Z	2	0	0	0
1.35E+18	2021-01-24T18:44:02.000Z	1	0	0	0
1.35E+18	2021-01-24T18:43:37.000Z	5	1	-0.25	0.133333333
1.35E+18	2021-01-24T18:43:35.000Z	1	0	0	0
1.35E+18	2021-01-24T18:43:23.000Z	0	0	0.045238095	0.635714286
1.35E+18	2021-01-24T18:43:23.000Z	0	0	0.275	0.7
1.35E+18	2021-01-24T18:43:08.000Z	0	0	-0.386666667	0.635
1.35E+18	2021-01-24T18:43:04.000Z	1	0	0.025	0.65
1.35E+18	2021-01-24T18:42:45.000Z	0	0	0.033333333	0.066666667
1.35E+18	2021-01-24T18:42:31.000Z	0	0	0	0
1.35E+18	2021-01-24T18:42:01.000Z	0	0	-0.8	1
1.35E+18	2021-01-24T18:41:55.000Z	0	0	0	0
1.35E+18	2021-01-24T18:41:10.000Z	0	0	0.3	0.1
1.35E+18	2021-01-24T18:41:07.000Z	3	1	0	0
1.35E+18	2021-01-24T18:40:03.000Z	3	0	0	0
1.35E+18	2021-01-24T18:39:58.000Z	0	0	0.7	0.9
1.35E+18	2021-01-24T18:39:48.000Z	1	0	-0.266666667	0.322222222
1.35E+18	2021-01-24T18:39:37.000Z	0	0	0.4	0.566666667
1.35E+18	2021-01-24T18:39:11.000Z	0	0	-0.35	0.6
1.35E+18	2021-01-24T18:38:49.000Z	1	0	0.0375	0.6875
1.35E+18	2021-01-24T18:38:47.000Z	1	0	-0.2	0.1
1.35E+18	2021-01-24T18:38:38.000Z	0	0	-0.6	0.9
1.35E+18	2021-01-24T18:38:08.000Z	0	0	0	0
1.35E+18	2021-01-24T18:37:59.000Z	0	0	0.033333333	0.4
1.35E+18	2021-01-24T18:35:30.000Z	0	0	0.133333333	0.762962963
1.35E+18	2021-01-24T18:34:59.000Z	0	0	0.075	0.325
1.35E+18	2021-01-24T18:34:59.000Z	2	0	0	1
1.35E+18	2021-01-24T18:34:51.000Z	0	0	-0.043087121	0.318181818
1.35E+18	2021-01-24T18:34:10.000Z	0	0	0.125	0.569444444
1.35E+18	2021-01-24T18:33:42.000Z	0	0	-0.5	0.2
1.35E+18	2021-01-24T18:33:27.000Z	1	0	0.166666667	0.333333333
1.35E+18	2021-01-24T18:32:46.000Z	0	0	0.0625	0.275
1.35E+18	2021-01-24T18:32:36.000Z	0	0	-0.125	0.375
1.35E+18	2021-01-24T18:32:29.000Z	0	2	0.285714286	0.535714286
1.35E+18	2021-01-24T18:32:11.000Z	0	0	-0.316666667	0.477777778
1.35E+18	2021-01-24T18:31:44.000Z	0	0	0	1
1.35E+18	2021-01-24T18:31:30.000Z	0	0	0.0125	0.325
1.35E+18	2021-01-24T18:30:04.000Z	0	0	0	0
1.35E+18	2021-01-24T18:29:57.000Z	0	0	0.164285714	0.623809524
1.35E+18	2021-01-24T18:29:45.000Z	0	0	0	0
1.35E+18	2021-01-24T18:28:57.000Z	3	0	-0.25	0.666666667
1.35E+18	2021-01-24T18:28:45.000Z	4	0	-0.4625	0.391666667
1.35E+18	2021-01-24T18:28:31.000Z	0	0	-0.291666667	0.541666667
1.35E+18	2021-01-24T18:28:06.000Z	0	0	-0.8125	0.7
1.35E+18	2021-01-24T18:27:42.000Z	1	0	0.175	0.3
1.35E+18	2021-01-24T18:27:39.000Z	1	0	0.1	0.433333333
1.35E+18	2021-01-24T18:27:17.000Z	0	0	0	0
1.35E+18	2021-01-24T18:27:10.000Z	0	0	0.8	1
1.35E+18	2021-01-24T18:26:58.000Z	0	0	0	0
1.35E+18	2021-01-24T18:26:45.000Z	0	0	0	0
1.35E+18	2021-01-24T18:25:35.000Z	0	0	-0.1	0.4
1.35E+18	2021-01-24T18:24:05.000Z	0	0	0.2	0.3
1.35E+18	2021-01-24T18:23:38.000Z	4	0	0.1	0.58
1.35E+18	2021-01-24T18:22:25.000Z	1	1	0.227272727	0.545454545
1.35E+18	2021-01-24T18:21:51.000Z	2	0	0	0
1.35E+18	2021-01-24T18:21:51.000Z	1	0	0.3	0.1
1.35E+18	2021-01-24T18:21:29.000Z	0	0	0.25	0.316666667
1.35E+18	2021-01-24T18:19:10.000Z	0	0	-0.607142857	0.778571429
1.35E+18	2021-01-24T18:17:14.000Z	1	0	0	0
1.35E+18	2021-01-24T18:16:49.000Z	1	0	-0.126666667	0.453333333
1.35E+18	2021-01-24T18:16:10.000Z	0	0	-0.275	0.775
1.35E+18	2021-01-24T18:15:55.000Z	1	0	0	0
1.35E+18	2021-01-24T18:15:01.000Z	0	0	0.5	1
1.35E+18	2021-01-24T18:14:24.000Z	0	0	-0.714285714	0.857142857
1.35E+18	2021-01-24T18:14:08.000Z	0	0	0	0
1.35E+18	2021-01-24T18:13:55.000Z	1	0	0	0
1.35E+18	2021-01-24T18:13:23.000Z	1	1	0	0
1.35E+18	2021-01-24T18:13:17.000Z	0	0	0.5	0.75
1.35E+18	2021-01-24T18:13:07.000Z	3	0	0	0
1.35E+18	2021-01-24T18:13:01.000Z	0	0	0	0
1.35E+18	2021-01-24T18:11:56.000Z	0	0	0	0.625
1.35E+18	2021-01-24T18:10:40.000Z	1	1	0.15	0.31875
1.35E+18	2021-01-24T18:09:46.000Z	0	0	-0.2	0.4
1.35E+18	2021-01-24T18:09:36.000Z	0	0	0.7	0.6
1.35E+18	2021-01-24T18:09:32.000Z	0	0	0.25	1
1.35E+18	2021-01-24T18:08:13.000Z	4	0	0	0
1.35E+18	2021-01-24T18:07:58.000Z	1	0	-0.892857143	0.857142857
1.35E+18	2021-01-24T18:06:36.000Z	2	0	-0.185449735	0.588624339
1.35E+18	2021-01-24T18:06:27.000Z	1	0	0.1	0.4
1.35E+18	2021-01-24T18:06:07.000Z	2	1	0	0
1.35E+18	2021-01-24T18:05:34.000Z	0	0	0	0
1.35E+18	2021-01-24T18:04:54.000Z	0	0	-0.009375	0.7
1.35E+18	2021-01-24T18:04:24.000Z	0	0	0	0
1.35E+18	2021-01-24T18:04:18.000Z	0	0	0	0
1.35E+18	2021-01-24T18:04:17.000Z	0	0	0	0
1.35E+18	2021-01-24T18:04:04.000Z	0	0	0	0
1.35E+18	2021-01-24T18:04:02.000Z	1	0	-0.25625	0.54375
1.35E+18	2021-01-24T18:03:45.000Z	3	0	0	0
1.35E+18	2021-01-24T18:03:43.000Z	0	0	0.0625	0.395833333
1.35E+18	2021-01-24T18:03:27.000Z	0	0	0.192424242	0.501136364
1.35E+18	2021-01-24T18:03:09.000Z	0	0	0.2	0.9
1.35E+18	2021-01-24T18:03:03.000Z	0	0	0	0
1.35E+18	2021-01-24T18:02:41.000Z	0	0	0.5	0.5
1.35E+18	2021-01-24T18:01:51.000Z	0	0	0	0.75
1.35E+18	2021-01-24T18:01:20.000Z	0	0	0	0
1.35E+18	2021-01-24T18:01:01.000Z	0	0	0	0.083333333
1.35E+18	2021-01-24T18:00:46.000Z	0	0	0.35	0.55
1.35E+18	2021-01-24T18:00:43.000Z	0	0	-0.071428571	0.214285714
1.35E+18	2021-01-24T18:00:42.000Z	1	0	0	0
1.35E+18	2021-01-24T17:59:56.000Z	3	0	-0.578125	0.6875
1.35E+18	2021-01-24T17:59:29.000Z	0	0	-0.125	0.944444444
1.35E+18	2021-01-24T17:59:06.000Z	0	0	0.4	0.5
1.35E+18	2021-01-24T17:59:04.000Z	0	0	0.285714286	0.535714286
1.35E+18	2021-01-24T17:58:18.000Z	2	0	-0.5	1
1.35E+18	2021-01-24T17:58:11.000Z	0	0	0.048958333	0.416666667
1.35E+18	2021-01-24T17:58:00.000Z	6	2	0	0
1.35E+18	2021-01-24T17:57:42.000Z	1	0	-0.8	0.8
1.35E+18	2021-01-24T17:57:38.000Z	0	0	0	0
1.35E+18	2021-01-24T17:57:37.000Z	0	1	0	0
1.35E+18	2021-01-24T17:56:57.000Z	0	0	0	0
1.35E+18	2021-01-24T17:56:26.000Z	0	0	0.6	0.833333333
1.35E+18	2021-01-24T17:56:21.000Z	10	2	0	0
1.35E+18	2021-01-24T17:56:00.000Z	0	0	0.25	0.75
1.35E+18	2021-01-24T17:55:48.000Z	0	0	0.1375	0.5
1.35E+18	2021-01-24T17:55:37.000Z	0	0	0	0
1.35E+18	2021-01-24T17:55:04.000Z	0	0	0.5	0.5
1.35E+18	2021-01-24T17:54:43.000Z	0	0	0	0
1.35E+18	2021-01-24T17:54:43.000Z	0	0	-0.714285714	0.857142857
1.35E+18	2021-01-24T17:54:36.000Z	0	0	0	0
1.35E+18	2021-01-24T17:53:55.000Z	0	0	-0.122916667	0.791666667
1.35E+18	2021-01-24T17:52:45.000Z	2	1	-0.6	0.8
1.35E+18	2021-01-24T17:51:39.000Z	1	0	-1	1
1.35E+18	2021-01-24T17:50:51.000Z	0	0	0	0
1.35E+18	2021-01-24T17:50:29.000Z	1	0	-0.05	0.1
1.35E+18	2021-01-24T17:50:23.000Z	0	0	0	0
1.35E+18	2021-01-24T17:50:05.000Z	0	0	0	0
1.35E+18	2021-01-24T17:49:40.000Z	5	2	0	0
1.35E+18	2021-01-24T17:49:11.000Z	0	0	0	0
1.35E+18	2021-01-24T17:49:05.000Z	0	0	0.5	0.5
1.35E+18	2021-01-24T17:48:55.000Z	1	0	-0.128125	0.313541667
1.35E+18	2021-01-24T17:48:54.000Z	0	0	0	0
1.35E+18	2021-01-24T17:48:46.000Z	0	0	0	0
1.35E+18	2021-01-24T17:48:41.000Z	0	0	0.5	0.5
1.35E+18	2021-01-24T17:48:37.000Z	2	0	0.233333333	0.266666667
1.35E+18	2021-01-24T17:48:23.000Z	0	0	0	0.1
1.35E+18	2021-01-24T17:48:18.000Z	0	0	0	0.066666667
1.35E+18	2021-01-24T17:48:10.000Z	0	0	0	0.25
1.35E+18	2021-01-24T17:47:52.000Z	0	0	0	0
1.35E+18	2021-01-24T17:47:44.000Z	4	0	0	0
1.35E+18	2021-01-24T17:47:44.000Z	1	0	0	0.1
1.35E+18	2021-01-24T17:47:43.000Z	0	0	0	0
1.35E+18	2021-01-24T17:47:25.000Z	0	0	0.242424242	0.370707071
1.35E+18	2021-01-24T17:46:29.000Z	0	0	0	0
1.35E+18	2021-01-24T17:46:12.000Z	2	0	0	0
1.35E+18	2021-01-24T17:45:46.000Z	1	0	-0.4	0.6
1.35E+18	2021-01-24T17:45:40.000Z	1	0	0.15625	0.322916667
1.35E+18	2021-01-24T17:45:28.000Z	7	0	-0.125	0.375
1.35E+18	2021-01-24T17:45:27.000Z	0	0	-0.3	0.4
1.35E+18	2021-01-24T17:45:14.000Z	1	0	-0.033917749	0.630670996
1.35E+18	2021-01-24T17:45:13.000Z	1	0	0.2	0.9
1.35E+18	2021-01-24T17:45:12.000Z	0	0	0	0
1.35E+18	2021-01-24T17:45:10.000Z	0	0	-0.2	0.4
1.35E+18	2021-01-24T17:44:53.000Z	0	0	0.8	0.75
1.35E+18	2021-01-24T17:44:26.000Z	4	0	-0.208333333	0.5
1.35E+18	2021-01-24T17:44:09.000Z	0	0	0.5	0.75
1.35E+18	2021-01-24T17:43:19.000Z	8	0	0	0.066666667
1.35E+18	2021-01-24T17:43:14.000Z	0	0	-0.6	0.8
1.35E+18	2021-01-24T17:42:20.000Z	0	1	0	0
1.35E+18	2021-01-24T17:42:04.000Z	2	0	0	0
1.35E+18	2021-01-24T17:41:42.000Z	3	0	0	0
1.35E+18	2021-01-24T17:41:28.000Z	0	0	0	0
1.35E+18	2021-01-24T17:40:53.000Z	0	0	-0.2	0.5
1.35E+18	2021-01-24T17:40:47.000Z	0	0	0	0
1.35E+18	2021-01-24T17:40:44.000Z	0	0	0	0
1.35E+18	2021-01-24T17:40:15.000Z	0	0	0	0
1.35E+18	2021-01-24T17:40:11.000Z	0	1	0	0
1.35E+18	2021-01-24T17:39:51.000Z	0	0	-0.333333333	0.666666667
1.35E+18	2021-01-24T17:39:19.000Z	0	0	0	0
1.35E+18	2021-01-24T17:39:16.000Z	0	0	-0.4	0.6
1.35E+18	2021-01-24T17:38:49.000Z	0	0	0	0
1.35E+18	2021-01-24T17:38:42.000Z	0	0	-0.6	0.8
1.35E+18	2021-01-24T17:38:41.000Z	1	0	0.416666667	0.833333333
1.35E+18	2021-01-24T17:38:34.000Z	0	0	-0.5	1
1.35E+18	2021-01-24T17:38:00.000Z	0	0	0	0
1.35E+18	2021-01-24T17:37:44.000Z	0	0	0	0
1.35E+18	2021-01-24T17:37:36.000Z	0	0	-0.4	0.6
1.35E+18	2021-01-24T17:37:17.000Z	1	0	0.2	0.2
1.35E+18	2021-01-24T17:37:11.000Z	0	0	0	0
1.35E+18	2021-01-24T17:37:05.000Z	0	0	0.5	0.5
1.35E+18	2021-01-24T17:34:38.000Z	1	0	0	0
1.35E+18	2021-01-24T17:34:36.000Z	1	0	0	0
1.35E+18	2021-01-24T17:34:28.000Z	0	0	-0.4	0.6
1.35E+18	2021-01-24T17:33:56.000Z	1	0	0	0
1.35E+18	2021-01-24T17:33:52.000Z	1	0	0.333333333	0.366666667
1.35E+18	2021-01-24T17:33:49.000Z	26	0	0.015178571	0.427678571
1.35E+18	2021-01-24T17:33:44.000Z	0	0	0.038888889	0.341666667
1.35E+18	2021-01-24T17:32:09.000Z	3	0	0.091388889	0.367777778
1.35E+18	2021-01-24T17:32:06.000Z	0	0	0	0
1.35E+18	2021-01-24T17:31:59.000Z	1	0	0.133333333	0.266666667
1.35E+18	2021-01-24T17:31:26.000Z	0	0	0	0
1.35E+18	2021-01-24T17:31:22.000Z	1	0	-0.2	0.35
1.35E+18	2021-01-24T17:31:12.000Z	0	0	0.2	0.2
1.35E+18	2021-01-24T17:30:32.000Z	0	0	-0.9	1
1.35E+18	2021-01-24T17:30:21.000Z	2	1	-0.25	0
1.35E+18	2021-01-24T17:30:10.000Z	0	0	0	0
1.35E+18	2021-01-24T17:29:39.000Z	2	1	0	0
1.35E+18	2021-01-24T17:28:49.000Z	0	0	0.125	0.666666667
1.35E+18	2021-01-24T17:28:03.000Z	1	0	0	0.25
1.35E+18	2021-01-24T17:27:59.000Z	1	0	0	0
1.35E+18	2021-01-24T17:27:08.000Z	0	0	0.6	1
1.35E+18	2021-01-24T17:26:49.000Z	2	0	-0.714285714	0.857142857
1.35E+18	2021-01-24T17:26:31.000Z	1	0	-0.194940476	0.720238095
1.35E+18	2021-01-24T17:26:28.000Z	0	0	0	0
1.35E+18	2021-01-24T17:26:07.000Z	1	0	0	0
1.35E+18	2021-01-24T17:26:04.000Z	0	0	-0.316666667	0.3
1.35E+18	2021-01-24T17:25:52.000Z	0	0	0.2825	0.9
1.35E+18	2021-01-24T17:25:31.000Z	1	0	-0.1	0.3625
1.35E+18	2021-01-24T17:24:53.000Z	0	0	0	0
1.35E+18	2021-01-24T17:23:32.000Z	0	0	0	0
1.35E+18	2021-01-24T17:23:23.000Z	0	0	0	0
1.35E+18	2021-01-24T17:23:23.000Z	1	0	0	0
1.35E+18	2021-01-24T17:23:19.000Z	2	0	0	0
1.35E+18	2021-01-24T17:22:10.000Z	0	0	0	0
1.35E+18	2021-01-24T17:21:31.000Z	0	0	0	1
1.35E+18	2021-01-24T17:20:57.000Z	0	0	0	0
1.35E+18	2021-01-24T17:20:35.000Z	5	0	-0.25	0.75
1.35E+18	2021-01-24T17:19:39.000Z	0	0	0	0.1
1.35E+18	2021-01-24T17:19:17.000Z	1	0	0	0
1.35E+18	2021-01-24T17:19:06.000Z	0	0	-0.35	0.5375
1.35E+18	2021-01-24T17:18:40.000Z	0	0	-0.246875	0.6
1.35E+18	2021-01-24T17:18:39.000Z	0	0	0	0
1.35E+18	2021-01-24T17:18:29.000Z	3	0	0.375	0.75
1.35E+18	2021-01-24T17:18:11.000Z	0	0	0	0
1.35E+18	2021-01-24T17:18:05.000Z	0	0	-0.025	0.345
1.35E+18	2021-01-24T17:16:58.000Z	38	8	0.7	0.6
1.35E+18	2021-01-24T17:16:42.000Z	5	0	0	0.333333333
1.35E+18	2021-01-24T17:15:49.000Z	0	0	0	0
1.35E+18	2021-01-24T17:15:35.000Z	0	0	0	0
1.35E+18	2021-01-24T17:14:50.000Z	0	0	0	1
1.35E+18	2021-01-24T17:14:41.000Z	0	0	-0.3	0.475
1.35E+18	2021-01-24T17:14:06.000Z	0	0	-0.625	1
1.35E+18	2021-01-24T17:13:54.000Z	0	0	0	0
1.35E+18	2021-01-24T17:13:20.000Z	0	0	0	0
1.35E+18	2021-01-24T17:12:58.000Z	0	0	0.7	0.6
1.35E+18	2021-01-24T17:12:54.000Z	5	0	-0.025	0.785
1.35E+18	2021-01-24T17:10:47.000Z	0	0	0	0
1.35E+18	2021-01-24T17:09:34.000Z	0	0	0	0.141666667
1.35E+18	2021-01-24T17:08:56.000Z	1	1	0.041666667	0.333333333
1.35E+18	2021-01-24T17:08:48.000Z	1	0	0.4375	0.944444444
1.35E+18	2021-01-24T17:08:38.000Z	0	0	0	0
1.35E+18	2021-01-24T17:08:33.000Z	1	0	0.023611111	0.347222222
1.35E+18	2021-01-24T17:07:39.000Z	5	0	-0.1	0
1.35E+18	2021-01-24T17:07:38.000Z	2	0	-0.125	0.375
1.35E+18	2021-01-24T17:07:23.000Z	0	0	0	0
1.35E+18	2021-01-24T17:06:50.000Z	0	0	0.45	0.7
1.35E+18	2021-01-24T17:06:22.000Z	2	0	0	0
1.35E+18	2021-01-24T17:05:34.000Z	5	0	0.178125	0.883333333
1.35E+18	2021-01-24T17:05:11.000Z	0	0	0.25	0.25
1.35E+18	2021-01-24T17:05:01.000Z	0	0	0	0
1.35E+18	2021-01-24T17:04:32.000Z	0	0	0.216666667	0.916666667
1.35E+18	2021-01-24T17:04:14.000Z	0	0	-0.053571429	0.319047619
1.35E+18	2021-01-24T17:04:13.000Z	0	0	0.208333333	0.222222222
1.35E+18	2021-01-24T17:03:48.000Z	0	0	0	0
1.35E+18	2021-01-24T17:03:30.000Z	0	0	0.166666667	0.296296296
1.35E+18	2021-01-24T17:03:13.000Z	0	0	-0.5	1
1.35E+18	2021-01-24T17:03:04.000Z	0	0	-0.125	0.375
1.35E+18	2021-01-24T17:02:41.000Z	0	0	-0.085714286	0.721428571
1.35E+18	2021-01-24T17:02:21.000Z	0	0	0	0
1.35E+18	2021-01-24T17:02:14.000Z	0	0	0.180952381	0.588888889
1.35E+18	2021-01-24T17:02:14.000Z	0	0	0	0
1.35E+18	2021-01-24T17:02:14.000Z	0	0	0	0
1.35E+18	2021-01-24T17:02:12.000Z	2	0	-0.4	0.6
1.35E+18	2021-01-24T17:02:07.000Z	0	0	-0.1	0.2
1.35E+18	2021-01-24T17:01:12.000Z	1	0	0.17	0.496666667
1.35E+18	2021-01-24T17:00:52.000Z	0	0	0.5	0.5
1.35E+18	2021-01-24T17:00:45.000Z	0	0	0	0
1.35E+18	2021-01-24T17:00:36.000Z	0	0	0	0
1.35E+18	2021-01-24T17:00:15.000Z	0	0	-0.5	0.9
1.35E+18	2021-01-24T16:59:57.000Z	2	1	0	0
1.35E+18	2021-01-24T16:59:40.000Z	0	0	-0.166666667	0.383333333
1.35E+18	2021-01-24T16:59:38.000Z	2	0	0	0
1.35E+18	2021-01-24T16:59:30.000Z	1	0	-0.0875	0.6875
1.35E+18	2021-01-24T16:59:19.000Z	1	0	0.75	1
1.35E+18	2021-01-24T16:59:18.000Z	0	0	0.307142857	0.785714286
1.35E+18	2021-01-24T16:59:07.000Z	0	0	0	0
1.35E+18	2021-01-24T16:58:11.000Z	1	1	0.433333333	0.5
1.35E+18	2021-01-24T16:57:47.000Z	0	0	0	0.066666667
1.35E+18	2021-01-24T16:57:32.000Z	1	0	0.25	1
1.35E+18	2021-01-24T16:57:28.000Z	0	0	-0.39375	0.65
1.35E+18	2021-01-24T16:57:27.000Z	1	0	0.072	0.765777778
1.35E+18	2021-01-24T16:57:13.000Z	13	0	-0.257142857	0.667857143
1.35E+18	2021-01-24T16:57:13.000Z	7	0	0.25	0.375
1.35E+18	2021-01-24T16:57:07.000Z	2	0	0.033333333	0.2
1.35E+18	2021-01-24T16:56:33.000Z	2	0	0.1875	0.4375
1.35E+18	2021-01-24T16:56:16.000Z	0	0	0	0
1.35E+18	2021-01-24T16:56:14.000Z	0	0	0	0
1.35E+18	2021-01-24T16:55:34.000Z	7	0	0.313333333	0.733333333
1.35E+18	2021-01-24T16:55:09.000Z	0	0	0	0
1.35E+18	2021-01-24T16:55:06.000Z	0	0	0	0
1.35E+18	2021-01-24T16:54:54.000Z	0	0	0.525	0.575
1.35E+18	2021-01-24T16:54:27.000Z	0	0	-0.6	0.8
1.35E+18	2021-01-24T16:54:20.000Z	10	0	0	0
1.35E+18	2021-01-24T16:54:20.000Z	0	0	0.35	0.45
1.35E+18	2021-01-24T16:53:58.000Z	2	0	0.1	0.45
1.35E+18	2021-01-24T16:53:17.000Z	4	0	0.0375	0.75
1.35E+18	2021-01-24T16:53:03.000Z	0	0	0.8	1
1.35E+18	2021-01-24T16:52:58.000Z	0	0	0	0
1.35E+18	2021-01-24T16:52:44.000Z	0	0	0.21875	0.4375
1.35E+18	2021-01-24T16:52:35.000Z	0	0	0	0
1.35E+18	2021-01-24T16:52:21.000Z	3	0	0.25	0.333333333
1.35E+18	2021-01-24T16:51:53.000Z	0	0	0	0
1.35E+18	2021-01-24T16:51:18.000Z	0	0	0.2	0.6
1.35E+18	2021-01-24T16:51:07.000Z	0	0	0	0.125
1.35E+18	2021-01-24T16:51:02.000Z	0	0	-0.125	0.375
1.35E+18	2021-01-24T16:50:59.000Z	0	0	0	0
1.35E+18	2021-01-24T16:50:57.000Z	0	0	0	0
1.35E+18	2021-01-24T16:50:53.000Z	4	0	-0.025	0.35
1.35E+18	2021-01-24T16:50:30.000Z	0	0	-0.5	1
1.35E+18	2021-01-24T16:49:49.000Z	0	0	0	0
1.35E+18	2021-01-24T16:49:46.000Z	0	0	0.490625	0.4
1.35E+18	2021-01-24T16:49:41.000Z	1	0	-0.116666667	0.405555556
1.35E+18	2021-01-24T16:49:37.000Z	0	0	0.25625	0.275
1.35E+18	2021-01-24T16:49:26.000Z	0	0	0	0
1.35E+18	2021-01-24T16:49:19.000Z	0	0	0	0
1.35E+18	2021-01-24T16:49:09.000Z	0	0	-0.19375	0.28125
1.35E+18	2021-01-24T16:49:08.000Z	2	0	0.06875	0.465972222
1.35E+18	2021-01-24T16:48:50.000Z	0	0	0.354166667	0.5
1.35E+18	2021-01-24T16:48:48.000Z	1	0	0.157738095	0.574404762
1.35E+18	2021-01-24T16:48:37.000Z	0	0	-0.25625	0.54375
1.35E+18	2021-01-24T16:48:34.000Z	0	0	0.7	0.6
1.35E+18	2021-01-24T16:48:20.000Z	0	0	0	0
1.35E+18	2021-01-24T16:48:18.000Z	0	0	0	0
1.35E+18	2021-01-24T16:48:06.000Z	1	0	0.5	0.5
1.35E+18	2021-01-24T16:47:59.000Z	0	0	-0.133333333	0.8
1.35E+18	2021-01-24T16:47:57.000Z	0	0	0.104166667	0.466666667
1.35E+18	2021-01-24T16:47:44.000Z	2	1	-0.40625	0.84375
1.35E+18	2021-01-24T16:47:24.000Z	2	2	0.5	0.5
1.35E+18	2021-01-24T16:47:17.000Z	0	0	0	0
1.35E+18	2021-01-24T16:46:56.000Z	0	0	0.5	0.625
1.35E+18	2021-01-24T16:46:53.000Z	0	0	0.081297348	0.348484848
1.35E+18	2021-01-24T16:46:49.000Z	0	0	-0.14	0.52
1.35E+18	2021-01-24T16:46:47.000Z	0	0	0	0
1.35E+18	2021-01-24T16:46:39.000Z	1	0	0.2	0.2
1.35E+18	2021-01-24T16:46:37.000Z	0	0	0.35	0.35625
1.35E+18	2021-01-24T16:46:13.000Z	0	0	0.35	0.55
1.35E+18	2021-01-24T16:46:11.000Z	1	0	0.25	0.9
1.35E+18	2021-01-24T16:45:52.000Z	1	0	0	0
1.35E+18	2021-01-24T16:45:31.000Z	0	0	-0.625	0.6
1.35E+18	2021-01-24T16:45:26.000Z	0	0	0.0625	0.5125
1.35E+18	2021-01-24T16:45:23.000Z	1	0	-0.2	0.4
1.35E+18	2021-01-24T16:45:05.000Z	0	1	-0.046666667	0.46
1.35E+18	2021-01-24T16:44:57.000Z	1	0	0	0
1.35E+18	2021-01-24T16:44:11.000Z	0	0	0	0
1.35E+18	2021-01-24T16:43:48.000Z	0	0	0	0
1.35E+18	2021-01-24T16:43:07.000Z	0	0	0	0
1.35E+18	2021-01-24T16:43:07.000Z	0	0	0	0
1.35E+18	2021-01-24T16:42:41.000Z	0	0	-0.269230769	0.461538462
1.35E+18	2021-01-24T16:42:23.000Z	0	0	0	0
1.35E+18	2021-01-24T16:42:13.000Z	0	0	0	0
1.35E+18	2021-01-24T16:42:01.000Z	0	0	-0.3671875	0.75
1.35E+18	2021-01-24T16:42:00.000Z	0	0	0.25	0.666666667
1.35E+18	2021-01-24T16:41:50.000Z	0	0	0.391666667	0.691666667
1.35E+18	2021-01-24T16:41:38.000Z	3	1	0	0.5
1.35E+18	2021-01-24T16:41:12.000Z	0	0	0	0
1.35E+18	2021-01-24T16:40:57.000Z	0	0	0.127777778	0.530555556
1.35E+18	2021-01-24T16:40:30.000Z	0	0	0.017045455	0.481818182
1.35E+18	2021-01-24T16:40:11.000Z	0	0	-0.137662338	0.580952381
1.35E+18	2021-01-24T16:39:56.000Z	14	0	0	0
1.35E+18	2021-01-24T16:38:52.000Z	1	0	0.225	0.45
1.35E+18	2021-01-24T16:38:49.000Z	0	0	-0.4	0.6
1.35E+18	2021-01-24T16:38:49.000Z	0	0	0.3	0.466666667
1.35E+18	2021-01-24T16:38:36.000Z	1	0	0.625	0.5
1.35E+18	2021-01-24T16:37:55.000Z	0	0	0.18125	0.80625
1.35E+18	2021-01-24T16:37:52.000Z	1	2	0.04	0.2
1.35E+18	2021-01-24T16:37:49.000Z	0	0	0.09375	0.5
1.35E+18	2021-01-24T16:37:16.000Z	5	0	-0.0625	0.4375
1.35E+18	2021-01-24T16:37:00.000Z	3	0	0.376190476	0.461904762
1.35E+18	2021-01-24T16:36:10.000Z	6	3	0.15	0.45
1.35E+18	2021-01-24T16:35:24.000Z	0	0	0	0.5
1.35E+18	2021-01-24T16:35:01.000Z	0	0	-0.5	0.433333333
1.35E+18	2021-01-24T16:34:15.000Z	0	0	0	0
1.35E+18	2021-01-24T16:33:51.000Z	0	0	0	0.1
1.35E+18	2021-01-24T16:33:43.000Z	1	0	0	0
1.35E+18	2021-01-24T16:33:26.000Z	0	0	0	0
1.35E+18	2021-01-24T16:33:17.000Z	0	0	0	0
1.35E+18	2021-01-24T16:33:16.000Z	0	0	-1	1
1.35E+18	2021-01-24T16:33:09.000Z	0	0	0	0
1.35E+18	2021-01-24T16:33:03.000Z	0	0	-0.5	1
1.35E+18	2021-01-24T16:33:03.000Z	1	2	-0.171111111	0.177777778
1.35E+18	2021-01-24T16:32:44.000Z	0	0	0.25	0.333333333
1.35E+18	2021-01-24T16:31:57.000Z	0	0	0	0
1.35E+18	2021-01-24T16:31:55.000Z	0	0	-0.016666667	0.633333333
1.35E+18	2021-01-24T16:31:49.000Z	4	0	0	0
1.35E+18	2021-01-24T16:31:32.000Z	2	0	0	0
1.35E+18	2021-01-24T16:31:27.000Z	1	0	-0.4	0.6
1.35E+18	2021-01-24T16:31:26.000Z	0	0	0	0
1.35E+18	2021-01-24T16:30:21.000Z	0	0	0.13	0.498333333
1.35E+18	2021-01-24T16:30:21.000Z	1	0	-0.025	0.5
1.35E+18	2021-01-24T16:29:57.000Z	1	0	0	0
1.35E+18	2021-01-24T16:29:30.000Z	0	0	0	0
1.35E+18	2021-01-24T16:28:50.000Z	0	0	-0.5	1
1.35E+18	2021-01-24T16:28:47.000Z	0	0	-0.278003247	0.694399351
1.35E+18	2021-01-24T16:28:27.000Z	1	0	-0.03	0.415
1.35E+18	2021-01-24T16:28:06.000Z	0	0	0	0
1.35E+18	2021-01-24T16:27:27.000Z	0	0	0.333333333	0.666666667
1.35E+18	2021-01-24T16:27:18.000Z	0	0	0	0
1.35E+18	2021-01-24T16:27:11.000Z	0	0	0.1875	0.3125
1.35E+18	2021-01-24T16:26:24.000Z	5	0	0	0
1.35E+18	2021-01-24T16:26:22.000Z	0	0	0.143434343	0.813131313
1.35E+18	2021-01-24T16:25:45.000Z	0	0	0.136363636	0.5
1.35E+18	2021-01-24T16:24:59.000Z	2	0	-0.575	0.583333333
1.35E+18	2021-01-24T16:24:29.000Z	0	0	-0.05	0.9
1.35E+18	2021-01-24T16:24:24.000Z	7	0	0.167261905	0.546362434
1.35E+18	2021-01-24T16:24:21.000Z	2	0	0	0
1.35E+18	2021-01-24T16:23:59.000Z	0	0	-0.1	0.4
1.35E+18	2021-01-24T16:23:59.000Z	4	1	0.195	0.408333333
1.35E+18	2021-01-24T16:23:16.000Z	0	0	0	0.25
1.35E+18	2021-01-24T16:22:44.000Z	0	0	0.24375	0.747222222
1.35E+18	2021-01-24T16:22:03.000Z	0	0	0	0
1.35E+18	2021-01-24T16:20:58.000Z	3	0	0.014285714	0.607142857
1.35E+18	2021-01-24T16:20:43.000Z	1	0	1	1
1.35E+18	2021-01-24T16:19:45.000Z	1	0	-0.4	0.6
1.35E+18	2021-01-24T16:19:13.000Z	0	0	0	0.0625
1.35E+18	2021-01-24T16:19:00.000Z	0	0	0	0.1875
1.35E+18	2021-01-24T16:18:46.000Z	0	0	0	0
1.35E+18	2021-01-24T16:18:29.000Z	0	0	0.285714286	0.535714286
1.35E+18	2021-01-24T16:18:16.000Z	0	0	0	0
1.35E+18	2021-01-24T16:18:09.000Z	0	0	0.112121212	0.4
1.35E+18	2021-01-24T16:17:56.000Z	0	0	0	0
1.35E+18	2021-01-24T16:17:33.000Z	2	0	-0.6	0.8
1.35E+18	2021-01-24T16:17:30.000Z	14	2	0.1	0.5
1.35E+18	2021-01-24T16:17:29.000Z	1	0	0	0
1.35E+18	2021-01-24T16:17:27.000Z	0	0	0	0
1.35E+18	2021-01-24T16:17:26.000Z	0	0	0.046474359	0.437820513
1.35E+18	2021-01-24T16:16:49.000Z	6	0	0.128125	0.625
1.35E+18	2021-01-24T16:16:48.000Z	1	0	0	0
1.35E+18	2021-01-24T16:15:41.000Z	0	0	-0.4	0.6
1.35E+18	2021-01-24T16:15:41.000Z	2	1	0.35	0.55
1.35E+18	2021-01-24T16:15:36.000Z	2	0	0	0
1.35E+18	2021-01-24T16:14:56.000Z	0	0	0	0
1.35E+18	2021-01-24T16:14:33.000Z	0	0	-1	1
1.35E+18	2021-01-24T16:14:11.000Z	0	0	-0.4125	0.7
1.35E+18	2021-01-24T16:13:55.000Z	3	0	0.15	0.35
1.35E+18	2021-01-24T16:13:03.000Z	1	0	-0.2	0.8
1.35E+18	2021-01-24T16:12:41.000Z	0	0	0	0.5
1.35E+18	2021-01-24T16:12:35.000Z	8	4	0	0.066666667
1.35E+18	2021-01-24T16:11:55.000Z	0	0	-0.8	0.9
1.35E+18	2021-01-24T16:11:51.000Z	0	0	0	0
1.35E+18	2021-01-24T16:11:10.000Z	7	0	-0.12265625	0.7
1.35E+18	2021-01-24T16:10:32.000Z	0	0	0.4	0.8
1.35E+18	2021-01-24T16:10:30.000Z	0	0	0.1875	0.475
1.35E+18	2021-01-24T16:10:22.000Z	0	0	0	0
1.35E+18	2021-01-24T16:10:19.000Z	0	0	0	0
1.35E+18	2021-01-24T16:10:05.000Z	0	0	0.513333333	0.603333333
1.35E+18	2021-01-24T16:10:00.000Z	1	0	-0.142857143	0.5
1.35E+18	2021-01-24T16:09:47.000Z	2	0	0	0
1.35E+18	2021-01-24T16:09:37.000Z	0	0	0	0
1.35E+18	2021-01-24T16:09:31.000Z	0	0	0.363636364	0.522727273
1.35E+18	2021-01-24T16:09:31.000Z	0	0	0.05	0.683333333
1.35E+18	2021-01-24T16:09:26.000Z	5	0	0	0
1.35E+18	2021-01-24T16:07:40.000Z	0	0	0	1
1.35E+18	2021-01-24T16:07:25.000Z	12	0	0	0
1.35E+18	2021-01-24T16:07:17.000Z	3	0	0	0
1.35E+18	2021-01-24T16:07:17.000Z	0	0	-0.05	0.45
1.35E+18	2021-01-24T16:06:33.000Z	0	0	0.26	0.662777778
1.35E+18	2021-01-24T16:05:31.000Z	0	0	-0.625	0.6
1.35E+18	2021-01-24T16:05:12.000Z	1	0	0	0
1.35E+18	2021-01-24T16:04:51.000Z	0	0	-1	1
1.35E+18	2021-01-24T16:04:44.000Z	0	0	-0.204910714	0.482142857
1.35E+18	2021-01-24T16:04:31.000Z	0	1	0	0.4
1.35E+18	2021-01-24T16:04:20.000Z	0	0	0.6	0.55
1.35E+18	2021-01-24T16:03:59.000Z	0	0	0	0
1.35E+18	2021-01-24T16:03:58.000Z	4	0	0.078125	0.783333333
1.35E+18	2021-01-24T16:03:10.000Z	0	0	0.1875	0.25
1.35E+18	2021-01-24T16:03:01.000Z	1	0	-0.026388889	0.555555556
1.35E+18	2021-01-24T16:02:51.000Z	3	0	0.333333333	0.5
1.35E+18	2021-01-24T16:02:46.000Z	0	0	-0.041666667	0.7
1.35E+18	2021-01-24T16:02:38.000Z	0	0	0.166666667	0.566666667
1.35E+18	2021-01-24T16:01:45.000Z	0	0	0.25	0.3
1.35E+18	2021-01-24T16:01:19.000Z	7	0	0	0.066666667
1.35E+18	2021-01-24T16:01:15.000Z	4	0	0	0
1.35E+18	2021-01-24T16:00:39.000Z	0	0	0	0
1.35E+18	2021-01-24T16:00:24.000Z	0	0	0	0
1.35E+18	2021-01-24T16:00:20.000Z	1	0	0	0
1.35E+18	2021-01-24T16:00:20.000Z	0	0	-0.708333333	0.766666667
1.35E+18	2021-01-24T15:59:55.000Z	0	0	0	0.266666667
1.35E+18	2021-01-24T15:59:43.000Z	0	0	-0.35	0.366666667
1.35E+18	2021-01-24T15:59:41.000Z	0	0	0	0.066666667
1.35E+18	2021-01-24T15:59:02.000Z	2	0	-0.088888889	0.5
1.35E+18	2021-01-24T15:58:42.000Z	0	0	0.3	0.462962963
1.35E+18	2021-01-24T15:58:36.000Z	2	0	0	0
1.35E+18	2021-01-24T15:58:11.000Z	0	0	0.25	0.25
1.35E+18	2021-01-24T15:57:57.000Z	2	0	0	0
1.35E+18	2021-01-24T15:57:50.000Z	0	0	0.333333333	0.666666667
1.35E+18	2021-01-24T15:57:47.000Z	0	0	0.25	1
1.35E+18	2021-01-24T15:57:07.000Z	0	0	0	0
1.35E+18	2021-01-24T15:56:52.000Z	0	0	0	0
1.35E+18	2021-01-24T15:56:31.000Z	0	0	0	0
1.35E+18	2021-01-24T15:56:30.000Z	3	0	0.087037037	0.318518519
1.35E+18	2021-01-24T15:55:44.000Z	0	0	0	0
1.35E+18	2021-01-24T15:55:18.000Z	0	0	-0.6	0.8
1.35E+18	2021-01-24T15:55:11.000Z	1	0	0.2	0.45
1.35E+18	2021-01-24T15:55:09.000Z	0	0	0.104971591	0.743181818
1.35E+18	2021-01-24T15:54:49.000Z	1	0	0.083333333	0.416666667
1.35E+18	2021-01-24T15:54:10.000Z	0	0	0	0
1.35E+18	2021-01-24T15:54:08.000Z	0	0	-0.107142857	0.767857143
1.35E+18	2021-01-24T15:53:50.000Z	0	0	0	0
1.35E+18	2021-01-24T15:52:52.000Z	0	0	0.119047619	0.471428571
1.35E+18	2021-01-24T15:52:35.000Z	0	0	-0.75	0.8
1.35E+18	2021-01-24T15:52:10.000Z	1	0	0	0
1.35E+18	2021-01-24T15:51:49.000Z	0	0	0	0
1.35E+18	2021-01-24T15:51:40.000Z	0	0	-0.155555556	0.288888889
1.35E+18	2021-01-24T15:51:21.000Z	7	0	-0.168181818	0.686363636
1.35E+18	2021-01-24T15:50:52.000Z	0	0	0	0
1.35E+18	2021-01-24T15:50:50.000Z	0	0	0.1	1
1.35E+18	2021-01-24T15:50:45.000Z	0	0	0	0
1.35E+18	2021-01-24T15:50:44.000Z	0	0	0	0
1.35E+18	2021-01-24T15:50:16.000Z	1	0	0.4	0.566666667
1.35E+18	2021-01-24T15:49:34.000Z	0	0	-0.6	0.9
1.35E+18	2021-01-24T15:49:31.000Z	1	0	0	0.066666667
1.35E+18	2021-01-24T15:49:27.000Z	0	0	-0.15	0.5875
1.35E+18	2021-01-24T15:49:27.000Z	2	0	0	0.125
1.35E+18	2021-01-24T15:49:08.000Z	0	0	-0.25	1
1.35E+18	2021-01-24T15:48:51.000Z	0	0	0	0
1.35E+18	2021-01-24T15:48:38.000Z	0	0	0	0
1.35E+18	2021-01-24T15:48:26.000Z	9	1	0	0
1.35E+18	2021-01-24T15:47:51.000Z	0	0	0.4	0.4
1.35E+18	2021-01-24T15:47:07.000Z	2	1	0.25	0.2
1.35E+18	2021-01-24T15:46:35.000Z	1	0	0	1
1.35E+18	2021-01-24T15:46:28.000Z	0	0	0.033333333	0.7
1.35E+18	2021-01-24T15:46:26.000Z	31	2	0	0
1.35E+18	2021-01-24T15:46:14.000Z	3	0	-0.033333333	0.733333333
1.35E+18	2021-01-24T15:45:56.000Z	0	0	0	0
1.35E+18	2021-01-24T15:44:52.000Z	0	0	0	0
1.35E+18	2021-01-24T15:44:33.000Z	5	1	-0.25	0.4
1.35E+18	2021-01-24T15:44:10.000Z	0	0	0.35	0.55
1.35E+18	2021-01-24T15:43:55.000Z	2	0	0.183333333	0.733333333
1.35E+18	2021-01-24T15:43:51.000Z	2	0	0.25	0.5
1.35E+18	2021-01-24T15:43:41.000Z	1	0	-0.1	0.1
1.35E+18	2021-01-24T15:43:29.000Z	0	0	-0.03	0.64
1.35E+18	2021-01-24T15:43:28.000Z	1	0	-0.0875	0.495833333
1.35E+18	2021-01-24T15:43:00.000Z	0	0	-0.166666667	0.833333333
1.35E+18	2021-01-24T15:42:40.000Z	0	0	0.1	0.4
1.35E+18	2021-01-24T15:42:22.000Z	43	1	0	0
1.35E+18	2021-01-24T15:42:10.000Z	1	0	0	0
1.35E+18	2021-01-24T15:42:04.000Z	0	0	0	0.05
1.35E+18	2021-01-24T15:41:58.000Z	0	0	0	0.533333333
1.35E+18	2021-01-24T15:41:56.000Z	0	0	-0.9	0.7
1.35E+18	2021-01-24T15:41:39.000Z	0	0	0.113636364	0.335227273
1.35E+18	2021-01-24T15:41:02.000Z	0	0	0	0
1.35E+18	2021-01-24T15:40:36.000Z	0	0	0	0.05
1.35E+18	2021-01-24T15:40:20.000Z	0	0	0	0
1.35E+18	2021-01-24T15:40:06.000Z	0	0	0	0
1.35E+18	2021-01-24T15:39:45.000Z	1	0	0	0
1.35E+18	2021-01-24T15:39:19.000Z	0	0	0	0
1.35E+18	2021-01-24T15:38:53.000Z	0	0	-0.390625	0.4
1.35E+18	2021-01-24T15:38:39.000Z	2	0	0.5	0.5
1.35E+18	2021-01-24T15:38:31.000Z	1	0	-0.5	0.95
1.35E+18	2021-01-24T15:38:19.000Z	0	0	0	0
1.35E+18	2021-01-24T15:38:11.000Z	3	0	-0.252777778	1
1.35E+18	2021-01-24T15:38:10.000Z	3	0	0	0
1.35E+18	2021-01-24T15:38:10.000Z	1	0	0.25	0.25
1.35E+18	2021-01-24T15:38:04.000Z	0	0	0	0
1.35E+18	2021-01-24T15:37:45.000Z	0	0	0.433333333	0.733333333
1.35E+18	2021-01-24T15:37:41.000Z	2	0	0.426136364	0.522727273
1.35E+18	2021-01-24T15:37:28.000Z	0	0	0	0
1.35E+18	2021-01-24T15:37:10.000Z	0	0	0	0
1.35E+18	2021-01-24T15:37:01.000Z	0	0	0.033333333	0.4
1.35E+18	2021-01-24T15:36:59.000Z	0	0	0	0
1.35E+18	2021-01-24T15:36:38.000Z	0	0	-0.125	0.375
1.35E+18	2021-01-24T15:36:27.000Z	0	0	0	0
1.35E+18	2021-01-24T15:36:22.000Z	0	0	0	0
1.35E+18	2021-01-24T15:36:15.000Z	0	0	0.133333333	0.555555556
1.35E+18	2021-01-24T15:35:56.000Z	0	0	0	0
1.35E+18	2021-01-24T15:35:06.000Z	1	0	-0.1	0.9
1.35E+18	2021-01-24T15:35:00.000Z	1	1	0	0
1.35E+18	2021-01-24T15:34:18.000Z	6	0	-0.066666667	0.366666667
1.35E+18	2021-01-24T15:33:50.000Z	3	0	-0.5	0.5
1.35E+18	2021-01-24T15:33:45.000Z	1	0	-0.133333333	0.472222222
1.35E+18	2021-01-24T15:33:21.000Z	1	0	0	1
1.35E+18	2021-01-24T15:33:19.000Z	3	0	0.034848485	0.367207792
1.35E+18	2021-01-24T15:33:09.000Z	0	0	0.2	0.3
1.35E+18	2021-01-24T15:33:07.000Z	0	0	0	1
1.35E+18	2021-01-24T15:33:04.000Z	0	0	-0.525	0.65
1.35E+18	2021-01-24T15:33:03.000Z	0	0	0	0
1.35E+18	2021-01-24T15:32:32.000Z	3	0	0.7	0.9
1.35E+18	2021-01-24T15:32:08.000Z	1	0	0.033333333	0.066666667
1.35E+18	2021-01-24T15:32:07.000Z	2	0	0	0
1.35E+18	2021-01-24T15:31:52.000Z	0	0	0	0
1.35E+18	2021-01-24T15:31:47.000Z	1	0	0	0
1.35E+18	2021-01-24T15:30:36.000Z	0	0	-0.074107143	0.328809524
1.35E+18	2021-01-24T15:30:21.000Z	10	0	-0.1	0.761111111
1.35E+18	2021-01-24T15:30:20.000Z	2	1	0.6	0.761111111
1.35E+18	2021-01-24T15:29:45.000Z	0	0	0	0
1.35E+18	2021-01-24T15:29:23.000Z	0	0	0	0
1.35E+18	2021-01-24T15:28:40.000Z	2	0	0.25	0.75
1.35E+18	2021-01-24T15:28:38.000Z	0	0	0	0
1.35E+18	2021-01-24T15:28:11.000Z	0	0	0	1
1.35E+18	2021-01-24T15:28:03.000Z	0	0	0	0
1.35E+18	2021-01-24T15:27:51.000Z	3	0	-0.055	1
1.35E+18	2021-01-24T15:27:19.000Z	1	0	0	0.5
1.35E+18	2021-01-24T15:26:07.000Z	0	0	-0.4	0.6
1.35E+18	2021-01-24T15:26:00.000Z	0	0	0.0375	0.7
1.35E+18	2021-01-24T15:25:58.000Z	0	0	0	0
1.35E+18	2021-01-24T15:25:36.000Z	0	0	-0.75	0.75
1.35E+18	2021-01-24T15:25:36.000Z	0	0	0	0
1.35E+18	2021-01-24T15:25:05.000Z	2	0	0.2125	0.5875
1.35E+18	2021-01-24T15:24:57.000Z	1	0	0	0
1.35E+18	2021-01-24T15:24:22.000Z	0	0	-0.5875	0.825
1.35E+18	2021-01-24T15:24:21.000Z	0	0	-0.2	0.1
1.35E+18	2021-01-24T15:23:59.000Z	0	0	0	0.5
1.35E+18	2021-01-24T15:23:43.000Z	0	0	0.113636364	0.272727273
1.35E+18	2021-01-24T15:23:09.000Z	1	0	-0.221666667	0.451666667
1.35E+18	2021-01-24T15:23:07.000Z	0	0	-0.4	0.6
1.35E+18	2021-01-24T15:22:31.000Z	0	0	0	0
1.35E+18	2021-01-24T15:22:28.000Z	0	0	0.01	0.5
1.35E+18	2021-01-24T15:22:24.000Z	0	0	-0.6	0.9
1.35E+18	2021-01-24T15:22:18.000Z	1	0	0	0.1
1.35E+18	2021-01-24T15:21:58.000Z	1	0	0	0
1.35E+18	2021-01-24T15:21:44.000Z	0	0	0	0
1.35E+18	2021-01-24T15:20:55.000Z	0	0	0	0
1.35E+18	2021-01-24T15:20:36.000Z	0	0	-0.9	1
1.35E+18	2021-01-24T15:20:17.000Z	1	0	0	0
1.35E+18	2021-01-24T15:19:47.000Z	0	0	0.433333333	0.833333333
1.35E+18	2021-01-24T15:19:13.000Z	1	0	0	0
1.35E+18	2021-01-24T15:18:05.000Z	5	2	-0.4	0.6
1.35E+18	2021-01-24T15:17:59.000Z	0	0	0.085454545	0.369090909
1.35E+18	2021-01-24T15:17:48.000Z	0	0	0.225	0.6
1.35E+18	2021-01-24T15:17:29.000Z	1	0	0	0.125
1.35E+18	2021-01-24T15:17:24.000Z	0	0	0.5	0.5
1.35E+18	2021-01-24T15:16:06.000Z	0	0	0	0
1.35E+18	2021-01-24T15:15:24.000Z	0	0	-0.00625	0.847222222
1.35E+18	2021-01-24T15:15:16.000Z	1	0	0	0
1.35E+18	2021-01-24T15:14:19.000Z	1	0	-0.2	0.35
1.35E+18	2021-01-24T15:14:17.000Z	0	0	0	0
1.35E+18	2021-01-24T15:14:13.000Z	0	0	0.5	0.433333333
1.35E+18	2021-01-24T15:13:50.000Z	3	0	-0.25	0.45
1.35E+18	2021-01-24T15:13:44.000Z	0	0	0.03974359	0.520512821
1.35E+18	2021-01-24T15:13:26.000Z	2	1	0.313636364	0.472727273
1.35E+18	2021-01-24T15:13:00.000Z	6	0	0	0
1.35E+18	2021-01-24T15:12:31.000Z	1	0	0	0
1.35E+18	2021-01-24T15:12:23.000Z	3	0	-0.053571429	0.658928571
1.35E+18	2021-01-24T15:12:06.000Z	5	6	0	0
1.35E+18	2021-01-24T15:12:01.000Z	0	0	0	0
1.35E+18	2021-01-24T15:11:54.000Z	0	0	0.118809524	0.48047619
1.35E+18	2021-01-24T15:11:23.000Z	3	0	0	0
1.35E+18	2021-01-24T15:11:08.000Z	1	0	0.5	0.5
1.35E+18	2021-01-24T15:10:25.000Z	6	0	0	0
1.35E+18	2021-01-24T15:10:13.000Z	7	0	-0.053571429	0.658928571
1.35E+18	2021-01-24T15:09:54.000Z	0	0	-0.221428571	0.575
1.35E+18	2021-01-24T15:09:36.000Z	2	0	-0.5	0.5
1.35E+18	2021-01-24T15:09:26.000Z	0	0	0	0
1.35E+18	2021-01-24T15:08:31.000Z	1	0	0.35	0.3
1.35E+18	2021-01-24T15:08:30.000Z	0	0	0	0
1.35E+18	2021-01-24T15:08:16.000Z	0	1	0.35	0.55
1.35E+18	2021-01-24T15:07:30.000Z	13	0	-0.714285714	0.857142857
1.35E+18	2021-01-24T15:06:17.000Z	2	0	-0.85	0.9
1.35E+18	2021-01-24T15:06:00.000Z	0	0	0	0
1.35E+18	2021-01-24T15:05:56.000Z	0	0	0.05	0.4
1.35E+18	2021-01-24T15:05:26.000Z	0	0	0	0.041666667
1.35E+18	2021-01-24T15:04:48.000Z	2	1	-0.4	0.4
1.35E+18	2021-01-24T15:04:39.000Z	0	0	0	0
1.35E+18	2021-01-24T15:03:54.000Z	0	0	0	0
1.35E+18	2021-01-24T15:03:54.000Z	0	0	0.15	0.45
1.35E+18	2021-01-24T15:03:38.000Z	8	3	0	0
1.35E+18	2021-01-24T15:03:31.000Z	3	0	0.125	0.625
1.35E+18	2021-01-24T15:03:26.000Z	1	0	0.075	0.675
1.35E+18	2021-01-24T15:02:57.000Z	0	0	-9.25E-18	0.333333333
1.35E+18	2021-01-24T15:02:08.000Z	3	1	0	0
1.35E+18	2021-01-24T15:02:00.000Z	0	0	0.25	0.3
1.35E+18	2021-01-24T15:01:58.000Z	8	0	0	0.208333333
1.35E+18	2021-01-24T15:01:49.000Z	0	0	0.242857143	0.510714286
1.35E+18	2021-01-24T15:01:07.000Z	0	0	0	0
1.35E+18	2021-01-24T15:00:54.000Z	2	0	-0.1	0.3
1.35E+18	2021-01-24T15:00:15.000Z	0	0	0.25	0.425
1.35E+18	2021-01-24T14:59:57.000Z	0	0	0	0
1.35E+18	2021-01-24T14:59:20.000Z	1	0	0.016666667	0.583333333
1.35E+18	2021-01-24T14:59:13.000Z	0	0	0	0
1.35E+18	2021-01-24T14:58:58.000Z	0	0	-0.15	0.75
1.35E+18	2021-01-24T14:58:14.000Z	0	0	0	0
1.35E+18	2021-01-24T14:58:05.000Z	2	0	-0.116666667	0.744444444
1.35E+18	2021-01-24T14:58:03.000Z	0	0	-0.203571429	0.489285714
1.35E+18	2021-01-24T14:57:57.000Z	0	0	0	0
1.35E+18	2021-01-24T14:57:36.000Z	9	0	0	0.357142857
1.35E+18	2021-01-24T14:57:32.000Z	0	0	0	0
1.35E+18	2021-01-24T14:57:15.000Z	0	0	0	0
1.35E+18	2021-01-24T14:56:50.000Z	0	0	0	0
1.35E+18	2021-01-24T14:55:45.000Z	0	0	0.3625	0.5
1.35E+18	2021-01-24T14:55:22.000Z	0	0	0	0
1.35E+18	2021-01-24T14:55:00.000Z	0	0	0	0.75
1.35E+18	2021-01-24T14:54:35.000Z	0	0	-0.05	0.5
1.35E+18	2021-01-24T14:54:34.000Z	0	0	-0.12	0.42
1.35E+18	2021-01-24T14:54:19.000Z	0	0	-0.1875	0.5
1.35E+18	2021-01-24T14:54:14.000Z	0	0	0	0
1.35E+18	2021-01-24T14:54:01.000Z	5	0	0	0
1.35E+18	2021-01-24T14:53:44.000Z	0	0	0	0
1.35E+18	2021-01-24T14:53:43.000Z	0	0	0	0
1.35E+18	2021-01-24T14:53:34.000Z	1	1	0.633333333	0.733333333
1.35E+18	2021-01-24T14:53:15.000Z	8	3	0	0
1.35E+18	2021-01-24T14:53:08.000Z	0	0	0.8	0.9
1.35E+18	2021-01-24T14:52:50.000Z	2	0	0.6	1
1.35E+18	2021-01-24T14:52:34.000Z	1	0	0	0
1.35E+18	2021-01-24T14:51:59.000Z	0	0	0.043452381	0.441071429
1.35E+18	2021-01-24T14:51:20.000Z	0	0	-0.075	0.166666667
1.35E+18	2021-01-24T14:51:02.000Z	0	0	0	0
1.35E+18	2021-01-24T14:50:48.000Z	0	0	0	1
1.35E+18	2021-01-24T14:50:32.000Z	9	0	-0.1	0.7
1.35E+18	2021-01-24T14:49:41.000Z	0	0	-0.2	0.35
1.35E+18	2021-01-24T14:49:31.000Z	0	0	0.192424242	0.698484848
1.35E+18	2021-01-24T14:49:07.000Z	0	0	0	0
1.35E+18	2021-01-24T14:48:57.000Z	6	2	0.2	0.9
1.35E+18	2021-01-24T14:48:17.000Z	0	0	0.116666667	0.538888889
1.35E+18	2021-01-24T14:47:41.000Z	1	1	0.227272727	0.545454545
1.35E+18	2021-01-24T14:47:16.000Z	1	0	0	0
1.35E+18	2021-01-24T14:47:04.000Z	8	1	-0.008333333	0.7
1.35E+18	2021-01-24T14:46:40.000Z	0	0	0	0.5
1.35E+18	2021-01-24T14:46:13.000Z	5	1	0	0
1.35E+18	2021-01-24T14:45:53.000Z	0	0	0	0
1.35E+18	2021-01-24T14:45:35.000Z	0	0	0.116666667	0.375
1.35E+18	2021-01-24T14:45:22.000Z	0	0	-0.75	1
1.35E+18	2021-01-24T14:44:35.000Z	1	0	-0.5625	0.6875
1.35E+18	2021-01-24T14:44:29.000Z	3	0	0	0
1.35E+18	2021-01-24T14:43:23.000Z	1	0	-0.125	0.535
1.35E+18	2021-01-24T14:43:15.000Z	0	0	0	0
1.35E+18	2021-01-24T14:43:12.000Z	0	0	0	0.1625
1.35E+18	2021-01-24T14:43:07.000Z	2	0	0.7	0.9
1.35E+18	2021-01-24T14:42:56.000Z	0	0	0	0
1.35E+18	2021-01-24T14:41:55.000Z	0	0	-0.4	0.6
1.35E+18	2021-01-24T14:41:47.000Z	7	0	0.16	0.833333333
1.35E+18	2021-01-24T14:41:45.000Z	0	0	-0.1	0.225
1.35E+18	2021-01-24T14:41:37.000Z	0	0	0	0
1.35E+18	2021-01-24T14:41:29.000Z	0	0	-1	1
1.35E+18	2021-01-24T14:41:25.000Z	2	0	0.4	0.7
1.35E+18	2021-01-24T14:40:58.000Z	0	0	0.3	0.762962963
1.35E+18	2021-01-24T14:40:49.000Z	0	0	0.0375	0.25625
1.35E+18	2021-01-24T14:40:37.000Z	0	0	0.2375	0.4875
1.35E+18	2021-01-24T14:40:32.000Z	0	0	-0.2	0.441666667
1.35E+18	2021-01-24T14:40:25.000Z	0	0	0	0
1.35E+18	2021-01-24T14:40:21.000Z	1	0	-0.327777778	0.644444444
1.35E+18	2021-01-24T14:40:04.000Z	1	0	0	0
1.35E+18	2021-01-24T14:39:37.000Z	0	0	0.05	0.35
1.35E+18	2021-01-24T14:39:37.000Z	10	0	0.5	0.5
1.35E+18	2021-01-24T14:38:56.000Z	0	0	0.35	0.55
1.35E+18	2021-01-24T14:38:04.000Z	1	0	0.05	0.35
1.35E+18	2021-01-24T14:37:56.000Z	4	0	0	0
1.35E+18	2021-01-24T14:37:50.000Z	0	0	0	0
1.35E+18	2021-01-24T14:37:45.000Z	0	0	0.8	0.75
1.35E+18	2021-01-24T14:37:10.000Z	0	0	-0.714285714	0.857142857
1.35E+18	2021-01-24T14:37:08.000Z	1	0	-0.266666667	0.316666667
1.35E+18	2021-01-24T14:36:49.000Z	1	0	0.245238095	0.774867725
1.35E+18	2021-01-24T14:36:15.000Z	0	1	0	0
1.35E+18	2021-01-24T14:36:11.000Z	2	0	-0.085416667	0.497916667
1.35E+18	2021-01-24T14:36:02.000Z	0	0	0	0
1.35E+18	2021-01-24T14:35:49.000Z	0	0	0.075	0.675
1.35E+18	2021-01-24T14:35:13.000Z	0	0	0	0
1.35E+18	2021-01-24T14:35:10.000Z	1	0	0	0
1.35E+18	2021-01-24T14:34:26.000Z	0	0	0	0
1.35E+18	2021-01-24T14:33:14.000Z	0	0	0.35	0.55
1.35E+18	2021-01-24T14:32:57.000Z	0	0	0	0
1.35E+18	2021-01-24T14:32:43.000Z	0	0	0	0
1.35E+18	2021-01-24T14:32:34.000Z	1	0	0	0.1
1.35E+18	2021-01-24T14:31:55.000Z	0	0	-0.041666667	0.483333333
1.35E+18	2021-01-24T14:31:48.000Z	2	1	-1	1
1.35E+18	2021-01-24T14:30:12.000Z	0	0	-0.4	0.6
1.35E+18	2021-01-24T14:29:54.000Z	0	0	-0.042727273	0.320909091
1.35E+18	2021-01-24T14:29:38.000Z	1	0	-1	1
1.35E+18	2021-01-24T14:28:38.000Z	0	0	0.08125	0.533333333
1.35E+18	2021-01-24T14:27:29.000Z	0	0	-0.1	0.2625
1.35E+18	2021-01-24T14:25:58.000Z	0	0	0.075	0.375
1.35E+18	2021-01-24T14:25:32.000Z	10	0	0	1
1.35E+18	2021-01-24T14:25:08.000Z	0	0	-0.166666667	0.666666667
1.35E+18	2021-01-24T14:24:42.000Z	0	0	0.128787879	0.34040404
1.35E+18	2021-01-24T14:24:33.000Z	4	1	-0.5	1
1.35E+18	2021-01-24T14:23:33.000Z	0	0	0.6	1
1.35E+18	2021-01-24T14:23:18.000Z	2	0	0.057671958	0.343915344
1.35E+18	2021-01-24T14:22:57.000Z	0	0	0	0
1.35E+18	2021-01-24T14:22:45.000Z	0	0	0	0
1.35E+18	2021-01-24T14:22:23.000Z	0	0	0.575	0.33125
1.35E+18	2021-01-24T14:22:03.000Z	0	0	0.05	0.25
1.35E+18	2021-01-24T14:22:01.000Z	0	0	0.212121212	0.568181818
1.35E+18	2021-01-24T14:21:54.000Z	0	0	0.333333333	0.485714286
1.35E+18	2021-01-24T14:21:28.000Z	0	0	0	0
1.35E+18	2021-01-24T14:21:16.000Z	33	1	-0.018181818	0.317613636
1.35E+18	2021-01-24T14:20:39.000Z	0	0	0	0
1.35E+18	2021-01-24T14:20:10.000Z	0	0	0	0.5
1.35E+18	2021-01-24T14:20:05.000Z	0	0	0.138888889	0.822222222
1.35E+18	2021-01-24T14:19:56.000Z	4	0	0.5	0.5
1.35E+18	2021-01-24T14:19:56.000Z	0	0	-0.19047619	0.595238095
1.35E+18	2021-01-24T14:19:27.000Z	2	0	0	0
1.35E+18	2021-01-24T14:19:09.000Z	1	0	0	0
1.35E+18	2021-01-24T14:18:25.000Z	0	0	0.5	0.5
1.35E+18	2021-01-24T14:18:22.000Z	0	0	0	0
1.35E+18	2021-01-24T14:18:21.000Z	1	0	0	1
1.35E+18	2021-01-24T14:17:54.000Z	0	0	0	0
1.35E+18	2021-01-24T14:17:42.000Z	0	0	0	0
1.35E+18	2021-01-24T14:17:18.000Z	0	0	0.5	0.5
1.35E+18	2021-01-24T14:17:03.000Z	0	0	0.076666667	0.626666667
1.35E+18	2021-01-24T14:16:41.000Z	0	0	-0.071428571	0.511904762
1.35E+18	2021-01-24T14:16:22.000Z	0	0	0	0.5
1.35E+18	2021-01-24T14:15:32.000Z	0	0	-0.1	0.483333333
1.35E+18	2021-01-24T14:15:30.000Z	0	0	-0.1	0
1.35E+18	2021-01-24T14:14:49.000Z	0	0	0	0
1.35E+18	2021-01-24T14:14:16.000Z	1	0	0	0
1.35E+18	2021-01-24T14:14:16.000Z	0	0	0	0.1125
1.35E+18	2021-01-24T14:14:15.000Z	0	0	0	1
1.35E+18	2021-01-24T14:13:14.000Z	0	0	-0.25	0.6
1.35E+18	2021-01-24T14:12:56.000Z	1	0	0	0
1.35E+18	2021-01-24T14:12:39.000Z	0	0	0	0
1.35E+18	2021-01-24T14:12:06.000Z	0	0	0.230952381	0.536904762
1.35E+18	2021-01-24T14:12:01.000Z	2	0	0.1	0.65
1.35E+18	2021-01-24T14:12:00.000Z	0	0	0.616666667	0.566666667
1.35E+18	2021-01-24T14:11:57.000Z	1	0	0	0
1.35E+18	2021-01-24T14:11:51.000Z	1	0	0	0
1.35E+18	2021-01-24T14:11:42.000Z	1	0	0.5	0.5
1.35E+18	2021-01-24T14:11:35.000Z	0	0	0.25	0.25
1.35E+18	2021-01-24T14:11:03.000Z	0	0	0.172222222	0.494444444
1.35E+18	2021-01-24T14:10:45.000Z	1	0	0	0.5
1.35E+18	2021-01-24T14:10:13.000Z	0	0	0	0
1.35E+18	2021-01-24T14:09:45.000Z	0	0	-0.075	0.825
1.35E+18	2021-01-24T14:09:37.000Z	2	0	0	0
1.35E+18	2021-01-24T14:09:26.000Z	2	0	0.079166667	0.445833333
1.35E+18	2021-01-24T14:09:18.000Z	1	0	0	0
1.35E+18	2021-01-24T14:09:14.000Z	0	0	-0.3	0.433333333
1.35E+18	2021-01-24T14:08:54.000Z	0	0	0	0
1.35E+18	2021-01-24T14:08:46.000Z	0	0	0	0
1.35E+18	2021-01-24T14:08:15.000Z	0	0	0.416666667	0.5
1.35E+18	2021-01-24T14:08:00.000Z	0	0	0	0
1.35E+18	2021-01-24T14:07:57.000Z	0	0	0	0
1.35E+18	2021-01-24T14:07:44.000Z	0	0	0	0
1.35E+18	2021-01-24T14:07:16.000Z	0	0	0.375	0.4625
1.35E+18	2021-01-24T14:07:11.000Z	2	0	0.2	0.9
1.35E+18	2021-01-24T14:07:03.000Z	0	0	0	0
1.35E+18	2021-01-24T14:06:48.000Z	23	4	0.4125	0.379166667
1.35E+18	2021-01-24T14:06:47.000Z	12	2	-0.25	0.18125
1.35E+18	2021-01-24T14:06:35.000Z	0	0	-0.02	0.35
1.35E+18	2021-01-24T14:06:21.000Z	0	0	-0.8	0.8
1.35E+18	2021-01-24T14:05:50.000Z	0	0	-0.5	1
1.35E+18	2021-01-24T14:05:29.000Z	0	0	0	0
1.35E+18	2021-01-24T14:05:12.000Z	0	0	0.5	0.5
1.35E+18	2021-01-24T14:05:06.000Z	0	1	0	0.233333333
1.35E+18	2021-01-24T14:04:43.000Z	0	0	0.016666667	0.366666667
1.35E+18	2021-01-24T14:04:43.000Z	0	0	0	0
1.35E+18	2021-01-24T14:04:16.000Z	2	0	-0.209821429	0.658035714
1.35E+18	2021-01-24T14:04:08.000Z	0	0	0.058333333	0.541666667
1.35E+18	2021-01-24T14:03:38.000Z	4	0	-0.244140625	0.375
1.35E+18	2021-01-24T14:03:30.000Z	1	1	0.1125	0.3125
1.35E+18	2021-01-24T14:03:28.000Z	0	0	0.8	0.4
1.35E+18	2021-01-24T14:02:21.000Z	4	2	0.333333333	0.433333333
1.35E+18	2021-01-24T14:02:12.000Z	1	0	0	0
1.35E+18	2021-01-24T14:01:55.000Z	1	0	0	0
1.35E+18	2021-01-24T14:01:42.000Z	0	0	0.6	0.9
1.35E+18	2021-01-24T14:01:08.000Z	1	0	0	0
1.35E+18	2021-01-24T14:00:35.000Z	0	0	-0.5625	0.6875
1.35E+18	2021-01-24T14:00:28.000Z	3	0	0	0
1.35E+18	2021-01-24T14:00:17.000Z	0	0	0	0
1.35E+18	2021-01-24T13:59:50.000Z	0	0	0.142424242	0.315151515
1.35E+18	2021-01-24T13:59:28.000Z	166	28	0.14375	0.51875
1.35E+18	2021-01-24T13:59:09.000Z	0	0	0.075	0.45
1.35E+18	2021-01-24T13:59:07.000Z	1	0	0	0
1.35E+18	2021-01-24T13:59:03.000Z	0	0	0.115	0.455
1.35E+18	2021-01-24T13:58:53.000Z	2	0	-0.05	0.2
1.35E+18	2021-01-24T13:58:43.000Z	0	0	-0.117857143	0.483333333
1.35E+18	2021-01-24T13:57:45.000Z	0	0	-0.05	0.4
1.35E+18	2021-01-24T13:57:37.000Z	1	0	-0.6	0.7
1.35E+18	2021-01-24T13:57:09.000Z	0	0	0.4	1
1.35E+18	2021-01-24T13:56:42.000Z	0	0	0.416666667	0.616666667
1.35E+18	2021-01-24T13:56:22.000Z	11	2	-0.182142857	0.703571429
1.35E+18	2021-01-24T13:56:18.000Z	0	0	0	0
1.35E+18	2021-01-24T13:56:14.000Z	5	0	-0.05	0.95
1.35E+18	2021-01-24T13:55:51.000Z	1	0	-0.5	0.6
1.35E+18	2021-01-24T13:55:05.000Z	1	0	0	0.22
1.35E+18	2021-01-24T13:54:59.000Z	4	0	1	0.9
1.35E+18	2021-01-24T13:53:54.000Z	1	1	0	0
1.35E+18	2021-01-24T13:52:41.000Z	0	0	0	0
1.35E+18	2021-01-24T13:52:18.000Z	2	0	-0.46875	0.44375
1.35E+18	2021-01-24T13:52:17.000Z	2	1	-0.0125	0.7
1.35E+18	2021-01-24T13:52:05.000Z	2	1	0	0
1.35E+18	2021-01-24T13:51:56.000Z	0	0	0.115	0.588333333
1.35E+18	2021-01-24T13:51:49.000Z	0	0	0	0
1.35E+18	2021-01-24T13:51:48.000Z	0	0	-0.123333333	0.655
1.35E+18	2021-01-24T13:51:14.000Z	0	0	0	0
1.35E+18	2021-01-24T13:50:46.000Z	5	0	0.125	0.35
1.35E+18	2021-01-24T13:50:46.000Z	0	0	-0.4	0.75
1.35E+18	2021-01-24T13:50:02.000Z	1	0	0	0
1.35E+18	2021-01-24T13:49:59.000Z	3	0	0	0
1.35E+18	2021-01-24T13:49:57.000Z	2	0	0	0
1.35E+18	2021-01-24T13:49:26.000Z	5	1	0	0.2
1.35E+18	2021-01-24T13:49:25.000Z	8	2	0	0
1.35E+18	2021-01-24T13:48:56.000Z	0	0	0	0
1.35E+18	2021-01-24T13:48:35.000Z	1	0	0.7	0.6
1.35E+18	2021-01-24T13:48:12.000Z	1	0	0.25	0.25
1.35E+18	2021-01-24T13:47:45.000Z	0	0	-0.625	1
1.35E+18	2021-01-24T13:47:00.000Z	11	0	0	1
1.35E+18	2021-01-24T13:46:39.000Z	0	0	-0.4	0.6
1.35E+18	2021-01-24T13:46:31.000Z	8	2	-0.1	0.1
1.35E+18	2021-01-24T13:46:15.000Z	1	0	-0.133333333	0.233333333
1.35E+18	2021-01-24T13:44:09.000Z	0	0	0	0
1.35E+18	2021-01-24T13:43:48.000Z	0	0	0	0
1.35E+18	2021-01-24T13:43:03.000Z	1	0	-0.125	0.5
1.35E+18	2021-01-24T13:42:47.000Z	0	0	0	0
1.35E+18	2021-01-24T13:42:43.000Z	0	0	0	0
1.35E+18	2021-01-24T13:42:14.000Z	0	0	0	0
1.35E+18	2021-01-24T13:42:06.000Z	2	0	0	0
1.35E+18	2021-01-24T13:41:48.000Z	0	0	0	0
1.35E+18	2021-01-24T13:41:31.000Z	0	0	0	0
1.35E+18	2021-01-24T13:41:27.000Z	0	0	0	0
1.35E+18	2021-01-24T13:41:11.000Z	0	0	0	0
1.35E+18	2021-01-24T13:40:30.000Z	0	0	0	0
1.35E+18	2021-01-24T13:40:28.000Z	2	1	-0.6	0.8
1.35E+18	2021-01-24T13:39:24.000Z	1	1	0.15625	1
1.35E+18	2021-01-24T13:38:59.000Z	0	0	0	0
1.35E+18	2021-01-24T13:38:41.000Z	1	0	-0.03125	0.1875
1.35E+18	2021-01-24T13:38:36.000Z	0	0	0.2	0.2
1.35E+18	2021-01-24T13:38:33.000Z	0	0	-0.8	1
1.35E+18	2021-01-24T13:38:32.000Z	3	0	0.2	0.2
1.35E+18	2021-01-24T13:38:14.000Z	0	0	0	0
1.35E+18	2021-01-24T13:37:53.000Z	1	0	0	0
1.35E+18	2021-01-24T13:37:52.000Z	0	0	0.116666667	0.75
1.35E+18	2021-01-24T13:37:26.000Z	0	0	0.180871212	0.707281145
1.35E+18	2021-01-24T13:37:08.000Z	3	0	0	0
1.35E+18	2021-01-24T13:37:05.000Z	4	0	0.75	0.95
1.35E+18	2021-01-24T13:36:36.000Z	0	0	-0.1	0
1.35E+18	2021-01-24T13:36:24.000Z	0	0	0	0
1.35E+18	2021-01-24T13:35:50.000Z	1	0	0	0
1.35E+18	2021-01-24T13:35:34.000Z	0	0	0	0
1.35E+18	2021-01-24T13:35:32.000Z	2	0	0	0
1.35E+18	2021-01-24T13:35:31.000Z	0	0	0	0
1.35E+18	2021-01-24T13:35:11.000Z	0	0	0	0
1.35E+18	2021-01-24T13:35:06.000Z	0	0	0	0
1.35E+18	2021-01-24T13:35:03.000Z	0	0	-0.075	0.3
1.35E+18	2021-01-24T13:34:53.000Z	0	0	0.208333333	0.833333333
1.35E+18	2021-01-24T13:34:29.000Z	1	0	0	0
1.35E+18	2021-01-24T13:34:09.000Z	1	0	0	0
1.35E+18	2021-01-24T13:33:54.000Z	0	0	0	0
1.35E+18	2021-01-24T13:33:52.000Z	0	0	0	0
1.35E+18	2021-01-24T13:33:08.000Z	0	0	0.25	0.3
1.35E+18	2021-01-24T13:32:57.000Z	0	0	-0.059545455	0.460757576
1.35E+18	2021-01-24T13:32:48.000Z	0	0	-0.25	0.875
1.35E+18	2021-01-24T13:32:23.000Z	2	0	0.161111111	0.372222222
1.35E+18	2021-01-24T13:32:07.000Z	0	0	0	0
1.35E+18	2021-01-24T13:31:57.000Z	1	0	0.016666667	0.083333333
1.35E+18	2021-01-24T13:30:53.000Z	0	0	0	1
1.35E+18	2021-01-24T13:30:50.000Z	0	0	0.2125	0.58125
1.35E+18	2021-01-24T13:30:37.000Z	2	1	0.2	0.9
1.35E+18	2021-01-24T13:30:23.000Z	5	0	0	0
1.35E+18	2021-01-24T13:30:13.000Z	0	0	0.256666667	0.59
1.35E+18	2021-01-24T13:30:12.000Z	0	0	0	0
1.35E+18	2021-01-24T13:29:36.000Z	0	0	-0.05	0
1.35E+18	2021-01-24T13:29:36.000Z	0	0	0	0
1.35E+18	2021-01-24T13:29:14.000Z	2	0	0	0
1.35E+18	2021-01-24T13:29:07.000Z	0	0	-0.8	0.9
1.35E+18	2021-01-24T13:28:59.000Z	2	1	0.05	0.15
1.35E+18	2021-01-24T13:28:55.000Z	1	0	1	1
1.35E+18	2021-01-24T13:27:56.000Z	1	0	0.391666667	0.691666667
1.35E+18	2021-01-24T13:27:48.000Z	0	0	0.5	0.5
1.35E+18	2021-01-24T13:27:35.000Z	0	0	0.125	0.55
1.35E+18	2021-01-24T13:27:14.000Z	0	0	0.285714286	0.535714286
1.35E+18	2021-01-24T13:27:14.000Z	1	0	0	0.066666667
1.35E+18	2021-01-24T13:27:11.000Z	2	0	-0.453125	0.5875
1.35E+18	2021-01-24T13:27:01.000Z	0	0	0.3	0
1.35E+18	2021-01-24T13:26:52.000Z	0	0	0.25	0.75
1.35E+18	2021-01-24T13:26:15.000Z	0	0	0.05	0.1
1.35E+18	2021-01-24T13:26:13.000Z	0	0	0	0
1.35E+18	2021-01-24T13:26:07.000Z	1	0	-0.390625	0.6875
1.35E+18	2021-01-24T13:26:07.000Z	5	0	-0.031818182	0.4
1.35E+18	2021-01-24T13:24:48.000Z	0	0	-0.125	0.5
1.35E+18	2021-01-24T13:24:31.000Z	0	0	0	0
1.35E+18	2021-01-24T13:24:17.000Z	1	1	-0.041666667	0.266666667
1.35E+18	2021-01-24T13:23:21.000Z	0	0	0.428571429	0.641534392
1.35E+18	2021-01-24T13:23:18.000Z	0	0	0	0
1.35E+18	2021-01-24T13:23:12.000Z	0	0	0	0
1.35E+18	2021-01-24T13:22:59.000Z	0	0	0.5	0.5
1.35E+18	2021-01-24T13:22:34.000Z	0	0	-0.125	0.125
1.35E+18	2021-01-24T13:22:13.000Z	0	0	0	0
1.35E+18	2021-01-24T13:22:01.000Z	1	0	-0.233333333	0.555555556
1.35E+18	2021-01-24T13:21:42.000Z	0	0	-0.047442681	0.455908289
1.35E+18	2021-01-24T13:21:35.000Z	1	0	-0.15	0.275
1.35E+18	2021-01-24T13:20:08.000Z	1	0	0.072916667	0.520833333
1.35E+18	2021-01-24T13:20:00.000Z	1	0	0.15	0.583333333
1.35E+18	2021-01-24T13:19:56.000Z	0	0	0.05952381	0.392857143
1.35E+18	2021-01-24T13:19:48.000Z	1	0	-0.4	0.6
1.35E+18	2021-01-24T13:19:47.000Z	3	0	0.125	0.9
1.35E+18	2021-01-24T13:19:44.000Z	0	0	0	0.1
1.35E+18	2021-01-24T13:19:35.000Z	0	0	-0.15	0.3
1.35E+18	2021-01-24T13:18:55.000Z	0	0	0	0
1.35E+18	2021-01-24T13:18:50.000Z	0	0	0.416666667	0.796296296
1.35E+18	2021-01-24T13:18:46.000Z	0	0	-0.175	0.65
1.35E+18	2021-01-24T13:18:38.000Z	0	0	0.267142857	0.507142857
1.35E+18	2021-01-24T13:18:34.000Z	0	0	-0.156746032	0.475793651
1.35E+18	2021-01-24T13:17:57.000Z	1	0	0	0
1.35E+18	2021-01-24T13:17:50.000Z	5	0	0	0
1.35E+18	2021-01-24T13:17:13.000Z	1	0	0.6	1
1.35E+18	2021-01-24T13:17:12.000Z	2	0	0	0
1.35E+18	2021-01-24T13:17:12.000Z	1	0	0.03974359	0.620512821
1.35E+18	2021-01-24T13:17:08.000Z	0	0	0.241666667	0.641666667
1.35E+18	2021-01-24T13:16:58.000Z	0	0	0.054166667	0.75
1.35E+18	2021-01-24T13:16:58.000Z	0	1	0.35	0.55
1.35E+18	2021-01-24T13:16:39.000Z	0	0	0	0
1.35E+18	2021-01-24T13:16:37.000Z	0	0	0.045833333	0.375
1.35E+18	2021-01-24T13:16:34.000Z	2	0	0	0
1.35E+18	2021-01-24T13:16:31.000Z	0	0	0	0
1.35E+18	2021-01-24T13:16:26.000Z	10	0	-0.3375	0.708333333
1.35E+18	2021-01-24T13:16:02.000Z	0	0	-0.231818182	0.627272727
1.35E+18	2021-01-24T13:15:56.000Z	0	0	0	0
1.35E+18	2021-01-24T13:15:52.000Z	1	0	0	0
1.35E+18	2021-01-24T13:15:17.000Z	0	0	0	0
1.35E+18	2021-01-24T13:14:46.000Z	0	0	0	0
1.35E+18	2021-01-24T13:14:20.000Z	0	0	0.166666667	0.283333333
1.35E+18	2021-01-24T13:14:20.000Z	0	0	0.35	0.65
1.35E+18	2021-01-24T13:14:18.000Z	2	0	0	0.5
1.35E+18	2021-01-24T13:14:08.000Z	0	0	0	0
1.35E+18	2021-01-24T13:14:04.000Z	0	0	-0.025	0.325
1.35E+18	2021-01-24T13:13:53.000Z	0	0	0.206527778	0.867777778
1.35E+18	2021-01-24T13:13:53.000Z	0	0	0	0
1.35E+18	2021-01-24T13:13:50.000Z	3	0	-0.078333333	0.588333333
1.35E+18	2021-01-24T13:13:43.000Z	0	0	-0.324837662	0.691071429
1.35E+18	2021-01-24T13:13:32.000Z	0	0	0	0
1.35E+18	2021-01-24T13:13:28.000Z	0	0	0	0
1.35E+18	2021-01-24T13:12:51.000Z	37	2	0.495	0.597777778
1.35E+18	2021-01-24T13:12:49.000Z	1	0	0.2	0.557777778
1.35E+18	2021-01-24T13:12:31.000Z	0	0	0.09453125	0.5
1.35E+18	2021-01-24T13:12:15.000Z	0	0	0	0
1.35E+18	2021-01-24T13:12:09.000Z	1	1	0.288333333	0.566666667
1.35E+18	2021-01-24T13:12:07.000Z	1	0	0	0
1.35E+18	2021-01-24T13:12:05.000Z	0	0	0	0
1.35E+18	2021-01-24T13:11:38.000Z	0	0	0	0
1.35E+18	2021-01-24T13:11:26.000Z	0	0	0	0
1.35E+18	2021-01-24T13:11:17.000Z	0	0	0.1953125	0.9
1.35E+18	2021-01-24T13:10:57.000Z	0	0	0.413636364	0.722727273
1.35E+18	2021-01-24T13:10:52.000Z	1	0	-0.25	0.25
1.35E+18	2021-01-24T13:10:51.000Z	15	0	0	0
1.35E+18	2021-01-24T13:10:46.000Z	2	0	0	0
1.35E+18	2021-01-24T13:10:27.000Z	0	0	1	0.75
1.35E+18	2021-01-24T13:10:25.000Z	2	0	0	0
1.35E+18	2021-01-24T13:10:15.000Z	0	0	-0.457142857	0.628571429
1.35E+18	2021-01-24T13:10:12.000Z	1	0	0.238636364	0.397727273
1.35E+18	2021-01-24T13:09:53.000Z	0	0	0	0
1.35E+18	2021-01-24T13:09:51.000Z	0	0	-0.36875	0.6
1.35E+18	2021-01-24T13:09:42.000Z	0	0	0.7	0.6
1.35E+18	2021-01-24T13:09:01.000Z	0	0	0.041666667	0.658333333
1.35E+18	2021-01-24T13:08:57.000Z	0	0	-0.4	0.6
1.35E+18	2021-01-24T13:08:50.000Z	0	0	0.175	0.357142857
1.35E+18	2021-01-24T13:08:35.000Z	0	0	0	0
1.35E+18	2021-01-24T13:08:29.000Z	5	0	0.433333333	0.733333333
1.35E+18	2021-01-24T13:08:24.000Z	0	0	-0.571428571	0.705714286
1.35E+18	2021-01-24T13:08:10.000Z	2	0	-0.5	0.9
1.35E+18	2021-01-24T13:07:54.000Z	0	0	0.130795455	0.405
1.35E+18	2021-01-24T13:07:31.000Z	2	0	0	0.44
1.35E+18	2021-01-24T13:07:24.000Z	0	0	-0.086363636	0.572727273
1.35E+18	2021-01-24T13:07:23.000Z	0	0	0.625	0.5
1.35E+18	2021-01-24T13:07:18.000Z	3	0	0	0
1.35E+18	2021-01-24T13:06:38.000Z	0	0	0	0
1.35E+18	2021-01-24T13:06:30.000Z	0	0	0	0
1.35E+18	2021-01-24T13:06:30.000Z	0	0	0.095833333	0.584722222
1.35E+18	2021-01-24T13:06:24.000Z	0	0	0	0
1.35E+18	2021-01-24T13:05:57.000Z	0	0	0	0
1.35E+18	2021-01-24T13:05:38.000Z	4	0	0.121428571	0.699007937
1.35E+18	2021-01-24T13:05:13.000Z	0	0	-0.155555556	0.288888889
1.35E+18	2021-01-24T13:04:57.000Z	2	0	1	0.3
1.35E+18	2021-01-24T13:04:22.000Z	0	0	0.1375	0.529166667
[truncated: 7,897 more rows]
