# Supplementary material for: Critical reflections on three popular computational linguistic approaches to examine Twitter discourses
Source: PeerJ Comput Sci. 2023 Jan 30;9:e1211. doi: 10.7717/peerj-cs.1211 (PMC10280252; doi:10.7717/peerj-cs.1211)
Supplement: Supplemental Information 1 [file peerj-cs-09-1211-s001.zip › Supplementary_Material_PeerJ_Oct22/Supplementary Material/Sentiment Analysis TextBlob cleaned data NHS/02-21.csv]

EntryID	Published	FavouriteCount	Retweets	Sentiment	Subjectivity
1.36E+18	2021-02-01T10:13:58.000Z	1	0	0	0
1.36E+18	2021-02-01T10:20:13.000Z	0	0	0.5	0.55
1.36E+18	2021-02-01T10:44:45.000Z	0	0	0	0
1.36E+18	2021-02-01T12:05:48.000Z	0	0	0	0.4
1.36E+18	2021-02-01T14:11:49.000Z	0	0	0	0
1.36E+18	2021-02-01T14:19:53.000Z	0	0	0	0
1.36E+18	2021-02-01T14:23:34.000Z	0	0	0.375	0.875
1.36E+18	2021-02-01T14:29:17.000Z	1	0	-0.25	0.566666667
1.36E+18	2021-02-01T14:48:00.000Z	1	2	0.1	0.2
1.36E+18	2021-02-01T16:15:19.000Z	1	0	0.7	0.8
1.36E+18	2021-02-01T19:20:04.000Z	0	0	-0.3	0.4
1.36E+18	2021-02-01T23:41:53.000Z	0	0	0	0
1.36E+18	2021-02-02T02:06:58.000Z	0	0	0	0
1.36E+18	2021-02-02T09:00:38.000Z	6	1	0.475	0.747222222
1.36E+18	2021-02-02T10:12:00.000Z	3	1	0.318181818	0.477272727
1.36E+18	2021-02-02T10:22:10.000Z	0	0	0.458333333	0.733333333
1.36E+18	2021-02-02T11:09:25.000Z	0	0	0.049242424	0.428030303
1.36E+18	2021-02-02T11:13:05.000Z	0	0	0.166666667	0.205555556
1.36E+18	2021-02-02T13:56:59.000Z	0	0	0	0
1.36E+18	2021-02-02T14:30:00.000Z	0	0	0.375	0.375
1.36E+18	2021-02-02T15:01:10.000Z	0	0	0	0.75
1.36E+18	2021-02-02T15:01:10.000Z	0	0	0	0.75
1.36E+18	2021-02-02T15:14:03.000Z	1	1	0.5	0.55
1.36E+18	2021-02-02T16:54:18.000Z	0	0	0.166666667	0.466666667
1.36E+18	2021-02-02T18:18:28.000Z	5	0	0.2	1
1.36E+18	2021-02-02T18:26:31.000Z	0	1	0.148181818	0.497272727
1.36E+18	2021-02-02T20:25:10.000Z	1	1	0.5	0.5
1.36E+18	2021-02-02T21:53:10.000Z	0	0	0.100378788	0.577651515
1.36E+18	2021-02-02T22:11:03.000Z	0	0	0.083333333	0.605555556
1.36E+18	2021-02-02T22:28:17.000Z	0	0	0	0.5
1.36E+18	2021-02-02T22:49:31.000Z	0	0	-0.25	0.625
1.36E+18	2021-02-02T23:30:35.000Z	0	0	1	1
1.36E+18	2021-02-03T02:42:08.000Z	0	0	0.213636364	0.372727273
1.36E+18	2021-02-03T08:49:51.000Z	0	0	-0.0125	0.5625
1.36E+18	2021-02-03T09:24:09.000Z	0	0	-0.05	0.7
1.36E+18	2021-02-03T10:45:06.000Z	0	0	0.331818182	0.536363636
1.36E+18	2021-02-03T10:54:29.000Z	0	0	0.2125	0.6875
1.36E+18	2021-02-03T11:46:39.000Z	1	1	-0.1	0.2125
1.36E+18	2021-02-03T11:50:24.000Z	0	0	0	0.15
1.36E+18	2021-02-03T12:00:36.000Z	3	8	0.3	0.5
1.36E+18	2021-02-03T12:24:25.000Z	4	0	0.225	0.266666667
1.36E+18	2021-02-03T12:27:26.000Z	0	0	0	0
1.36E+18	2021-02-03T13:52:12.000Z	0	0	0	0
1.36E+18	2021-02-03T14:04:30.000Z	0	0	0	0
1.36E+18	2021-02-03T14:39:16.000Z	0	0	0	0
1.36E+18	2021-02-03T15:30:52.000Z	0	0	0.3	0.6
1.36E+18	2021-02-03T16:39:18.000Z	1	0	-0.0625	0.75
1.36E+18	2021-02-03T17:07:39.000Z	1	0	0.5	0.5
1.36E+18	2021-02-03T17:51:09.000Z	1	0	0.55	0.55
1.36E+18	2021-02-03T18:06:11.000Z	0	0	0.333333333	0.7
1.36E+18	2021-02-03T18:49:34.000Z	0	0	0	0
1.36E+18	2021-02-03T19:02:20.000Z	0	0	-0.291666667	0.541666667
1.36E+18	2021-02-03T19:46:12.000Z	0	0	-0.053693182	0.552272727
1.36E+18	2021-02-03T23:05:34.000Z	0	0	-0.166666667	0.166666667
1.36E+18	2021-02-04T06:51:09.000Z	0	0	0.227272727	0.545454545
1.36E+18	2021-02-04T07:57:45.000Z	0	1	-0.041666667	0.358333333
1.36E+18	2021-02-04T08:15:00.000Z	1	0	0.525	0.875
1.36E+18	2021-02-04T10:18:04.000Z	1	0	-0.5	0.9
1.36E+18	2021-02-04T10:23:45.000Z	0	0	0	0
1.36E+18	2021-02-04T10:28:32.000Z	0	0	0	0
1.36E+18	2021-02-04T12:01:29.000Z	10	5	-0.03125	0.41875
1.36E+18	2021-02-04T12:11:13.000Z	0	0	0.227272727	0.545454545
1.36E+18	2021-02-04T12:17:14.000Z	1	0	0.5	0.5
1.36E+18	2021-02-04T13:26:51.000Z	0	0	0.081818182	0.486363636
1.36E+18	2021-02-04T14:55:06.000Z	0	0	0.186868687	0.45959596
1.36E+18	2021-02-04T17:00:46.000Z	0	1	0.7	0.8
1.36E+18	2021-02-04T22:12:26.000Z	0	0	-0.216666667	0.658333333
1.36E+18	2021-02-04T22:18:21.000Z	0	0	0.194444444	0.3
1.36E+18	2021-02-04T22:21:50.000Z	0	0	0.080208333	0.463541667
1.36E+18	2021-02-04T22:26:25.000Z	0	0	0	0.5
1.36E+18	2021-02-04T22:31:55.000Z	0	0	-0.2	0.4
1.36E+18	2021-02-04T22:36:59.000Z	0	0	0.37037037	0.72037037
1.36E+18	2021-02-04T23:26:25.000Z	0	0	0.079166667	0.370833333
1.36E+18	2021-02-05T07:27:09.000Z	0	0	0.315	0.495
1.36E+18	2021-02-05T07:58:34.000Z	0	0	-0.016666667	0.366666667
1.36E+18	2021-02-05T08:02:20.000Z	0	0	0.25	0.25
1.36E+18	2021-02-05T10:46:25.000Z	7	8	0.227272727	0.545454545
1.36E+18	2021-02-05T10:48:26.000Z	0	0	0.4	0.65
1.36E+18	2021-02-05T10:50:45.000Z	1	0	-0.291666667	0.541666667
1.36E+18	2021-02-05T10:52:18.000Z	2	2	0	0
1.36E+18	2021-02-05T10:53:57.000Z	1	1	0.227272727	0.545454545
1.36E+18	2021-02-05T11:00:35.000Z	0	0	-0.129166667	0.629166667
1.36E+18	2021-02-05T11:01:51.000Z	0	0	0.693581321	0.545454545
1.36E+18	2021-02-05T14:51:39.000Z	0	0	-0.3	0.55
1.36E+18	2021-02-05T14:51:56.000Z	1	0	-0.1	0.575
1.36E+18	2021-02-05T15:00:55.000Z	0	0	-0.375	1
1.36E+18	2021-02-05T16:56:45.000Z	0	0	0	0
1.36E+18	2021-02-05T23:05:19.000Z	0	0	0	0
1.36E+18	2021-02-06T08:00:22.000Z	0	1	0	1
1.36E+18	2021-02-06T08:00:22.000Z	2	1	0	1
1.36E+18	2021-02-06T08:00:22.000Z	1	1	0	1
1.36E+18	2021-02-06T08:00:22.000Z	0	1	0	1
1.36E+18	2021-02-06T10:17:10.000Z	0	0	0.5	0.55
1.36E+18	2021-02-06T12:44:12.000Z	0	0	0.136363636	0.5
1.36E+18	2021-02-06T14:00:47.000Z	2	1	0.316666667	0.5
1.36E+18	2021-02-06T14:30:23.000Z	1	1	0.3	0.466666667
1.36E+18	2021-02-06T18:38:40.000Z	0	0	0.184090909	0.875
1.36E+18	2021-02-06T18:42:14.000Z	0	0	0.3675	0.5975
1.36E+18	2021-02-06T18:46:44.000Z	0	0	0	0
1.36E+18	2021-02-06T19:19:05.000Z	0	0	0	0
1.36E+18	2021-02-06T20:33:13.000Z	1	2	0.255	0.575
1.36E+18	2021-02-06T20:43:47.000Z	413	26	0	0
1.36E+18	2021-02-06T20:44:57.000Z	16	1	0.227272727	0.545454545
1.36E+18	2021-02-06T20:48:56.000Z	2	1	0.156666667	0.36
1.36E+18	2021-02-06T21:01:43.000Z	9	0	-0.25	0.888888889
1.36E+18	2021-02-06T21:06:19.000Z	0	0	0	0.1
1.36E+18	2021-02-06T21:09:34.000Z	10	1	0	0.5
1.36E+18	2021-02-06T21:13:47.000Z	3	0	-0.3	0.4
1.36E+18	2021-02-06T21:14:03.000Z	0	0	0.214285714	0.642857143
1.36E+18	2021-02-06T21:18:16.000Z	1	0	0.533333333	0.8
1.36E+18	2021-02-06T21:20:09.000Z	1	0	0.6	0.8
1.36E+18	2021-02-06T21:26:30.000Z	18	0	0.2	0.4
1.36E+18	2021-02-06T21:35:52.000Z	2	0	0.113636364	0.772727273
1.36E+18	2021-02-06T21:38:53.000Z	0	0	0	0
1.36E+18	2021-02-06T21:41:18.000Z	0	0	0	0
1.36E+18	2021-02-06T21:42:04.000Z	6	2	0.046458333	0.446666667
1.36E+18	2021-02-06T21:59:10.000Z	0	0	0.083333333	0.25
1.36E+18	2021-02-06T22:00:18.000Z	0	0	0	0
1.36E+18	2021-02-06T22:06:12.000Z	15	0	0.1	0.45
1.36E+18	2021-02-06T22:10:26.000Z	0	0	0	0
1.36E+18	2021-02-06T22:14:25.000Z	2	0	0	1
1.36E+18	2021-02-06T22:26:32.000Z	1	0	-0.2	0.1
1.36E+18	2021-02-06T22:30:03.000Z	0	0	0	0
1.36E+18	2021-02-06T22:40:48.000Z	0	0	0.174242424	0.411363636
1.36E+18	2021-02-06T22:43:02.000Z	2	0	-0.043686869	0.48459596
1.36E+18	2021-02-06T22:50:33.000Z	1	0	0.039935065	0.541558442
1.36E+18	2021-02-06T22:50:59.000Z	0	0	-0.5	0.2
1.36E+18	2021-02-06T22:52:10.000Z	5	0	0	0
1.36E+18	2021-02-06T22:57:30.000Z	2	0	-0.25	1
1.36E+18	2021-02-06T22:58:34.000Z	6	0	0.227272727	0.545454545
1.36E+18	2021-02-06T23:01:23.000Z	1	0	-0.066666667	0.033333333
1.36E+18	2021-02-06T23:14:23.000Z	0	0	0.025	0.5
1.36E+18	2021-02-06T23:18:42.000Z	1	0	0.113636364	0.572727273
1.36E+18	2021-02-06T23:19:20.000Z	1	0	0	0
1.36E+18	2021-02-06T23:31:56.000Z	0	0	0	0
1.36E+18	2021-02-06T23:33:52.000Z	0	0	0	0
1.36E+18	2021-02-06T23:34:28.000Z	1	0	-0.3	0.6
1.36E+18	2021-02-07T00:12:32.000Z	0	0	0.2	0.2
1.36E+18	2021-02-07T00:12:58.000Z	3	0	0.284090909	0.545454545
1.36E+18	2021-02-07T04:25:16.000Z	10	0	0	0.066666667
1.36E+18	2021-02-07T04:42:27.000Z	0	0	0	0.066666667
1.36E+18	2021-02-07T04:59:59.000Z	0	0	0.033333333	0.512962963
1.36E+18	2021-02-07T05:24:06.000Z	0	0	0.079166667	0.72
1.36E+18	2021-02-07T05:48:32.000Z	1	0	0	0
1.36E+18	2021-02-07T06:14:26.000Z	1	0	0	0.066666667
1.36E+18	2021-02-07T06:30:02.000Z	5	0	0.141666667	0.172222222
1.36E+18	2021-02-07T06:37:02.000Z	0	0	0	0
1.36E+18	2021-02-07T06:38:20.000Z	0	0	-0.1	0.391666667
1.36E+18	2021-02-07T07:05:17.000Z	0	0	-0.3	0.4
1.36E+18	2021-02-07T07:07:58.000Z	0	0	0.06	0.517777778
1.36E+18	2021-02-07T07:10:15.000Z	2	0	-0.185714286	0.516666667
1.36E+18	2021-02-07T07:13:35.000Z	1	0	0.083333333	0.125
1.36E+18	2021-02-07T07:14:35.000Z	2	0	0.2	0.2
1.36E+18	2021-02-07T07:21:04.000Z	0	0	0	0
1.36E+18	2021-02-07T07:21:44.000Z	1	0	0	0
1.36E+18	2021-02-07T07:22:22.000Z	1	0	0.15	0.3
1.36E+18	2021-02-07T07:23:45.000Z	1	0	-0.336458333	0.544791667
1.36E+18	2021-02-07T07:35:54.000Z	1	0	-0.311458333	0.766666667
1.36E+18	2021-02-07T07:47:33.000Z	2	0	0.5	0.5
1.36E+18	2021-02-07T07:47:48.000Z	1	0	-0.225	0.25
1.36E+18	2021-02-07T07:57:57.000Z	1	0	-0.073333333	0.733333333
1.36E+18	2021-02-07T08:00:55.000Z	1	0	0.7	0.2
1.36E+18	2021-02-07T08:01:32.000Z	2	0	-0.116666667	0.416666667
1.36E+18	2021-02-07T08:02:31.000Z	7	0	-0.071875	0.54375
1.36E+18	2021-02-07T08:03:42.000Z	1	0	0.75	1
1.36E+18	2021-02-07T08:04:27.000Z	1	0	-0.134722222	0.380555556
1.36E+18	2021-02-07T08:04:51.000Z	0	0	0.25	0.333333333
1.36E+18	2021-02-07T08:05:00.000Z	0	0	0	0
1.36E+18	2021-02-07T08:05:28.000Z	2	0	0.295833333	0.433333333
1.36E+18	2021-02-07T08:06:49.000Z	1	0	0.1	0.4
1.36E+18	2021-02-07T08:07:32.000Z	2	0	0.5	0.5
1.36E+18	2021-02-07T08:12:27.000Z	2	0	0	0
1.36E+18	2021-02-07T08:14:23.000Z	3	0	-0.025	0.3
1.36E+18	2021-02-07T08:20:06.000Z	2	0	0.266666667	0.666666667
1.36E+18	2021-02-07T08:25:41.000Z	3	0	-0.133333333	0.377777778
1.36E+18	2021-02-07T08:26:34.000Z	1	0	0.2	0.466666667
1.36E+18	2021-02-07T08:28:03.000Z	1	0	0	0
1.36E+18	2021-02-07T08:34:55.000Z	1	0	0.645833333	0.55
1.36E+18	2021-02-07T08:39:56.000Z	0	0	-0.222222222	0.555555556
1.36E+18	2021-02-07T08:39:57.000Z	1	0	0	0
1.36E+18	2021-02-07T08:40:51.000Z	0	0	0	0
1.36E+18	2021-02-07T08:41:23.000Z	0	0	0.3	0.95
1.36E+18	2021-02-07T08:44:57.000Z	0	0	0.333333333	0.333333333
1.36E+18	2021-02-07T08:47:22.000Z	1	0	-0.125	0.375
1.36E+18	2021-02-07T08:47:23.000Z	1	0	-0.078125	0.563541667
1.36E+18	2021-02-07T08:47:30.000Z	0	0	0	0
1.36E+18	2021-02-07T08:48:05.000Z	0	0	-0.05625	0.2
1.36E+18	2021-02-07T08:51:38.000Z	0	0	0.333333333	0.496296296
1.36E+18	2021-02-07T08:56:07.000Z	0	0	0	0
1.36E+18	2021-02-07T08:59:14.000Z	0	0	0.1875	0.444444444
1.36E+18	2021-02-07T09:00:47.000Z	0	0	0	0.357142857
1.36E+18	2021-02-07T09:01:16.000Z	0	0	-0.1	0.1
1.36E+18	2021-02-07T09:01:39.000Z	1	0	0	0.6
1.36E+18	2021-02-07T09:03:02.000Z	1	0	0.031439394	0.558333333
1.36E+18	2021-02-07T09:11:37.000Z	1	0	0	1
1.36E+18	2021-02-07T09:13:34.000Z	1	0	-0.409375	0.5875
1.36E+18	2021-02-07T09:15:30.000Z	1	0	-0.382142857	0.421428571
1.36E+18	2021-02-07T09:21:00.000Z	1	0	0	0
1.36E+18	2021-02-07T09:24:16.000Z	0	0	0	0
1.36E+18	2021-02-07T09:32:58.000Z	0	0	0	0
1.36E+18	2021-02-07T09:40:51.000Z	0	0	0	0
1.36E+18	2021-02-07T09:47:23.000Z	0	0	0	0
1.36E+18	2021-02-07T09:57:55.000Z	0	0	-0.15	0.2
1.36E+18	2021-02-07T10:02:55.000Z	0	0	0.05	0.65
1.36E+18	2021-02-07T10:02:57.000Z	5	0	0.06625	0.29375
1.36E+18	2021-02-07T10:17:38.000Z	0	0	0.135454545	0.395757576
1.36E+18	2021-02-07T10:32:25.000Z	0	0	0.2	0.2
1.36E+18	2021-02-07T10:37:38.000Z	1	0	0	0.125
1.36E+18	2021-02-07T10:42:00.000Z	2	0	0.213541667	0.425
1.36E+18	2021-02-07T10:55:01.000Z	1	0	0	0
1.36E+18	2021-02-07T10:56:21.000Z	0	0	0	0.522222222
1.36E+18	2021-02-07T11:09:46.000Z	5	0	0	0.357142857
1.36E+18	2021-02-07T11:17:39.000Z	0	0	0.1	0.4
1.36E+18	2021-02-07T11:22:29.000Z	2	0	0.2	0.4
1.36E+18	2021-02-07T11:24:07.000Z	1	0	0.15	0.463333333
1.36E+18	2021-02-07T11:41:24.000Z	0	0	0	0
1.36E+18	2021-02-07T11:42:51.000Z	1	0	0.5	0.5
1.36E+18	2021-02-07T11:44:24.000Z	1	0	0	1
1.36E+18	2021-02-07T12:00:35.000Z	0	0	0.416666667	0.5
1.36E+18	2021-02-07T12:13:07.000Z	0	0	0	0
1.36E+18	2021-02-07T12:21:33.000Z	2	0	0.25	0.75
1.36E+18	2021-02-07T12:45:07.000Z	0	0	0.116666667	0.172222222
1.36E+18	2021-02-07T12:46:32.000Z	1	0	0.1	0.2
1.36E+18	2021-02-07T12:48:53.000Z	0	0	0	0
1.36E+18	2021-02-07T12:56:15.000Z	0	0	-0.125	0.45
1.36E+18	2021-02-07T13:10:21.000Z	0	0	0	0.333333333
1.36E+18	2021-02-07T13:11:21.000Z	0	0	0.3	0.3
1.36E+18	2021-02-07T13:11:38.000Z	1	0	-0.27	0.78
1.36E+18	2021-02-07T13:19:16.000Z	0	0	0.1	0.5
1.36E+18	2021-02-07T13:27:56.000Z	0	0	-0.041666667	0.458333333
1.36E+18	2021-02-07T13:28:34.000Z	3	1	0.25	0.375
1.36E+18	2021-02-07T13:32:09.000Z	0	0	0	0
1.36E+18	2021-02-07T13:33:03.000Z	0	0	0	0
1.36E+18	2021-02-07T13:51:46.000Z	1	0	0.2	0.766666667
1.36E+18	2021-02-07T14:03:26.000Z	1	0	0	0
1.36E+18	2021-02-07T14:04:06.000Z	0	0	0.285714286	0.535714286
1.36E+18	2021-02-07T14:05:34.000Z	0	0	0.283333333	0.283333333
1.36E+18	2021-02-07T14:09:44.000Z	3	0	0.175	0.95
1.36E+18	2021-02-07T14:18:11.000Z	1	0	0.5	0.55
1.36E+18	2021-02-07T14:22:44.000Z	0	0	0.2	0.2
1.36E+18	2021-02-07T14:28:48.000Z	0	0	0.016666667	0.183333333
1.36E+18	2021-02-07T15:53:22.000Z	0	0	0.1	0.378571429
1.36E+18	2021-02-07T16:32:39.000Z	1	1	-0.625	0.2
1.36E+18	2021-02-07T16:46:46.000Z	0	1	0	0
1.36E+18	2021-02-07T17:04:39.000Z	0	0	0.091666667	0.575
1.36E+18	2021-02-07T18:01:00.000Z	0	0	0.7	0.8
1.36E+18	2021-02-07T20:00:07.000Z	1	0	-0.055555556	0.122222222
1.36E+18	2021-02-07T20:01:08.000Z	0	0	-0.175	0.65
1.36E+18	2021-02-07T20:01:44.000Z	0	0	0	0
1.36E+18	2021-02-07T20:05:37.000Z	0	0	-0.5625	0.6875
1.36E+18	2021-02-07T20:08:50.000Z	0	0	-0.133333333	0.7
1.36E+18	2021-02-07T20:09:18.000Z	0	0	-1	1
1.36E+18	2021-02-07T20:10:10.000Z	1	0	0	0.3
1.36E+18	2021-02-07T20:15:19.000Z	1	0	0.158333333	0.491666667
1.36E+18	2021-02-07T20:15:28.000Z	0	0	0.35	0.95
1.36E+18	2021-02-07T20:21:40.000Z	0	0	0.175	0.3625
1.36E+18	2021-02-07T21:04:09.000Z	2	0	0	0
1.36E+18	2021-02-07T23:23:17.000Z	0	0	-0.1	0.3625
1.36E+18	2021-02-08T01:20:43.000Z	0	0	-0.65	0.65
1.36E+18	2021-02-08T02:48:54.000Z	0	0	-0.15	0.45
1.36E+18	2021-02-08T07:10:11.000Z	0	0	0.095238095	0.223015873
1.36E+18	2021-02-08T07:13:18.000Z	0	0	0	0
1.36E+18	2021-02-08T07:16:53.000Z	0	0	0.065625	0.235416667
1.36E+18	2021-02-08T07:38:22.000Z	2	0	-0.233333333	0.833333333
1.36E+18	2021-02-08T09:02:36.000Z	13	19	0.5	0.5
1.36E+18	2021-02-08T09:10:52.000Z	0	0	-0.05	0.3
1.36E+18	2021-02-08T10:27:09.000Z	0	0	0.1875	0.4375
1.36E+18	2021-02-08T10:33:10.000Z	0	0	0	0
1.36E+18	2021-02-08T10:37:49.000Z	1	0	-0.178571429	0.285714286
1.36E+18	2021-02-08T10:40:20.000Z	1	0	0.182698413	0.504920635
1.36E+18	2021-02-08T10:40:37.000Z	1	0	0	0
1.36E+18	2021-02-08T10:42:08.000Z	1	0	-0.275	0.425
1.36E+18	2021-02-08T10:43:57.000Z	1	0	-0.4	0.6
1.36E+18	2021-02-08T14:21:35.000Z	0	0	-0.3	0.35
1.36E+18	2021-02-08T14:21:44.000Z	0	0	0.138333333	0.472777778
1.36E+18	2021-02-08T14:36:35.000Z	0	0	-0.171428571	0.611904762
1.36E+18	2021-02-08T15:06:28.000Z	0	0	0.333333333	0.5
1.36E+18	2021-02-08T15:10:04.000Z	1	0	-0.08	0.256666667
1.36E+18	2021-02-08T15:53:05.000Z	0	0	-0.175	0.608333333
1.36E+18	2021-02-08T15:54:25.000Z	0	0	0	0
1.36E+18	2021-02-08T15:57:39.000Z	0	0	0.42	0.553333333
1.36E+18	2021-02-08T15:57:54.000Z	1	0	-0.108333333	0.45
1.36E+18	2021-02-08T15:59:44.000Z	1	0	0.3	0.5
1.36E+18	2021-02-08T16:07:03.000Z	0	0	-0.075	0.425
1.36E+18	2021-02-08T16:08:28.000Z	0	0	0.086666667	0.55
1.36E+18	2021-02-08T16:09:11.000Z	0	0	0.425	0.769444444
1.36E+18	2021-02-08T16:10:21.000Z	0	0	0.083333333	0.416666667
1.36E+18	2021-02-08T16:14:19.000Z	1	0	-0.189583333	0.402083333
1.36E+18	2021-02-08T16:15:15.000Z	0	0	0.3125	0.25
1.36E+18	2021-02-08T16:15:47.000Z	0	0	-0.05	0.4
1.36E+18	2021-02-08T16:16:08.000Z	1	0	0.072619048	0.660449735
1.36E+18	2021-02-08T16:16:35.000Z	1	0	0.5	1
1.36E+18	2021-02-08T16:18:14.000Z	1	0	0.225	0.491666667
1.36E+18	2021-02-08T16:19:16.000Z	0	0	0.05	0.5
1.36E+18	2021-02-08T16:19:31.000Z	9	2	0.55	0.772222222
1.36E+18	2021-02-08T16:20:56.000Z	0	0	-0.125	0.375
1.36E+18	2021-02-08T16:21:31.000Z	0	0	0.26	0.26
1.36E+18	2021-02-08T16:23:48.000Z	1	0	0.01875	0.35625
1.36E+18	2021-02-08T16:23:55.000Z	0	0	0	0
1.36E+18	2021-02-08T16:25:59.000Z	1	0	0	0
1.36E+18	2021-02-08T16:26:56.000Z	0	0	0.5	0.5
1.36E+18	2021-02-08T16:27:49.000Z	0	0	0	0
1.36E+18	2021-02-08T16:28:14.000Z	1	0	0.295454545	0.401515152
1.36E+18	2021-02-08T16:28:55.000Z	1	0	0	0
1.36E+18	2021-02-08T16:29:06.000Z	0	0	0.225	0.5125
1.36E+18	2021-02-08T16:34:23.000Z	0	0	0.125	0.6625
1.36E+18	2021-02-08T16:36:16.000Z	0	0	0.033333333	0.833333333
1.36E+18	2021-02-08T16:38:48.000Z	0	0	0.083333333	0.181944444
1.36E+18	2021-02-08T16:39:00.000Z	0	0	0.316666667	0.5
1.36E+18	2021-02-08T16:59:01.000Z	0	0	0.2	0.35
1.36E+18	2021-02-08T17:01:31.000Z	1	0	0.256666667	0.806666667
1.36E+18	2021-02-08T17:15:36.000Z	23	1	0.227272727	0.545454545
1.36E+18	2021-02-08T17:18:18.000Z	0	0	0	0
1.36E+18	2021-02-08T17:21:59.000Z	0	0	0	0
1.36E+18	2021-02-08T17:23:42.000Z	1	0	-0.25	0.888888889
1.36E+18	2021-02-08T17:24:16.000Z	0	0	-0.5	0.2
1.36E+18	2021-02-08T17:25:06.000Z	0	0	0.373571429	0.830357143
1.36E+18	2021-02-08T17:25:46.000Z	1	0	0	0
1.36E+18	2021-02-08T17:30:49.000Z	1	0	0.181818182	0.323863636
1.36E+18	2021-02-08T17:30:57.000Z	1	0	0.7	0.6
1.36E+18	2021-02-08T17:33:25.000Z	1	0	0	0
1.36E+18	2021-02-08T17:33:27.000Z	1	0	0	0
1.36E+18	2021-02-08T17:34:25.000Z	1	0	0.25	0.25
1.36E+18	2021-02-08T17:59:27.000Z	1	0	0	1
1.36E+18	2021-02-08T18:28:09.000Z	1	0	0.25	0.3125
1.36E+18	2021-02-08T18:31:19.000Z	5	1	0.5375	0.5
1.36E+18	2021-02-08T20:27:09.000Z	0	0	0	0
1.36E+18	2021-02-08T20:29:53.000Z	0	0	0.048333333	0.368333333
1.36E+18	2021-02-08T20:31:45.000Z	0	0	0.166666667	0.333333333
1.36E+18	2021-02-08T20:34:12.000Z	0	0	0	0.5
1.36E+18	2021-02-08T20:42:15.000Z	0	0	0	0.5
1.36E+18	2021-02-08T21:42:30.000Z	0	0	0.133928571	0.785714286
1.36E+18	2021-02-08T21:46:50.000Z	0	0	0	0
1.36E+18	2021-02-08T21:50:01.000Z	1	0	0.083333333	0.441666667
1.36E+18	2021-02-09T03:33:14.000Z	0	0	0	0
1.36E+18	2021-02-09T03:58:35.000Z	1	0	0.227272727	0.545454545
1.36E+18	2021-02-09T04:04:53.000Z	0	0	0	0.75
1.36E+18	2021-02-09T04:08:14.000Z	0	0	0.5	0.5
1.36E+18	2021-02-09T04:16:17.000Z	0	0	0.195454545	0.519090909
1.36E+18	2021-02-09T04:23:32.000Z	0	0	0	0.5
1.36E+18	2021-02-09T04:31:52.000Z	1	0	0.5	0.5
1.36E+18	2021-02-09T07:38:25.000Z	0	0	0	0
1.36E+18	2021-02-09T08:09:26.000Z	360	45	0.5	1
1.36E+18	2021-02-09T08:10:14.000Z	3	0	0	0
1.36E+18	2021-02-09T08:10:17.000Z	0	0	0	0.25
1.36E+18	2021-02-09T08:10:46.000Z	4	0	0	1
1.36E+18	2021-02-09T08:11:12.000Z	2	0	0	0.5
1.36E+18	2021-02-09T08:11:45.000Z	0	0	0	0
1.36E+18	2021-02-09T08:11:47.000Z	3	0	-0.1	0.2
1.36E+18	2021-02-09T08:12:11.000Z	2	0	0.2	0.2
1.36E+18	2021-02-09T08:12:21.000Z	0	0	0.233333333	0.266666667
1.36E+18	2021-02-09T08:12:33.000Z	24	2	-0.133333333	0.3
1.36E+18	2021-02-09T08:12:38.000Z	6	1	-0.183333333	0.5
1.36E+18	2021-02-09T08:12:43.000Z	13	1	-0.066666667	0.233333333
1.36E+18	2021-02-09T08:13:04.000Z	0	0	0.5	0.5
1.36E+18	2021-02-09T08:13:22.000Z	4	0	-1	1
1.36E+18	2021-02-09T08:13:29.000Z	0	0	-0.8	0.8
1.36E+18	2021-02-09T08:13:50.000Z	2	0	0	0
1.36E+18	2021-02-09T08:15:03.000Z	0	0	0.625	0.5
1.36E+18	2021-02-09T08:15:10.000Z	0	0	-0.116666667	0.55
1.36E+18	2021-02-09T08:15:17.000Z	0	0	-0.274074074	0.218518519
1.36E+18	2021-02-09T08:15:34.000Z	65	2	-0.104166667	0.629166667
1.36E+18	2021-02-09T08:15:40.000Z	11	0	0	0.4
1.36E+18	2021-02-09T08:15:44.000Z	23	1	0.4	0.9
1.36E+18	2021-02-09T08:16:48.000Z	1	0	0.25	0.25
1.36E+18	2021-02-09T08:16:59.000Z	7	1	0.233333333	0.6
1.36E+18	2021-02-09T08:17:08.000Z	1	1	0.6	0.8
1.36E+18	2021-02-09T08:17:42.000Z	2	0	-0.105	0.38
1.36E+18	2021-02-09T08:17:52.000Z	1	0	-0.3	0.6
1.36E+18	2021-02-09T08:18:05.000Z	9	0	0.125	0.191666667
1.36E+18	2021-02-09T08:18:27.000Z	0	0	0.4	0.633333333
1.36E+18	2021-02-09T08:18:29.000Z	0	0	-0.1875	0.5
1.36E+18	2021-02-09T08:18:54.000Z	2	0	0.2	0.2
1.36E+18	2021-02-09T08:19:11.000Z	25	14	0.181818182	0.5
1.36E+18	2021-02-09T08:19:21.000Z	1	0	0	0
1.36E+18	2021-02-09T08:20:54.000Z	1	0	-0.069444444	0.555555556
1.36E+18	2021-02-09T08:20:56.000Z	31	0	-0.2	0
1.36E+18	2021-02-09T08:22:02.000Z	10	0	0	0
1.36E+18	2021-02-09T08:24:10.000Z	1	0	-0.116666667	0.366666667
1.36E+18	2021-02-09T08:25:11.000Z	1	0	0	0
1.36E+18	2021-02-09T08:25:19.000Z	0	0	0.214285714	0.642857143
1.36E+18	2021-02-09T08:25:24.000Z	3	0	1	0.3
1.36E+18	2021-02-09T08:25:26.000Z	13	0	0.022222222	0.266666667
1.36E+18	2021-02-09T08:26:38.000Z	8	0	0.484375	0.875
1.36E+18	2021-02-09T08:26:51.000Z	0	0	0.7	0.6
1.36E+18	2021-02-09T08:27:13.000Z	1	0	0	0.1
1.36E+18	2021-02-09T08:27:18.000Z	0	0	0	1
1.36E+18	2021-02-09T08:27:47.000Z	0	0	0	0
1.36E+18	2021-02-09T08:28:05.000Z	7	8	0	0
1.36E+18	2021-02-09T08:29:39.000Z	2	0	0.2	0.2
1.36E+18	2021-02-09T08:31:27.000Z	1	0	1	1
1.36E+18	2021-02-09T08:32:27.000Z	3	0	0.155411255	0.514177489
1.36E+18	2021-02-09T08:32:35.000Z	2	0	0.025	0.4
1.36E+18	2021-02-09T08:33:38.000Z	1	0	0	0.066666667
1.36E+18	2021-02-09T08:37:01.000Z	0	0	0.1	0.55
1.36E+18	2021-02-09T08:37:37.000Z	0	0	0	0
1.36E+18	2021-02-09T08:38:00.000Z	13	0	0.390625	0.9
1.36E+18	2021-02-09T08:38:09.000Z	0	0	0	0
1.36E+18	2021-02-09T08:38:38.000Z	2	0	0.2	0.2
1.36E+18	2021-02-09T08:38:55.000Z	0	0	-0.234375	0.7
1.36E+18	2021-02-09T08:39:19.000Z	0	0	0	0
1.36E+18	2021-02-09T08:39:25.000Z	3	0	0.218181818	0.3
1.36E+18	2021-02-09T08:40:43.000Z	9	2	0.208333333	0.188888889
1.36E+18	2021-02-09T08:40:44.000Z	11	4	0	0
1.36E+18	2021-02-09T08:41:20.000Z	0	0	0	0
1.36E+18	2021-02-09T08:41:27.000Z	0	0	0.3125	0.2
1.36E+18	2021-02-09T08:41:32.000Z	1	0	0	0
1.36E+18	2021-02-09T08:41:35.000Z	1	0	0	1
1.36E+18	2021-02-09T08:41:55.000Z	0	0	0	0
1.36E+18	2021-02-09T08:42:09.000Z	8	0	0.122121212	0.332424242
1.36E+18	2021-02-09T08:42:54.000Z	1	0	0	0
1.36E+18	2021-02-09T08:43:27.000Z	0	0	0	0
1.36E+18	2021-02-09T08:43:33.000Z	5	0	-1	1
1.36E+18	2021-02-09T08:43:38.000Z	0	0	0.284090909	0.545454545
1.36E+18	2021-02-09T08:43:48.000Z	4	0	-0.392857143	0.75
1.36E+18	2021-02-09T08:43:51.000Z	1	0	0	0.1
1.36E+18	2021-02-09T08:46:01.000Z	1	0	0	0
1.36E+18	2021-02-09T08:47:43.000Z	0	0	0	0
1.36E+18	2021-02-09T08:47:45.000Z	2	0	0.455555556	0.711111111
1.36E+18	2021-02-09T08:48:26.000Z	5	0	0.133333333	0.633333333
1.36E+18	2021-02-09T08:48:50.000Z	24	7	0.078787879	0.251515152
1.36E+18	2021-02-09T08:48:52.000Z	0	0	0.5	0.5
1.36E+18	2021-02-09T08:48:54.000Z	1	0	-0.125	0.375
1.36E+18	2021-02-09T08:49:32.000Z	0	0	-0.257465278	0.472048611
1.36E+18	2021-02-09T08:50:12.000Z	0	0	0.25	0.444444444
1.36E+18	2021-02-09T08:51:10.000Z	1	0	0	0.1
1.36E+18	2021-02-09T08:51:49.000Z	0	1	0.05	0.5
1.36E+18	2021-02-09T08:53:14.000Z	2	1	0.198888889	0.605555556
1.36E+18	2021-02-09T08:54:12.000Z	1	0	0.333333333	0.7
1.36E+18	2021-02-09T08:54:39.000Z	0	1	0	0
1.36E+18	2021-02-09T08:58:24.000Z	0	0	0.5	0.5
1.36E+18	2021-02-09T09:00:26.000Z	0	0	0	0
1.36E+18	2021-02-09T09:01:29.000Z	0	0	-0.25	0.15
1.36E+18	2021-02-09T09:02:29.000Z	52	36	0.075	0.425
1.36E+18	2021-02-09T09:08:23.000Z	0	0	0	0
1.36E+18	2021-02-09T09:08:36.000Z	0	0	0.4375	0.6125
1.36E+18	2021-02-09T09:10:28.000Z	6	1	-0.2	0.1
1.36E+18	2021-02-09T09:19:40.000Z	3	1	0.102777778	0.413888889
1.36E+18	2021-02-09T09:21:01.000Z	0	0	0.116666667	0.446666667
1.36E+18	2021-02-09T09:21:35.000Z	0	0	0.25	0.466666667
1.36E+18	2021-02-09T09:22:45.000Z	0	0	-0.2	0
1.36E+18	2021-02-09T09:28:01.000Z	0	0	-0.483333333	0.666666667
1.36E+18	2021-02-09T09:29:55.000Z	6	0	-0.125	0.444444444
1.36E+18	2021-02-09T09:31:17.000Z	7	0	0.11875	0.7625
1.36E+18	2021-02-09T09:36:17.000Z	1	0	0	0
1.36E+18	2021-02-09T09:37:01.000Z	12	1	0.136363636	0.454545455
1.36E+18	2021-02-09T09:41:47.000Z	0	0	0.033333333	0.522222222
1.36E+18	2021-02-09T09:46:42.000Z	0	0	-0.3125	0.6875
1.36E+18	2021-02-09T09:48:18.000Z	1	0	0	0
1.36E+18	2021-02-09T09:48:22.000Z	0	0	-0.29375	0.55
1.36E+18	2021-02-09T09:49:59.000Z	0	0	-0.2	0.2
1.36E+18	2021-02-09T09:53:54.000Z	0	0	0.227272727	0.545454545
1.36E+18	2021-02-09T10:04:39.000Z	0	0	0	0
1.36E+18	2021-02-09T10:07:02.000Z	1	0	-0.175	0.422916667
1.36E+18	2021-02-09T10:07:24.000Z	0	0	-0.044444444	0.538888889
1.36E+18	2021-02-09T10:11:57.000Z	1	0	0.5	0.5
1.36E+18	2021-02-09T10:21:06.000Z	0	0	0.191666667	0.558333333
1.36E+18	2021-02-09T10:22:17.000Z	8	8	-0.131818182	0.527272727
1.36E+18	2021-02-09T10:23:19.000Z	0	0	0	0
1.36E+18	2021-02-09T10:24:13.000Z	1	0	0.318181818	0.477272727
1.36E+18	2021-02-09T10:28:03.000Z	9	0	0.1	0.4
1.36E+18	2021-02-09T10:28:08.000Z	1	0	-0.35	0.55
1.36E+18	2021-02-09T10:30:10.000Z	3	1	0	0
1.36E+18	2021-02-09T10:31:56.000Z	0	0	-0.05	0.133333333
1.36E+18	2021-02-09T10:38:19.000Z	0	0	0	1
1.36E+18	2021-02-09T10:39:29.000Z	2	1	-0.1	0
1.36E+18	2021-02-09T10:39:47.000Z	0	0	0	0
1.36E+18	2021-02-09T10:41:12.000Z	0	0	0.15	0.25
1.36E+18	2021-02-09T10:41:46.000Z	2	0	0	0
1.36E+18	2021-02-09T10:44:56.000Z	0	0	0.6	1
1.36E+18	2021-02-09T10:45:27.000Z	1	0	0	0
1.36E+18	2021-02-09T10:46:01.000Z	0	0	-0.2	0.55
1.36E+18	2021-02-09T10:46:51.000Z	1	0	0	0.5
1.36E+18	2021-02-09T10:51:28.000Z	1	0	0.8	0.75
1.36E+18	2021-02-09T11:03:21.000Z	4	3	0.25	0.333333333
1.36E+18	2021-02-09T11:04:15.000Z	1	0	-0.5	0.533333333
1.36E+18	2021-02-09T11:05:24.000Z	0	0	0	0
1.36E+18	2021-02-09T11:06:08.000Z	0	0	0	0
1.36E+18	2021-02-09T11:07:30.000Z	11	3	-0.194642857	0.532142857
1.36E+18	2021-02-09T11:08:46.000Z	0	0	-0.05	0.1
1.36E+18	2021-02-09T11:09:15.000Z	2	0	0	0
1.36E+18	2021-02-09T11:16:45.000Z	1	0	-0.28125	0.483333333
1.36E+18	2021-02-09T11:22:32.000Z	1	0	-0.2	0.8
1.36E+18	2021-02-09T11:25:33.000Z	3	1	0.5	0.5
1.36E+18	2021-02-09T11:26:53.000Z	3	0	0	0
1.36E+18	2021-02-09T11:34:00.000Z	3	1	-0.230769231	0.461538462
1.36E+18	2021-02-09T11:34:27.000Z	1	0	-0.375	0.475
1.36E+18	2021-02-09T11:35:08.000Z	1	1	0	0
1.36E+18	2021-02-09T11:38:23.000Z	0	0	0.258333333	0.275
1.36E+18	2021-02-09T11:42:24.000Z	9	7	0	0
1.36E+18	2021-02-09T11:45:48.000Z	1	0	0.4	1
1.36E+18	2021-02-09T11:58:15.000Z	1	0	0	0
1.36E+18	2021-02-09T12:08:54.000Z	1	0	0.397619048	0.647619048
1.36E+18	2021-02-09T12:12:39.000Z	0	0	0	0
1.36E+18	2021-02-09T12:21:58.000Z	1	1	0.5	0.5
1.36E+18	2021-02-09T12:29:25.000Z	2	0	0.166666667	0.241666667
1.36E+18	2021-02-09T12:31:05.000Z	0	0	0	0
1.36E+18	2021-02-09T12:34:51.000Z	1	1	0.8	1
1.36E+18	2021-02-09T12:35:43.000Z	1	0	0.6	0.9
1.36E+18	2021-02-09T12:36:09.000Z	0	0	0	0
1.36E+18	2021-02-09T13:09:34.000Z	0	0	-0.143181818	0.586363636
1.36E+18	2021-02-09T13:13:08.000Z	0	0	0.5	0.5
1.36E+18	2021-02-09T13:14:22.000Z	0	0	0.05	0.15
1.36E+18	2021-02-09T13:15:04.000Z	1	1	0.275	0.411458333
1.36E+18	2021-02-09T13:15:06.000Z	0	0	0	0
1.36E+18	2021-02-09T13:15:31.000Z	0	0	0.5	0.5
1.36E+18	2021-02-09T13:16:18.000Z	1	0	-0.1	0.2
1.36E+18	2021-02-09T13:16:36.000Z	2	0	0.2	0.2
1.36E+18	2021-02-09T13:17:02.000Z	0	1	0.075	0.5
1.36E+18	2021-02-09T13:17:49.000Z	1	0	0.25	0.428571429
1.36E+18	2021-02-09T13:17:52.000Z	0	0	0	0
1.36E+18	2021-02-09T13:18:29.000Z	0	0	-0.616666667	0.703333333
1.36E+18	2021-02-09T13:25:00.000Z	0	0	0.285714286	0.535714286
1.36E+18	2021-02-09T13:27:43.000Z	0	0	0.5	0.5
1.36E+18	2021-02-09T13:28:07.000Z	1	1	0.366666667	0.5
1.36E+18	2021-02-09T13:28:21.000Z	0	0	-0.457678571	0.534285714
1.36E+18	2021-02-09T13:30:54.000Z	0	0	-0.375	0.544444444
1.36E+18	2021-02-09T13:31:32.000Z	0	0	-0.15	0.4
1.36E+18	2021-02-09T13:32:22.000Z	0	0	0	0
1.36E+18	2021-02-09T13:34:15.000Z	0	0	0	0
1.36E+18	2021-02-09T13:35:17.000Z	0	0	-0.5	0.3
1.36E+18	2021-02-09T13:38:23.000Z	3	1	0.3	0.441666667
1.36E+18	2021-02-09T13:39:43.000Z	1	0	0.166666667	0.188888889
1.36E+18	2021-02-09T13:41:09.000Z	0	0	0.077777778	0.422222222
1.36E+18	2021-02-09T13:42:49.000Z	0	0	0	0
1.36E+18	2021-02-09T13:45:00.000Z	26	9	0.192727273	0.6
1.36E+18	2021-02-09T13:45:31.000Z	0	0	0.192727273	0.6
1.36E+18	2021-02-09T13:45:45.000Z	0	0	0.2	0.2
1.36E+18	2021-02-09T13:46:04.000Z	2	0	-0.0125	0.2875
1.36E+18	2021-02-09T13:46:22.000Z	2	0	0.5	0.5
1.36E+18	2021-02-09T13:46:34.000Z	0	0	0	0
1.36E+18	2021-02-09T13:48:35.000Z	1	1	0.0625	0.5
1.36E+18	2021-02-09T13:48:44.000Z	0	0	-0.5	0.875
1.36E+18	2021-02-09T13:49:40.000Z	0	0	-0.2	1
1.36E+18	2021-02-09T13:56:30.000Z	0	0	0.083333333	0.229166667
1.36E+18	2021-02-09T14:13:48.000Z	0	0	0	0.125
1.36E+18	2021-02-09T14:22:03.000Z	0	0	0.6	0.866666667
1.36E+18	2021-02-09T14:35:12.000Z	0	0	0.241815476	0.571428571
1.36E+18	2021-02-09T14:44:32.000Z	0	0	0	0
1.36E+18	2021-02-09T14:45:33.000Z	0	0	-0.5	1
1.36E+18	2021-02-09T14:46:39.000Z	3	0	0.142857143	0.267857143
1.36E+18	2021-02-09T14:46:43.000Z	1	0	0.087	0.400333333
1.36E+18	2021-02-09T14:49:44.000Z	0	0	0	0
1.36E+18	2021-02-09T14:52:20.000Z	0	0	0	0
1.36E+18	2021-02-09T14:53:33.000Z	0	0	0.225	0.5375
1.36E+18	2021-02-09T14:53:41.000Z	0	0	-0.066666667	0.333333333
1.36E+18	2021-02-09T15:12:29.000Z	0	0	1	1
1.36E+18	2021-02-09T15:18:45.000Z	0	0	0	0
1.36E+18	2021-02-09T15:28:59.000Z	0	0	0.019507576	0.527083333
1.36E+18	2021-02-09T15:30:36.000Z	55	24	0	0
1.36E+18	2021-02-09T15:44:30.000Z	1	0	1	0.5
1.36E+18	2021-02-09T15:46:08.000Z	6	0	0.2	0.2
1.36E+18	2021-02-09T15:48:09.000Z	2	0	-0.066666667	0.2
1.36E+18	2021-02-09T15:51:30.000Z	1	0	0	0.1
1.36E+18	2021-02-09T15:52:03.000Z	2	0	0	0
1.36E+18	2021-02-09T15:52:49.000Z	0	0	-0.2	0.333333333
1.36E+18	2021-02-09T15:56:40.000Z	3	0	-0.05	0.3
1.36E+18	2021-02-09T15:56:45.000Z	1	0	0	0
1.36E+18	2021-02-09T15:57:46.000Z	1	0	0	0
1.36E+18	2021-02-09T15:58:51.000Z	0	0	0	0
1.36E+18	2021-02-09T16:04:12.000Z	0	1	0.5	0.5
1.36E+18	2021-02-09T16:05:45.000Z	1	0	0	0
1.36E+18	2021-02-09T16:12:27.000Z	0	0	0	0
1.36E+18	2021-02-09T16:14:56.000Z	1	0	-0.333333333	0.666666667
1.36E+18	2021-02-09T16:20:56.000Z	0	0	0.163636364	0.472727273
1.36E+18	2021-02-09T16:24:03.000Z	3	0	-0.4	0.6
1.36E+18	2021-02-09T16:24:06.000Z	0	0	-0.166666667	0.166666667
1.36E+18	2021-02-09T16:38:20.000Z	0	0	0.25	0.5625
1.36E+18	2021-02-09T16:41:13.000Z	0	0	0	0
1.36E+18	2021-02-09T16:49:32.000Z	0	0	0.2	0.2
1.36E+18	2021-02-09T17:00:58.000Z	4	0	-0.2	0.333333333
1.36E+18	2021-02-09T17:06:17.000Z	0	0	-0.166666667	0.25
1.36E+18	2021-02-09T17:16:08.000Z	0	0	0	0
1.36E+18	2021-02-09T17:24:39.000Z	1	0	0	0
1.36E+18	2021-02-09T17:26:22.000Z	0	0	-0.1875	0.5
1.36E+18	2021-02-09T17:29:32.000Z	0	0	0	0
1.36E+18	2021-02-09T17:30:00.000Z	0	0	0.8	1
1.36E+18	2021-02-09T17:33:26.000Z	0	0	0	0
1.36E+18	2021-02-09T17:44:00.000Z	0	0	0.5	0.9
1.36E+18	2021-02-09T17:45:08.000Z	0	0	0	0
1.36E+18	2021-02-09T17:51:42.000Z	1	0	0.2	0.2
1.36E+18	2021-02-09T17:55:21.000Z	0	0	0.173333333	0.68
1.36E+18	2021-02-09T18:02:22.000Z	0	1	-0.117009943	0.296780303
1.36E+18	2021-02-09T18:02:37.000Z	0	0	0.05	0.5
1.36E+18	2021-02-09T18:05:41.000Z	0	1	0.1	0.1
1.36E+18	2021-02-09T18:11:18.000Z	0	0	-0.257575758	0.615151515
1.36E+18	2021-02-09T18:17:54.000Z	1	0	0.603571429	0.678571429
1.36E+18	2021-02-09T18:27:15.000Z	0	0	0.21875	0.4875
1.36E+18	2021-02-09T18:27:38.000Z	1	0	-0.4	0.6
1.36E+18	2021-02-09T18:31:25.000Z	0	0	0	0
1.36E+18	2021-02-09T18:31:55.000Z	1	0	-0.000793651	0.423809524
1.36E+18	2021-02-09T18:49:20.000Z	0	0	-0.625	0.5
1.36E+18	2021-02-09T18:52:41.000Z	5	0	0	0
1.36E+18	2021-02-09T19:30:41.000Z	0	0	-0.011111111	0.566666667
1.36E+18	2021-02-09T20:27:27.000Z	0	1	0	0
1.36E+18	2021-02-09T20:32:03.000Z	0	0	0	0
1.36E+18	2021-02-09T20:34:59.000Z	0	0	-0.175	0.366666667
1.36E+18	2021-02-09T20:58:12.000Z	0	0	0	0
1.36E+18	2021-02-09T21:08:01.000Z	0	0	0.5	0.5
1.36E+18	2021-02-09T21:37:10.000Z	2	0	0.425	0.575
1.36E+18	2021-02-09T22:18:05.000Z	0	0	-0.4	0.6
1.36E+18	2021-02-09T22:27:51.000Z	0	0	0	0
1.36E+18	2021-02-09T22:32:25.000Z	0	0	-0.113636364	0.35959596
1.36E+18	2021-02-09T22:33:28.000Z	0	0	0.55	0.75
1.36E+18	2021-02-09T23:02:49.000Z	0	0	0.455	0.845
1.36E+18	2021-02-09T23:06:11.000Z	0	1	0.133333333	0.222222222
1.36E+18	2021-02-09T23:10:12.000Z	0	0	0.4	1
1.36E+18	2021-02-10T00:49:46.000Z	0	0	0.05	0.55
1.36E+18	2021-02-10T05:03:53.000Z	0	0	0.075757576	0.515151515
1.36E+18	2021-02-10T05:09:42.000Z	0	0	0.5	0.5
1.36E+18	2021-02-10T07:15:41.000Z	0	0	0	0
1.36E+18	2021-02-10T07:37:46.000Z	1	0	0.091666667	0.591666667
1.36E+18	2021-02-10T07:49:27.000Z	0	0	0	0
1.36E+18	2021-02-10T07:50:38.000Z	0	0	0	0
1.36E+18	2021-02-10T07:59:29.000Z	0	0	-0.125	0.4
1.36E+18	2021-02-10T08:01:09.000Z	0	0	-0.102678571	0.525
1.36E+18	2021-02-10T08:39:52.000Z	0	0	0.111111111	0.611111111
1.36E+18	2021-02-10T09:13:07.000Z	1	2	0	0
1.36E+18	2021-02-10T09:27:19.000Z	5	4	-0.325520833	0.766666667
1.36E+18	2021-02-10T09:48:17.000Z	0	0	0.413636364	0.672727273
1.36E+18	2021-02-10T09:49:54.000Z	0	0	0.113636364	0.272727273
1.36E+18	2021-02-10T10:09:04.000Z	5	1	0.01875	0.46875
1.36E+18	2021-02-10T10:09:14.000Z	16	12	0.01875	0.46875
1.36E+18	2021-02-10T11:01:40.000Z	50	49	0	0
1.36E+18	2021-02-10T11:12:05.000Z	0	0	0	0
1.36E+18	2021-02-10T11:19:19.000Z	0	0	0.166666667	0.433333333
1.36E+18	2021-02-10T11:20:53.000Z	1	2	0.075	0.425
1.36E+18	2021-02-10T11:23:13.000Z	0	0	0.5	0.5
1.36E+18	2021-02-10T11:33:06.000Z	0	0	0	0
1.36E+18	2021-02-10T11:41:12.000Z	0	0	-0.162337662	0.693722944
1.36E+18	2021-02-10T11:43:34.000Z	3	0	0	0
1.36E+18	2021-02-10T11:50:57.000Z	2	0	0.142857143	0.455357143
1.36E+18	2021-02-10T11:51:34.000Z	0	0	0.045454545	0.25
1.36E+18	2021-02-10T11:52:43.000Z	0	0	-0.430555556	0.647222222
1.36E+18	2021-02-10T12:07:27.000Z	0	0	0	0
1.36E+18	2021-02-10T12:15:29.000Z	2	0	0.1	0.275
1.36E+18	2021-02-10T12:24:01.000Z	2	0	0	0
1.36E+18	2021-02-10T13:39:11.000Z	0	0	-0.4	0.6
1.36E+18	2021-02-10T13:39:48.000Z	0	0	0.136363636	0.454545455
1.36E+18	2021-02-10T14:38:04.000Z	0	0	0.105808081	0.592929293
1.36E+18	2021-02-10T14:42:44.000Z	0	0	0	0
1.36E+18	2021-02-10T14:44:54.000Z	0	0	0	0
1.36E+18	2021-02-10T15:00:26.000Z	0	0	0.231818182	0.411363636
1.36E+18	2021-02-10T15:12:58.000Z	0	0	-0.166666667	0.383333333
1.36E+18	2021-02-10T15:17:33.000Z	0	0	0	0
1.36E+18	2021-02-10T15:53:00.000Z	0	0	0.608333333	0.766666667
1.36E+18	2021-02-10T16:01:04.000Z	57	13	0.206060606	0.623905724
1.36E+18	2021-02-10T17:10:15.000Z	1	0	0	0
1.36E+18	2021-02-10T17:19:24.000Z	0	0	0	0
1.36E+18	2021-02-10T17:20:15.000Z	0	0	-0.078125	0.125
1.36E+18	2021-02-10T17:35:02.000Z	0	0	0.333333333	0.583333333
1.36E+18	2021-02-10T17:43:40.000Z	0	0	0.06	0.32
1.36E+18	2021-02-10T18:10:04.000Z	4	1	0	0
1.36E+18	2021-02-10T18:17:14.000Z	2	0	0.5	0.55
1.36E+18	2021-02-10T18:23:35.000Z	0	0	0	0
1.36E+18	2021-02-10T18:23:45.000Z	1	0	0.45	0.45
1.36E+18	2021-02-10T18:24:53.000Z	0	0	0.633333333	0.796296296
1.36E+18	2021-02-10T18:25:54.000Z	0	0	-0.1	0.45
1.36E+18	2021-02-10T18:27:37.000Z	1	1	-0.12	0.36
1.36E+18	2021-02-10T18:28:01.000Z	0	0	0	0
1.36E+18	2021-02-10T18:28:18.000Z	1	0	-0.191071429	0.330952381
1.36E+18	2021-02-10T18:28:55.000Z	1	0	0.1	0.4
1.36E+18	2021-02-10T18:34:22.000Z	2	0	0	0
1.36E+18	2021-02-10T18:37:12.000Z	0	0	-0.15625	0.375
1.36E+18	2021-02-10T18:37:51.000Z	0	0	0.1	0.4
1.36E+18	2021-02-10T18:43:19.000Z	0	0	-0.2	0.95
1.36E+18	2021-02-10T18:47:33.000Z	2	0	0	0
1.36E+18	2021-02-10T18:48:41.000Z	0	0	0	0
1.36E+18	2021-02-10T18:50:16.000Z	2	0	0.2	0.3
1.36E+18	2021-02-10T18:50:21.000Z	1	0	-0.5	0.7
1.36E+18	2021-02-10T18:51:32.000Z	0	0	0.171875	0.3
1.36E+18	2021-02-10T18:52:45.000Z	0	0	0	0
1.36E+18	2021-02-10T19:36:15.000Z	0	0	0	0
1.36E+18	2021-02-10T20:05:32.000Z	0	0	-0.4	0.9
1.36E+18	2021-02-10T20:10:55.000Z	0	0	0	0
1.36E+18	2021-02-10T20:37:44.000Z	0	0	0	0
1.36E+18	2021-02-10T20:51:16.000Z	4	2	0	0
1.36E+18	2021-02-10T21:18:26.000Z	1	0	0.3	1
1.36E+18	2021-02-10T21:38:59.000Z	0	0	0.6	1
1.36E+18	2021-02-10T22:24:42.000Z	0	0	0.65	0.6
1.36E+18	2021-02-10T22:28:20.000Z	0	0	0	0
1.36E+18	2021-02-10T22:40:14.000Z	0	0	0	0
1.36E+18	2021-02-10T22:41:11.000Z	0	0	0	0
1.36E+18	2021-02-10T22:44:40.000Z	1	0	0.3	0.3375
1.36E+18	2021-02-10T22:47:11.000Z	0	0	0.8	0.75
1.36E+18	2021-02-10T22:47:55.000Z	0	0	0.25	0.25
1.36E+18	2021-02-10T22:50:17.000Z	0	0	0	0
1.36E+18	2021-02-10T22:53:04.000Z	0	0	0.212121212	0.318181818
1.36E+18	2021-02-10T22:53:21.000Z	0	0	0.4	0.4
1.36E+18	2021-02-10T22:57:49.000Z	0	0	0	0
1.36E+18	2021-02-10T22:59:30.000Z	0	0	0	0
1.36E+18	2021-02-10T23:01:29.000Z	0	0	0	0.75
1.36E+18	2021-02-11T00:37:03.000Z	0	0	-0.4	0.75
1.36E+18	2021-02-11T02:27:09.000Z	0	0	0.04	0.58
1.36E+18	2021-02-11T02:28:57.000Z	0	0	-0.06875	0.425
1.36E+18	2021-02-11T02:31:37.000Z	0	0	-0.143518519	0.296296296
1.36E+18	2021-02-11T03:06:32.000Z	0	0	0.2	0.2
1.36E+18	2021-02-11T07:39:09.000Z	13	2	0.135	0.505
1.36E+18	2021-02-11T07:44:29.000Z	0	0	0.178571429	0.28452381
1.36E+18	2021-02-11T07:59:16.000Z	0	0	-0.3	0.45
1.36E+18	2021-02-11T08:00:35.000Z	6	1	0.4	0.575
1.36E+18	2021-02-11T08:28:30.000Z	0	0	-0.142592593	0.548148148
1.36E+18	2021-02-11T08:30:29.000Z	0	0	0	0
1.36E+18	2021-02-11T08:47:47.000Z	0	0	0	0
1.36E+18	2021-02-11T10:00:28.000Z	7	9	-0.141666667	0.458333333
1.36E+18	2021-02-11T10:07:59.000Z	0	0	0	0
1.36E+18	2021-02-11T10:23:44.000Z	0	0	0	0
1.36E+18	2021-02-11T11:43:18.000Z	1	0	0.041666667	0.183333333
1.36E+18	2021-02-11T12:05:18.000Z	0	1	0.4	0.5
1.36E+18	2021-02-11T12:05:45.000Z	0	0	0	0
1.36E+18	2021-02-11T13:17:10.000Z	0	0	0.6	0.65
1.36E+18	2021-02-11T13:50:44.000Z	0	0	0.088888889	0.433333333
1.36E+18	2021-02-11T13:55:39.000Z	0	0	0.283333333	0.6
1.36E+18	2021-02-11T14:02:08.000Z	6	1	0.55	0.772222222
1.36E+18	2021-02-11T15:16:39.000Z	0	0	0	0
1.36E+18	2021-02-11T15:17:34.000Z	0	0	0.5	0.5
1.36E+18	2021-02-11T15:20:24.000Z	0	0	-0.5	0.9
1.36E+18	2021-02-11T16:54:55.000Z	0	0	0.5	1
1.36E+18	2021-02-12T06:29:29.000Z	0	0	0.233333333	0.225641026
1.36E+18	2021-02-12T07:17:11.000Z	0	0	0.5	0.5
1.36E+18	2021-02-12T08:52:02.000Z	0	0	0	0
1.36E+18	2021-02-12T09:42:54.000Z	0	0	-0.16875	0.48125
1.36E+18	2021-02-12T10:00:57.000Z	4	4	0.5	0.694444444
1.36E+18	2021-02-12T10:26:01.000Z	5	2	0.075	0.425
1.36E+18	2021-02-12T12:46:18.000Z	0	0	0	0
1.36E+18	2021-02-12T13:19:39.000Z	0	0	0	0
1.36E+18	2021-02-12T13:47:38.000Z	1	0	-0.3	0.4
1.36E+18	2021-02-12T13:56:32.000Z	1	2	0	0
1.36E+18	2021-02-12T14:11:08.000Z	0	0	0.5	0.888888889
1.36E+18	2021-02-12T15:28:37.000Z	0	0	0	0
1.36E+18	2021-02-12T16:23:09.000Z	0	0	0	0
1.36E+18	2021-02-12T16:35:51.000Z	0	0	0.03125	0.4375
1.36E+18	2021-02-12T17:34:28.000Z	0	0	0.2	0.2
1.36E+18	2021-02-13T01:28:59.000Z	0	0	0	0.163492063
1.36E+18	2021-02-13T01:30:24.000Z	0	0	0.25	0.3
1.36E+18	2021-02-13T10:00:27.000Z	2	0	0.285454545	0.429090909
1.36E+18	2021-02-13T10:22:10.000Z	0	0	0.6	0.65
1.36E+18	2021-02-13T12:05:19.000Z	0	0	0	0
1.36E+18	2021-02-13T16:18:32.000Z	0	0	0	0
1.36E+18	2021-02-13T16:29:17.000Z	2	0	0	0
1.36E+18	2021-02-13T16:40:06.000Z	0	0	0.7	0.8
1.36E+18	2021-02-13T19:26:28.000Z	0	0	0	0
1.36E+18	2021-02-13T22:18:59.000Z	2	0	-0.5	1
1.36E+18	2021-02-14T10:00:01.000Z	0	1	0	0
1.36E+18	2021-02-14T10:06:00.000Z	1	0	0.608333333	0.766666667
1.36E+18	2021-02-14T14:22:09.000Z	0	0	0.5	0.55
1.36E+18	2021-02-14T14:22:18.000Z	8	3	0.25	0.95
1.36E+18	2021-02-14T17:45:20.000Z	0	0	0.35	0.544444444
1.36E+18	2021-02-14T18:30:16.000Z	1	0	0.346818182	0.466868687
1.36E+18	2021-02-14T19:01:00.000Z	0	1	0.875	0.8
1.36E+18	2021-02-15T09:00:36.000Z	2	0	0.227272727	0.545454545
1.36E+18	2021-02-15T10:27:10.000Z	0	0	0.5	0.55
1.36E+18	2021-02-15T12:06:37.000Z	0	0	0.113636364	0.397727273
1.36E+18	2021-02-15T12:12:12.000Z	0	0	0	0
1.36E+18	2021-02-15T13:46:35.000Z	0	0	0	0
1.36E+18	2021-02-15T19:50:43.000Z	0	0	-0.1	0.492307692
1.36E+18	2021-02-15T20:21:29.000Z	0	0	-0.042613636	0.616477273
1.36E+18	2021-02-15T21:04:23.000Z	0	0	-0.8	0.8
1.36E+18	2021-02-16T07:13:47.000Z	0	0	-0.5	1
1.36E+18	2021-02-16T09:00:29.000Z	2	1	0.05	0.35
1.36E+18	2021-02-16T09:40:31.000Z	9	1	-0.408333333	0.3
1.36E+18	2021-02-16T09:46:33.000Z	4	1	0.625	0.625
1.36E+18	2021-02-16T09:55:10.000Z	2	0	0.075	0.325
1.36E+18	2021-02-16T10:15:07.000Z	0	0	0	0
1.36E+18	2021-02-16T10:21:29.000Z	0	0	0.228125	0.5375
1.36E+18	2021-02-16T10:37:31.000Z	1	1	0.05	0.4
1.36E+18	2021-02-16T10:37:45.000Z	2	2	-0.05	0.7
1.36E+18	2021-02-16T11:57:23.000Z	0	0	0.3	0.6
1.36E+18	2021-02-16T12:04:25.000Z	1	0	0.1	0.383333333
1.36E+18	2021-02-16T12:28:13.000Z	0	0	0.363636364	0.522727273
1.36E+18	2021-02-16T13:06:21.000Z	0	0	0	0
1.36E+18	2021-02-16T13:41:02.000Z	1	2	0	0
1.36E+18	2021-02-16T14:04:12.000Z	1	1	0.5	0.5
1.36E+18	2021-02-16T14:45:28.000Z	0	2	0.5	0.5
1.36E+18	2021-02-16T14:46:09.000Z	0	0	0	0
1.36E+18	2021-02-16T14:46:45.000Z	1	0	0	0
1.36E+18	2021-02-16T18:10:10.000Z	7	0	0	0
1.36E+18	2021-02-16T20:39:06.000Z	0	1	-0.2	0.85
1.36E+18	2021-02-16T22:56:20.000Z	0	1	0.2	0.7
1.36E+18	2021-02-17T08:55:13.000Z	0	0	-0.015625	0.255208333
1.36E+18	2021-02-17T09:33:01.000Z	0	0	0	0.178571429
1.36E+18	2021-02-17T11:15:14.000Z	0	1	-0.103977273	0.411363636
1.36E+18	2021-02-17T11:30:29.000Z	0	0	0.166666667	0.2
1.36E+18	2021-02-17T12:38:17.000Z	0	0	-0.2	0.366666667
1.36E+18	2021-02-17T13:11:22.000Z	1	1	0	0
1.36E+18	2021-02-17T13:27:14.000Z	0	0	0.183333333	0.616666667
1.36E+18	2021-02-17T13:30:00.000Z	14	7	0.5	0.597222222
1.36E+18	2021-02-17T14:18:05.000Z	0	0	0.3	0.6
1.36E+18	2021-02-17T15:20:31.000Z	0	0	0.5	0.597222222
1.36E+18	2021-02-17T16:01:01.000Z	37	27	0.075	0.425
1.36E+18	2021-02-17T16:10:13.000Z	0	0	-0.1	0.4
1.36E+18	2021-02-17T16:16:10.000Z	1	0	0.6	0.65
1.36E+18	2021-02-17T16:49:42.000Z	3	0	0.4375	0.25
1.36E+18	2021-02-17T16:50:02.000Z	3	0	-0.155555556	0.288888889
1.36E+18	2021-02-17T16:50:04.000Z	2	0	0.1875	0.4375
1.36E+18	2021-02-17T16:52:11.000Z	0	0	0	0
1.36E+18	2021-02-17T16:58:34.000Z	0	0	0.5	0.597222222
1.36E+18	2021-02-17T17:04:20.000Z	0	0	0.5	0.597222222
1.36E+18	2021-02-17T17:09:59.000Z	1	0	0.8	0.75
1.36E+18	2021-02-17T18:10:07.000Z	1	2	0	0
1.36E+18	2021-02-17T18:15:15.000Z	0	0	0.3	0.466666667
1.36E+18	2021-02-17T20:51:32.000Z	0	0	0	0
1.36E+18	2021-02-18T00:33:19.000Z	0	0	0	0
1.36E+18	2021-02-18T01:48:07.000Z	6	0	0.325	0.5
1.36E+18	2021-02-18T08:39:02.000Z	0	0	0.5	0.597222222
1.36E+18	2021-02-18T09:47:39.000Z	0	0	0.5	0.597222222
1.36E+18	2021-02-18T10:22:09.000Z	0	0	0.5	0.5
1.36E+18	2021-02-18T10:28:47.000Z	0	0	0.5	0.597222222
1.36E+18	2021-02-18T10:41:06.000Z	0	0	0.5	0.597222222
1.36E+18	2021-02-18T10:41:13.000Z	0	0	0.5	0.597222222
1.36E+18	2021-02-18T12:28:33.000Z	0	0	0.5	0.597222222
1.36E+18	2021-02-18T12:42:33.000Z	0	1	0	0.1
1.36E+18	2021-02-18T12:44:24.000Z	0	0	0.5	0.597222222
1.36E+18	2021-02-18T14:01:50.000Z	9	4	0	0
1.36E+18	2021-02-18T18:11:23.000Z	0	0	-0.025	0.45625
1.36E+18	2021-02-18T21:29:10.000Z	0	0	-0.083333333	0.083333333
1.36E+18	2021-02-18T23:37:29.000Z	0	0	0.5	0.597222222
1.36E+18	2021-02-19T03:12:59.000Z	0	0	0.230555556	0.677777778
1.36E+18	2021-02-19T07:17:10.000Z	1	0	0.5	0.5
1.36E+18	2021-02-19T09:00:56.000Z	1	0	-0.03125	0.41875
1.36E+18	2021-02-19T14:08:14.000Z	2	2	0.6	1
1.36E+18	2021-02-19T14:21:22.000Z	0	0	0.395238095	0.478571429
1.36E+18	2021-02-19T14:29:29.000Z	26	25	-0.133333333	0.266666667
1.36E+18	2021-02-19T14:57:49.000Z	0	0	0.25	0.55
1.36E+18	2021-02-19T15:20:47.000Z	2	0	0	0
1.36E+18	2021-02-19T17:28:08.000Z	0	0	0.55	0.7
1.36E+18	2021-02-19T19:55:00.000Z	0	1	0.4	0.8
1.36E+18	2021-02-19T20:42:20.000Z	2	0	0.142857143	0.267857143
1.36E+18	2021-02-19T23:11:00.000Z	0	1	0.5	0.6
1.36E+18	2021-02-19T23:46:50.000Z	0	0	-0.3	0.4
1.36E+18	2021-02-20T08:11:06.000Z	0	0	-0.375	0.75
1.36E+18	2021-02-20T08:35:03.000Z	7	8	0	0
1.36E+18	2021-02-20T09:02:28.000Z	0	0	0.140746753	0.378625541
1.36E+18	2021-02-20T09:31:01.000Z	1	0	0.5	0.5
1.36E+18	2021-02-20T10:22:12.000Z	0	0	0.6	0.65
1.36E+18	2021-02-20T10:50:11.000Z	0	0	0.4125	0.55
1.36E+18	2021-02-20T12:00:01.000Z	0	0	0.363636364	0.522727273
1.36E+18	2021-02-20T12:31:36.000Z	0	0	0	0
1.36E+18	2021-02-20T12:32:47.000Z	4	0	-0.2	0.4
1.36E+18	2021-02-20T13:00:28.000Z	10	2	0.5	0.5
1.36E+18	2021-02-20T13:32:33.000Z	0	0	-0.5	1
1.36E+18	2021-02-20T21:14:47.000Z	0	0	0.016666667	0.302777778
1.36E+18	2021-02-21T10:37:13.000Z	0	0	-0.25	0.95
1.36E+18	2021-02-21T11:00:54.000Z	3	2	0.231818182	0.411363636
1.36E+18	2021-02-21T13:00:35.000Z	1	0	-0.033333333	0.466666667
1.36E+18	2021-02-21T13:43:37.000Z	0	0	0.05	0.525
1.36E+18	2021-02-21T13:56:59.000Z	0	0	0.05	0.525
1.36E+18	2021-02-21T13:59:06.000Z	0	0	0.05	0.525
1.36E+18	2021-02-21T14:23:10.000Z	1	0	0.4	0.766666667
1.36E+18	2021-02-21T14:50:45.000Z	0	0	0	0.5625
1.36E+18	2021-02-21T15:01:44.000Z	3	2	0	0
1.36E+18	2021-02-21T18:00:39.000Z	3	5	0	0
1.36E+18	2021-02-21T18:01:00.000Z	0	0	0.7	0.8
1.36E+18	2021-02-22T09:53:43.000Z	0	0	-0.270625	0.711875
1.36E+18	2021-02-22T09:55:44.000Z	0	0	-0.044967532	0.449161255
1.36E+18	2021-02-22T10:15:42.000Z	0	0	1	0.3
1.36E+18	2021-02-22T10:27:13.000Z	0	0	0.360119048	0.485119048
1.36E+18	2021-02-22T12:52:02.000Z	0	0	-0.175	0.638888889
1.36E+18	2021-02-22T13:23:45.000Z	0	0	0.033333333	0.4
1.36E+18	2021-02-22T14:00:57.000Z	2	1	0.466666667	0.82962963
1.36E+18	2021-02-22T15:37:00.000Z	0	1	0.608333333	0.766666667
1.36E+18	2021-02-22T16:50:12.000Z	0	0	0.2	0.2
1.36E+18	2021-02-22T17:37:39.000Z	0	0	0.1	0.75
1.36E+18	2021-02-22T23:19:06.000Z	0	0	0	0
1.36E+18	2021-02-23T08:47:30.000Z	0	0	0.113636364	0.272727273
1.36E+18	2021-02-23T10:24:12.000Z	0	0	0.566666667	0.633333333
1.36E+18	2021-02-23T10:37:30.000Z	0	0	0.068181818	0.25
1.36E+18	2021-02-23T11:35:00.000Z	8	2	-0.5	1
1.36E+18	2021-02-23T11:42:47.000Z	0	0	0	0
1.36E+18	2021-02-23T12:18:54.000Z	0	0	-0.015625	0.255208333
1.36E+18	2021-02-23T14:16:51.000Z	0	0	0.308333333	0.358333333
1.36E+18	2021-02-23T15:34:53.000Z	1	0	-0.008333333	0.147222222
1.36E+18	2021-02-23T15:35:19.000Z	1	0	0.125	0.1
1.36E+18	2021-02-23T16:13:27.000Z	0	0	0.2	0.5
1.36E+18	2021-02-23T20:30:07.000Z	3	1	-0.163333333	0.893333333
1.36E+18	2021-02-23T22:19:39.000Z	1	0	0	0
1.36E+18	2021-02-24T07:27:56.000Z	0	0	0	1
1.36E+18	2021-02-24T09:00:47.000Z	9	3	0.075	0.425
1.36E+18	2021-02-24T09:03:20.000Z	1	0	-0.45	0.4
1.36E+18	2021-02-24T10:29:12.000Z	0	0	0.225324675	0.692207792
1.36E+18	2021-02-24T10:30:00.000Z	0	0	0	0
1.36E+18	2021-02-24T12:02:19.000Z	2	2	0	0
1.36E+18	2021-02-24T13:09:57.000Z	0	0	0.03	0.77
1.36E+18	2021-02-24T14:08:39.000Z	2	2	0	0.666666667
1.36E+18	2021-02-24T14:23:54.000Z	4	2	-0.35	0.583333333
1.36E+18	2021-02-24T15:59:17.000Z	0	0	0	0
1.36E+18	2021-02-24T16:11:55.000Z	0	0	-0.0625	0.4
1.36E+18	2021-02-24T16:13:44.000Z	0	0	0.25	0.5
1.36E+18	2021-02-24T16:16:10.000Z	0	0	0.482142857	0.467857143
1.36E+18	2021-02-24T17:35:04.000Z	0	0	0.461904762	0.711904762
1.36E+18	2021-02-24T18:28:25.000Z	0	0	-0.151785714	0.330357143
1.36E+18	2021-02-24T18:54:37.000Z	0	0	-0.125	0.725
1.36E+18	2021-02-24T19:03:35.000Z	0	0	0	0
1.36E+18	2021-02-24T19:17:55.000Z	0	0	0.7	0.6
1.36E+18	2021-02-24T22:12:35.000Z	0	0	0.25	0.25
1.36E+18	2021-02-24T23:03:39.000Z	0	0	0	0
1.36E+18	2021-02-25T00:00:23.000Z	8	1	0.55	0.772222222
1.36E+18	2021-02-25T09:29:48.000Z	0	0	-0.4	0.6
1.36E+18	2021-02-25T10:28:09.000Z	0	0	0.6	0.65
1.36E+18	2021-02-25T12:24:36.000Z	0	0	0	0
1.36E+18	2021-02-25T13:48:14.000Z	0	0	0	0
1.36E+18	2021-02-25T13:58:37.000Z	0	0	0	0
1.36E+18	2021-02-25T15:00:46.000Z	1	0	0	0
1.36E+18	2021-02-25T15:40:32.000Z	0	0	0	0
1.36E+18	2021-02-25T16:00:32.000Z	12	8	0.4	0.575
1.36E+18	2021-02-25T17:09:49.000Z	1	0	-0.25	0.45
1.37E+18	2021-02-25T17:46:12.000Z	0	0	0	0
1.37E+18	2021-02-25T22:35:59.000Z	5	2	0.071428571	0.223214286
1.37E+18	2021-02-26T00:50:57.000Z	0	0	0.25	0.516666667
1.37E+18	2021-02-26T06:39:43.000Z	1	0	0	0
1.37E+18	2021-02-26T07:14:12.000Z	0	0	0.34375	0.46875
1.37E+18	2021-02-26T07:33:59.000Z	1	0	0	0
1.37E+18	2021-02-26T07:39:44.000Z	0	0	0.25	0.333333333
1.37E+18	2021-02-26T08:35:03.000Z	1	0	0	0
1.37E+18	2021-02-26T08:45:29.000Z	0	0	0.053333333	0.366666667
1.37E+18	2021-02-26T09:59:25.000Z	0	0	0	0
1.37E+18	2021-02-26T10:14:34.000Z	4	1	0.078571429	0.585714286
1.37E+18	2021-02-26T12:24:31.000Z	0	0	0	0
1.37E+18	2021-02-26T12:30:00.000Z	0	0	0.6	0.65
1.37E+18	2021-02-26T13:12:15.000Z	1	0	-0.208333333	0.666666667
1.37E+18	2021-02-26T13:28:13.000Z	1	0	-0.3171875	0.7
1.37E+18	2021-02-26T14:00:29.000Z	12	7	0.5	0.5
1.37E+18	2021-02-26T19:53:18.000Z	0	0	0	0
1.37E+18	2021-02-26T21:56:44.000Z	0	0	0	0.5
1.37E+18	2021-02-27T10:23:12.000Z	0	0	0.220238095	0.470238095
1.37E+18	2021-02-27T10:35:03.000Z	3	1	0	0
1.37E+18	2021-02-27T22:08:52.000Z	0	0	-0.1	0.525
1.37E+18	2021-02-28T11:00:41.000Z	10	4	0.5	0.888888889
1.37E+18	2021-02-28T11:38:53.000Z	0	0	0	0
1.37E+18	2021-02-28T14:02:00.000Z	0	2	0.233333333	0.366666667
1.37E+18	2021-02-28T14:24:09.000Z	0	0	0.220238095	0.470238095
1.37E+18	2021-02-28T14:53:21.000Z	13	0	-0.2	0.1
1.37E+18	2021-02-28T14:54:46.000Z	12	4	0.227777778	0.388888889
1.37E+18	2021-02-28T14:56:43.000Z	19	5	0.15	0.525
1.37E+18	2021-02-28T14:57:56.000Z	4	0	-0.037946429	0.425396825
1.37E+18	2021-02-28T15:06:00.000Z	2	0	-0.3	0.4
1.37E+18	2021-02-28T15:45:05.000Z	0	0	-0.8	1
1.37E+18	2021-02-28T16:42:23.000Z	5	2	0.183333333	0.608333333
1.37E+18	2021-02-28T16:44:34.000Z	2	0	0.247619048	0.460119048
1.37E+18	2021-02-28T17:19:35.000Z	6	2	0.0625	0.5875
1.37E+18	2021-02-28T18:23:30.000Z	1	0	0	0.3
1.37E+18	2021-02-28T18:38:10.000Z	0	1	0.390625	1
1.37E+18	2021-02-28T20:34:53.000Z	0	0	-0.136363636	0.722727273
