# Supplementary material for: Critical reflections on three popular computational linguistic approaches to examine Twitter discourses
Source: PeerJ Comput Sci. 2023 Jan 30;9:e1211. doi: 10.7717/peerj-cs.1211 (PMC10280252; doi:10.7717/peerj-cs.1211)
Supplement: Supplemental Information 1 [file peerj-cs-09-1211-s001.zip › Supplementary_Material_PeerJ_Oct22/Supplementary Material/Sentiment Analysis TextBlob cleaned data NHS/03-21.csv]

EntryID	Published	FavouriteCount	Retweets	Sentiment	Subjectivity
1.37E+18	2021-03-01T08:00:22.000Z	1	0	0.416666667	0.5
1.37E+18	2021-03-01T09:02:26.000Z	9	2	0.227272727	0.545454545
1.37E+18	2021-03-01T10:26:13.000Z	1	1	0.5	0.5
1.37E+18	2021-03-01T11:53:43.000Z	1	0	0.214285714	0.571428571
1.37E+18	2021-03-01T12:02:02.000Z	2	0	0.01875	0.36875
1.37E+18	2021-03-01T14:10:07.000Z	0	0	0.3	0.466666667
1.37E+18	2021-03-01T14:55:29.000Z	0	0	0.41	0.646666667
1.37E+18	2021-03-01T16:57:25.000Z	0	0	-0.3	0.4
1.37E+18	2021-03-01T20:22:08.000Z	0	0	0	0.25
1.37E+18	2021-03-01T20:28:54.000Z	0	0	0	0
1.37E+18	2021-03-01T22:52:06.000Z	2	0	-0.02	0.48
1.37E+18	2021-03-02T10:21:09.000Z	1	0	0.458333333	0.733333333
1.37E+18	2021-03-02T10:23:29.000Z	0	0	0.209090909	0.448484848
1.37E+18	2021-03-02T12:30:32.000Z	2	1	0.3	0.466666667
1.37E+18	2021-03-02T15:00:46.000Z	4	2	0.5	0.694444444
1.37E+18	2021-03-02T18:05:09.000Z	3	3	0	0
1.37E+18	2021-03-02T20:28:35.000Z	2	0	0.1	0.625
1.37E+18	2021-03-02T20:35:24.000Z	14	2	-0.4	0.7
1.37E+18	2021-03-02T23:16:54.000Z	0	0	0.05	0.55
1.37E+18	2021-03-03T08:03:13.000Z	0	0	0	0
1.37E+18	2021-03-03T11:22:12.000Z	0	0	0.315	0.495
1.37E+18	2021-03-03T13:01:00.000Z	2	2	0	0
1.37E+18	2021-03-03T13:28:50.000Z	1	2	0.166666667	0.291666667
1.37E+18	2021-03-03T15:56:32.000Z	0	0	0.083333333	0.133333333
1.37E+18	2021-03-03T16:02:29.000Z	1	0	0.083333333	0.133333333
1.37E+18	2021-03-03T16:10:03.000Z	4	5	0.5	0.5
1.37E+18	2021-03-03T16:10:10.000Z	0	1	0.5	0.5
1.37E+18	2021-03-03T18:05:15.000Z	0	0	0	0
1.37E+18	2021-03-03T20:07:25.000Z	0	0	0	0
1.37E+18	2021-03-04T12:37:46.000Z	0	0	0	0.1
1.37E+18	2021-03-04T12:49:10.000Z	0	0	-0.625	0.5
1.37E+18	2021-03-04T13:11:08.000Z	0	0	0.5	0.55
1.37E+18	2021-03-04T13:34:41.000Z	0	0	-0.019444444	0.677380952
1.37E+18	2021-03-04T14:29:36.000Z	1	0	0	0
1.37E+18	2021-03-04T15:00:34.000Z	67	44	0.5	0.5
1.37E+18	2021-03-04T15:02:18.000Z	1	0	-0.333333333	0.666666667
1.37E+18	2021-03-04T15:17:05.000Z	3	2	-0.258333333	0.7
1.37E+18	2021-03-04T16:00:51.000Z	2	2	0.227272727	0.545454545
1.37E+18	2021-03-04T16:21:26.000Z	0	0	0.5	0.9
1.37E+18	2021-03-04T16:37:35.000Z	83	60	-0.1	0.5
1.37E+18	2021-03-04T17:09:52.000Z	2	1	0.35	0.325
1.37E+18	2021-03-04T17:46:46.000Z	0	0	-0.073333333	0.473333333
1.37E+18	2021-03-04T17:54:05.000Z	0	0	-0.5	1
1.37E+18	2021-03-04T18:34:00.000Z	0	0	0	0
1.37E+18	2021-03-04T21:43:35.000Z	1	0	-0.1	0.1
1.37E+18	2021-03-04T22:22:47.000Z	0	1	-0.1	0.125
1.37E+18	2021-03-04T22:26:13.000Z	0	0	0.306818182	0.436363636
1.37E+18	2021-03-05T08:05:05.000Z	2	0	0	0
1.37E+18	2021-03-05T13:18:25.000Z	0	0	0.5	0.5
1.37E+18	2021-03-05T14:01:13.000Z	5	4	0.4	0.575
1.37E+18	2021-03-05T17:16:17.000Z	0	0	0.5	0.5
1.37E+18	2021-03-05T17:35:10.000Z	1	1	0.5	0.5
1.37E+18	2021-03-05T19:23:44.000Z	0	0	0.166666667	0.4
1.37E+18	2021-03-05T19:35:08.000Z	2	0	0.7	0.8
1.37E+18	2021-03-06T01:18:55.000Z	1	0	0	0
1.37E+18	2021-03-06T07:50:48.000Z	0	0	0	0
1.37E+18	2021-03-06T10:10:17.000Z	1	0	0.25	0.333333333
1.37E+18	2021-03-06T10:12:04.000Z	0	0	0.6	0.65
1.37E+18	2021-03-06T13:00:53.000Z	11	4	0.175	0.622222222
1.37E+18	2021-03-06T13:04:55.000Z	0	0	0	0
1.37E+18	2021-03-06T13:09:45.000Z	0	0	0.25	0.62962963
1.37E+18	2021-03-06T13:11:00.000Z	0	0	0.377142857	0.621587302
1.37E+18	2021-03-06T13:12:21.000Z	3	0	0	0
1.37E+18	2021-03-06T13:14:09.000Z	0	0	-0.275	0.388888889
1.37E+18	2021-03-06T13:18:00.000Z	0	0	0	0.5625
1.37E+18	2021-03-06T13:26:50.000Z	0	0	0.113636364	0.335227273
1.37E+18	2021-03-06T13:54:00.000Z	1	0	0	0
1.37E+18	2021-03-06T14:21:17.000Z	0	0	0.2	0.2
1.37E+18	2021-03-06T15:06:49.000Z	0	0	0.2	0.2
1.37E+18	2021-03-06T15:16:04.000Z	1	0	0.39	0
1.37E+18	2021-03-06T16:05:30.000Z	0	0	-0.2	0.4
1.37E+18	2021-03-06T16:12:08.000Z	1	0	0	0
1.37E+18	2021-03-06T16:25:03.000Z	0	0	0	0.125
1.37E+18	2021-03-06T16:30:09.000Z	1	0	0.525	0.541666667
1.37E+18	2021-03-06T19:27:25.000Z	0	0	0	0
1.37E+18	2021-03-06T20:37:00.000Z	0	0	0.233333333	0.366666667
1.37E+18	2021-03-07T09:13:18.000Z	0	0	0.227272727	0.545454545
1.37E+18	2021-03-07T10:01:00.000Z	1	0	0.233333333	0.366666667
1.37E+18	2021-03-07T11:01:05.000Z	8	2	0.55	0.772222222
1.37E+18	2021-03-07T11:27:55.000Z	1	0	0	0.375
1.37E+18	2021-03-07T11:47:24.000Z	0	0	0	0
1.37E+18	2021-03-07T12:22:02.000Z	0	0	0	0
1.37E+18	2021-03-07T14:12:16.000Z	0	0	0.5	0.5
1.37E+18	2021-03-07T16:05:00.000Z	0	0	0.148181818	0.497272727
1.37E+18	2021-03-07T16:07:29.000Z	0	0	0.4	0.3
1.37E+18	2021-03-07T20:19:14.000Z	0	0	0	0
1.37E+18	2021-03-08T09:00:59.000Z	8	3	0.5	0.5
1.37E+18	2021-03-08T09:06:49.000Z	0	0	1	0.3
1.37E+18	2021-03-08T09:23:41.000Z	0	0	0.113636364	0.772727273
1.37E+18	2021-03-08T10:12:09.000Z	0	0	0.6	0.65
1.37E+18	2021-03-08T10:22:51.000Z	0	0	0.195	0
1.37E+18	2021-03-08T10:33:39.000Z	0	0	0.030909091	0.298181818
1.37E+18	2021-03-08T10:54:16.000Z	1	1	0	0
1.37E+18	2021-03-08T11:34:55.000Z	0	0	0	0
1.37E+18	2021-03-08T11:40:36.000Z	1	0	0.1	0.1
1.37E+18	2021-03-08T12:15:29.000Z	0	0	0	0
1.37E+18	2021-03-08T13:21:32.000Z	0	0	0.2	0.2
1.37E+18	2021-03-08T13:24:18.000Z	0	0	0.2	0.2
1.37E+18	2021-03-08T13:38:26.000Z	0	0	0	0
1.37E+18	2021-03-08T13:41:29.000Z	0	0	0.131818182	0.136363636
1.37E+18	2021-03-08T13:41:46.000Z	0	0	0.131818182	0.136363636
1.37E+18	2021-03-08T14:30:09.000Z	2	5	0.5	0.766666667
1.37E+18	2021-03-08T15:03:22.000Z	5	0	0.285454545	0.429090909
1.37E+18	2021-03-08T17:11:09.000Z	2	2	0	0.5625
1.37E+18	2021-03-08T17:15:08.000Z	0	1	0.148181818	0.497272727
1.37E+18	2021-03-08T17:15:08.000Z	0	0	0.148181818	0.497272727
1.37E+18	2021-03-08T17:15:17.000Z	0	0	0.148181818	0.497272727
1.37E+18	2021-03-09T08:15:37.000Z	0	0	0	0.1
1.37E+18	2021-03-09T08:35:04.000Z	1	0	0.5	0.5
1.37E+18	2021-03-09T09:43:22.000Z	0	1	0.5	0.5
1.37E+18	2021-03-09T10:22:13.000Z	0	0	0.5	0.55
1.37E+18	2021-03-09T12:55:04.000Z	0	2	0.148181818	0.497272727
1.37E+18	2021-03-09T12:55:04.000Z	0	0	0.148181818	0.497272727
1.37E+18	2021-03-09T12:55:05.000Z	0	0	0.148181818	0.497272727
1.37E+18	2021-03-09T13:36:31.000Z	2	0	0.148181818	0.497272727
1.37E+18	2021-03-09T14:00:45.000Z	6	5	0.1	0.1
1.37E+18	2021-03-09T16:13:18.000Z	1	1	0	0.475
1.37E+18	2021-03-09T16:14:21.000Z	1	1	0	0.125
1.37E+18	2021-03-09T16:15:26.000Z	1	1	0.4	0.5625
1.37E+18	2021-03-09T16:27:23.000Z	0	0	0.033333333	0.668055556
1.37E+18	2021-03-09T23:19:27.000Z	0	0	0.2	0.2
1.37E+18	2021-03-10T02:45:40.000Z	0	0	-0.530357143	0.649404762
1.37E+18	2021-03-10T06:52:13.000Z	0	0	-0.15	0.5
1.37E+18	2021-03-10T09:53:39.000Z	0	1	0.5	0.5
1.37E+18	2021-03-10T11:01:43.000Z	0	0	0	0
1.37E+18	2021-03-10T11:19:00.000Z	0	1	0.148181818	0.497272727
1.37E+18	2021-03-10T13:11:18.000Z	0	0	0.5	0.9
1.37E+18	2021-03-10T14:31:39.000Z	0	0	0.444444444	0.45
1.37E+18	2021-03-10T16:16:12.000Z	0	0	0.5	0.5
1.37E+18	2021-03-10T17:05:08.000Z	0	0	0.148181818	0.497272727
1.37E+18	2021-03-10T17:05:08.000Z	0	1	0.148181818	0.497272727
1.37E+18	2021-03-10T17:05:20.000Z	0	0	0.148181818	0.497272727
1.37E+18	2021-03-10T17:34:00.000Z	0	1	0.075	0.425
1.37E+18	2021-03-10T19:10:59.000Z	0	0	0.125	0.166666667
1.37E+18	2021-03-10T23:23:43.000Z	0	0	0.142424242	0.331818182
1.37E+18	2021-03-10T23:31:42.000Z	0	0	0.25	0.506944444
1.37E+18	2021-03-10T23:47:36.000Z	0	0	0	0
1.37E+18	2021-03-11T08:35:04.000Z	2	0	0.5	0.888888889
1.37E+18	2021-03-11T09:56:37.000Z	0	0	0.3	0.522222222
1.37E+18	2021-03-11T10:04:47.000Z	0	0	0	0.1
1.37E+18	2021-03-11T10:16:22.000Z	0	0	0.125	0.125
1.37E+18	2021-03-11T11:28:07.000Z	0	0	0	0
1.37E+18	2021-03-11T12:08:50.000Z	0	1	0.25	0.25
1.37E+18	2021-03-11T12:17:56.000Z	0	0	-0.216666667	0.538888889
1.37E+18	2021-03-11T12:18:52.000Z	0	0	0	0
1.37E+18	2021-03-11T12:45:00.000Z	0	1	0.148181818	0.497272727
1.37E+18	2021-03-11T12:54:30.000Z	2	4	0.148181818	0.497272727
1.37E+18	2021-03-11T13:56:52.000Z	0	0	-0.2	0
1.37E+18	2021-03-11T14:04:11.000Z	0	0	0.5	0.55
1.37E+18	2021-03-11T16:00:31.000Z	10	7	0.466666667	0.82962963
1.37E+18	2021-03-12T02:53:40.000Z	0	0	0	0
1.37E+18	2021-03-12T08:35:03.000Z	1	1	0.5	0.888888889
1.37E+18	2021-03-12T12:15:53.000Z	0	0	0.5	1
1.37E+18	2021-03-12T14:53:23.000Z	0	0	0	0
1.37E+18	2021-03-12T14:58:48.000Z	0	0	0.15	0.45
1.37E+18	2021-03-12T17:17:10.000Z	0	0	0.5	0.55
1.37E+18	2021-03-12T18:37:42.000Z	0	0	0.183333333	0.612962963
1.37E+18	2021-03-12T18:41:01.000Z	0	0	-0.075	0.525
1.37E+18	2021-03-12T19:00:02.000Z	2	4	0.416666667	0.694444444
1.37E+18	2021-03-12T20:12:39.000Z	0	0	0.3	0.484722222
1.37E+18	2021-03-12T22:39:42.000Z	0	0	-0.5	1
1.37E+18	2021-03-13T05:28:47.000Z	1	0	-0.102727273	0.375909091
1.37E+18	2021-03-13T08:14:35.000Z	3	0	0	0.125
1.37E+18	2021-03-13T09:45:02.000Z	0	1	0.15	0.5
1.37E+18	2021-03-13T09:58:59.000Z	0	0	0.065714286	0.227857143
1.37E+18	2021-03-13T10:17:13.000Z	1	2	0.35	0.55
1.37E+18	2021-03-13T11:00:00.000Z	1	0	0.148181818	0.497272727
1.37E+18	2021-03-13T12:30:18.000Z	1	0	0.3	0.466666667
1.37E+18	2021-03-13T13:00:27.000Z	5	3	0.3	0.5
1.37E+18	2021-03-13T14:55:04.000Z	0	0	0.148181818	0.497272727
1.37E+18	2021-03-13T14:55:04.000Z	1	1	0.148181818	0.497272727
1.37E+18	2021-03-13T14:55:05.000Z	0	0	0.148181818	0.497272727
1.37E+18	2021-03-13T16:06:56.000Z	0	0	-0.125	0.545833333
1.37E+18	2021-03-13T16:08:34.000Z	0	0	-0.175	0.575
1.37E+18	2021-03-13T17:59:35.000Z	0	0	0	0
1.37E+18	2021-03-13T19:00:00.000Z	8	3	0.375757576	0.681818182
1.37E+18	2021-03-13T19:20:19.000Z	0	0	0	0
1.37E+18	2021-03-14T09:45:04.000Z	1	3	0.5	0.766666667
1.37E+18	2021-03-14T10:00:20.000Z	11	5	0.075	0.425
1.37E+18	2021-03-14T10:06:44.000Z	0	0	0	0
1.37E+18	2021-03-14T10:16:39.000Z	0	0	0	0
1.37E+18	2021-03-14T13:13:53.000Z	0	0	0.2	0.9
1.37E+18	2021-03-14T13:21:32.000Z	0	0	0	0
1.37E+18	2021-03-14T13:31:00.000Z	8	6	0.5	0.5
1.37E+18	2021-03-14T13:44:56.000Z	0	0	-0.2	0.4125
1.37E+18	2021-03-14T14:18:09.000Z	0	0	0.5	0.5
1.37E+18	2021-03-14T15:30:22.000Z	4	2	0.148181818	0.497272727
1.37E+18	2021-03-14T16:55:03.000Z	0	0	0.148181818	0.497272727
1.37E+18	2021-03-14T16:55:03.000Z	0	0	0.148181818	0.497272727
1.37E+18	2021-03-14T16:55:03.000Z	0	0	0.148181818	0.497272727
1.37E+18	2021-03-14T17:00:00.000Z	0	0	0.148181818	0.497272727
1.37E+18	2021-03-14T18:01:00.000Z	1	0	0.233333333	0.366666667
1.37E+18	2021-03-14T22:23:30.000Z	1	0	0.128787879	0.251515152
1.37E+18	2021-03-14T22:45:23.000Z	0	0	0	0
1.37E+18	2021-03-15T08:40:04.000Z	1	3	0.5	0.888888889
1.37E+18	2021-03-15T09:00:37.000Z	7	4	-0.03125	0.41875
1.37E+18	2021-03-15T09:03:10.000Z	0	0	-0.4	0.6
1.37E+18	2021-03-15T09:23:29.000Z	0	2	0	0
1.37E+18	2021-03-15T09:57:20.000Z	0	0	0.106818182	0.458585859
1.37E+18	2021-03-15T10:22:09.000Z	0	0	0.5	0.5
1.37E+18	2021-03-15T10:55:27.000Z	1	0	-0.5	1
1.37E+18	2021-03-15T12:59:35.000Z	1	0	-0.0625	0.725
1.37E+18	2021-03-15T15:36:33.000Z	0	0	0.5	0.5
1.37E+18	2021-03-15T16:42:25.000Z	3	0	0.4	0.458974359
1.37E+18	2021-03-15T16:45:27.000Z	3	0	0.4	0.458974359
1.37E+18	2021-03-15T16:47:20.000Z	2	4	0.4	0.458974359
1.37E+18	2021-03-15T16:49:43.000Z	0	0	0	0
1.37E+18	2021-03-15T17:00:01.000Z	34	25	0.5	0.762962963
1.37E+18	2021-03-15T17:09:18.000Z	0	0	0.104166667	0.520833333
1.37E+18	2021-03-15T17:29:02.000Z	6	0	0.4	0.458974359
1.37E+18	2021-03-15T17:30:17.000Z	437	7	0.4	0.458974359
1.37E+18	2021-03-15T17:33:52.000Z	0	0	0	0
1.37E+18	2021-03-15T17:36:43.000Z	0	0	-0.09375	0.725
1.37E+18	2021-03-15T17:40:00.000Z	0	0	0.148181818	0.497272727
1.37E+18	2021-03-15T17:46:56.000Z	9	0	-0.25	0.55
1.37E+18	2021-03-15T17:58:30.000Z	0	0	-0.8	0.8
1.37E+18	2021-03-15T18:24:34.000Z	0	0	-0.25	0.8
1.37E+18	2021-03-15T20:14:38.000Z	0	0	0.365625	0.5375
1.37E+18	2021-03-15T20:17:51.000Z	5	1	0.4	0.458974359
1.37E+18	2021-03-15T21:30:08.000Z	0	0	0.25	0.333333333
1.37E+18	2021-03-16T08:05:06.000Z	1	2	0.5	0.766666667
1.37E+18	2021-03-16T08:10:03.000Z	3	5	0.285454545	0.429090909
1.37E+18	2021-03-16T08:43:56.000Z	0	0	0	0
1.37E+18	2021-03-16T09:51:38.000Z	0	0	0.390625	0.333333333
1.37E+18	2021-03-16T10:01:00.000Z	8	0	0.4	0.458974359
1.37E+18	2021-03-16T10:09:09.000Z	0	0	0.5	0.55
1.37E+18	2021-03-16T11:47:03.000Z	0	0	-0.065656566	0.344444444
1.37E+18	2021-03-16T13:30:00.000Z	1	0	0.4	0.458974359
1.37E+18	2021-03-16T14:00:19.000Z	6	1	0.25	0.4
1.37E+18	2021-03-16T15:00:52.000Z	4	1	0	0
1.37E+18	2021-03-16T15:04:33.000Z	0	0	0	1
1.37E+18	2021-03-16T15:33:17.000Z	0	0	-0.166666667	0.166666667
1.37E+18	2021-03-16T16:15:31.000Z	0	0	0	0
1.37E+18	2021-03-16T17:47:26.000Z	0	0	0	0
1.37E+18	2021-03-17T10:01:08.000Z	4	1	0	0
1.37E+18	2021-03-17T10:03:26.000Z	0	0	0	0
1.37E+18	2021-03-17T12:27:06.000Z	0	0	-0.025	0.375
1.37E+18	2021-03-17T14:31:08.000Z	0	1	0.1	0.2
1.37E+18	2021-03-17T14:48:20.000Z	2	0	0	0
1.37E+18	2021-03-17T15:33:35.000Z	0	0	0	0
1.37E+18	2021-03-17T18:32:11.000Z	0	0	0	0.1
1.37E+18	2021-03-18T08:00:26.000Z	10	3	0.5	0.694444444
1.37E+18	2021-03-18T08:05:56.000Z	0	0	-0.1	0.2
1.37E+18	2021-03-18T08:50:54.000Z	2	2	0.5	0.597222222
1.37E+18	2021-03-18T10:00:47.000Z	0	0	-0.341666667	0.704166667
1.37E+18	2021-03-18T10:56:25.000Z	2	3	0.265454545	0.498181818
1.37E+18	2021-03-18T15:08:07.000Z	1	0	-0.5	1
1.37E+18	2021-03-18T15:22:54.000Z	0	0	-0.172222222	0.447222222
1.37E+18	2021-03-18T16:05:00.000Z	0	0	0.148181818	0.497272727
1.37E+18	2021-03-18T20:19:30.000Z	0	0	0.2	0.2
1.37E+18	2021-03-19T08:35:04.000Z	1	1	0.285454545	0.429090909
1.37E+18	2021-03-19T13:00:24.000Z	10	4	0.5	0.5
1.37E+18	2021-03-19T16:12:47.000Z	3	2	0	0
1.37E+18	2021-03-19T20:54:34.000Z	2	0	-0.070833333	0.733333333
1.37E+18	2021-03-20T08:27:40.000Z	0	0	0.051136364	0.460227273
1.37E+18	2021-03-20T08:37:21.000Z	0	0	-0.036363636	0.472727273
1.37E+18	2021-03-20T08:40:00.000Z	0	0	0.034090909	0.640151515
1.37E+18	2021-03-20T11:32:07.000Z	1	1	0.148181818	0.497272727
1.37E+18	2021-03-20T12:02:46.000Z	0	0	-0.036363636	0.472727273
1.37E+18	2021-03-20T14:28:12.000Z	0	0	-0.345833333	0.675
1.37E+18	2021-03-20T14:31:49.000Z	0	0	0.45	0.75
1.37E+18	2021-03-20T18:30:06.000Z	0	0	0.316666667	0.5
1.37E+18	2021-03-20T19:14:49.000Z	7	0	-0.1	0.4
1.37E+18	2021-03-20T22:02:18.000Z	0	0	0	0
1.37E+18	2021-03-21T05:30:38.000Z	0	0	0	0
1.37E+18	2021-03-21T08:54:56.000Z	1	0	0.1	0.7
1.37E+18	2021-03-21T08:57:05.000Z	1	0	-0.229166667	0.666666667
1.37E+18	2021-03-21T09:19:52.000Z	1	0	0.2	0.2
1.37E+18	2021-03-21T10:02:40.000Z	1	0	0	0
1.37E+18	2021-03-21T10:15:59.000Z	0	0	0.227272727	0.545454545
1.37E+18	2021-03-21T12:14:21.000Z	0	0	0	0
1.37E+18	2021-03-21T13:00:44.000Z	5	1	0.206060606	0.623905724
1.37E+18	2021-03-21T13:45:21.000Z	0	0	0.05	0.55
1.37E+18	2021-03-21T15:58:36.000Z	0	0	-0.5	1
1.37E+18	2021-03-21T16:01:02.000Z	1	1	0.148181818	0.497272727
1.37E+18	2021-03-21T16:01:02.000Z	0	0	0.148181818	0.497272727
1.37E+18	2021-03-21T16:01:49.000Z	0	2	0.148181818	0.497272727
1.37E+18	2021-03-21T16:57:45.000Z	1	0	0.148181818	0.497272727
1.37E+18	2021-03-22T07:46:27.000Z	3	0	0.133333333	0.366666667
1.37E+18	2021-03-22T08:05:04.000Z	3	2	0.5	0.888888889
1.37E+18	2021-03-22T09:01:02.000Z	6	11	0.3	0.5
1.37E+18	2021-03-22T10:05:00.000Z	0	2	0.148181818	0.497272727
1.37E+18	2021-03-22T10:59:48.000Z	0	0	0.148181818	0.497272727
1.37E+18	2021-03-22T12:00:01.000Z	2	2	0.5	0.5
1.37E+18	2021-03-23T08:35:02.000Z	1	2	0.285454545	0.429090909
1.37E+18	2021-03-23T09:07:33.000Z	0	0	-0.015625	0.255208333
1.37E+18	2021-03-23T09:28:17.000Z	1	0	0.053571429	0.357142857
1.37E+18	2021-03-23T09:49:48.000Z	0	0	0	0
1.37E+18	2021-03-23T10:24:15.000Z	2	0	0.2	0.26
1.37E+18	2021-03-23T14:00:27.000Z	1	0	0.5	0.5
1.37E+18	2021-03-23T15:58:19.000Z	0	0	-0.8	0.9
1.37E+18	2021-03-23T16:55:04.000Z	0	0	0.5	0.888888889
1.37E+18	2021-03-23T17:04:35.000Z	0	0	0.1	0.5
1.37E+18	2021-03-23T17:12:11.000Z	0	0	0.625	0.5
1.37E+18	2021-03-23T18:13:39.000Z	0	0	0.261904762	0.345238095
1.37E+18	2021-03-23T19:35:56.000Z	0	0	0	0
1.37E+18	2021-03-23T19:49:13.000Z	0	0	0	0
1.37E+18	2021-03-23T21:30:54.000Z	0	0	0.13	0.537777778
1.37E+18	2021-03-23T21:51:50.000Z	0	0	0	0
1.37E+18	2021-03-24T10:57:55.000Z	0	0	0	0
1.37E+18	2021-03-24T12:06:10.000Z	0	0	-0.25	0.278571429
1.37E+18	2021-03-24T14:05:00.000Z	0	0	0.148181818	0.497272727
1.37E+18	2021-03-24T16:07:09.000Z	0	0	0	0
1.37E+18	2021-03-24T16:24:11.000Z	0	0	0.5	0.5
1.38E+18	2021-03-25T12:30:01.000Z	1	0	0.148181818	0.497272727
1.38E+18	2021-03-25T16:00:20.000Z	7	1	0.075	0.425
1.38E+18	2021-03-25T16:03:46.000Z	0	0	0.366666667	0.916666667
1.38E+18	2021-03-25T21:30:00.000Z	0	0	0.148181818	0.497272727
1.38E+18	2021-03-26T14:01:28.000Z	2	1	-0.03125	0.41875
1.38E+18	2021-03-26T14:03:05.000Z	0	0	0	0
1.38E+18	2021-03-26T18:28:47.000Z	1	0	0.333333333	0.666666667
1.38E+18	2021-03-26T18:29:22.000Z	1	0	0.242857143	0.367857143
1.38E+18	2021-03-26T18:33:28.000Z	0	0	0.466666667	0.433333333
1.38E+18	2021-03-26T19:25:46.000Z	0	0	0.25	1
1.38E+18	2021-03-27T08:30:00.000Z	0	0	0.148181818	0.497272727
1.38E+18	2021-03-27T09:01:01.000Z	26	9	0.1875	0.525
1.38E+18	2021-03-27T09:15:54.000Z	0	0	0	0
1.38E+18	2021-03-27T09:17:00.000Z	0	0	0.2125	0.375
1.38E+18	2021-03-27T09:34:37.000Z	2	0	0.011111111	0.211111111
1.38E+18	2021-03-27T09:37:12.000Z	0	0	0	0
1.38E+18	2021-03-27T09:45:49.000Z	0	0	-0.12962963	0.444444444
1.38E+18	2021-03-27T09:51:29.000Z	0	0	-0.25	0.5
1.38E+18	2021-03-27T09:56:17.000Z	0	0	0.2	0.3
1.38E+18	2021-03-27T10:04:48.000Z	5	2	0	0
1.38E+18	2021-03-27T10:10:19.000Z	1	0	-0.15	0.242307692
1.38E+18	2021-03-27T10:39:01.000Z	0	2	0	0
1.38E+18	2021-03-27T10:40:08.000Z	0	0	0	0
1.38E+18	2021-03-27T13:00:06.000Z	8	2	0.1	0.1
1.38E+18	2021-03-27T13:14:37.000Z	0	0	0.02	0.506666667
1.38E+18	2021-03-27T13:17:27.000Z	0	0	0	0
1.38E+18	2021-03-27T13:22:52.000Z	0	0	-0.166666667	0.4
1.38E+18	2021-03-27T13:42:49.000Z	0	0	-0.070833333	0.55
1.38E+18	2021-03-27T14:09:28.000Z	0	0	-0.2	0.4
1.38E+18	2021-03-27T14:20:39.000Z	0	0	0	0
1.38E+18	2021-03-27T14:23:18.000Z	0	0	-0.9375	0.9
1.38E+18	2021-03-27T16:15:49.000Z	0	0	-0.5	1
1.38E+18	2021-03-28T07:19:40.000Z	0	0	0.105714286	0.477142857
1.38E+18	2021-03-28T10:00:42.000Z	5	1	0	0
1.38E+18	2021-03-28T10:20:57.000Z	7	0	0.35	0.533333333
1.38E+18	2021-03-28T12:08:26.000Z	0	0	0.5	0.625
1.38E+18	2021-03-28T15:13:58.000Z	0	0	-0.015625	0.255208333
1.38E+18	2021-03-28T19:30:00.000Z	0	0	0.148181818	0.497272727
1.38E+18	2021-03-29T06:20:38.000Z	0	0	0.136363636	0.5
1.38E+18	2021-03-29T06:30:17.000Z	0	0	0.5	0.888888889
1.38E+18	2021-03-29T08:07:25.000Z	0	0	0.142857143	0.292857143
1.38E+18	2021-03-29T08:09:23.000Z	1	0	0	0
1.38E+18	2021-03-29T08:33:36.000Z	1	0	-0.3	0.4
1.38E+18	2021-03-29T10:39:49.000Z	0	0	0	1
1.38E+18	2021-03-29T10:40:51.000Z	0	0	0	0
1.38E+18	2021-03-29T11:15:00.000Z	1	0	0.148181818	0.497272727
1.38E+18	2021-03-29T11:15:41.000Z	0	0	0.333333333	0.5
1.38E+18	2021-03-29T11:15:59.000Z	1	0	0	0.5
1.38E+18	2021-03-29T13:41:27.000Z	0	0	0	0
1.38E+18	2021-03-29T14:40:23.000Z	3	0	0.20625	0.4
1.38E+18	2021-03-29T15:27:35.000Z	0	0	-0.15	0.55
1.38E+18	2021-03-29T16:49:40.000Z	0	0	0.042613636	0.306818182
1.38E+18	2021-03-29T19:00:01.000Z	10	1	0.48	0.59
1.38E+18	2021-03-30T10:23:26.000Z	0	0	0.6	0.9
1.38E+18	2021-03-30T10:24:06.000Z	0	0	0	0
1.38E+18	2021-03-30T11:12:09.000Z	3	0	0	0
1.38E+18	2021-03-30T12:22:06.000Z	0	0	0.6	0.65
1.38E+18	2021-03-30T13:00:15.000Z	10	4	0.175	0.622222222
1.38E+18	2021-03-30T13:30:21.000Z	1	0	-0.25	1
1.38E+18	2021-03-31T04:13:28.000Z	0	0	-0.1	0.1
1.38E+18	2021-03-31T08:32:27.000Z	0	0	-0.015625	0.255208333
1.38E+18	2021-03-31T09:02:21.000Z	0	0	0.7	0.9
1.38E+18	2021-03-31T12:00:40.000Z	4	5	0.4	0.575
1.38E+18	2021-03-31T17:50:58.000Z	0	0	-0.038888889	0.322222222
