# Supplementary material for: Critical reflections on three popular computational linguistic approaches to examine Twitter discourses
Source: PeerJ Comput Sci. 2023 Jan 30;9:e1211. doi: 10.7717/peerj-cs.1211 (PMC10280252; doi:10.7717/peerj-cs.1211)
Supplement: Supplemental Information 1 [file peerj-cs-09-1211-s001.zip › Supplementary_Material_PeerJ_Oct22/Supplementary Material/Sentiment Analysis TextBlob cleaned data NHS/04-21.csv]

EntryID	Published	FavouriteCount	Retweets	Sentiment	Subjectivity
1.39E+18	2021-04-30T20:19:22.000Z	0	0	0.3125	0.5
1.39E+18	2021-04-30T17:12:50.000Z	2	0	0.091666667	0.833333333
1.39E+18	2021-04-30T17:08:05.000Z	0	0	0.333333333	0.333333333
1.39E+18	2021-04-30T17:01:08.000Z	1	0	-0.1	0.2
1.39E+18	2021-04-30T16:34:28.000Z	1	0	0	0.076923077
1.39E+18	2021-04-30T16:10:17.000Z	1	0	0	0
1.39E+18	2021-04-30T16:05:24.000Z	1	0	0.25	0.25
1.39E+18	2021-04-30T15:46:07.000Z	0	0	0	0
1.39E+18	2021-04-30T15:45:45.000Z	1	0	-0.3	0.55
1.39E+18	2021-04-30T15:45:32.000Z	1	0	0	0
1.39E+18	2021-04-30T15:45:20.000Z	2	0	0	0
1.39E+18	2021-04-30T15:44:33.000Z	0	0	0.0375	0.65
1.39E+18	2021-04-30T15:39:47.000Z	3	3	0	0
1.39E+18	2021-04-30T15:37:15.000Z	1	0	0	0
1.39E+18	2021-04-30T15:36:48.000Z	6	1	0	0
1.39E+18	2021-04-30T15:34:29.000Z	5	0	0	0
1.39E+18	2021-04-30T15:30:54.000Z	0	0	0.111111111	0.666666667
1.39E+18	2021-04-30T15:30:53.000Z	0	0	0.111111111	0.666666667
1.39E+18	2021-04-30T15:30:53.000Z	0	0	0.111111111	0.666666667
1.39E+18	2021-04-30T15:30:15.000Z	0	0	0.357142857	0.857142857
1.39E+18	2021-04-30T15:29:35.000Z	2	0	-0.7625	1
1.39E+18	2021-04-30T15:28:52.000Z	0	0	0	0
1.39E+18	2021-04-30T15:16:51.000Z	1	0	0	0
1.39E+18	2021-04-30T15:14:00.000Z	1	0	0.8	0.7
1.39E+18	2021-04-30T15:10:47.000Z	2	0	0	0
1.39E+18	2021-04-30T15:04:44.000Z	2	0	0.157142857	0.392142857
1.39E+18	2021-04-30T15:02:48.000Z	3	0	-0.241666667	0.333333333
1.39E+18	2021-04-30T15:00:48.000Z	7	1	0.233333333	0.7
1.39E+18	2021-04-30T14:59:23.000Z	0	0	0.8	0.7
1.39E+18	2021-04-30T14:55:47.000Z	1	0	0	0
1.39E+18	2021-04-30T14:52:11.000Z	3	0	-0.477777778	0.644444444
1.39E+18	2021-04-30T14:49:22.000Z	4	0	0	0
1.39E+18	2021-04-30T14:49:17.000Z	5	0	0.2	0.2
1.39E+18	2021-04-30T14:48:07.000Z	9	0	0	0
1.39E+18	2021-04-30T14:47:14.000Z	1	0	0.6	0.6125
1.39E+18	2021-04-30T14:46:08.000Z	3	0	0.2	0.2
1.39E+18	2021-04-30T14:45:18.000Z	0	0	0	0
1.39E+18	2021-04-30T14:45:00.000Z	12	7	0	0
1.39E+18	2021-04-30T13:53:54.000Z	0	0	0	0
1.39E+18	2021-04-30T13:30:00.000Z	0	2	0.111111111	0.666666667
1.39E+18	2021-04-30T13:02:59.000Z	0	2	0.25	0.25
1.39E+18	2021-04-30T13:01:09.000Z	3	5	0.25	0.25
1.39E+18	2021-04-30T12:32:12.000Z	0	0	-0.080555556	0.280555556
1.39E+18	2021-04-30T12:09:30.000Z	1	0	0.7	0.6
1.39E+18	2021-04-30T12:00:22.000Z	0	0	0	0
1.39E+18	2021-04-30T10:52:00.000Z	1	0	0.166666667	0.183333333
1.39E+18	2021-04-30T10:50:12.000Z	0	0	0.166666667	0.183333333
1.39E+18	2021-04-30T08:33:25.000Z	0	0	0	0
1.39E+18	2021-04-30T08:29:08.000Z	0	0	0	0
1.39E+18	2021-04-30T08:23:57.000Z	0	0	0	0
1.39E+18	2021-04-30T07:28:18.000Z	1	0	-0.2	0
1.39E+18	2021-04-30T07:02:11.000Z	4	0	0	0
1.39E+18	2021-04-30T07:00:36.000Z	1	0	0.111111111	0.666666667
1.39E+18	2021-04-30T07:00:01.000Z	26	13	0.111111111	0.666666667
1.39E+18	2021-04-29T20:17:30.000Z	1	0	0.0125	0.108333333
1.39E+18	2021-04-29T19:00:01.000Z	0	0	0.25	0.25
1.39E+18	2021-04-29T18:17:32.000Z	1	0	0	0
1.39E+18	2021-04-29T17:29:42.000Z	0	0	0	0.375
1.39E+18	2021-04-29T16:45:35.000Z	1	0	-0.125	0.555555556
1.39E+18	2021-04-29T16:43:27.000Z	0	0	-0.1	0.1
1.39E+18	2021-04-29T16:39:44.000Z	1	0	0	0
1.39E+18	2021-04-29T15:56:23.000Z	1	0	-0.25	0.625
1.39E+18	2021-04-29T15:54:04.000Z	0	0	-0.3	0.6
1.39E+18	2021-04-29T15:42:40.000Z	1	0	0	0
1.39E+18	2021-04-29T15:22:57.000Z	1	0	0.3	0.1
1.39E+18	2021-04-29T15:21:12.000Z	0	0	-0.0625	0.1875
1.39E+18	2021-04-29T14:44:19.000Z	0	0	-0.03	0.466666667
1.39E+18	2021-04-29T14:06:22.000Z	3	4	0.25	0.25
1.39E+18	2021-04-29T14:03:53.000Z	2	5	0.25	0.25
1.39E+18	2021-04-29T13:33:22.000Z	0	0	0.227272727	0.545454545
1.39E+18	2021-04-29T12:40:33.000Z	0	0	0.2	0.2
1.39E+18	2021-04-29T12:34:05.000Z	0	0	0	0
1.39E+18	2021-04-29T11:14:07.000Z	0	0	0.1	0.35
1.39E+18	2021-04-29T10:35:08.000Z	0	0	0.166666667	0.183333333
1.39E+18	2021-04-29T10:27:34.000Z	0	0	-0.714285714	0.857142857
1.39E+18	2021-04-29T10:18:58.000Z	3	3	0.111111111	0.666666667
1.39E+18	2021-04-29T08:40:01.000Z	0	0	0.125	0.166666667
1.39E+18	2021-04-29T07:36:26.000Z	0	1	0	0
1.39E+18	2021-04-29T07:19:29.000Z	0	0	-0.078125	0.133333333
1.39E+18	2021-04-29T07:02:26.000Z	0	0	0.25	0.25
1.39E+18	2021-04-28T23:23:41.000Z	0	0	0.363636364	0.722727273
1.39E+18	2021-04-28T20:29:47.000Z	0	0	-0.3875	0.7125
1.39E+18	2021-04-28T20:28:16.000Z	0	0	-0.4921875	1
1.39E+18	2021-04-28T20:12:32.000Z	0	0	0.333333333	0.5
1.39E+18	2021-04-28T20:12:18.000Z	1	0	0	0
1.39E+18	2021-04-28T20:11:29.000Z	0	0	0.1	0.4
1.39E+18	2021-04-28T20:11:21.000Z	0	0	0	0
1.39E+18	2021-04-28T20:10:14.000Z	1	0	-0.3125	0.6875
1.39E+18	2021-04-28T20:09:34.000Z	1	0	0	0
1.39E+18	2021-04-28T19:40:13.000Z	0	0	-0.2	0.2
1.39E+18	2021-04-28T17:30:00.000Z	0	0	0	0
1.39E+18	2021-04-28T16:39:25.000Z	0	0	-0.3	0.4
1.39E+18	2021-04-28T16:21:57.000Z	0	0	0	0
1.39E+18	2021-04-28T15:05:34.000Z	0	0	-0.875	0.666666667
1.39E+18	2021-04-28T14:42:03.000Z	0	0	0.25	0.3125
1.39E+18	2021-04-28T14:40:22.000Z	5	1	0.416666667	0.5
1.39E+18	2021-04-28T14:05:14.000Z	0	0	0.111111111	0.666666667
1.39E+18	2021-04-28T14:05:04.000Z	0	1	0.111111111	0.666666667
1.39E+18	2021-04-28T14:05:04.000Z	0	1	0.111111111	0.666666667
1.39E+18	2021-04-28T14:03:14.000Z	0	0	0.566666667	0.633333333
1.39E+18	2021-04-28T13:59:58.000Z	0	0	0.3	0.544444444
1.39E+18	2021-04-28T13:59:03.000Z	0	1	0	0.6
1.39E+18	2021-04-28T13:57:19.000Z	0	1	-0.5	0.9
1.39E+18	2021-04-28T13:35:05.000Z	1	1	0.25	0.25
1.39E+18	2021-04-28T13:17:21.000Z	5	0	0.125	0.325
1.39E+18	2021-04-28T13:06:28.000Z	0	0	0.136363636	0.454545455
1.39E+18	2021-04-28T13:05:43.000Z	1	0	0	0
1.39E+18	2021-04-28T11:45:00.000Z	0	1	0	0
1.39E+18	2021-04-28T11:41:49.000Z	0	1	0	0
1.39E+18	2021-04-28T10:54:03.000Z	0	0	0.069333333	0.334
1.39E+18	2021-04-28T10:52:12.000Z	0	0	0.4	1
1.39E+18	2021-04-28T10:51:27.000Z	0	1	-0.066666667	0.355555556
1.39E+18	2021-04-28T08:39:08.000Z	2	0	0	0.275
1.39E+18	2021-04-28T08:18:19.000Z	0	0	-0.125	0.4
1.39E+18	2021-04-28T08:15:47.000Z	0	0	0.111111111	0.666666667
1.39E+18	2021-04-28T08:15:00.000Z	46	25	0.111111111	0.666666667
1.39E+18	2021-04-28T07:37:54.000Z	0	0	0	0
1.39E+18	2021-04-28T06:50:26.000Z	0	0	0	0
1.39E+18	2021-04-27T21:20:37.000Z	0	0	0	1
1.39E+18	2021-04-27T17:05:11.000Z	0	0	0.25	0.25
1.39E+18	2021-04-27T15:05:37.000Z	3	1	0.033333333	0.066666667
1.39E+18	2021-04-27T15:05:30.000Z	1	1	0.116666667	0.233333333
1.39E+18	2021-04-27T15:05:22.000Z	1	1	0.204166667	0.283333333
1.39E+18	2021-04-27T14:14:47.000Z	1	0	0.271590909	0.451136364
1.39E+18	2021-04-27T13:58:04.000Z	3	2	0.5	0.694444444
1.39E+18	2021-04-27T10:30:11.000Z	0	1	0.4	0.433333333
1.39E+18	2021-04-27T08:50:45.000Z	0	0	0	0
1.39E+18	2021-04-27T08:30:00.000Z	0	1	0.25	0.25
1.39E+18	2021-04-27T08:26:17.000Z	0	0	0.7	0.8
1.39E+18	2021-04-27T07:50:09.000Z	1	0	0	0
1.39E+18	2021-04-27T07:40:47.000Z	0	0	0.1	0.1
1.39E+18	2021-04-27T07:32:13.000Z	4	0	0	0
1.39E+18	2021-04-27T07:30:32.000Z	0	0	0.371428571	0.458928571
1.39E+18	2021-04-27T07:30:00.000Z	12	14	0.371428571	0.458928571
1.39E+18	2021-04-26T19:10:28.000Z	0	0	0	0
1.39E+18	2021-04-26T16:01:36.000Z	0	0	0.6	0.65
1.39E+18	2021-04-26T13:17:19.000Z	0	0	0.2	0.2
1.39E+18	2021-04-26T13:01:57.000Z	0	0	0	0.3
1.39E+18	2021-04-26T13:01:18.000Z	0	0	-0.058333333	0.85
1.39E+18	2021-04-26T12:12:00.000Z	0	0	0.18	0.26
1.39E+18	2021-04-26T11:26:13.000Z	0	0	0.18	0.26
1.39E+18	2021-04-26T10:54:13.000Z	0	0	-0.425	0.575
1.39E+18	2021-04-26T10:30:00.000Z	0	1	0.18	0.26
1.39E+18	2021-04-26T10:20:03.000Z	1	0	0.25	0.25
1.39E+18	2021-04-26T08:38:44.000Z	0	0	0	0
1.39E+18	2021-04-26T08:32:21.000Z	6	5	0.416666667	0.5
1.39E+18	2021-04-25T19:57:38.000Z	0	0	0	1
1.39E+18	2021-04-25T17:45:28.000Z	0	0	0.246875	0.633333333
1.39E+18	2021-04-25T17:32:08.000Z	1	1	0.1375	0.415
1.39E+18	2021-04-25T17:23:34.000Z	1	0	-0.09375	0.4
1.39E+18	2021-04-25T17:11:42.000Z	1	0	0	0
1.39E+18	2021-04-25T17:02:00.000Z	0	0	0.25	0.25
1.39E+18	2021-04-25T17:00:14.000Z	0	0	0.25	0.25
1.39E+18	2021-04-25T17:00:01.000Z	8	2	0.25	0.25
1.39E+18	2021-04-25T15:35:34.000Z	8	4	-0.03125	0.41875
1.39E+18	2021-04-25T13:00:23.000Z	0	0	0.25	0.25
1.39E+18	2021-04-25T13:00:19.000Z	0	0	0.25	0.25
1.39E+18	2021-04-25T12:44:33.000Z	1	0	0.575	0.5
1.39E+18	2021-04-25T09:34:00.000Z	0	0	0	0
1.39E+18	2021-04-25T09:30:13.000Z	0	0	0.6	0.65
1.39E+18	2021-04-25T09:00:00.000Z	0	0	0.148181818	0.497272727
1.39E+18	2021-04-25T08:30:09.000Z	0	0	0.25	0.45
1.39E+18	2021-04-25T03:10:00.000Z	0	0	0.325	0.6
1.39E+18	2021-04-24T18:00:27.000Z	0	0	0.25	0.25
1.39E+18	2021-04-24T18:00:21.000Z	0	0	0.25	0.25
1.39E+18	2021-04-24T17:30:09.000Z	0	0	0.7	0.8
1.39E+18	2021-04-24T16:37:47.000Z	0	0	0	0
1.39E+18	2021-04-24T15:49:31.000Z	0	0	0	0
1.39E+18	2021-04-24T15:30:23.000Z	3	1	0.166666667	0.183333333
1.39E+18	2021-04-24T12:30:58.000Z	0	0	0.25	0.25
1.39E+18	2021-04-24T10:21:00.000Z	2	0	0.4	0.433333333
1.39E+18	2021-04-24T08:30:09.000Z	2	4	0.6	0.65
1.39E+18	2021-04-24T08:15:06.000Z	1	0	0	0.2375
1.39E+18	2021-04-24T08:04:02.000Z	1	0	0.65	0.75
1.39E+18	2021-04-24T08:03:00.000Z	0	0	0.5	0.5
1.39E+18	2021-04-24T08:00:00.000Z	19	7	0.5	0.5
1.39E+18	2021-04-24T07:05:00.000Z	0	0	0.3	0.433333333
1.39E+18	2021-04-23T20:31:44.000Z	2	1	0.366666667	0.7
1.39E+18	2021-04-23T19:30:57.000Z	11	5	0.85	0.9
1.39E+18	2021-04-23T17:33:21.000Z	0	0	0	0
1.39E+18	2021-04-23T17:28:43.000Z	0	0	0.34	0.805
1.39E+18	2021-04-23T17:05:00.000Z	0	0	0.325	0.425
1.39E+18	2021-04-23T16:10:06.000Z	0	0	0.25	0.25
1.39E+18	2021-04-23T15:47:41.000Z	0	0	0.44	0.7
1.39E+18	2021-04-23T15:13:15.000Z	2	3	0.2	0.644444444
1.39E+18	2021-04-23T14:30:03.000Z	0	0	0	0
1.39E+18	2021-04-23T13:19:48.000Z	0	0	0	0
1.39E+18	2021-04-23T13:19:45.000Z	1	0	0	0
1.39E+18	2021-04-23T11:53:32.000Z	0	0	0	0
1.39E+18	2021-04-23T11:50:26.000Z	0	0	0.25	0.5
1.39E+18	2021-04-23T11:36:51.000Z	0	0	0.183333333	0.529166667
1.39E+18	2021-04-23T11:31:50.000Z	0	0	0.371428571	0.458928571
1.39E+18	2021-04-23T11:31:33.000Z	0	0	0	0
1.39E+18	2021-04-23T11:31:06.000Z	1	0	0	0
1.39E+18	2021-04-23T11:30:00.000Z	15	13	0.371428571	0.458928571
1.39E+18	2021-04-23T11:29:21.000Z	0	0	0	0
1.39E+18	2021-04-23T11:05:09.000Z	0	0	0.25	0.25
1.39E+18	2021-04-23T10:54:01.000Z	1	0	0	0.05
1.39E+18	2021-04-23T10:18:00.000Z	1	2	0.4	0.433333333
1.39E+18	2021-04-23T10:00:09.000Z	0	0	0	0
1.39E+18	2021-04-23T08:59:38.000Z	2	1	0.625	0.5
1.39E+18	2021-04-23T08:56:01.000Z	3	6	0.25	0.25
1.39E+18	2021-04-23T08:34:48.000Z	9	1	0.333333333	0.833333333
1.39E+18	2021-04-22T21:08:54.000Z	0	0	-0.06875	0.308333333
1.39E+18	2021-04-22T18:38:35.000Z	12	2	0.5	0.5
1.39E+18	2021-04-22T14:47:12.000Z	0	0	0	0
1.39E+18	2021-04-22T14:12:32.000Z	0	0	0.2	0.3
1.39E+18	2021-04-22T12:49:00.000Z	1	0	0.282857143	0.688571429
1.39E+18	2021-04-22T11:40:34.000Z	0	0	0.3	0.633333333
1.39E+18	2021-04-22T11:20:01.000Z	1	0	0.8	0.75
1.39E+18	2021-04-22T11:13:06.000Z	0	0	-0.2	0
1.39E+18	2021-04-22T11:10:04.000Z	0	0	-0.233333333	0.233333333
1.39E+18	2021-04-22T10:59:54.000Z	1	0	0	0
1.39E+18	2021-04-22T10:58:05.000Z	1	0	0.633333333	0.833333333
1.39E+18	2021-04-22T09:04:14.000Z	0	0	0	0
1.39E+18	2021-04-22T09:03:16.000Z	0	0	0.5	0.5
1.39E+18	2021-04-22T09:00:00.000Z	18	6	0.5	0.5
1.39E+18	2021-04-22T08:43:19.000Z	0	0	-0.5	0.5625
1.39E+18	2021-04-22T08:15:17.000Z	0	0	-0.625	0.3
1.39E+18	2021-04-22T06:00:13.000Z	0	0	0.5	0.9
1.39E+18	2021-04-22T03:19:28.000Z	1	0	-0.4	0.6
1.39E+18	2021-04-21T23:59:07.000Z	0	0	0	0
1.38E+18	2021-04-21T19:51:31.000Z	0	0	0	0.5
1.38E+18	2021-04-21T19:49:46.000Z	0	0	0	0
1.38E+18	2021-04-21T19:38:34.000Z	0	0	0.2	0.4
1.38E+18	2021-04-21T19:20:39.000Z	0	0	0.25	0.5
1.38E+18	2021-04-21T19:15:52.000Z	0	0	0	0
1.38E+18	2021-04-21T19:13:47.000Z	1	0	0.2	0.2
1.38E+18	2021-04-21T19:12:20.000Z	2	0	0	0
1.38E+18	2021-04-21T19:11:18.000Z	0	0	-0.5	1
1.38E+18	2021-04-21T19:08:06.000Z	2	0	-0.2	0.4
1.38E+18	2021-04-21T19:04:44.000Z	0	0	0.134090909	0.563636364
1.38E+18	2021-04-21T19:03:58.000Z	0	0	0.371428571	0.458928571
1.38E+18	2021-04-21T19:03:15.000Z	6	1	0.5	0.5
1.38E+18	2021-04-21T19:00:01.000Z	16	20	0.371428571	0.458928571
1.38E+18	2021-04-21T18:08:03.000Z	1	1	0.25	0.25
1.38E+18	2021-04-21T14:34:02.000Z	0	0	0	0.3
1.38E+18	2021-04-21T14:23:13.000Z	0	0	0.5	0.5
1.38E+18	2021-04-21T12:30:16.000Z	2	2	0.116666667	0.233333333
1.38E+18	2021-04-21T12:28:32.000Z	4	3	0.033333333	0.066666667
1.38E+18	2021-04-21T12:09:25.000Z	0	0	0.5	0.5
1.38E+18	2021-04-21T11:34:18.000Z	0	0	-0.3	0.4
1.38E+18	2021-04-21T10:41:39.000Z	4	3	0.231818182	0.411363636
1.38E+18	2021-04-21T10:02:12.000Z	0	0	0.1	0.2
1.38E+18	2021-04-21T08:28:41.000Z	3	4	0.25	0.25
1.38E+18	2021-04-21T07:30:00.000Z	2	0	0.18	0.26
1.38E+18	2021-04-21T07:00:44.000Z	0	0	0.7	0.6
1.38E+18	2021-04-20T20:29:17.000Z	0	0	-0.35	0.7
1.38E+18	2021-04-20T19:59:39.000Z	0	0	0.2	0.2
1.38E+18	2021-04-20T19:37:17.000Z	0	0	0.4	0.45
1.38E+18	2021-04-20T19:33:55.000Z	0	0	0	0
1.38E+18	2021-04-20T19:33:09.000Z	0	0	0	0
1.38E+18	2021-04-20T17:30:00.000Z	0	0	0.25	0.25
1.38E+18	2021-04-20T17:00:27.000Z	1	0	0	0
1.38E+18	2021-04-20T16:04:35.000Z	0	0	0.5	0.6
1.38E+18	2021-04-20T14:08:13.000Z	1	0	-0.3	0.733333333
1.38E+18	2021-04-20T13:57:27.000Z	3	2	0.225	0.325
1.38E+18	2021-04-20T13:35:07.000Z	0	0	0.25	0.25
1.38E+18	2021-04-20T13:05:00.000Z	0	0	0.225	0.325
1.38E+18	2021-04-20T12:21:56.000Z	0	0	0.338541667	0.451041667
1.38E+18	2021-04-20T11:39:28.000Z	0	0	0.02	0.76
1.38E+18	2021-04-20T11:09:00.000Z	0	0	0	0
1.38E+18	2021-04-20T10:21:17.000Z	0	0	0.35	0.65
1.38E+18	2021-04-20T09:49:43.000Z	0	0	0	0
1.38E+18	2021-04-20T09:39:39.000Z	0	0	0	0
1.38E+18	2021-04-20T09:37:44.000Z	0	0	0.138095238	0.714285714
1.38E+18	2021-04-20T09:18:27.000Z	1	0	0.5	0.5
1.38E+18	2021-04-20T08:40:10.000Z	0	0	0	0
1.38E+18	2021-04-20T08:37:43.000Z	0	0	-0.2	0.8
1.38E+18	2021-04-20T08:35:19.000Z	0	0	0.7	0.6
1.38E+18	2021-04-20T08:34:37.000Z	0	0	0	0
1.38E+18	2021-04-20T08:31:32.000Z	0	0	0	0.357142857
1.38E+18	2021-04-20T08:29:24.000Z	0	0	0	0
1.38E+18	2021-04-20T08:23:35.000Z	1	1	0	0.357142857
1.38E+18	2021-04-20T07:39:21.000Z	2	0	0.016666667	0.766666667
1.38E+18	2021-04-20T07:38:51.000Z	0	0	0.4	0.4
1.38E+18	2021-04-20T07:35:03.000Z	0	0	0.5	0.5
1.38E+18	2021-04-20T07:32:13.000Z	0	0	0.25	0.25
1.38E+18	2021-04-20T07:31:35.000Z	1	0	-0.3125	0.6875
1.38E+18	2021-04-20T07:30:00.000Z	19	14	0.25	0.25
1.38E+18	2021-04-19T16:12:23.000Z	3	0	0.25	0.333333333
1.38E+18	2021-04-19T16:05:40.000Z	2	0	-0.3	0.95
1.38E+18	2021-04-19T16:05:10.000Z	3	0	-0.027777778	0.625
1.38E+18	2021-04-19T16:05:09.000Z	2	0	-0.1	0
1.38E+18	2021-04-19T16:01:45.000Z	4	0	-0.413888889	0.822222222
1.38E+18	2021-04-19T16:00:10.000Z	0	0	0.25	0.25
1.38E+18	2021-04-19T16:00:02.000Z	16	12	0.25	0.25
1.38E+18	2021-04-19T11:37:37.000Z	0	0	0.25	0.45
1.38E+18	2021-04-19T08:28:54.000Z	0	0	0.575	0.566666667
1.38E+18	2021-04-19T07:31:44.000Z	0	0	-0.015625	0.255208333
1.38E+18	2021-04-18T17:51:47.000Z	0	0	-0.0375	0.14375
1.38E+18	2021-04-18T17:50:16.000Z	0	0	0	0.375
1.38E+18	2021-04-18T17:48:26.000Z	0	0	0	0
1.38E+18	2021-04-18T06:12:16.000Z	0	0	0.68359375	0.65
1.38E+18	2021-04-17T22:44:29.000Z	7	0	0	0
1.38E+18	2021-04-16T21:34:39.000Z	1	0	0	0
1.38E+18	2021-04-16T18:10:59.000Z	0	0	0	0
1.38E+18	2021-04-16T17:08:49.000Z	1	0	-0.1	0.2
1.38E+18	2021-04-16T17:00:21.000Z	0	0	0.6	0.9
1.38E+18	2021-04-16T12:05:00.000Z	0	0	-0.125	0.4
1.38E+18	2021-04-16T11:00:00.000Z	0	0	0.148181818	0.497272727
1.38E+18	2021-04-16T10:35:56.000Z	0	0	0.136363636	0.5
1.38E+18	2021-04-16T06:11:19.000Z	1	1	0.033333333	0.066666667
1.38E+18	2021-04-16T06:11:06.000Z	1	1	0.033333333	0.066666667
1.38E+18	2021-04-16T06:09:46.000Z	1	1	0.033333333	0.066666667
1.38E+18	2021-04-15T21:50:32.000Z	0	0	0	1
1.38E+18	2021-04-15T21:22:01.000Z	0	0	0.113636364	0.272727273
1.38E+18	2021-04-15T12:54:56.000Z	0	0	-0.45	0.7
1.38E+18	2021-04-15T12:46:18.000Z	0	0	0	0
1.38E+18	2021-04-15T08:11:59.000Z	0	0	0.159183673	0.724489796
1.38E+18	2021-04-14T19:29:41.000Z	0	0	0.148181818	0.497272727
1.38E+18	2021-04-14T14:47:16.000Z	0	0	0.155625	0.5425
1.38E+18	2021-04-14T10:00:15.000Z	0	1	0	0
1.38E+18	2021-04-14T10:00:01.000Z	0	0	0	0
1.38E+18	2021-04-14T09:51:51.000Z	12	6	-0.008333333	0.8125
1.38E+18	2021-04-14T08:25:02.000Z	0	0	0	0
1.38E+18	2021-04-14T08:25:02.000Z	0	1	0	0
1.38E+18	2021-04-13T22:07:15.000Z	0	0	0.333333333	0.433333333
1.38E+18	2021-04-13T21:38:34.000Z	0	0	-0.216666667	0.515277778
1.38E+18	2021-04-13T19:18:45.000Z	0	0	0	0
1.38E+18	2021-04-13T19:02:50.000Z	0	0	0.381313131	0.7003367
1.38E+18	2021-04-13T18:21:00.000Z	0	0	-0.1	0.9
1.38E+18	2021-04-13T17:19:10.000Z	0	0	0	0.5
1.38E+18	2021-04-13T17:16:22.000Z	1	0	0	0.25
1.38E+18	2021-04-13T17:12:55.000Z	0	0	-0.09765625	0.2375
1.38E+18	2021-04-13T16:16:16.000Z	0	0	0.5	0.5
1.38E+18	2021-04-13T16:02:26.000Z	0	0	1	1
1.38E+18	2021-04-13T15:55:17.000Z	0	0	0	0
1.38E+18	2021-04-13T15:46:55.000Z	1	0	-0.155555556	0.288888889
1.38E+18	2021-04-13T15:43:25.000Z	0	0	0.35	0.6
1.38E+18	2021-04-13T14:42:12.000Z	0	0	0	0
1.38E+18	2021-04-13T14:33:50.000Z	0	0	0	0
1.38E+18	2021-04-13T13:46:24.000Z	3	0	-0.116666667	0.633333333
1.38E+18	2021-04-13T13:36:13.000Z	5	2	-0.025	0.2
1.38E+18	2021-04-13T12:39:50.000Z	0	0	0.083333333	0.111111111
1.38E+18	2021-04-13T12:28:48.000Z	0	0	0	0.75
1.38E+18	2021-04-13T12:14:18.000Z	2	0	0.133333333	0.133333333
1.38E+18	2021-04-13T11:56:04.000Z	2	0	-0.044444444	0.288888889
1.38E+18	2021-04-13T11:37:28.000Z	0	0	0	0
1.38E+18	2021-04-13T11:17:47.000Z	7	0	0.475	0.694444444
1.38E+18	2021-04-13T11:14:48.000Z	0	0	0.9	1
1.38E+18	2021-04-13T11:12:33.000Z	1	0	0	0
1.38E+18	2021-04-13T10:44:04.000Z	0	1	0	0
1.38E+18	2021-04-13T10:37:05.000Z	0	0	0.25	0.75
1.38E+18	2021-04-13T10:09:30.000Z	0	0	0	0
1.38E+18	2021-04-13T09:48:56.000Z	2	0	-0.2	0
1.38E+18	2021-04-13T09:46:16.000Z	2	0	-0.2	0
1.38E+18	2021-04-13T09:43:16.000Z	0	0	0	1
1.38E+18	2021-04-13T09:36:54.000Z	2	0	-0.5	0.775
1.38E+18	2021-04-13T09:32:52.000Z	5	0	0	0.125
1.38E+18	2021-04-13T09:32:33.000Z	4	0	0.16	0.54
1.38E+18	2021-04-13T09:20:15.000Z	1	0	0	0
1.38E+18	2021-04-13T09:17:38.000Z	0	0	0.3	0.6
1.38E+18	2021-04-13T09:02:54.000Z	0	0	0	0
1.38E+18	2021-04-13T09:01:08.000Z	2	0	-1	0.8
1.38E+18	2021-04-13T08:58:59.000Z	1	0	0	0
1.38E+18	2021-04-13T08:58:21.000Z	1	0	0	0.5
1.38E+18	2021-04-13T08:54:56.000Z	0	0	-0.1	0.2
1.38E+18	2021-04-13T08:54:23.000Z	4	0	-0.2	0
1.38E+18	2021-04-13T08:50:09.000Z	1	0	-0.1	0.2
1.38E+18	2021-04-13T08:45:58.000Z	5	0	0	0
1.38E+18	2021-04-13T08:44:03.000Z	2	0	0.4	0.9
1.38E+18	2021-04-13T08:42:59.000Z	4	0	0	0
1.38E+18	2021-04-13T08:40:05.000Z	7	3	0.5	0.888888889
1.38E+18	2021-04-13T08:35:01.000Z	5	0	0	0
1.38E+18	2021-04-13T08:34:50.000Z	3	0	-0.5	0.875
1.38E+18	2021-04-13T08:32:37.000Z	10	0	-0.1	0.2
1.38E+18	2021-04-13T08:30:17.000Z	22	14	0.5	0.55
1.38E+18	2021-04-13T08:24:21.000Z	0	0	0.4	0.4
1.38E+18	2021-04-13T08:11:38.000Z	0	0	0	0
1.38E+18	2021-04-13T08:00:08.000Z	0	0	0	0
1.38E+18	2021-04-13T07:05:05.000Z	0	1	0	0
1.38E+18	2021-04-13T06:44:21.000Z	1	0	0	0.7
1.38E+18	2021-04-13T05:12:15.000Z	0	0	0	0
1.38E+18	2021-04-12T22:08:54.000Z	0	0	0	0
1.38E+18	2021-04-12T19:39:54.000Z	0	0	0.142857143	0.446428571
1.38E+18	2021-04-12T18:53:24.000Z	0	0	-0.155555556	0.288888889
1.38E+18	2021-04-12T18:32:12.000Z	0	0	0	0.7
1.38E+18	2021-04-12T18:18:17.000Z	0	0	-0.066666667	0.812962963
1.38E+18	2021-04-12T16:37:08.000Z	0	0	0	0
1.38E+18	2021-04-12T16:01:24.000Z	0	0	-0.327777778	0.644444444
1.38E+18	2021-04-12T15:57:32.000Z	0	0	0	0.1
1.38E+18	2021-04-12T15:57:01.000Z	1	0	0.102777778	0.480555556
1.38E+18	2021-04-12T15:01:08.000Z	0	0	0.76875	0.9
1.38E+18	2021-04-12T14:53:44.000Z	2	0	0	0
1.38E+18	2021-04-12T14:31:39.000Z	7	3	0	0
1.38E+18	2021-04-12T13:50:05.000Z	0	0	0.2	0.2
1.38E+18	2021-04-12T12:31:42.000Z	1	1	0.4	0.55
1.38E+18	2021-04-12T12:12:38.000Z	1	0	0	0.1
1.38E+18	2021-04-12T12:02:33.000Z	0	0	0.125	0.4
1.38E+18	2021-04-12T12:01:17.000Z	0	0	0.2625	0.1875
1.38E+18	2021-04-12T11:34:13.000Z	0	0	0	0
1.38E+18	2021-04-11T17:57:51.000Z	0	0	0	0
1.38E+18	2021-04-11T16:13:21.000Z	0	0	-0.7	0.666666667
1.38E+18	2021-04-11T15:48:15.000Z	0	0	0	0
1.38E+18	2021-04-11T15:26:30.000Z	0	0	0.05	0.35
1.38E+18	2021-04-11T15:04:18.000Z	0	0	0	0.4
1.38E+18	2021-04-11T14:59:20.000Z	15	10	0	0
1.38E+18	2021-04-11T09:34:14.000Z	0	0	0	0
1.38E+18	2021-04-11T09:19:11.000Z	0	0	0.266666667	0.555555556
1.38E+18	2021-04-11T06:10:05.000Z	0	0	0.5	0.5
1.38E+18	2021-04-10T17:51:02.000Z	0	0	0.115509259	0.525925926
1.38E+18	2021-04-10T09:45:01.000Z	0	0	-0.1	0.7
1.38E+18	2021-04-10T09:33:03.000Z	0	0	0	0
1.38E+18	2021-04-10T07:41:58.000Z	0	0	-0.015625	0.255208333
1.38E+18	2021-04-09T19:12:29.000Z	0	0	0	0.05
1.38E+18	2021-04-09T15:09:57.000Z	1	0	0.2	0.5
1.38E+18	2021-04-09T12:01:00.000Z	0	0	0.7	0.8
1.38E+18	2021-04-09T07:43:27.000Z	1	0	0	0.5
1.38E+18	2021-04-08T22:20:41.000Z	0	0	0	0
1.38E+18	2021-04-08T19:14:57.000Z	2	0	0	0.5
1.38E+18	2021-04-08T18:26:05.000Z	0	0	0.25	0.5625
1.38E+18	2021-04-08T18:17:25.000Z	7	0	0.2	0.2
1.38E+18	2021-04-08T18:00:02.000Z	12	5	0.375	0.525
1.38E+18	2021-04-08T18:00:00.000Z	0	0	0.8	0.75
1.38E+18	2021-04-08T16:01:01.000Z	0	0	0	0
1.38E+18	2021-04-08T15:48:00.000Z	0	0	0.148181818	0.497272727
1.38E+18	2021-04-08T15:00:04.000Z	1	0	0	0
1.38E+18	2021-04-08T15:00:04.000Z	4	8	0.05	0.35
1.38E+18	2021-04-08T14:02:09.000Z	0	0	0	0
1.38E+18	2021-04-08T10:45:44.000Z	0	0	0	0
1.38E+18	2021-04-08T10:43:35.000Z	0	0	-0.3125	0.6875
1.38E+18	2021-04-08T09:51:56.000Z	6	2	-0.208333333	0.591666667
1.38E+18	2021-04-08T09:51:55.000Z	5	0	0.2	0.2
1.38E+18	2021-04-08T09:40:08.000Z	31	27	0	0.5
1.38E+18	2021-04-08T08:09:25.000Z	0	0	-0.015625	0.255208333
1.38E+18	2021-04-07T20:48:47.000Z	0	0	0.32	0.54
1.38E+18	2021-04-07T19:55:35.000Z	1	0	0	0
1.38E+18	2021-04-07T19:51:19.000Z	1	0	0	0
1.38E+18	2021-04-07T18:08:54.000Z	0	0	0.15	0.183333333
1.38E+18	2021-04-07T16:28:13.000Z	0	0	0.333333333	0.7
1.38E+18	2021-04-07T14:50:01.000Z	0	0	0.033333333	0.5
1.38E+18	2021-04-07T14:10:05.000Z	0	0	0	0
1.38E+18	2021-04-07T14:03:14.000Z	0	0	0.068181818	0.227272727
1.38E+18	2021-04-07T13:26:22.000Z	0	0	0	0
1.38E+18	2021-04-07T13:21:46.000Z	0	0	0.127272727	0.415909091
1.38E+18	2021-04-07T13:12:13.000Z	0	0	0.106666667	0.733333333
1.38E+18	2021-04-07T13:11:23.000Z	0	0	0.04	0.255384615
1.38E+18	2021-04-07T13:07:59.000Z	0	0	0.3	0.377777778
1.38E+18	2021-04-07T13:00:17.000Z	10	4	0.5	0.888888889
1.38E+18	2021-04-07T11:17:01.000Z	1	0	0.366666667	0.511111111
1.38E+18	2021-04-07T11:05:25.000Z	0	0	-0.030555556	0.269444444
1.38E+18	2021-04-07T10:16:02.000Z	0	0	0.3875	0.5
1.38E+18	2021-04-07T09:07:37.000Z	0	0	-0.3	0.4
1.38E+18	2021-04-06T20:23:19.000Z	0	0	0.0625	0.236111111
1.38E+18	2021-04-06T20:20:47.000Z	0	0	0.25	0.388888889
1.38E+18	2021-04-06T17:44:06.000Z	0	0	0.148181818	0.497272727
1.38E+18	2021-04-06T16:28:12.000Z	0	0	0.125	0.944444444
1.38E+18	2021-04-06T16:23:41.000Z	0	0	0.033333333	0.066666667
1.38E+18	2021-04-06T16:21:29.000Z	0	0	0.033333333	0.066666667
1.38E+18	2021-04-06T16:02:40.000Z	1	0	0.5	0.5
1.38E+18	2021-04-06T16:01:55.000Z	1	0	-0.191666667	0.744444444
1.38E+18	2021-04-06T15:56:26.000Z	2	3	-0.1	0.9
1.38E+18	2021-04-06T15:31:15.000Z	0	0	0	0
1.38E+18	2021-04-06T15:05:00.000Z	0	0	0.148181818	0.497272727
1.38E+18	2021-04-06T14:15:22.000Z	0	0	0	0.5
1.38E+18	2021-04-06T09:00:09.000Z	6	10	0.4	0.575
1.38E+18	2021-04-06T07:35:03.000Z	1	0	0.5	0.888888889
1.38E+18	2021-04-06T07:30:15.000Z	1	3	0.5	0.888888889
1.38E+18	2021-04-06T00:59:59.000Z	0	0	0	0
1.38E+18	2021-04-05T20:10:07.000Z	1	0	0.316666667	0.5
1.38E+18	2021-04-05T18:41:10.000Z	0	1	0.283333333	0.366666667
1.38E+18	2021-04-05T14:09:33.000Z	0	0	0.3	0.5
1.38E+18	2021-04-05T11:05:00.000Z	0	0	0.148181818	0.497272727
1.38E+18	2021-04-05T10:21:54.000Z	0	0	0.462760417	0.683333333
1.38E+18	2021-04-05T08:55:00.000Z	1	0	0.25	0.25
1.38E+18	2021-04-04T15:00:02.000Z	1	0	0.148181818	0.497272727
1.38E+18	2021-04-04T13:00:06.000Z	6	3	0	0
1.38E+18	2021-04-04T09:00:01.000Z	0	0	0.5	0.5
1.38E+18	2021-04-04T06:27:44.000Z	0	0	0.1	1
1.38E+18	2021-04-03T21:22:30.000Z	2	0	0.293650794	0.621693122
1.38E+18	2021-04-03T16:49:39.000Z	5	0	-0.513392857	0.928571429
1.38E+18	2021-04-03T15:05:00.000Z	0	0	0.148181818	0.497272727
1.38E+18	2021-04-03T15:00:38.000Z	3	2	0.544444444	0.711111111
1.38E+18	2021-04-03T12:23:24.000Z	0	0	0	0
1.38E+18	2021-04-02T16:08:16.000Z	1	0	-0.2	0.4
1.38E+18	2021-04-02T14:17:21.000Z	0	0	0.366666667	0.5
1.38E+18	2021-04-02T13:11:47.000Z	7	0	-0.427864583	0.720833333
1.38E+18	2021-04-02T12:36:16.000Z	3	0	-0.241666667	0.675
1.38E+18	2021-04-02T11:33:36.000Z	0	0	0.416666667	0.483333333
1.38E+18	2021-04-02T10:10:09.000Z	0	0	0.016666667	0.183333333
1.38E+18	2021-04-02T08:21:43.000Z	0	0	0.141666667	0.441666667
1.38E+18	2021-04-02T08:11:36.000Z	0	0	0.125	0.625
1.38E+18	2021-04-02T08:05:59.000Z	0	0	0.333333333	0.5
1.38E+18	2021-04-02T08:01:38.000Z	0	0	0.5	0.5
1.38E+18	2021-04-02T07:30:19.000Z	0	3	0.285454545	0.429090909
1.38E+18	2021-04-01T22:24:40.000Z	0	0	0.2	0.2
1.38E+18	2021-04-01T15:00:06.000Z	1	1	0	0
1.38E+18	2021-04-01T14:02:32.000Z	0	0	0.2	0.2
1.38E+18	2021-04-01T08:55:20.000Z	2	1	0.148181818	0.497272727
1.38E+18	2021-04-01T07:27:48.000Z	0	0	-0.2	0
1.38E+18	2021-04-01T07:15:06.000Z	2	2	-0.013333333	0.393333333
1.38E+18	2021-04-01T04:20:13.000Z	0	0	0.566666667	0.566666667
