# Supplementary material for: Critical reflections on three popular computational linguistic approaches to examine Twitter discourses
Source: PeerJ Comput Sci. 2023 Jan 30;9:e1211. doi: 10.7717/peerj-cs.1211 (PMC10280252; doi:10.7717/peerj-cs.1211)
Supplement: Supplemental Information 1 [file peerj-cs-09-1211-s001.zip › Supplementary_Material_PeerJ_Oct22/Supplementary Material/Sentiment Analysis TextBlob cleaned data NHS/05-21.csv]

EntryID	Published	FavouriteCount	Retweets	Sentiment	Subjectivity
1.39E+18	2021-05-01T00:30:23.000Z	0	0	0.2	0.2
1.39E+18	2021-05-01T07:00:53.000Z	0	1	0.25	0.694444444
1.39E+18	2021-05-01T08:02:37.000Z	0	0	-0.015625	0.255208333
1.39E+18	2021-05-01T08:10:04.000Z	0	0	0.111111111	0.666666667
1.39E+18	2021-05-01T08:19:45.000Z	0	0	-0.208333333	0.533333333
1.39E+18	2021-05-01T08:27:35.000Z	0	0	0	0
1.39E+18	2021-05-01T09:00:01.000Z	0	0	0.15	0.1
1.39E+18	2021-05-01T09:35:03.000Z	0	0	0.1875	0.4375
1.39E+18	2021-05-01T09:49:40.000Z	0	0	0.1875	0.4375
1.39E+18	2021-05-01T10:00:31.000Z	2	0	0.7	0.8
1.39E+18	2021-05-01T10:02:05.000Z	0	0	0.111111111	0.666666667
1.39E+18	2021-05-01T11:30:00.000Z	18	8	0.492857143	0.667857143
1.39E+18	2021-05-01T11:31:58.000Z	0	0	0.492857143	0.667857143
1.39E+18	2021-05-01T11:33:46.000Z	4	0	-0.144444444	0.4
1.39E+18	2021-05-01T11:37:53.000Z	1	0	-0.3	0.4
1.39E+18	2021-05-01T11:57:08.000Z	2	0	0	0
1.39E+18	2021-05-01T11:57:13.000Z	0	0	-0.5	1
1.39E+18	2021-05-01T12:04:34.000Z	0	0	0	0.333333333
1.39E+18	2021-05-01T13:05:31.000Z	0	0	0	0
1.39E+18	2021-05-01T13:13:00.000Z	0	0	0.25	0.25
1.39E+18	2021-05-01T13:48:16.000Z	0	1	0	0
1.39E+18	2021-05-01T15:05:04.000Z	8	2	0.5	0.888888889
1.39E+18	2021-05-01T17:10:31.000Z	1	0	0	0
1.39E+18	2021-05-01T18:59:21.000Z	0	0	0.2	0.2
1.39E+18	2021-05-01T19:16:42.000Z	0	0	0.1	0.4
1.39E+18	2021-05-01T19:18:31.000Z	0	0	-0.6	0.8
1.39E+18	2021-05-01T19:48:37.000Z	0	0	0	1
1.39E+18	2021-05-01T21:49:20.000Z	0	0	-0.125	0.375
1.39E+18	2021-05-02T07:44:19.000Z	0	0	-0.015625	0.255208333
1.39E+18	2021-05-02T08:57:37.000Z	0	0	-0.3	0.5
1.39E+18	2021-05-02T09:30:09.000Z	13	6	0.5	0.55
1.39E+18	2021-05-02T09:30:56.000Z	0	0	0	0
1.39E+18	2021-05-02T09:31:25.000Z	9	0	-0.136666667	0.645
1.39E+18	2021-05-02T09:40:37.000Z	0	0	0.625	0.5
1.39E+18	2021-05-02T09:41:46.000Z	0	0	0	0
1.39E+18	2021-05-02T09:48:41.000Z	2	0	0.2	0.366666667
1.39E+18	2021-05-02T10:00:39.000Z	6	4	0.7	0.8
1.39E+18	2021-05-02T10:19:07.000Z	5	8	-0.15625	0.29375
1.39E+18	2021-05-02T10:26:13.000Z	2	0	0.2	0.2
1.39E+18	2021-05-02T10:30:24.000Z	0	0	0	0.5
1.39E+18	2021-05-02T10:34:21.000Z	1	0	0.104	0.501
1.39E+18	2021-05-02T10:40:01.000Z	2	0	-0.4	0.6
1.39E+18	2021-05-02T10:52:08.000Z	0	0	0	1
1.39E+18	2021-05-02T10:53:09.000Z	8	2	0	0
1.39E+18	2021-05-02T11:00:00.000Z	0	1	0.25	0.25
1.39E+18	2021-05-02T11:08:30.000Z	0	0	0	0
1.39E+18	2021-05-02T11:10:42.000Z	0	0	0.166666667	0.222222222
1.39E+18	2021-05-02T11:39:30.000Z	0	0	-0.25	0.3375
1.39E+18	2021-05-02T11:56:11.000Z	5	0	-0.1	0.5
1.39E+18	2021-05-02T12:00:00.000Z	0	0	0.111111111	0.666666667
1.39E+18	2021-05-02T13:18:13.000Z	0	0	0	0
1.39E+18	2021-05-02T14:01:47.000Z	6	2	0.416666667	0.5
1.39E+18	2021-05-02T16:15:00.000Z	11	13	0.111111111	0.666666667
1.39E+18	2021-05-02T16:15:49.000Z	0	0	0.111111111	0.666666667
1.39E+18	2021-05-02T16:20:01.000Z	8	0	-0.35	0.7
1.39E+18	2021-05-02T16:20:30.000Z	4	0	0.1	0.4
1.39E+18	2021-05-02T16:27:03.000Z	3	1	-0.0125	0.8375
1.39E+18	2021-05-02T16:31:02.000Z	1	0	0.233333333	0.833333333
1.39E+18	2021-05-02T16:31:56.000Z	4	0	-0.055555556	0.366666667
1.39E+18	2021-05-02T16:33:20.000Z	5	0	-0.4	0.6
1.39E+18	2021-05-02T17:41:14.000Z	8	0	0.136666667	0.553333333
1.39E+18	2021-05-02T17:49:07.000Z	3	0	-0.714285714	0.857142857
1.39E+18	2021-05-02T17:50:27.000Z	0	0	0.147272727	0.77
1.39E+18	2021-05-02T17:50:38.000Z	3	0	0.1	0.383333333
1.39E+18	2021-05-02T17:52:12.000Z	0	0	0	0
1.39E+18	2021-05-02T17:52:22.000Z	2	0	-0.055555556	0.241666667
1.39E+18	2021-05-02T17:54:00.000Z	7	0	-0.323214286	0.713690476
1.39E+18	2021-05-02T17:59:52.000Z	0	0	0	0
1.39E+18	2021-05-02T18:05:50.000Z	0	0	0.75	0.95
1.39E+18	2021-05-02T18:14:59.000Z	3	0	0.02	0.48
1.39E+18	2021-05-02T18:26:35.000Z	0	0	0	0
1.39E+18	2021-05-02T20:02:59.000Z	0	0	0.104166667	0.520833333
1.39E+18	2021-05-02T20:24:04.000Z	0	0	-0.6	0.7
1.39E+18	2021-05-02T21:55:01.000Z	0	0	0.5	0.5
1.39E+18	2021-05-02T21:55:58.000Z	1	0	0.053333333	0.68
1.39E+18	2021-05-03T06:09:31.000Z	0	0	-0.015625	0.255208333
1.39E+18	2021-05-03T06:34:58.000Z	1	0	0.208	0.702
1.39E+18	2021-05-03T07:55:45.000Z	0	0	0.2	0.383333333
1.39E+18	2021-05-03T07:58:22.000Z	1	0	0	0
1.39E+18	2021-05-03T08:08:02.000Z	0	0	0	0
1.39E+18	2021-05-03T09:10:59.000Z	0	0	0.345238095	0.654867725
1.39E+18	2021-05-03T10:21:00.000Z	3	2	0.111111111	0.666666667
1.39E+18	2021-05-03T10:33:13.000Z	0	0	0.116666667	0.211111111
1.39E+18	2021-05-03T10:53:36.000Z	0	0	0.2	0.2
1.39E+18	2021-05-03T11:00:02.000Z	21	8	0	0
1.39E+18	2021-05-03T11:00:40.000Z	0	0	0	0
1.39E+18	2021-05-03T11:05:00.000Z	2	1	-0.083333333	0.75
1.39E+18	2021-05-03T11:44:40.000Z	0	0	0.214285714	0.642857143
1.39E+18	2021-05-03T12:16:08.000Z	1	1	0.433333333	0.833333333
1.39E+18	2021-05-03T13:27:11.000Z	0	0	0.5	0.5
1.39E+18	2021-05-03T13:43:21.000Z	0	0	0	0
1.39E+18	2021-05-03T15:09:36.000Z	0	0	0	0
1.39E+18	2021-05-03T16:16:35.000Z	1	0	0.333333333	0.5
1.39E+18	2021-05-03T16:20:09.000Z	1	0	0	0.5625
1.39E+18	2021-05-03T16:33:01.000Z	1	0	0.285714286	0.535714286
1.39E+18	2021-05-03T17:54:41.000Z	1	0	-0.125	0.375
1.39E+18	2021-05-04T07:24:00.000Z	0	0	0	0
1.39E+18	2021-05-04T07:41:50.000Z	0	0	0	0
1.39E+18	2021-05-04T07:56:24.000Z	0	0	0.233333333	0.3
1.39E+18	2021-05-04T08:13:54.000Z	0	0	0.111111111	0.666666667
1.39E+18	2021-05-04T08:14:17.000Z	0	0	0.111111111	0.666666667
1.39E+18	2021-05-04T08:20:27.000Z	1	0	0	0.5
1.39E+18	2021-05-04T08:55:02.000Z	0	0	0	0.3
1.39E+18	2021-05-04T09:30:13.000Z	4	2	0	0.5
1.39E+18	2021-05-04T09:56:25.000Z	2	0	0.3	0.45
1.39E+18	2021-05-04T10:35:26.000Z	0	0	0	0
1.39E+18	2021-05-04T10:55:02.000Z	0	0	0.111111111	0.666666667
1.39E+18	2021-05-04T11:05:02.000Z	0	0	0.111111111	0.666666667
1.39E+18	2021-05-04T11:15:03.000Z	0	0	0.111111111	0.666666667
1.39E+18	2021-05-04T11:24:00.000Z	0	0	0	0
1.39E+18	2021-05-04T12:34:25.000Z	0	0	-0.35625	0.604166667
1.39E+18	2021-05-04T13:03:27.000Z	30	23	0	0
1.39E+18	2021-05-04T14:02:06.000Z	0	0	0.5	0.694444444
1.39E+18	2021-05-04T14:05:42.000Z	0	0	-0.025444444	0.462111111
1.39E+18	2021-05-04T15:25:52.000Z	6	3	0.7	0.7
1.39E+18	2021-05-04T15:34:09.000Z	0	0	0.5	0.5
1.39E+18	2021-05-04T17:05:12.000Z	1	0	0.25	0.25
1.39E+18	2021-05-04T18:00:14.000Z	0	0	0.6	0.65
1.39E+18	2021-05-05T03:51:24.000Z	0	0	0.8	0.75
1.39E+18	2021-05-05T07:30:00.000Z	0	2	0.111111111	0.666666667
1.39E+18	2021-05-05T07:34:34.000Z	1	0	0.111111111	0.666666667
1.39E+18	2021-05-05T08:15:11.000Z	0	0	-0.015625	0.255208333
1.39E+18	2021-05-05T08:43:00.000Z	0	0	0.111111111	0.666666667
1.39E+18	2021-05-05T09:00:00.000Z	17	14	-0.083333333	0.75
1.39E+18	2021-05-05T09:02:09.000Z	0	0	-0.5	1
1.39E+18	2021-05-05T09:03:51.000Z	1	0	-0.65	0.7
1.39E+18	2021-05-05T09:11:44.000Z	0	0	-0.083333333	0.75
1.39E+18	2021-05-05T10:05:00.000Z	0	1	-0.083333333	0.75
1.39E+18	2021-05-05T11:02:01.000Z	4	4	0.111111111	0.666666667
1.39E+18	2021-05-05T12:00:02.000Z	1	0	0.333333333	0.462962963
1.39E+18	2021-05-05T12:23:06.000Z	1	0	0	0
1.39E+18	2021-05-05T12:23:46.000Z	0	0	0	0
1.39E+18	2021-05-05T12:25:00.000Z	0	0	0	0.3
1.39E+18	2021-05-05T12:26:43.000Z	0	0	0	0.1
1.39E+18	2021-05-05T12:26:56.000Z	0	0	0.3125	0.333333333
1.39E+18	2021-05-05T12:30:56.000Z	1	0	0	0
1.39E+18	2021-05-05T13:30:37.000Z	0	0	0	0.5
1.39E+18	2021-05-05T14:56:28.000Z	0	0	0	0
1.39E+18	2021-05-05T15:33:00.000Z	0	0	0.5	0.694444444
1.39E+18	2021-05-05T16:30:16.000Z	5	8	0.85	0.9
1.39E+18	2021-05-05T16:33:03.000Z	0	0	0	0
1.39E+18	2021-05-05T17:00:34.000Z	0	1	0	0
1.39E+18	2021-05-05T17:00:50.000Z	1	1	0	0
1.39E+18	2021-05-05T17:14:06.000Z	1	0	0.291666667	0.587962963
1.39E+18	2021-05-05T17:27:51.000Z	0	0	0	0
1.39E+18	2021-05-05T17:35:12.000Z	0	0	0.1	0.1
1.39E+18	2021-05-05T17:45:05.000Z	0	0	0	0
1.39E+18	2021-05-05T18:05:13.000Z	0	0	0.158333333	0.411111111
1.39E+18	2021-05-05T18:10:56.000Z	0	0	-0.15625	0.375
1.39E+18	2021-05-05T20:03:44.000Z	1	1	0	0
1.39E+18	2021-05-05T20:50:36.000Z	0	0	-0.5	0.5
1.39E+18	2021-05-05T20:50:59.000Z	0	0	0.285714286	0.535714286
1.39E+18	2021-05-05T20:52:49.000Z	0	0	0.5	0.5
1.39E+18	2021-05-05T21:18:53.000Z	2	0	0.136904762	0.338095238
1.39E+18	2021-05-06T07:10:03.000Z	1	1	0.6	0.65
1.39E+18	2021-05-06T08:54:30.000Z	1	1	-0.083333333	0.75
1.39E+18	2021-05-06T09:03:17.000Z	0	1	-0.083333333	0.75
1.39E+18	2021-05-06T10:45:03.000Z	20	9	0.429761905	0.417261905
1.39E+18	2021-05-06T12:23:00.000Z	0	0	0.111111111	0.666666667
1.39E+18	2021-05-06T12:37:33.000Z	1	0	0	0
1.39E+18	2021-05-06T12:41:13.000Z	15	8	0	0
1.39E+18	2021-05-06T12:56:37.000Z	1	3	0.111111111	0.666666667
1.39E+18	2021-05-06T16:19:42.000Z	3	3	0.416666667	0.5
1.39E+18	2021-05-06T17:10:10.000Z	1	1	0.7	0.8
1.39E+18	2021-05-06T17:15:44.000Z	0	0	0.183333333	0.111111111
1.39E+18	2021-05-07T08:41:31.000Z	3	4	0.25	0.25
1.39E+18	2021-05-07T12:09:00.000Z	0	0	0.18	0.26
1.39E+18	2021-05-07T14:01:15.000Z	0	1	0.1	0.4
1.39E+18	2021-05-07T16:05:18.000Z	0	0	0.25	0.25
1.39E+18	2021-05-07T16:10:06.000Z	0	0	0.25	0.25
1.39E+18	2021-05-07T21:30:10.000Z	1	0	0.042424242	0.548484848
1.39E+18	2021-05-08T06:30:08.000Z	0	0	0.6	0.65
1.39E+18	2021-05-08T07:44:54.000Z	4	3	0	0
1.39E+18	2021-05-08T09:00:01.000Z	0	0	0	0
1.39E+18	2021-05-08T09:15:04.000Z	0	1	0.5	0.55
1.39E+18	2021-05-08T12:23:00.000Z	1	0	0.25	0.25
1.39E+18	2021-05-08T13:10:50.000Z	3	0	-0.183333333	0.375
1.39E+18	2021-05-08T15:02:17.000Z	0	0	-0.05	0.9
1.39E+18	2021-05-08T15:07:30.000Z	0	0	-0.394480519	0.664285714
1.39E+18	2021-05-08T15:08:39.000Z	0	0	-1	0.8
1.39E+18	2021-05-08T18:30:09.000Z	0	0	0	0
1.39E+18	2021-05-08T20:01:30.000Z	0	0	0	0
1.39E+18	2021-05-09T05:10:04.000Z	0	0	0.113636364	0.272727273
1.39E+18	2021-05-09T08:50:59.000Z	0	0	-0.015625	0.255208333
1.39E+18	2021-05-09T09:06:05.000Z	7	5	-0.083333333	0.75
1.39E+18	2021-05-09T09:15:06.000Z	1	0	0.5	0.55
1.39E+18	2021-05-09T09:27:00.000Z	0	1	0.111111111	0.666666667
1.39E+18	2021-05-09T10:05:16.000Z	0	0	-0.3125	0.2875
1.39E+18	2021-05-09T12:00:00.000Z	0	1	0.111111111	0.666666667
1.39E+18	2021-05-09T12:35:41.000Z	0	0	-0.024414063	0.475
1.39E+18	2021-05-09T13:40:06.000Z	0	0	0.1875	0.4375
1.39E+18	2021-05-09T15:00:43.000Z	6	2	0	0
1.39E+18	2021-05-09T18:23:07.000Z	1	0	-0.288888889	0.7
1.39E+18	2021-05-10T06:37:13.000Z	1	0	0.6	0.9
1.39E+18	2021-05-10T08:16:02.000Z	0	0	0	0.3
1.39E+18	2021-05-10T09:15:22.000Z	2	0	0	0
1.39E+18	2021-05-10T11:56:30.000Z	0	1	0.4	0.8
1.39E+18	2021-05-10T12:30:17.000Z	1	1	0.25	0.25
1.39E+18	2021-05-10T15:02:17.000Z	0	0	0	0
1.39E+18	2021-05-10T15:02:17.000Z	0	0	0	0
1.39E+18	2021-05-10T18:07:06.000Z	0	0	0	0
1.39E+18	2021-05-11T08:02:01.000Z	3	3	0.111111111	0.666666667
1.39E+18	2021-05-11T08:54:00.000Z	0	0	0.3	0.2
1.39E+18	2021-05-11T11:39:47.000Z	0	0	-0.035	0.435
1.39E+18	2021-05-11T15:01:20.000Z	0	0	0.113636364	0.522727273
1.39E+18	2021-05-11T15:01:20.000Z	0	0	0.113636364	0.522727273
1.39E+18	2021-05-11T17:02:03.000Z	1	0	0.25	0.25
1.39E+18	2021-05-11T17:04:28.000Z	0	1	0.175	0.775
1.39E+18	2021-05-11T17:57:06.000Z	0	0	0.025	0.13125
1.39E+18	2021-05-12T08:17:02.000Z	2	0	0	1
1.39E+18	2021-05-12T08:22:39.000Z	0	0	0	0
1.39E+18	2021-05-12T09:33:07.000Z	29	15	0.318181818	0.477272727
1.39E+18	2021-05-12T14:31:27.000Z	0	0	0.558333333	0.8
1.39E+18	2021-05-12T15:25:56.000Z	8	5	0.15	0.333333333
1.39E+18	2021-05-12T15:30:21.000Z	1	0	0.269444444	0.647222222
1.39E+18	2021-05-12T15:53:53.000Z	8	0	-0.054166667	0.529166667
1.39E+18	2021-05-12T17:20:33.000Z	0	0	0.1	0.1
1.39E+18	2021-05-12T17:57:19.000Z	1	0	0.125	0.583333333
1.39E+18	2021-05-12T20:48:38.000Z	20	1	0.369047619	0.634920635
1.39E+18	2021-05-12T20:48:39.000Z	3	0	0.2375	0.6875
1.39E+18	2021-05-12T21:07:15.000Z	33	2	0.5	0.5
1.39E+18	2021-05-12T21:11:47.000Z	4	1	0.6875	0.875
1.39E+18	2021-05-12T21:47:10.000Z	0	0	0.1828125	0.597222222
1.39E+18	2021-05-12T21:57:42.000Z	1	0	0.249107143	0.501190476
1.39E+18	2021-05-12T22:49:39.000Z	1	0	0	0
1.39E+18	2021-05-12T23:10:03.000Z	0	0	0.25	0.2
1.39E+18	2021-05-12T23:43:09.000Z	1	2	-0.04375	0.4
1.39E+18	2021-05-13T05:49:36.000Z	1	1	-0.155555556	0.288888889
1.39E+18	2021-05-13T06:05:41.000Z	0	0	0.2625	0.6
1.39E+18	2021-05-13T07:15:03.000Z	7	7	0.6	0.65
1.39E+18	2021-05-13T08:37:35.000Z	0	0	0.3	0.475
1.39E+18	2021-05-13T09:08:58.000Z	0	0	0.136363636	0.5
1.39E+18	2021-05-13T09:19:00.000Z	4	0	-0.1	0.4
1.39E+18	2021-05-13T09:23:40.000Z	1	0	0.285714286	0.535714286
1.39E+18	2021-05-13T09:27:08.000Z	3	1	0.156944444	0.6125
1.39E+18	2021-05-13T09:49:16.000Z	1	0	0.2	0.2
1.39E+18	2021-05-13T10:01:43.000Z	1	0	0.051994048	0.612886905
1.39E+18	2021-05-13T10:02:23.000Z	0	0	0	0.7
1.39E+18	2021-05-13T10:37:21.000Z	0	0	0.037380952	0.476904762
1.39E+18	2021-05-13T10:42:21.000Z	1	0	0.5	0.75
1.39E+18	2021-05-13T10:43:54.000Z	0	0	0.1	0.675
1.39E+18	2021-05-13T10:46:27.000Z	0	0	0.25	1
1.39E+18	2021-05-13T10:46:28.000Z	2	0	0.33	0.51
1.39E+18	2021-05-13T11:01:17.000Z	0	0	0.716666667	0.916666667
1.39E+18	2021-05-13T11:21:32.000Z	0	0	0.554166667	0.766666667
1.39E+18	2021-05-13T11:35:05.000Z	0	0	0.5	0.694444444
1.39E+18	2021-05-13T12:34:48.000Z	0	0	0.7	0.6
1.39E+18	2021-05-13T12:43:14.000Z	3	0	-0.2	0.333333333
1.39E+18	2021-05-13T12:47:14.000Z	0	0	0.266666667	0.5
1.39E+18	2021-05-13T12:54:21.000Z	0	0	-0.222916667	0.502083333
1.39E+18	2021-05-13T13:58:05.000Z	0	0	0.05625	0.266666667
1.39E+18	2021-05-13T14:12:04.000Z	0	0	0.41	0.604444444
1.39E+18	2021-05-13T14:13:47.000Z	10	3	0.136363636	0.454545455
1.39E+18	2021-05-13T14:17:03.000Z	1	0	0.375	0.35
1.39E+18	2021-05-13T14:55:43.000Z	3	0	0.078571429	0.321428571
1.39E+18	2021-05-13T15:18:15.000Z	1	0	0.4125	0.35
1.39E+18	2021-05-13T15:21:02.000Z	0	0	0.063095238	0.472619048
1.39E+18	2021-05-13T15:22:16.000Z	0	0	0.2	0.3
1.39E+18	2021-05-13T15:24:52.000Z	0	0	0	0.616666667
1.39E+18	2021-05-13T15:26:44.000Z	1	0	-0.25	0.533333333
1.39E+18	2021-05-13T15:27:41.000Z	0	0	0.343686869	0.507070707
1.39E+18	2021-05-13T15:29:40.000Z	1	0	0.416666667	0.5
1.39E+18	2021-05-13T15:30:27.000Z	0	0	0.104761905	0.50952381
1.39E+18	2021-05-13T15:37:26.000Z	0	0	0.025	0.725
1.39E+18	2021-05-13T16:00:02.000Z	0	1	0.85	0.9
1.39E+18	2021-05-13T16:00:08.000Z	0	0	0.203571429	0.492857143
1.39E+18	2021-05-13T16:01:38.000Z	20	15	0.5	0.5
1.39E+18	2021-05-13T16:15:07.000Z	0	0	1	0.75
1.39E+18	2021-05-13T16:18:32.000Z	0	0	0.325	0.6625
1.39E+18	2021-05-13T16:20:02.000Z	1	0	0.458333333	0.5
1.39E+18	2021-05-13T16:26:00.000Z	0	0	0.216666667	0.566666667
1.39E+18	2021-05-13T16:31:03.000Z	0	0	0.5	0.694444444
1.39E+18	2021-05-13T16:49:43.000Z	34	12	0.356818182	0.636363636
1.39E+18	2021-05-13T16:49:57.000Z	0	0	0	0.5
1.39E+18	2021-05-13T16:51:03.000Z	9	2	0.8	1
1.39E+18	2021-05-13T17:25:53.000Z	1	0	0.3	0.52
1.39E+18	2021-05-13T18:54:18.000Z	0	0	0	0
1.39E+18	2021-05-13T18:55:16.000Z	4	0	0.175	0.408333333
1.39E+18	2021-05-13T19:13:35.000Z	8	1	0.14837963	0.449074074
1.39E+18	2021-05-13T19:22:26.000Z	2	0	-0.033928571	0.317857143
1.39E+18	2021-05-13T19:26:59.000Z	2	0	-0.05	0.3125
1.39E+18	2021-05-14T00:05:01.000Z	2	1	-0.055555556	0.355555556
1.39E+18	2021-05-14T00:50:49.000Z	0	0	0	1
1.39E+18	2021-05-14T09:02:37.000Z	0	0	0.1875	0.444444444
1.39E+18	2021-05-14T09:26:57.000Z	5	0	0.475	0.675
1.39E+18	2021-05-14T09:51:19.000Z	0	0	0	0
1.39E+18	2021-05-14T09:57:20.000Z	4	0	0.307142857	0.524603175
1.39E+18	2021-05-14T10:08:59.000Z	2	1	0.3125	0.48
1.39E+18	2021-05-14T10:20:55.000Z	1	0	0.107142857	0.399404762
1.39E+18	2021-05-14T10:22:45.000Z	1	0	0	0
1.39E+18	2021-05-14T10:25:17.000Z	0	0	0.0625	0.75
1.39E+18	2021-05-14T10:27:34.000Z	0	1	0.086111111	0.363888889
1.39E+18	2021-05-14T11:23:20.000Z	4	8	0.416666667	0.5
1.39E+18	2021-05-14T11:45:06.000Z	1	0	0	0
1.39E+18	2021-05-14T13:11:25.000Z	6	0	0.5	0.5
1.39E+18	2021-05-14T13:43:19.000Z	0	0	0.1	0.33125
1.39E+18	2021-05-14T14:00:01.000Z	0	1	0.25	0.25
1.39E+18	2021-05-14T15:01:25.000Z	0	1	0	0
1.39E+18	2021-05-14T15:30:38.000Z	0	0	0.25	0.25
1.39E+18	2021-05-14T16:30:00.000Z	0	1	0.5	0.5
1.39E+18	2021-05-14T19:49:19.000Z	1	0	0	0
1.39E+18	2021-05-14T20:46:17.000Z	3	1	0.293333333	0.733333333
1.39E+18	2021-05-15T07:19:24.000Z	0	0	-0.155555556	0.288888889
1.39E+18	2021-05-15T07:40:03.000Z	4	2	0.85	0.9
1.39E+18	2021-05-15T07:47:13.000Z	4	2	0.416666667	0.5
1.39E+18	2021-05-15T09:10:04.000Z	2	3	0.5	0.55
1.39E+18	2021-05-15T10:05:06.000Z	1	1	0.7	0.8
1.39E+18	2021-05-15T10:59:17.000Z	0	0	0.311111111	0.644444444
1.39E+18	2021-05-15T11:11:17.000Z	0	0	-0.25	1
1.39E+18	2021-05-15T12:00:37.000Z	5	1	0	0
1.39E+18	2021-05-15T12:00:40.000Z	0	1	0	0
1.39E+18	2021-05-15T12:00:40.000Z	0	1	0	0
1.39E+18	2021-05-15T12:00:40.000Z	0	1	0	0
1.39E+18	2021-05-15T12:00:40.000Z	0	1	0	0
1.39E+18	2021-05-15T12:05:50.000Z	0	0	0.489583333	0.625
1.39E+18	2021-05-15T13:26:00.000Z	0	0	0.5	0.5
1.39E+18	2021-05-15T14:39:50.000Z	0	0	0.3125	0.6375
1.39E+18	2021-05-15T18:00:06.000Z	0	0	-0.208333333	0.333333333
1.39E+18	2021-05-16T08:00:00.000Z	1	1	0.25	0.25
1.39E+18	2021-05-16T08:15:06.000Z	0	0	0.1875	0.4375
1.39E+18	2021-05-16T08:27:18.000Z	0	0	0.7	0.6
1.39E+18	2021-05-16T09:00:00.000Z	0	0	0.275	0.2375
1.39E+18	2021-05-16T09:00:34.000Z	0	1	-0.083333333	0.75
1.39E+18	2021-05-16T10:00:40.000Z	1	0	0.5	0.55
1.39E+18	2021-05-16T11:51:29.000Z	0	1	0	0
1.39E+18	2021-05-16T12:00:00.000Z	0	0	0.111111111	0.666666667
1.39E+18	2021-05-16T14:00:51.000Z	5	4	0	0
1.39E+18	2021-05-16T14:47:31.000Z	0	0	0.146753247	0.466017316
1.39E+18	2021-05-16T16:56:00.000Z	1	2	0.111111111	0.666666667
1.39E+18	2021-05-16T16:56:28.000Z	0	0	0.129166667	0.341666667
1.39E+18	2021-05-16T18:22:37.000Z	1	0	-0.3125	0.888888889
1.39E+18	2021-05-16T18:35:57.000Z	1	0	0.569444444	0.533333333
1.39E+18	2021-05-16T18:52:31.000Z	0	0	0	0
1.39E+18	2021-05-16T19:23:25.000Z	0	0	0.33	0.52
1.39E+18	2021-05-16T20:23:28.000Z	2	0	0.07260101	0.314520202
1.39E+18	2021-05-16T20:25:26.000Z	1	0	-0.016666667	0.433333333
1.39E+18	2021-05-17T00:55:47.000Z	0	0	0.5	0.5
1.39E+18	2021-05-17T06:36:36.000Z	1	0	0.372222222	0.366666667
1.39E+18	2021-05-17T06:42:23.000Z	0	0	0	0
1.39E+18	2021-05-17T06:44:17.000Z	1	0	-0.25	0.888888889
1.39E+18	2021-05-17T07:30:00.000Z	0	1	0.111111111	0.666666667
1.39E+18	2021-05-17T08:19:35.000Z	0	0	-0.053571429	0.348214286
1.39E+18	2021-05-17T09:27:14.000Z	0	3	0	0
1.39E+18	2021-05-17T10:32:09.000Z	0	0	0	0
1.39E+18	2021-05-17T11:01:13.000Z	0	0	0.111111111	0.666666667
1.39E+18	2021-05-17T12:11:19.000Z	0	0	0	0.2375
1.39E+18	2021-05-17T12:12:46.000Z	1	1	0.8	0.75
1.39E+18	2021-05-17T12:18:27.000Z	0	0	-0.05	0.378571429
1.39E+18	2021-05-17T12:23:58.000Z	0	0	0.112	0.248
1.39E+18	2021-05-17T12:25:57.000Z	0	0	0.003311688	0.478376623
1.39E+18	2021-05-17T12:28:22.000Z	0	0	-0.027395833	0.3596875
1.39E+18	2021-05-17T12:34:56.000Z	0	1	0.258333333	0.4
1.39E+18	2021-05-17T12:35:35.000Z	0	0	0.091666667	0.65
1.39E+18	2021-05-17T13:55:56.000Z	0	0	0.09375	0.44375
1.39E+18	2021-05-17T14:01:38.000Z	5	7	0.416666667	0.5
1.39E+18	2021-05-17T14:05:53.000Z	0	2	0.333333333	0.5
1.39E+18	2021-05-17T14:43:48.000Z	1	0	0.2875	0.23
1.39E+18	2021-05-17T14:56:59.000Z	0	0	0	0
1.39E+18	2021-05-17T15:28:52.000Z	0	0	0	0
1.39E+18	2021-05-17T15:44:55.000Z	0	0	-0.1	0.6
1.39E+18	2021-05-17T18:36:30.000Z	0	0	0.25	0.333333333
1.39E+18	2021-05-17T19:00:01.000Z	0	0	0	0.5
1.39E+18	2021-05-17T19:22:39.000Z	55	3	0.5	0.8
1.39E+18	2021-05-17T19:24:24.000Z	0	0	0	0
1.39E+18	2021-05-17T19:28:42.000Z	0	0	0.146666667	0.253333333
1.39E+18	2021-05-17T19:35:45.000Z	1	0	0	0
1.39E+18	2021-05-17T19:37:37.000Z	0	0	0	0
1.39E+18	2021-05-17T19:37:50.000Z	1	0	0.4	0.65
1.39E+18	2021-05-17T19:46:18.000Z	0	0	0	0
1.39E+18	2021-05-17T19:49:02.000Z	0	0	0	0.3
1.39E+18	2021-05-17T19:52:06.000Z	1	0	-0.074305556	0.088888889
1.39E+18	2021-05-17T20:22:24.000Z	0	0	-0.5	1
1.39E+18	2021-05-17T20:26:17.000Z	0	0	0.1625	0.498333333
1.39E+18	2021-05-17T21:34:15.000Z	0	0	0	0.5
1.39E+18	2021-05-17T22:39:46.000Z	1	0	0.6	0.9
1.39E+18	2021-05-18T08:06:45.000Z	0	0	-0.325	0.5625
1.39E+18	2021-05-18T09:54:49.000Z	2	0	0.1	0.1
1.39E+18	2021-05-18T10:22:36.000Z	0	0	0.228571429	0.344047619
1.39E+18	2021-05-18T13:06:55.000Z	2	0	0	0
1.39E+18	2021-05-18T13:37:24.000Z	0	0	0.1	0.1
1.39E+18	2021-05-18T15:07:27.000Z	0	0	0.2	0.1
1.39E+18	2021-05-18T15:33:07.000Z	0	0	0	0
1.39E+18	2021-05-18T16:18:04.000Z	4	0	-0.266666667	0.733333333
1.39E+18	2021-05-18T16:30:31.000Z	0	0	0.25	0.25
1.39E+18	2021-05-18T17:22:58.000Z	1	0	-0.266666667	0.422222222
1.39E+18	2021-05-18T17:28:40.000Z	0	0	0.105454545	0.174090909
1.39E+18	2021-05-18T17:29:51.000Z	0	0	0.2	0.2
1.39E+18	2021-05-18T17:45:04.000Z	4	2	0.85	0.9
1.39E+18	2021-05-18T23:10:33.000Z	0	0	-0.7	0.666666667
1.39E+18	2021-05-18T23:11:14.000Z	0	0	0.35	0.35
1.39E+18	2021-05-19T06:46:06.000Z	0	0	0.083333333	0.444444444
1.39E+18	2021-05-19T09:40:46.000Z	0	0	0	0.125
1.39E+18	2021-05-19T12:01:36.000Z	0	0	0	0.125
1.40E+18	2021-05-19T13:42:45.000Z	0	0	0.277777778	0.533333333
1.40E+18	2021-05-19T16:24:47.000Z	0	0	0.058333333	0.45
1.40E+18	2021-05-19T16:26:24.000Z	0	0	0	0
1.40E+18	2021-05-19T17:09:50.000Z	1	0	0.0625	0.208333333
1.40E+18	2021-05-19T17:58:11.000Z	0	1	0	0.345
1.40E+18	2021-05-19T19:15:00.000Z	0	0	0	0
1.40E+18	2021-05-19T21:00:39.000Z	0	0	0	0
1.40E+18	2021-05-20T03:01:55.000Z	0	0	-0.118518519	0.12962963
1.40E+18	2021-05-20T04:38:09.000Z	1	0	0.5	0.533333333
1.40E+18	2021-05-20T09:11:49.000Z	0	0	-0.1875	0.4625
1.40E+18	2021-05-20T09:47:38.000Z	1	1	0	1
1.40E+18	2021-05-20T09:53:54.000Z	0	0	-0.0625	0.672222222
1.40E+18	2021-05-20T11:06:30.000Z	0	0	0	0
1.40E+18	2021-05-20T12:30:13.000Z	0	0	0.25	0.25
1.40E+18	2021-05-20T12:38:28.000Z	0	0	0.1	0.4
1.40E+18	2021-05-20T14:02:09.000Z	0	0	0.111111111	0.666666667
1.40E+18	2021-05-20T14:25:19.000Z	1	0	0	0
1.40E+18	2021-05-20T14:26:49.000Z	5	6	0.275	0.2375
1.40E+18	2021-05-20T15:19:16.000Z	1	0	0.333333333	0.666666667
1.40E+18	2021-05-20T15:23:08.000Z	0	0	-0.1	0.083333333
1.40E+18	2021-05-20T15:27:40.000Z	0	0	0	0
1.40E+18	2021-05-20T16:03:26.000Z	1	0	0	0
1.40E+18	2021-05-20T16:26:24.000Z	0	0	0	0
1.40E+18	2021-05-20T17:58:42.000Z	0	0	-0.158333333	0.65
1.40E+18	2021-05-21T06:37:34.000Z	0	0	-0.092708333	0.170833333
1.40E+18	2021-05-21T09:02:19.000Z	6	0	0.4625	0.625
1.40E+18	2021-05-21T11:00:50.000Z	0	0	0	0
1.40E+18	2021-05-22T00:25:30.000Z	2	0	-0.388095238	0.619047619
1.40E+18	2021-05-22T03:52:58.000Z	0	0	0.233333333	0.366666667
1.40E+18	2021-05-22T05:56:10.000Z	0	0	0.5	0.625
1.40E+18	2021-05-22T06:45:06.000Z	0	0	0	0
1.40E+18	2021-05-22T07:28:00.000Z	1	0	0.111111111	0.666666667
1.40E+18	2021-05-22T07:29:39.000Z	0	0	0	0.375
1.40E+18	2021-05-22T07:40:07.000Z	0	0	0.2	0.25
1.40E+18	2021-05-22T08:05:02.000Z	1	1	0.85	0.9
1.40E+18	2021-05-22T08:10:39.000Z	0	0	-0.6	0.675
1.40E+18	2021-05-22T08:11:02.000Z	0	0	-0.3	0.55
1.40E+18	2021-05-22T09:00:00.000Z	0	0	0.275	0.2375
1.40E+18	2021-05-22T09:00:19.000Z	1	1	0	0
1.40E+18	2021-05-22T09:23:41.000Z	0	0	0.111111111	0.666666667
1.40E+18	2021-05-22T10:18:52.000Z	0	0	0.558333333	0.791666667
1.40E+18	2021-05-22T10:21:13.000Z	1	0	-0.12	0.525
1.40E+18	2021-05-22T10:21:51.000Z	1	0	-0.7	0.666666667
1.40E+18	2021-05-22T10:29:53.000Z	1	0	-0.05	0.1
1.40E+18	2021-05-22T10:30:09.000Z	1	2	0.6	0.65
1.40E+18	2021-05-22T10:35:46.000Z	2	2	-0.425	0.8
1.40E+18	2021-05-22T11:00:00.000Z	0	0	0.25	0.25
1.40E+18	2021-05-22T11:00:02.000Z	0	0	0.25	0.25
1.40E+18	2021-05-22T11:03:09.000Z	0	0	0	0
1.40E+18	2021-05-22T11:48:36.000Z	0	0	0	0
1.40E+18	2021-05-22T11:49:29.000Z	2	0	0	0
1.40E+18	2021-05-22T11:50:10.000Z	1	0	0.2	0.3
1.40E+18	2021-05-22T11:50:22.000Z	1	0	0.125	0.166666667
1.40E+18	2021-05-22T11:51:07.000Z	1	0	0.416666667	0.5
1.40E+18	2021-05-22T12:02:00.000Z	1	0	0	0
1.40E+18	2021-05-22T12:19:00.000Z	1	0	0.25	0.25
1.40E+18	2021-05-22T15:05:04.000Z	0	0	0.25	0.25
1.40E+18	2021-05-22T18:05:00.000Z	0	1	0.533333333	0.7
1.40E+18	2021-05-22T19:03:05.000Z	2	0	0.328125	0.5
1.40E+18	2021-05-23T07:05:03.000Z	1	1	0.25	0.25
1.40E+18	2021-05-23T08:00:00.000Z	0	0	0.25	0.25
1.40E+18	2021-05-23T08:27:55.000Z	1	0	0.2	0.2
1.40E+18	2021-05-23T08:35:02.000Z	1	0	0.111111111	0.666666667
1.40E+18	2021-05-23T10:17:47.000Z	1	0	0.25	0.375
1.40E+18	2021-05-23T10:35:03.000Z	2	2	0.5	0.55
1.40E+18	2021-05-23T12:00:01.000Z	0	0	-0.083333333	0.75
1.40E+18	2021-05-23T12:06:22.000Z	0	0	0.1125	0.133333333
1.40E+18	2021-05-23T14:30:56.000Z	2	0	0.7	0.6
1.40E+18	2021-05-23T18:39:57.000Z	0	0	0.1	0.4
1.40E+18	2021-05-23T19:09:53.000Z	2	0	0.25	0.3625
1.40E+18	2021-05-23T19:32:00.000Z	0	0	0	0
1.40E+18	2021-05-23T20:37:19.000Z	0	0	-0.022857143	0.267142857
1.40E+18	2021-05-24T07:43:49.000Z	0	0	0.045833333	0.3625
1.40E+18	2021-05-24T09:17:53.000Z	0	0	0.2	0.2
1.40E+18	2021-05-24T12:25:55.000Z	0	0	-0.083333333	0.75
1.40E+18	2021-05-24T12:41:52.000Z	4	2	-0.118518519	0.12962963
1.40E+18	2021-05-24T15:25:00.000Z	0	0	0.111111111	0.666666667
1.40E+18	2021-05-24T16:02:47.000Z	1	1	0.111111111	0.666666667
1.40E+18	2021-05-24T19:15:00.000Z	0	1	0.533333333	0.7
1.40E+18	2021-05-24T21:50:22.000Z	2	0	0	0.329166667
1.40E+18	2021-05-24T21:53:15.000Z	3	0	0	0.363888889
1.40E+18	2021-05-24T21:55:35.000Z	1	0	-0.175	0.8
1.40E+18	2021-05-25T06:07:11.000Z	0	0	0	0
1.40E+18	2021-05-25T06:56:48.000Z	0	0	0.4	0.633333333
1.40E+18	2021-05-25T08:05:07.000Z	3	1	0.25	0.25
1.40E+18	2021-05-25T08:25:52.000Z	0	2	0.533333333	0.7
1.40E+18	2021-05-25T08:35:03.000Z	2	1	0.85	0.9
1.40E+18	2021-05-25T08:55:55.000Z	0	0	0	0.076923077
1.40E+18	2021-05-25T09:49:30.000Z	0	0	0	0.333333333
1.40E+18	2021-05-25T14:05:48.000Z	0	0	0.5	0.5
1.40E+18	2021-05-25T16:02:28.000Z	1	1	0.25	0.25
1.40E+18	2021-05-25T17:03:41.000Z	2	2	0.225	0.325
1.40E+18	2021-05-25T18:00:02.000Z	0	1	0.533333333	0.7
1.40E+18	2021-05-26T10:04:12.000Z	3	0	-0.065039063	0.475
1.40E+18	2021-05-26T10:14:53.000Z	1	0	0	0
1.40E+18	2021-05-26T11:01:11.000Z	0	0	0.5	0.5
1.40E+18	2021-05-26T11:15:15.000Z	0	0	0	0
1.40E+18	2021-05-26T11:18:05.000Z	0	0	0.035	0.435
1.40E+18	2021-05-26T11:53:32.000Z	0	0	0.1125	0.383333333
1.40E+18	2021-05-26T12:19:10.000Z	0	0	-0.125	0.4
1.40E+18	2021-05-26T15:01:14.000Z	0	0	0	0
1.40E+18	2021-05-26T15:13:16.000Z	1	0	0.127840909	0.303977273
1.40E+18	2021-05-26T15:39:44.000Z	0	0	0.009722222	0.533333333
1.40E+18	2021-05-26T15:43:59.000Z	1	0	-0.116666667	0.595
1.40E+18	2021-05-26T16:48:53.000Z	0	0	0	0.21
1.40E+18	2021-05-26T17:53:55.000Z	0	0	0.2	0.2
1.40E+18	2021-05-26T20:15:18.000Z	0	0	0	0
1.40E+18	2021-05-27T06:22:16.000Z	0	0	0.26	0.39
1.40E+18	2021-05-27T07:17:33.000Z	2	0	-0.416666667	1
1.40E+18	2021-05-27T07:45:00.000Z	0	1	0.025	0.1
1.40E+18	2021-05-27T07:55:30.000Z	0	0	0.5	0.5
1.40E+18	2021-05-27T08:45:15.000Z	1	0	0	0
1.40E+18	2021-05-27T09:42:06.000Z	0	0	0	0
1.40E+18	2021-05-27T10:13:42.000Z	0	1	0	0.25
1.40E+18	2021-05-27T10:25:03.000Z	1	0	0.012121212	0.333333333
1.40E+18	2021-05-27T10:25:53.000Z	8	10	0.85	0.9
1.40E+18	2021-05-27T10:27:32.000Z	0	1	0.066666667	0.616666667
1.40E+18	2021-05-27T11:09:31.000Z	0	0	0.285714286	0.535714286
1.40E+18	2021-05-27T11:30:44.000Z	0	0	0	0
1.40E+18	2021-05-27T13:51:01.000Z	0	0	0.225	0.266666667
1.40E+18	2021-05-27T15:30:00.000Z	1	2	0.533333333	0.7
1.40E+18	2021-05-27T16:20:53.000Z	0	0	-0.1	0.2
1.40E+18	2021-05-27T17:00:00.000Z	0	0	0.25	0.25
1.40E+18	2021-05-28T07:23:21.000Z	0	0	0	1
1.40E+18	2021-05-28T07:30:00.000Z	0	0	-0.083333333	0.75
1.40E+18	2021-05-28T10:30:00.000Z	0	0	0.225	0.325
1.40E+18	2021-05-28T12:51:56.000Z	0	0	0.375	0.4625
1.40E+18	2021-05-28T14:28:25.000Z	1	7	0.25	0.25
1.40E+18	2021-05-28T14:33:05.000Z	1	5	0	0
1.40E+18	2021-05-28T15:00:53.000Z	0	2	0.1	0.4
1.40E+18	2021-05-28T16:02:45.000Z	0	0	0.25	0.25
1.40E+18	2021-05-28T16:05:10.000Z	44	26	0.5	0.5
1.40E+18	2021-05-28T16:13:29.000Z	0	0	0.0625	0.35
1.40E+18	2021-05-28T16:27:46.000Z	1	0	-0.5	0.9
1.40E+18	2021-05-28T16:30:13.000Z	0	0	0	0
1.40E+18	2021-05-28T16:32:34.000Z	1	0	0	0
1.40E+18	2021-05-28T16:33:48.000Z	0	0	0	0
1.40E+18	2021-05-28T16:35:09.000Z	0	0	0	0
1.40E+18	2021-05-28T16:37:34.000Z	2	0	0.5	0.5
1.40E+18	2021-05-28T16:41:50.000Z	2	0	0	0
1.40E+18	2021-05-28T16:47:15.000Z	0	0	0	0.2
1.40E+18	2021-05-28T17:00:42.000Z	0	0	0.225568182	0.417613636
1.40E+18	2021-05-28T17:34:09.000Z	0	0	0	0
1.40E+18	2021-05-28T17:47:31.000Z	0	0	-0.2	0.4
1.40E+18	2021-05-28T17:58:28.000Z	0	0	0	0
1.40E+18	2021-05-28T17:58:50.000Z	1	0	0	0
1.40E+18	2021-05-28T18:01:12.000Z	1	0	0	0
1.40E+18	2021-05-28T18:30:54.000Z	0	0	-0.5	0.9
1.40E+18	2021-05-28T20:24:10.000Z	1	0	0.016666667	0.033333333
1.40E+18	2021-05-28T22:20:03.000Z	0	0	0	0
1.40E+18	2021-05-28T23:42:56.000Z	1	0	0	0.1
1.40E+18	2021-05-29T07:34:28.000Z	0	0	0	0
1.40E+18	2021-05-29T07:45:00.000Z	0	0	0.111111111	0.666666667
1.40E+18	2021-05-29T09:38:03.000Z	0	0	0	0.333333333
1.40E+18	2021-05-29T10:00:29.000Z	2	0	0.6	0.65
1.40E+18	2021-05-29T11:05:03.000Z	0	0	0.25	0.25
1.40E+18	2021-05-29T12:33:00.000Z	0	0	0.033333333	0.175
1.40E+18	2021-05-29T12:34:00.000Z	0	0	0.25	0.25
1.40E+18	2021-05-29T12:40:43.000Z	0	0	0	0
1.40E+18	2021-05-29T15:40:04.000Z	1	2	0.5	0.5
1.40E+18	2021-05-29T16:00:38.000Z	0	0	0	0
1.40E+18	2021-05-29T16:08:15.000Z	0	0	0	0
1.40E+18	2021-05-29T16:10:25.000Z	0	0	0	0
1.40E+18	2021-05-29T17:01:07.000Z	1	1	0.5	0.5
1.40E+18	2021-05-29T20:43:56.000Z	1	0	0	1
1.40E+18	2021-05-29T20:47:58.000Z	1	0	0	0.357142857
1.40E+18	2021-05-29T21:04:30.000Z	0	0	0.5	0.694444444
1.40E+18	2021-05-29T21:08:49.000Z	0	0	0	0
1.40E+18	2021-05-29T21:13:44.000Z	1	1	-0.325	0.641666667
1.40E+18	2021-05-29T21:21:07.000Z	1	0	0.1	0.4375
1.40E+18	2021-05-30T07:33:27.000Z	1	0	0.113636364	0.772727273
1.40E+18	2021-05-30T07:34:21.000Z	0	0	0	0
1.40E+18	2021-05-30T07:43:07.000Z	0	0	-0.5	0.5
1.40E+18	2021-05-30T08:05:56.000Z	0	0	0.3	0.333333333
1.40E+18	2021-05-30T09:00:01.000Z	1	0	0.4	0.8
1.40E+18	2021-05-30T13:43:55.000Z	9	4	0.416666667	0.5
1.40E+18	2021-05-30T16:54:07.000Z	0	1	-0.145833333	0.270833333
1.40E+18	2021-05-30T18:12:10.000Z	2	0	0	0
1.40E+18	2021-05-30T20:29:18.000Z	0	0	0	0
1.40E+18	2021-05-31T08:20:00.000Z	4	3	0.111111111	0.666666667
1.40E+18	2021-05-31T09:01:00.000Z	0	0	0.5	0.5
1.40E+18	2021-05-31T11:38:13.000Z	19	0	0.316666667	0.641666667
1.40E+18	2021-05-31T15:00:01.000Z	2	1	-0.083333333	0.75
1.40E+18	2021-05-31T15:06:32.000Z	13	7	0.5	0.5
1.40E+18	2021-05-31T18:33:37.000Z	0	0	-0.111111111	0.327777778
1.40E+18	2021-05-31T18:39:00.000Z	0	0	0	0
1.40E+18	2021-05-31T18:52:29.000Z	0	0	-0.015625	0.255208333
1.40E+18	2021-05-31T18:52:45.000Z	0	0	-0.015625	0.255208333
1.40E+18	2021-05-31T19:00:34.000Z	0	0	0	0
1.40E+18	2021-05-31T20:18:26.000Z	0	0	0	0.066666667
