# Supplementary material for: Critical reflections on three popular computational linguistic approaches to examine Twitter discourses
Source: PeerJ Comput Sci. 2023 Jan 30;9:e1211. doi: 10.7717/peerj-cs.1211 (PMC10280252; doi:10.7717/peerj-cs.1211)
Supplement: Supplemental Information 1 [file peerj-cs-09-1211-s001.zip › Supplementary_Material_PeerJ_Oct22/Supplementary Material/Sentiment Analysis TextBlob cleaned data NHS/06-21.csv]

EntryID	Published	FavouriteCount	Retweets	Sentiment	Subjectivity
1.40E+18	2021-06-01T07:40:56.000Z	0	0	-0.166666667	0.433333333
1.40E+18	2021-06-01T08:38:00.000Z	3	2	-0.083333333	0.75
1.40E+18	2021-06-01T08:48:54.000Z	2	0	0.3125	0.9
1.40E+18	2021-06-01T10:08:28.000Z	1	0	-0.4	1
1.40E+18	2021-06-01T10:11:42.000Z	0	0	0.65	0.625
1.40E+18	2021-06-01T11:00:41.000Z	0	0	0	0
1.40E+18	2021-06-01T11:01:07.000Z	1	0	0	0
1.40E+18	2021-06-01T11:44:36.000Z	0	0	-0.0859375	0.295625
1.40E+18	2021-06-01T12:40:57.000Z	2	0	0.75	0.9
1.40E+18	2021-06-01T13:30:00.000Z	0	0	0.225	0.325
1.40E+18	2021-06-01T13:35:31.000Z	6	2	0	0
1.40E+18	2021-06-01T13:39:55.000Z	0	0	0	1
1.40E+18	2021-06-01T14:15:00.000Z	1	0	0.111111111	0.666666667
1.40E+18	2021-06-01T14:56:22.000Z	0	0	0.258333333	0.491666667
1.40E+18	2021-06-01T15:00:02.000Z	0	0	0.416666667	0.5
1.40E+18	2021-06-01T16:02:20.000Z	0	0	0.2	0.266666667
1.40E+18	2021-06-01T18:27:31.000Z	0	0	0	0
1.40E+18	2021-06-01T18:54:20.000Z	0	0	0	0.1
1.40E+18	2021-06-01T19:30:04.000Z	0	0	-0.104166667	0.729166667
1.40E+18	2021-06-02T08:41:37.000Z	0	0	-0.015625	0.255208333
1.40E+18	2021-06-02T09:41:00.000Z	2	2	0.5	0.5
1.40E+18	2021-06-02T10:35:13.000Z	0	0	0.2	0.5
1.40E+18	2021-06-02T11:19:25.000Z	0	0	0.0625	0.333333333
1.40E+18	2021-06-02T15:51:02.000Z	0	1	0.25	0.483333333
1.40E+18	2021-06-02T17:33:09.000Z	0	0	0.0625	0.189583333
1.40E+18	2021-06-02T18:04:34.000Z	0	0	0.25	0.3125
1.40E+18	2021-06-02T21:58:14.000Z	0	0	-0.333333333	0.5625
1.40E+18	2021-06-03T06:23:54.000Z	0	0	-0.015625	0.255208333
1.40E+18	2021-06-03T07:19:11.000Z	1	0	0.078125	0.477083333
1.40E+18	2021-06-03T07:20:12.000Z	0	0	0.1	0.6
1.40E+18	2021-06-03T07:25:48.000Z	1	0	0	0
1.40E+18	2021-06-03T11:30:24.000Z	2	1	0	0
1.40E+18	2021-06-03T11:33:22.000Z	0	1	0.25	0.5
1.40E+18	2021-06-03T11:34:15.000Z	0	0	0.5	0.6
1.40E+18	2021-06-03T11:36:31.000Z	1	0	0.65	0.875
1.40E+18	2021-06-03T12:59:25.000Z	0	0	0.8	1
1.40E+18	2021-06-03T13:31:19.000Z	123	7	0.272222222	0.508333333
1.40E+18	2021-06-03T13:35:53.000Z	1	0	0	0
1.40E+18	2021-06-03T13:42:16.000Z	0	0	0	0.333333333
1.40E+18	2021-06-03T13:45:41.000Z	0	0	0.55	1
1.40E+18	2021-06-03T13:49:49.000Z	2	0	0.9375	0.8
1.40E+18	2021-06-03T14:00:00.000Z	0	0	0.18	0.26
1.40E+18	2021-06-03T14:02:37.000Z	0	0	0.04	0.206666667
1.40E+18	2021-06-03T14:06:59.000Z	0	0	-0.125	0.375
1.40E+18	2021-06-03T14:20:08.000Z	0	1	0.5	0.5
1.40E+18	2021-06-03T14:20:27.000Z	0	1	-0.033806818	0.423863636
1.40E+18	2021-06-03T15:19:06.000Z	1	0	0.408333333	0.561111111
1.40E+18	2021-06-03T16:29:21.000Z	0	0	0.0875	0.358333333
1.40E+18	2021-06-03T16:31:28.000Z	1	0	0.2	0.5
1.40E+18	2021-06-03T17:14:59.000Z	0	0	-0.155555556	0.288888889
1.40E+18	2021-06-03T17:38:29.000Z	1	0	0.3375	0.5625
1.40E+18	2021-06-03T19:03:25.000Z	1	0	0	0
1.40E+18	2021-06-03T19:31:06.000Z	1	0	0.5	0.666666667
1.40E+18	2021-06-03T19:37:55.000Z	0	0	0.059090909	0.363636364
1.40E+18	2021-06-03T21:32:10.000Z	1	0	0	0
1.40E+18	2021-06-04T00:31:56.000Z	0	0	0.4	0.679166667
1.40E+18	2021-06-04T02:18:11.000Z	0	0	0.12	0.365
1.40E+18	2021-06-04T02:45:42.000Z	0	0	0	0
1.40E+18	2021-06-04T06:42:24.000Z	0	0	-0.25	0.25
1.40E+18	2021-06-04T08:02:26.000Z	0	0	0.5	0.5
1.40E+18	2021-06-04T09:29:18.000Z	1	0	0.808333333	0.766666667
1.40E+18	2021-06-04T11:12:51.000Z	1	0	0.45	0.45
1.40E+18	2021-06-04T11:30:00.000Z	0	0	0.277777778	0.333333333
1.40E+18	2021-06-04T13:08:03.000Z	0	0	0.142857143	0.517857143
1.40E+18	2021-06-04T14:20:08.000Z	0	1	0.5	0.5
1.40E+18	2021-06-04T15:18:42.000Z	0	0	0.2	0.2
1.40E+18	2021-06-04T15:30:01.000Z	0	1	-0.009427609	0.278114478
1.40E+18	2021-06-04T16:03:00.000Z	0	0	0.25	0.25
1.40E+18	2021-06-04T20:27:01.000Z	0	0	-0.125	0.375
1.40E+18	2021-06-04T21:15:15.000Z	0	0	0.25	0.283333333
1.40E+18	2021-06-05T10:06:21.000Z	0	0	0.15	0.325
1.40E+18	2021-06-05T10:30:00.000Z	15	6	0.55	0.575
1.40E+18	2021-06-05T10:31:43.000Z	0	0	0.55	0.575
1.40E+18	2021-06-05T10:35:42.000Z	0	0	-3.70E-17	0.433333333
1.40E+18	2021-06-05T11:45:38.000Z	0	0	0.075757576	0.469318182
1.40E+18	2021-06-05T11:50:58.000Z	0	0	0	0.025
1.40E+18	2021-06-05T13:01:22.000Z	0	0	0	0
1.40E+18	2021-06-05T14:14:55.000Z	0	0	-0.3125	0.2875
1.40E+18	2021-06-05T15:02:02.000Z	0	2	0	0
1.40E+18	2021-06-05T15:25:23.000Z	3	0	0.154166667	0.258333333
1.40E+18	2021-06-05T17:18:40.000Z	0	0	0	0
1.40E+18	2021-06-05T17:39:15.000Z	1	0	-0.39	1
1.40E+18	2021-06-05T18:07:12.000Z	0	0	0.136363636	0.5
1.40E+18	2021-06-05T18:28:48.000Z	1	3	1	1
1.40E+18	2021-06-05T18:32:08.000Z	2	1	0	0
1.40E+18	2021-06-05T18:33:23.000Z	2	2	-0.125	0.375
1.40E+18	2021-06-06T06:30:06.000Z	0	0	0	0
1.40E+18	2021-06-06T07:34:45.000Z	0	2	0	0
1.40E+18	2021-06-06T08:30:09.000Z	1	1	0	0
1.40E+18	2021-06-06T08:37:52.000Z	1	0	0.1875	0.633333333
1.40E+18	2021-06-06T08:50:53.000Z	0	0	0	0
1.40E+18	2021-06-06T09:00:00.000Z	0	0	0.4	0.8
1.40E+18	2021-06-06T09:20:02.000Z	1	1	0.5	0.5
1.40E+18	2021-06-06T09:22:31.000Z	0	0	0	0
1.40E+18	2021-06-06T09:56:53.000Z	0	0	0	0
1.40E+18	2021-06-06T12:00:00.000Z	1	1	0.416666667	0.5
1.40E+18	2021-06-06T12:15:07.000Z	0	0	0.8	0.75
1.40E+18	2021-06-06T13:47:25.000Z	0	0	-0.033333333	0.133333333
1.40E+18	2021-06-07T07:17:22.000Z	0	0	0.5	0.5
1.40E+18	2021-06-07T07:30:00.000Z	0	1	0.2	0.4
1.40E+18	2021-06-07T10:02:01.000Z	1	2	0	0
1.40E+18	2021-06-07T11:01:06.000Z	0	1	0.5	0.5
1.40E+18	2021-06-07T11:30:40.000Z	0	0	0.2	0.4
1.40E+18	2021-06-07T11:55:33.000Z	0	0	0.7	0.6
1.40E+18	2021-06-07T12:09:16.000Z	0	0	0	0.333333333
1.40E+18	2021-06-07T12:25:24.000Z	0	1	0.125454545	0.654090909
1.40E+18	2021-06-07T12:44:11.000Z	1	0	0	0
1.40E+18	2021-06-07T12:51:17.000Z	1	0	0	0
1.40E+18	2021-06-07T16:48:06.000Z	0	0	0.0625	0.083333333
1.40E+18	2021-06-07T21:07:23.000Z	6	0	0	0
1.40E+18	2021-06-07T21:13:41.000Z	1	0	0.416666667	0.5
1.40E+18	2021-06-07T21:15:54.000Z	1	0	0	0.125
1.40E+18	2021-06-07T21:18:24.000Z	1	0	0	0
1.40E+18	2021-06-08T06:05:25.000Z	5	0	0	0
1.40E+18	2021-06-08T06:47:57.000Z	0	0	0	0
1.40E+18	2021-06-08T07:08:02.000Z	1	1	0.55	0.575
1.40E+18	2021-06-08T07:16:27.000Z	0	0	-0.023214286	0.258928571
1.40E+18	2021-06-08T07:30:00.000Z	0	4	-0.083333333	0.75
1.40E+18	2021-06-08T09:30:00.000Z	0	1	0.5	0.888888889
1.40E+18	2021-06-08T09:30:00.000Z	1	1	0.5	0.888888889
1.40E+18	2021-06-08T09:38:29.000Z	2	0	0.175	0.266666667
1.40E+18	2021-06-08T10:22:11.000Z	0	0	0	0
1.40E+18	2021-06-08T10:26:32.000Z	0	0	-0.316666667	0.3
1.40E+18	2021-06-08T10:32:03.000Z	5	4	0.231818182	0.411363636
1.40E+18	2021-06-08T10:40:25.000Z	1	0	0.208333333	0.283333333
1.40E+18	2021-06-08T11:00:01.000Z	1	1	0.416666667	0.5
1.40E+18	2021-06-08T11:05:30.000Z	0	0	-0.083333333	0.75
1.40E+18	2021-06-08T15:10:03.000Z	0	0	0.7	0.8
1.40E+18	2021-06-08T16:30:35.000Z	0	0	0.25	0.25
1.40E+18	2021-06-08T16:39:37.000Z	0	0	-0.125	0.375
1.40E+18	2021-06-08T17:17:03.000Z	1	0	0	0
1.40E+18	2021-06-08T19:42:50.000Z	0	1	0.8	0.75
1.40E+18	2021-06-09T06:50:25.000Z	1	0	0.208333333	0.316666667
1.40E+18	2021-06-09T07:30:03.000Z	2	1	0.5	0.888888889
1.40E+18	2021-06-09T07:33:07.000Z	1	0	0.40625	0.26
1.40E+18	2021-06-09T09:07:20.000Z	0	0	0	0
1.40E+18	2021-06-09T10:26:41.000Z	0	0	0.333333333	0.641666667
1.40E+18	2021-06-09T11:28:38.000Z	0	0	0	0
1.40E+18	2021-06-09T12:32:17.000Z	0	0	0.181818182	0.522727273
1.40E+18	2021-06-09T14:10:22.000Z	0	0	0	0
1.40E+18	2021-06-09T20:30:19.000Z	1	0	0.266666667	0.45
1.40E+18	2021-06-09T22:11:53.000Z	0	0	-0.4	0.7
1.40E+18	2021-06-09T23:53:04.000Z	0	0	-0.091666667	0.266666667
1.40E+18	2021-06-10T06:57:45.000Z	0	0	0.05	0.539583333
1.40E+18	2021-06-10T07:33:17.000Z	0	0	0.053282828	0.461868687
1.40E+18	2021-06-10T07:34:17.000Z	1	0	0	0
1.40E+18	2021-06-10T08:34:39.000Z	0	0	0.35	0.35
1.40E+18	2021-06-10T09:54:44.000Z	0	0	-0.025	0.294230769
1.40E+18	2021-06-10T11:00:00.000Z	0	1	0.416666667	0.5
1.40E+18	2021-06-10T13:08:03.000Z	1	0	0.55	0.575
1.40E+18	2021-06-10T17:02:38.000Z	2	0	0.7	0.8
1.40E+18	2021-06-10T17:03:13.000Z	1	0	-0.3	0.4
1.40E+18	2021-06-10T17:13:19.000Z	0	0	0	0.125
1.40E+18	2021-06-10T17:16:14.000Z	0	0	0.54	0.425
1.40E+18	2021-06-10T17:18:18.000Z	0	0	0	0
1.40E+18	2021-06-10T17:38:58.000Z	1	0	0.047222222	0.644444444
1.40E+18	2021-06-10T17:52:01.000Z	0	0	0.3	0.5
1.40E+18	2021-06-10T17:54:31.000Z	0	0	0	0.125
1.40E+18	2021-06-10T18:58:14.000Z	0	0	0.4	0.9
1.40E+18	2021-06-10T19:29:29.000Z	0	0	0	0.125
1.40E+18	2021-06-10T19:49:23.000Z	0	0	0	0.5625
1.40E+18	2021-06-10T19:57:29.000Z	1	2	-0.25	1
1.40E+18	2021-06-10T21:42:55.000Z	1	0	0	0
1.40E+18	2021-06-11T05:52:18.000Z	0	0	0	0
1.40E+18	2021-06-11T07:34:15.000Z	0	0	0.55	0.575
1.40E+18	2021-06-11T09:00:01.000Z	8	5	-0.116666667	0.329166667
1.40E+18	2021-06-11T09:16:09.000Z	1	0	0.5	0.888888889
1.40E+18	2021-06-11T12:01:41.000Z	0	0	0	0.55
1.40E+18	2021-06-11T14:00:32.000Z	0	0	0.366666667	0.5
1.40E+18	2021-06-11T14:19:49.000Z	1	1	0.5	0.5
1.40E+18	2021-06-11T15:00:02.000Z	0	1	0.111111111	0.666666667
1.40E+18	2021-06-11T15:55:18.000Z	0	0	0.5	0.5625
1.40E+18	2021-06-11T16:57:02.000Z	2	1	0	0
1.40E+18	2021-06-11T17:00:31.000Z	0	0	0	0
1.40E+18	2021-06-11T17:00:52.000Z	0	0	0.7	0.8
1.40E+18	2021-06-11T17:36:36.000Z	0	0	0.112121212	0.284848485
1.40E+18	2021-06-11T17:54:07.000Z	0	0	0.3625	0.5
1.40E+18	2021-06-11T18:15:10.000Z	3	2	0.5	0.5
1.40E+18	2021-06-11T21:59:09.000Z	0	0	0.225	0.6
1.40E+18	2021-06-12T06:17:06.000Z	0	0	-0.666666667	1
1.40E+18	2021-06-12T07:34:53.000Z	0	1	0	0
1.40E+18	2021-06-12T08:00:26.000Z	1	1	0	0
1.40E+18	2021-06-12T09:00:00.000Z	0	1	0	0
1.40E+18	2021-06-12T09:00:02.000Z	0	0	0.4	0.8
1.40E+18	2021-06-12T09:09:16.000Z	0	0	0.139814815	0.287962963
1.40E+18	2021-06-12T09:24:03.000Z	1	0	-0.25	0.45
1.40E+18	2021-06-12T10:00:01.000Z	0	2	0.416666667	0.5
1.40E+18	2021-06-12T10:12:26.000Z	0	0	-0.2	0.4875
1.40E+18	2021-06-12T11:25:50.000Z	1	1	0.4	0.8
1.40E+18	2021-06-12T11:30:12.000Z	17	8	0.7	0.8
1.40E+18	2021-06-12T11:55:54.000Z	1	1	0.15	0.95
1.40E+18	2021-06-12T12:01:40.000Z	14	4	0.5	0.5
1.40E+18	2021-06-12T12:15:00.000Z	1	0	0	0.75
1.40E+18	2021-06-12T12:23:09.000Z	1	0	0.277430556	0.520486111
1.40E+18	2021-06-12T13:02:18.000Z	1	0	0.177777778	0.65
1.40E+18	2021-06-12T15:40:03.000Z	0	1	0.333333333	0.333333333
1.40E+18	2021-06-12T16:30:00.000Z	1	0	0.5	0.5
1.40E+18	2021-06-12T17:27:18.000Z	0	0	0	1
1.40E+18	2021-06-12T21:26:44.000Z	6	1	0.225	0.675
1.40E+18	2021-06-13T07:08:02.000Z	0	0	0.55	0.575
1.40E+18	2021-06-13T07:34:45.000Z	0	0	0.55	0.575
1.40E+18	2021-06-13T09:00:19.000Z	0	0	0.25	0.25
1.40E+18	2021-06-13T10:53:02.000Z	0	0	0	0
1.40E+18	2021-06-13T11:00:43.000Z	1	2	0.7	0.8
1.40E+18	2021-06-13T12:05:43.000Z	0	0	-0.015625	0.255208333
1.40E+18	2021-06-13T13:50:08.000Z	7	5	0.5	0.5
1.40E+18	2021-06-13T14:14:26.000Z	0	0	0.25	0.4
1.40E+18	2021-06-13T15:00:34.000Z	0	0	0.5	0.5
1.40E+18	2021-06-13T19:27:47.000Z	0	0	-0.625	0.9
1.40E+18	2021-06-14T07:30:00.000Z	0	1	0.18	0.26
1.40E+18	2021-06-14T08:00:02.000Z	0	0	0.5	0.5
1.40E+18	2021-06-14T08:38:42.000Z	0	0	0.5	0.5
1.40E+18	2021-06-14T08:46:35.000Z	0	0	-0.15	0.55
1.40E+18	2021-06-14T09:10:33.000Z	4	0	0	0.063888889
1.40E+18	2021-06-14T09:59:13.000Z	6	1	0.258074396	0.55
1.40E+18	2021-06-14T10:17:29.000Z	1	0	1	0.9
1.40E+18	2021-06-14T11:13:01.000Z	2	0	-0.213131313	0.781818182
1.40E+18	2021-06-14T11:46:26.000Z	0	0	-0.066666667	0.3
1.40E+18	2021-06-14T12:00:00.000Z	0	1	0.416666667	0.5
1.40E+18	2021-06-14T13:13:24.000Z	0	1	-0.125	0.3
1.40E+18	2021-06-14T13:20:26.000Z	0	0	-0.25	0.25
1.40E+18	2021-06-14T13:52:21.000Z	1	0	0.075757576	0.215151515
1.40E+18	2021-06-14T13:58:08.000Z	0	0	0	0.75
1.40E+18	2021-06-14T14:22:29.000Z	0	0	-0.375	0.225
1.40E+18	2021-06-14T15:15:05.000Z	0	0	0.2	0.2
1.40E+18	2021-06-14T15:38:52.000Z	0	0	-0.020833333	0.204166667
1.40E+18	2021-06-14T17:07:34.000Z	0	0	0.227272727	0.545454545
1.40E+18	2021-06-14T18:34:45.000Z	0	0	0.35	0.6
1.40E+18	2021-06-14T21:02:14.000Z	0	0	0	1
1.40E+18	2021-06-15T09:51:46.000Z	0	0	-0.4	0.6
1.40E+18	2021-06-15T10:00:22.000Z	0	0	0.075	0.3
1.40E+18	2021-06-15T11:04:51.000Z	0	0	0.1	0.1
1.40E+18	2021-06-15T11:24:06.000Z	28	4	0.4	0.45
1.40E+18	2021-06-15T13:14:16.000Z	0	0	-0.25	0.45
1.40E+18	2021-06-15T17:40:35.000Z	0	0	-0.5	0.9
1.40E+18	2021-06-15T17:41:26.000Z	0	0	0	0
1.40E+18	2021-06-15T18:03:10.000Z	10	2	0	0
1.41E+18	2021-06-16T06:16:25.000Z	0	0	-0.088888889	0.677777778
1.41E+18	2021-06-16T06:20:17.000Z	0	0	0.154166667	0.554166667
1.41E+18	2021-06-16T06:21:46.000Z	0	0	-0.0625	0.8125
1.41E+18	2021-06-16T06:22:40.000Z	0	0	0	0
1.41E+18	2021-06-16T06:23:55.000Z	1	0	-0.39	0.65
1.41E+18	2021-06-16T08:15:00.000Z	0	0	-0.083333333	0.75
1.41E+18	2021-06-16T09:26:18.000Z	0	1	-0.25	0.45
1.41E+18	2021-06-16T09:44:27.000Z	0	0	-0.033333333	0.816666667
1.41E+18	2021-06-16T10:08:43.000Z	0	1	-0.0625	0.2875
1.41E+18	2021-06-16T10:09:20.000Z	0	0	0.25	0.25
1.41E+18	2021-06-16T10:30:00.000Z	0	0	0.4	0.8
1.41E+18	2021-06-16T14:01:10.000Z	0	0	0.5	0.694444444
1.41E+18	2021-06-16T14:02:12.000Z	3	3	0.55	0.575
1.41E+18	2021-06-16T15:11:16.000Z	1	0	0	0
1.41E+18	2021-06-16T16:00:47.000Z	0	1	0.7	0.8
1.41E+18	2021-06-16T16:30:00.000Z	0	0	0.225	0.325
1.41E+18	2021-06-16T17:56:35.000Z	0	0	0	0
1.41E+18	2021-06-16T19:49:18.000Z	0	0	0.151515152	0.416666667
1.41E+18	2021-06-17T07:02:02.000Z	0	1	0	0
1.41E+18	2021-06-17T07:34:50.000Z	0	1	0	0
1.41E+18	2021-06-17T09:37:19.000Z	0	0	0	0
1.41E+18	2021-06-17T12:04:09.000Z	0	0	0.166666667	0.188888889
1.41E+18	2021-06-17T15:57:42.000Z	0	0	-0.166666667	0.433333333
1.41E+18	2021-06-17T17:08:03.000Z	0	0	0.55	0.575
1.41E+18	2021-06-17T17:11:17.000Z	1	0	0.35	0.425
1.41E+18	2021-06-17T20:15:15.000Z	30	3	0.216666667	0.604166667
1.41E+18	2021-06-18T00:16:33.000Z	0	0	0.227272727	0.545454545
1.41E+18	2021-06-18T07:34:13.000Z	0	0	0.55	0.575
1.41E+18	2021-06-18T08:42:46.000Z	0	0	-0.3	0.4
1.41E+18	2021-06-18T08:44:23.000Z	0	0	0.5	0.5
1.41E+18	2021-06-18T08:52:39.000Z	0	0	0.08	0.346666667
1.41E+18	2021-06-18T09:10:31.000Z	0	0	0.3	0.55
1.41E+18	2021-06-18T09:40:42.000Z	0	0	0	0
1.41E+18	2021-06-18T09:43:19.000Z	0	0	0.2	0.2
1.41E+18	2021-06-18T10:05:20.000Z	28	19	0.3	0.5
1.41E+18	2021-06-18T10:14:16.000Z	0	0	0.242424242	0.519781145
1.41E+18	2021-06-18T10:28:27.000Z	1	1	0	0.5
1.41E+18	2021-06-18T10:34:08.000Z	0	0	0.35	0.65
1.41E+18	2021-06-18T10:36:34.000Z	0	0	0	0.5
1.41E+18	2021-06-18T10:37:57.000Z	1	1	-0.1125	0.35
1.41E+18	2021-06-18T10:38:59.000Z	0	0	1	1
1.41E+18	2021-06-18T10:41:12.000Z	0	0	0.5	0.5
1.41E+18	2021-06-18T10:49:13.000Z	3	1	0	0.45
1.41E+18	2021-06-18T10:53:04.000Z	3	1	-0.099242424	0.506818182
1.41E+18	2021-06-18T10:59:11.000Z	0	0	0.855	0.84
1.41E+18	2021-06-18T11:00:24.000Z	0	0	0	0
1.41E+18	2021-06-18T11:01:36.000Z	0	0	-0.004761905	0.552380952
1.41E+18	2021-06-18T11:02:07.000Z	0	0	0.333333333	0.466666667
1.41E+18	2021-06-18T11:07:24.000Z	0	0	-0.2	0
1.41E+18	2021-06-18T11:25:12.000Z	0	0	-0.2	0
1.41E+18	2021-06-18T11:28:32.000Z	0	0	0	0
1.41E+18	2021-06-18T12:16:11.000Z	0	0	0	1
1.41E+18	2021-06-18T12:18:04.000Z	1	0	0	0
1.41E+18	2021-06-18T12:25:05.000Z	0	0	-1	1
1.41E+18	2021-06-18T12:40:36.000Z	2	0	0.283333333	0.616666667
1.41E+18	2021-06-18T13:41:56.000Z	0	0	0	0
1.41E+18	2021-06-18T14:03:00.000Z	0	0	0	0
1.41E+18	2021-06-18T14:07:45.000Z	0	0	0.15	0.65
1.41E+18	2021-06-18T14:14:16.000Z	0	0	0.225	0.491666667
1.41E+18	2021-06-18T15:20:08.000Z	0	1	0.5	0.5
1.41E+18	2021-06-18T15:27:37.000Z	0	0	0	0
1.41E+18	2021-06-18T15:32:53.000Z	0	0	0	0
1.41E+18	2021-06-18T15:45:39.000Z	2	0	0	0
1.41E+18	2021-06-18T15:48:53.000Z	1	0	0.125	0.75
1.41E+18	2021-06-18T16:01:23.000Z	2	2	0.05	0.45
1.41E+18	2021-06-18T16:04:07.000Z	0	0	0.076363636	0.407272727
1.41E+18	2021-06-18T16:16:17.000Z	0	0	-0.0625	0.1875
1.41E+18	2021-06-18T16:30:15.000Z	3	2	0.416666667	0.5
1.41E+18	2021-06-18T16:43:49.000Z	0	0	0.17	0.256666667
1.41E+18	2021-06-18T17:49:20.000Z	0	0	0.2	0.2
1.41E+18	2021-06-18T18:30:00.000Z	0	0	0.4	0.8
1.41E+18	2021-06-18T21:13:59.000Z	1	1	0	0
1.41E+18	2021-06-19T06:34:25.000Z	0	1	0	0.25
1.41E+18	2021-06-19T09:00:02.000Z	1	0	0.4	0.8
1.41E+18	2021-06-19T10:00:48.000Z	0	1	0.7	0.8
1.41E+18	2021-06-19T10:18:52.000Z	0	0	0	0.1
1.41E+18	2021-06-19T11:54:40.000Z	0	0	0.142424242	0.248484848
1.41E+18	2021-06-19T12:00:32.000Z	1	1	0.7	0.8
1.41E+18	2021-06-19T12:07:00.000Z	1	0	0.25	0.25
1.41E+18	2021-06-19T12:34:44.000Z	0	0	-0.15	0.2
1.41E+18	2021-06-19T13:00:01.000Z	0	0	0.5	0.5
1.41E+18	2021-06-19T13:00:02.000Z	0	0	0.5	0.5
1.41E+18	2021-06-19T13:30:00.000Z	0	0	0.25	0.25
1.41E+18	2021-06-19T13:48:57.000Z	0	0	0.2	0.2
1.41E+18	2021-06-19T14:06:03.000Z	1	1	0	0
1.41E+18	2021-06-19T18:05:00.000Z	0	0	0.4	0.8
1.41E+18	2021-06-20T07:34:13.000Z	0	1	0	0
1.41E+18	2021-06-20T08:00:06.000Z	0	0	-0.015625	0.255208333
1.41E+18	2021-06-20T11:09:47.000Z	0	0	0.025	0.35
1.41E+18	2021-06-20T12:02:00.000Z	0	0	0.45	0.45
1.41E+18	2021-06-20T14:13:29.000Z	0	0	0	0
1.41E+18	2021-06-20T15:49:55.000Z	1	1	0	0
1.41E+18	2021-06-20T16:55:05.000Z	4	2	0.05	0.45
1.41E+18	2021-06-20T18:58:31.000Z	6	0	0.2	0.2
1.41E+18	2021-06-21T00:28:45.000Z	0	0	-0.4	0.6
1.41E+18	2021-06-21T08:10:42.000Z	0	0	-0.015625	0.255208333
1.41E+18	2021-06-21T09:45:21.000Z	5	0	0.4125	0.8
1.41E+18	2021-06-21T11:20:31.000Z	0	0	-0.066666667	0.466666667
1.41E+18	2021-06-21T11:22:46.000Z	0	0	0	0
1.41E+18	2021-06-21T11:31:06.000Z	0	0	0.3	0.5
1.41E+18	2021-06-21T11:33:27.000Z	0	0	0.138636364	0.447727273
1.41E+18	2021-06-21T11:33:44.000Z	0	0	0.138636364	0.447727273
1.41E+18	2021-06-21T11:36:07.000Z	0	1	0.138636364	0.447727273
1.41E+18	2021-06-21T11:45:46.000Z	0	0	-0.5	0.9
1.41E+18	2021-06-21T13:07:49.000Z	0	0	0.5	0.5
1.41E+18	2021-06-21T15:11:00.000Z	1	0	-0.216666667	0.283333333
1.41E+18	2021-06-21T16:22:17.000Z	0	0	0	0
1.41E+18	2021-06-21T16:45:00.000Z	0	0	0.4	0.8
1.41E+18	2021-06-21T17:08:04.000Z	0	0	0.55	0.575
1.41E+18	2021-06-21T19:32:42.000Z	0	0	0.275	0.525
1.41E+18	2021-06-21T21:55:48.000Z	0	0	0	0
1.41E+18	2021-06-22T07:20:40.000Z	0	0	-0.015625	0.255208333
1.41E+18	2021-06-22T07:34:28.000Z	0	0	0.55	0.575
1.41E+18	2021-06-22T07:59:53.000Z	1	0	0	0.095833333
1.41E+18	2021-06-22T08:00:01.000Z	0	0	0	0.4
1.41E+18	2021-06-22T08:00:01.000Z	1	1	0	0.4
1.41E+18	2021-06-22T08:42:38.000Z	0	0	0.166666667	0.37962963
1.41E+18	2021-06-22T09:05:04.000Z	0	0	0.5	0.694444444
1.41E+18	2021-06-22T11:29:42.000Z	0	0	0.4	0.8
1.41E+18	2021-06-22T12:43:36.000Z	1	0	-0.075	0.475
1.41E+18	2021-06-22T13:01:28.000Z	0	1	0	0
1.41E+18	2021-06-22T13:24:13.000Z	0	0	0.068181818	0.252272727
1.41E+18	2021-06-22T13:30:15.000Z	0	0	0	0
1.41E+18	2021-06-22T13:40:14.000Z	1	0	-0.357142857	0.428571429
1.41E+18	2021-06-22T13:55:28.000Z	0	0	-0.1	0.1
1.41E+18	2021-06-22T13:58:13.000Z	0	0	0.5	0.5
1.41E+18	2021-06-22T15:02:57.000Z	0	0	0	0.95
1.41E+18	2021-06-22T15:23:14.000Z	0	0	0	0
1.41E+18	2021-06-22T15:25:32.000Z	1	0	0.2	0.2
1.41E+18	2021-06-22T15:39:18.000Z	0	0	0.651041667	0.5
1.41E+18	2021-06-22T15:45:21.000Z	0	0	0	0
1.41E+18	2021-06-22T16:03:07.000Z	0	0	0	0
1.41E+18	2021-06-22T16:13:27.000Z	0	1	-0.0875	0.5875
1.41E+18	2021-06-22T16:14:12.000Z	0	0	-0.029166667	0.627777778
1.41E+18	2021-06-22T16:54:02.000Z	0	0	0	0
1.41E+18	2021-06-22T17:24:37.000Z	0	0	-0.091666667	0.485
1.41E+18	2021-06-22T19:57:18.000Z	0	0	0	0
1.41E+18	2021-06-23T04:27:39.000Z	0	0	0	0
1.41E+18	2021-06-23T09:00:00.000Z	1	1	0.016666667	0.033333333
1.41E+18	2021-06-23T09:30:23.000Z	0	0	0	0
1.41E+18	2021-06-23T09:48:06.000Z	0	0	-0.166666667	0.333333333
1.41E+18	2021-06-23T10:01:32.000Z	0	0	0.2	0.2
1.41E+18	2021-06-23T10:03:55.000Z	0	0	0.05	0.391666667
1.41E+18	2021-06-23T10:33:34.000Z	0	0	-0.05	0.6
1.41E+18	2021-06-23T10:41:00.000Z	0	0	0.496428571	0.783928571
1.41E+18	2021-06-23T10:58:48.000Z	0	0	0	0
1.41E+18	2021-06-23T11:41:01.000Z	0	0	0.0375	0.1625
1.41E+18	2021-06-23T14:25:28.000Z	0	0	0	0.5
1.41E+18	2021-06-23T15:00:58.000Z	0	0	0.625	0.888888889
1.41E+18	2021-06-23T16:02:00.000Z	3	2	0.85	0.9
1.41E+18	2021-06-23T16:03:42.000Z	1	2	1	1
1.41E+18	2021-06-23T16:04:21.000Z	4	2	1	1
1.41E+18	2021-06-23T16:35:15.000Z	0	0	0.625	0.888888889
1.41E+18	2021-06-23T17:10:52.000Z	205	33	0.9375	0.8
1.41E+18	2021-06-23T21:32:35.000Z	1	0	0.5	0.5
1.41E+18	2021-06-23T21:43:08.000Z	0	0	0.166666667	0.666666667
1.41E+18	2021-06-23T22:58:15.000Z	1	0	-0.15	0.2625
1.41E+18	2021-06-24T05:57:10.000Z	0	0	0.625	0.9
1.41E+18	2021-06-24T07:50:26.000Z	0	0	-0.003246753	0.670779221
1.41E+18	2021-06-24T09:08:47.000Z	0	0	0	0
1.41E+18	2021-06-24T09:27:36.000Z	0	0	0	0
1.41E+18	2021-06-24T10:19:55.000Z	1	0	0.166666667	0.2
1.41E+18	2021-06-24T10:20:28.000Z	0	0	0.056818182	0.386363636
1.41E+18	2021-06-24T10:22:39.000Z	0	0	0	0
1.41E+18	2021-06-24T10:59:21.000Z	1	0	0	0
1.41E+18	2021-06-24T12:12:16.000Z	0	0	0	0
1.41E+18	2021-06-24T13:23:27.000Z	0	0	-0.065277778	0.405555556
1.41E+18	2021-06-24T13:56:51.000Z	0	0	-0.266666667	0.733333333
1.41E+18	2021-06-24T13:57:04.000Z	0	0	-0.125	0.375
1.41E+18	2021-06-24T14:11:07.000Z	0	0	0	1
1.41E+18	2021-06-24T14:47:11.000Z	0	0	0	0
1.41E+18	2021-06-24T14:55:36.000Z	0	0	0.35	0.6
1.41E+18	2021-06-24T21:12:02.000Z	0	0	-0.208333333	0.616666667
1.41E+18	2021-06-24T21:13:33.000Z	0	0	-0.15	0.3625
1.41E+18	2021-06-24T22:29:39.000Z	0	0	0.170833333	0.4375
80923	25/06/2021	0	0	-0.1	0.158974359
80924	25/06/2021	0	0	0.55	0.575
80925	25/06/2021	0	0	0.55	0.575
80926	25/06/2021	0	0	-0.3125	0.5
80927	25/06/2021	0	0	-0.015625	0.255208333
80928	25/06/2021	0	0	-0.108333333	0.358333333
80929	25/06/2021	0	0	0	0
80930	25/06/2021	0	0	-0.038257576	0.292424242
80931	25/06/2021	0	0	0	0
80932	25/06/2021	0	1	-0.175	0.175
80933	25/06/2021	0	0	0.8	0.7
80934	25/06/2021	0	0	-0.055681818	0.336363636
80935	25/06/2021	0	0	0.021401515	0.59469697
80936	25/06/2021	0	0	-0.05	0.3
80937	25/06/2021	4	2	0.416666667	0.5
80938	25/06/2021	0	0	0.159090909	0.409722222
80939	25/06/2021	9	7	0.6	0.9
80940	25/06/2021	1	1	0.25	0.444444444
80941	26/06/2021	0	0	0.2375	0.65
80942	26/06/2021	0	2	0	0.25
80943	26/06/2021	0	0	-0.015625	0.255208333
80944	26/06/2021	0	1	0	0
80945	26/06/2021	0	0	0.4375	0.819444444
80946	26/06/2021	0	1	0.5	0.5
80947	26/06/2021	0	0	0.411111111	0.6
80948	26/06/2021	0	0	0.25	0.25
80949	26/06/2021	0	0	0.016666667	0.071794872
80950	26/06/2021	0	0	0.016666667	0.071794872
80951	26/06/2021	0	0	0.066666667	0.268055556
80952	26/06/2021	0	0	0.13030303	0.306060606
80953	26/06/2021	0	0	0	0
80954	27/06/2021	0	0	0.198484848	0.431818182
80955	27/06/2021	0	2	-0.015625	0.3375
80956	27/06/2021	0	0	0.416666667	0.5
80957	27/06/2021	0	0	0.111904762	0.445238095
80958	27/06/2021	0	0	0.227272727	0.545454545
80959	27/06/2021	0	0	0.25	0.25
80960	27/06/2021	0	1	0	0
80961	27/06/2021	0	0	0.4	0.8
80962	27/06/2021	0	0	0.55	0.575
80963	27/06/2021	0	0	0	0
80964	27/06/2021	4	2	0.014285714	0.141666667
80965	27/06/2021	0	0	0	0
80966	27/06/2021	0	0	0.195833333	0.409722222
80967	27/06/2021	1	0	0.1375	0.75
80968	27/06/2021	0	0	0.121401515	0.534280303
80969	27/06/2021	1	0	0.284090909	0.545454545
80970	27/06/2021	0	0	0	0.125
80971	27/06/2021	0	0	-0.216666667	0.48125
80972	28/06/2021	0	0	0.55	0.575
80973	28/06/2021	0	0	-0.2	0.25
80974	28/06/2021	0	1	0	0
80975	28/06/2021	0	1	0	0
80976	28/06/2021	0	0	-0.2125	0.3875
80977	28/06/2021	0	0	0	0
80978	28/06/2021	0	0	0	0
80979	28/06/2021	0	0	0	0
80980	28/06/2021	0	0	0.433333333	0.666666667
80981	28/06/2021	0	0	0	0
80982	28/06/2021	0	0	0	0
80983	28/06/2021	0	0	0	0.4
80984	28/06/2021	0	0	0	0
80985	28/06/2021	0	0	0	0
80986	28/06/2021	0	0	0.125	0.75
80987	28/06/2021	0	0	-0.1	0.2
80988	28/06/2021	0	0	0	0
80989	28/06/2021	0	0	0.5	0.694444444
80990	28/06/2021	0	0	0	0
80991	28/06/2021	0	0	0.083333333	0.8125
80992	28/06/2021	1	0	0.075757576	0.204040404
80993	28/06/2021	0	0	0	0
80994	28/06/2021	0	0	0	0
80995	28/06/2021	0	0	-0.083333333	0.333333333
80996	28/06/2021	0	0	0.285714286	0.535714286
80997	28/06/2021	0	0	0	0
80998	28/06/2021	0	0	-0.133333333	0.133333333
80999	28/06/2021	0	0	0.05	0.65
81000	28/06/2021	0	0	0	0.541666667
81001	28/06/2021	5	0	0	0
81002	28/06/2021	0	0	0	0
81003	28/06/2021	1	0	0	0
81004	28/06/2021	0	0	0	0
81005	28/06/2021	1	0	-0.183333333	0.175
81006	28/06/2021	0	0	0	0
81007	28/06/2021	0	0	0	0
81008	28/06/2021	0	0	-0.275	0.7
81009	28/06/2021	0	0	0.5	0.5
81010	28/06/2021	2	0	0	0
81011	28/06/2021	0	0	-0.3125	0.6875
81012	28/06/2021	0	0	0.05	0.366666667
81013	28/06/2021	0	0	0.214285714	0.571428571
81014	28/06/2021	1	0	0.25	0.3
81015	28/06/2021	0	0	-0.15	0.75
81016	28/06/2021	0	0	0	1
81017	28/06/2021	0	0	0	0
81018	28/06/2021	9	1	0.2	0.35
81019	28/06/2021	1	0	0.227272727	0.545454545
81020	28/06/2021	0	0	-0.036363636	0.472727273
81021	28/06/2021	3	0	0	0
81022	28/06/2021	0	0	0	0
81023	28/06/2021	0	0	0	0
81024	29/06/2021	1	2	0.079040404	0.607070707
81025	29/06/2021	0	1	0	0
81026	29/06/2021	0	0	0	0
81027	29/06/2021	0	0	0	0.022222222
81028	29/06/2021	0	0	0.18	0.44
81029	29/06/2021	2	1	0	0.038461538
81030	29/06/2021	0	0	0	0
81031	29/06/2021	0	1	0.369318182	0.533585859
81032	29/06/2021	2	2	0.18	0.26
81033	29/06/2021	0	0	0.325	0.5
81034	29/06/2021	1	3	0	0
81035	29/06/2021	0	0	-0.3	0.4
81036	29/06/2021	0	5	0	0
81037	29/06/2021	0	0	0	0
81038	29/06/2021	5	3	0.55	0.575
81039	29/06/2021	0	0	-0.15625	0.59375
81040	29/06/2021	1	0	-0.039545455	0.277424242
81041	29/06/2021	0	1	0.5	0.5
81042	29/06/2021	2	0	0.5	0.5
81043	29/06/2021	0	1	0.5	0.5
81044	29/06/2021	0	1	0.5	0.5
81045	29/06/2021	0	0	0	0
81046	29/06/2021	0	0	0.325	0.5
81047	29/06/2021	0	0	0.5	0.55
81048	29/06/2021	3	4	0.05	0.45
81049	29/06/2021	0	0	0.285714286	0.535714286
81050	29/06/2021	0	0	0	0.066666667
81051	29/06/2021	0	0	0.283333333	0.681481481
81052	29/06/2021	1	1	0	0
81053	29/06/2021	0	0	-0.1	0.275
81054	30/06/2021	0	1	0.225	0.325
81055	30/06/2021	0	1	0	0
81056	30/06/2021	0	0	-0.233333333	0.233333333
81057	30/06/2021	0	0	0.025	0.56875
81058	30/06/2021	0	1	0.416666667	0.5
81059	30/06/2021	0	0	0	0
81060	30/06/2021	0	0	0.55	0.575
81061	30/06/2021	0	0	0.5	0.55
81062	30/06/2021	0	0	-0.25	0.525
81063	30/06/2021	0	0	0.227272727	0.545454545
81064	30/06/2021	0	0	0.227272727	0.545454545
81065	30/06/2021	7	2	0.3	0.5
81066	30/06/2021	0	0	-0.3	0.4
81067	30/06/2021	0	0	0.2	0.9
81068	30/06/2021	0	0	0	0
81069	30/06/2021	0	0	0	0
81070	30/06/2021	0	0	0	0.55
81071	30/06/2021	0	0	-0.4	0.7
81072	30/06/2021	0	0	-1	1
81073	30/06/2021	0	0	0.25	0.25
81074	30/06/2021	0	0	0.1	0.1625
81075	30/06/2021	0	0	0.301136364	0.272727273
81076	30/06/2021	0	0	-0.071428571	0.214285714
81077	30/06/2021	0	0	0	0
81078	30/06/2021	0	0	-0.5	0.9
