# Supplementary material for: Critical reflections on three popular computational linguistic approaches to examine Twitter discourses
Source: PeerJ Comput Sci. 2023 Jan 30;9:e1211. doi: 10.7717/peerj-cs.1211 (PMC10280252; doi:10.7717/peerj-cs.1211)
Supplement: Supplemental Information 1 [file peerj-cs-09-1211-s001.zip › Supplementary_Material_PeerJ_Oct22/Supplementary Material/Sentiment Analysis TextBlob cleaned data NHS/07-21.csv]

EntryID	Published	FavouriteCount	Retweets	Sentiment	Subjectivity
81079	01/07/2021	0	0	0	0
81080	01/07/2021	0	0	-0.2	0
81081	01/07/2021	1	1	0.122727273	0.329090909
81082	01/07/2021	1	1	0	1
81083	01/07/2021	0	0	0	0
81084	01/07/2021	0	0	0.3	0
81085	01/07/2021	0	0	0.005681818	0.4375
81086	01/07/2021	2	0	0.219318182	0.348863636
81087	01/07/2021	0	0	0.21	0.47
81088	01/07/2021	1	0	1	1
81089	01/07/2021	0	0	0	0
81090	01/07/2021	0	0	0	0
81091	01/07/2021	1	0	0.165909091	0.40719697
81092	01/07/2021	0	0	0.2	0.2
81093	01/07/2021	3	3	0.5	0.5
81094	01/07/2021	1	0	0.5	0.694444444
81095	01/07/2021	0	0	0.031818182	0.486363636
81096	01/07/2021	0	0	0	1
81097	01/07/2021	0	0	0.225757576	0.523484848
81098	01/07/2021	0	0	0	0
81099	01/07/2021	0	0	0.125	0.1875
81100	01/07/2021	0	0	0.2	0.5
81101	01/07/2021	0	0	-0.025	0.2
81102	01/07/2021	1	1	0.2	0.35
81103	02/07/2021	0	0	0.008333333	0.222222222
81104	02/07/2021	0	0	0.3125	0.25
81105	02/07/2021	0	0	0.2	0.2
81106	02/07/2021	0	0	-0.25	0.55
81107	02/07/2021	0	0	0.03125	0.18125
81108	02/07/2021	1	0	0	0
81109	02/07/2021	0	0	0	0
81110	02/07/2021	1	0	0	0
81111	02/07/2021	6	0	-0.416666667	0.666666667
81112	02/07/2021	0	0	-0.025	0.3
81113	02/07/2021	0	0	-0.022222222	0.466666667
81114	02/07/2021	0	0	-0.13	0.373333333
81115	02/07/2021	0	0	0.4	0.8
81116	02/07/2021	0	0	0.35	0.35
81117	02/07/2021	0	0	0	0
81118	02/07/2021	1	0	0	0
81119	02/07/2021	0	0	0	0
81120	02/07/2021	0	0	-0.5	1
81121	02/07/2021	0	0	0.137878788	0.421464646
81122	02/07/2021	0	0	0.166666667	0.666666667
81123	02/07/2021	1	0	0	0.65
81124	02/07/2021	2	2	0.06875	0.329166667
81125	02/07/2021	1	0	0	1
81126	02/07/2021	0	0	-0.2	0.1
81127	02/07/2021	4	0	0.6	0.9
81128	02/07/2021	0	0	0.55	0.575
81129	02/07/2021	0	0	0	0
81130	02/07/2021	0	0	0	0
81131	02/07/2021	0	0	0	0.8
81132	02/07/2021	0	0	0.5	0.9
81133	03/07/2021	0	0	0	0
81134	03/07/2021	0	0	0.55	0.575
81135	03/07/2021	0	0	0	0
81136	03/07/2021	1	1	0.6	0.9
81137	03/07/2021	4	1	0	0
81138	03/07/2021	35	17	0.2	0.2
81139	03/07/2021	8	1	0.133333333	0.833333333
81140	03/07/2021	9	0	0	0
81141	03/07/2021	6	0	0.065079365	0.412301587
81142	03/07/2021	0	0	0	0.5
81143	03/07/2021	1	0	0.15	0.25
81144	03/07/2021	1	0	-0.234375	0.5
81145	03/07/2021	1	1	-0.4	0.4
81146	03/07/2021	0	0	0	0
81147	03/07/2021	0	0	0	0
81148	03/07/2021	0	0	-0.4	0.6
81149	03/07/2021	0	0	0.5	0.5
81150	03/07/2021	2	0	0	0
81151	03/07/2021	0	0	0	0
81152	03/07/2021	0	0	0	0
81153	03/07/2021	0	0	0	0
81154	03/07/2021	0	0	0	0
81155	03/07/2021	0	0	0	0
81156	03/07/2021	0	0	0	0
81157	03/07/2021	3	0	0.325	0.5
81158	03/07/2021	1	0	0	1
81159	03/07/2021	0	0	0	0
81160	03/07/2021	0	1	0.5	0.5
81161	03/07/2021	0	0	0	0
81162	03/07/2021	1	1	0.05	0.6
81163	03/07/2021	0	0	0.325	0.5
81164	03/07/2021	1	1	0	0
81165	03/07/2021	1	0	0	0
81166	03/07/2021	0	0	0	0.05
81167	03/07/2021	0	0	0	0.5
81168	03/07/2021	0	0	-0.411111111	0.617777778
81169	03/07/2021	0	0	-0.125	0.525
81170	03/07/2021	0	0	-0.1	0.72962963
81171	03/07/2021	0	0	-0.5	0.9
81172	04/07/2021	0	0	0	0.066666667
81173	04/07/2021	0	0	-0.3	0.4
81174	04/07/2021	0	0	0	0.65
81175	04/07/2021	1	0	0.6	0.9
81176	04/07/2021	0	0	0.4	0.8
81177	04/07/2021	0	0	-0.166666667	0.433333333
81178	04/07/2021	0	0	-0.0125	0.2875
81179	04/07/2021	0	0	0.5	0.888888889
81180	04/07/2021	0	0	-0.061931818	0.505113636
81181	04/07/2021	1	1	-0.083333333	0.75
81182	04/07/2021	0	0	0.077777778	0.633333333
81183	04/07/2021	0	0	-0.45	0.75
81184	04/07/2021	0	0	0	0
81185	04/07/2021	0	1	0.25	0.45
81186	04/07/2021	6	2	0	0
81187	04/07/2021	1	0	-0.066666667	0.6
81188	04/07/2021	1	0	0.125	0.944444444
81189	04/07/2021	1	0	0.1	0.1625
81190	04/07/2021	0	0	0	0
81191	04/07/2021	0	0	0.0625	0.35
81192	04/07/2021	0	1	-0.075	0.38125
81193	04/07/2021	0	0	-0.083333333	0.296296296
81194	04/07/2021	0	0	0.13	0.498333333
81195	05/07/2021	0	0	0.081818182	0.486363636
81196	05/07/2021	0	0	-0.7	0.666666667
81197	05/07/2021	0	0	0.204761905	0.480952381
81198	05/07/2021	2	1	0.133333333	0.3
81199	05/07/2021	0	0	0.5	0.694444444
81200	05/07/2021	0	0	0.1	0.15
81201	05/07/2021	0	0	0.05	0.4
81202	05/07/2021	0	0	-0.083333333	0.75
81203	05/07/2021	4	2	0	0
81204	05/07/2021	0	0	0	0
81205	05/07/2021	0	0	-0.0125	0.272222222
81206	05/07/2021	0	0	-0.15	0.138888889
81207	05/07/2021	0	0	-0.104761905	0.511904762
81208	05/07/2021	0	1	0.158333333	0.377777778
81209	05/07/2021	0	0	0.121212121	0.390151515
81210	05/07/2021	0	0	-0.075	0.1975
81211	05/07/2021	0	0	-0.077020202	0.640151515
81212	05/07/2021	0	0	0.375	0.875
81213	05/07/2021	0	0	0.115178571	0.549900794
81214	05/07/2021	0	0	0.113636364	0.306060606
81215	05/07/2021	0	0	0.5	0.888888889
81216	05/07/2021	1	0	-0.05	0.7
81217	05/07/2021	1	0	0	0
81218	05/07/2021	0	0	0.225	0.325
81219	05/07/2021	1	0	-0.5	1
81220	05/07/2021	0	0	0.229545455	0.32979798
81221	05/07/2021	0	0	0	0
81222	05/07/2021	0	0	0	1
81223	05/07/2021	0	0	-0.133333333	0.2
81224	05/07/2021	0	0	0	0
81225	05/07/2021	0	0	-0.0625	0.238888889
81226	05/07/2021	0	0	0	0.022222222
81227	05/07/2021	0	0	0	0
81228	05/07/2021	0	0	0	0
81229	05/07/2021	0	0	0.6	0.25
81230	05/07/2021	0	0	0.142045455	0.772727273
81231	05/07/2021	1	0	0.05	0.691666667
81232	05/07/2021	0	0	0.35	0.55
81233	05/07/2021	1	0	0	0
81234	05/07/2021	5	0	0.35	0.35
81235	05/07/2021	0	0	0.1	0.4
81236	05/07/2021	1	0	0.1	0.2
81237	05/07/2021	0	0	0	0
81238	05/07/2021	2	0	0.8	1
81239	05/07/2021	0	0	0.2	0.2
81240	05/07/2021	0	0	-0.2	0.4
81241	05/07/2021	0	0	0.1	0.4
81242	05/07/2021	10	1	-0.091071429	0.461428571
81243	05/07/2021	7	0	0.233333333	0.62
81244	05/07/2021	0	0	-0.4	0.5
81245	05/07/2021	1	0	-0.2	0.8
81246	05/07/2021	1	0	0	0
81247	05/07/2021	0	0	0	0.596296296
81248	05/07/2021	3	1	0	0.5
81249	06/07/2021	2	4	0.8	0.4
81250	06/07/2021	2	1	0.15	0.65
81251	06/07/2021	0	1	0.133766234	0.332467532
81252	06/07/2021	1	0	0.122727273	0.520779221
81253	06/07/2021	1	0	-0.133333333	0.641666667
81254	06/07/2021	3	0	-0.1	0.1
81255	06/07/2021	0	0	0.2375	0.258333333
81256	06/07/2021	0	1	0.5	0.5
81257	06/07/2021	0	0	0.05	0.35
81258	06/07/2021	0	0	0.4	0.441666667
81259	06/07/2021	2	0	0.208333333	0.25
81260	06/07/2021	0	1	0.68828125	0.9
81261	06/07/2021	0	0	0	0
81262	06/07/2021	0	0	0	0
81263	06/07/2021	0	0	0	0
81264	06/07/2021	0	0	0.025	0.191666667
81265	06/07/2021	0	0	0.1125	0.375
81266	06/07/2021	0	0	0.081904762	0.694285714
81267	06/07/2021	0	0	0.1	0.4
81268	06/07/2021	0	0	-0.3	0.75
81269	06/07/2021	0	2	0	0
81270	06/07/2021	0	0	0	0
81271	06/07/2021	0	0	-0.08989899	0.302020202
81272	06/07/2021	0	0	-0.1	0.1
81273	06/07/2021	0	0	0.333333333	0.666666667
81274	06/07/2021	0	0	0.075	0.325
81275	06/07/2021	0	0	0	0
81276	06/07/2021	0	0	0	0
81277	06/07/2021	0	0	0	0
81278	06/07/2021	3	0	0.233333333	0.933333333
81279	06/07/2021	0	0	-0.8	0.8
81280	06/07/2021	0	0	-0.025	0.325
81281	06/07/2021	0	0	0.08	0.37
81282	06/07/2021	0	0	0.285714286	0.535714286
81283	06/07/2021	0	1	0	0
81284	06/07/2021	0	0	0.03125	0.65625
81285	06/07/2021	0	0	-1.39E-17	0.75
81286	06/07/2021	1	0	0.038636364	0.622727273
81287	06/07/2021	0	0	-0.005208333	0.35
81288	06/07/2021	0	0	0.037037037	0.777777778
81289	06/07/2021	0	1	0.166666667	0.566666667
81290	06/07/2021	0	0	-0.1	0.1
81291	06/07/2021	0	0	0.233333333	0.316666667
81292	06/07/2021	3	2	0.05	0.45
81293	06/07/2021	0	0	0	0
81294	06/07/2021	0	0	0.128571429	0.332142857
81295	06/07/2021	0	0	-0.3	0.3
81296	06/07/2021	1	1	0.246590909	0.46780303
81297	06/07/2021	1	0	0.13125	0.497916667
81298	06/07/2021	0	0	0.036111111	0.428472222
81299	06/07/2021	0	0	0.433333333	0.666666667
81300	06/07/2021	0	0	0.11875	0.4
81301	06/07/2021	0	1	-0.3	0.9
81302	07/07/2021	0	0	0	0
81303	07/07/2021	0	0	-0.325	1
81304	07/07/2021	0	0	0.085238095	0.420952381
81305	07/07/2021	0	0	-0.3	0.4
81306	07/07/2021	0	0	0.2	0.2
81307	07/07/2021	0	0	-0.15	0.2
81308	07/07/2021	0	0	-0.125	0.125
81309	07/07/2021	0	0	0.113636364	0.272727273
81310	07/07/2021	10	10	0.25	0.25
81311	07/07/2021	0	0	0.25	0.25
81312	07/07/2021	0	0	0.25	0.25
81313	07/07/2021	0	0	0	0
81314	07/07/2021	0	0	0	0
81315	07/07/2021	0	0	0	0
81316	07/07/2021	0	0	0	0
81317	07/07/2021	0	0	-0.8	0.9
81318	07/07/2021	2	1	0.55	0.575
81319	07/07/2021	0	0	0	0.025
81320	07/07/2021	0	0	0	0.6
81321	07/07/2021	0	1	0.2	0.566666667
81322	07/07/2021	0	0	-0.025	0.575
81323	07/07/2021	1	0	-0.15	0.4125
81324	07/07/2021	0	0	0	0
81325	07/07/2021	1	2	0.325	0.5
81326	07/07/2021	1	0	0.25	0.25
81327	07/07/2021	0	0	0.227272727	0.545454545
81328	07/07/2021	0	0	0	0
81329	07/07/2021	0	0	0	0.125
81330	07/07/2021	0	0	0	0
81331	07/07/2021	0	0	0.077239057	0.458114478
81332	07/07/2021	0	1	0.05	0.45
81333	07/07/2021	2	2	0.55	0.575
81334	07/07/2021	0	0	-0.153571429	0.521428571
81335	07/07/2021	0	0	-0.35625	0.55
81336	07/07/2021	0	0	0.034765625	0.35
81337	07/07/2021	10	5	0.5	0.5
81338	07/07/2021	0	0	0.5	0.5
81339	07/07/2021	1	0	0	0.5
81340	07/07/2021	0	0	0.229166667	0.5625
81341	07/07/2021	3	0	0.5	0.5
81342	07/07/2021	1	0	0.433333333	0.666666667
81343	07/07/2021	7	3	0.05	0.45
81344	07/07/2021	4	0	-0.05	0.4
81345	07/07/2021	1	0	0	0
81346	07/07/2021	0	0	-0.153787879	0.452020202
81347	07/07/2021	0	0	-0.666666667	1
81348	07/07/2021	0	0	0	0
81349	08/07/2021	0	0	0	0.066666667
81350	08/07/2021	0	0	-0.004861111	0.477777778
81351	08/07/2021	0	0	0.55	0.575
81352	08/07/2021	5	1	0.46875	0.5875
81353	08/07/2021	1	1	0	0
81354	08/07/2021	0	0	0	0
81355	08/07/2021	0	0	-0.357142857	0.461904762
81356	08/07/2021	0	1	0.394047619	0.457142857
81357	08/07/2021	0	0	-0.15	0.225
81358	08/07/2021	0	0	0	0
81359	08/07/2021	0	0	0.25	0.375
81360	08/07/2021	0	0	0.3	0.5125
81361	08/07/2021	0	0	0	0
81362	08/07/2021	0	0	0	0
81363	08/07/2021	1	0	-0.410227273	0.604242424
81364	08/07/2021	0	0	-0.4	0.7
81365	08/07/2021	0	0	0	0
81366	08/07/2021	0	0	0	0
81367	08/07/2021	0	0	0.038888889	0.633333333
81368	08/07/2021	0	0	0.2	0.2
81369	08/07/2021	0	0	0	0
81370	09/07/2021	0	0	0.108928571	0.271428571
81371	09/07/2021	0	0	-0.4	0.9
81372	09/07/2021	0	0	0	1
81373	09/07/2021	0	0	0.158333333	0.371296296
81374	09/07/2021	0	0	-0.025	0.45
81375	09/07/2021	0	0	-0.125	0.375
81376	09/07/2021	4	0	0.075757576	0.515151515
81377	09/07/2021	2	0	-0.153459821	0.294642857
81378	09/07/2021	0	0	0.5	0.5
81379	09/07/2021	0	0	0	0
81380	09/07/2021	0	0	0	0
81381	09/07/2021	0	0	0.225	0.516666667
81382	09/07/2021	0	0	0.4875	0.65
81383	09/07/2021	0	0	-0.375	0.45
81384	09/07/2021	0	0	-0.083333333	0.75
81385	09/07/2021	0	0	0.25	0.8
81386	09/07/2021	0	2	0.416666667	0.5
81387	09/07/2021	0	0	-0.5	1
81388	09/07/2021	0	0	0.416666667	0.583333333
81389	09/07/2021	0	0	0	0
81390	09/07/2021	0	1	0.5	0.5
81391	09/07/2021	1	1	0.077777778	0.633333333
81392	09/07/2021	0	1	0.017045455	0.346464646
81393	09/07/2021	0	0	-0.8	0.9
81394	09/07/2021	0	0	-0.15	0
81395	09/07/2021	0	0	0.5	0.694444444
81396	09/07/2021	0	0	0.3	0.35
81397	09/07/2021	0	0	0	0
81398	09/07/2021	0	0	-0.625	0.9
81399	09/07/2021	0	4	0	0
81400	09/07/2021	0	0	0	0
81401	09/07/2021	0	0	-0.3	0.4
81402	09/07/2021	0	0	0	0
81403	09/07/2021	4	2	0	0
81404	09/07/2021	0	0	-0.1	0.2
81405	09/07/2021	2	0	0.256493506	0.540584416
81406	09/07/2021	0	0	0.192361111	0.425
81407	09/07/2021	0	0	0.8	0.95
81408	09/07/2021	1	0	0.136363636	0.5
81409	09/07/2021	0	0	0.25	0.25
81410	09/07/2021	0	0	0	0.05
81411	09/07/2021	0	0	0	0
81412	09/07/2021	0	0	0.1775	0.58
81413	09/07/2021	0	0	0.071428571	0.223809524
81414	09/07/2021	1	0	0.05	0.7
81415	09/07/2021	0	0	0.231818182	0.611363636
81416	09/07/2021	0	0	0.2	0.6
81417	09/07/2021	0	0	0	0.1
81418	09/07/2021	0	0	-0.007142857	0.467857143
81419	10/07/2021	0	0	0.043703704	0.422962963
81420	10/07/2021	0	0	0.55	0.575
81421	10/07/2021	0	0	0.55	0.575
81422	10/07/2021	1	1	0.208333333	0.833333333
81423	10/07/2021	0	0	-0.033333333	0.483333333
81424	10/07/2021	1	0	0.008333333	0.208333333
81425	10/07/2021	0	0	0.466666667	0.72962963
81426	10/07/2021	7	0	-0.077777778	0.311111111
81427	10/07/2021	1	0	-0.083333333	0.75
81428	10/07/2021	1	3	0.4	0.8
81429	10/07/2021	0	1	0.5	0.5
81430	10/07/2021	0	0	0	0
81431	10/07/2021	0	0	-0.1	0.6
81432	10/07/2021	1	0	-0.05	0.1125
81433	10/07/2021	0	0	-0.0125	0.5625
81434	10/07/2021	0	0	0.286666667	0.553333333
81435	10/07/2021	0	1	0.033333333	0.45
81436	10/07/2021	0	0	0.068181818	0.227272727
81437	10/07/2021	0	1	0	0
81438	10/07/2021	0	0	0.2	0.9
81439	10/07/2021	0	0	0.5	0.5
81440	10/07/2021	0	0	0	0.566666667
81441	10/07/2021	10	2	0.425396825	0.536507937
81442	10/07/2021	0	0	0.433333333	0.833333333
81443	10/07/2021	0	1	0.5	0.5
81444	10/07/2021	0	1	0	0
81445	10/07/2021	0	1	0	0
81446	10/07/2021	0	0	0.140151515	0.403030303
81447	10/07/2021	9	3	0.5	0.888888889
81448	10/07/2021	0	0	0.1	0.5
81449	10/07/2021	0	0	0.4375	0.569444444
81450	10/07/2021	0	0	-0.143181818	0.511363636
81451	10/07/2021	0	0	-0.166666667	0.066666667
81452	11/07/2021	0	0	-0.975	0.975
81453	11/07/2021	1	0	0	0
81454	11/07/2021	0	0	-0.3	0.4
81455	11/07/2021	2	3	0	1
81456	11/07/2021	0	0	0	0
81457	11/07/2021	0	0	0.177272727	0.227575758
81458	11/07/2021	0	0	0	0.03125
81459	11/07/2021	0	0	-0.145833333	0.75
81460	11/07/2021	0	0	0.266666667	0.666666667
81461	11/07/2021	1	0	0	0
81462	11/07/2021	2	3	0.25	0.75
81463	11/07/2021	0	0	0.25	0.75
81464	11/07/2021	15	9	0.166666667	0.5
81465	11/07/2021	0	0	0.166666667	0.5
81466	11/07/2021	0	0	0	0
81467	11/07/2021	4	1	0.142857143	0.317857143
81468	11/07/2021	0	0	0	0
81469	11/07/2021	0	0	0.625	0.5
81470	11/07/2021	0	0	0.166666667	0.5
81471	11/07/2021	0	0	0.3	0.666666667
81472	11/07/2021	0	0	-0.071428571	0.455357143
81473	11/07/2021	0	0	0.170454545	0.609848485
81474	11/07/2021	0	0	0	0
81475	11/07/2021	0	0	0	0
81476	11/07/2021	1	0	0.25	0.25
81477	11/07/2021	0	0	0	0
81478	11/07/2021	1	0	0	0.5
81479	11/07/2021	5	2	0.3	0.5
81480	11/07/2021	1	0	0	0
81481	11/07/2021	0	0	-0.2	0.35
81482	11/07/2021	0	0	0.25	0.5
81483	11/07/2021	0	0	-0.076339286	0.497321429
81484	11/07/2021	0	0	0.45	0.7
81485	11/07/2021	0	0	0.117857143	0.467857143
81486	11/07/2021	0	0	0.266666667	0.394444444
81487	11/07/2021	0	1	0	1
81488	11/07/2021	0	0	0	1
81489	11/07/2021	3	0	0.05	0.45
81490	11/07/2021	1	1	0.16	0.52
81491	11/07/2021	15	7	0.25	0.75
81492	11/07/2021	0	0	0.22625	0.4
81493	11/07/2021	0	0	0	0.6
81494	11/07/2021	0	0	0.25	0.75
81495	11/07/2021	4	1	0.375	0.944444444
81496	11/07/2021	1	0	-0.1	0.1
81497	11/07/2021	0	0	0	0.233333333
81498	12/07/2021	0	0	-0.006818182	0.177922078
81499	12/07/2021	0	0	0	0.125
81500	12/07/2021	0	1	0	0
81501	12/07/2021	0	0	-0.5	1
81502	12/07/2021	0	0	0.466666667	0.72962963
81503	12/07/2021	0	0	0.227272727	0.545454545
81504	12/07/2021	0	0	0	0.533333333
81505	12/07/2021	0	0	0.075757576	0.515151515
81506	12/07/2021	1	0	0.1	0.133333333
81507	12/07/2021	0	0	0	0
81508	12/07/2021	0	0	0.1	0.3
81509	12/07/2021	1	0	0.2	1
81510	12/07/2021	0	0	0	0
81511	12/07/2021	0	0	0	0
81512	12/07/2021	1	0	0	0
81513	12/07/2021	0	0	0	0
81514	12/07/2021	3	2	0	0
81515	12/07/2021	0	0	0	0
81516	12/07/2021	1	0	0.22	0.346666667
81517	12/07/2021	0	0	-0.1	0.2
81518	12/07/2021	0	0	0.55	0.575
81519	12/07/2021	0	0	0.025	0.358333333
81520	13/07/2021	0	0	0.184151786	0.451512897
81521	13/07/2021	0	0	0.150909091	0.458181818
81522	13/07/2021	0	0	0.55	0.575
81523	13/07/2021	0	0	0	0.5
81524	13/07/2021	0	0	0.206818182	0.35719697
81525	13/07/2021	0	0	0.15	0.1
81526	13/07/2021	0	0	0	0
81527	13/07/2021	0	0	0.25	0.75
81528	13/07/2021	0	0	0	0
81529	13/07/2021	0	0	0	0.1
81530	13/07/2021	0	0	0	0.25
81531	13/07/2021	1	0	0	0
81532	13/07/2021	2	0	0	0.125
81533	13/07/2021	0	0	0.5	0.5
81534	13/07/2021	0	1	0.050757576	0.146969697
81535	13/07/2021	3	1	-0.125	0.375
81536	13/07/2021	1	0	-0.1	0.1
81537	13/07/2021	1	2	0.452777778	0.388888889
81538	13/07/2021	0	0	0	0.2625
81539	13/07/2021	0	0	0.4	0.8
81540	13/07/2021	1	0	0	0
81541	13/07/2021	1	0	0	0
81542	13/07/2021	1	0	-0.089285714	0.214285714
81543	13/07/2021	0	0	0.058333333	0.416666667
81544	13/07/2021	0	0	0	0
81545	14/07/2021	0	0	0.195833333	0.579166667
81546	14/07/2021	1	0	0.266666667	0.425
81547	14/07/2021	0	0	0.008333333	0.358333333
81548	14/07/2021	0	2	0.5	0.5
81549	14/07/2021	1	0	0.375	0.475
81550	14/07/2021	1	0	0.35	0.8
81551	14/07/2021	1	0	0	0
81552	14/07/2021	0	0	0.227272727	0.545454545
81553	14/07/2021	2	0	0.2	0.9
81554	14/07/2021	0	0	0	0
81555	14/07/2021	0	0	0	0.1
81556	14/07/2021	0	0	0	0
81557	14/07/2021	0	0	0	0
81558	14/07/2021	1	0	0.0375	0.2875
81559	14/07/2021	1	0	-0.25	0.8
81560	14/07/2021	1	0	0.03125	0.4375
81561	14/07/2021	1	0	0.155555556	0.505555556
81562	14/07/2021	0	0	0.2	0.2
81563	14/07/2021	0	0	-0.5	0.9
81564	14/07/2021	1	0	0	0
81565	14/07/2021	0	0	0.113636364	0.272727273
81566	14/07/2021	0	0	0	0.1
81567	14/07/2021	0	0	-0.15	0.3
81568	14/07/2021	0	0	-0.390625	0.25
81569	14/07/2021	0	0	0.625	0.9
81570	14/07/2021	0	0	0.003787879	0.291666667
81571	14/07/2021	0	0	0.5	0.5
81572	14/07/2021	0	0	-0.1	0.533333333
81573	14/07/2021	0	0	-0.09375	0.6875
81574	14/07/2021	3	0	0.7	0.6
81575	15/07/2021	0	0	-0.125	0.2875
81576	15/07/2021	2	0	0.233333333	0.433333333
81577	15/07/2021	0	0	0.016666667	0.266666667
81578	15/07/2021	0	0	0	0
81579	15/07/2021	0	0	0.2	0.3
81580	15/07/2021	0	0	0.5	0.694444444
81581	15/07/2021	1	1	0.4	1
81582	15/07/2021	1	2	0.25	0.25
81583	15/07/2021	2	2	0.55	0.575
81584	15/07/2021	0	0	0.5	0.5
81585	15/07/2021	0	0	0.227272727	0.545454545
81586	15/07/2021	0	1	0.625	0.6
81587	15/07/2021	0	0	-0.055555556	0.458333333
81588	15/07/2021	0	0	0.5	0.625
81589	15/07/2021	0	0	0	0
81590	15/07/2021	0	0	0.3	0.7
81591	15/07/2021	0	0	-0.25	0.25
81592	15/07/2021	0	0	-0.5	0.9
81593	15/07/2021	0	0	0	0
81594	15/07/2021	0	0	0	0.5
81595	15/07/2021	0	0	0	0
81596	15/07/2021	0	0	0	0
81597	15/07/2021	0	0	0.3125	0.45
81598	15/07/2021	0	0	-0.027777778	0.327777778
81599	15/07/2021	2	0	-0.231818182	0.727272727
81600	15/07/2021	0	0	-0.090625	0.34375
81601	15/07/2021	0	0	-0.282386364	0.45
81602	15/07/2021	0	2	0	0
81603	15/07/2021	1	0	0	0
81604	15/07/2021	0	0	0	0.5
81605	15/07/2021	0	0	-9.25E-18	0.8
81606	15/07/2021	0	0	-0.223214286	0.651785714
81607	15/07/2021	0	0	0	0
81608	15/07/2021	0	0	-0.046428571	0.710714286
81609	15/07/2021	0	0	0	0
81610	15/07/2021	0	0	0	0
81611	15/07/2021	0	0	0.2	0.2
81612	15/07/2021	4	0	0.175	0.475
81613	15/07/2021	0	0	0.242424242	0.412373737
81614	15/07/2021	0	0	0	0
81615	15/07/2021	0	0	-0.125	0.375
81616	16/07/2021	0	0	0	0
81617	16/07/2021	0	0	0	1
81618	16/07/2021	2	2	0.178571429	0.407623626
81619	16/07/2021	0	0	0	0
81620	16/07/2021	0	0	0.366666667	0.45
81621	16/07/2021	1	4	0.2	0.2
81622	16/07/2021	1	2	0.363636364	0.522727273
81623	16/07/2021	0	0	-0.15	0.4
81624	16/07/2021	0	0	-0.25	0.67
81625	16/07/2021	0	1	-0.4	0.7
81626	16/07/2021	0	0	0.0625	0.4
81627	16/07/2021	0	0	0.35	0.4
81628	16/07/2021	0	1	-0.166666667	0.233333333
81629	16/07/2021	0	0	-0.3	0.4
81630	16/07/2021	0	0	0	0
81631	16/07/2021	0	2	0.4	0.8
81632	16/07/2021	5	0	0.033333333	0.066666667
81633	16/07/2021	0	0	-0.03	0.555
81634	16/07/2021	1	0	-0.375	0.2875
81635	16/07/2021	0	0	0	0
81636	16/07/2021	0	0	0.1	0.25
81637	16/07/2021	0	0	0	0
81638	16/07/2021	0	0	0	0
81639	16/07/2021	1	0	0.175	0.575
81640	16/07/2021	1	0	0	0.1
81641	16/07/2021	14	4	0	0.125
81642	16/07/2021	0	1	0	0
81643	16/07/2021	0	0	-0.419642857	0.616071429
81644	16/07/2021	0	0	0.4	0.8
81645	16/07/2021	0	0	0	0
81646	16/07/2021	52	2	-0.041666667	0.458333333
81647	16/07/2021	1	0	-0.625	0.3
81648	16/07/2021	4	1	0.25	0.2
81649	16/07/2021	0	0	0	0
81650	16/07/2021	0	0	0.2	0.2
81651	16/07/2021	1	0	0.168888889	0.595555556
81652	16/07/2021	0	0	0	0
81653	16/07/2021	1	0	-0.236666667	0.78
81654	16/07/2021	1	0	-0.06	0.26
81655	16/07/2021	3	0	0	0.5
81656	16/07/2021	0	0	0.06984127	0.672619048
81657	16/07/2021	6	7	0.7	0.8
81658	16/07/2021	1	0	0	0.1
81659	16/07/2021	0	1	0.1	0.533333333
81660	16/07/2021	1	0	0	0
81661	16/07/2021	0	0	0	0
81662	16/07/2021	0	0	0	0
81663	16/07/2021	0	0	-0.05	0.366666667
81664	16/07/2021	0	0	0	0
81665	16/07/2021	3	0	0.011952862	0.459295334
81666	16/07/2021	0	0	0.133333333	0.5
81667	16/07/2021	3	0	0	0
81668	16/07/2021	2	0	-0.45625	0.7
81669	16/07/2021	1	0	0	0
81670	16/07/2021	1	0	-0.025	0.544444444
81671	16/07/2021	0	0	0	0
81672	16/07/2021	3	0	-0.25	0.6
81673	17/07/2021	0	0	0.214285714	0.428571429
81674	17/07/2021	0	0	0.333333333	0.366666667
81675	17/07/2021	0	0	0.333333333	0.462962963
81676	17/07/2021	0	0	0.333333333	0.462962963
81677	17/07/2021	7	1	0.3	0.5
81678	17/07/2021	0	0	-0.533333333	0.708333333
81679	17/07/2021	0	0	0	0
81680	17/07/2021	0	0	0	0
81681	17/07/2021	0	0	0.075757576	0.181818182
81682	17/07/2021	0	0	0.142424242	0.248484848
81683	17/07/2021	0	0	-0.1	0.5
81684	17/07/2021	0	0	-0.2	0.5375
81685	17/07/2021	0	0	-0.096306818	0.408238636
81686	17/07/2021	3	0	0.058333333	0.166666667
81687	17/07/2021	1	2	-0.2	0.4
81688	17/07/2021	3	0	0.1125	0.475
81689	17/07/2021	0	0	0.2	0.2
81690	17/07/2021	1	0	0	0.6
81691	17/07/2021	1	0	0	1
81692	17/07/2021	0	0	0	0
81693	17/07/2021	1	0	0	0
81694	17/07/2021	1	0	0	0
81695	17/07/2021	0	0	-0.288194444	0.833333333
81696	17/07/2021	0	0	-0.025	0.2
81697	17/07/2021	1	0	0.167045455	0.447727273
81698	17/07/2021	0	0	0.5	0.55
81699	17/07/2021	0	0	0	0
81700	17/07/2021	2	0	0	0
81701	17/07/2021	0	0	0	0
81702	17/07/2021	2	4	0.284960938	0.546875
81703	17/07/2021	2	0	-0.109325397	0.338690476
81704	17/07/2021	0	0	-0.5	0.666666667
81705	17/07/2021	0	0	0.1875	0.6375
81706	17/07/2021	0	0	0.1	0.4
81707	17/07/2021	0	0	0.1	0.4
81708	17/07/2021	0	0	0.125	0.383333333
81709	17/07/2021	61	0	0	0
81710	17/07/2021	1	0	0	0
81711	17/07/2021	4	0	0.227272727	0.545454545
81712	17/07/2021	0	0	0.15	0.65
81713	17/07/2021	0	0	0	0
81714	17/07/2021	0	0	-0.096590909	0.408333333
81715	17/07/2021	0	0	0.4375	0.65
81716	17/07/2021	0	0	0.1	0.2125
81717	17/07/2021	0	0	0	0
81718	17/07/2021	0	0	-0.008333333	0.513888889
81719	18/07/2021	1	0	0	0
81720	18/07/2021	0	0	0.322222222	0.644444444
81721	18/07/2021	0	0	0.0078125	0.35
81722	18/07/2021	6	0	0.266666667	0.466666667
81723	18/07/2021	0	0	0.1	0.461111111
81724	18/07/2021	0	0	0.053333333	0.651666667
81725	18/07/2021	0	0	0	0
81726	18/07/2021	0	0	0	0
81727	18/07/2021	1	0	0.2	0.2
81728	18/07/2021	1	0	0	1
81729	18/07/2021	0	0	0	0
81730	18/07/2021	0	0	0	0.1
81731	18/07/2021	1	0	0	0
81732	18/07/2021	0	0	0.5	0.5
81733	18/07/2021	1	0	0	0
81734	18/07/2021	1	0	-0.222222222	0.277777778
81735	18/07/2021	1	0	0.045663265	0.562244898
81736	18/07/2021	0	0	0.125	0.641666667
81737	18/07/2021	0	0	0.166666667	0.25
81738	18/07/2021	0	0	0	0.1
81739	18/07/2021	0	0	-0.05	0.05
81740	18/07/2021	0	0	0	0
81741	18/07/2021	1	0	-0.070833333	0.494444444
81742	18/07/2021	1	0	-0.166666667	0.561111111
81743	18/07/2021	0	0	0.145454545	0.584848485
81744	18/07/2021	0	0	0.6	1
81745	18/07/2021	0	0	0.7	0.6
81746	18/07/2021	0	0	0	0
81747	18/07/2021	0	0	0	0
81748	18/07/2021	0	0	0	0.033333333
81749	18/07/2021	0	0	0.1	0.4
81750	18/07/2021	0	0	0.065454545	0.292424242
81751	18/07/2021	0	0	0.136363636	0.5
81752	18/07/2021	0	0	-0.016666667	0.244444444
81753	18/07/2021	1	0	0.266666667	0.4
81754	18/07/2021	8	3	0	1
81755	18/07/2021	0	0	0	0.3
81756	18/07/2021	1	0	0.8	0.75
81757	18/07/2021	0	0	-0.7	0.8
81758	18/07/2021	0	0	0	0
81759	18/07/2021	1	0	-0.058333333	0.425
81760	18/07/2021	0	0	0.272222222	0.444444444
81761	18/07/2021	0	0	0	0
81762	18/07/2021	0	0	-0.15625	0.84375
81763	18/07/2021	5	0	0.042424242	0.348484848
81764	18/07/2021	0	0	0	0
81765	18/07/2021	1	0	0.115	0.581666667
81766	19/07/2021	0	0	0	0.066666667
81767	19/07/2021	0	0	0.6	0.9
81768	19/07/2021	0	0	0	0
81769	19/07/2021	0	0	0	0
81770	19/07/2021	2	0	0.35	0.6125
81771	19/07/2021	0	0	-0.125	0.375
81772	19/07/2021	0	0	0	0
81773	19/07/2021	2	0	0	0.4
81774	19/07/2021	8	2	0.058333333	0.319444444
81775	19/07/2021	0	0	0.068181818	0.55
81776	19/07/2021	0	0	0	0
81777	19/07/2021	0	0	0.2	0.25
81778	19/07/2021	0	0	0	0
81779	19/07/2021	0	0	-0.25	0.15
81780	19/07/2021	0	0	0.55	0.75
81781	19/07/2021	0	0	0.35	0.65
81782	19/07/2021	0	0	0.113636364	0.772727273
81783	19/07/2021	1	0	-0.204166667	0.745833333
81784	19/07/2021	1	0	0	0
81785	19/07/2021	0	0	0.055555556	0.718518519
81786	19/07/2021	0	1	0	0
81787	19/07/2021	0	0	0.2375	0.2875
81788	19/07/2021	1	0	-0.05	0.6
81789	19/07/2021	0	0	0	0
81790	19/07/2021	0	0	-0.112878788	0.377424242
81791	19/07/2021	0	0	-0.208333333	0.625
81792	19/07/2021	22	16	0.233333333	0.355555556
81793	19/07/2021	0	0	0.233333333	0.355555556
81794	19/07/2021	0	0	0.4	1
81795	19/07/2021	0	0	0	0
81796	19/07/2021	2	0	0.25	0.9
81797	19/07/2021	0	0	0	0
81798	19/07/2021	0	0	0.1	0.383333333
81799	19/07/2021	0	0	-0.136363636	0.372727273
81800	19/07/2021	0	0	0	0
81801	19/07/2021	1	0	-0.045833333	0.220833333
81802	19/07/2021	0	0	0	0
81803	19/07/2021	0	0	0.392857143	0.712301587
81804	19/07/2021	0	0	0	0
81805	19/07/2021	0	0	-0.048611111	0.533333333
81806	19/07/2021	0	0	-0.066666667	0.483333333
81807	19/07/2021	0	0	0	0
81808	19/07/2021	1	0	0	0.1
81809	19/07/2021	0	0	0.1	0.3
81810	19/07/2021	0	0	-0.583333333	0.7
81811	19/07/2021	0	0	0	0
81812	19/07/2021	0	0	0.333333333	0.6875
81813	20/07/2021	0	0	0.2	0.2
81814	20/07/2021	0	1	0.083333333	0.444444444
81815	20/07/2021	0	0	-0.107575758	0.415151515
81816	20/07/2021	0	0	-0.1	0.45
81817	20/07/2021	0	0	0	0.1
81818	20/07/2021	0	0	0	0.5
81819	20/07/2021	0	0	0	0.45
81820	20/07/2021	2	0	0	0.166666667
81821	20/07/2021	0	0	0	0
81822	20/07/2021	2	0	-0.008928571	0.467857143
81823	20/07/2021	5	0	-0.25	0.25
81824	20/07/2021	1	0	0	0
81825	20/07/2021	1	0	-0.025	0.341666667
81826	20/07/2021	1	0	-0.020833333	0.341666667
81827	20/07/2021	0	0	0	0
81828	20/07/2021	0	0	-0.6	1
81829	20/07/2021	0	0	0.25	0.428571429
81830	20/07/2021	1	0	-0.5625	1
81831	20/07/2021	0	0	0	0
81832	20/07/2021	0	0	0.285714286	0.535714286
81833	20/07/2021	0	0	0	0.6
81834	20/07/2021	1	0	0	0
81835	20/07/2021	0	0	0	0
81836	20/07/2021	0	0	0	0
81837	20/07/2021	1	1	0	0.4
81838	20/07/2021	0	0	0	0
81839	20/07/2021	0	0	0	0
81840	20/07/2021	1	0	0	0
81841	20/07/2021	0	0	-0.004166667	0.35
81842	20/07/2021	0	0	0	0
81843	20/07/2021	0	0	0.077777778	0.633333333
81844	20/07/2021	0	0	0.192857143	0.417857143
81845	20/07/2021	0	0	-0.625	1
81846	20/07/2021	1	1	0	1
81847	20/07/2021	0	0	0	0
81848	20/07/2021	0	0	-0.25	0.888888889
81849	20/07/2021	0	0	-0.4	0.6
81850	20/07/2021	0	0	0	0
81851	20/07/2021	0	1	0	0.1
81852	21/07/2021	0	0	-0.333333333	0.75
81853	21/07/2021	0	0	0	0
81854	21/07/2021	0	0	0.1875	0.363888889
81855	21/07/2021	0	0	0	0
81856	21/07/2021	3	0	0.268560606	0.367424242
81857	21/07/2021	0	0	0	0.55
81858	21/07/2021	0	0	0.125	0.1875
81859	21/07/2021	0	0	0	0
81860	21/07/2021	1	0	-0.116666667	0.75
81861	21/07/2021	1	0	0	0
81862	21/07/2021	1	0	0.306818182	0.636363636
81863	21/07/2021	0	0	0.275568182	0.492613636
81864	21/07/2021	1	0	0	0.3625
81865	21/07/2021	0	0	-0.166666667	0.166666667
81866	21/07/2021	0	0	0.25	0.375
81867	21/07/2021	0	0	0.113636364	0.772727273
81868	21/07/2021	0	0	-0.2	0.266666667
81869	21/07/2021	0	0	0.291666667	0.458333333
81870	21/07/2021	0	0	0	0
81871	21/07/2021	0	0	0	0
81872	21/07/2021	0	0	-0.0125	0.1625
81873	21/07/2021	0	0	0.175	0.58125
81874	21/07/2021	0	0	0.25	0.55
81875	21/07/2021	0	0	0.147321429	0.450892857
81876	21/07/2021	1	0	0	0
81877	21/07/2021	0	0	0.242597403	0.566233766
81878	21/07/2021	0	1	-0.8	0.8
81879	22/07/2021	0	0	0.25	0.75
81880	22/07/2021	1	0	0.216	0.426666667
81881	22/07/2021	0	0	0.05	0.15
81882	22/07/2021	0	1	-0.166666667	0.3
81883	22/07/2021	0	0	-0.006628788	0.376515152
81884	22/07/2021	0	0	0.209090909	0.537373737
81885	22/07/2021	0	0	0.375	0.416666667
81886	22/07/2021	439	219	0.1	0.208974359
81887	22/07/2021	0	0	-0.6	1
81888	22/07/2021	9	0	0.310714286	0.490306122
81889	22/07/2021	0	0	-0.166666667	0.633333333
81890	22/07/2021	5	0	-0.075	0.525
81891	22/07/2021	4	0	0.333333333	0.366666667
81892	22/07/2021	9	0	0.075	0.325
81893	22/07/2021	0	0	0.05	0.325
81894	22/07/2021	6	0	0	0.1
81895	22/07/2021	5	0	0	0
81896	22/07/2021	0	0	0	0
81897	22/07/2021	0	0	0	0
81898	22/07/2021	0	0	-0.10625	0.48125
81899	22/07/2021	0	0	0.5	0.5
81900	22/07/2021	0	0	0.075757576	0.348484848
81901	22/07/2021	2	0	0.2	0.2
81902	22/07/2021	0	0	0	0
81903	22/07/2021	0	0	-0.0875	0.608333333
81904	22/07/2021	1	0	-0.166666667	0.583333333
81905	22/07/2021	0	0	0	0
81906	22/07/2021	1	0	-0.125	0.375
81907	22/07/2021	0	0	0.5	0.8
81908	22/07/2021	3	0	0.113636364	0.772727273
81909	22/07/2021	0	0	0	0
81910	22/07/2021	1	2	0.1875	0.541666667
81911	22/07/2021	0	0	0.35	0.35
81912	22/07/2021	2	2	1	0.3
81913	22/07/2021	1	1	0	0.5
81914	22/07/2021	0	0	0	0.066666667
81915	22/07/2021	2	0	-0.5	1
81916	22/07/2021	0	0	0.2	0.2
81917	22/07/2021	1	0	0.088888889	0.390277778
81918	22/07/2021	1	1	0	0
81919	22/07/2021	2	0	-0.3125	0.6875
81920	22/07/2021	0	0	0.5	0.4
81921	22/07/2021	2	0	-0.333333333	0.5
81922	22/07/2021	1	0	0	0
81923	22/07/2021	0	0	0.025454545	0.369090909
81924	22/07/2021	0	0	0	0
81925	22/07/2021	0	0	0	0
81926	22/07/2021	0	0	-0.1	0.433333333
81927	22/07/2021	0	0	-0.104393939	0.521666667
81928	22/07/2021	0	0	0.044444444	0.55
81929	22/07/2021	0	0	0.1	0.2
81930	22/07/2021	0	0	0.23	0.48
81931	22/07/2021	0	0	0.1	0.5
81932	22/07/2021	2	0	0.02	0.56
81933	22/07/2021	2	0	0.4	0.8
81934	22/07/2021	1	1	0.15	0.275
81935	22/07/2021	1	0	0.5	0.5
81936	22/07/2021	0	0	0	0
81937	22/07/2021	0	0	-0.8	0.8
81938	22/07/2021	9	0	0	0
81939	22/07/2021	0	0	0	0
81940	22/07/2021	0	0	0.25	0.2
81941	22/07/2021	1	0	0	0
81942	22/07/2021	0	0	0.25	0.25
81943	22/07/2021	1	0	0	0
81944	22/07/2021	0	0	0	0
81945	22/07/2021	0	0	0	0
81946	22/07/2021	0	0	0	0
81947	22/07/2021	19	0	0	0
81948	22/07/2021	0	0	-0.209570313	0.4625
81949	22/07/2021	2	0	-0.6	1
81950	22/07/2021	0	0	0	0
81951	22/07/2021	17	0	0	0
81952	22/07/2021	0	0	0	0
81953	22/07/2021	0	0	0.142857143	0.517857143
81954	22/07/2021	10	1	0.1	1
81955	22/07/2021	13	0	0	0.1
81956	22/07/2021	0	0	0.4	0.4
81957	22/07/2021	1	0	-0.2	0.69375
81958	22/07/2021	0	0	0	0
81959	22/07/2021	0	0	0.142424242	0.648484848
81960	22/07/2021	0	0	-0.1	0.2
81961	22/07/2021	2	0	-0.5	0.2
81962	22/07/2021	1	1	0.5	0.9
81963	22/07/2021	2	1	0.5	0.5
81964	22/07/2021	0	0	0.25	0.25
81965	22/07/2021	1	0	-0.15	0.4
81966	22/07/2021	0	0	0	0
81967	22/07/2021	0	0	-0.02	0.22
81968	22/07/2021	0	0	0.285714286	0.535714286
81969	22/07/2021	0	0	0.2	0.9
81970	22/07/2021	0	0	0.433333333	0.166666667
81971	22/07/2021	0	0	0.5	0.5
81972	22/07/2021	0	0	0	1
81973	22/07/2021	0	0	-0.2	0.8
81974	22/07/2021	0	0	0	0
81975	22/07/2021	0	0	0.085227273	0.25
81976	22/07/2021	0	0	0.212121212	0.329090909
81977	22/07/2021	0	0	0.15	0.65
81978	22/07/2021	2	0	-0.0625	0.383333333
81979	22/07/2021	0	0	0	0
81980	23/07/2021	1	0	-0.5	0.533333333
81981	23/07/2021	0	0	0	0.7
81982	23/07/2021	7	0	0	0.416666667
81983	23/07/2021	0	0	0	0.4
81984	23/07/2021	0	0	0.4	0.6
81985	23/07/2021	0	0	-0.195	0.385
81986	23/07/2021	0	0	0	0.5
81987	23/07/2021	0	0	0	0
81988	23/07/2021	2	0	0	0
81989	23/07/2021	0	0	0.166666667	0.125641026
81990	23/07/2021	1	0	0	0
81991	23/07/2021	0	0	-0.05	0.4
81992	23/07/2021	0	0	0.144444444	0.622222222
81993	23/07/2021	0	0	0	0
81994	23/07/2021	0	0	-0.055555556	0.244444444
81995	23/07/2021	2	0	0.4	0.7
81996	23/07/2021	0	0	0.166666667	0.2
81997	23/07/2021	0	0	0.080952381	0.255952381
81998	23/07/2021	0	0	-0.1	0.4
81999	23/07/2021	1	0	0.075	0.325
82000	23/07/2021	0	0	0.344444444	0.422222222
82001	23/07/2021	0	0	-0.1	0.2
82002	23/07/2021	0	0	0	0
82003	23/07/2021	0	0	0.516666667	0.866666667
82004	23/07/2021	1	0	0.1	0.7
82005	23/07/2021	0	0	0.285714286	0.535714286
82006	23/07/2021	0	0	0	0
82007	23/07/2021	0	0	0	0
82008	23/07/2021	0	0	-0.233333333	1
82009	23/07/2021	0	0	-0.3125	0.5
82010	23/07/2021	0	0	0	0
82011	23/07/2021	1	0	0	0.375
82012	23/07/2021	0	0	0	0
82013	23/07/2021	0	0	0.0875	0.4375
82014	23/07/2021	0	0	-0.01	0.64
82015	23/07/2021	0	1	0	0
82016	23/07/2021	0	0	0.06875	0.35
82017	23/07/2021	0	0	0.333333333	0.462962963
82018	23/07/2021	1	2	-0.4	0.7
82019	23/07/2021	1	0	0.113636364	0.772727273
82020	23/07/2021	0	0	0	0
82021	23/07/2021	0	0	-0.1	0.2
82022	23/07/2021	0	0	-0.1	0.15
82023	23/07/2021	0	0	-0.05	0.4
82024	23/07/2021	0	0	0.214646465	0.381818182
82025	23/07/2021	0	0	0.227272727	0.545454545
82026	23/07/2021	0	0	0.166666667	0.633333333
82027	23/07/2021	0	0	0.166666667	0.633333333
82028	23/07/2021	0	0	-0.12	0.57
82029	23/07/2021	0	0	-0.163888889	0.197222222
82030	23/07/2021	0	0	0	0
82031	23/07/2021	0	0	0.1375	0.5375
82032	23/07/2021	0	0	0	0
82033	23/07/2021	0	0	0.113636364	0.772727273
82034	23/07/2021	0	0	0.1	0.208974359
82035	23/07/2021	0	0	0.1	0.208974359
82036	23/07/2021	1	2	0	0
82037	23/07/2021	0	0	0	0
82038	23/07/2021	0	0	0.054545455	0.478409091
82039	23/07/2021	0	0	0.1875	0.4375
82040	23/07/2021	0	0	0.081818182	0.611363636
82041	23/07/2021	0	0	0.066666667	0.733333333
82042	23/07/2021	0	0	0.121428571	0.532142857
82043	23/07/2021	0	0	-0.4	0.7
82044	23/07/2021	0	0	0.128888889	0.537777778
82045	23/07/2021	0	0	0.125	0.166666667
82046	23/07/2021	0	0	0.012797619	0.573214286
82047	23/07/2021	0	0	-0.1	0.233333333
82048	23/07/2021	0	0	0	1
82049	23/07/2021	0	0	0	0.125
82050	23/07/2021	0	0	0.5	0.5
82051	23/07/2021	0	0	-0.140909091	0.6
82052	23/07/2021	0	0	0.090909091	0.718181818
82053	23/07/2021	0	0	0.333333333	0.5
82054	23/07/2021	0	0	0.4	0.633333333
82055	23/07/2021	0	0	0	0
82056	23/07/2021	0	0	0	1
82057	23/07/2021	0	0	0	1
82058	23/07/2021	0	0	-0.333333333	0.666666667
82059	23/07/2021	0	0	0.166666667	0.433333333
82060	23/07/2021	0	0	-0.25	0.3
82061	23/07/2021	0	0	0	0
82062	23/07/2021	0	0	0	0
82063	23/07/2021	0	0	0	0
82064	23/07/2021	0	0	0	0
82065	23/07/2021	0	0	0	0.5
82066	23/07/2021	0	0	0.6	0.9
82067	23/07/2021	0	0	0	0
82068	23/07/2021	0	0	0	0.6
82069	23/07/2021	0	0	0.5	0.5
82070	23/07/2021	0	0	0	0
82071	23/07/2021	0	0	0.275757576	0.681818182
82072	23/07/2021	0	0	0.25	0.75
82073	23/07/2021	0	0	0.1	0.4
82074	23/07/2021	0	0	0.125	0.3
82075	23/07/2021	5	3	0	0
82076	23/07/2021	3	0	0.242857143	0.367857143
82077	23/07/2021	0	0	-0.2	0.1
82078	23/07/2021	0	0	0.209090909	0.337373737
82079	23/07/2021	0	0	0.25	0.95
82080	23/07/2021	0	0	0	0.05
82081	23/07/2021	0	0	0.25	0.458333333
82082	24/07/2021	0	0	-0.3	0.4
82083	24/07/2021	1	0	0	0.75
82084	24/07/2021	0	0	0	0.5
82085	24/07/2021	0	0	-0.119444444	0.405555556
82086	24/07/2021	0	0	-0.033333333	0.916666667
82087	24/07/2021	1	1	0.1	0.208974359
82088	24/07/2021	0	0	0.1	0.208974359
82089	24/07/2021	3	2	0.15	0.275
82090	24/07/2021	0	0	0	0
82091	24/07/2021	1	0	-0.65	0.65
82092	24/07/2021	0	0	0.066666667	0.8
82093	24/07/2021	0	0	0	0
82094	24/07/2021	0	0	0	0
82095	24/07/2021	0	0	0	0
82096	24/07/2021	0	0	0	0
82097	24/07/2021	0	0	0	0
82098	24/07/2021	0	0	0	0
82099	24/07/2021	0	0	0.3	0.355555556
82100	24/07/2021	0	1	0.352197802	0.476236264
82101	24/07/2021	1	1	0.15	0.275
82102	24/07/2021	4	2	0.5	0.5
82103	24/07/2021	0	0	0	0
82104	24/07/2021	0	0	0	0
82105	24/07/2021	0	1	0.25	0.3625
82106	24/07/2021	0	0	0	0.022222222
82107	24/07/2021	0	0	0	1
82108	24/07/2021	2	1	0.066666667	0.6
82109	25/07/2021	0	0	-0.0375	0.5625
82110	25/07/2021	0	0	-0.28625	0.40875
82111	25/07/2021	0	0	0	0
82112	25/07/2021	0	0	0.16	0.54
82113	25/07/2021	0	0	0.111111111	0.319444444
82114	25/07/2021	0	0	0.15	0.275
82115	25/07/2021	0	0	-0.041666667	0.458333333
82116	25/07/2021	0	0	0.2	0.578472222
82117	25/07/2021	1	0	-0.15625	0.39375
82118	25/07/2021	3	0	-0.0625	0.197916667
82119	25/07/2021	1	0	0	0.5
82120	25/07/2021	0	1	0.4	0.8
82121	25/07/2021	0	0	0.15	0.19375
82122	25/07/2021	0	0	0	0
82123	25/07/2021	0	0	-0.05	0.36
82124	25/07/2021	0	0	0	0
82125	25/07/2021	0	0	-0.05	0.383333333
82126	25/07/2021	2	2	0	0
82127	25/07/2021	4	4	0.1	0.208974359
82128	25/07/2021	0	1	0.1	0.208974359
82129	25/07/2021	0	0	0.113636364	0.572727273
82130	25/07/2021	0	1	0.5	0.5
82131	25/07/2021	0	0	0	0
82132	25/07/2021	0	0	0	0.05
82133	25/07/2021	0	0	-0.042857143	0.485714286
82134	25/07/2021	0	1	0.254343434	0.568297258
82135	25/07/2021	0	0	0.015151515	0.428030303
82136	25/07/2021	42	21	0.1	0.208974359
82137	25/07/2021	0	0	0.205555556	0.5
82138	25/07/2021	0	0	0.5625	0.5
82139	25/07/2021	0	0	0	0
82140	25/07/2021	0	0	-0.25	0.5
82141	25/07/2021	4	0	0	0
82142	25/07/2021	0	0	-0.025	0.5
82143	25/07/2021	0	0	0.153333333	0.68
82144	25/07/2021	0	0	0	0
82145	25/07/2021	1	0	-0.1	0.1
82146	25/07/2021	0	0	0	0
82147	26/07/2021	1	0	0	0
82148	26/07/2021	0	0	0	0
82149	26/07/2021	0	0	-0.3	0.4
82150	26/07/2021	0	0	0.1	0.208974359
82151	26/07/2021	0	1	0.1	0.208974359
82152	26/07/2021	0	0	0	0
82153	26/07/2021	8	5	0.625	0.65
82154	26/07/2021	0	0	0	0
82155	26/07/2021	1	0	0	0.533333333
82156	26/07/2021	0	0	-0.14	0.3
82157	26/07/2021	2	1	0.027777778	0.305555556
82158	26/07/2021	1	0	0	0
82159	26/07/2021	0	5	-0.083333333	0.75
82160	26/07/2021	0	0	0.059943182	0.486363636
82161	26/07/2021	0	2	-0.083333333	0.75
82162	26/07/2021	0	0	0.5	0.5
82163	26/07/2021	0	0	0	0
82164	26/07/2021	0	0	0	0
82165	26/07/2021	0	0	0.025	0.475
82166	26/07/2021	2	0	0	0
82167	26/07/2021	0	0	-0.083333333	0.566666667
82168	26/07/2021	0	0	0	0
82169	26/07/2021	1	0	0.227272727	0.545454545
82170	26/07/2021	0	0	-0.2375	0.5875
82171	26/07/2021	0	0	0.1	0.208974359
82172	26/07/2021	1	0	0.3125	0.7
82173	26/07/2021	0	0	-0.1375	0.2625
82174	26/07/2021	3	1	0.375	0.875
82175	26/07/2021	0	0	0	0
82176	26/07/2021	0	0	0.15	0.3
82177	26/07/2021	0	0	0.0375	0.46875
82178	26/07/2021	2	0	0.4125	0.35
82179	26/07/2021	0	0	0.25	0.5
82180	26/07/2021	0	0	0	0
82181	26/07/2021	0	0	0.233333333	0.216666667
82182	26/07/2021	0	0	0	0
82183	26/07/2021	1	1	0.15	0.275
82184	26/07/2021	1	0	0	0
82185	26/07/2021	0	0	0.5	0.5
82186	26/07/2021	11	2	0	0
82187	26/07/2021	2	0	-0.1	0.2
82188	26/07/2021	2	0	0.285714286	0.535714286
82189	26/07/2021	2	0	0.05	0.61
82190	26/07/2021	0	0	-0.8	0.8
82191	26/07/2021	1	0	-0.025	0.258333333
82192	26/07/2021	1	0	0.052556818	0.289772727
82193	26/07/2021	1	0	0	0
82194	26/07/2021	0	0	0.8	0.9
82195	26/07/2021	2	0	0.284090909	0.545454545
82196	26/07/2021	1	0	0.007449495	0.371717172
82197	26/07/2021	0	0	-0.333333333	0.666666667
82198	26/07/2021	31	14	0.224025974	0.413419913
82199	27/07/2021	0	0	0.15	0.275
82200	27/07/2021	0	0	0.181818182	0.522727273
82201	27/07/2021	0	0	-0.4	0.6
82202	27/07/2021	0	0	0.1	0.208974359
82203	27/07/2021	1	2	0.1	0.208974359
82204	27/07/2021	3	0	0.511111111	0.433333333
82205	27/07/2021	0	0	0.025	0.1
82206	27/07/2021	3	7	0.15	0.275
82207	27/07/2021	0	4	0.15	0.275
82208	27/07/2021	0	0	-0.6	0.6
82209	27/07/2021	0	0	-0.333333333	0.533333333
82210	27/07/2021	0	0	-0.2	0.4
82211	27/07/2021	0	0	0.113636364	0.572727273
82212	27/07/2021	0	0	0.113636364	0.572727273
82213	27/07/2021	0	0	0	0
82214	27/07/2021	0	1	0	1
82215	27/07/2021	0	0	0.9	1
82216	27/07/2021	0	0	-0.25	0.92962963
82217	27/07/2021	0	0	0.15	0.65
82218	27/07/2021	0	0	0.075	0.275
82219	27/07/2021	0	0	0.121212121	0.390151515
82220	27/07/2021	12	0	0.427083333	0.5
82221	27/07/2021	0	0	-0.8	0.9
82222	27/07/2021	1	0	0.3	0.1
82223	28/07/2021	1	1	0	0
82224	28/07/2021	0	0	0.3375	0.6375
82225	28/07/2021	0	0	0	0
82226	28/07/2021	0	0	0.3	0.5
82227	28/07/2021	0	0	0.375	0.35
82228	28/07/2021	0	0	0.316666667	0.3
82229	28/07/2021	0	0	0.5	0.625
82230	28/07/2021	0	0	0.1	0.45
82231	28/07/2021	0	1	0	0
82232	28/07/2021	0	0	0.363636364	0.585227273
82233	28/07/2021	0	0	0.3	0.433333333
82234	28/07/2021	0	0	0	0.797222222
82235	28/07/2021	0	0	0.060568182	0.603030303
82236	28/07/2021	0	0	0.115	0.291730769
82237	28/07/2021	0	0	0.115	0.291730769
82238	28/07/2021	0	0	0.125	0.166666667
82239	28/07/2021	0	0	0	0
82240	28/07/2021	0	1	0.1	0.208974359
82241	28/07/2021	2	1	0.1	0.208974359
82242	28/07/2021	0	0	0	0.05
82243	28/07/2021	0	0	0.25	0.75
82244	28/07/2021	0	0	0.2	0.2
82245	28/07/2021	1	0	0.5	0.5
82246	28/07/2021	6	1	0.5	1
82247	28/07/2021	1	0	0	0
82248	28/07/2021	0	0	0	0.125
82249	28/07/2021	0	0	0	0
82250	29/07/2021	0	0	-0.1	0.2
82251	29/07/2021	0	0	-0.5	1
82252	29/07/2021	0	0	0.076530612	0.259863946
82253	29/07/2021	0	0	0.115	0.291730769
82254	29/07/2021	0	0	0.115	0.291730769
82255	29/07/2021	0	0	-0.15	0.1
82256	29/07/2021	0	0	-0.5	1
82257	29/07/2021	0	0	0	0
82258	29/07/2021	1	0	-0.25	0.888888889
82259	29/07/2021	0	0	-0.05	0.283333333
82260	29/07/2021	0	0	-0.016666667	0.425
82261	29/07/2021	0	0	-0.2	0.65
82262	29/07/2021	0	0	0	0.355555556
82263	29/07/2021	0	2	-0.2	0.825
82264	29/07/2021	0	0	0.35	0.55
82265	29/07/2021	0	0	0.4	0.5
82266	29/07/2021	0	0	0.1	0.35
82267	29/07/2021	0	0	0.133333333	0.566666667
82268	29/07/2021	0	0	0	0
82269	30/07/2021	0	0	0.2	0.2
82270	30/07/2021	0	0	0.2	0.2
82271	30/07/2021	0	0	-0.05	0.6
82272	30/07/2021	0	0	0.115	0.291730769
82273	30/07/2021	0	0	0.115	0.291730769
82274	30/07/2021	0	0	0.5	0.5
82275	30/07/2021	0	0	-0.007575758	0.811447811
82276	30/07/2021	0	0	0.050757576	0.473484848
82277	30/07/2021	0	0	0.316666667	0.316666667
82278	30/07/2021	0	0	0.306818182	0.502816628
82279	30/07/2021	4	1	0.7	0.8
82280	30/07/2021	0	0	0.025	0.475
82281	30/07/2021	3	1	0.15	0.275
82282	31/07/2021	0	0	-0.083333333	0.75
82283	31/07/2021	0	0	0	0
82284	31/07/2021	0	0	0.15	0.275
82285	31/07/2021	1	1	0.0875	0.4375
82286	31/07/2021	0	0	0.115	0.291730769
82287	31/07/2021	1	0	0.115	0.291730769
82288	31/07/2021	0	0	0	0
82289	31/07/2021	0	0	0.075	0.694444444
82290	31/07/2021	0	0	0.2	0.3
82291	31/07/2021	0	1	0	0
82292	31/07/2021	0	1	0	0
82293	31/07/2021	0	0	-0.090909091	0.388636364
82294	31/07/2021	0	0	0	0
