# Supplementary material for: Critical reflections on three popular computational linguistic approaches to examine Twitter discourses
Source: PeerJ Comput Sci. 2023 Jan 30;9:e1211. doi: 10.7717/peerj-cs.1211 (PMC10280252; doi:10.7717/peerj-cs.1211)
Supplement: Supplemental Information 1 [file peerj-cs-09-1211-s001.zip › Supplementary_Material_PeerJ_Oct22/Supplementary Material/Sentiment Analysis TextBlob cleaned data NHS/09-20.csv]

EntryID	Published	FavouriteCount	Retweets	Sentiment	Subjectivity
1.31E+18	2020-09-23T01:01:21.000Z	0	0	0	0.375
1.31E+18	2020-09-23T04:59:43.000Z	0	0	0.118181818	0.7
1.31E+18	2020-09-23T05:00:16.000Z	0	0	0	0
1.31E+18	2020-09-23T05:06:53.000Z	1	0	0	0
1.31E+18	2020-09-23T05:56:41.000Z	0	0	-0.183333333	0.461111111
1.31E+18	2020-09-23T05:56:48.000Z	0	0	-0.032070707	0.658585859
1.31E+18	2020-09-23T06:06:17.000Z	1	0	-0.096666667	0.52
1.31E+18	2020-09-23T06:08:00.000Z	0	0	0	0.233333333
1.31E+18	2020-09-23T06:08:46.000Z	1	0	-0.5	0.7
1.31E+18	2020-09-23T06:14:23.000Z	0	0	-0.145833333	0.406944444
1.31E+18	2020-09-23T06:25:00.000Z	1	1	0	0
1.31E+18	2020-09-23T06:31:35.000Z	0	0	0	0
1.31E+18	2020-09-23T06:37:32.000Z	0	0	0	0.433333333
1.31E+18	2020-09-23T06:37:44.000Z	10	1	0	0
1.31E+18	2020-09-23T06:39:09.000Z	2	0	0.4	1
1.31E+18	2020-09-23T06:57:09.000Z	6	0	0.14375	0.325
1.31E+18	2020-09-23T07:00:27.000Z	3	1	0.416666667	0.616666667
1.31E+18	2020-09-23T07:05:05.000Z	0	0	0.35	0.35
1.31E+18	2020-09-23T07:05:06.000Z	0	0	0.35	0.35
1.31E+18	2020-09-23T07:05:22.000Z	0	0	0.041666667	0.280555556
1.31E+18	2020-09-23T07:19:34.000Z	0	1	0.25	0.25
1.31E+18	2020-09-23T07:28:16.000Z	2	0	0.416666667	0.616666667
1.31E+18	2020-09-23T07:33:52.000Z	5	3	0.266666667	0.283333333
1.31E+18	2020-09-23T07:34:29.000Z	0	0	0.345454545	0.484848485
1.31E+18	2020-09-23T07:34:39.000Z	1	0	0.15	0.6
1.31E+18	2020-09-23T07:35:16.000Z	0	0	0	0
1.31E+18	2020-09-23T07:38:04.000Z	0	0	0	0
1.31E+18	2020-09-23T07:41:40.000Z	3	0	0	0
1.31E+18	2020-09-23T07:42:47.000Z	4	2	0.3	0.5
1.31E+18	2020-09-23T07:45:15.000Z	1	0	0	0
1.31E+18	2020-09-23T07:48:09.000Z	0	0	0	0
1.31E+18	2020-09-23T07:48:43.000Z	0	0	0	0
1.31E+18	2020-09-23T07:49:35.000Z	0	0	0.4	0.4
1.31E+18	2020-09-23T07:51:51.000Z	0	0	0.2	0.25
1.31E+18	2020-09-23T07:53:12.000Z	0	0	0	0
1.31E+18	2020-09-23T07:54:49.000Z	1	0	0	0
1.31E+18	2020-09-23T08:00:01.000Z	1	0	0.486111111	0.707407407
1.31E+18	2020-09-23T08:00:19.000Z	0	0	0.345454545	0.484848485
1.31E+18	2020-09-23T08:00:56.000Z	0	0	0.307142857	0.485714286
1.31E+18	2020-09-23T08:01:09.000Z	1	2	0.466666667	0.729166667
1.31E+18	2020-09-23T08:01:24.000Z	2	4	0.25	0.3
1.31E+18	2020-09-23T08:02:26.000Z	0	0	0.35	0.5
1.31E+18	2020-09-23T08:05:04.000Z	0	0	0	0.6
1.31E+18	2020-09-23T08:06:03.000Z	1	2	0.268181818	0.427272727
1.31E+18	2020-09-23T08:06:56.000Z	1	2	0.2	0.5
1.31E+18	2020-09-23T08:10:16.000Z	1	0	0	0
1.31E+18	2020-09-23T08:10:42.000Z	5	3	0	0
1.31E+18	2020-09-23T08:14:58.000Z	14	10	0.269444444	0.819444444
1.31E+18	2020-09-23T08:15:05.000Z	0	1	0.275757576	0.515151515
1.31E+18	2020-09-23T08:15:06.000Z	3	2	0.275757576	0.515151515
1.31E+18	2020-09-23T08:16:44.000Z	0	0	0.233333333	0.533333333
1.31E+18	2020-09-23T08:18:50.000Z	0	0	0	0
1.31E+18	2020-09-23T08:21:43.000Z	2	0	0.2	0.9
1.31E+18	2020-09-23T08:22:22.000Z	0	0	0.2	0.5
1.31E+18	2020-09-23T08:22:23.000Z	1	1	0.227272727	0.545454545
1.31E+18	2020-09-23T08:24:00.000Z	0	0	0.13	0.37
1.31E+18	2020-09-23T08:25:04.000Z	0	3	0.2	0.2
1.31E+18	2020-09-23T08:25:05.000Z	0	0	0.183549784	0.408658009
1.31E+18	2020-09-23T08:27:48.000Z	2	1	0.233333333	0.366666667
1.31E+18	2020-09-23T08:30:05.000Z	0	0	0.359090909	0.710858586
1.31E+18	2020-09-23T08:30:14.000Z	0	0	0.112121212	0.259848485
1.31E+18	2020-09-23T08:32:10.000Z	2	0	0.233333333	0.366666667
1.31E+18	2020-09-23T08:33:05.000Z	8	8	0.2	0.2
1.31E+18	2020-09-23T08:33:34.000Z	0	0	0.366666667	0.333333333
1.31E+18	2020-09-23T08:36:33.000Z	0	0	0.136363636	0.5
1.31E+18	2020-09-23T08:38:35.000Z	0	0	0.083333333	0.458333333
1.31E+18	2020-09-23T08:38:40.000Z	4	4	0	0
1.31E+18	2020-09-23T08:39:28.000Z	0	0	0.359090909	0.710858586
1.31E+18	2020-09-23T08:40:46.000Z	11	17	0	0
1.31E+18	2020-09-23T08:43:36.000Z	0	0	-0.1	0.2
1.31E+18	2020-09-23T08:45:34.000Z	0	0	0.6	1
1.31E+18	2020-09-23T08:47:04.000Z	0	2	0	0
1.31E+18	2020-09-23T08:50:03.000Z	0	0	0	0
1.31E+18	2020-09-23T08:52:31.000Z	0	0	0.066269841	0.543253968
1.31E+18	2020-09-23T08:54:55.000Z	0	0	0.238888889	0.5
1.31E+18	2020-09-23T08:58:20.000Z	1	0	0	0
1.31E+18	2020-09-23T08:59:29.000Z	1	0	0.0375	0.3375
1.31E+18	2020-09-23T09:00:00.000Z	0	0	0.3	0.636111111
1.31E+18	2020-09-23T09:00:47.000Z	0	0	0	0.5
1.31E+18	2020-09-23T09:04:20.000Z	3	2	0.168181818	0.327272727
1.31E+18	2020-09-23T09:05:00.000Z	1	1	0.2	0.2
1.31E+18	2020-09-23T09:05:03.000Z	0	0	0.375	0.462962963
1.31E+18	2020-09-23T09:09:08.000Z	1	1	0.3	0.636111111
1.31E+18	2020-09-23T09:20:02.000Z	0	0	0.166666667	0.616666667
1.31E+18	2020-09-23T09:21:21.000Z	0	0	-0.1	0.1
1.31E+18	2020-09-23T09:21:30.000Z	1	1	0	0
1.31E+18	2020-09-23T09:23:46.000Z	0	0	0	0
1.31E+18	2020-09-23T09:24:49.000Z	1	0	0.375	0.4
1.31E+18	2020-09-23T09:30:05.000Z	2	4	0.477777778	0.652777778
1.31E+18	2020-09-23T09:30:09.000Z	2	5	0.427777778	0.703703704
1.31E+18	2020-09-23T09:32:20.000Z	2	1	0.2	0.233333333
1.31E+18	2020-09-23T09:37:01.000Z	3	2	0.1	0.1
1.31E+18	2020-09-23T09:37:08.000Z	1	0	0	0.375
1.31E+18	2020-09-23T09:40:33.000Z	0	0	0.14	0.56
1.31E+18	2020-09-23T09:45:13.000Z	0	0	0	1
1.31E+18	2020-09-23T09:46:04.000Z	1	1	0.477777778	0.652777778
1.31E+18	2020-09-23T09:46:55.000Z	0	0	0.2	0.2
1.31E+18	2020-09-23T09:48:45.000Z	0	0	0.306818182	0.486363636
1.31E+18	2020-09-23T10:00:58.000Z	1	1	0.2	0.2
1.31E+18	2020-09-23T10:01:57.000Z	0	0	0	0
1.31E+18	2020-09-23T10:02:18.000Z	2	1	0.2	0.2
1.31E+18	2020-09-23T10:04:32.000Z	0	0	0.240909091	0.5
1.31E+18	2020-09-23T10:07:25.000Z	0	0	0.15	0.45
1.31E+18	2020-09-23T10:17:59.000Z	0	0	0	0
1.31E+18	2020-09-23T10:20:51.000Z	1	0	0	0
1.31E+18	2020-09-23T10:29:03.000Z	0	0	0.291666667	0.666666667
1.31E+18	2020-09-23T10:30:20.000Z	0	0	0.2	0.2
1.31E+18	2020-09-23T10:34:04.000Z	0	0	-0.121875	0.275
1.31E+18	2020-09-23T10:36:00.000Z	2	1	0.433333333	0.833333333
1.31E+18	2020-09-23T10:36:57.000Z	0	1	0.35	0.4
1.31E+18	2020-09-23T10:40:01.000Z	0	0	0.1	0.1
1.31E+18	2020-09-23T10:41:35.000Z	5	6	0.306818182	0.486363636
1.31E+18	2020-09-23T10:43:31.000Z	0	0	-0.004166667	0.4
1.31E+18	2020-09-23T10:50:19.000Z	0	0	1	1
1.31E+18	2020-09-23T10:51:57.000Z	0	0	-0.155555556	0.288888889
1.31E+18	2020-09-23T10:53:36.000Z	1	2	0.323232323	0.562626263
1.31E+18	2020-09-23T10:54:07.000Z	0	0	0.109722222	0.644444444
1.31E+18	2020-09-23T10:54:24.000Z	0	0	0.35	0.541666667
1.31E+18	2020-09-23T10:57:25.000Z	0	1	0.324242424	0.584848485
1.31E+18	2020-09-23T10:59:59.000Z	0	0	0	0
1.31E+18	2020-09-23T11:00:01.000Z	4	10	0.447727273	0.550757576
1.31E+18	2020-09-23T11:00:06.000Z	0	0	0.05	0.45
1.31E+18	2020-09-23T11:00:45.000Z	2	6	0.125	0.522222222
1.31E+18	2020-09-23T11:01:02.000Z	0	0	0.416666667	0.616666667
1.31E+18	2020-09-23T11:01:24.000Z	2	3	0.3	0.636111111
1.31E+18	2020-09-23T11:01:30.000Z	2	1	0.4	0.62962963
1.31E+18	2020-09-23T11:03:06.000Z	232	321	0.375	0.475
1.31E+18	2020-09-23T11:05:21.000Z	0	0	-0.125	0.375
1.31E+18	2020-09-23T11:05:38.000Z	0	1	0	0
1.31E+18	2020-09-23T11:06:36.000Z	3	0	0.5	0.583333333
1.31E+18	2020-09-23T11:12:52.000Z	3	1	0.1	0.383333333
1.31E+18	2020-09-23T11:13:19.000Z	0	0	-0.0546875	0.65
1.31E+18	2020-09-23T11:13:53.000Z	4	6	-0.114772727	0.45
1.31E+18	2020-09-23T11:17:25.000Z	0	0	0	0
1.31E+18	2020-09-23T11:24:46.000Z	2	1	-0.4875	0.4875
1.31E+18	2020-09-23T11:26:38.000Z	3	0	0.2	0.2
1.31E+18	2020-09-23T11:27:21.000Z	1	0	0	0
1.31E+18	2020-09-23T11:27:35.000Z	0	0	-0.0625	0.1875
1.31E+18	2020-09-23T11:28:12.000Z	0	0	-0.0625	0.1875
1.31E+18	2020-09-23T11:28:29.000Z	0	0	-0.0625	0.1875
1.31E+18	2020-09-23T11:29:37.000Z	0	0	-0.0625	0.1875
1.31E+18	2020-09-23T11:30:03.000Z	0	0	0.334090909	0.585858586
1.31E+18	2020-09-23T11:33:38.000Z	2	0	0.0375	0.3
1.31E+18	2020-09-23T11:35:46.000Z	0	0	0	0
1.31E+18	2020-09-23T11:42:48.000Z	0	0	0	0.066666667
1.31E+18	2020-09-23T11:42:56.000Z	0	0	0	0
1.31E+18	2020-09-23T11:45:48.000Z	2	3	0.5	0.5
1.31E+18	2020-09-23T11:46:51.000Z	2	0	0	0
1.31E+18	2020-09-23T11:48:42.000Z	5	5	0.45	0.75
1.31E+18	2020-09-23T11:51:21.000Z	0	0	0	0.355555556
1.31E+18	2020-09-23T11:53:02.000Z	0	2	0.1	0.1
1.31E+18	2020-09-23T11:53:08.000Z	3	0	0.121944444	0.406388889
1.31E+18	2020-09-23T11:55:47.000Z	0	0	0	0.1125
1.31E+18	2020-09-23T11:56:06.000Z	0	0	0.5	0.5
1.31E+18	2020-09-23T11:57:35.000Z	2	0	-0.03125	0.360416667
1.31E+18	2020-09-23T11:58:14.000Z	0	0	0.285714286	0.535714286
1.31E+18	2020-09-23T11:59:47.000Z	4	1	0.016666667	0.133333333
1.31E+18	2020-09-23T12:01:14.000Z	5	5	0.125	0.313888889
1.31E+18	2020-09-23T12:04:10.000Z	0	0	0	0
1.31E+18	2020-09-23T12:05:46.000Z	0	0	0	0.375
1.31E+18	2020-09-23T12:06:55.000Z	4	3	0.167272727	0.344242424
1.31E+18	2020-09-23T12:17:29.000Z	0	0	1	0.75
1.31E+18	2020-09-23T12:17:58.000Z	7	0	0.2	0.5
1.31E+18	2020-09-23T12:18:48.000Z	0	0	0.458333333	0.694444444
1.31E+18	2020-09-23T12:19:32.000Z	0	0	-0.166666667	0.833333333
1.31E+18	2020-09-23T12:19:54.000Z	0	0	0.2375	0.7625
1.31E+18	2020-09-23T12:20:00.000Z	0	0	0.466666667	0.475
1.31E+18	2020-09-23T12:24:23.000Z	0	0	0.2	0.2
1.31E+18	2020-09-23T12:27:02.000Z	0	0	0.157272727	0.790909091
1.31E+18	2020-09-23T12:30:03.000Z	1	0	0.3	0.636111111
1.31E+18	2020-09-23T12:30:29.000Z	1	3	0.136363636	0.454545455
1.31E+18	2020-09-23T12:30:44.000Z	4	0	0.068181818	0.227272727
1.31E+18	2020-09-23T12:31:14.000Z	0	0	0.05	0.35
1.31E+18	2020-09-23T12:35:48.000Z	2	5	0	0
1.31E+18	2020-09-23T12:39:28.000Z	0	0	0.05	0.4
1.31E+18	2020-09-23T12:40:17.000Z	0	0	0	0
1.31E+18	2020-09-23T12:41:38.000Z	2	0	0.068181818	0.227272727
1.31E+18	2020-09-23T12:52:20.000Z	0	0	0	0
1.31E+18	2020-09-23T12:53:44.000Z	2	2	0.413333333	0.666666667
1.31E+18	2020-09-23T12:57:46.000Z	0	1	0.316666667	0.516666667
1.31E+18	2020-09-23T12:58:48.000Z	0	0	0.268181818	0.727272727
1.31E+18	2020-09-23T13:01:00.000Z	1	0	0.415	0.375
1.31E+18	2020-09-23T13:01:07.000Z	9	7	0.112121212	0.351515152
1.31E+18	2020-09-23T13:02:35.000Z	3	1	0.108888889	0.332777778
1.31E+18	2020-09-23T13:04:25.000Z	3	0	0	0
1.31E+18	2020-09-23T13:04:56.000Z	0	0	0.237121212	0.566666667
1.31E+18	2020-09-23T13:05:46.000Z	0	0	0	0
1.31E+18	2020-09-23T13:08:06.000Z	1	0	0	0
1.31E+18	2020-09-23T13:08:59.000Z	0	0	0.121875	0.834375
1.31E+18	2020-09-23T13:12:42.000Z	0	0	0	0
1.31E+18	2020-09-23T13:13:41.000Z	0	0	0.35	0.544444444
1.31E+18	2020-09-23T13:20:04.000Z	1	1	0.2	0.5
1.31E+18	2020-09-23T13:24:03.000Z	0	0	0	0.066666667
1.31E+18	2020-09-23T13:25:41.000Z	2	1	0	0
1.31E+18	2020-09-23T13:29:41.000Z	1	1	0.136363636	0.454545455
1.31E+18	2020-09-23T13:32:57.000Z	0	0	0	0
1.31E+18	2020-09-23T13:33:36.000Z	0	0	0.8	0.9
1.31E+18	2020-09-23T13:36:18.000Z	2	2	0.625	0.888888889
1.31E+18	2020-09-23T13:36:43.000Z	4	5	0.137662338	0.431493506
1.31E+18	2020-09-23T13:40:47.000Z	0	0	0	0
1.31E+18	2020-09-23T13:41:26.000Z	0	0	0	0
1.31E+18	2020-09-23T13:42:00.000Z	12	6	0.4	0.766666667
1.31E+18	2020-09-23T13:44:46.000Z	0	0	0.214285714	0.642857143
1.31E+18	2020-09-23T13:50:28.000Z	1	0	0.25	0.4
1.31E+18	2020-09-23T13:53:38.000Z	4	0	0.375	0.8
1.31E+18	2020-09-23T13:53:50.000Z	1	0	0.375	1
1.31E+18	2020-09-23T13:54:06.000Z	1	0	-0.083333333	0.083333333
1.31E+18	2020-09-23T13:54:56.000Z	1	1	0.207142857	0.385714286
1.31E+18	2020-09-23T13:55:05.000Z	0	1	0.207142857	0.385714286
1.31E+18	2020-09-23T13:55:23.000Z	1	0	0.133333333	0.233333333
1.31E+18	2020-09-23T13:56:04.000Z	2	0	-0.05	0.529166667
1.31E+18	2020-09-23T13:56:09.000Z	0	0	0.35	0.691666667
1.31E+18	2020-09-23T13:56:20.000Z	0	0	0.35	0.55
1.31E+18	2020-09-23T13:56:46.000Z	0	0	0.9	1
1.31E+18	2020-09-23T13:58:57.000Z	1	0	0.1	0.2
1.31E+18	2020-09-23T14:00:46.000Z	1	2	0	0
1.31E+18	2020-09-23T14:01:11.000Z	7	10	0.022916667	0.433333333
1.31E+18	2020-09-23T14:01:21.000Z	0	0	0	0
1.31E+18	2020-09-23T14:01:23.000Z	0	0	0	0
1.31E+18	2020-09-23T14:02:31.000Z	0	0	0	0.4
1.31E+18	2020-09-23T14:05:33.000Z	0	1	0.2	0.5
1.31E+18	2020-09-23T14:11:08.000Z	1	1	0.345454545	0.484848485
1.31E+18	2020-09-23T14:12:24.000Z	3	3	0.2	0.5
1.31E+18	2020-09-23T14:13:17.000Z	0	0	0.270454545	0.609848485
1.31E+18	2020-09-23T14:16:43.000Z	1	1	0.55	0.5
1.31E+18	2020-09-23T14:17:27.000Z	0	0	0.4	0.425
1.31E+18	2020-09-23T14:17:32.000Z	0	0	0.9	1
1.31E+18	2020-09-23T14:20:19.000Z	1	5	0.318181818	0.477272727
1.31E+18	2020-09-23T14:20:46.000Z	1	1	-0.133333333	0.366666667
1.31E+18	2020-09-23T14:24:43.000Z	0	0	0.4	0.4
1.31E+18	2020-09-23T14:29:45.000Z	0	1	0.2	0.2
1.31E+18	2020-09-23T14:30:14.000Z	0	0	0	0
1.31E+18	2020-09-23T14:31:05.000Z	2	3	0	0
1.31E+18	2020-09-23T14:32:37.000Z	1	2	0.35	0.45
1.31E+18	2020-09-23T14:34:31.000Z	0	1	-0.3	0.5
1.31E+18	2020-09-23T14:36:09.000Z	0	0	0	0
1.31E+18	2020-09-23T14:36:13.000Z	1	1	0.4	0.766666667
1.31E+18	2020-09-23T14:36:52.000Z	0	0	0.025	0.4
1.31E+18	2020-09-23T14:37:08.000Z	5	0	0.5	0.888888889
1.31E+18	2020-09-23T14:40:45.000Z	0	0	0.5	0.4
1.31E+18	2020-09-23T14:42:19.000Z	0	0	0.155934343	0.349242424
1.31E+18	2020-09-23T14:42:20.000Z	4	1	0	0
1.31E+18	2020-09-23T14:42:27.000Z	0	1	0.203571429	0.442857143
1.31E+18	2020-09-23T14:45:17.000Z	3	9	0.207142857	0.385714286
1.31E+18	2020-09-23T14:49:32.000Z	0	2	0.383333333	0.666666667
1.31E+18	2020-09-23T14:51:38.000Z	0	0	0.25	0.333333333
1.31E+18	2020-09-23T14:55:26.000Z	0	0	-0.0625	0.1875
1.31E+18	2020-09-23T14:57:28.000Z	0	0	0.125	0.625
1.31E+18	2020-09-23T15:00:18.000Z	0	0	0.4	1
1.31E+18	2020-09-23T15:00:49.000Z	0	0	0	0.1
1.31E+18	2020-09-23T15:01:56.000Z	0	0	0.018181818	0.427272727
1.31E+18	2020-09-23T15:02:45.000Z	0	0	-0.003571429	0.282142857
1.31E+18	2020-09-23T15:03:09.000Z	0	0	0	0
1.31E+18	2020-09-23T15:05:00.000Z	1	0	0.3	0.4
1.31E+18	2020-09-23T15:05:05.000Z	1	0	0	0
1.31E+18	2020-09-23T15:05:17.000Z	2	3	0.339393939	0.525757576
1.31E+18	2020-09-23T15:06:02.000Z	2	2	0	0
1.31E+18	2020-09-23T15:07:15.000Z	0	0	0.2	0.2
1.31E+18	2020-09-23T15:09:05.000Z	11	4	0.4	0.766666667
1.31E+18	2020-09-23T15:10:20.000Z	0	0	0.35	0.35
1.31E+18	2020-09-23T15:10:55.000Z	4	1	0.45	0.7125
1.31E+18	2020-09-23T15:11:00.000Z	3	2	0.1	0.4
1.31E+18	2020-09-23T15:11:41.000Z	0	0	0.278787879	0.484848485
1.31E+18	2020-09-23T15:15:00.000Z	0	1	0.2	0.2
1.31E+18	2020-09-23T15:15:08.000Z	3	1	0.207142857	0.385714286
1.31E+18	2020-09-23T15:15:12.000Z	0	1	0.339393939	0.525757576
1.31E+18	2020-09-23T15:17:35.000Z	1	4	0.266666667	0.393333333
1.31E+18	2020-09-23T15:20:26.000Z	1	0	0	0.75
1.31E+18	2020-09-23T15:21:13.000Z	1	1	0.250757576	0.558333333
1.31E+18	2020-09-23T15:22:03.000Z	0	0	0	0
1.31E+18	2020-09-23T15:22:05.000Z	0	1	0.35	0.35
1.31E+18	2020-09-23T15:24:36.000Z	0	0	0	0.05
1.31E+18	2020-09-23T15:25:08.000Z	2	0	0.2	0.241666667
1.31E+18	2020-09-23T15:27:02.000Z	0	0	0	0.066666667
1.31E+18	2020-09-23T15:27:36.000Z	2	1	0.2	0.2
1.31E+18	2020-09-23T15:29:34.000Z	0	0	0.136363636	0.454545455
1.31E+18	2020-09-23T15:30:06.000Z	0	0	0.5	0.5
1.31E+18	2020-09-23T15:30:08.000Z	0	1	0.2	0.5
1.31E+18	2020-09-23T15:31:18.000Z	0	1	-0.007575758	0.398484848
1.31E+18	2020-09-23T15:32:21.000Z	0	0	0.25	0.55
1.31E+18	2020-09-23T15:32:40.000Z	1	0	0	0
1.31E+18	2020-09-23T15:34:50.000Z	0	0	0	0.5
1.31E+18	2020-09-23T15:37:44.000Z	0	0	0.115833333	0.417301587
1.31E+18	2020-09-23T15:41:43.000Z	1	0	0.566666667	0.625
1.31E+18	2020-09-23T15:43:55.000Z	0	0	0	0
1.31E+18	2020-09-23T15:44:17.000Z	0	0	0	1
1.31E+18	2020-09-23T15:45:12.000Z	1	1	0.138095238	0.298809524
1.31E+18	2020-09-23T15:45:22.000Z	0	0	0.375	1
1.31E+18	2020-09-23T15:46:07.000Z	0	0	0	0
1.31E+18	2020-09-23T15:46:11.000Z	1	0	0	0
1.31E+18	2020-09-23T15:46:16.000Z	0	0	0.4	0.766666667
1.31E+18	2020-09-23T15:46:37.000Z	0	0	0	0
1.31E+18	2020-09-23T15:47:26.000Z	0	0	0.2	0.2
1.31E+18	2020-09-23T15:50:03.000Z	1	3	0.5	0.5
1.31E+18	2020-09-23T15:50:04.000Z	3	0	-0.266666667	0.533333333
1.31E+18	2020-09-23T15:50:47.000Z	0	0	0	0
1.31E+18	2020-09-23T15:51:35.000Z	0	0	0.457142857	0.685714286
1.31E+18	2020-09-23T15:52:15.000Z	0	0	0	0
1.31E+18	2020-09-23T15:52:23.000Z	0	0	0.321428571	0.607142857
1.31E+18	2020-09-23T15:53:02.000Z	1	0	0	1
1.31E+18	2020-09-23T15:54:37.000Z	3	0	0	0
1.31E+18	2020-09-23T15:55:09.000Z	0	0	0	0.4
1.31E+18	2020-09-23T15:55:24.000Z	0	0	0	0.65
1.31E+18	2020-09-23T15:58:36.000Z	2	0	0.568181818	0.4
1.31E+18	2020-09-23T16:00:39.000Z	0	0	0.4	0.766666667
1.31E+18	2020-09-23T16:01:05.000Z	2	1	0.167272727	0.344242424
1.31E+18	2020-09-23T16:01:46.000Z	0	0	0.375	0.475
1.31E+18	2020-09-23T16:02:10.000Z	2	2	0.302083333	0.527083333
1.31E+18	2020-09-23T16:02:25.000Z	0	1	0.3578125	0.475
1.31E+18	2020-09-23T16:03:45.000Z	1	1	0.35	0.9
1.31E+18	2020-09-23T16:04:18.000Z	17	11	0.4	0.766666667
1.31E+18	2020-09-23T16:05:06.000Z	0	5	0.35	0.5
1.31E+18	2020-09-23T16:06:37.000Z	2	0	0.2	0.2
1.31E+18	2020-09-23T16:07:25.000Z	0	0	0	0
1.31E+18	2020-09-23T16:08:42.000Z	0	0	0.345454545	0.633333333
1.31E+18	2020-09-23T16:12:46.000Z	11	3	0.5	0.625
1.31E+18	2020-09-23T16:16:01.000Z	0	0	0.214285714	0.642857143
1.31E+18	2020-09-23T16:16:56.000Z	0	0	0	0
1.31E+18	2020-09-23T16:18:10.000Z	0	1	0.109090909	0.75
1.31E+18	2020-09-23T16:18:41.000Z	0	0	0.25	0.25
1.31E+18	2020-09-23T16:27:24.000Z	1	2	0.4	0.4
1.31E+18	2020-09-23T16:27:31.000Z	1	0	0.5	0.475
1.31E+18	2020-09-23T16:28:10.000Z	4	0	-0.0625	0.31875
1.31E+18	2020-09-23T16:29:14.000Z	0	0	-0.3125	0.6875
1.31E+18	2020-09-23T16:30:00.000Z	1	0	0.45	0.45
1.31E+18	2020-09-23T16:30:00.000Z	44	41	0.416666667	0.616666667
1.31E+18	2020-09-23T16:30:50.000Z	0	0	0.416666667	0.616666667
1.31E+18	2020-09-23T16:31:32.000Z	1	3	0.4	0.4
1.31E+18	2020-09-23T16:33:16.000Z	5	0	0	0
1.31E+18	2020-09-23T16:36:50.000Z	2	2	0.166666667	0.508333333
1.31E+18	2020-09-23T16:38:08.000Z	0	0	0	0
1.31E+18	2020-09-23T16:38:46.000Z	1	0	0	0.611111111
1.31E+18	2020-09-23T16:38:50.000Z	0	0	0.083333333	0.416666667
1.31E+18	2020-09-23T16:40:08.000Z	0	0	0	0
1.31E+18	2020-09-23T16:40:43.000Z	0	0	0.25	0.25
1.31E+18	2020-09-23T16:40:44.000Z	0	0	0	0
1.31E+18	2020-09-23T16:41:30.000Z	1	1	-0.1	1
1.31E+18	2020-09-23T16:42:18.000Z	0	0	1	1
1.31E+18	2020-09-23T16:43:43.000Z	0	0	0	0
1.31E+18	2020-09-23T16:43:44.000Z	0	0	0	0
1.31E+18	2020-09-23T16:43:48.000Z	0	0	0.6	0.9
1.31E+18	2020-09-23T16:44:02.000Z	1	0	0.6	0.8
1.31E+18	2020-09-23T16:44:51.000Z	0	0	-0.05	0.4
1.31E+18	2020-09-23T16:46:32.000Z	0	0	0	0
1.31E+18	2020-09-23T16:47:39.000Z	1	0	0.5	0.625
1.31E+18	2020-09-23T16:48:10.000Z	0	0	-0.176767677	0.288888889
1.31E+18	2020-09-23T16:48:33.000Z	0	1	0	0
1.31E+18	2020-09-23T16:48:55.000Z	0	0	-0.2	0.8
1.31E+18	2020-09-23T16:49:19.000Z	1	0	0	0
1.31E+18	2020-09-23T16:50:13.000Z	1	0	-0.041666667	0.491666667
1.31E+18	2020-09-23T16:50:51.000Z	0	0	0.48828125	0.6
1.31E+18	2020-09-23T16:51:08.000Z	0	0	0	0
1.31E+18	2020-09-23T16:52:48.000Z	0	0	0	0
1.31E+18	2020-09-23T16:53:06.000Z	0	0	0.35	0.35
1.31E+18	2020-09-23T16:53:15.000Z	3	2	0.5	0.5
1.31E+18	2020-09-23T16:53:31.000Z	0	0	0	0
1.31E+18	2020-09-23T16:53:35.000Z	0	0	0	0
1.31E+18	2020-09-23T16:54:07.000Z	0	0	-0.0625	0.35
1.31E+18	2020-09-23T16:55:06.000Z	0	0	0	0
1.31E+18	2020-09-23T16:56:02.000Z	2	2	0.416666667	0.616666667
1.31E+18	2020-09-23T16:56:15.000Z	0	0	0	0
1.31E+18	2020-09-23T16:57:08.000Z	0	0	0.225	0.45
1.31E+18	2020-09-23T16:57:11.000Z	0	0	0	0
1.31E+18	2020-09-23T16:57:21.000Z	1	0	0	0
1.31E+18	2020-09-23T16:59:03.000Z	0	0	-0.019047619	0.271428571
1.31E+18	2020-09-23T16:59:11.000Z	0	0	0	0
1.31E+18	2020-09-23T17:00:36.000Z	0	0	0.21875	0.36875
1.31E+18	2020-09-23T17:00:38.000Z	0	0	0	0
1.31E+18	2020-09-23T17:00:40.000Z	0	0	0	0
1.31E+18	2020-09-23T17:01:06.000Z	0	0	0.2	0.2
1.31E+18	2020-09-23T17:01:23.000Z	0	0	0.25	0.283333333
1.31E+18	2020-09-23T17:02:20.000Z	0	0	0	0
1.31E+18	2020-09-23T17:03:42.000Z	0	0	0.14375	0.84375
1.31E+18	2020-09-23T17:03:58.000Z	0	0	0.1	0.9
1.31E+18	2020-09-23T17:04:24.000Z	2	0	-0.1	0.2
1.31E+18	2020-09-23T17:05:13.000Z	0	0	0	0
1.31E+18	2020-09-23T17:06:49.000Z	8	4	0	0
1.31E+18	2020-09-23T17:08:49.000Z	10	4	0.136363636	0.454545455
1.31E+18	2020-09-23T17:10:08.000Z	0	0	0	0
1.31E+18	2020-09-23T17:11:08.000Z	0	0	0	0
1.31E+18	2020-09-23T17:11:25.000Z	0	0	0.1875	1
1.31E+18	2020-09-23T17:12:10.000Z	1	1	-0.78125	0.6
1.31E+18	2020-09-23T17:12:45.000Z	0	0	0	0
1.31E+18	2020-09-23T17:12:58.000Z	2	4	0.4	0.766666667
1.31E+18	2020-09-23T17:14:18.000Z	1	0	0.25	0.6
1.31E+18	2020-09-23T17:15:10.000Z	1	0	0.207142857	0.385714286
1.31E+18	2020-09-23T17:15:58.000Z	0	0	0	0.6
1.31E+18	2020-09-23T17:15:58.000Z	0	0	-0.025	0.425
1.31E+18	2020-09-23T17:17:38.000Z	0	0	0	0
1.31E+18	2020-09-23T17:18:03.000Z	0	0	0.156818182	0.367613636
1.31E+18	2020-09-23T17:18:31.000Z	1	0	0	0
1.31E+18	2020-09-23T17:19:04.000Z	0	0	0	0.1
1.31E+18	2020-09-23T17:23:02.000Z	0	0	0.2	0.2
1.31E+18	2020-09-23T17:26:03.000Z	0	0	0.3	0.1
1.31E+18	2020-09-23T17:27:36.000Z	3	0	0	0
1.31E+18	2020-09-23T17:27:48.000Z	0	0	0	0
1.31E+18	2020-09-23T17:29:29.000Z	2	0	0.6	0.8
1.31E+18	2020-09-23T17:29:38.000Z	6	6	0.2	0.5
1.31E+18	2020-09-23T17:31:19.000Z	0	0	-0.3125	0.6875
1.31E+18	2020-09-23T17:31:20.000Z	2	1	0.227272727	0.545454545
1.31E+18	2020-09-23T17:31:21.000Z	3	1	0.0375	0.2875
1.31E+18	2020-09-23T17:33:57.000Z	0	0	0	0
1.31E+18	2020-09-23T17:34:06.000Z	0	0	0.064285714	0.277678571
1.31E+18	2020-09-23T17:34:15.000Z	0	0	-0.3125	0.6875
1.31E+18	2020-09-23T17:36:02.000Z	0	0	0	1
1.31E+18	2020-09-23T17:37:01.000Z	0	0	0.228571429	0.478571429
1.31E+18	2020-09-23T17:37:53.000Z	1	0	0.206666667	0.443888889
1.31E+18	2020-09-23T17:41:11.000Z	0	0	0	0
1.31E+18	2020-09-23T17:41:33.000Z	0	0	0.1	0.2875
1.31E+18	2020-09-23T17:41:49.000Z	1	0	0	0.3
1.31E+18	2020-09-23T17:43:04.000Z	0	0	0.375	0.475
1.31E+18	2020-09-23T17:45:12.000Z	0	0	0	0.5
1.31E+18	2020-09-23T17:49:16.000Z	2	0	0.6	0.8
1.31E+18	2020-09-23T17:49:32.000Z	0	0	0	0.533333333
1.31E+18	2020-09-23T17:50:09.000Z	0	0	0	0
1.31E+18	2020-09-23T17:50:13.000Z	0	0	0.5	0.5
1.31E+18	2020-09-23T17:53:17.000Z	1	0	0	0.75
1.31E+18	2020-09-23T17:54:57.000Z	3	0	0	0
1.31E+18	2020-09-23T17:59:38.000Z	0	0	0.2	0.2
1.31E+18	2020-09-23T18:00:56.000Z	7	5	0.875	0.8
1.31E+18	2020-09-23T18:03:09.000Z	1	3	0.375	0.475
1.31E+18	2020-09-23T18:04:06.000Z	0	0	0.136363636	0.5
1.31E+18	2020-09-23T18:10:17.000Z	1	0	0.2	0.725
1.31E+18	2020-09-23T18:11:00.000Z	1	0	0.284090909	0.213636364
1.31E+18	2020-09-23T18:13:01.000Z	0	0	0	0
1.31E+18	2020-09-23T18:13:30.000Z	0	0	0	0
1.31E+18	2020-09-23T18:15:21.000Z	115	34	0.052272727	0.493686869
1.31E+18	2020-09-23T18:16:00.000Z	25	6	0.136363636	0.454545455
1.31E+18	2020-09-23T18:17:50.000Z	0	0	0.25	0.5
1.31E+18	2020-09-23T18:18:44.000Z	0	0	0	0
1.31E+18	2020-09-23T18:19:51.000Z	1	0	0	0
1.31E+18	2020-09-23T18:20:18.000Z	0	0	0	0
1.31E+18	2020-09-23T18:21:01.000Z	1	0	0	0.6
1.31E+18	2020-09-23T18:21:39.000Z	0	0	0.2	0.2
1.31E+18	2020-09-23T18:21:54.000Z	4	4	0.212121212	0.318181818
1.31E+18	2020-09-23T18:22:53.000Z	1	0	0.188095238	0.607142857
1.31E+18	2020-09-23T18:26:17.000Z	0	0	0	0
1.31E+18	2020-09-23T18:32:04.000Z	3	0	0	0
1.31E+18	2020-09-23T18:33:36.000Z	2	0	0.142857143	0.567857143
1.31E+18	2020-09-23T18:33:44.000Z	0	0	0	0
1.31E+18	2020-09-23T18:34:45.000Z	2	0	0.45	0.611111111
1.31E+18	2020-09-23T18:35:04.000Z	1	0	0	0.125
1.31E+18	2020-09-23T18:35:24.000Z	2	0	0.2	0.3
1.31E+18	2020-09-23T18:35:41.000Z	2	0	0	0
1.31E+18	2020-09-23T18:39:58.000Z	1	0	0	0
1.31E+18	2020-09-23T18:40:05.000Z	4	6	0.433333333	0.833333333
1.31E+18	2020-09-23T18:40:40.000Z	0	0	0	0.357142857
1.31E+18	2020-09-23T18:42:30.000Z	6	0	0	0
1.31E+18	2020-09-23T18:43:20.000Z	1	1	0	0.375
1.31E+18	2020-09-23T18:44:14.000Z	0	0	0.136363636	0.5
1.31E+18	2020-09-23T18:45:51.000Z	0	0	0.5	1
1.31E+18	2020-09-23T18:46:22.000Z	0	0	0	0.3
1.31E+18	2020-09-23T18:48:24.000Z	14	4	0.268181818	0.427272727
1.31E+18	2020-09-23T18:48:37.000Z	0	0	0.25	0.45
1.31E+18	2020-09-23T18:50:03.000Z	0	0	-0.8	0.9
1.31E+18	2020-09-23T18:50:25.000Z	0	0	0.45	0.65
1.31E+18	2020-09-23T18:54:14.000Z	0	0	0.136363636	0.5
1.31E+18	2020-09-23T18:54:20.000Z	4	0	0	0.022222222
1.31E+18	2020-09-23T18:54:48.000Z	1	0	0.209090909	0.38125
1.31E+18	2020-09-23T18:55:27.000Z	0	0	-0.1	0.5
1.31E+18	2020-09-23T18:55:41.000Z	0	0	0.233333333	0.427777778
1.31E+18	2020-09-23T19:00:50.000Z	4	1	0.5	0.5
1.31E+18	2020-09-23T19:01:45.000Z	1	1	0.112121212	0.259848485
1.31E+18	2020-09-23T19:02:03.000Z	0	0	0	0
1.31E+18	2020-09-23T19:05:17.000Z	0	2	0	0
1.31E+18	2020-09-23T19:07:06.000Z	0	0	0.1	0.2
1.31E+18	2020-09-23T19:07:58.000Z	1	0	-0.5	1
1.31E+18	2020-09-23T19:08:41.000Z	0	0	0.166666667	0.333333333
1.31E+18	2020-09-23T19:12:10.000Z	0	0	0.245454545	0.516666667
1.31E+18	2020-09-23T19:14:14.000Z	0	0	-0.388888889	0.833333333
1.31E+18	2020-09-23T19:15:03.000Z	7	1	0.35625	0.45625
1.31E+18	2020-09-23T19:16:50.000Z	2	2	0.6975	0.8
1.31E+18	2020-09-23T19:17:38.000Z	1	0	0.2	0.633333333
1.31E+18	2020-09-23T19:17:43.000Z	7	1	-0.027171717	0.373333333
1.31E+18	2020-09-23T19:18:14.000Z	0	0	-0.3	0.4
1.31E+18	2020-09-23T19:28:42.000Z	1	1	0.325	0.6
1.31E+18	2020-09-23T19:29:26.000Z	14	0	0	0.3
1.31E+18	2020-09-23T19:30:54.000Z	2	0	0	0
1.31E+18	2020-09-23T19:32:33.000Z	2	0	-0.1	0.2
1.31E+18	2020-09-23T19:35:23.000Z	1	0	0.5	0.5
1.31E+18	2020-09-23T19:40:39.000Z	0	0	0.05	0.6
1.31E+18	2020-09-23T19:42:35.000Z	0	1	0.207142857	0.385714286
1.31E+18	2020-09-23T19:44:38.000Z	0	0	0	0
1.31E+18	2020-09-23T19:46:08.000Z	0	0	0.166666667	0.7
1.31E+18	2020-09-23T19:46:56.000Z	1	0	0.25	0.2
1.31E+18	2020-09-23T19:48:17.000Z	0	0	0.136363636	0.5
1.31E+18	2020-09-23T19:48:38.000Z	0	0	0.162121212	0.372222222
1.31E+18	2020-09-23T19:48:48.000Z	0	0	-0.25	1
1.31E+18	2020-09-23T19:50:04.000Z	0	0	0.4	0.5
1.31E+18	2020-09-23T19:51:00.000Z	0	0	-0.121212121	0.522222222
1.31E+18	2020-09-23T19:51:13.000Z	0	0	0.5	0.5
1.31E+18	2020-09-23T19:51:31.000Z	0	0	0.4125	0.8
1.31E+18	2020-09-23T19:52:00.000Z	0	0	0.25	0.333333333
1.31E+18	2020-09-23T19:52:38.000Z	0	0	-0.5	1
1.31E+18	2020-09-23T19:54:54.000Z	1	0	0.357142857	0.535714286
1.31E+18	2020-09-23T19:56:14.000Z	0	0	0.121875	0.3875
1.31E+18	2020-09-23T19:57:40.000Z	4	4	0.268181818	0.427272727
1.31E+18	2020-09-23T19:58:06.000Z	1	1	0.477777778	0.652777778
1.31E+18	2020-09-23T19:58:38.000Z	1	0	0.5	0.6
1.31E+18	2020-09-23T20:00:12.000Z	1	1	0.136363636	0.5
1.31E+18	2020-09-23T20:00:19.000Z	2	0	0	0
1.31E+18	2020-09-23T20:02:21.000Z	0	0	0	1
1.31E+18	2020-09-23T20:05:17.000Z	5	1	0	0
1.31E+18	2020-09-23T20:05:33.000Z	0	0	0	0
1.31E+18	2020-09-23T20:11:52.000Z	0	0	0.08	0.52
1.31E+18	2020-09-23T20:13:25.000Z	2	0	0	0
1.31E+18	2020-09-23T20:14:12.000Z	1	0	0	0
1.31E+18	2020-09-23T20:14:15.000Z	0	0	0.225	0.45
1.31E+18	2020-09-23T20:15:49.000Z	2	0	0.1	0.3
1.31E+18	2020-09-23T20:21:05.000Z	1	0	-0.231818182	0.625
1.31E+18	2020-09-23T20:22:14.000Z	0	0	0	0
1.31E+18	2020-09-23T20:23:19.000Z	3	0	0.4	0.4
1.31E+18	2020-09-23T20:23:27.000Z	7	0	-0.2	0.8
1.31E+18	2020-09-23T20:25:01.000Z	2	0	0	0
1.31E+18	2020-09-23T20:25:25.000Z	4	0	0	0
1.31E+18	2020-09-23T20:25:27.000Z	1	0	0	0
1.31E+18	2020-09-23T20:26:38.000Z	1	0	0	0.4
1.31E+18	2020-09-23T20:27:11.000Z	3	0	0	0
1.31E+18	2020-09-23T20:27:20.000Z	0	0	-0.4	0.6
1.31E+18	2020-09-23T20:27:52.000Z	4	0	0.268181818	0.427272727
1.31E+18	2020-09-23T20:27:58.000Z	0	0	0.75	1
1.31E+18	2020-09-23T20:28:42.000Z	3	0	0	0.375
1.31E+18	2020-09-23T20:29:07.000Z	0	0	0.05	0.2625
1.31E+18	2020-09-23T20:32:33.000Z	2	0	0	0
1.31E+18	2020-09-23T20:34:48.000Z	0	0	1	1
1.31E+18	2020-09-23T20:36:43.000Z	0	0	0.05	0.25
1.31E+18	2020-09-23T20:37:03.000Z	2	0	0.116666667	0.633333333
1.31E+18	2020-09-23T20:38:04.000Z	0	0	0.2	0.2
1.31E+18	2020-09-23T20:38:15.000Z	0	0	0.2	0.2
1.31E+18	2020-09-23T20:39:09.000Z	1	0	0.05625	0.5875
1.31E+18	2020-09-23T20:39:28.000Z	1	0	0.136363636	0.5
1.31E+18	2020-09-23T20:39:41.000Z	6	0	0.234848485	0.477272727
1.31E+18	2020-09-23T20:39:56.000Z	0	0	0.033333333	0.066666667
1.31E+18	2020-09-23T20:41:07.000Z	10	0	0	0.1
1.31E+18	2020-09-23T20:41:46.000Z	0	0	0	0
1.31E+18	2020-09-23T20:42:14.000Z	3	0	0.8	0.75
1.31E+18	2020-09-23T20:43:30.000Z	0	0	0	1
1.31E+18	2020-09-23T20:44:00.000Z	290	251	0.136363636	0.5
1.31E+18	2020-09-23T20:45:00.000Z	5	3	0.4	0.4
1.31E+18	2020-09-23T20:45:27.000Z	1	0	0	1
1.31E+18	2020-09-23T20:46:50.000Z	0	0	0	0
1.31E+18	2020-09-23T20:47:24.000Z	0	0	0	0
1.31E+18	2020-09-23T20:47:49.000Z	0	0	0	0
1.31E+18	2020-09-23T20:48:03.000Z	0	0	0	0
1.31E+18	2020-09-23T20:49:07.000Z	11	0	0.65	0.625
1.31E+18	2020-09-23T20:50:07.000Z	20	8	0.166666667	0.383333333
1.31E+18	2020-09-23T20:51:04.000Z	0	0	0.3	0.675
1.31E+18	2020-09-23T20:52:24.000Z	1	0	0.105681818	0.4125
1.31E+18	2020-09-23T20:54:58.000Z	0	0	0.71875	0.75
1.31E+18	2020-09-23T20:56:52.000Z	0	0	0	0.3
1.31E+18	2020-09-23T20:56:52.000Z	0	0	-0.102777778	0.344444444
1.31E+18	2020-09-23T20:57:00.000Z	2	0	0.05	0.65
1.31E+18	2020-09-23T20:57:30.000Z	0	0	0	0
1.31E+18	2020-09-23T20:58:35.000Z	0	0	0	0
1.31E+18	2020-09-23T20:58:48.000Z	4	1	0.321590909	0.530555556
1.31E+18	2020-09-23T20:59:19.000Z	2	0	0	0
1.31E+18	2020-09-23T20:59:29.000Z	5	0	0.163636364	0.472727273
1.31E+18	2020-09-23T21:00:17.000Z	2	0	-0.5	0.9
1.31E+18	2020-09-23T21:00:27.000Z	12	8	0.318181818	0.75
1.31E+18	2020-09-23T21:01:36.000Z	28	3	0.244444444	0.833333333
1.31E+18	2020-09-23T21:01:39.000Z	1	0	0.4	0.9
1.31E+18	2020-09-23T21:01:48.000Z	0	0	-0.15	0.5
1.31E+18	2020-09-23T21:03:20.000Z	4	0	-0.375	0.55
1.31E+18	2020-09-23T21:03:25.000Z	0	0	0.318181818	0.75
1.31E+18	2020-09-23T21:03:32.000Z	2	1	0.4	0.766666667
1.31E+18	2020-09-23T21:03:50.000Z	1	0	0	0
1.31E+18	2020-09-23T21:04:18.000Z	0	1	0.4	0.766666667
1.31E+18	2020-09-23T21:04:40.000Z	2	2	0.4	0.4
1.31E+18	2020-09-23T21:05:14.000Z	1	0	0	0.3
1.31E+18	2020-09-23T21:05:28.000Z	0	0	0.028571429	0.228571429
1.31E+18	2020-09-23T21:05:45.000Z	0	0	-0.147321429	0.270238095
1.31E+18	2020-09-23T21:07:17.000Z	5	1	-0.1875	0.475
1.31E+18	2020-09-23T21:08:00.000Z	0	0	0.25	0.2
1.31E+18	2020-09-23T21:08:04.000Z	0	0	-0.05	0.345
1.31E+18	2020-09-23T21:08:53.000Z	0	0	0	0
1.31E+18	2020-09-23T21:09:02.000Z	3	1	0.136363636	0.5
1.31E+18	2020-09-23T21:09:40.000Z	0	0	0	0
1.31E+18	2020-09-23T21:10:17.000Z	1	0	0.45	0.45
1.31E+18	2020-09-23T21:10:40.000Z	13	10	-0.019318182	0.3375
1.31E+18	2020-09-23T21:11:03.000Z	4	1	0.2	0.2
1.31E+18	2020-09-23T21:11:39.000Z	2	0	0	0.3
1.31E+18	2020-09-23T21:11:49.000Z	1	1	0.1	0.2
1.31E+18	2020-09-23T21:12:40.000Z	0	0	0	0.375
1.31E+18	2020-09-23T21:13:46.000Z	0	0	0	0
1.31E+18	2020-09-23T21:14:11.000Z	0	0	0.175	0.659722222
1.31E+18	2020-09-23T21:14:20.000Z	1	0	0.333333333	0.466666667
1.31E+18	2020-09-23T21:15:04.000Z	1	0	0.136363636	0.5
1.31E+18	2020-09-23T21:15:14.000Z	4	0	-0.033333333	0.183333333
1.31E+18	2020-09-23T21:16:00.000Z	0	0	0	0
1.31E+18	2020-09-23T21:16:33.000Z	1	0	0.4	0.4
1.31E+18	2020-09-23T21:16:47.000Z	0	0	0.285714286	0.535714286
1.31E+18	2020-09-23T21:17:21.000Z	0	0	0	0.125
1.31E+18	2020-09-23T21:17:39.000Z	25	3	0	0
1.31E+18	2020-09-23T21:17:53.000Z	0	0	0.1	0.35
1.31E+18	2020-09-23T21:20:21.000Z	7	11	0.2	0.2
1.31E+18	2020-09-23T21:20:29.000Z	0	0	-0.5	0.9
1.31E+18	2020-09-23T21:22:02.000Z	1	0	-0.125	0.2
1.31E+18	2020-09-23T21:22:12.000Z	0	0	0.5	0.888888889
1.31E+18	2020-09-23T21:22:16.000Z	4	5	0.118181818	0.45
1.31E+18	2020-09-23T21:22:22.000Z	0	0	0	0
1.31E+18	2020-09-23T21:22:32.000Z	0	0	0.4	0.4
1.31E+18	2020-09-23T21:23:01.000Z	1	0	0.6	1
1.31E+18	2020-09-23T21:23:04.000Z	0	0	0	0
1.31E+18	2020-09-23T21:24:27.000Z	1	1	0.375	0.475
1.31E+18	2020-09-23T21:25:04.000Z	2	0	0	0
1.31E+18	2020-09-23T21:25:20.000Z	1	0	0.3	0.2
1.31E+18	2020-09-23T21:25:42.000Z	1	1	0.6	1
1.31E+18	2020-09-23T21:26:21.000Z	0	2	0.25	0.5
1.31E+18	2020-09-23T21:27:03.000Z	2	2	0	0
1.31E+18	2020-09-23T21:28:26.000Z	1	0	0	0
1.31E+18	2020-09-23T21:28:30.000Z	0	0	-0.357142857	0.767857143
1.31E+18	2020-09-23T21:29:47.000Z	57	18	0.263636364	0.272727273
1.31E+18	2020-09-23T21:29:48.000Z	3	2	0.325	0.366666667
1.31E+18	2020-09-23T21:29:51.000Z	1	0	0.125	0.1875
1.31E+18	2020-09-23T21:29:57.000Z	4	3	0.170454545	0.5
1.31E+18	2020-09-23T21:30:08.000Z	4	0	0.033333333	0.4
1.31E+18	2020-09-23T21:30:51.000Z	0	0	0.151515152	0.393939394
1.31E+18	2020-09-23T21:30:57.000Z	3	2	0	0
1.31E+18	2020-09-23T21:30:59.000Z	5	0	0	0
1.31E+18	2020-09-23T21:31:15.000Z	0	2	0.375	0.7
1.31E+18	2020-09-23T21:31:41.000Z	5	3	0.2	0.266666667
1.31E+18	2020-09-23T21:33:12.000Z	0	0	0	0
1.31E+18	2020-09-23T21:33:17.000Z	0	0	0.196590909	0.4125
1.31E+18	2020-09-23T21:33:56.000Z	2	0	0.7	0.85
1.31E+18	2020-09-23T21:34:07.000Z	0	0	0	0
1.31E+18	2020-09-23T21:34:42.000Z	2	0	0.45	1
1.31E+18	2020-09-23T21:34:48.000Z	0	0	0.1	0.35
1.31E+18	2020-09-23T21:35:50.000Z	33	10	0.5	0.5
1.31E+18	2020-09-23T21:37:06.000Z	14	0	0.068181818	0.75
1.31E+18	2020-09-23T21:38:25.000Z	0	0	0.35	0.55
1.31E+18	2020-09-23T21:38:38.000Z	19	3	0.095454545	0.383333333
1.31E+18	2020-09-23T21:38:38.000Z	5	0	-0.025	0.366666667
1.31E+18	2020-09-23T21:38:40.000Z	0	0	0.4	0.4
1.31E+18	2020-09-23T21:39:03.000Z	1	0	0.425	0.55
1.31E+18	2020-09-23T21:39:58.000Z	0	0	0.16	0.54
1.31E+18	2020-09-23T21:40:22.000Z	0	0	0.25	0.944444444
1.31E+18	2020-09-23T21:40:48.000Z	0	0	0	0
1.31E+18	2020-09-23T21:43:05.000Z	1	0	0	0
1.31E+18	2020-09-23T21:43:07.000Z	2	0	0	1
1.31E+18	2020-09-23T21:43:10.000Z	0	0	0	0
1.31E+18	2020-09-23T21:43:20.000Z	1	1	0.136363636	0.454545455
1.31E+18	2020-09-23T21:43:39.000Z	0	0	0	0
1.31E+18	2020-09-23T21:43:48.000Z	3	1	0	0
1.31E+18	2020-09-23T21:43:59.000Z	0	0	0.121590909	0.508333333
1.31E+18	2020-09-23T21:44:07.000Z	0	0	0.1	0.55
1.31E+18	2020-09-23T21:44:42.000Z	0	0	0	0
1.31E+18	2020-09-23T21:44:48.000Z	0	0	0.136363636	0.5
1.31E+18	2020-09-23T21:44:52.000Z	4	0	-0.15	0.6
1.31E+18	2020-09-23T21:45:01.000Z	3	0	-0.042613636	0.616477273
1.31E+18	2020-09-23T21:45:17.000Z	4	0	0.245454545	0.833333333
1.31E+18	2020-09-23T21:45:25.000Z	1	0	0.014814815	0.336296296
1.31E+18	2020-09-23T21:45:35.000Z	0	0	0.170454545	0.5
1.31E+18	2020-09-23T21:45:47.000Z	9	4	0.5	1
1.31E+18	2020-09-23T21:45:47.000Z	5	2	0.4375	0.4625
1.31E+18	2020-09-23T21:46:14.000Z	1	0	-0.3	0.6
1.31E+18	2020-09-23T21:46:27.000Z	2	0	0.25	0.5
1.31E+18	2020-09-23T21:47:14.000Z	0	0	0	0
1.31E+18	2020-09-23T21:47:33.000Z	1	0	0.433333333	0.625
1.31E+18	2020-09-23T21:47:54.000Z	0	0	0	1
1.31E+18	2020-09-23T21:47:55.000Z	1	0	0	0
1.31E+18	2020-09-23T21:48:39.000Z	2	1	0.262121212	0.466666667
1.31E+18	2020-09-23T21:48:45.000Z	4	1	0.120181818	0.445386364
1.31E+18	2020-09-23T21:49:03.000Z	0	0	0.425	0.566666667
1.31E+18	2020-09-23T21:49:09.000Z	2	0	0	1
1.31E+18	2020-09-23T21:49:48.000Z	0	0	0	0
1.31E+18	2020-09-23T21:49:53.000Z	1	0	-0.166666667	0.475
1.31E+18	2020-09-23T21:50:30.000Z	7	0	-0.1575	0.37
1.31E+18	2020-09-23T21:51:04.000Z	0	0	0	0
1.31E+18	2020-09-23T21:51:13.000Z	0	0	0.279166667	0.683333333
1.31E+18	2020-09-23T21:51:17.000Z	2	0	-0.016666667	0.3
1.31E+18	2020-09-23T21:51:46.000Z	1	0	0.1625	0.35
1.31E+18	2020-09-23T21:52:07.000Z	1	0	0.136363636	0.5
1.31E+18	2020-09-23T21:52:30.000Z	0	0	0	0.6
1.31E+18	2020-09-23T21:52:34.000Z	6	0	0.075	0.541666667
1.31E+18	2020-09-23T21:52:55.000Z	0	0	0	0
1.31E+18	2020-09-23T21:53:10.000Z	4	0	0.375	0.6
1.31E+18	2020-09-23T21:53:33.000Z	0	0	0	0
1.31E+18	2020-09-23T21:53:40.000Z	1	0	0.1	1
1.31E+18	2020-09-23T21:53:41.000Z	1	0	0.2	0.2
1.31E+18	2020-09-23T21:53:44.000Z	0	0	0	0
1.31E+18	2020-09-23T21:54:37.000Z	13	4	0.107272727	0.390909091
1.31E+18	2020-09-23T21:55:39.000Z	1	0	0	0
1.31E+18	2020-09-23T21:56:05.000Z	1	0	0	0.125
1.31E+18	2020-09-23T21:56:12.000Z	13	1	0.161904762	0.245238095
1.31E+18	2020-09-23T21:56:23.000Z	2	1	0.268181818	0.45
1.31E+18	2020-09-23T21:56:23.000Z	1	0	0.1625	0.45
1.31E+18	2020-09-23T21:56:35.000Z	0	0	0.5	0.5
1.31E+18	2020-09-23T21:56:46.000Z	1	0	0	0
1.31E+18	2020-09-23T21:57:18.000Z	1	0	0.200568182	0.530113636
1.31E+18	2020-09-23T21:57:36.000Z	1	0	0	0.1
1.31E+18	2020-09-23T21:57:57.000Z	0	0	0.25	0.2
1.31E+18	2020-09-23T21:58:24.000Z	4	1	0.4375	0.4625
1.31E+18	2020-09-23T21:58:29.000Z	1	0	0	0
1.31E+18	2020-09-23T21:58:32.000Z	0	0	0	0
1.31E+18	2020-09-23T21:58:53.000Z	0	0	0	0
1.31E+18	2020-09-23T21:59:06.000Z	47	16	0.35	0.65
1.31E+18	2020-09-23T21:59:19.000Z	0	0	0	0
1.31E+18	2020-09-23T22:00:06.000Z	12	2	-0.130208333	0.75
1.31E+18	2020-09-23T22:00:24.000Z	0	0	0	0
1.31E+18	2020-09-23T22:00:28.000Z	0	0	0	0
1.31E+18	2020-09-23T22:00:57.000Z	1	0	0	0.066666667
1.31E+18	2020-09-23T22:01:30.000Z	2	0	0.204848485	0.543636364
1.31E+18	2020-09-23T22:02:44.000Z	0	0	0.258333333	0.480555556
1.31E+18	2020-09-23T22:02:52.000Z	1	1	0.136363636	0.5
1.31E+18	2020-09-23T22:03:04.000Z	0	0	0.05	0.35
1.31E+18	2020-09-23T22:03:34.000Z	0	0	0	0
1.31E+18	2020-09-23T22:03:36.000Z	0	0	-0.3125	0.15
1.31E+18	2020-09-23T22:05:18.000Z	0	0	0	0.3
1.31E+18	2020-09-23T22:06:37.000Z	0	0	0	0.1
1.31E+18	2020-09-23T22:06:51.000Z	1	0	0.2	0.833333333
1.31E+18	2020-09-23T22:07:28.000Z	0	1	0	0
1.31E+18	2020-09-23T22:07:44.000Z	1	0	0.327272727	0.470909091
1.31E+18	2020-09-23T22:07:47.000Z	0	0	0.053333333	0.613333333
1.31E+18	2020-09-23T22:07:53.000Z	0	0	0	0
1.31E+18	2020-09-23T22:07:57.000Z	2	0	0.327272727	0.470909091
1.31E+18	2020-09-23T22:08:06.000Z	0	0	0	0
1.31E+18	2020-09-23T22:08:13.000Z	0	0	-0.35	0.333333333
1.31E+18	2020-09-23T22:08:25.000Z	0	0	0.166666667	0.533333333
1.31E+18	2020-09-23T22:11:14.000Z	1	0	0.136363636	0.5
1.31E+18	2020-09-23T22:11:48.000Z	1	0	0.1875	0.4375
1.31E+18	2020-09-23T22:12:03.000Z	0	0	-0.1	0.15
1.31E+18	2020-09-23T22:12:29.000Z	0	0	0	0
1.31E+18	2020-09-23T22:12:30.000Z	1	1	0.049393939	0.515757576
1.31E+18	2020-09-23T22:13:07.000Z	0	0	0.6	0.8
1.31E+18	2020-09-23T22:13:51.000Z	3	0	0.4	0.4
1.31E+18	2020-09-23T22:14:56.000Z	3	0	0.061111111	0.344444444
1.31E+18	2020-09-23T22:15:51.000Z	4	0	0	0
1.31E+18	2020-09-23T22:16:43.000Z	2	2	0	0.3
1.31E+18	2020-09-23T22:17:12.000Z	0	0	0.327272727	0.470909091
1.31E+18	2020-09-23T22:17:38.000Z	0	0	0	0
1.31E+18	2020-09-23T22:17:48.000Z	0	0	0	0.3
1.31E+18	2020-09-23T22:18:28.000Z	1	1	0.166666667	0.333333333
1.31E+18	2020-09-23T22:19:19.000Z	0	0	0.25	0.2
1.31E+18	2020-09-23T22:19:57.000Z	2	1	0.420454545	0.62962963
1.31E+18	2020-09-23T22:20:37.000Z	5	1	0.116666667	0.283333333
1.31E+18	2020-09-23T22:20:49.000Z	0	0	-0.05	0.3
1.31E+18	2020-09-23T22:21:01.000Z	1	0	-0.07625	0.61375
1.31E+18	2020-09-23T22:22:07.000Z	15	1	0	0
1.31E+18	2020-09-23T22:22:35.000Z	1	0	0.2	0.2
1.31E+18	2020-09-23T22:22:44.000Z	0	0	0	0
1.31E+18	2020-09-23T22:23:29.000Z	0	0	0.111111111	0.388888889
1.31E+18	2020-09-23T22:25:10.000Z	0	0	0	0
1.31E+18	2020-09-23T22:25:21.000Z	1	0	0	0
1.31E+18	2020-09-23T22:25:42.000Z	2	0	0.9	1
1.31E+18	2020-09-23T22:26:00.000Z	1	0	0.136363636	0.5
1.31E+18	2020-09-23T22:26:01.000Z	0	1	0.285714286	0.535714286
1.31E+18	2020-09-23T22:26:11.000Z	1	0	0	0
1.31E+18	2020-09-23T22:26:28.000Z	0	0	0	0
1.31E+18	2020-09-23T22:26:50.000Z	0	0	0.416666667	0.5
1.31E+18	2020-09-23T22:27:09.000Z	1	0	0.15	0.473333333
1.31E+18	2020-09-23T22:27:11.000Z	0	0	0	0
1.31E+18	2020-09-23T22:27:21.000Z	3	0	0	0
1.31E+18	2020-09-23T22:27:26.000Z	0	1	0	0
1.31E+18	2020-09-23T22:27:44.000Z	2	1	0.213068182	0.5
1.31E+18	2020-09-23T22:28:58.000Z	0	0	0	0
1.31E+18	2020-09-23T22:29:36.000Z	0	0	0.333333333	0.479166667
1.31E+18	2020-09-23T22:29:41.000Z	16	2	-0.166666667	0.25
1.31E+18	2020-09-23T22:29:47.000Z	1	1	0.136363636	0.5
1.31E+18	2020-09-23T22:30:14.000Z	0	0	-0.025	0.35
1.31E+18	2020-09-23T22:30:59.000Z	2	0	0.416666667	0.5
1.31E+18	2020-09-23T22:31:24.000Z	4	0	0	0
1.31E+18	2020-09-23T22:33:02.000Z	0	0	0	0
1.31E+18	2020-09-23T22:33:15.000Z	0	0	0	0.5
1.31E+18	2020-09-23T22:33:16.000Z	1	5	0.259090909	0.613636364
1.31E+18	2020-09-23T22:33:36.000Z	1	1	0	0
1.31E+18	2020-09-23T22:33:56.000Z	0	0	0	0
1.31E+18	2020-09-23T22:34:13.000Z	2	0	0.195	0.845
1.31E+18	2020-09-23T22:34:22.000Z	0	0	0.5	0.9
1.31E+18	2020-09-23T22:34:28.000Z	1	0	-0.116666667	0.5
1.31E+18	2020-09-23T22:35:31.000Z	0	0	0.0125	0.20625
1.31E+18	2020-09-23T22:35:36.000Z	0	0	0	0
1.31E+18	2020-09-23T22:35:43.000Z	5	6	0.3	0.3
1.31E+18	2020-09-23T22:36:18.000Z	0	0	0.4	0.8
1.31E+18	2020-09-23T22:36:48.000Z	0	0	0.288888889	0.466666667
1.31E+18	2020-09-23T22:36:51.000Z	1	0	-0.166666667	0.6
1.31E+18	2020-09-23T22:37:03.000Z	5	1	0.047121212	0.54
1.31E+18	2020-09-23T22:37:55.000Z	0	0	0	0.1
1.31E+18	2020-09-23T22:38:30.000Z	2	0	0.018560606	0.55
1.31E+18	2020-09-23T22:38:35.000Z	40	7	0.133333333	0.4
1.31E+18	2020-09-23T22:38:38.000Z	0	0	-0.1	0.2
1.31E+18	2020-09-23T22:39:24.000Z	1	0	0	0.6
1.31E+18	2020-09-23T22:39:25.000Z	0	0	0	0
1.31E+18	2020-09-23T22:39:57.000Z	0	0	0	0
1.31E+18	2020-09-23T22:40:13.000Z	1	0	0.345454545	0.451515152
1.31E+18	2020-09-23T22:40:14.000Z	0	0	0	0
1.31E+18	2020-09-23T22:41:55.000Z	1	0	0.26	0.275
1.31E+18	2020-09-23T22:42:46.000Z	0	0	-0.222222222	0.488888889
1.31E+18	2020-09-23T22:43:17.000Z	0	0	0	0
1.31E+18	2020-09-23T22:43:36.000Z	5	3	0.068181818	0.405844156
1.31E+18	2020-09-23T22:43:53.000Z	1	1	0.208838384	0.751683502
1.31E+18	2020-09-23T22:44:28.000Z	1	0	0.283333333	0.391666667
1.31E+18	2020-09-23T22:44:32.000Z	1	0	0	0
1.31E+18	2020-09-23T22:45:06.000Z	16	2	0	0
1.31E+18	2020-09-23T22:46:34.000Z	3	0	0	0
1.31E+18	2020-09-23T22:47:03.000Z	0	0	0.5	0.5
1.31E+18	2020-09-23T22:48:50.000Z	5	1	0.5	0.5
1.31E+18	2020-09-23T22:50:20.000Z	1	0	0	0
1.31E+18	2020-09-23T22:50:33.000Z	1	1	0	0
1.31E+18	2020-09-23T22:51:23.000Z	0	0	0.071428571	0.414285714
1.31E+18	2020-09-23T22:51:56.000Z	1	0	-0.194444444	0.288888889
1.31E+18	2020-09-23T22:53:08.000Z	0	0	0	0
1.31E+18	2020-09-23T22:53:15.000Z	10	0	0.35	0.45
1.31E+18	2020-09-23T22:53:52.000Z	1	0	0.136363636	0.5
1.31E+18	2020-09-23T22:54:15.000Z	49	10	-0.2	0.7
1.31E+18	2020-09-23T22:54:55.000Z	0	0	0.068181818	0.3125
1.31E+18	2020-09-23T22:55:57.000Z	3	0	-0.125	0.25
1.31E+18	2020-09-23T22:56:21.000Z	0	0	0.15	0.44375
1.31E+18	2020-09-23T22:56:21.000Z	2	0	-0.136363636	0.522727273
1.31E+18	2020-09-23T22:56:35.000Z	17	19	0	0
1.31E+18	2020-09-23T22:57:26.000Z	0	0	0.05	0.45
1.31E+18	2020-09-23T22:57:37.000Z	0	0	0	0
1.31E+18	2020-09-23T22:57:56.000Z	81	27	-0.191666667	0.366666667
1.31E+18	2020-09-23T22:58:20.000Z	0	0	0.2	0.233333333
1.31E+18	2020-09-23T22:58:28.000Z	0	0	-0.0625	0.2375
1.31E+18	2020-09-23T22:58:50.000Z	1	0	0	1
1.31E+18	2020-09-23T22:59:15.000Z	77	13	-0.375	0.625
1.31E+18	2020-09-23T22:59:27.000Z	1	0	0.246590909	0.585858586
1.31E+18	2020-09-23T22:59:30.000Z	1	0	0	0
1.31E+18	2020-09-23T23:00:07.000Z	0	0	0.5	0.625
1.31E+18	2020-09-23T23:00:08.000Z	1	1	0	0
1.31E+18	2020-09-23T23:00:11.000Z	0	0	0.2	0.9
1.31E+18	2020-09-23T23:00:51.000Z	1	0	0.378787879	0.5
1.31E+18	2020-09-23T23:01:00.000Z	5	6	0.4	0.5
1.31E+18	2020-09-23T23:01:22.000Z	1	0	0.6	1
1.31E+18	2020-09-23T23:01:24.000Z	0	0	0.244444444	0.363888889
1.31E+18	2020-09-23T23:01:33.000Z	0	0	0	0
1.31E+18	2020-09-23T23:02:37.000Z	0	0	0	1
1.31E+18	2020-09-23T23:03:23.000Z	0	0	0.2	0.428571429
1.31E+18	2020-09-23T23:03:23.000Z	42	15	0.166666667	0.333333333
1.31E+18	2020-09-23T23:03:46.000Z	2711	3505	0.345454545	0.451515152
1.31E+18	2020-09-23T23:04:19.000Z	0	0	0	0.05
1.31E+18	2020-09-23T23:04:37.000Z	0	0	0.345454545	0.451515152
1.31E+18	2020-09-23T23:04:47.000Z	2	0	0.063333333	0.346666667
1.31E+18	2020-09-23T23:05:04.000Z	1	1	0.5	0.55
1.31E+18	2020-09-23T23:05:34.000Z	0	0	0.3125	0.3
1.31E+18	2020-09-23T23:05:42.000Z	0	0	-0.1	0.2
1.31E+18	2020-09-23T23:05:51.000Z	0	0	0.484375	0.625
1.31E+18	2020-09-23T23:06:53.000Z	0	0	-0.166666667	0.166666667
1.31E+18	2020-09-23T23:06:59.000Z	0	0	0	0
1.31E+18	2020-09-23T23:07:10.000Z	11	6	0.55	0.6
1.31E+18	2020-09-23T23:07:22.000Z	0	0	0	0
1.31E+18	2020-09-23T23:07:29.000Z	0	0	0	1
1.31E+18	2020-09-23T23:07:58.000Z	0	0	0	0
1.31E+18	2020-09-23T23:08:03.000Z	3	0	0	0
1.31E+18	2020-09-23T23:08:04.000Z	1	0	0	0
1.31E+18	2020-09-23T23:08:07.000Z	0	0	0.1	0.3
1.31E+18	2020-09-23T23:08:11.000Z	0	0	0	0
1.31E+18	2020-09-23T23:08:21.000Z	0	0	0.136363636	0.5
1.31E+18	2020-09-23T23:08:54.000Z	1	0	0	0
1.31E+18	2020-09-23T23:09:01.000Z	3	0	0	0
1.31E+18	2020-09-23T23:09:12.000Z	0	0	-0.2	0.8
1.31E+18	2020-09-23T23:09:27.000Z	0	0	0.420454545	0.62962963
1.31E+18	2020-09-23T23:10:10.000Z	2	1	0.268181818	0.427272727
1.31E+18	2020-09-23T23:11:06.000Z	0	0	0.107142857	0.214285714
1.31E+18	2020-09-23T23:11:25.000Z	0	0	0	0
1.31E+18	2020-09-23T23:11:39.000Z	3	1	-0.25	0.533333333
1.31E+18	2020-09-23T23:13:07.000Z	0	0	0.6125	0.7
1.31E+18	2020-09-23T23:14:07.000Z	13	0	0.345454545	0.468181818
1.31E+18	2020-09-23T23:14:31.000Z	0	0	-0.1	0.2
1.31E+18	2020-09-23T23:14:33.000Z	2	0	0.2	0.2
1.31E+18	2020-09-23T23:14:35.000Z	0	0	1	0.3
1.31E+18	2020-09-23T23:14:43.000Z	1	0	0	0
1.31E+18	2020-09-23T23:14:48.000Z	0	0	0.566666667	0.5
1.31E+18	2020-09-23T23:14:50.000Z	1	0	0	0.233333333
1.31E+18	2020-09-23T23:15:07.000Z	3	1	0.35	0.8
1.31E+18	2020-09-23T23:15:08.000Z	2	1	0.4	0.8
1.31E+18	2020-09-23T23:15:21.000Z	2	0	0	0.366666667
1.31E+18	2020-09-23T23:15:29.000Z	2	1	0.132539683	0.348859127
1.31E+18	2020-09-23T23:15:47.000Z	1	0	0.132539683	0.348859127
1.31E+18	2020-09-23T23:18:03.000Z	1	0	0	0
1.31E+18	2020-09-23T23:18:07.000Z	0	0	0	0
1.31E+18	2020-09-23T23:19:12.000Z	9	2	0.4	0.8
1.31E+18	2020-09-23T23:19:39.000Z	0	0	0.224242424	0.451515152
1.31E+18	2020-09-23T23:19:39.000Z	9	2	0	0
1.31E+18	2020-09-23T23:20:22.000Z	3	2	-0.025	0.45
1.31E+18	2020-09-23T23:21:10.000Z	1	0	0.225	0.7
1.31E+18	2020-09-23T23:21:11.000Z	0	0	-0.6	0.7
1.31E+18	2020-09-23T23:21:25.000Z	3	0	0.5	1
1.31E+18	2020-09-23T23:21:38.000Z	1	0	0	0
1.31E+18	2020-09-23T23:21:39.000Z	0	0	0	0
1.31E+18	2020-09-23T23:21:42.000Z	85	2	0.25	0.548333333
1.31E+18	2020-09-23T23:21:49.000Z	179	24	0	0
1.31E+18	2020-09-23T23:21:56.000Z	1	0	0	0
1.31E+18	2020-09-23T23:22:00.000Z	1	0	0	0
1.31E+18	2020-09-23T23:22:45.000Z	1	0	0	0
1.31E+18	2020-09-23T23:22:49.000Z	1	0	0.08	0.77
1.31E+18	2020-09-23T23:22:56.000Z	3	0	0.108333333	0.225
1.31E+18	2020-09-23T23:22:59.000Z	1	0	0	0
1.31E+18	2020-09-23T23:23:11.000Z	0	0	0	0
1.31E+18	2020-09-23T23:23:24.000Z	0	0	0.4	0.4
1.31E+18	2020-09-23T23:23:30.000Z	0	0	0.2	0.441666667
1.31E+18	2020-09-23T23:23:33.000Z	0	0	0.4	0.4
1.31E+18	2020-09-23T23:24:18.000Z	0	0	0.285714286	0.535714286
1.31E+18	2020-09-23T23:24:18.000Z	1	0	0	0.5
1.31E+18	2020-09-23T23:24:35.000Z	66	3	0.138257576	0.571969697
1.31E+18	2020-09-23T23:24:53.000Z	4	0	0	0
1.31E+18	2020-09-23T23:25:07.000Z	1	0	0.166666667	0.333333333
1.31E+18	2020-09-23T23:25:20.000Z	0	0	0.053333333	0.613333333
1.31E+18	2020-09-23T23:25:33.000Z	2	1	0.095454545	0.284848485
1.31E+18	2020-09-23T23:25:39.000Z	20	3	0.2	0.575
1.31E+18	2020-09-23T23:25:41.000Z	7	0	0.05	0.408333333
1.31E+18	2020-09-23T23:25:51.000Z	0	1	0	0.2625
1.31E+18	2020-09-23T23:26:30.000Z	3	2	0	0
1.31E+18	2020-09-23T23:26:34.000Z	0	0	0.2	0.4
1.31E+18	2020-09-23T23:26:36.000Z	1	0	0.016666667	0.4
1.31E+18	2020-09-23T23:26:52.000Z	0	0	0	0
1.31E+18	2020-09-23T23:27:14.000Z	0	0	0	0
1.31E+18	2020-09-23T23:27:33.000Z	15	0	0.267857143	0.642857143
1.31E+18	2020-09-23T23:27:42.000Z	0	0	0.38	0.74
1.31E+18	2020-09-23T23:27:46.000Z	0	0	0	0.25
1.31E+18	2020-09-23T23:28:07.000Z	3	0	0.4	0.4
1.31E+18	2020-09-23T23:28:22.000Z	0	0	0	0.1
1.31E+18	2020-09-23T23:28:26.000Z	0	0	-0.3	0.45
1.31E+18	2020-09-23T23:28:55.000Z	0	0	0	0.4
1.31E+18	2020-09-23T23:29:09.000Z	0	0	0.5	0.625
1.31E+18	2020-09-23T23:29:27.000Z	0	0	0	0
1.31E+18	2020-09-23T23:29:37.000Z	0	0	0	1
1.31E+18	2020-09-23T23:30:31.000Z	0	0	0	0
1.31E+18	2020-09-23T23:31:12.000Z	0	0	0.6	0.8
1.31E+18	2020-09-23T23:31:43.000Z	0	0	0.068181818	0.227272727
1.31E+18	2020-09-23T23:31:53.000Z	1	0	0.166666667	0.333333333
1.31E+18	2020-09-23T23:32:30.000Z	0	0	0.366666667	0.208333333
1.31E+18	2020-09-23T23:32:39.000Z	1	0	0.1	0.4
1.31E+18	2020-09-23T23:33:06.000Z	0	0	0	0
1.31E+18	2020-09-23T23:33:58.000Z	4	1	0	0
1.31E+18	2020-09-23T23:34:37.000Z	6	0	0.049206349	0.536507937
1.31E+18	2020-09-23T23:35:42.000Z	0	0	0.1	0.133333333
1.31E+18	2020-09-23T23:35:47.000Z	0	0	-0.125	0.375
1.31E+18	2020-09-23T23:36:33.000Z	2	0	-0.025284091	0.5375
1.31E+18	2020-09-23T23:36:52.000Z	0	0	-0.1	0.471428571
1.31E+18	2020-09-23T23:36:59.000Z	0	0	0.5625	0.894444444
1.31E+18	2020-09-23T23:38:00.000Z	0	0	0	0
1.31E+18	2020-09-23T23:39:09.000Z	0	0	0.3	0.5
1.31E+18	2020-09-23T23:39:27.000Z	1	0	0.154761905	0.414285714
1.31E+18	2020-09-23T23:39:55.000Z	1	0	0.05	0.2
1.31E+18	2020-09-23T23:40:05.000Z	0	0	0	0
1.31E+18	2020-09-23T23:40:18.000Z	1	0	0.166666667	0.333333333
1.31E+18	2020-09-23T23:41:23.000Z	2	0	0.379166667	0.675
1.31E+18	2020-09-23T23:42:07.000Z	4	0	0.064	0.536
1.31E+18	2020-09-23T23:42:10.000Z	2	0	-0.0625	0.6875
1.31E+18	2020-09-23T23:42:34.000Z	0	0	0.2	0.2
1.31E+18	2020-09-23T23:42:49.000Z	17	0	0.5	0.525
1.31E+18	2020-09-23T23:43:22.000Z	0	0	0	0
1.31E+18	2020-09-23T23:43:42.000Z	3	0	0	0
1.31E+18	2020-09-23T23:44:54.000Z	3	0	0	0
1.31E+18	2020-09-23T23:45:30.000Z	2	0	-0.125	0.35
1.31E+18	2020-09-23T23:46:03.000Z	1	0	-0.1	0.1
1.31E+18	2020-09-23T23:46:19.000Z	0	0	0.120238095	0.403571429
1.31E+18	2020-09-23T23:46:31.000Z	0	0	-0.1375	0.429166667
1.31E+18	2020-09-23T23:47:29.000Z	1	0	0.086458333	0.291666667
1.31E+18	2020-09-23T23:47:54.000Z	23	0	-0.375	0.6
1.31E+18	2020-09-23T23:48:55.000Z	1	0	-0.1	0.64375
1.31E+18	2020-09-23T23:49:14.000Z	0	0	0.25	0.25
1.31E+18	2020-09-23T23:49:27.000Z	3	0	0.5625	0.7
1.31E+18	2020-09-23T23:50:16.000Z	0	0	0	0
1.31E+18	2020-09-23T23:50:17.000Z	1	0	-0.116666667	0.6
1.31E+18	2020-09-23T23:51:37.000Z	2	0	0	0.5
1.31E+18	2020-09-23T23:52:06.000Z	2	1	-0.35	0.511904762
1.31E+18	2020-09-23T23:52:20.000Z	1	0	0	0
1.31E+18	2020-09-23T23:52:43.000Z	2	0	-0.1875	0.375
1.31E+18	2020-09-23T23:52:55.000Z	0	0	0	0
1.31E+18	2020-09-23T23:52:57.000Z	0	0	0	0
1.31E+18	2020-09-23T23:53:59.000Z	0	0	0.625	0.5
1.31E+18	2020-09-23T23:54:13.000Z	3	1	0.136363636	0.454545455
1.31E+18	2020-09-23T23:54:41.000Z	5	0	0	0
1.31E+18	2020-09-23T23:55:31.000Z	0	0	0	0
1.31E+18	2020-09-23T23:55:48.000Z	1	0	0.08	0.77
1.31E+18	2020-09-23T23:56:13.000Z	0	0	0.033333333	0.155555556
1.31E+18	2020-09-23T23:56:49.000Z	1	1	0	0
1.31E+18	2020-09-23T23:56:52.000Z	114	15	0	0
1.31E+18	2020-09-23T23:57:10.000Z	1	0	-0.25	0.5
1.31E+18	2020-09-23T23:57:41.000Z	0	0	0	0
1.31E+18	2020-09-23T23:58:08.000Z	2	1	0.2	0.35
1.31E+18	2020-09-23T23:58:19.000Z	1	0	0	0
1.31E+18	2020-09-23T23:59:29.000Z	0	0	0.04	0.301666667
1.31E+18	2020-09-23T23:59:35.000Z	1	0	0	0
1.31E+18	2020-09-23T23:59:52.000Z	0	0	0	0
1.31E+18	2020-09-23T23:59:53.000Z	0	0	-0.17	0.77
1.31E+18	2020-09-24T00:00:07.000Z	2	0	0.425	1
1.31E+18	2020-09-24T00:01:15.000Z	0	0	-0.2	0.55
1.31E+18	2020-09-24T00:01:22.000Z	1	0	0.6	1
1.31E+18	2020-09-24T00:01:28.000Z	1	0	0	0
1.31E+18	2020-09-24T00:02:28.000Z	0	0	0.375	0.475
1.31E+18	2020-09-24T00:02:49.000Z	2	0	0.045454545	0.547619048
1.31E+18	2020-09-24T00:03:20.000Z	0	0	0.066666667	0.3
1.31E+18	2020-09-24T00:03:23.000Z	0	0	0	0
1.31E+18	2020-09-24T00:03:33.000Z	2	0	-0.2	0.55
1.31E+18	2020-09-24T00:04:32.000Z	1	0	-0.1875	0.5
1.31E+18	2020-09-24T00:05:30.000Z	0	0	-0.05	0.4
1.31E+18	2020-09-24T00:06:12.000Z	0	0	0.268181818	0.427272727
1.31E+18	2020-09-24T00:06:32.000Z	0	0	0.136363636	0.5
1.31E+18	2020-09-24T00:06:38.000Z	0	0	-0.6	0.8
1.31E+18	2020-09-24T00:06:57.000Z	1	0	-0.5	0.9
1.31E+18	2020-09-24T00:08:02.000Z	0	0	-0.1125	0.18125
1.31E+18	2020-09-24T00:09:42.000Z	0	0	-0.083333333	0.333333333
1.31E+18	2020-09-24T00:09:49.000Z	0	0	0.375	0.75
1.31E+18	2020-09-24T00:10:09.000Z	0	0	0	0
1.31E+18	2020-09-24T00:10:39.000Z	1	0	0.25	0.3
1.31E+18	2020-09-24T00:11:09.000Z	0	1	0.337121212	0.568181818
1.31E+18	2020-09-24T00:11:32.000Z	0	0	-0.090909091	0.4
1.31E+18	2020-09-24T00:12:32.000Z	1	0	-0.165656566	0.529292929
1.31E+18	2020-09-24T00:14:45.000Z	0	0	0	0.1
1.31E+18	2020-09-24T00:16:38.000Z	0	0	0	0
1.31E+18	2020-09-24T00:16:39.000Z	0	0	0.1	0.55
1.31E+18	2020-09-24T00:17:01.000Z	1	0	0	0
1.31E+18	2020-09-24T00:17:20.000Z	5	0	0.35	0.55
1.31E+18	2020-09-24T00:17:36.000Z	0	0	0	0
1.31E+18	2020-09-24T00:17:37.000Z	2	0	0.136363636	0.5
1.31E+18	2020-09-24T00:19:12.000Z	5	0	-0.025	0.45
1.31E+18	2020-09-24T00:19:31.000Z	25	0	0.284090909	0.545454545
1.31E+18	2020-09-24T00:20:02.000Z	0	0	0	0
1.31E+18	2020-09-24T00:23:13.000Z	18	2	0.1	0.15
1.31E+18	2020-09-24T00:24:10.000Z	0	0	0	0
1.31E+18	2020-09-24T00:24:13.000Z	22	3	0.2	0.2
1.31E+18	2020-09-24T00:25:06.000Z	77	8	0.29375	0.49375
1.31E+18	2020-09-24T00:26:49.000Z	1	0	0.209090909	0.338636364
1.31E+18	2020-09-24T00:30:01.000Z	0	0	0.045454545	0.184848485
1.31E+18	2020-09-24T00:31:56.000Z	74	1	-0.11875	0.73125
1.31E+18	2020-09-24T00:34:16.000Z	4	0	9.25E-18	0.446825397
1.31E+18	2020-09-24T00:34:39.000Z	3	0	0.021521336	0.375139147
1.31E+18	2020-09-24T00:34:57.000Z	0	0	0.1	1
1.31E+18	2020-09-24T00:35:17.000Z	20	0	-0.066666667	0.333333333
1.31E+18	2020-09-24T00:36:23.000Z	33	0	-0.2	0.4
1.31E+18	2020-09-24T00:36:34.000Z	9	1	0	0
1.31E+18	2020-09-24T00:36:50.000Z	0	0	0.04	0.175
1.31E+18	2020-09-24T00:38:03.000Z	1	0	0	0
1.31E+18	2020-09-24T00:38:12.000Z	2	0	-0.162857143	0.527142857
1.31E+18	2020-09-24T00:38:33.000Z	290	80	0.226666667	0.533333333
1.31E+18	2020-09-24T00:38:58.000Z	10	0	-0.2	0.8
1.31E+18	2020-09-24T00:40:16.000Z	9	1	0.5	0.6
1.31E+18	2020-09-24T00:40:21.000Z	18	0	0	0
1.31E+18	2020-09-24T00:43:01.000Z	0	0	0.520833333	0.5
1.31E+18	2020-09-24T00:44:58.000Z	1	0	-0.4	0.75
1.31E+18	2020-09-24T00:45:15.000Z	0	0	-0.466666667	0.566666667
1.31E+18	2020-09-24T00:45:24.000Z	1	0	-0.25	0.6875
1.31E+18	2020-09-24T00:45:28.000Z	1	0	-0.8	1
1.31E+18	2020-09-24T00:45:46.000Z	0	0	-0.1	0.9
1.31E+18	2020-09-24T00:46:31.000Z	2	0	0.25	0.25
1.31E+18	2020-09-24T00:48:20.000Z	1	0	-0.375	0.4
1.31E+18	2020-09-24T00:54:02.000Z	3	0	0.8	0.7
1.31E+18	2020-09-24T00:54:53.000Z	0	1	0	0
1.31E+18	2020-09-24T00:56:10.000Z	1	0	0.048051948	0.379220779
1.31E+18	2020-09-24T00:56:41.000Z	0	0	0	0
1.31E+18	2020-09-24T00:59:07.000Z	1	0	0	0.5
1.31E+18	2020-09-24T00:59:49.000Z	2	0	-0.1	0.2
1.31E+18	2020-09-24T01:00:05.000Z	0	0	0.35	0.775
1.31E+18	2020-09-24T01:02:46.000Z	2	0	-0.309375	0.565625
1.31E+18	2020-09-24T01:03:16.000Z	0	0	-0.15625	0.59375
1.31E+18	2020-09-24T01:04:42.000Z	0	0	0	1
1.31E+18	2020-09-24T01:10:18.000Z	8	6	0.6	0.65
1.31E+18	2020-09-24T01:12:14.000Z	0	0	0.078787879	0.266666667
1.31E+18	2020-09-24T01:17:40.000Z	0	0	-0.8	1
1.31E+18	2020-09-24T01:22:41.000Z	0	0	0	0
1.31E+18	2020-09-24T01:30:54.000Z	0	0	0.083333333	0.486111111
1.31E+18	2020-09-24T01:31:43.000Z	0	0	0	0
1.31E+18	2020-09-24T01:38:53.000Z	0	0	0.5	0.9
1.31E+18	2020-09-24T01:44:12.000Z	2	4	0.244444444	0.419047619
1.31E+18	2020-09-24T01:47:08.000Z	0	0	0.464285714	0.523809524
1.31E+18	2020-09-24T01:56:11.000Z	0	0	0	0.5
1.31E+18	2020-09-24T02:04:18.000Z	0	0	0.45	0.57
1.31E+18	2020-09-24T02:04:50.000Z	0	0	0	0
1.31E+18	2020-09-24T02:08:55.000Z	1	0	0	0
1.31E+18	2020-09-24T02:13:15.000Z	0	0	0	0
1.31E+18	2020-09-24T02:22:13.000Z	0	0	0.625	0.4
1.31E+18	2020-09-24T02:35:55.000Z	4	0	0.4	0.6
1.31E+18	2020-09-24T02:40:39.000Z	7	0	0.122857143	0.438571429
1.31E+18	2020-09-24T02:44:48.000Z	0	0	0.289236111	0.478472222
1.31E+18	2020-09-24T02:44:58.000Z	0	0	0.194047619	0.829365079
1.31E+18	2020-09-24T02:49:05.000Z	0	0	-0.066666667	0.333333333
1.31E+18	2020-09-24T02:49:30.000Z	1	0	0	0
1.31E+18	2020-09-24T02:49:59.000Z	0	0	0.166666667	0.762962963
1.31E+18	2020-09-24T02:56:05.000Z	0	0	0.066666667	0.183333333
1.31E+18	2020-09-24T03:00:02.000Z	1	0	0	0
1.31E+18	2020-09-24T03:00:03.000Z	0	1	0	0
1.31E+18	2020-09-24T03:00:15.000Z	164	6	0.05	0.5
1.31E+18	2020-09-24T03:05:30.000Z	0	0	-0.5	0.5
1.31E+18	2020-09-24T03:06:57.000Z	0	0	1	0.75
1.31E+18	2020-09-24T03:09:33.000Z	0	0	0.026785714	0.571428571
1.31E+18	2020-09-24T03:09:52.000Z	2	0	0	0.4
1.31E+18	2020-09-24T03:09:55.000Z	0	0	0.25	0.9
1.31E+18	2020-09-24T03:23:37.000Z	0	0	0.318181818	0.625
1.31E+18	2020-09-24T03:30:28.000Z	0	0	0	0
1.31E+18	2020-09-24T03:31:58.000Z	0	0	0	0.7
1.31E+18	2020-09-24T03:34:56.000Z	0	0	0	0
1.31E+18	2020-09-24T03:35:23.000Z	1	0	0.2	0.7
1.31E+18	2020-09-24T03:47:32.000Z	0	0	0	0
1.31E+18	2020-09-24T03:48:00.000Z	0	0	0.2	0.2
1.31E+18	2020-09-24T03:48:30.000Z	54	6	0.291666667	0.458333333
1.31E+18	2020-09-24T03:49:37.000Z	0	0	-0.5	0.5
1.31E+18	2020-09-24T03:50:34.000Z	0	0	0	0
1.31E+18	2020-09-24T03:53:49.000Z	0	0	-0.131818182	0.55
1.31E+18	2020-09-24T03:54:45.000Z	0	0	0	0
1.31E+18	2020-09-24T04:09:01.000Z	0	0	0	0
1.31E+18	2020-09-24T04:28:22.000Z	0	0	0.174715909	0.477272727
1.31E+18	2020-09-24T04:31:02.000Z	0	0	0.136363636	0.454545455
1.31E+18	2020-09-24T04:31:21.000Z	0	0	0.136363636	0.454545455
1.31E+18	2020-09-24T04:32:19.000Z	0	0	0.136363636	0.454545455
1.31E+18	2020-09-24T04:32:52.000Z	4	4	0	0
1.31E+18	2020-09-24T04:33:34.000Z	4	0	0.216666667	0.575
1.31E+18	2020-09-24T04:35:10.000Z	0	0	0	0
1.31E+18	2020-09-24T04:37:22.000Z	0	0	-0.4	0.6
1.31E+18	2020-09-24T04:37:59.000Z	1	0	0	0
1.31E+18	2020-09-24T04:38:17.000Z	0	0	0.03125	0.25
1.31E+18	2020-09-24T04:38:24.000Z	1	0	0.085227273	0.289772727
1.31E+18	2020-09-24T04:38:39.000Z	1	0	0.3	0.45
1.31E+18	2020-09-24T04:40:16.000Z	1	0	0.4	0.4
1.31E+18	2020-09-24T04:41:44.000Z	0	0	0.418181818	0.527272727
1.31E+18	2020-09-24T04:44:28.000Z	1	1	0.276515152	0.477272727
1.31E+18	2020-09-24T04:44:34.000Z	1	0	0.2	0.2
1.31E+18	2020-09-24T04:46:23.000Z	1	0	0.3	0.35
1.31E+18	2020-09-24T04:46:33.000Z	0	0	0	0
1.31E+18	2020-09-24T04:50:30.000Z	2	0	0.218181818	0.5
1.31E+18	2020-09-24T04:51:25.000Z	5	0	0	0.666666667
1.31E+18	2020-09-24T04:58:02.000Z	3	2	-0.0625	0.729166667
1.31E+18	2020-09-24T04:58:32.000Z	2	1	0.5	0.888888889
1.31E+18	2020-09-24T04:59:28.000Z	0	0	0	0
1.31E+18	2020-09-24T04:59:48.000Z	0	0	0	0
1.31E+18	2020-09-24T05:00:00.000Z	291	447	0.31875	0.44375
1.31E+18	2020-09-24T05:00:09.000Z	9	6	0.151515152	0.393939394
1.31E+18	2020-09-24T05:00:42.000Z	1	0	0	0
1.31E+18	2020-09-24T05:03:11.000Z	1	0	0	0
1.31E+18	2020-09-24T05:03:22.000Z	0	1	0.207142857	0.385714286
1.31E+18	2020-09-24T05:04:51.000Z	1	0	0	1
1.31E+18	2020-09-24T05:04:53.000Z	12	5	0.2	0.2625
1.31E+18	2020-09-24T05:05:03.000Z	5	0	0.206666667	0.533333333
1.31E+18	2020-09-24T05:05:51.000Z	5	0	0.4	0.633333333
1.31E+18	2020-09-24T05:07:12.000Z	6	0	0.5	0.5
1.31E+18	2020-09-24T05:08:35.000Z	6	0	0	0.175
1.31E+18	2020-09-24T05:08:58.000Z	1	0	0	0.125
1.31E+18	2020-09-24T05:09:10.000Z	1	0	-0.1	0.2
1.31E+18	2020-09-24T05:10:26.000Z	1	0	0	0.0625
1.31E+18	2020-09-24T05:10:33.000Z	3	0	-0.0725	0.33
1.31E+18	2020-09-24T05:11:28.000Z	3	0	-0.35	0.366666667
1.31E+18	2020-09-24T05:11:59.000Z	1	0	0.45	0.766666667
1.31E+18	2020-09-24T05:13:32.000Z	0	1	-0.625	0.3
1.31E+18	2020-09-24T05:14:58.000Z	31	2	0	0
1.31E+18	2020-09-24T05:15:03.000Z	0	0	-0.21875	0.591666667
1.31E+18	2020-09-24T05:15:06.000Z	5	1	0	0
1.31E+18	2020-09-24T05:15:21.000Z	4	0	-0.168181818	0.411363636
1.31E+18	2020-09-24T05:15:28.000Z	0	0	-0.125	0.375
1.31E+18	2020-09-24T05:16:09.000Z	1	0	-0.075	0.546428571
1.31E+18	2020-09-24T05:16:49.000Z	2	0	0.065	0.408333333
1.31E+18	2020-09-24T05:17:50.000Z	4	0	0.2	0.5
1.31E+18	2020-09-24T05:18:02.000Z	0	0	0	0
1.31E+18	2020-09-24T05:18:03.000Z	1	1	0	0
1.31E+18	2020-09-24T05:18:06.000Z	5	5	-0.133333333	0.6
1.31E+18	2020-09-24T05:19:16.000Z	12	0	-0.291666667	0.541666667
1.31E+18	2020-09-24T05:19:43.000Z	1	0	0	0
1.31E+18	2020-09-24T05:19:43.000Z	0	0	0	0
1.31E+18	2020-09-24T05:20:21.000Z	0	0	0.085227273	0.3125
1.31E+18	2020-09-24T05:20:47.000Z	0	0	0.170454545	0.5
1.31E+18	2020-09-24T05:21:10.000Z	0	0	0.2	0.7
1.31E+18	2020-09-24T05:21:29.000Z	3	1	0	0
1.31E+18	2020-09-24T05:21:46.000Z	18	1	0	0
1.31E+18	2020-09-24T05:22:03.000Z	0	0	0	0
1.31E+18	2020-09-24T05:22:17.000Z	0	0	0	0
1.31E+18	2020-09-24T05:22:39.000Z	2	4	0	0
1.31E+18	2020-09-24T05:23:54.000Z	0	0	0.1	0.4
1.31E+18	2020-09-24T05:24:07.000Z	22	6	0	1
1.31E+18	2020-09-24T05:24:40.000Z	0	0	0.285714286	0.535714286
1.31E+18	2020-09-24T05:25:00.000Z	19	9	0.318181818	0.5
1.31E+18	2020-09-24T05:25:14.000Z	1	0	0	0
1.31E+18	2020-09-24T05:25:40.000Z	4	0	0	0
1.31E+18	2020-09-24T05:25:44.000Z	4	0	0.366666667	0.8
1.31E+18	2020-09-24T05:25:56.000Z	1	0	0.025	0.1
1.31E+18	2020-09-24T05:26:49.000Z	0	0	0.125	0.2
1.31E+18	2020-09-24T05:27:14.000Z	0	0	0	0
1.31E+18	2020-09-24T05:27:55.000Z	0	0	0.116666667	0.533333333
1.31E+18	2020-09-24T05:28:14.000Z	0	0	0.144444444	0.563492063
1.31E+18	2020-09-24T05:28:38.000Z	0	0	0.136363636	0.5
1.31E+18	2020-09-24T05:28:59.000Z	0	0	-0.05	0.2625
1.31E+18	2020-09-24T05:29:08.000Z	0	0	0.5	0.5
1.31E+18	2020-09-24T05:29:09.000Z	0	0	0	0
1.31E+18	2020-09-24T05:29:28.000Z	0	0	0.394444444	0.777777778
1.31E+18	2020-09-24T05:29:30.000Z	0	0	-0.05	0.8
1.31E+18	2020-09-24T05:30:00.000Z	0	0	0.5	0.6
1.31E+18	2020-09-24T05:30:04.000Z	0	0	0.418181818	0.627272727
1.31E+18	2020-09-24T05:30:09.000Z	1	1	0.418181818	0.627272727
1.31E+18	2020-09-24T05:30:28.000Z	2	0	0.383333333	0.666666667
1.31E+18	2020-09-24T05:30:47.000Z	0	0	0	0
1.31E+18	2020-09-24T05:30:53.000Z	1	0	0.5	0.5
1.31E+18	2020-09-24T05:31:24.000Z	0	0	0.166666667	0.655555556
1.31E+18	2020-09-24T05:31:32.000Z	0	0	0.224074074	0.502314815
1.31E+18	2020-09-24T05:32:09.000Z	2	0	0.2125	0.461904762
1.31E+18	2020-09-24T05:32:35.000Z	2	1	0.4	0.6
1.31E+18	2020-09-24T05:32:50.000Z	0	0	-0.036666667	0.692777778
1.31E+18	2020-09-24T05:33:00.000Z	1	0	0	0
1.31E+18	2020-09-24T05:33:54.000Z	0	0	0	0
1.31E+18	2020-09-24T05:33:55.000Z	0	0	0	0
1.31E+18	2020-09-24T05:34:07.000Z	8	3	0.236205357	0.547142857
1.31E+18	2020-09-24T05:34:16.000Z	0	0	0	0
1.31E+18	2020-09-24T05:34:27.000Z	3	2	0	0
1.31E+18	2020-09-24T05:34:44.000Z	0	0	0	0
1.31E+18	2020-09-24T05:35:35.000Z	2	0	0.166666667	0.333333333
1.31E+18	2020-09-24T05:35:47.000Z	18	0	0.033333333	0.066666667
1.31E+18	2020-09-24T05:35:53.000Z	0	0	0	0
1.31E+18	2020-09-24T05:35:58.000Z	0	0	0	0
1.31E+18	2020-09-24T05:36:04.000Z	1	0	0	0
1.31E+18	2020-09-24T05:36:28.000Z	0	0	0	0
1.31E+18	2020-09-24T05:37:01.000Z	0	0	-0.225	0.65625
1.31E+18	2020-09-24T05:37:02.000Z	0	0	0	0
1.31E+18	2020-09-24T05:37:07.000Z	0	0	0	1
1.31E+18	2020-09-24T05:37:07.000Z	0	0	0	0.678571429
1.31E+18	2020-09-24T05:37:52.000Z	0	0	0.075	0.325
1.31E+18	2020-09-24T05:38:12.000Z	2	0	0.320833333	0.608333333
1.31E+18	2020-09-24T05:38:14.000Z	6	1	-0.7	0.7
1.31E+18	2020-09-24T05:38:17.000Z	1	0	0.546428571	0.558928571
1.31E+18	2020-09-24T05:39:21.000Z	0	0	0	0
1.31E+18	2020-09-24T05:39:36.000Z	0	0	0	0
1.31E+18	2020-09-24T05:39:37.000Z	0	0	0	0
1.31E+18	2020-09-24T05:40:22.000Z	2	0	0.181818182	0.511363636
1.31E+18	2020-09-24T05:40:27.000Z	0	0	0	0
1.31E+18	2020-09-24T05:40:36.000Z	0	0	0	0.5
1.31E+18	2020-09-24T05:41:00.000Z	0	0	0	0
1.31E+18	2020-09-24T05:41:06.000Z	0	0	-0.25	0.25
1.31E+18	2020-09-24T05:41:08.000Z	1	0	0.2	0.5
1.31E+18	2020-09-24T05:41:17.000Z	1	0	0.25	0.333333333
1.31E+18	2020-09-24T05:41:21.000Z	0	0	0	1
1.31E+18	2020-09-24T05:41:27.000Z	1	0	0.35	0.3
1.31E+18	2020-09-24T05:42:08.000Z	1	1	0.375	0.5
1.31E+18	2020-09-24T05:42:37.000Z	6	4	0	0
1.31E+18	2020-09-24T05:42:47.000Z	15	3	0.271428571	0.567261905
1.31E+18	2020-09-24T05:43:00.000Z	1	0	0.345454545	0.451515152
1.31E+18	2020-09-24T05:43:04.000Z	25	0	0	0
1.31E+18	2020-09-24T05:43:22.000Z	4	0	0	0
1.31E+18	2020-09-24T05:43:49.000Z	1	0	0.037121212	0.208333333
1.31E+18	2020-09-24T05:43:58.000Z	31	2	0.066666667	0.619047619
1.31E+18	2020-09-24T05:44:01.000Z	2	0	0	0.3
1.31E+18	2020-09-24T05:44:04.000Z	1	0	-0.3	0.5
1.31E+18	2020-09-24T05:44:13.000Z	14	0	0.191666667	0.439583333
1.31E+18	2020-09-24T05:44:51.000Z	0	0	0	0
1.31E+18	2020-09-24T05:45:13.000Z	4	1	0	0.125
1.31E+18	2020-09-24T05:45:18.000Z	7	1	0	0
1.31E+18	2020-09-24T05:45:27.000Z	11	0	-0.025	0.6125
1.31E+18	2020-09-24T05:46:08.000Z	1	0	0	0
1.31E+18	2020-09-24T05:46:14.000Z	3	2	0.168181818	0.52
1.31E+18	2020-09-24T05:46:19.000Z	1	0	0.2	0.4
1.31E+18	2020-09-24T05:46:23.000Z	0	0	0	0
1.31E+18	2020-09-24T05:46:25.000Z	0	0	0	0.75
1.31E+18	2020-09-24T05:47:07.000Z	6	0	0.278787879	0.684848485
1.31E+18	2020-09-24T05:47:31.000Z	0	0	0	0
1.31E+18	2020-09-24T05:48:52.000Z	289	38	0.342424242	0.615151515
1.31E+18	2020-09-24T05:49:08.000Z	1	0	0.125	1
1.31E+18	2020-09-24T05:50:09.000Z	0	0	0.4	0.4
1.31E+18	2020-09-24T05:50:17.000Z	0	0	0.2	0.5
1.31E+18	2020-09-24T05:50:27.000Z	0	0	0.35	0.45
1.31E+18	2020-09-24T05:50:27.000Z	17	3	0.191666667	0.458333333
1.31E+18	2020-09-24T05:50:32.000Z	0	0	0	0
1.31E+18	2020-09-24T05:50:35.000Z	2	0	0.1	0.4
1.31E+18	2020-09-24T05:51:04.000Z	1	0	0.45	0.45
1.31E+18	2020-09-24T05:51:19.000Z	1	1	0	0
1.31E+18	2020-09-24T05:51:38.000Z	4	0	0.225	0.516666667
1.31E+18	2020-09-24T05:51:51.000Z	159	82	0.5	0.756944444
1.31E+18	2020-09-24T05:51:51.000Z	0	0	0.1	0.2
1.31E+18	2020-09-24T05:52:22.000Z	1	0	0.0625	0.55
1.31E+18	2020-09-24T05:52:33.000Z	1	0	0.5	0.5
1.31E+18	2020-09-24T05:52:37.000Z	3	1	0.1125	0.5875
1.31E+18	2020-09-24T05:52:38.000Z	3	4	0.5	0.5
1.31E+18	2020-09-24T05:52:42.000Z	1	0	0	0.125
1.31E+18	2020-09-24T05:53:22.000Z	0	0	0	0
1.31E+18	2020-09-24T05:53:36.000Z	0	0	0	0
1.31E+18	2020-09-24T05:53:41.000Z	1	1	0	0.125
1.31E+18	2020-09-24T05:53:50.000Z	0	0	0	0
1.31E+18	2020-09-24T05:54:01.000Z	2	1	0	0
1.31E+18	2020-09-24T05:54:04.000Z	0	0	0.068181818	0.477272727
1.31E+18	2020-09-24T05:54:21.000Z	3	0	0.001010101	0.393181818
1.31E+18	2020-09-24T05:54:32.000Z	26	4	-0.1	0.2
1.31E+18	2020-09-24T05:55:04.000Z	0	0	0.016666667	0.522222222
1.31E+18	2020-09-24T05:55:15.000Z	1	0	0.616666667	0.616666667
1.31E+18	2020-09-24T05:55:26.000Z	6	0	0	0
1.31E+18	2020-09-24T05:55:37.000Z	0	0	-0.4	0.6
1.31E+18	2020-09-24T05:55:39.000Z	3	0	0.1	0.383333333
1.31E+18	2020-09-24T05:55:40.000Z	0	0	0.1875	1
1.31E+18	2020-09-24T05:55:46.000Z	0	0	0	0
1.31E+18	2020-09-24T05:55:49.000Z	3	0	0.35	0.866666667
1.31E+18	2020-09-24T05:55:49.000Z	1	0	0.025	0.175
1.31E+18	2020-09-24T05:56:07.000Z	107	3	0	0
1.31E+18	2020-09-24T05:56:14.000Z	595	689	0.267272727	0.495
1.31E+18	2020-09-24T05:56:22.000Z	1	0	0.205555556	0.275
1.31E+18	2020-09-24T05:56:33.000Z	1	0	0	0
1.31E+18	2020-09-24T05:56:43.000Z	0	0	0	0
1.31E+18	2020-09-24T05:56:49.000Z	0	0	0.35	0.35
1.31E+18	2020-09-24T05:56:51.000Z	1	0	0.125757576	0.396969697
1.31E+18	2020-09-24T05:56:54.000Z	0	0	0	0
1.31E+18	2020-09-24T05:56:57.000Z	1	0	0.317424242	0.561255411
1.31E+18	2020-09-24T05:57:00.000Z	3	0	0	0
1.31E+18	2020-09-24T05:57:04.000Z	9	0	0.158333333	0.266666667
1.31E+18	2020-09-24T05:57:05.000Z	0	0	0	0
1.31E+18	2020-09-24T05:57:09.000Z	1	0	0	0
1.31E+18	2020-09-24T05:57:15.000Z	0	0	0.25	0.333333333
1.31E+18	2020-09-24T05:57:34.000Z	0	0	0.6	1
1.31E+18	2020-09-24T05:57:37.000Z	0	0	-0.2	0.8
1.31E+18	2020-09-24T05:57:43.000Z	2	0	0	0
1.31E+18	2020-09-24T05:57:43.000Z	4	1	0	0
1.31E+18	2020-09-24T05:57:47.000Z	36	13	0.5	0.5
1.31E+18	2020-09-24T05:57:58.000Z	0	0	0.001010101	0.388888889
1.31E+18	2020-09-24T05:58:08.000Z	0	0	-0.625	1
1.31E+18	2020-09-24T05:58:30.000Z	0	0	0	0
1.31E+18	2020-09-24T05:58:48.000Z	24	9	0.116666667	0.4
1.31E+18	2020-09-24T05:58:51.000Z	4	3	0.136363636	0.454545455
1.31E+18	2020-09-24T05:58:53.000Z	1	0	0	0
1.31E+18	2020-09-24T05:58:56.000Z	370	31	0.3	0.1
1.31E+18	2020-09-24T05:58:56.000Z	0	0	-0.125	0.944444444
1.31E+18	2020-09-24T05:59:00.000Z	1	0	-0.1375	0.491666667
1.31E+18	2020-09-24T05:59:08.000Z	1	0	-0.1	0.2
1.31E+18	2020-09-24T05:59:19.000Z	8	0	-0.065656566	0.54040404
1.31E+18	2020-09-24T05:59:30.000Z	0	0	0.201363636	0.402337662
1.31E+18	2020-09-24T05:59:45.000Z	13	4	0.7	0.8125
1.31E+18	2020-09-24T05:59:57.000Z	3	1	0	0
1.31E+18	2020-09-24T05:59:59.000Z	0	0	0.5	0.888888889
1.31E+18	2020-09-24T06:00:00.000Z	8	6	0.068888889	0.597777778
1.31E+18	2020-09-24T06:00:01.000Z	201	258	0.6	0.65
1.31E+18	2020-09-24T06:00:05.000Z	1	0	0.170454545	0.454545455
1.31E+18	2020-09-24T06:00:09.000Z	1	3	0.170454545	0.454545455
1.31E+18	2020-09-24T06:00:28.000Z	6	0	0	0
1.31E+18	2020-09-24T06:00:30.000Z	0	0	0	0
1.31E+18	2020-09-24T06:00:31.000Z	373	473	0.5	0.5
1.31E+18	2020-09-24T06:00:31.000Z	2	4	0.392857143	0.567857143
1.31E+18	2020-09-24T06:00:36.000Z	33	17	0	0
1.31E+18	2020-09-24T06:00:52.000Z	3	0	-0.35	0.366666667
1.31E+18	2020-09-24T06:01:00.000Z	0	0	0.211111111	0.463492063
1.31E+18	2020-09-24T06:01:01.000Z	4	7	0.431818182	0.484848485
1.31E+18	2020-09-24T06:01:01.000Z	0	0	0.431818182	0.484848485
1.31E+18	2020-09-24T06:01:11.000Z	34	5	0.383333333	0.666666667
1.31E+18	2020-09-24T06:01:13.000Z	1	0	0.45	0.45
1.31E+18	2020-09-24T06:01:22.000Z	1	0	0	0
1.31E+18	2020-09-24T06:01:45.000Z	0	0	0	0.5
1.31E+18	2020-09-24T06:01:47.000Z	2	0	0.25	0.416666667
1.31E+18	2020-09-24T06:01:49.000Z	1	0	0.5	0.5
1.31E+18	2020-09-24T06:01:55.000Z	1	0	0.166666667	0.333333333
1.31E+18	2020-09-24T06:01:55.000Z	2	0	0	0
1.31E+18	2020-09-24T06:02:00.000Z	0	0	0.6	0.65
1.31E+18	2020-09-24T06:02:11.000Z	0	0	0.318181818	0.527272727
1.31E+18	2020-09-24T06:02:15.000Z	0	0	0	0
1.31E+18	2020-09-24T06:02:28.000Z	680	775	0.345454545	0.451515152
1.31E+18	2020-09-24T06:02:29.000Z	2	0	0.227272727	0.545454545
1.31E+18	2020-09-24T06:02:54.000Z	1	0	0.32	0.76
1.31E+18	2020-09-24T06:03:00.000Z	0	0	1	0.78
1.31E+18	2020-09-24T06:03:00.000Z	1	0	0	0
1.31E+18	2020-09-24T06:03:21.000Z	2	0	0.275	0.641666667
1.31E+18	2020-09-24T06:03:22.000Z	1	0	0	0
1.31E+18	2020-09-24T06:03:51.000Z	3	0	0.5	0.625
1.31E+18	2020-09-24T06:04:00.000Z	126	55	0	0
1.31E+18	2020-09-24T06:04:05.000Z	0	0	0	0
1.31E+18	2020-09-24T06:04:14.000Z	3	2	0.5	0.6
1.31E+18	2020-09-24T06:04:25.000Z	2	2	-0.4	0.7
1.31E+18	2020-09-24T06:04:33.000Z	1	0	0	0
1.31E+18	2020-09-24T06:04:40.000Z	45	8	0.259983766	0.616314935
1.31E+18	2020-09-24T06:04:52.000Z	0	0	-0.5	0.9
1.31E+18	2020-09-24T06:05:02.000Z	1	0	0	0
1.31E+18	2020-09-24T06:05:05.000Z	1	0	-0.02	0.56
1.31E+18	2020-09-24T06:05:07.000Z	5	1	0.327272727	0.490909091
1.31E+18	2020-09-24T06:05:13.000Z	0	0	0.35	0.55
1.31E+18	2020-09-24T06:05:18.000Z	2	0	-0.075	0.225
1.31E+18	2020-09-24T06:05:22.000Z	7	0	0	0
1.31E+18	2020-09-24T06:05:24.000Z	1	1	0.345454545	0.451515152
1.31E+18	2020-09-24T06:05:27.000Z	6	2	0	0
1.31E+18	2020-09-24T06:05:34.000Z	0	0	-0.15	0.378571429
1.31E+18	2020-09-24T06:05:38.000Z	3	0	0	0
1.31E+18	2020-09-24T06:05:53.000Z	0	0	0	0
1.31E+18	2020-09-24T06:05:53.000Z	3	0	0	0.1
1.31E+18	2020-09-24T06:06:01.000Z	0	0	0.125	0.625
1.31E+18	2020-09-24T06:06:10.000Z	2	2	0	0
1.31E+18	2020-09-24T06:06:24.000Z	1	0	0	0
1.31E+18	2020-09-24T06:06:26.000Z	2	1	0	0
1.31E+18	2020-09-24T06:06:48.000Z	0	0	0.5	0.525
1.31E+18	2020-09-24T06:06:51.000Z	0	0	0.22952381	0.491428571
1.31E+18	2020-09-24T06:06:51.000Z	0	0	-0.131818182	0.627272727
1.31E+18	2020-09-24T06:07:05.000Z	1	0	0	1
1.31E+18	2020-09-24T06:07:16.000Z	27	7	0.25	0.333333333
1.31E+18	2020-09-24T06:07:18.000Z	2	0	-0.5	1
1.31E+18	2020-09-24T06:07:24.000Z	66	21	0.283333333	0.416666667
1.31E+18	2020-09-24T06:07:49.000Z	3	0	0.168181818	0.35
1.31E+18	2020-09-24T06:07:57.000Z	0	0	0.375	0.75
1.31E+18	2020-09-24T06:07:57.000Z	0	0	-0.2	0.05
1.31E+18	2020-09-24T06:08:05.000Z	1	0	0	1
1.31E+18	2020-09-24T06:08:11.000Z	0	0	0.625	0.9
1.31E+18	2020-09-24T06:08:11.000Z	1	0	0.375	0.416666667
1.31E+18	2020-09-24T06:08:14.000Z	0	0	-0.1	0.7
1.31E+18	2020-09-24T06:08:15.000Z	0	0	0	0
1.31E+18	2020-09-24T06:08:16.000Z	6	0	0.140606061	0.377575758
1.31E+18	2020-09-24T06:08:42.000Z	0	0	0	0
1.31E+18	2020-09-24T06:08:43.000Z	4	2	0.7	0.8
1.31E+18	2020-09-24T06:09:01.000Z	3	0	-0.8	0.8
1.31E+18	2020-09-24T06:09:03.000Z	9	2	0.35	0.45
1.31E+18	2020-09-24T06:09:19.000Z	0	3	0.31875	0.44375
1.31E+18	2020-09-24T06:09:22.000Z	25	9	0	0.066666667
1.31E+18	2020-09-24T06:09:26.000Z	2	0	0	0
1.31E+18	2020-09-24T06:09:27.000Z	0	0	0	0
1.31E+18	2020-09-24T06:09:41.000Z	8	1	0.255772006	0.461038961
1.31E+18	2020-09-24T06:09:44.000Z	0	0	0.2	0.2
1.31E+18	2020-09-24T06:09:57.000Z	3	6	0.31875	0.44375
1.31E+18	2020-09-24T06:09:57.000Z	10	2	0.25	0.2
1.31E+18	2020-09-24T06:10:01.000Z	7	2	0	0
1.31E+18	2020-09-24T06:10:02.000Z	1	1	0.45	0.65
1.31E+18	2020-09-24T06:10:12.000Z	0	0	0.1	0.2
1.31E+18	2020-09-24T06:10:28.000Z	1	0	0.375	0.416666667
1.31E+18	2020-09-24T06:10:28.000Z	0	0	0.31875	0.44375
1.31E+18	2020-09-24T06:10:53.000Z	0	1	0	1
1.31E+18	2020-09-24T06:11:00.000Z	0	0	0.31875	0.44375
1.31E+18	2020-09-24T06:11:00.000Z	1	0	0.027272727	0.18
1.31E+18	2020-09-24T06:11:18.000Z	0	0	0.136363636	0.454545455
1.31E+18	2020-09-24T06:11:29.000Z	17	6	0	1
1.31E+18	2020-09-24T06:11:45.000Z	1	2	0.136363636	0.454545455
1.31E+18	2020-09-24T06:11:46.000Z	0	0	0.15625	0.5
1.31E+18	2020-09-24T06:11:52.000Z	0	0	0	0
1.31E+18	2020-09-24T06:11:55.000Z	0	0	0.136363636	0.454545455
1.31E+18	2020-09-24T06:11:58.000Z	1	1	0	0
1.31E+18	2020-09-24T06:12:06.000Z	0	0	0	0
1.31E+18	2020-09-24T06:12:11.000Z	3	1	0	0
1.31E+18	2020-09-24T06:12:24.000Z	0	0	-0.1	0.5
1.31E+18	2020-09-24T06:12:25.000Z	0	0	0	0
1.31E+18	2020-09-24T06:12:42.000Z	0	0	0	0
1.31E+18	2020-09-24T06:12:43.000Z	0	0	0.216666667	0.261111111
1.31E+18	2020-09-24T06:12:50.000Z	2	0	0.15	0.525
1.31E+18	2020-09-24T06:12:57.000Z	3	0	0.2	0.9
1.31E+18	2020-09-24T06:13:00.000Z	0	0	0.4	0.8
1.31E+18	2020-09-24T06:13:00.000Z	1	0	0.166666667	0.333333333
1.31E+18	2020-09-24T06:13:00.000Z	0	0	-0.4	0.5
1.31E+18	2020-09-24T06:13:03.000Z	0	0	0	0
1.31E+18	2020-09-24T06:13:05.000Z	0	0	0.136363636	0.454545455
1.31E+18	2020-09-24T06:13:12.000Z	8	1	-0.5	1
1.31E+18	2020-09-24T06:13:13.000Z	9	1	-0.1	0.3
1.31E+18	2020-09-24T06:13:18.000Z	0	0	-0.625	0.5
1.31E+18	2020-09-24T06:13:23.000Z	54	26	0.294791667	0.608333333
1.31E+18	2020-09-24T06:13:23.000Z	1	1	0	0
1.31E+18	2020-09-24T06:13:32.000Z	3	0	0.5	0.5
1.31E+18	2020-09-24T06:13:33.000Z	2	2	0	0
1.31E+18	2020-09-24T06:13:36.000Z	3	3	0.327272727	0.470909091
1.31E+18	2020-09-24T06:13:52.000Z	0	0	0	0
1.31E+18	2020-09-24T06:13:55.000Z	28	10	0.142424242	0.448484848
1.31E+18	2020-09-24T06:14:06.000Z	0	0	-0.4	0.7
1.31E+18	2020-09-24T06:14:07.000Z	0	0	0.216666667	0.261111111
1.31E+18	2020-09-24T06:14:09.000Z	3	0	0	0
1.31E+18	2020-09-24T06:14:13.000Z	109	25	0.1	0.2
1.31E+18	2020-09-24T06:14:15.000Z	0	0	0	0
1.31E+18	2020-09-24T06:14:19.000Z	82	56	0	1
1.31E+18	2020-09-24T06:14:25.000Z	1	0	0.136363636	0.454545455
1.31E+18	2020-09-24T06:14:31.000Z	0	0	0.05	0.1
1.31E+18	2020-09-24T06:14:33.000Z	0	0	0	0
1.31E+18	2020-09-24T06:14:37.000Z	1	0	0.268181818	0.427272727
1.31E+18	2020-09-24T06:14:38.000Z	1	0	0.2	0.2
1.31E+18	2020-09-24T06:14:57.000Z	0	0	0.136363636	0.454545455
1.31E+18	2020-09-24T06:15:08.000Z	1	0	0	0
1.31E+18	2020-09-24T06:15:10.000Z	4	8	0.4	0.25
1.31E+18	2020-09-24T06:15:12.000Z	0	0	-0.025	0.525
1.31E+18	2020-09-24T06:15:15.000Z	151	89	0	0
1.31E+18	2020-09-24T06:15:23.000Z	0	0	0.136363636	0.454545455
1.31E+18	2020-09-24T06:15:49.000Z	6	2	0	0
1.31E+18	2020-09-24T06:15:56.000Z	0	0	0.05	0.4
1.31E+18	2020-09-24T06:16:00.000Z	3	0	0	0
1.31E+18	2020-09-24T06:16:13.000Z	0	0	0.375	1
1.31E+18	2020-09-24T06:16:14.000Z	68	10	0.479166667	0.5125
1.31E+18	2020-09-24T06:16:15.000Z	0	0	0.2	0.2
1.31E+18	2020-09-24T06:16:23.000Z	3	4	0	0
1.31E+18	2020-09-24T06:16:34.000Z	0	0	0	0.05
1.31E+18	2020-09-24T06:16:41.000Z	0	0	0.35	0.8
1.31E+18	2020-09-24T06:16:47.000Z	0	0	0	0
1.31E+18	2020-09-24T06:16:48.000Z	12	1	0.416666667	0.5
1.31E+18	2020-09-24T06:17:33.000Z	0	0	0	1
1.31E+18	2020-09-24T06:17:45.000Z	2	1	0.5	0.5
1.31E+18	2020-09-24T06:17:53.000Z	8	0	0	0
1.31E+18	2020-09-24T06:17:58.000Z	2	1	0	0
1.31E+18	2020-09-24T06:17:58.000Z	2	2	-0.1	0.55
1.31E+18	2020-09-24T06:18:16.000Z	1	1	0	0
1.31E+18	2020-09-24T06:18:18.000Z	0	0	0	0
1.31E+18	2020-09-24T06:18:22.000Z	13	1	-0.066666667	0.466666667
1.31E+18	2020-09-24T06:18:23.000Z	0	0	0.327272727	0.630909091
1.31E+18	2020-09-24T06:18:27.000Z	1	0	0.1	0.2
1.31E+18	2020-09-24T06:18:37.000Z	0	0	0	0
1.31E+18	2020-09-24T06:18:51.000Z	1	2	0	0
1.31E+18	2020-09-24T06:19:00.000Z	5	1	0.0625	0.55
1.31E+18	2020-09-24T06:19:02.000Z	1	1	-1	0.8
1.31E+18	2020-09-24T06:19:08.000Z	0	0	0	0
1.31E+18	2020-09-24T06:19:12.000Z	28	1	0	0
1.31E+18	2020-09-24T06:19:17.000Z	1	0	0.1	0.7
1.31E+18	2020-09-24T06:19:18.000Z	2	3	0.291666667	0.5
1.31E+18	2020-09-24T06:19:28.000Z	0	0	0	0
1.31E+18	2020-09-24T06:19:32.000Z	12	3	0.190909091	0.423809524
1.31E+18	2020-09-24T06:19:47.000Z	1	0	0	0
1.31E+18	2020-09-24T06:19:57.000Z	1	0	0	0
1.31E+18	2020-09-24T06:20:00.000Z	9	1	0.20952381	0.427619048
1.31E+18	2020-09-24T06:20:02.000Z	4	1	0.5	0.5
1.31E+18	2020-09-24T06:20:02.000Z	0	0	0.0625	0.729166667
1.31E+18	2020-09-24T06:20:09.000Z	1	2	-0.1	0.033333333
1.31E+18	2020-09-24T06:20:10.000Z	0	0	0	0
1.31E+18	2020-09-24T06:20:13.000Z	0	0	0	0
1.31E+18	2020-09-24T06:20:26.000Z	11	2	0.2	0.2
1.31E+18	2020-09-24T06:20:31.000Z	0	0	0	0
1.31E+18	2020-09-24T06:20:38.000Z	2	2	0	0
1.31E+18	2020-09-24T06:20:41.000Z	15	2	0.111544012	0.491269841
1.31E+18	2020-09-24T06:20:50.000Z	4	1	0.325	0.46875
1.31E+18	2020-09-24T06:20:55.000Z	0	0	0	0
1.31E+18	2020-09-24T06:20:56.000Z	0	0	0	0.744444444
1.31E+18	2020-09-24T06:20:56.000Z	1	1	0	0
1.31E+18	2020-09-24T06:20:59.000Z	6	0	-0.1	0.2
1.31E+18	2020-09-24T06:21:00.000Z	6	0	0.258333333	0.466666667
1.31E+18	2020-09-24T06:21:07.000Z	1	0	0.4	0.4
1.31E+18	2020-09-24T06:21:11.000Z	0	0	0.6	0.9
1.31E+18	2020-09-24T06:21:11.000Z	0	0	0.136363636	0.454545455
1.31E+18	2020-09-24T06:21:11.000Z	1	0	0.1	0.45
1.31E+18	2020-09-24T06:21:16.000Z	2	1	0	0
1.31E+18	2020-09-24T06:21:24.000Z	0	0	0.2	0.233333333
1.31E+18	2020-09-24T06:21:30.000Z	0	0	0.8	0.75
1.31E+18	2020-09-24T06:21:38.000Z	2	0	0.197727273	0.404924242
1.31E+18	2020-09-24T06:21:40.000Z	0	0	0	0
1.31E+18	2020-09-24T06:21:47.000Z	0	0	0	0
1.31E+18	2020-09-24T06:21:47.000Z	4	1	-0.05	0.4
1.31E+18	2020-09-24T06:21:49.000Z	0	0	0.136363636	0.454545455
1.31E+18	2020-09-24T06:21:54.000Z	0	0	0	0
1.31E+18	2020-09-24T06:22:05.000Z	1	0	-0.194375	0.4975
1.31E+18	2020-09-24T06:22:15.000Z	0	0	0.375	1
1.31E+18	2020-09-24T06:22:15.000Z	2	0	0	0.066666667
1.31E+18	2020-09-24T06:22:28.000Z	1	0	0	0
1.31E+18	2020-09-24T06:22:33.000Z	0	0	0	0
1.31E+18	2020-09-24T06:22:34.000Z	2	0	-0.075	0.625
1.31E+18	2020-09-24T06:22:35.000Z	1	0	0	0
1.31E+18	2020-09-24T06:22:39.000Z	0	0	0.136363636	0.5
1.31E+18	2020-09-24T06:22:42.000Z	0	0	0.136363636	0.454545455
1.31E+18	2020-09-24T06:22:56.000Z	0	0	0	0
1.31E+18	2020-09-24T06:23:04.000Z	0	0	0.4	0.4
1.31E+18	2020-09-24T06:23:13.000Z	0	0	0.1	0.138461538
1.31E+18	2020-09-24T06:23:25.000Z	1	1	0.166666667	0.333333333
1.31E+18	2020-09-24T06:23:28.000Z	0	0	0.1	0.2
1.31E+18	2020-09-24T06:23:32.000Z	3	2	0.6	0.583333333
1.31E+18	2020-09-24T06:23:32.000Z	0	0	0.26	0.54
1.31E+18	2020-09-24T06:23:33.000Z	1	0	0.16	0.44
1.31E+18	2020-09-24T06:23:37.000Z	1	0	0.1375	0.6
1.31E+18	2020-09-24T06:23:39.000Z	0	0	0.157142857	0.421428571
1.31E+18	2020-09-24T06:24:02.000Z	1	0	0.65	0.95
1.31E+18	2020-09-24T06:24:08.000Z	0	0	-0.0875	0.396428571
1.31E+18	2020-09-24T06:24:12.000Z	7	5	0.245833333	0.606944444
1.31E+18	2020-09-24T06:24:13.000Z	2	0	-0.1	0.233333333
1.31E+18	2020-09-24T06:24:23.000Z	0	0	0	0.1
1.31E+18	2020-09-24T06:24:30.000Z	1	0	0.25	0.3125
1.31E+18	2020-09-24T06:24:31.000Z	3	1	0	0
1.31E+18	2020-09-24T06:24:46.000Z	11	1	-0.025	0.49375
1.31E+18	2020-09-24T06:24:57.000Z	0	0	0.25	0.2
1.31E+18	2020-09-24T06:24:59.000Z	2	1	0	0
1.31E+18	2020-09-24T06:25:07.000Z	0	0	0.055	0.64
1.31E+18	2020-09-24T06:25:10.000Z	0	0	0	0
1.31E+18	2020-09-24T06:25:19.000Z	4	0	1	0.9
1.31E+18	2020-09-24T06:25:20.000Z	1	0	-0.05	0.225
1.31E+18	2020-09-24T06:25:23.000Z	2	0	0.0125	0.425
1.31E+18	2020-09-24T06:25:33.000Z	0	0	-0.1	0.3
1.31E+18	2020-09-24T06:25:35.000Z	1	0	0.0045	0.558
1.31E+18	2020-09-24T06:25:36.000Z	0	0	0.163468013	0.273905724
1.31E+18	2020-09-24T06:25:39.000Z	0	0	0.04	0.296666667
1.31E+18	2020-09-24T06:26:03.000Z	33	0	0.640625	0.5
1.31E+18	2020-09-24T06:26:15.000Z	6	0	0	0
1.31E+18	2020-09-24T06:26:17.000Z	0	0	0.4875	0.65
1.31E+18	2020-09-24T06:26:18.000Z	3	0	0.25	0.5
1.31E+18	2020-09-24T06:26:18.000Z	1	0	0.066666667	0.433333333
1.31E+18	2020-09-24T06:26:28.000Z	0	0	-0.2125	0.5375
1.31E+18	2020-09-24T06:26:52.000Z	0	0	-0.25	0.4
1.31E+18	2020-09-24T06:27:03.000Z	7	1	0	0
1.31E+18	2020-09-24T06:27:08.000Z	14	1	0.045454545	0.7
1.31E+18	2020-09-24T06:27:08.000Z	1	0	0	0.5
1.31E+18	2020-09-24T06:27:10.000Z	0	0	0	0
1.31E+18	2020-09-24T06:27:25.000Z	0	0	0	0
1.31E+18	2020-09-24T06:27:27.000Z	184	37	0	0
1.31E+18	2020-09-24T06:27:28.000Z	5	1	0	0.208333333
1.31E+18	2020-09-24T06:27:29.000Z	3	0	0.3	0.35
1.31E+18	2020-09-24T06:27:34.000Z	3	0	0	0
1.31E+18	2020-09-24T06:27:36.000Z	2	0	0	0
1.31E+18	2020-09-24T06:27:48.000Z	1	0	0.107142857	0.821428571
1.31E+18	2020-09-24T06:28:09.000Z	0	0	0	0
1.31E+18	2020-09-24T06:28:17.000Z	2	0	0.170454545	0.5
1.31E+18	2020-09-24T06:28:35.000Z	0	0	0	0
1.31E+18	2020-09-24T06:28:38.000Z	1	1	0	0
1.31E+18	2020-09-24T06:28:40.000Z	0	0	0.8	0.75
1.31E+18	2020-09-24T06:28:40.000Z	11	3	0.15625	0.416666667
1.31E+18	2020-09-24T06:28:42.000Z	53	14	0.025	0.3
1.31E+18	2020-09-24T06:28:54.000Z	12	0	0	0
1.31E+18	2020-09-24T06:29:05.000Z	0	0	0.390833333	0.525
1.31E+18	2020-09-24T06:29:07.000Z	0	0	0	1
1.31E+18	2020-09-24T06:29:13.000Z	6	0	0.045454545	0.833333333
1.31E+18	2020-09-24T06:29:14.000Z	1	0	0.1	0.9
1.31E+18	2020-09-24T06:29:18.000Z	12	3	0.25	0.5
1.31E+18	2020-09-24T06:29:19.000Z	1	0	0.5	0.5
1.31E+18	2020-09-24T06:29:24.000Z	4	1	-0.11	0.59
1.31E+18	2020-09-24T06:29:27.000Z	1	0	0.2	0.525
1.31E+18	2020-09-24T06:29:34.000Z	0	0	0	0
1.31E+18	2020-09-24T06:29:36.000Z	3	1	0	0
1.31E+18	2020-09-24T06:29:41.000Z	0	0	0.2	0.2
1.31E+18	2020-09-24T06:29:47.000Z	0	0	0.170454545	0.454545455
1.31E+18	2020-09-24T06:29:48.000Z	0	0	0.095238095	0.645238095
1.31E+18	2020-09-24T06:29:51.000Z	0	0	0	0
1.31E+18	2020-09-24T06:29:51.000Z	2	2	-0.023333333	0.546666667
1.31E+18	2020-09-24T06:29:52.000Z	1	2	0	0
1.31E+18	2020-09-24T06:29:59.000Z	1	0	0.416666667	0.5
1.31E+18	2020-09-24T06:30:00.000Z	12	8	0.278787879	0.44040404
1.31E+18	2020-09-24T06:30:00.000Z	5	1	0	0
1.31E+18	2020-09-24T06:30:00.000Z	1	0	-0.025	0.233333333
1.31E+18	2020-09-24T06:30:03.000Z	0	0	0.05875	0.25375
1.31E+18	2020-09-24T06:30:03.000Z	1	0	0	0.1
1.31E+18	2020-09-24T06:30:10.000Z	0	0	0	0
1.31E+18	2020-09-24T06:30:13.000Z	7	5	0.201262626	0.462626263
1.31E+18	2020-09-24T06:30:26.000Z	0	0	0	0
1.31E+18	2020-09-24T06:30:33.000Z	0	0	0	0
1.31E+18	2020-09-24T06:30:35.000Z	0	0	0	1
1.31E+18	2020-09-24T06:30:35.000Z	1	0	0	0
1.31E+18	2020-09-24T06:30:36.000Z	1	0	0	0
1.31E+18	2020-09-24T06:30:45.000Z	1	0	-0.625	1
1.31E+18	2020-09-24T06:30:50.000Z	0	0	0	0
1.31E+18	2020-09-24T06:30:53.000Z	7	1	0.289393939	0.375757576
1.31E+18	2020-09-24T06:30:56.000Z	0	0	-0.05	0.1625
1.31E+18	2020-09-24T06:31:11.000Z	21	0	0	0.5
1.31E+18	2020-09-24T06:31:12.000Z	0	0	-0.105	0.523333333
1.31E+18	2020-09-24T06:31:21.000Z	0	0	0	0
1.31E+18	2020-09-24T06:31:33.000Z	1	0	0	0
1.31E+18	2020-09-24T06:31:49.000Z	0	0	-0.3125	0.4
1.31E+18	2020-09-24T06:31:56.000Z	3	3	0	1
1.31E+18	2020-09-24T06:32:01.000Z	0	0	-0.29296875	0.3
1.31E+18	2020-09-24T06:32:02.000Z	0	1	0.15	0.455555556
1.31E+18	2020-09-24T06:32:05.000Z	2	0	-0.1	0.228571429
1.31E+18	2020-09-24T06:32:20.000Z	0	0	0.2	0.2
1.31E+18	2020-09-24T06:32:27.000Z	10	0	0	0
1.31E+18	2020-09-24T06:32:34.000Z	0	1	0.136363636	0.454545455
1.31E+18	2020-09-24T06:32:34.000Z	5	0	0	0.357142857
1.31E+18	2020-09-24T06:32:35.000Z	2	0	0.409090909	0.6
1.31E+18	2020-09-24T06:32:35.000Z	3	0	0	0
1.31E+18	2020-09-24T06:32:47.000Z	2	1	0.44375	0.58125
1.31E+18	2020-09-24T06:32:56.000Z	0	0	0.25625	0.55
1.31E+18	2020-09-24T06:33:00.000Z	1	0	0.2	0.5
1.31E+18	2020-09-24T06:33:17.000Z	1	0	0	0
1.31E+18	2020-09-24T06:33:19.000Z	7	0	0.016666667	0.666666667
1.31E+18	2020-09-24T06:33:28.000Z	1	0	-0.11	0.466666667
1.31E+18	2020-09-24T06:33:30.000Z	15	8	0.170454545	0.454545455
1.31E+18	2020-09-24T06:33:33.000Z	34	4	0.211111111	0.579166667
1.31E+18	2020-09-24T06:33:33.000Z	0	0	0	0
1.31E+18	2020-09-24T06:33:36.000Z	0	0	0.04	0.74
1.31E+18	2020-09-24T06:33:45.000Z	1	0	0.433333333	0.833333333
1.31E+18	2020-09-24T06:33:48.000Z	1	0	0.7	0.6
1.31E+18	2020-09-24T06:33:56.000Z	6	0	0.25	0.3
1.31E+18	2020-09-24T06:33:58.000Z	0	0	0	0
1.31E+18	2020-09-24T06:33:59.000Z	0	0	0	0.1
1.31E+18	2020-09-24T06:34:01.000Z	4	0	0.117424242	0.35530303
1.31E+18	2020-09-24T06:34:03.000Z	0	0	0	0
1.31E+18	2020-09-24T06:34:19.000Z	6	2	0	0
1.31E+18	2020-09-24T06:34:22.000Z	0	0	0.151515152	0.393939394
1.31E+18	2020-09-24T06:34:33.000Z	1	0	-0.09375	0.283333333
1.31E+18	2020-09-24T06:34:46.000Z	1	0	-0.078125	0.171875
1.31E+18	2020-09-24T06:34:47.000Z	5	0	0.13	0.39
1.31E+18	2020-09-24T06:34:47.000Z	0	0	-0.383333333	0.483333333
1.31E+18	2020-09-24T06:34:51.000Z	2	0	0.1	0.2
1.31E+18	2020-09-24T06:35:01.000Z	2	0	0.5	0.5
1.31E+18	2020-09-24T06:35:02.000Z	36	0	0.2	0.2
1.31E+18	2020-09-24T06:35:09.000Z	2	0	0	0.5
1.31E+18	2020-09-24T06:35:24.000Z	5	2	0.445454545	0.533333333
1.31E+18	2020-09-24T06:35:30.000Z	1	1	0.335227273	0.7
1.31E+18	2020-09-24T06:35:37.000Z	8	1	-0.308333333	0.866666667
1.31E+18	2020-09-24T06:35:46.000Z	0	0	-0.166666667	0.166666667
1.31E+18	2020-09-24T06:35:47.000Z	1	0	0	1
1.31E+18	2020-09-24T06:35:55.000Z	1	1	0.18	0.377777778
1.31E+18	2020-09-24T06:35:57.000Z	6	0	0.011904762	0.474867725
1.31E+18	2020-09-24T06:36:01.000Z	1	0	-0.33531746	0.466269841
1.31E+18	2020-09-24T06:36:07.000Z	0	0	0	0
1.31E+18	2020-09-24T06:36:08.000Z	0	0	0.2	0.2
1.31E+18	2020-09-24T06:36:15.000Z	643	889	0.333333333	0.466666667
1.31E+18	2020-09-24T06:36:16.000Z	0	0	0.142857143	0.446428571
1.31E+18	2020-09-24T06:36:23.000Z	1	0	-0.1	0.6
1.31E+18	2020-09-24T06:36:33.000Z	2	0	0	0.05
1.31E+18	2020-09-24T06:36:35.000Z	7	2	0	1
1.31E+18	2020-09-24T06:36:42.000Z	3	0	0.45	0.475
1.31E+18	2020-09-24T06:36:47.000Z	24	5	0.9375	0.675
1.31E+18	2020-09-24T06:36:47.000Z	3	6	0	0
1.31E+18	2020-09-24T06:36:52.000Z	0	0	0.055555556	0.311111111
1.31E+18	2020-09-24T06:36:53.000Z	19	4	0.0125	0.575
1.31E+18	2020-09-24T06:37:00.000Z	0	0	0.375	0.75
1.31E+18	2020-09-24T06:37:09.000Z	0	0	-0.088068182	0.571022727
1.31E+18	2020-09-24T06:37:12.000Z	4	0	0.55	0.75
1.31E+18	2020-09-24T06:37:12.000Z	0	0	0	0
1.31E+18	2020-09-24T06:37:14.000Z	0	0	0	0
1.31E+18	2020-09-24T06:37:20.000Z	0	0	0.165	0.857222222
1.31E+18	2020-09-24T06:37:29.000Z	5	2	0.25	0.5125
1.31E+18	2020-09-24T06:37:32.000Z	0	0	0	0.1875
1.31E+18	2020-09-24T06:37:35.000Z	0	0	0	0.1
1.31E+18	2020-09-24T06:37:39.000Z	492	52	0.285714286	0.535714286
1.31E+18	2020-09-24T06:37:42.000Z	1	0	-0.4	0.6
1.31E+18	2020-09-24T06:37:44.000Z	2	0	0	0
1.31E+18	2020-09-24T06:37:46.000Z	0	0	0.7	0.6
1.31E+18	2020-09-24T06:37:52.000Z	4	0	0.113636364	0.322727273
1.31E+18	2020-09-24T06:38:00.000Z	2	0	0	0
1.31E+18	2020-09-24T06:38:01.000Z	0	0	0	0.6875
1.31E+18	2020-09-24T06:38:04.000Z	2	0	0	0
1.31E+18	2020-09-24T06:38:05.000Z	0	0	0.216666667	0.55
1.31E+18	2020-09-24T06:38:12.000Z	0	0	0	0
1.31E+18	2020-09-24T06:38:16.000Z	11	1	-0.291666667	0.541666667
1.31E+18	2020-09-24T06:38:18.000Z	0	0	0	0.3
1.31E+18	2020-09-24T06:38:19.000Z	1	0	-0.09765625	0.4375
1.31E+18	2020-09-24T06:38:32.000Z	0	0	0.112121212	0.343181818
1.31E+18	2020-09-24T06:38:33.000Z	0	0	-0.155555556	0.288888889
1.31E+18	2020-09-24T06:38:37.000Z	0	0	0	0
1.31E+18	2020-09-24T06:38:39.000Z	1	0	0	0
1.31E+18	2020-09-24T06:38:45.000Z	0	0	-0.125	0.1875
1.31E+18	2020-09-24T06:38:49.000Z	5	1	0.21875	0.375
1.31E+18	2020-09-24T06:38:51.000Z	2	0	0	0
1.31E+18	2020-09-24T06:39:06.000Z	1	0	0	0
1.31E+18	2020-09-24T06:39:09.000Z	1	0	0.142857143	0.317857143
1.31E+18	2020-09-24T06:39:09.000Z	1	0	0	0
1.31E+18	2020-09-24T06:39:16.000Z	5	2	0	0.5
1.31E+18	2020-09-24T06:39:20.000Z	4	0	0.05	0.644444444
1.31E+18	2020-09-24T06:39:23.000Z	1	0	0	0
1.31E+18	2020-09-24T06:39:26.000Z	0	0	0	0
1.31E+18	2020-09-24T06:39:37.000Z	8	3	0.418181818	0.627272727
1.31E+18	2020-09-24T06:39:46.000Z	14	0	0.136363636	0.5
1.31E+18	2020-09-24T06:39:47.000Z	0	1	0.345454545	0.451515152
1.31E+18	2020-09-24T06:39:47.000Z	4	0	0.166666667	0.433333333
1.31E+18	2020-09-24T06:39:47.000Z	0	0	-0.5	1
1.31E+18	2020-09-24T06:39:49.000Z	1	0	0	0
1.31E+18	2020-09-24T06:39:58.000Z	10	7	0.25	0.428571429
1.31E+18	2020-09-24T06:40:00.000Z	1	0	0.304444444	0.635714286
1.31E+18	2020-09-24T06:40:01.000Z	0	0	0.113636364	0.272727273
1.31E+18	2020-09-24T06:40:08.000Z	1	0	0.2	0.7
1.31E+18	2020-09-24T06:40:12.000Z	1	1	0.128571429	0.434126984
1.31E+18	2020-09-24T06:40:16.000Z	0	0	0	0
1.31E+18	2020-09-24T06:40:18.000Z	0	0	0.136363636	0.5
1.31E+18	2020-09-24T06:40:19.000Z	0	0	0.25	0.5
1.31E+18	2020-09-24T06:40:20.000Z	0	0	0	0
1.31E+18	2020-09-24T06:40:20.000Z	0	0	0	0
1.31E+18	2020-09-24T06:40:21.000Z	5	0	0.5	0.5
1.31E+18	2020-09-24T06:40:23.000Z	1	1	0	1
1.31E+18	2020-09-24T06:40:25.000Z	2	0	0.083333333	0.233333333
1.31E+18	2020-09-24T06:40:25.000Z	1	0	0.068181818	0.427272727
1.31E+18	2020-09-24T06:40:31.000Z	0	0	0.166666667	0.42962963
1.31E+18	2020-09-24T06:40:34.000Z	0	0	0.268181818	0.427272727
1.31E+18	2020-09-24T06:40:35.000Z	1	0	0.233333333	0.5
1.31E+18	2020-09-24T06:40:35.000Z	1	0	-0.183333333	0.233333333
1.31E+18	2020-09-24T06:40:36.000Z	35	13	0.242857143	0.516771324
1.31E+18	2020-09-24T06:40:39.000Z	4	1	0.183333333	0.55
1.31E+18	2020-09-24T06:40:39.000Z	0	0	0	0
1.31E+18	2020-09-24T06:40:49.000Z	23	8	-0.05	0.3375
1.31E+18	2020-09-24T06:40:57.000Z	3	0	0.182552083	0.596296296
1.31E+18	2020-09-24T06:40:57.000Z	0	0	0	0
1.31E+18	2020-09-24T06:40:57.000Z	2	0	0	0
1.31E+18	2020-09-24T06:41:04.000Z	5	4	-0.125	0.375
1.31E+18	2020-09-24T06:41:04.000Z	3	1	-0.1875	0.5
1.31E+18	2020-09-24T06:41:08.000Z	0	0	-0.15625	0.375
1.31E+18	2020-09-24T06:41:09.000Z	1	0	0.378571429	0.567460317
1.31E+18	2020-09-24T06:41:09.000Z	1	0	0	0
1.31E+18	2020-09-24T06:41:10.000Z	7	0	0	0
1.31E+18	2020-09-24T06:41:17.000Z	3	0	0	0.8
1.31E+18	2020-09-24T06:41:17.000Z	1	0	-0.7	0.8
1.31E+18	2020-09-24T06:41:19.000Z	0	0	0.5	0.5
1.31E+18	2020-09-24T06:41:19.000Z	0	0	0.2	0.5
1.31E+18	2020-09-24T06:41:21.000Z	0	0	0.083333333	0.666666667
1.31E+18	2020-09-24T06:41:21.000Z	0	0	0	1
1.31E+18	2020-09-24T06:41:21.000Z	2	1	-0.3625	0.5875
1.31E+18	2020-09-24T06:41:25.000Z	1	0	0.8	0.75
1.31E+18	2020-09-24T06:41:28.000Z	0	0	-0.2	0.4
1.31E+18	2020-09-24T06:41:29.000Z	10	1	0.459090909	0.681818182
1.31E+18	2020-09-24T06:41:33.000Z	0	0	0	0.5
1.31E+18	2020-09-24T06:41:35.000Z	0	0	0.2	0.35
1.31E+18	2020-09-24T06:41:38.000Z	1	0	0	0.125
1.31E+18	2020-09-24T06:41:44.000Z	0	0	0.483484848	0.666666667
1.31E+18	2020-09-24T06:41:56.000Z	0	0	0.8	0.7
1.31E+18	2020-09-24T06:42:00.000Z	4	0	-0.2	0.4
1.31E+18	2020-09-24T06:42:01.000Z	0	0	0	0
1.31E+18	2020-09-24T06:42:04.000Z	0	0	0	0
1.31E+18	2020-09-24T06:42:15.000Z	2	0	0	0
1.31E+18	2020-09-24T06:42:19.000Z	0	0	0	0.125
1.31E+18	2020-09-24T06:42:20.000Z	1	0	0	0.357142857
1.31E+18	2020-09-24T06:42:23.000Z	3	0	0	0.283333333
1.31E+18	2020-09-24T06:42:27.000Z	1	0	0	0
1.31E+18	2020-09-24T06:42:33.000Z	11	0	0.25	0.25
1.31E+18	2020-09-24T06:42:33.000Z	11	6	0.06	0.56
1.31E+18	2020-09-24T06:42:37.000Z	0	0	0.7	0.6
1.31E+18	2020-09-24T06:42:40.000Z	0	0	-0.5	1
1.31E+18	2020-09-24T06:42:41.000Z	4	0	0.265088384	0.410479798
1.31E+18	2020-09-24T06:42:44.000Z	0	0	0	0
1.31E+18	2020-09-24T06:42:47.000Z	0	0	0	0
1.31E+18	2020-09-24T06:42:49.000Z	0	0	0.357142857	0.571428571
1.31E+18	2020-09-24T06:42:53.000Z	1	0	-0.072222222	0.646031746
1.31E+18	2020-09-24T06:42:54.000Z	0	0	0.136363636	0.454545455
1.31E+18	2020-09-24T06:42:54.000Z	4	0	0.016666667	0.541269841
1.31E+18	2020-09-24T06:42:55.000Z	0	0	0	0
1.31E+18	2020-09-24T06:43:00.000Z	2	0	-0.6	0.6
1.31E+18	2020-09-24T06:43:01.000Z	0	0	0	0
1.31E+18	2020-09-24T06:43:08.000Z	1	0	-0.243923611	0.294444444
1.31E+18	2020-09-24T06:43:12.000Z	0	0	0.3	0
1.31E+18	2020-09-24T06:43:14.000Z	3	0	0.104910714	0.571428571
1.31E+18	2020-09-24T06:43:16.000Z	0	0	0.1	0.2
1.31E+18	2020-09-24T06:43:21.000Z	3	0	0.8	1
1.31E+18	2020-09-24T06:43:24.000Z	15	0	0.066666667	0.1
1.31E+18	2020-09-24T06:43:26.000Z	13	7	-0.007727273	0.410909091
1.31E+18	2020-09-24T06:43:28.000Z	10	2	0	0
1.31E+18	2020-09-24T06:43:29.000Z	0	0	0	0
1.31E+18	2020-09-24T06:43:29.000Z	5	0	0	0
1.31E+18	2020-09-24T06:43:30.000Z	2	0	0	0
1.31E+18	2020-09-24T06:43:31.000Z	1	3	0	0
1.31E+18	2020-09-24T06:43:33.000Z	0	0	0	0
1.31E+18	2020-09-24T06:43:39.000Z	39	6	0.125	0.1875
1.31E+18	2020-09-24T06:43:39.000Z	1	0	0.113636364	0.772727273
1.31E+18	2020-09-24T06:43:40.000Z	1	0	-0.8	0.9
1.31E+18	2020-09-24T06:43:44.000Z	3	0	-0.177272727	0.623905724
1.31E+18	2020-09-24T06:43:48.000Z	0	0	0.4125	0.55
1.31E+18	2020-09-24T06:43:55.000Z	5755	1041	-0.016666667	0.316666667
1.31E+18	2020-09-24T06:43:57.000Z	0	0	-0.133333333	0.6
1.31E+18	2020-09-24T06:43:58.000Z	1	0	0	0
1.31E+18	2020-09-24T06:43:59.000Z	2	0	-0.25	0.888888889
1.31E+18	2020-09-24T06:44:01.000Z	12	1	-0.125	0.316666667
1.31E+18	2020-09-24T06:44:03.000Z	2	0	0.45	0.45
1.31E+18	2020-09-24T06:44:10.000Z	0	0	0.222111742	0.618181818
1.31E+18	2020-09-24T06:44:11.000Z	1	1	0.306818182	0.486363636
1.31E+18	2020-09-24T06:44:12.000Z	2	1	0	0
1.31E+18	2020-09-24T06:44:17.000Z	2	0	0	0
1.31E+18	2020-09-24T06:44:17.000Z	0	0	0	0
1.31E+18	2020-09-24T06:44:19.000Z	1	0	0.4	0.4
1.31E+18	2020-09-24T06:44:19.000Z	1	0	0	0
1.31E+18	2020-09-24T06:44:20.000Z	0	0	0.4	0.466666667
1.31E+18	2020-09-24T06:44:20.000Z	0	0	0.25	0.3125
1.31E+18	2020-09-24T06:44:26.000Z	0	0	0.375	1
1.31E+18	2020-09-24T06:44:28.000Z	49	18	0.5	0.5
1.31E+18	2020-09-24T06:44:28.000Z	17	0	-0.3125	0.6875
1.31E+18	2020-09-24T06:44:34.000Z	284	9	0.136363636	0.454545455
1.31E+18	2020-09-24T06:44:36.000Z	3	2	-0.055555556	0.366666667
1.31E+18	2020-09-24T06:44:43.000Z	4	2	0.1	0.45
1.31E+18	2020-09-24T06:44:46.000Z	0	0	-0.125	0.375
1.31E+18	2020-09-24T06:44:48.000Z	2	0	0	0
1.31E+18	2020-09-24T06:44:53.000Z	3	0	0	0
1.31E+18	2020-09-24T06:44:54.000Z	2	0	0.025	0.283333333
1.31E+18	2020-09-24T06:44:56.000Z	0	0	0.4	1
1.31E+18	2020-09-24T06:44:57.000Z	0	0	0	0
1.31E+18	2020-09-24T06:45:02.000Z	0	0	0.875	0.8
1.31E+18	2020-09-24T06:45:02.000Z	0	0	0.875	0.8
1.31E+18	2020-09-24T06:45:02.000Z	2	0	0.875	0.8
1.31E+18	2020-09-24T06:45:05.000Z	28	16	0.342613636	0.5125
1.31E+18	2020-09-24T06:45:06.000Z	3	0	0	0
1.31E+18	2020-09-24T06:45:08.000Z	1	0	0.2	1
1.31E+18	2020-09-24T06:45:23.000Z	0	0	0	0
1.31E+18	2020-09-24T06:45:24.000Z	0	0	0	0
1.31E+18	2020-09-24T06:45:26.000Z	1	0	0	0
1.31E+18	2020-09-24T06:45:29.000Z	0	0	0	0
1.31E+18	2020-09-24T06:45:37.000Z	0	0	0	0.55
1.31E+18	2020-09-24T06:45:48.000Z	2	1	0.091666667	0.533333333
1.31E+18	2020-09-24T06:45:56.000Z	0	0	0	0.5
1.31E+18	2020-09-24T06:45:58.000Z	0	0	0	0
1.31E+18	2020-09-24T06:45:59.000Z	0	0	-0.0375	0.15
1.31E+18	2020-09-24T06:45:59.000Z	0	0	-0.166666667	0.066666667
1.31E+18	2020-09-24T06:46:00.000Z	0	0	0	0
1.31E+18	2020-09-24T06:46:02.000Z	3	0	0	0
1.31E+18	2020-09-24T06:46:04.000Z	2	0	-0.225	0.55
1.31E+18	2020-09-24T06:46:05.000Z	0	0	0	0
1.31E+18	2020-09-24T06:46:07.000Z	0	0	0.475	0.883333333
1.31E+18	2020-09-24T06:46:09.000Z	0	0	0.109090909	0.388636364
1.31E+18	2020-09-24T06:46:10.000Z	0	2	0.5	0.5
1.31E+18	2020-09-24T06:46:15.000Z	2	0	0	0
1.31E+18	2020-09-24T06:46:23.000Z	2	0	0.154166667	0.633333333
1.31E+18	2020-09-24T06:46:25.000Z	4	0	0.0625	0.55
1.31E+18	2020-09-24T06:46:25.000Z	2	0	-0.325	0.725
1.31E+18	2020-09-24T06:46:28.000Z	0	0	-0.142857143	0.797619048
1.31E+18	2020-09-24T06:46:52.000Z	2	0	0	0
1.31E+18	2020-09-24T06:46:58.000Z	0	0	0	0
1.31E+18	2020-09-24T06:47:10.000Z	1	2	0	0
1.31E+18	2020-09-24T06:47:11.000Z	8	0	0	0.125
1.31E+18	2020-09-24T06:47:12.000Z	0	0	-0.029761905	0.578571429
1.31E+18	2020-09-24T06:47:13.000Z	1	0	0	0
1.31E+18	2020-09-24T06:47:17.000Z	1	0	0	0
1.31E+18	2020-09-24T06:47:19.000Z	1	0	0.216666667	0.666666667
1.31E+18	2020-09-24T06:47:19.000Z	5	0	0	0
1.31E+18	2020-09-24T06:47:33.000Z	0	0	0	0
1.31E+18	2020-09-24T06:47:34.000Z	6	2	0	0.357142857
1.31E+18	2020-09-24T06:47:36.000Z	3	0	0.1	0.383333333
1.31E+18	2020-09-24T06:47:42.000Z	2	0	0.2	0.54
1.31E+18	2020-09-24T06:47:42.000Z	18	1	0	0
1.31E+18	2020-09-24T06:47:47.000Z	0	0	0.227272727	0.545454545
1.31E+18	2020-09-24T06:47:48.000Z	1	0	0	0
1.31E+18	2020-09-24T06:47:52.000Z	4	1	0.177777778	0.622222222
1.31E+18	2020-09-24T06:47:52.000Z	1	0	0	0.375
1.31E+18	2020-09-24T06:47:54.000Z	3	0	0.227272727	0.545454545
1.31E+18	2020-09-24T06:47:57.000Z	0	0	1	0.3
1.31E+18	2020-09-24T06:47:58.000Z	5	0	0	0
1.31E+18	2020-09-24T06:48:04.000Z	16	5	0.345454545	0.451515152
1.31E+18	2020-09-24T06:48:04.000Z	0	0	0.285714286	0.535714286
1.31E+18	2020-09-24T06:48:06.000Z	1	0	0.1	0.9
1.31E+18	2020-09-24T06:48:08.000Z	0	0	-0.00577381	0.549761905
1.31E+18	2020-09-24T06:48:10.000Z	0	0	-0.1	1
1.31E+18	2020-09-24T06:48:14.000Z	2	0	0	0
1.31E+18	2020-09-24T06:48:15.000Z	2	0	-0.03125	0.875
1.31E+18	2020-09-24T06:48:16.000Z	4	1	0	0.3
1.31E+18	2020-09-24T06:48:17.000Z	1	1	0.3	0.1
1.31E+18	2020-09-24T06:48:18.000Z	1	0	-0.5	0.6
1.31E+18	2020-09-24T06:48:40.000Z	1	0	0.083333333	0.75
1.31E+18	2020-09-24T06:48:42.000Z	0	0	0	0.466666667
1.31E+18	2020-09-24T06:48:54.000Z	3	0	0	0
1.31E+18	2020-09-24T06:48:57.000Z	0	0	-0.05	0.4
1.31E+18	2020-09-24T06:48:59.000Z	0	0	-0.375	0.5
1.31E+18	2020-09-24T06:49:04.000Z	1	0	0	0
1.31E+18	2020-09-24T06:49:07.000Z	0	0	-0.225	0.6
1.31E+18	2020-09-24T06:49:08.000Z	23	2	0	0
1.31E+18	2020-09-24T06:49:15.000Z	0	0	0.3	0.35
1.31E+18	2020-09-24T06:49:19.000Z	116	2	0.6	0.75
1.31E+18	2020-09-24T06:49:24.000Z	0	0	0	0
1.31E+18	2020-09-24T06:49:30.000Z	0	0	0	1
1.31E+18	2020-09-24T06:49:36.000Z	1	0	0	0
1.31E+18	2020-09-24T06:49:41.000Z	0	0	0.077777778	0.716666667
1.31E+18	2020-09-24T06:49:45.000Z	1	1	0.1	0.2
1.31E+18	2020-09-24T06:49:48.000Z	3	0	0.2	0.2
1.31E+18	2020-09-24T06:49:50.000Z	3	1	0.264393939	0.497979798
1.31E+18	2020-09-24T06:49:53.000Z	8	3	0.25	0.333333333
1.31E+18	2020-09-24T06:49:55.000Z	0	0	0.375	0.416666667
1.31E+18	2020-09-24T06:49:55.000Z	4	0	-0.131818182	0.527272727
1.31E+18	2020-09-24T06:49:59.000Z	0	0	0	0
1.31E+18	2020-09-24T06:50:10.000Z	1	0	0.416666667	0.5
1.31E+18	2020-09-24T06:50:13.000Z	1	0	0.35	0.45
1.31E+18	2020-09-24T06:50:14.000Z	5	0	-0.016666667	0.577777778
1.31E+18	2020-09-24T06:50:21.000Z	0	0	0.297142857	0.452142857
1.31E+18	2020-09-24T06:50:22.000Z	2	0	0	0
1.31E+18	2020-09-24T06:50:34.000Z	123	3	0	0.35
1.31E+18	2020-09-24T06:50:35.000Z	2	0	0	0
1.31E+18	2020-09-24T06:50:39.000Z	2	0	0	0
1.31E+18	2020-09-24T06:50:40.000Z	0	0	0.292857143	0.295238095
1.31E+18	2020-09-24T06:50:41.000Z	42	0	0.033333333	0.066666667
1.31E+18	2020-09-24T06:50:41.000Z	1	0	0	0.1
1.31E+18	2020-09-24T06:51:00.000Z	3	3	0.3375	0.3375
1.31E+18	2020-09-24T06:51:01.000Z	1	1	0	0
1.31E+18	2020-09-24T06:51:06.000Z	0	0	0	0
1.31E+18	2020-09-24T06:51:09.000Z	3	0	-0.4	0.8125
1.31E+18	2020-09-24T06:51:13.000Z	0	0	0	0
1.31E+18	2020-09-24T06:51:14.000Z	3	1	0.2	0.5
1.31E+18	2020-09-24T06:51:18.000Z	8	2	-0.016666667	0.119047619
1.31E+18	2020-09-24T06:51:25.000Z	0	0	0.25	0.56547619
1.31E+18	2020-09-24T06:51:33.000Z	168	1	5.55E-18	0.62
1.31E+18	2020-09-24T06:51:37.000Z	0	0	0.25	0.75
1.31E+18	2020-09-24T06:51:37.000Z	50	0	0.11875	0.565972222
1.31E+18	2020-09-24T06:51:44.000Z	2	0	0	0.066666667
1.31E+18	2020-09-24T06:51:48.000Z	2	1	0	0
1.31E+18	2020-09-24T06:51:50.000Z	357	3	0.136363636	0.454545455
1.31E+18	2020-09-24T06:51:53.000Z	0	0	0	1
1.31E+18	2020-09-24T06:51:56.000Z	0	0	0	0
1.31E+18	2020-09-24T06:51:56.000Z	3	0	-0.077777778	0.744444444
1.31E+18	2020-09-24T06:51:58.000Z	5	0	0.062244898	0.563718821
1.31E+18	2020-09-24T06:52:01.000Z	6	3	0.5	0.888888889
1.31E+18	2020-09-24T06:52:02.000Z	0	0	0.8	0.75
1.31E+18	2020-09-24T06:52:03.000Z	0	0	0.4	0.4
1.31E+18	2020-09-24T06:52:09.000Z	0	0	0.133333333	0.325
1.31E+18	2020-09-24T06:52:17.000Z	1	0	0.4	0.4
1.31E+18	2020-09-24T06:52:17.000Z	0	0	0	0
1.31E+18	2020-09-24T06:52:22.000Z	431	4	0.25	0.623015873
1.31E+18	2020-09-24T06:52:23.000Z	3	1	0.05	0.65
1.31E+18	2020-09-24T06:52:24.000Z	0	0	-0.005	0.635
1.31E+18	2020-09-24T06:52:27.000Z	1	0	-0.15	0.7
1.31E+18	2020-09-24T06:52:32.000Z	0	0	0	0
1.31E+18	2020-09-24T06:52:34.000Z	6	0	0.1	0.133333333
1.31E+18	2020-09-24T06:52:34.000Z	6	0	0	0.1
1.31E+18	2020-09-24T06:52:40.000Z	0	0	0.045454545	0.419047619
1.31E+18	2020-09-24T06:52:41.000Z	0	0	0	0
1.31E+18	2020-09-24T06:52:44.000Z	0	0	0	0
1.31E+18	2020-09-24T06:52:46.000Z	0	0	0	0
1.31E+18	2020-09-24T06:52:47.000Z	0	0	0	0
1.31E+18	2020-09-24T06:52:49.000Z	1	1	0.7	0.8
1.31E+18	2020-09-24T06:52:53.000Z	0	0	0.5	0.888888889
1.31E+18	2020-09-24T06:52:54.000Z	0	0	0	0
1.31E+18	2020-09-24T06:52:58.000Z	1	1	0	0
1.31E+18	2020-09-24T06:53:00.000Z	3	0	0.5	0.5
1.31E+18	2020-09-24T06:53:16.000Z	0	0	0	0
1.31E+18	2020-09-24T06:53:17.000Z	3	0	0	0.4
1.31E+18	2020-09-24T06:53:26.000Z	0	0	0.6	1
1.31E+18	2020-09-24T06:53:29.000Z	0	0	0.1	0.575
1.31E+18	2020-09-24T06:53:31.000Z	1	0	0.259090909	0.363636364
1.31E+18	2020-09-24T06:53:31.000Z	0	0	0.045454545	0.484848485
1.31E+18	2020-09-24T06:53:37.000Z	40	1	0.141666667	0.361309524
1.31E+18	2020-09-24T06:53:37.000Z	600	15	-0.181818182	0.377272727
1.31E+18	2020-09-24T06:53:46.000Z	1	0	0	0
1.31E+18	2020-09-24T06:53:47.000Z	0	0	0	0
1.31E+18	2020-09-24T06:53:51.000Z	0	0	-0.35625	0.68
1.31E+18	2020-09-24T06:53:53.000Z	1	0	0.04	0.49125
1.31E+18	2020-09-24T06:53:54.000Z	1	0	0	0
1.31E+18	2020-09-24T06:53:55.000Z	0	0	0.46875	1
1.31E+18	2020-09-24T06:54:05.000Z	1	2	0	0
1.31E+18	2020-09-24T06:54:06.000Z	0	0	0	1
1.31E+18	2020-09-24T06:54:07.000Z	2	0	0	0.125
1.31E+18	2020-09-24T06:54:13.000Z	2	0	-0.175	0.75
1.31E+18	2020-09-24T06:54:15.000Z	3	0	0.25	0.25
1.31E+18	2020-09-24T06:54:16.000Z	0	0	0	0
1.31E+18	2020-09-24T06:54:16.000Z	2	1	-0.1875	0.5
1.31E+18	2020-09-24T06:54:17.000Z	0	0	0	0
1.31E+18	2020-09-24T06:54:18.000Z	0	0	0	0
1.31E+18	2020-09-24T06:54:21.000Z	4	0	0.101428571	0.345
1.31E+18	2020-09-24T06:54:24.000Z	1	0	-0.283333333	0.833333333
1.31E+18	2020-09-24T06:54:25.000Z	0	0	0	0
1.31E+18	2020-09-24T06:54:29.000Z	0	0	0	0
1.31E+18	2020-09-24T06:54:34.000Z	0	0	0.462121212	0.362626263
1.31E+18	2020-09-24T06:54:37.000Z	0	0	0.2	0.2
1.31E+18	2020-09-24T06:54:40.000Z	5	0	0	0
1.31E+18	2020-09-24T06:54:43.000Z	0	0	1	0.3
1.31E+18	2020-09-24T06:54:45.000Z	0	0	0	0
1.31E+18	2020-09-24T06:54:45.000Z	0	0	0	0
1.31E+18	2020-09-24T06:54:50.000Z	0	0	1	1
1.31E+18	2020-09-24T06:54:55.000Z	0	0	0.033333333	0.066666667
1.31E+18	2020-09-24T06:54:56.000Z	1	1	0.225	0.425
1.31E+18	2020-09-24T06:54:56.000Z	2	0	-0.325	0.55
1.31E+18	2020-09-24T06:54:58.000Z	50	29	0.4	0.65
1.31E+18	2020-09-24T06:54:59.000Z	1	0	0.4775	0.62625
1.31E+18	2020-09-24T06:54:59.000Z	0	0	0.1	0.2
1.31E+18	2020-09-24T06:55:00.000Z	1	0	0	1
1.31E+18	2020-09-24T06:55:04.000Z	0	0	0.136363636	0.5
1.31E+18	2020-09-24T06:55:05.000Z	0	0	0.016666667	0.566666667
[truncated: 44,986 more rows]
