# Supplementary material for: Critical reflections on three popular computational linguistic approaches to examine Twitter discourses
Source: PeerJ Comput Sci. 2023 Jan 30;9:e1211. doi: 10.7717/peerj-cs.1211 (PMC10280252; doi:10.7717/peerj-cs.1211)
Supplement: Supplemental Information 1 [file peerj-cs-09-1211-s001.zip › Supplementary_Material_PeerJ_Oct22/Supplementary Material/Sentiment Analysis TextBlob cleaned data NHS/10-20.csv]

EntryID	Published	FavouriteCount	Retweets	Sentiment	Subjectivity
1.32E+18	2020-10-31T23:19:12.000Z	1	0	-0.083333333	0.083333333
1.32E+18	2020-10-31T23:15:21.000Z	1	0	0	0
1.32E+18	2020-10-31T23:13:59.000Z	0	0	0.168181818	0.327272727
1.32E+18	2020-10-31T23:06:12.000Z	1	0	0.16	0.54
1.32E+18	2020-10-31T22:52:42.000Z	0	0	0.5	0.5
1.32E+18	2020-10-31T22:48:46.000Z	1	1	0	0
1.32E+18	2020-10-31T22:37:49.000Z	0	0	-0.4	0.7
1.32E+18	2020-10-31T22:36:40.000Z	0	0	0	0
1.32E+18	2020-10-31T22:26:40.000Z	0	0	-0.05	0.4
1.32E+18	2020-10-31T22:24:47.000Z	0	0	0.016666667	0.45
1.32E+18	2020-10-31T22:23:44.000Z	0	0	-0.5	0.2
1.32E+18	2020-10-31T22:18:23.000Z	0	0	0	0
1.32E+18	2020-10-31T22:12:13.000Z	0	0	0	0.05
1.32E+18	2020-10-31T21:43:16.000Z	0	0	0.5	0.5
1.32E+18	2020-10-31T21:29:55.000Z	0	0	0	0
1.32E+18	2020-10-31T20:58:28.000Z	2	0	0.1	0.95
1.32E+18	2020-10-31T20:39:21.000Z	0	0	0.113636364	0.272727273
1.32E+18	2020-10-31T20:34:09.000Z	11	4	0	0.25
1.32E+18	2020-10-31T20:34:06.000Z	0	0	0.15	0.05
1.32E+18	2020-10-31T20:30:11.000Z	1	2	0.4	0.4
1.32E+18	2020-10-31T19:57:54.000Z	1	0	0.3125	0.25
1.32E+18	2020-10-31T19:54:40.000Z	0	0	-0.35	0.366666667
1.32E+18	2020-10-31T19:53:08.000Z	0	0	0	0
1.32E+18	2020-10-31T19:52:42.000Z	0	0	-0.528571429	0.766666667
1.32E+18	2020-10-31T19:51:44.000Z	1	1	0.042424242	0.215151515
1.32E+18	2020-10-31T19:45:13.000Z	0	0	0.113636364	0.272727273
1.32E+18	2020-10-31T19:01:28.000Z	0	0	0	0.5
1.32E+18	2020-10-31T19:00:49.000Z	8	2	0.6	0.65
1.32E+18	2020-10-31T18:59:55.000Z	0	0	0	0
1.32E+18	2020-10-31T18:45:09.000Z	1	0	0	0
1.32E+18	2020-10-31T18:04:02.000Z	0	0	0.415	0.535
1.32E+18	2020-10-31T18:00:01.000Z	0	1	0	0
1.32E+18	2020-10-31T17:57:03.000Z	0	0	0.318181818	0.477272727
1.32E+18	2020-10-31T17:56:35.000Z	0	0	0	0
1.32E+18	2020-10-31T17:49:54.000Z	0	0	-0.75	0.8
1.32E+18	2020-10-31T17:42:18.000Z	0	0	0.6	0.9
1.32E+18	2020-10-31T17:38:53.000Z	0	0	0.102910053	0.322486772
1.32E+18	2020-10-31T17:36:57.000Z	1	0	0.214285714	0.571428571
1.32E+18	2020-10-31T17:31:32.000Z	1	0	0.05	0.35
1.32E+18	2020-10-31T17:30:50.000Z	0	0	-0.05	0.4
1.32E+18	2020-10-31T17:30:19.000Z	0	0	0	0
1.32E+18	2020-10-31T17:30:00.000Z	1	0	0.118181818	0.45
1.32E+18	2020-10-31T17:03:05.000Z	1	0	-0.6	0.8
1.32E+18	2020-10-31T17:00:45.000Z	2	0	0.4625	0.5625
1.32E+18	2020-10-31T16:55:00.000Z	0	1	0.5	0.5
1.32E+18	2020-10-31T16:44:19.000Z	0	0	0	0
1.32E+18	2020-10-31T16:34:24.000Z	0	0	0	0.75
1.32E+18	2020-10-31T16:30:00.000Z	0	0	0.6	0.65
1.32E+18	2020-10-31T16:09:57.000Z	0	0	0.136363636	0.454545455
1.32E+18	2020-10-31T16:09:28.000Z	1	0	-0.028409091	0.681818182
1.32E+18	2020-10-31T16:01:13.000Z	2	0	0	0.05
1.32E+18	2020-10-31T15:48:41.000Z	0	0	0.2	0.2
1.32E+18	2020-10-31T15:11:57.000Z	0	0	0.238636364	0.522727273
1.32E+18	2020-10-31T14:48:35.000Z	0	0	0	0
1.32E+18	2020-10-31T14:39:53.000Z	0	0	0	0
1.32E+18	2020-10-31T14:25:00.000Z	0	0	0.7	0.8
1.32E+18	2020-10-31T14:07:08.000Z	1	0	-0.8	0.8
1.32E+18	2020-10-31T14:02:57.000Z	0	0	0.2	0.2
1.32E+18	2020-10-31T13:54:19.000Z	0	0	0.5	0.888888889
1.32E+18	2020-10-31T13:48:36.000Z	0	0	-0.085	0.31625
1.32E+18	2020-10-31T13:35:50.000Z	1	0	0.111111111	0.655555556
1.32E+18	2020-10-31T13:33:47.000Z	0	0	0.285714286	0.535714286
1.32E+18	2020-10-31T13:29:46.000Z	1	0	0	0
1.32E+18	2020-10-31T13:17:07.000Z	0	0	0.175	0.2
1.32E+18	2020-10-31T13:15:00.000Z	0	0	0.098787879	0.664848485
1.32E+18	2020-10-31T13:09:29.000Z	0	0	0.1	0.8
1.32E+18	2020-10-31T13:00:23.000Z	0	1	0.7	0.8
1.32E+18	2020-10-31T12:58:07.000Z	0	0	0.35	0.55
1.32E+18	2020-10-31T12:50:48.000Z	0	0	-0.163095238	0.644047619
1.32E+18	2020-10-31T12:46:49.000Z	0	0	0	0.875
1.32E+18	2020-10-31T12:43:23.000Z	0	0	0.192045455	0.372727273
1.32E+18	2020-10-31T12:35:00.000Z	1	0	0	0
1.32E+18	2020-10-31T12:32:54.000Z	0	0	0	0.5
1.32E+18	2020-10-31T12:12:12.000Z	0	0	0	0
1.32E+18	2020-10-31T12:07:20.000Z	1	0	-0.1	0.2
1.32E+18	2020-10-31T12:02:17.000Z	0	0	0	0.65
1.32E+18	2020-10-31T12:02:16.000Z	0	0	0.875	0.8
1.32E+18	2020-10-31T12:02:14.000Z	0	0	0.45	0.45
1.32E+18	2020-10-31T12:00:01.000Z	1	0	0.7	0.8
1.32E+18	2020-10-31T11:55:10.000Z	2	0	0	0.125
1.32E+18	2020-10-31T11:53:07.000Z	0	0	0.113636364	0.772727273
1.32E+18	2020-10-31T11:45:29.000Z	0	0	0.479166667	0.4625
1.32E+18	2020-10-31T11:45:06.000Z	0	0	0.5	0.6
1.32E+18	2020-10-31T11:39:15.000Z	1	0	0.6	0.9
1.32E+18	2020-10-31T11:39:00.000Z	1	4	0	0.5
1.32E+18	2020-10-31T11:35:29.000Z	0	0	-0.15	0.57
1.32E+18	2020-10-31T11:33:50.000Z	1	0	0	0
1.32E+18	2020-10-31T11:30:10.000Z	0	0	0.6	0.65
1.32E+18	2020-10-31T11:30:00.000Z	27	12	0	0.65
1.32E+18	2020-10-31T11:15:09.000Z	0	0	0.418181818	0.627272727
1.32E+18	2020-10-31T11:04:58.000Z	0	1	0	0
1.32E+18	2020-10-31T11:00:01.000Z	0	0	0.5	0.5
1.32E+18	2020-10-31T10:51:08.000Z	0	0	-0.083333333	0.583333333
1.32E+18	2020-10-31T10:50:44.000Z	0	0	0.5	1
1.32E+18	2020-10-31T10:38:36.000Z	0	0	0	0
1.32E+18	2020-10-31T10:33:16.000Z	5	4	-0.037797619	0.263095238
1.32E+18	2020-10-31T10:21:01.000Z	0	0	-0.5	0.9
1.32E+18	2020-10-31T10:11:59.000Z	0	0	0.35	0.35
1.32E+18	2020-10-31T10:03:52.000Z	6	2	0.166666667	0.625
1.32E+18	2020-10-31T10:02:24.000Z	0	0	0.7	0.6
1.32E+18	2020-10-31T09:58:20.000Z	1	0	-0.155555556	0.288888889
1.32E+18	2020-10-31T09:35:03.000Z	0	0	0.418181818	0.627272727
1.32E+18	2020-10-31T09:31:44.000Z	6	0	0.1	0.596296296
1.32E+18	2020-10-31T09:24:48.000Z	15	4	0.094	0.4984
1.32E+18	2020-10-31T09:11:03.000Z	0	0	-0.383333333	0.533333333
1.32E+18	2020-10-31T09:00:49.000Z	2	2	0.5	0.5
1.32E+18	2020-10-31T09:00:09.000Z	0	0	-0.1	0.3
1.32E+18	2020-10-31T09:00:00.000Z	7	5	0.125	0.4
1.32E+18	2020-10-31T08:40:10.000Z	1	0	0.6	0.65
1.32E+18	2020-10-31T08:36:16.000Z	0	0	0	0
1.32E+18	2020-10-31T08:14:44.000Z	0	0	-0.116666667	0.533333333
1.32E+18	2020-10-31T08:02:46.000Z	8	0	0.172222222	0.394444444
1.32E+18	2020-10-31T08:00:55.000Z	0	0	0.27	0.39
1.32E+18	2020-10-31T07:44:31.000Z	3	2	0.133333333	0.766666667
1.32E+18	2020-10-31T07:40:13.000Z	2	0	0.1	0.575
1.32E+18	2020-10-31T07:18:22.000Z	8	4	0.4	0.4
1.32E+18	2020-10-31T07:04:44.000Z	0	0	0.152121212	0.526666667
1.32E+18	2020-10-31T07:04:29.000Z	1	2	0.260416667	0.416666667
1.32E+18	2020-10-31T07:02:41.000Z	13	4	0.170454545	0.5
1.32E+18	2020-10-31T06:55:54.000Z	0	0	-0.0625	0.375
1.32E+18	2020-10-31T06:49:28.000Z	0	0	0.091666667	0.425
1.32E+18	2020-10-31T06:43:34.000Z	1	0	0.227272727	0.545454545
1.32E+18	2020-10-31T06:42:12.000Z	2	0	0.359090909	0.613636364
1.32E+18	2020-10-31T02:55:31.000Z	0	0	0	0.45
1.32E+18	2020-10-31T02:37:00.000Z	0	0	-0.291666667	0.541666667
1.32E+18	2020-10-31T01:31:38.000Z	1	0	-0.4	0.7
1.32E+18	2020-10-31T01:19:15.000Z	0	0	0.113636364	0.306060606
1.32E+18	2020-10-31T00:47:31.000Z	0	0	0	0
1.32E+18	2020-10-31T00:23:49.000Z	1	0	0.300190476	0.667904762
1.32E+18	2020-10-31T00:17:28.000Z	0	0	0.034090909	0.55625
1.32E+18	2020-10-30T23:12:17.000Z	1	0	0.15	0.6
1.32E+18	2020-10-30T22:06:52.000Z	0	0	0.25	0.333333333
1.32E+18	2020-10-30T21:32:53.000Z	0	0	0	0
1.32E+18	2020-10-30T21:19:54.000Z	0	0	0	0
1.32E+18	2020-10-30T20:25:41.000Z	0	0	-0.7	0.666666667
1.32E+18	2020-10-30T20:25:06.000Z	0	0	0.7	0.8
1.32E+18	2020-10-30T20:08:21.000Z	1	0	0.183333333	0.416666667
1.32E+18	2020-10-30T20:06:10.000Z	0	0	0.238636364	0.397727273
1.32E+18	2020-10-30T20:00:37.000Z	1	0	0.333333333	0.508333333
1.32E+18	2020-10-30T19:59:18.000Z	0	0	0	0
1.32E+18	2020-10-30T19:57:30.000Z	0	0	0.029480519	0.354285714
1.32E+18	2020-10-30T19:44:18.000Z	1	0	0	0.066666667
1.32E+18	2020-10-30T19:30:25.000Z	1	0	0.7	0.8
1.32E+18	2020-10-30T19:20:35.000Z	0	0	0	0
1.32E+18	2020-10-30T19:14:15.000Z	0	0	0.055555556	0.444444444
1.32E+18	2020-10-30T19:00:01.000Z	1	1	0.55	0.6
1.32E+18	2020-10-30T19:00:01.000Z	0	0	0.333333333	0.525
1.32E+18	2020-10-30T18:49:10.000Z	0	0	0	0.125
1.32E+18	2020-10-30T18:41:07.000Z	0	0	-0.15	0.4
1.32E+18	2020-10-30T18:32:27.000Z	0	0	0.05	0.6
1.32E+18	2020-10-30T18:25:26.000Z	0	1	0	0
1.32E+18	2020-10-30T18:22:38.000Z	0	0	0.21969697	0.644781145
1.32E+18	2020-10-30T18:13:26.000Z	1	0	0.5	0.5
1.32E+18	2020-10-30T18:09:19.000Z	0	1	0	0
1.32E+18	2020-10-30T18:04:12.000Z	0	1	0.5	0.5
1.32E+18	2020-10-30T18:00:53.000Z	0	0	0.4	0.433333333
1.32E+18	2020-10-30T18:00:51.000Z	4	1	0.5	0.55
1.32E+18	2020-10-30T17:51:46.000Z	0	0	0	0
1.32E+18	2020-10-30T17:48:08.000Z	0	0	1	1
1.32E+18	2020-10-30T17:43:55.000Z	0	0	0.4	0.9
1.32E+18	2020-10-30T17:39:53.000Z	0	0	0.121428571	0.423809524
1.32E+18	2020-10-30T17:38:05.000Z	0	0	0.3125	0.5
1.32E+18	2020-10-30T17:30:42.000Z	0	0	0	0
1.32E+18	2020-10-30T17:23:38.000Z	2	0	0.7	0.9
1.32E+18	2020-10-30T17:13:05.000Z	0	0	0.037121212	0.541666667
1.32E+18	2020-10-30T17:10:36.000Z	0	0	0.2	0.2
1.32E+18	2020-10-30T17:08:25.000Z	0	0	-0.1953125	0.375
1.32E+18	2020-10-30T17:03:41.000Z	0	0	0.072916667	0.426041667
1.32E+18	2020-10-30T17:01:28.000Z	0	0	0.1	0.05
1.32E+18	2020-10-30T17:00:01.000Z	0	0	0.7	0.8
1.32E+18	2020-10-30T17:00:01.000Z	1	1	0.5	0.5
1.32E+18	2020-10-30T16:45:00.000Z	0	0	0.5	0.5
1.32E+18	2020-10-30T16:36:19.000Z	0	1	-0.112857143	0.567142857
1.32E+18	2020-10-30T16:34:53.000Z	0	0	0	0
1.32E+18	2020-10-30T16:31:55.000Z	0	0	-0.026071429	0.513928571
1.32E+18	2020-10-30T16:22:48.000Z	0	0	0.410606061	0.697222222
1.32E+18	2020-10-30T16:10:08.000Z	0	1	0.5	0.55
1.32E+18	2020-10-30T16:04:55.000Z	0	0	-0.0625	0.5
1.32E+18	2020-10-30T16:00:02.000Z	0	0	0.5	0.5
1.32E+18	2020-10-30T16:00:00.000Z	0	0	0.45	0.65
1.32E+18	2020-10-30T15:52:29.000Z	0	0	0.196969697	0.53030303
1.32E+18	2020-10-30T15:51:44.000Z	0	0	-0.7	0.666666667
1.32E+18	2020-10-30T15:43:46.000Z	0	0	0	0
1.32E+18	2020-10-30T15:43:26.000Z	0	0	0	0
1.32E+18	2020-10-30T15:36:04.000Z	0	0	0.233333333	0.366666667
1.32E+18	2020-10-30T15:34:36.000Z	0	0	0.2	0.3
1.32E+18	2020-10-30T15:30:35.000Z	0	0	0.327272727	0.470909091
1.32E+18	2020-10-30T15:30:34.000Z	0	1	0.159090909	0.477525253
1.32E+18	2020-10-30T15:30:03.000Z	1	0	0.392857143	0.580357143
1.32E+18	2020-10-30T15:23:05.000Z	0	0	0.038257576	0.544318182
1.32E+18	2020-10-30T15:22:19.000Z	0	0	0	0
1.32E+18	2020-10-30T15:19:09.000Z	0	0	-0.090909091	0.640151515
1.32E+18	2020-10-30T15:15:11.000Z	0	0	0.4125	0.5375
1.32E+18	2020-10-30T15:04:44.000Z	0	0	0	0
1.32E+18	2020-10-30T15:01:55.000Z	2	1	0.7	0.8
1.32E+18	2020-10-30T14:50:04.000Z	1	1	0.875	0.8
1.32E+18	2020-10-30T14:49:25.000Z	0	0	-0.007142857	0.467857143
1.32E+18	2020-10-30T14:49:01.000Z	0	0	-0.109375	0.765625
1.32E+18	2020-10-30T14:46:06.000Z	0	0	0	0
1.32E+18	2020-10-30T14:45:22.000Z	0	0	-0.228571429	0.7
1.32E+18	2020-10-30T14:45:06.000Z	0	0	0.1	0.4
1.32E+18	2020-10-30T14:38:13.000Z	1	0	-0.5	0.9
1.32E+18	2020-10-30T14:37:42.000Z	2	1	0.033333333	0.066666667
1.32E+18	2020-10-30T14:36:31.000Z	0	0	0.151515152	0.488636364
1.32E+18	2020-10-30T14:34:50.000Z	0	0	0.151515152	0.488636364
1.32E+18	2020-10-30T14:28:08.000Z	0	0	0.333333333	0.333333333
1.32E+18	2020-10-30T14:27:46.000Z	0	3	0.5	0.6
1.32E+18	2020-10-30T14:13:05.000Z	0	1	0.2	0.55
1.32E+18	2020-10-30T14:12:23.000Z	0	0	-0.4	0.6
1.32E+18	2020-10-30T14:08:26.000Z	0	0	-1	0.91
1.32E+18	2020-10-30T14:07:28.000Z	1	0	-0.1	0.1
1.32E+18	2020-10-30T14:05:53.000Z	0	0	0.233333333	0.533333333
1.32E+18	2020-10-30T14:01:00.000Z	2	1	-0.3	0.7
1.32E+18	2020-10-30T13:59:27.000Z	0	0	0	0
1.32E+18	2020-10-30T13:51:59.000Z	0	0	0.193636364	0.542727273
1.32E+18	2020-10-30T13:49:10.000Z	0	0	0	0.39
1.32E+18	2020-10-30T13:48:45.000Z	0	0	0.02	0.24
1.32E+18	2020-10-30T13:44:01.000Z	0	0	0.2	0.3
1.32E+18	2020-10-30T13:25:52.000Z	0	0	-0.033333333	0.766666667
1.32E+18	2020-10-30T13:24:46.000Z	1	1	0.2	0.4
1.32E+18	2020-10-30T13:01:16.000Z	1	0	0.5	0.5
1.32E+18	2020-10-30T13:01:11.000Z	0	0	0.5	0.5
1.32E+18	2020-10-30T12:39:55.000Z	7	0	0.172222222	0.633333333
1.32E+18	2020-10-30T12:36:49.000Z	0	0	0.283333333	0.411111111
1.32E+18	2020-10-30T12:34:59.000Z	0	0	0	0
1.32E+18	2020-10-30T12:33:54.000Z	1	0	-0.166666667	0.066666667
1.32E+18	2020-10-30T12:27:47.000Z	0	0	-0.3125	0.6875
1.32E+18	2020-10-30T12:26:45.000Z	3	0	0.227272727	0.545454545
1.32E+18	2020-10-30T12:25:42.000Z	1	0	0	0
1.32E+18	2020-10-30T12:25:42.000Z	1	0	-0.46875	0.5
1.32E+18	2020-10-30T12:25:05.000Z	3	1	0.503787879	0.584848485
1.32E+18	2020-10-30T12:22:49.000Z	0	0	-0.3	0.4
1.32E+18	2020-10-30T12:21:22.000Z	0	0	0	1
1.32E+18	2020-10-30T12:18:41.000Z	1	0	-0.3125	0.25
1.32E+18	2020-10-30T12:18:14.000Z	0	0	-0.079861111	0.577777778
1.32E+18	2020-10-30T12:16:38.000Z	0	0	0.2	0.2
1.32E+18	2020-10-30T12:16:02.000Z	0	0	0	0
1.32E+18	2020-10-30T12:12:09.000Z	0	0	0	0
1.32E+18	2020-10-30T12:11:00.000Z	0	0	-0.230666667	0.767333333
1.32E+18	2020-10-30T12:10:46.000Z	0	0	0.2	0.3
1.32E+18	2020-10-30T12:06:44.000Z	0	0	-0.064	0.661777778
1.32E+18	2020-10-30T12:06:03.000Z	1	0	-0.4375	0.8
1.32E+18	2020-10-30T12:02:53.000Z	0	0	0.345454545	0.451515152
1.32E+18	2020-10-30T12:02:53.000Z	0	0	0.345454545	0.451515152
1.32E+18	2020-10-30T12:01:31.000Z	0	0	0.345454545	0.451515152
1.32E+18	2020-10-30T11:58:00.000Z	0	1	0.5	0.5
1.32E+18	2020-10-30T11:53:00.000Z	0	1	0.6	0.65
1.32E+18	2020-10-30T11:50:47.000Z	0	0	0	0
1.32E+18	2020-10-30T11:45:16.000Z	0	0	0.7	0.8
1.32E+18	2020-10-30T11:41:07.000Z	1	0	0.04297619	0.53047619
1.32E+18	2020-10-30T11:35:15.000Z	1	1	0.140625	0.175
1.32E+18	2020-10-30T11:32:24.000Z	1	0	0.083333333	0.566666667
1.32E+18	2020-10-30T11:30:21.000Z	0	0	0.6	0.65
1.32E+18	2020-10-30T11:28:09.000Z	1	0	-0.1890625	0.50625
1.32E+18	2020-10-30T11:25:07.000Z	2	0	0.0125	0.11875
1.32E+18	2020-10-30T11:17:00.000Z	3	3	0.5	0.6
1.32E+18	2020-10-30T11:15:07.000Z	3	4	0.45	0.7
1.32E+18	2020-10-30T11:08:52.000Z	0	0	0	0.375
1.32E+18	2020-10-30T11:07:17.000Z	0	0	0.5	0.9
1.32E+18	2020-10-30T11:06:24.000Z	0	0	0	1
1.32E+18	2020-10-30T11:00:52.000Z	3	0	0	0
1.32E+18	2020-10-30T11:00:51.000Z	0	0	0	0
1.32E+18	2020-10-30T11:00:01.000Z	0	0	0.541666667	0.5
1.32E+18	2020-10-30T10:57:44.000Z	0	1	0.5	1
1.32E+18	2020-10-30T10:56:06.000Z	0	1	0	0
1.32E+18	2020-10-30T10:49:13.000Z	0	0	-0.025	0.10625
1.32E+18	2020-10-30T10:46:16.000Z	0	2	0	0
1.32E+18	2020-10-30T10:45:05.000Z	1	0	0.5	0.5
1.32E+18	2020-10-30T10:44:42.000Z	1	0	-0.1953125	0.694444444
1.32E+18	2020-10-30T10:42:14.000Z	62	33	-0.058806818	0.470738636
1.32E+18	2020-10-30T10:30:17.000Z	1	1	0.7	0.8
1.32E+18	2020-10-30T10:30:17.000Z	0	1	0.7	0.8
1.32E+18	2020-10-30T10:26:49.000Z	0	0	-0.0625	0.1875
1.32E+18	2020-10-30T10:16:08.000Z	7	2	-0.094230769	0.380769231
1.32E+18	2020-10-30T10:08:06.000Z	0	0	0.13	0.37
1.32E+18	2020-10-30T10:02:58.000Z	0	0	0.418181818	0.627272727
1.32E+18	2020-10-30T10:00:33.000Z	0	0	0.327272727	0.470909091
1.32E+18	2020-10-30T09:48:25.000Z	1	0	0	0
1.32E+18	2020-10-30T09:36:44.000Z	0	0	0.145833333	0.75
1.32E+18	2020-10-30T09:35:04.000Z	0	0	0.55	0.6
1.32E+18	2020-10-30T09:34:43.000Z	0	0	0	0.125
1.32E+18	2020-10-30T09:33:38.000Z	0	1	0	0
1.32E+18	2020-10-30T09:29:24.000Z	0	0	0	0
1.32E+18	2020-10-30T09:26:05.000Z	0	0	-0.179166667	0.8
1.32E+18	2020-10-30T09:25:09.000Z	1	1	0.5	0.5
1.32E+18	2020-10-30T09:17:18.000Z	4	1	0.318181818	0.477272727
1.32E+18	2020-10-30T09:02:32.000Z	0	0	0.083333333	0.333333333
1.32E+18	2020-10-30T09:02:00.000Z	0	0	0.7	0.8
1.32E+18	2020-10-30T09:01:34.000Z	0	0	0.345454545	0.451515152
1.32E+18	2020-10-30T08:57:55.000Z	0	0	0.25	1
1.32E+18	2020-10-30T08:56:29.000Z	0	0	-0.1875	0.5
1.32E+18	2020-10-30T08:56:20.000Z	0	0	0	0
1.32E+18	2020-10-30T08:51:29.000Z	0	0	0	0
1.32E+18	2020-10-30T08:50:50.000Z	0	0	0.17	0.64
1.32E+18	2020-10-30T08:50:09.000Z	0	1	0.5	0.6
1.32E+18	2020-10-30T08:45:04.000Z	0	0	0	0
1.32E+18	2020-10-30T08:43:27.000Z	1	1	0	0
1.32E+18	2020-10-30T08:36:31.000Z	0	0	-0.0514	0.5484
1.32E+18	2020-10-30T08:30:05.000Z	0	1	0.245454545	0.466666667
1.32E+18	2020-10-30T08:27:42.000Z	0	0	0.068181818	0.727272727
1.32E+18	2020-10-30T08:01:57.000Z	0	0	0.209074074	0.450648148
1.32E+18	2020-10-30T08:01:22.000Z	0	0	0.27	0.39
1.32E+18	2020-10-30T08:00:47.000Z	0	0	0	0
1.32E+18	2020-10-30T08:00:00.000Z	3	2	0.7	0.8
1.32E+18	2020-10-30T07:40:08.000Z	1	0	-0.12	0.62
1.32E+18	2020-10-30T07:34:00.000Z	2	0	0.246857143	0.618857143
1.32E+18	2020-10-30T07:19:40.000Z	0	0	-0.312666667	0.851
1.32E+18	2020-10-30T07:11:11.000Z	0	0	0	0
1.32E+18	2020-10-30T06:16:15.000Z	0	0	0.5	0.5
1.32E+18	2020-10-29T22:36:32.000Z	0	1	0	0
1.32E+18	2020-10-29T22:32:29.000Z	0	0	0	0
1.32E+18	2020-10-29T22:27:53.000Z	0	0	-0.5	0.4
1.32E+18	2020-10-29T22:25:58.000Z	0	0	0	0
1.32E+18	2020-10-29T22:05:16.000Z	0	0	0	0.183333333
1.32E+18	2020-10-29T19:55:51.000Z	0	0	0.209090909	0.515151515
1.32E+18	2020-10-29T19:36:30.000Z	0	0	-0.021428571	0.410714286
1.32E+18	2020-10-29T19:32:39.000Z	0	0	-0.05	0.9
1.32E+18	2020-10-29T19:32:34.000Z	1	0	0.492857143	0.567857143
1.32E+18	2020-10-29T19:30:43.000Z	0	0	0.2	0.2
1.32E+18	2020-10-29T19:28:11.000Z	0	0	0	0
1.32E+18	2020-10-29T19:22:13.000Z	1	0	0	0.157051282
1.32E+18	2020-10-29T19:21:31.000Z	0	0	0.119318182	0.46969697
1.32E+18	2020-10-29T19:03:08.000Z	1	0	0.220238095	0.470238095
1.32E+18	2020-10-29T18:59:21.000Z	1	0	0	0.1
1.32E+18	2020-10-29T18:57:06.000Z	0	0	-0.2	0.7
1.32E+18	2020-10-29T18:53:08.000Z	0	0	0	0
1.32E+18	2020-10-29T18:51:14.000Z	0	0	0	0
1.32E+18	2020-10-29T18:48:45.000Z	0	0	0.151515152	0.385858586
1.32E+18	2020-10-29T18:48:12.000Z	0	0	0.171212121	0.399242424
1.32E+18	2020-10-29T18:46:44.000Z	0	0	-0.025	0.383333333
1.32E+18	2020-10-29T18:32:12.000Z	1	0	0.258333333	0.563888889
1.32E+18	2020-10-29T18:31:42.000Z	0	0	0	0
1.32E+18	2020-10-29T18:31:14.000Z	1	0	-0.35	0.717777778
1.32E+18	2020-10-29T18:30:00.000Z	3	2	0.25	0.4
1.32E+18	2020-10-29T18:29:03.000Z	0	0	0.5	0.5
1.32E+18	2020-10-29T18:27:16.000Z	1	0	0.166666667	0.5
1.32E+18	2020-10-29T18:26:55.000Z	1	0	0.063636364	0.772727273
1.32E+18	2020-10-29T18:20:06.000Z	0	0	0.4	0.5
1.32E+18	2020-10-29T18:12:09.000Z	4	1	0.25	0.5625
1.32E+18	2020-10-29T18:00:30.000Z	0	0	-0.26	0.13
1.32E+18	2020-10-29T18:00:01.000Z	0	0	0.7	0.8
1.32E+18	2020-10-29T17:45:32.000Z	2	0	0	0
1.32E+18	2020-10-29T17:44:49.000Z	0	0	0.125	0.166666667
1.32E+18	2020-10-29T17:40:10.000Z	0	0	0.5	0.6
1.32E+18	2020-10-29T17:36:32.000Z	0	0	0	0.55
1.32E+18	2020-10-29T17:04:36.000Z	0	0	0.6	1
1.32E+18	2020-10-29T17:01:59.000Z	0	0	0.368560606	0.521590909
1.32E+18	2020-10-29T17:01:19.000Z	2	3	0	0
1.32E+18	2020-10-29T16:52:52.000Z	0	0	0.2	0.9
1.32E+18	2020-10-29T16:28:43.000Z	0	0	0.1	0.1625
1.32E+18	2020-10-29T16:11:33.000Z	0	0	0	0
1.32E+18	2020-10-29T16:04:13.000Z	0	0	-0.166666667	0.333333333
1.32E+18	2020-10-29T16:01:34.000Z	0	0	0.6	0.85
1.32E+18	2020-10-29T16:01:33.000Z	0	0	0	0.15
1.32E+18	2020-10-29T15:39:41.000Z	14	4	0.102291667	0.553333333
1.32E+18	2020-10-29T15:35:06.000Z	1	0	0.5	0.55
1.32E+18	2020-10-29T15:30:00.000Z	2	1	0.418181818	0.627272727
1.32E+18	2020-10-29T15:24:30.000Z	1	0	0	0
1.32E+18	2020-10-29T15:15:00.000Z	1	0	0.5	0.5
1.32E+18	2020-10-29T15:06:03.000Z	0	0	0	0
1.32E+18	2020-10-29T15:01:11.000Z	0	0	0	0.125
1.32E+18	2020-10-29T15:00:40.000Z	0	0	0.1	0.4
1.32E+18	2020-10-29T15:00:00.000Z	1	1	0.3	0.6
1.32E+18	2020-10-29T14:59:42.000Z	0	0	0.05	0.716666667
1.32E+18	2020-10-29T14:59:00.000Z	3	0	0.6	0.65
1.32E+18	2020-10-29T14:58:33.000Z	0	0	0.113961039	0.539935065
1.32E+18	2020-10-29T14:55:19.000Z	0	0	0.025324675	0.449350649
1.32E+18	2020-10-29T14:46:24.000Z	0	0	-0.027777778	0.336111111
1.32E+18	2020-10-29T14:43:01.000Z	0	0	0	0.1875
1.32E+18	2020-10-29T14:35:05.000Z	1	1	0.7	0.8
1.32E+18	2020-10-29T14:08:58.000Z	0	0	-0.1	0.05
1.32E+18	2020-10-29T14:08:08.000Z	0	0	0.166666667	0.333333333
1.32E+18	2020-10-29T14:05:58.000Z	0	0	0.7	0.8
1.32E+18	2020-10-29T14:05:20.000Z	0	0	0	0
1.32E+18	2020-10-29T14:01:29.000Z	1	2	0.7	0.8
1.32E+18	2020-10-29T14:01:20.000Z	0	0	0.7	0.8
1.32E+18	2020-10-29T14:01:14.000Z	0	0	0.7	0.8
1.32E+18	2020-10-29T14:01:00.000Z	0	0	0.5	0.5
1.32E+18	2020-10-29T14:00:36.000Z	0	0	0.7	0.8
1.32E+18	2020-10-29T14:00:21.000Z	0	0	0.7	0.8
1.32E+18	2020-10-29T14:00:12.000Z	0	0	0.7	0.8
1.32E+18	2020-10-29T13:47:12.000Z	0	0	0.372222222	0.4
1.32E+18	2020-10-29T13:41:04.000Z	1	0	0.9765625	0.5
1.32E+18	2020-10-29T13:40:51.000Z	2	1	0.35	0.55
1.32E+18	2020-10-29T13:32:05.000Z	0	0	0	0
1.32E+18	2020-10-29T13:30:35.000Z	0	0	0	0.666666667
1.32E+18	2020-10-29T13:28:45.000Z	0	0	0.1	1
1.32E+18	2020-10-29T13:27:25.000Z	1	0	0	0
1.32E+18	2020-10-29T13:22:04.000Z	22	11	0.068181818	0.477272727
1.32E+18	2020-10-29T13:18:41.000Z	0	0	-0.475	0.666666667
1.32E+18	2020-10-29T13:18:10.000Z	0	0	0.875	0.975
1.32E+18	2020-10-29T13:09:48.000Z	0	0	0.40625	0.616666667
1.32E+18	2020-10-29T13:09:34.000Z	1	0	0	0
1.32E+18	2020-10-29T13:06:40.000Z	1	0	0	0
1.32E+18	2020-10-29T13:01:38.000Z	4	2	0.4625	0.5625
1.32E+18	2020-10-29T12:38:37.000Z	2	1	0.3	0.47
1.32E+18	2020-10-29T12:34:30.000Z	0	0	-0.386363636	0.772727273
1.32E+18	2020-10-29T12:25:06.000Z	0	1	0.284848485	0.643939394
1.32E+18	2020-10-29T12:22:56.000Z	0	0	-0.0625	0.75
1.32E+18	2020-10-29T12:13:38.000Z	0	0	-0.083333333	0.458333333
1.32E+18	2020-10-29T12:01:15.000Z	2	0	0.1	0.4
1.32E+18	2020-10-29T12:01:00.000Z	1	0	0.6	0.65
1.32E+18	2020-10-29T11:33:09.000Z	4	4	0.402777778	0.6
1.32E+18	2020-10-29T11:31:23.000Z	1	0	-0.45	0.8
1.32E+18	2020-10-29T11:30:19.000Z	1	0	0.6	0.65
1.32E+18	2020-10-29T11:26:19.000Z	0	0	0.266666667	0.5
1.32E+18	2020-10-29T11:15:17.000Z	0	1	0.7	0.8
1.32E+18	2020-10-29T11:15:16.000Z	0	1	0.7	0.8
1.32E+18	2020-10-29T10:49:29.000Z	0	0	0	0
1.32E+18	2020-10-29T10:49:00.000Z	1	0	0.392857143	0.580357143
1.32E+18	2020-10-29T10:47:05.000Z	0	0	0.25	0.75
1.32E+18	2020-10-29T10:28:00.000Z	0	0	0	0
1.32E+18	2020-10-29T10:06:34.000Z	2	1	0	1
1.32E+18	2020-10-29T10:06:31.000Z	3	2	0.45	0.45
1.32E+18	2020-10-29T10:00:00.000Z	13	6	0	0.283333333
1.32E+18	2020-10-29T09:46:24.000Z	0	0	0.625	0.888888889
1.32E+18	2020-10-29T09:35:03.000Z	0	2	0.45	0.45
1.32E+18	2020-10-29T09:30:14.000Z	1	0	0.25	0.4
1.32E+18	2020-10-29T09:30:13.000Z	3	0	0.25	0.5
1.32E+18	2020-10-29T09:14:04.000Z	0	0	0	0
1.32E+18	2020-10-29T09:09:27.000Z	0	0	0	0
1.32E+18	2020-10-29T09:02:30.000Z	1	0	-0.025	0.083333333
1.32E+18	2020-10-29T09:02:01.000Z	6	2	0.441666667	0.680555556
1.32E+18	2020-10-29T09:00:01.000Z	0	0	0.333333333	0.466666667
1.32E+18	2020-10-29T08:54:56.000Z	0	0	0	0.125
1.32E+18	2020-10-29T08:54:05.000Z	0	0	0	0.125
1.32E+18	2020-10-29T08:45:00.000Z	0	0	0	1
1.32E+18	2020-10-29T08:40:37.000Z	1	0	0.175	0.425
1.32E+18	2020-10-29T08:35:03.000Z	0	0	0	0
1.32E+18	2020-10-29T08:28:38.000Z	0	0	0.25	0.5
1.32E+18	2020-10-29T08:25:04.000Z	0	0	0	0.4625
1.32E+18	2020-10-29T08:17:11.000Z	1	0	0.5	0.55
1.32E+18	2020-10-29T08:01:17.000Z	0	0	0.27	0.39
1.32E+18	2020-10-29T07:56:04.000Z	2	0	-0.093333333	0.593333333
1.32E+18	2020-10-29T07:00:01.000Z	1	0	0.7	0.8
1.32E+18	2020-10-29T05:05:24.000Z	0	0	0	0
1.32E+18	2020-10-29T04:37:48.000Z	1	1	0.166666667	0.438888889
1.32E+18	2020-10-29T04:14:57.000Z	0	0	0	0
1.32E+18	2020-10-29T04:12:21.000Z	0	0	0	0.425
1.32E+18	2020-10-29T03:19:41.000Z	0	0	0	0
1.32E+18	2020-10-29T00:38:55.000Z	1	0	-0.066666667	0.5
1.32E+18	2020-10-29T00:11:05.000Z	0	0	0	0
1.32E+18	2020-10-29T00:09:03.000Z	1	0	-0.5	1
1.32E+18	2020-10-28T23:18:42.000Z	0	0	0	0.208333333
1.32E+18	2020-10-28T22:39:24.000Z	0	0	-0.0375	0.366666667
1.32E+18	2020-10-28T22:17:18.000Z	2	0	0	0
1.32E+18	2020-10-28T22:09:11.000Z	0	0	0	0
1.32E+18	2020-10-28T22:04:24.000Z	1	0	0	0
1.32E+18	2020-10-28T22:04:15.000Z	2	0	-0.208333333	0.583333333
1.32E+18	2020-10-28T21:54:37.000Z	0	0	0	0.125
1.32E+18	2020-10-28T21:44:07.000Z	1	0	0	0
1.32E+18	2020-10-28T21:37:04.000Z	0	0	0	0
1.32E+18	2020-10-28T21:30:45.000Z	1	0	0	0
1.32E+18	2020-10-28T21:21:11.000Z	0	0	-0.2875	0.6125
1.32E+18	2020-10-28T21:19:42.000Z	0	0	0.25	0.3125
1.32E+18	2020-10-28T21:18:29.000Z	0	0	-0.13	0.775
1.32E+18	2020-10-28T21:09:25.000Z	0	0	0.159090909	0.626262626
1.32E+18	2020-10-28T21:09:02.000Z	1	0	0	0
1.32E+18	2020-10-28T20:47:38.000Z	0	0	0.116666667	0.325
1.32E+18	2020-10-28T20:47:06.000Z	0	0	0.125	0.375
1.32E+18	2020-10-28T20:46:25.000Z	0	0	-0.036363636	0.472727273
1.32E+18	2020-10-28T20:38:29.000Z	1	0	0.15	0.55
1.32E+18	2020-10-28T20:29:49.000Z	1	0	0.025	0.475
1.32E+18	2020-10-28T20:28:15.000Z	0	0	0.15	0.833333333
1.32E+18	2020-10-28T20:23:05.000Z	1	0	-0.1125	0.329166667
1.32E+18	2020-10-28T20:08:52.000Z	0	0	0.5	0.5
1.32E+18	2020-10-28T20:05:58.000Z	0	0	0.1	0.696296296
1.32E+18	2020-10-28T20:00:00.000Z	0	0	0.7	0.8
1.32E+18	2020-10-28T19:58:40.000Z	0	1	-0.15	0.55
1.32E+18	2020-10-28T19:49:20.000Z	0	0	0.525	0.5
1.32E+18	2020-10-28T19:49:02.000Z	0	0	0	0
1.32E+18	2020-10-28T19:45:09.000Z	0	0	0.7	0.8
1.32E+18	2020-10-28T19:32:29.000Z	4	0	-0.5625	0.6875
1.32E+18	2020-10-28T19:30:13.000Z	1	1	0.5	0.55
1.32E+18	2020-10-28T19:24:38.000Z	1	0	0	0
1.32E+18	2020-10-28T19:22:56.000Z	1	0	0.125	0.1875
1.32E+18	2020-10-28T19:18:39.000Z	1	0	0	0.28125
1.32E+18	2020-10-28T19:17:55.000Z	0	0	0	0
1.32E+18	2020-10-28T19:03:20.000Z	6	0	-0.191666667	0.311111111
1.32E+18	2020-10-28T19:01:30.000Z	7	0	-0.508333333	0.7
1.32E+18	2020-10-28T18:55:13.000Z	0	0	0.2	0.3
1.32E+18	2020-10-28T18:45:42.000Z	0	0	0.227272727	0.545454545
1.32E+18	2020-10-28T18:33:06.000Z	0	0	0	1
1.32E+18	2020-10-28T18:31:46.000Z	0	0	0.0625	0.5
1.32E+18	2020-10-28T18:30:52.000Z	2	0	0	0
1.32E+18	2020-10-28T18:30:00.000Z	17	13	0	0.3
1.32E+18	2020-10-28T18:25:35.000Z	0	0	0.151515152	0.696969697
1.32E+18	2020-10-28T18:11:48.000Z	0	0	0.7	0.6
1.32E+18	2020-10-28T18:06:22.000Z	0	0	0	0
1.32E+18	2020-10-28T18:04:02.000Z	0	1	0.6	0.65
1.32E+18	2020-10-28T18:00:35.000Z	4	0	0.6	0.65
1.32E+18	2020-10-28T18:00:09.000Z	0	1	0.55	0.6
1.32E+18	2020-10-28T17:59:41.000Z	0	6	0.212121212	0.651515152
1.32E+18	2020-10-28T17:59:08.000Z	0	0	-0.4	0.4
1.32E+18	2020-10-28T17:47:22.000Z	0	0	0.2	0.294444444
1.32E+18	2020-10-28T17:11:15.000Z	0	0	0.25	0.4625
1.32E+18	2020-10-28T17:10:00.000Z	1	1	0	0
1.32E+18	2020-10-28T17:03:03.000Z	0	0	0.285714286	0.535714286
1.32E+18	2020-10-28T17:00:33.000Z	0	0	0.14375	0.479464286
1.32E+18	2020-10-28T16:59:29.000Z	0	0	-0.1875	0.5
1.32E+18	2020-10-28T16:57:45.000Z	0	0	0.3125	0.333333333
1.32E+18	2020-10-28T16:50:17.000Z	0	0	-0.016666667	0.283333333
1.32E+18	2020-10-28T16:45:18.000Z	1	1	0.5	0.6
1.32E+18	2020-10-28T16:45:13.000Z	0	0	0	0.066666667
1.32E+18	2020-10-28T16:42:50.000Z	1	0	-0.3	0.4
1.32E+18	2020-10-28T16:35:51.000Z	0	0	0.075	0.3
1.32E+18	2020-10-28T16:35:06.000Z	0	0	0.3	0.5125
1.32E+18	2020-10-28T16:13:02.000Z	0	0	0	0.5
1.32E+18	2020-10-28T16:12:18.000Z	0	0	0.125	0.2
1.32E+18	2020-10-28T16:10:18.000Z	1	0	0	0
1.32E+18	2020-10-28T16:02:28.000Z	0	1	0.5	0.5
1.32E+18	2020-10-28T16:00:01.000Z	0	0	0.7	0.8
1.32E+18	2020-10-28T15:57:59.000Z	0	0	0	0
1.32E+18	2020-10-28T15:53:48.000Z	2	0	0	0.033333333
1.32E+18	2020-10-28T15:51:10.000Z	0	0	0.12	0.781666667
1.32E+18	2020-10-28T15:42:24.000Z	12	7	0.2	0.283333333
1.32E+18	2020-10-28T15:36:48.000Z	0	0	0.266666667	0.5
1.32E+18	2020-10-28T15:34:45.000Z	5	4	0.35	0.4
1.32E+18	2020-10-28T15:31:58.000Z	2	2	0.31875	0.44375
1.32E+18	2020-10-28T15:30:42.000Z	0	2	0.5625	0.55
1.32E+18	2020-10-28T15:30:30.000Z	0	0	0.167272727	0.344242424
1.32E+18	2020-10-28T14:58:13.000Z	0	0	0.4	0.5
1.32E+18	2020-10-28T14:49:55.000Z	0	0	0	0
1.32E+18	2020-10-28T14:43:08.000Z	0	1	-0.0625	0.6875
1.32E+18	2020-10-28T14:42:23.000Z	0	0	-0.1	0.2
1.32E+18	2020-10-28T14:40:36.000Z	0	0	0.433333333	0.65
1.32E+18	2020-10-28T14:40:24.000Z	0	0	0	0.5
1.32E+18	2020-10-28T14:37:59.000Z	0	0	-0.05	0.3
1.32E+18	2020-10-28T14:32:00.000Z	0	0	0	0.1
1.32E+18	2020-10-28T14:30:14.000Z	1	0	0	0
1.32E+18	2020-10-28T14:26:00.000Z	0	0	0.6875	0.65
1.32E+18	2020-10-28T14:10:16.000Z	0	0	0	1
1.32E+18	2020-10-28T13:54:34.000Z	0	0	-0.187878788	0.5
1.32E+18	2020-10-28T13:46:47.000Z	0	0	0	0.666666667
1.32E+18	2020-10-28T13:43:30.000Z	0	0	0	0
1.32E+18	2020-10-28T13:42:34.000Z	0	0	-0.1	0.2
1.32E+18	2020-10-28T13:41:26.000Z	0	0	0	1
1.32E+18	2020-10-28T13:33:42.000Z	0	0	0	0.125
1.32E+18	2020-10-28T13:31:49.000Z	2	0	0	0.25
1.32E+18	2020-10-28T13:30:27.000Z	0	0	0.5625	0.55
1.32E+18	2020-10-28T13:30:00.000Z	1	0	0.6	0.65
1.32E+18	2020-10-28T13:26:29.000Z	1	0	0.033333333	0.733333333
1.32E+18	2020-10-28T13:22:03.000Z	0	0	0	0
1.32E+18	2020-10-28T13:15:27.000Z	1	0	0	0.45
1.32E+18	2020-10-28T13:02:43.000Z	0	0	0	0
1.32E+18	2020-10-28T13:01:30.000Z	9	21	0	0
1.32E+18	2020-10-28T13:00:21.000Z	3	2	0.425	0.525
1.32E+18	2020-10-28T12:58:38.000Z	0	0	-0.15625	0.375
1.32E+18	2020-10-28T12:56:14.000Z	0	0	0	0
1.32E+18	2020-10-28T12:53:53.000Z	0	0	0	0
1.32E+18	2020-10-28T12:37:15.000Z	0	0	0.375	0.75
1.32E+18	2020-10-28T12:35:27.000Z	0	0	0.5	0.55
1.32E+18	2020-10-28T12:29:58.000Z	0	0	0.133333333	0.288888889
1.32E+18	2020-10-28T12:28:36.000Z	0	0	0	0
1.32E+18	2020-10-28T12:23:52.000Z	0	0	0.132142857	0.278571429
1.32E+18	2020-10-28T12:19:13.000Z	0	0	0.366666667	0.366666667
1.32E+18	2020-10-28T12:15:04.000Z	0	0	0.366666667	0.5
1.32E+18	2020-10-28T12:12:41.000Z	4	0	0.375	0.425
1.32E+18	2020-10-28T12:05:14.000Z	4	0	0	0
1.32E+18	2020-10-28T12:02:13.000Z	4	0	0.7	0.8
1.32E+18	2020-10-28T12:01:23.000Z	2	1	0.212121212	0.351515152
1.32E+18	2020-10-28T11:47:48.000Z	1	0	0.018055556	0.318055556
1.32E+18	2020-10-28T11:45:01.000Z	0	0	0.375	0.475
1.32E+18	2020-10-28T11:39:28.000Z	0	0	-0.4	0.6
1.32E+18	2020-10-28T11:37:26.000Z	0	0	0.75	0.95
1.32E+18	2020-10-28T11:36:00.000Z	0	0	0.6	0.55
1.32E+18	2020-10-28T11:34:53.000Z	0	0	-0.075	0.947222222
1.32E+18	2020-10-28T11:31:47.000Z	0	0	0	0
1.32E+18	2020-10-28T11:30:17.000Z	0	0	0.6	0.65
1.32E+18	2020-10-28T11:23:44.000Z	0	0	0	0.125
1.32E+18	2020-10-28T11:11:06.000Z	2	1	0.4	0.433333333
1.32E+18	2020-10-28T11:09:56.000Z	1	0	0.225	0.2875
1.32E+18	2020-10-28T11:04:44.000Z	0	0	0.5	0.5
1.32E+18	2020-10-28T11:03:40.000Z	0	0	-0.183333333	0.227777778
1.32E+18	2020-10-28T11:02:01.000Z	8	4	0.6	0.65
1.32E+18	2020-10-28T11:01:40.000Z	1	0	0.7	0.8
1.32E+18	2020-10-28T11:00:01.000Z	4	3	0.277777778	0.533333333
1.32E+18	2020-10-28T10:52:46.000Z	0	0	0.01969697	0.355050505
1.32E+18	2020-10-28T10:52:39.000Z	0	0	-0.075	0.204166667
1.32E+18	2020-10-28T10:51:30.000Z	0	0	0.13125	0.63125
1.32E+18	2020-10-28T10:49:22.000Z	0	0	0	1
1.32E+18	2020-10-28T10:45:06.000Z	4	2	0.433333333	0.833333333
1.32E+18	2020-10-28T10:43:37.000Z	0	0	0	0
1.32E+18	2020-10-28T10:43:13.000Z	0	0	0.227272727	0.545454545
1.32E+18	2020-10-28T10:42:22.000Z	0	0	0.227272727	0.545454545
1.32E+18	2020-10-28T10:31:29.000Z	0	0	0	0
1.32E+18	2020-10-28T10:26:18.000Z	5	6	0.5	0.5
1.32E+18	2020-10-28T10:24:33.000Z	0	0	0	0
1.32E+18	2020-10-28T10:21:26.000Z	2	2	0.13125	0.63125
1.32E+18	2020-10-28T09:44:24.000Z	0	0	0.178571429	0.478571429
1.32E+18	2020-10-28T09:40:25.000Z	0	0	-0.222727273	0.342424242
1.32E+18	2020-10-28T09:31:41.000Z	8	2	0.4	0.9
1.32E+18	2020-10-28T09:20:05.000Z	3	2	0	0
1.32E+18	2020-10-28T09:16:03.000Z	0	0	0.4375	0.625
1.32E+18	2020-10-28T09:00:00.000Z	0	1	0.416666667	0.458333333
1.32E+18	2020-10-28T08:57:02.000Z	0	0	-0.025	0.55
1.32E+18	2020-10-28T08:51:24.000Z	0	1	0.045454545	0.166666667
1.32E+18	2020-10-28T08:50:20.000Z	0	0	0	0.25
1.32E+18	2020-10-28T08:45:10.000Z	3	0	0.4	0.5
1.32E+18	2020-10-28T08:45:06.000Z	1	0	0	0
1.32E+18	2020-10-28T08:43:48.000Z	0	0	0.5	0.5
1.32E+18	2020-10-28T08:34:51.000Z	1	0	0	0
1.32E+18	2020-10-28T08:01:18.000Z	0	0	0.27	0.39
1.32E+18	2020-10-28T07:38:20.000Z	0	0	0.228246753	0.470292208
1.32E+18	2020-10-28T07:36:43.000Z	0	0	0	0
1.32E+18	2020-10-28T07:35:39.000Z	0	0	0	0
1.32E+18	2020-10-28T07:32:23.000Z	0	0	0	0
1.32E+18	2020-10-28T07:30:41.000Z	0	1	0.6	0.65
1.32E+18	2020-10-28T07:17:54.000Z	0	0	0	0
1.32E+18	2020-10-28T07:14:20.000Z	0	0	-0.083333333	0.216666667
1.32E+18	2020-10-28T06:57:55.000Z	0	0	0	0
1.32E+18	2020-10-28T06:43:44.000Z	0	0	-0.054166667	0.452777778
1.32E+18	2020-10-28T06:37:08.000Z	0	0	0.05	0.6
1.32E+18	2020-10-28T06:13:28.000Z	0	0	0.229166667	0.35
1.32E+18	2020-10-28T04:46:03.000Z	0	0	0	0
1.32E+18	2020-10-28T04:39:03.000Z	0	0	0	0
1.32E+18	2020-10-28T01:58:45.000Z	0	0	-0.055555556	0.488888889
1.32E+18	2020-10-28T00:28:15.000Z	0	0	0.416666667	0.833333333
1.32E+18	2020-10-28T00:26:52.000Z	0	0	0.125	0.666666667
1.32E+18	2020-10-28T00:25:58.000Z	0	0	0	0
1.32E+18	2020-10-28T00:24:45.000Z	0	0	0.25	0.3125
1.32E+18	2020-10-28T00:23:45.000Z	0	0	0.2	0.7
1.32E+18	2020-10-28T00:18:40.000Z	0	0	0	0
1.32E+18	2020-10-28T00:02:48.000Z	0	0	0	0
1.32E+18	2020-10-27T23:32:24.000Z	0	0	0.125	0.2
1.32E+18	2020-10-27T22:16:08.000Z	0	0	0.033333333	0.066666667
1.32E+18	2020-10-27T22:13:10.000Z	0	0	0.113636364	0.397727273
1.32E+18	2020-10-27T22:04:24.000Z	1	1	0.227272727	0.545454545
1.32E+18	2020-10-27T21:47:29.000Z	0	0	0.034090909	0.415151515
1.32E+18	2020-10-27T21:22:52.000Z	1	0	0	0
1.32E+18	2020-10-27T21:22:05.000Z	0	0	0	0
1.32E+18	2020-10-27T21:22:02.000Z	0	0	-0.167708333	0.8
1.32E+18	2020-10-27T21:20:27.000Z	0	0	0	0
1.32E+18	2020-10-27T21:07:41.000Z	0	0	0.285714286	0.535714286
1.32E+18	2020-10-27T21:05:44.000Z	2	0	0	0
1.32E+18	2020-10-27T21:03:37.000Z	1	0	0	0.3
1.32E+18	2020-10-27T20:53:21.000Z	0	0	0	0
1.32E+18	2020-10-27T20:26:03.000Z	0	0	0	0
1.32E+18	2020-10-27T20:25:02.000Z	0	0	-0.3125	0.6875
1.32E+18	2020-10-27T20:25:01.000Z	0	0	0.7	0.8
1.32E+18	2020-10-27T20:22:09.000Z	0	0	-0.3625	0.35
1.32E+18	2020-10-27T20:13:39.000Z	1	1	0.28030303	0.439393939
1.32E+18	2020-10-27T20:06:07.000Z	2	0	-0.316666667	0.3
1.32E+18	2020-10-27T19:59:02.000Z	1	0	0	0.5
1.32E+18	2020-10-27T19:53:54.000Z	1	0	0.161931818	0.552272727
1.32E+18	2020-10-27T19:46:03.000Z	1	0	0	0
1.32E+18	2020-10-27T19:41:52.000Z	0	0	0.3	0
1.32E+18	2020-10-27T19:16:50.000Z	0	0	-0.17	0.52
1.32E+18	2020-10-27T19:00:33.000Z	0	0	0.318181818	0.477272727
1.32E+18	2020-10-27T19:00:32.000Z	0	0	0.318181818	0.477272727
1.32E+18	2020-10-27T19:00:30.000Z	1	0	0.318181818	0.477272727
1.32E+18	2020-10-27T18:47:31.000Z	1	0	0	0
1.32E+18	2020-10-27T18:41:57.000Z	0	0	0.2	0.3
1.32E+18	2020-10-27T18:20:22.000Z	0	0	-0.03125	0.510416667
1.32E+18	2020-10-27T18:09:04.000Z	0	0	0	0.4
1.32E+18	2020-10-27T18:05:26.000Z	2	0	0	0
1.32E+18	2020-10-27T18:00:31.000Z	1	0	0.333333333	0.587962963
1.32E+18	2020-10-27T18:00:28.000Z	1	0	0	0
1.32E+18	2020-10-27T18:00:01.000Z	0	0	0.875	0.8
1.32E+18	2020-10-27T17:52:07.000Z	4	3	0.5625	0.894444444
1.32E+18	2020-10-27T17:49:25.000Z	0	0	0.232323232	0.515151515
1.32E+18	2020-10-27T17:46:49.000Z	0	0	0.13	0.346666667
1.32E+18	2020-10-27T17:46:33.000Z	1	2	-0.031481481	0.362962963
1.32E+18	2020-10-27T17:36:42.000Z	2	0	0.1	0.4
1.32E+18	2020-10-27T17:36:22.000Z	0	0	0	0
1.32E+18	2020-10-27T17:35:20.000Z	1	0	0	0
1.32E+18	2020-10-27T17:34:04.000Z	6	0	0	0.619047619
1.32E+18	2020-10-27T17:33:15.000Z	1	0	0.034090909	0.15
1.32E+18	2020-10-27T17:32:19.000Z	0	0	0	0
1.32E+18	2020-10-27T17:31:22.000Z	7	0	0	0.25
1.32E+18	2020-10-27T17:30:00.000Z	37	23	0.5	0.5
1.32E+18	2020-10-27T17:30:00.000Z	0	0	0.7	0.8
1.32E+18	2020-10-27T17:23:54.000Z	0	0	-0.2	0.833333333
1.32E+18	2020-10-27T17:07:10.000Z	0	0	0	0
1.32E+18	2020-10-27T17:06:56.000Z	0	0	-0.0625	0.944444444
1.32E+18	2020-10-27T17:05:43.000Z	0	0	0	0
1.32E+18	2020-10-27T17:05:02.000Z	0	0	0	0
1.32E+18	2020-10-27T17:03:34.000Z	0	0	0.05	0.35
1.32E+18	2020-10-27T17:03:00.000Z	0	0	0.6	0.85
1.32E+18	2020-10-27T17:01:15.000Z	4	5	0.3	0.575
1.32E+18	2020-10-27T17:00:04.000Z	0	0	0.184	0.621
1.32E+18	2020-10-27T16:53:06.000Z	0	0	0.005681818	0.414772727
1.32E+18	2020-10-27T16:51:02.000Z	5	1	0.13125	0.63125
1.32E+18	2020-10-27T16:50:08.000Z	0	1	0	0
1.32E+18	2020-10-27T16:48:13.000Z	0	0	0	0
1.32E+18	2020-10-27T16:40:09.000Z	0	0	0.875	0.8
1.32E+18	2020-10-27T16:33:42.000Z	0	0	0	0.1
1.32E+18	2020-10-27T16:32:40.000Z	4	0	0.066666667	0.566666667
1.32E+18	2020-10-27T16:21:38.000Z	0	0	0.033333333	0.375
1.32E+18	2020-10-27T16:21:00.000Z	1	3	0.13125	0.63125
1.32E+18	2020-10-27T16:11:41.000Z	1	0	-0.5	1
1.32E+18	2020-10-27T16:05:27.000Z	3	1	0.5	0.6
1.32E+18	2020-10-27T16:00:22.000Z	0	0	0.7	0.8
1.32E+18	2020-10-27T15:58:01.000Z	1	0	0	0
1.32E+18	2020-10-27T15:54:29.000Z	0	0	0	0
1.32E+18	2020-10-27T15:53:56.000Z	0	0	-0.290909091	0.481818182
1.32E+18	2020-10-27T15:53:25.000Z	0	0	-0.3	0.4
1.32E+18	2020-10-27T15:41:01.000Z	1	0	0.05	0.35
1.32E+18	2020-10-27T15:37:55.000Z	1	0	0	0
1.32E+18	2020-10-27T15:29:06.000Z	0	0	0.2	0.2
1.32E+18	2020-10-27T15:07:03.000Z	0	1	0.445454545	0.6
1.32E+18	2020-10-27T15:05:18.000Z	2	0	0.1625	0.7875
1.32E+18	2020-10-27T15:03:44.000Z	0	0	0.425	0.7
1.32E+18	2020-10-27T14:32:25.000Z	0	0	0	0.066666667
1.32E+18	2020-10-27T14:32:02.000Z	3	4	0	0
1.32E+18	2020-10-27T14:30:26.000Z	0	0	0.6	0.65
1.32E+18	2020-10-27T14:27:05.000Z	0	0	0.5	0.5
1.32E+18	2020-10-27T14:01:24.000Z	0	0	0	0
1.32E+18	2020-10-27T14:00:05.000Z	0	0	-0.4	0.6
1.32E+18	2020-10-27T13:55:40.000Z	0	0	0	0
1.32E+18	2020-10-27T13:54:28.000Z	1	0	0	0
1.32E+18	2020-10-27T13:33:58.000Z	0	0	-0.2	0.4
1.32E+18	2020-10-27T13:30:00.000Z	1	1	0.1	0.4
1.32E+18	2020-10-27T13:27:25.000Z	0	1	-0.366666667	0.516666667
1.32E+18	2020-10-27T13:20:51.000Z	0	0	0	0
1.32E+18	2020-10-27T13:18:47.000Z	0	0	0	0
1.32E+18	2020-10-27T13:18:46.000Z	1	1	0	0
1.32E+18	2020-10-27T13:12:47.000Z	0	0	0	0
1.32E+18	2020-10-27T13:10:46.000Z	0	0	0.2	0.2
1.32E+18	2020-10-27T13:00:00.000Z	0	0	0.315	0.44125
1.32E+18	2020-10-27T12:59:51.000Z	0	0	-0.358333333	0.6625
1.32E+18	2020-10-27T12:57:56.000Z	1	0	0	0
1.32E+18	2020-10-27T12:56:38.000Z	0	0	0	0.3
1.32E+18	2020-10-27T12:51:54.000Z	0	0	0	1
1.32E+18	2020-10-27T12:45:00.000Z	0	0	0.7	0.8
1.32E+18	2020-10-27T12:31:56.000Z	0	1	0.78125	0.9
1.32E+18	2020-10-27T12:25:40.000Z	0	0	0.140625	0.75
1.32E+18	2020-10-27T12:23:06.000Z	0	0	0.053535354	0.370707071
1.32E+18	2020-10-27T12:14:59.000Z	0	0	0.02	0.426666667
1.32E+18	2020-10-27T12:13:40.000Z	9	4	0	0
1.32E+18	2020-10-27T12:07:54.000Z	0	0	-0.598958333	0.75
1.32E+18	2020-10-27T12:07:06.000Z	1	1	0	0
1.32E+18	2020-10-27T12:06:42.000Z	0	0	-0.598958333	0.75
1.32E+18	2020-10-27T12:02:03.000Z	3	0	0.7	0.8
1.32E+18	2020-10-27T12:01:33.000Z	0	1	0.7	0.8
1.32E+18	2020-10-27T12:01:30.000Z	0	0	0.1	0.4
1.32E+18	2020-10-27T11:54:55.000Z	0	0	0.2	0.35
1.32E+18	2020-10-27T11:53:17.000Z	0	0	-0.020833333	0.3
1.32E+18	2020-10-27T11:53:01.000Z	3	0	0	0
1.32E+18	2020-10-27T11:47:53.000Z	2	1	0.113636364	0.272727273
1.32E+18	2020-10-27T11:30:09.000Z	0	0	0.6	0.65
1.32E+18	2020-10-27T11:30:06.000Z	1	2	0.363636364	0.522727273
1.32E+18	2020-10-27T11:22:37.000Z	0	0	-0.08125	0.66875
1.32E+18	2020-10-27T11:20:04.000Z	0	1	0.25	0.75
1.32E+18	2020-10-27T11:16:54.000Z	0	0	0	0
1.32E+18	2020-10-27T11:16:05.000Z	0	0	0.6	0.875
1.32E+18	2020-10-27T11:11:07.000Z	1	0	0	0
1.32E+18	2020-10-27T11:11:02.000Z	1	0	0.4	0.433333333
1.32E+18	2020-10-27T11:09:28.000Z	1	0	0	0.6
1.32E+18	2020-10-27T11:08:04.000Z	0	0	0.355113636	0.545454545
1.32E+18	2020-10-27T11:05:33.000Z	0	1	0	0
1.32E+18	2020-10-27T11:04:54.000Z	0	0	0	0
1.32E+18	2020-10-27T11:03:24.000Z	0	0	-0.5	1
1.32E+18	2020-10-27T11:00:07.000Z	0	0	0	0
1.32E+18	2020-10-27T10:59:42.000Z	1	0	0	0.375
1.32E+18	2020-10-27T10:58:38.000Z	0	1	0.033333333	0.225
1.32E+18	2020-10-27T10:57:20.000Z	0	0	-0.4	0.6
1.32E+18	2020-10-27T10:55:05.000Z	0	0	0.08	0.47
1.32E+18	2020-10-27T10:54:47.000Z	0	0	0	1
1.32E+18	2020-10-27T10:54:33.000Z	0	0	0	0
1.32E+18	2020-10-27T10:53:24.000Z	0	0	0	0
1.32E+18	2020-10-27T10:45:54.000Z	0	0	0.625	0.625
1.32E+18	2020-10-27T10:45:16.000Z	0	1	0.7	0.8
1.32E+18	2020-10-27T10:45:07.000Z	1	1	0.45	0.7
1.32E+18	2020-10-27T10:44:13.000Z	1	0	0.4	0.8
1.32E+18	2020-10-27T10:41:02.000Z	0	0	0	0
1.32E+18	2020-10-27T10:38:47.000Z	1	1	0.086666667	0.286666667
1.32E+18	2020-10-27T10:38:23.000Z	0	2	0.086666667	0.286666667
1.32E+18	2020-10-27T10:30:06.000Z	2	2	0.25	0.4
1.32E+18	2020-10-27T10:25:22.000Z	0	0	0.033333333	0.583333333
1.32E+18	2020-10-27T10:23:38.000Z	0	0	0.5	0.75
1.32E+18	2020-10-27T10:22:42.000Z	0	0	0	0.125
1.32E+18	2020-10-27T10:18:17.000Z	1	0	0	0
1.32E+18	2020-10-27T10:16:28.000Z	0	0	-0.1	0.366666667
1.32E+18	2020-10-27T10:16:03.000Z	0	0	-0.141666667	0.583333333
1.32E+18	2020-10-27T10:15:49.000Z	0	0	-0.233333333	0.316666667
1.32E+18	2020-10-27T10:13:46.000Z	0	0	0.192261905	0.345238095
1.32E+18	2020-10-27T10:13:37.000Z	0	0	-0.099431818	0.366363636
1.32E+18	2020-10-27T10:11:20.000Z	1	0	0	0
1.32E+18	2020-10-27T10:11:19.000Z	1	0	-0.324242424	0.648484848
1.32E+18	2020-10-27T10:10:10.000Z	1	0	-0.083333333	0.566666667
1.32E+18	2020-10-27T10:07:59.000Z	0	0	-0.083333333	0.296296296
1.32E+18	2020-10-27T10:06:06.000Z	0	0	0	0
1.32E+18	2020-10-27T10:04:56.000Z	2	1	0.125	0.625
1.32E+18	2020-10-27T10:04:17.000Z	1	0	0	0
1.32E+18	2020-10-27T10:03:41.000Z	0	0	0	0.375
1.32E+18	2020-10-27T10:00:49.000Z	0	0	0.6	0.65
1.32E+18	2020-10-27T10:00:00.000Z	0	1	0.7	0.8
1.32E+18	2020-10-27T09:54:54.000Z	3	2	0.033333333	0.066666667
1.32E+18	2020-10-27T09:51:00.000Z	3	1	0.6	0.65
1.32E+18	2020-10-27T09:50:13.000Z	1	0	0.25	0.5
1.32E+18	2020-10-27T09:50:10.000Z	0	0	0.275	0.605555556
1.32E+18	2020-10-27T09:44:27.000Z	0	0	0	0
1.32E+18	2020-10-27T09:42:11.000Z	0	0	0.5	0.5
1.32E+18	2020-10-27T09:40:51.000Z	0	0	0.5	0.5
1.32E+18	2020-10-27T09:40:01.000Z	1	1	0.533333333	0.7
1.32E+18	2020-10-27T09:39:22.000Z	0	0	0	0
1.32E+18	2020-10-27T09:37:55.000Z	0	0	0	0
1.32E+18	2020-10-27T09:33:50.000Z	0	0	0.025	0.2875
1.32E+18	2020-10-27T09:33:12.000Z	0	0	0.113636364	0.772727273
1.32E+18	2020-10-27T09:26:16.000Z	1	0	0.066666667	0.233333333
1.32E+18	2020-10-27T09:25:58.000Z	2	0	0	0.1
1.32E+18	2020-10-27T09:22:46.000Z	0	0	-0.3	0.25
1.32E+18	2020-10-27T09:14:05.000Z	10	5	0.144444444	0.522222222
1.32E+18	2020-10-27T09:12:08.000Z	2	0	0	0.375
1.32E+18	2020-10-27T09:10:11.000Z	0	0	0	0
1.32E+18	2020-10-27T09:09:57.000Z	1	0	0.3	0.45
1.32E+18	2020-10-27T09:09:25.000Z	0	0	0	1
1.32E+18	2020-10-27T09:07:32.000Z	1	0	0	0
1.32E+18	2020-10-27T09:05:58.000Z	0	0	0.033333333	0.794444444
1.32E+18	2020-10-27T09:05:40.000Z	29	21	0.166666667	0.625
1.32E+18	2020-10-27T09:05:38.000Z	1	1	0.55	0.75
1.32E+18	2020-10-27T09:04:23.000Z	2	0	0	0.375
1.32E+18	2020-10-27T09:04:07.000Z	2	1	0.5	0.5
1.32E+18	2020-10-27T09:00:38.000Z	3	1	0.4	0.375
1.32E+18	2020-10-27T09:00:32.000Z	2	1	0.45	0.644444444
1.32E+18	2020-10-27T08:49:56.000Z	0	0	0.227272727	0.545454545
1.32E+18	2020-10-27T08:45:05.000Z	1	0	0	0
1.32E+18	2020-10-27T08:44:44.000Z	3	0	0.5	0.5
1.32E+18	2020-10-27T08:42:15.000Z
		0.104232145	0.49760605
				0	0
				0	0
, confidential delivery of a food package through meals food bank https://t.co/icuw6rb8wf	0			0	0
1.32E+18	2020-10-26T11:38:15.000Z	0	0	0.5	0.55
1.32E+18	2020-10-26T11:35:08.000Z	0	0	0.5	0.5
1.32E+18	2020-10-26T11:35:04.000Z	5	3	0.25	0.25
1.32E+18	2020-10-26T11:21:41.000Z	1	0	0	0.125
1.32E+18	2020-10-26T11:17:14.000Z	1	3	0.45	0.7
1.32E+18	2020-10-26T11:15:14.000Z	0	0	-0.25	0.45
1.32E+18	2020-10-26T11:12:34.000Z	0	0	0	0.375
1.32E+18	2020-10-26T11:07:49.000Z	0	0	0.088541667	0.770833333
1.32E+18	2020-10-26T11:03:38.000Z	0	0	0	1
1.32E+18	2020-10-26T10:58:22.000Z	0	1	-0.05	0.4
1.32E+18	2020-10-26T10:32:04.000Z	1	0	0	0.1
1.32E+18	2020-10-26T10:30:39.000Z	1	2	0.166666667	0.233333333
1.32E+18	2020-10-26T10:29:45.000Z	0	0	0	0.1
1.32E+18	2020-10-26T10:26:21.000Z	1	0	0	0
1.32E+18	2020-10-26T10:21:53.000Z	1	0	0.112727273	0.354090909
1.32E+18	2020-10-26T10:21:06.000Z	0	0	0.175	0.366666667
1.32E+18	2020-10-26T10:19:41.000Z	7	2	0.5	0.5
1.32E+18	2020-10-26T10:17:25.000Z	0	0	0.176666667	0.343333333
1.32E+18	2020-10-26T10:01:52.000Z	0	0	0.25	0.75
1.32E+18	2020-10-26T09:59:21.000Z	0	0	0.055555556	0.888888889
1.32E+18	2020-10-26T09:57:06.000Z	0	0	0.2	0.4
1.32E+18	2020-10-26T09:52:34.000Z	1	0	0.216666667	0.653472222
1.32E+18	2020-10-26T09:46:40.000Z	0	0	0.5	0.55
1.32E+18	2020-10-26T09:45:06.000Z	0	0	0.167272727	0.344242424
1.32E+18	2020-10-26T09:38:43.000Z	0	0	0.35	0.45
1.32E+18	2020-10-26T09:35:51.000Z	0	0	-0.03125	0.41875
1.32E+18	2020-10-26T09:35:01.000Z	0	0	0.7	0.6
1.32E+18	2020-10-26T09:32:11.000Z	0	0	0	0
1.32E+18	2020-10-26T09:30:17.000Z	0	0	0.113636364	0.322727273
1.32E+18	2020-10-26T09:28:29.000Z	0	0	0.05	0.266666667
1.32E+18	2020-10-26T09:27:53.000Z	0	0	0.233333333	0.433333333
1.32E+18	2020-10-26T09:20:03.000Z	1	0	0.35	0.35
1.32E+18	2020-10-26T09:19:45.000Z	0	0	0.125	0.25
1.32E+18	2020-10-26T09:15:22.000Z	0	0	0	0
1.32E+18	2020-10-26T09:14:11.000Z	0	0	0	0.183333333
1.32E+18	2020-10-26T09:12:14.000Z	0	0	-0.1	0.2
1.32E+18	2020-10-26T09:10:26.000Z	0	0	0.318181818	0.477272727
1.32E+18	2020-10-26T09:01:23.000Z	1	1	0.248333333	0.635
1.32E+18	2020-10-26T08:58:44.000Z	0	0	-0.11	0.466666667
1.32E+18	2020-10-26T08:56:33.000Z	0	0	0.268181818	0.427272727
1.32E+18	2020-10-26T08:53:14.000Z	0	0	-0.2	0.466666667
1.32E+18	2020-10-26T08:53:00.000Z	0	0	0	1
1.32E+18	2020-10-26T08:36:54.000Z	1	0	0.2	0.466666667
1.32E+18	2020-10-26T08:24:09.000Z	1	0	-0.135454545	0.447575758
1.32E+18	2020-10-26T08:01:51.000Z	0	0	0.27	0.39
1.32E+18	2020-10-26T08:01:20.000Z	0	0	0	0
1.32E+18	2020-10-26T07:30:22.000Z	0	0	-0.014545455	0.222424242
1.32E+18	2020-10-26T07:10:15.000Z	0	0	-0.125	0.316666667
1.32E+18	2020-10-26T03:56:49.000Z	2	0	0.355113636	0.545454545
1.32E+18	2020-10-26T00:20:09.000Z	0	0	0	0
1.32E+18	2020-10-25T23:48:45.000Z	0	0	0.1	0.525
1.32E+18	2020-10-25T23:33:02.000Z	0	0	0.4	0.9
1.32E+18	2020-10-25T23:04:51.000Z	14	5	0.18	0.54
1.32E+18	2020-10-25T22:57:31.000Z	0	0	0	0
1.32E+18	2020-10-25T22:48:01.000Z	0	0	0.083333333	0.416666667
1.32E+18	2020-10-25T22:15:46.000Z	0	0	-0.2	0.45
1.32E+18	2020-10-25T21:34:22.000Z	0	0	0	0
1.32E+18	2020-10-25T21:25:35.000Z	1	0	0	0.125
1.32E+18	2020-10-25T21:23:12.000Z	1	0	0.2	0.4
1.32E+18	2020-10-25T21:16:52.000Z	0	0	-0.25	0.35
1.32E+18	2020-10-25T20:34:03.000Z	0	0	0.7	0.8
1.32E+18	2020-10-25T20:25:10.000Z	0	0	-0.109375	0.5875
1.32E+18	2020-10-25T20:12:36.000Z	0	0	-0.025	0.125
1.32E+18	2020-10-25T20:06:26.000Z	0	1	0	0.666666667
1.32E+18	2020-10-25T19:56:32.000Z	1	0	0.3	0
1.32E+18	2020-10-25T19:41:48.000Z	4	0	0	0
1.32E+18	2020-10-25T19:39:18.000Z	4	0	0.5	0.875
1.32E+18	2020-10-25T19:38:15.000Z	1	0	0.0625	0.454166667
1.32E+18	2020-10-25T19:12:27.000Z	0	0	0.205	0.77
1.32E+18	2020-10-25T19:09:46.000Z	0	0	0.13125	0.53125
1.32E+18	2020-10-25T19:08:14.000Z	3	0	0	0
1.32E+18	2020-10-25T19:06:14.000Z	0	0	0.393125	0.71
1.32E+18	2020-10-25T19:03:27.000Z	0	0	-0.3	0.4
1.32E+18	2020-10-25T19:03:06.000Z	0	0	0	0
1.32E+18	2020-10-25T18:57:41.000Z	0	0	0.25	0.333333333
1.32E+18	2020-10-25T18:53:24.000Z	0	0	-0.083333333	0.283333333
1.32E+18	2020-10-25T18:49:56.000Z	0	0	0	0
1.32E+18	2020-10-25T18:48:48.000Z	1	0	-0.3125	0.6875
1.32E+18	2020-10-25T18:46:31.000Z	0	0	0	0
1.32E+18	2020-10-25T18:45:40.000Z	0	0	-0.125	0.70625
1.32E+18	2020-10-25T18:43:32.000Z	4	0	-0.8	0.8
1.32E+18	2020-10-25T18:42:21.000Z	0	0	0	0
1.32E+18	2020-10-25T18:39:12.000Z	0	0	0.033333333	0.066666667
1.32E+18	2020-10-25T18:28:35.000Z	1	1	0.075757576	0.265151515
1.32E+18	2020-10-25T18:28:26.000Z	0	0	0.033333333	0.066666667
1.32E+18	2020-10-25T18:28:14.000Z	0	0	0.033333333	0.066666667
1.32E+18	2020-10-25T18:28:01.000Z	0	0	-0.15	0.35
1.32E+18	2020-10-25T18:13:06.000Z	0	0	0.2	0.2
1.32E+18	2020-10-25T18:07:31.000Z	0	0	-0.075	0.475
1.32E+18	2020-10-25T18:06:50.000Z	1	0	0.418181818	0.627272727
1.32E+18	2020-10-25T18:03:09.000Z	1	1	0.084	0.547428571
1.32E+18	2020-10-25T17:59:31.000Z	5	0	0.7	0.6
1.32E+18	2020-10-25T17:47:42.000Z	0	0	0.75	0.4
1.32E+18	2020-10-25T17:36:28.000Z	1	0	0	0.2
1.32E+18	2020-10-25T17:35:28.000Z	3	0	-0.1	0.2
1.32E+18	2020-10-25T17:31:11.000Z	1	0	-0.0625	0.1875
1.32E+18	2020-10-25T17:18:32.000Z	0	0	0.166666667	0.833333333
1.32E+18	2020-10-25T17:07:16.000Z	1	0	-0.25	0.5
1.32E+18	2020-10-25T17:03:55.000Z	1	1	0.3	0.1
1.32E+18	2020-10-25T17:03:23.000Z	0	0	0.275	0.495833333
1.32E+18	2020-10-25T16:53:36.000Z	1	0	0	0.5
1.32E+18	2020-10-25T16:41:45.000Z	0	0	0	0
1.32E+18	2020-10-25T16:36:57.000Z	0	0	0	0
1.32E+18	2020-10-25T16:36:15.000Z	1	0	0	0.05
1.32E+18	2020-10-25T16:35:42.000Z	0	0	0.046212121	0.390909091
1.32E+18	2020-10-25T16:34:09.000Z	1	0	-0.383333333	0.419047619
1.32E+18	2020-10-25T16:32:45.000Z	2	0	0.31	0.61
1.32E+18	2020-10-25T16:30:20.000Z	0	0	0.066666667	0.6
1.32E+18	2020-10-25T16:19:33.000Z	0	0	0.027272727	0.304242424
1.32E+18	2020-10-25T16:03:42.000Z	0	0	0.31	0.61
1.32E+18	2020-10-25T16:01:00.000Z	1	1	0.7	0.8
1.32E+18	2020-10-25T16:00:59.000Z	2	0	-0.3	0.4
1.32E+18	2020-10-25T16:00:18.000Z	4	2	0.02	0.54
1.32E+18	2020-10-25T15:48:20.000Z	0	0	0.026090909	0.5855
1.32E+18	2020-10-25T15:34:54.000Z	0	0	0	0
1.32E+18	2020-10-25T15:30:52.000Z	0	0	-0.291666667	0.541666667
1.32E+18	2020-10-25T15:22:24.000Z	0	0	-0.425	0.525
1.32E+18	2020-10-25T15:16:16.000Z	0	0	-0.366666667	0.7
1.32E+18	2020-10-25T15:03:32.000Z	1	0	0.5	0.5
1.32E+18	2020-10-25T15:00:42.000Z	0	0	0.233333333	0.366666667
1.32E+18	2020-10-25T14:51:27.000Z	0	0	0.6	0.7
1.32E+18	2020-10-25T14:35:00.000Z	0	0	0.6	0.85
1.32E+18	2020-10-25T14:30:05.000Z	0	0	-0.031481481	0.196296296
1.32E+18	2020-10-25T14:21:20.000Z	15	5	0.3	0.6
1.32E+18	2020-10-25T14:20:06.000Z	1	1	0	0.125
1.32E+18	2020-10-25T14:03:12.000Z	0	0	0.25	0.525
1.32E+18	2020-10-25T14:01:00.000Z	1	1	0.25	0.25
1.32E+18	2020-10-25T14:00:00.000Z	2	2	-0.4	0.7
1.32E+18	2020-10-25T13:50:43.000Z	0	0	0	1
1.32E+18	2020-10-25T13:37:12.000Z	0	0	0.6	0.65
1.32E+18	2020-10-25T13:35:00.000Z	1	0	0.5	0.5
1.32E+18	2020-10-25T13:00:39.000Z	0	0	0	0
1.32E+18	2020-10-25T13:00:08.000Z	0	0	0	1
1.32E+18	2020-10-25T12:51:07.000Z	1	1	0	0.2
1.32E+18	2020-10-25T12:50:54.000Z	0	0	0	0
1.32E+18	2020-10-25T12:44:48.000Z	1	0	0.433333333	0.833333333
1.32E+18	2020-10-25T12:35:03.000Z	1	3	0	0.5
1.32E+18	2020-10-25T12:31:58.000Z	0	0	0.15625	0.5
1.32E+18	2020-10-25T12:12:54.000Z	9	1	0.375	0.475
1.32E+18	2020-10-25T12:10:01.000Z	1	3	0	0.5
1.32E+18	2020-10-25T12:05:18.000Z	0	0	0.25	0.75
1.32E+18	2020-10-25T12:03:42.000Z	0	0	0	0
1.32E+18	2020-10-25T12:01:26.000Z	0	0	0.345454545	0.451515152
1.32E+18	2020-10-25T11:57:02.000Z	2	0	0.392857143	0.580357143
1.32E+18	2020-10-25T11:50:12.000Z	1	0	0.125	0.325
1.32E+18	2020-10-25T11:36:56.000Z	8	1	0.3125	0.4
1.32E+18	2020-10-25T11:30:14.000Z	2	5	0.6	0.65
1.32E+18	2020-10-25T11:30:11.000Z	0	0	0.6	0.7
1.32E+18	2020-10-25T11:22:00.000Z	0	1	0	0
1.32E+18	2020-10-25T11:16:02.000Z	4	3	0.7	0.8
1.32E+18	2020-10-25T11:00:36.000Z	1	0	0.45	0.45
1.32E+18	2020-10-25T11:00:27.000Z	0	0	-0.173333333	0.293333333
1.32E+18	2020-10-25T11:00:06.000Z	0	0	0.6	0.65
1.32E+18	2020-10-25T10:59:01.000Z	5	7	-0.016666667	0.133333333
1.32E+18	2020-10-25T10:46:29.000Z	0	0	0.268181818	0.427272727
1.32E+18	2020-10-25T10:44:17.000Z	5	1	0.177777778	0.422222222
1.32E+18	2020-10-25T10:44:01.000Z	36	28	0	0
1.32E+18	2020-10-25T10:26:12.000Z	0	0	0.042424242	0.281818182
1.32E+18	2020-10-25T10:23:06.000Z	0	0	0.136363636	0.454545455
1.32E+18	2020-10-25T10:20:40.000Z	0	0	0.375	0.75
1.32E+18	2020-10-25T10:17:43.000Z	4	0	0.4	0.4
1.32E+18	2020-10-25T10:15:06.000Z	1	0	0.35	0.3
1.32E+18	2020-10-25T10:12:07.000Z	5	1	0.316666667	0.311111111
1.32E+18	2020-10-25T10:09:55.000Z	4	1	0.5	0.6
1.32E+18	2020-10-25T10:07:22.000Z	0	1	0.085	0.315
1.32E+18	2020-10-25T09:53:42.000Z	0	0	0	0.439285714
1.32E+18	2020-10-25T09:51:24.000Z	0	0	-0.1125	0.775
1.32E+18	2020-10-25T09:45:47.000Z	0	0	0.163333333	0.31
1.32E+18	2020-10-25T09:34:18.000Z	1	0	0.7	0.8
1.32E+18	2020-10-25T09:30:08.000Z	0	0	0	0
1.32E+18	2020-10-25T09:24:00.000Z	0	0	-0.390625	0.6875
1.32E+18	2020-10-25T09:15:52.000Z	0	0	0	0.3
1.32E+18	2020-10-25T09:07:44.000Z	0	0	0	0.75
1.32E+18	2020-10-25T09:06:59.000Z	0	1	-0.25	0.5
1.32E+18	2020-10-25T09:03:59.000Z	1	0	0.0625	0.5
1.32E+18	2020-10-25T09:03:17.000Z	0	0	0.25	0.4
1.32E+18	2020-10-25T09:01:01.000Z	20	16	0.1	0.1
1.32E+18	2020-10-25T09:00:38.000Z	0	0	0.1	0.1
1.32E+18	2020-10-25T09:00:32.000Z	0	0	0	0.05
1.32E+18	2020-10-25T09:00:27.000Z	0	1	0.1	0.1
1.32E+18	2020-10-25T09:00:26.000Z	1	5	0	0
1.32E+18	2020-10-25T08:53:59.000Z	7	6	0.225	0.325
1.32E+18	2020-10-25T08:32:56.000Z	0	0	0.25	0.444444444
1.32E+18	2020-10-25T08:29:28.000Z	0	0	-0.113333333	0.513333333
1.32E+18	2020-10-25T08:28:55.000Z	0	0	0	0.55
1.32E+18	2020-10-25T08:22:35.000Z	2	0	0.1875	0.65
1.32E+18	2020-10-25T08:15:28.000Z	0	0	-0.3	0.6
1.32E+18	2020-10-25T08:15:22.000Z	0	0	0	0.125
1.32E+18	2020-10-25T08:13:31.000Z	0	0	0.412121212	0.618181818
1.32E+18	2020-10-25T08:02:57.000Z	0	1	0.27	0.39
1.32E+18	2020-10-25T08:00:49.000Z	0	0	0	0
1.32E+18	2020-10-25T07:49:35.000Z	0	0	0	0
1.32E+18	2020-10-25T07:39:27.000Z	0	0	0.05	0.516666667
1.32E+18	2020-10-25T07:10:06.000Z	0	1	0	0
1.32E+18	2020-10-25T07:10:01.000Z	0	0	-0.1875	0.2
1.32E+18	2020-10-25T07:08:39.000Z	1	0	0	0.125
1.32E+18	2020-10-25T07:01:21.000Z	0	0	0.716666667	0.516666667
1.32E+18	2020-10-25T06:59:55.000Z	0	1	0	0
1.32E+18	2020-10-25T03:07:58.000Z	1	0	0.037689394	0.366666667
1.32E+18	2020-10-25T02:53:59.000Z	0	0	-0.2	0.389285714
1.32E+18	2020-10-25T02:49:17.000Z	0	0	0.5	0.5
1.32E+18	2020-10-25T01:08:08.000Z	0	0	0	0.65
1.32E+18	2020-10-25T00:35:14.000Z	0	0	-0.5	0.7
1.32E+18	2020-10-25T00:33:11.000Z	0	0	0	0
1.32E+18	2020-10-25T00:32:46.000Z	0	0	0	0
1.32E+18	2020-10-25T00:32:31.000Z	0	0	0	0
1.32E+18	2020-10-25T00:32:26.000Z	0	0	0	0
1.32E+18	2020-10-25T00:31:42.000Z	0	0	0.033333333	0.066666667
1.32E+18	2020-10-25T00:24:05.000Z	0	0	0.2	0.2
1.32E+18	2020-10-25T00:21:41.000Z	0	0	0.25	0.333333333
1.32E+18	2020-10-25T00:20:33.000Z	0	0	0.8	0.9
1.32E+18	2020-10-25T00:18:35.000Z	0	0	0	0.211904762
1.32E+18	2020-10-25T00:16:52.000Z	0	0	0	0
1.32E+18	2020-10-25T00:11:00.000Z	0	0	0.267857143	0.43452381
1.32E+18	2020-10-25T00:10:19.000Z	0	0	0.066666667	0.552380952
1.32E+18	2020-10-25T00:06:32.000Z	0	0	0.175	0.558333333
1.32E+18	2020-10-25T00:03:41.000Z	1	0	0.15	0
1.32E+18	2020-10-25T00:03:13.000Z	0	0	0.2	0.7
1.32E+18	2020-10-24T23:59:41.000Z	0	0	0	0.491071429
1.32E+18	2020-10-24T23:55:56.000Z	1	0	-0.45	0.325
1.32E+18	2020-10-24T23:52:52.000Z	0	0	0.033333333	0.066666667
1.32E+18	2020-10-24T23:19:21.000Z	0	1	0.033333333	0.066666667
1.32E+18	2020-10-24T23:17:58.000Z	4	1	0.142424242	0.415151515
1.32E+18	2020-10-24T23:17:48.000Z	0	0	0.033333333	0.066666667
1.32E+18	2020-10-24T23:17:33.000Z	2	1	0.033333333	0.066666667
1.32E+18	2020-10-24T23:17:02.000Z	1	2	0.1	0.2
1.32E+18	2020-10-24T22:57:30.000Z	0	0	0	0.125
1.32E+18	2020-10-24T22:52:37.000Z	0	0	0	0
1.32E+18	2020-10-24T22:47:23.000Z	0	0	0	0.25
1.32E+18	2020-10-24T22:44:33.000Z	0	0	0.283333333	0.55
1.32E+18	2020-10-24T22:40:24.000Z	1	0	0	0
1.32E+18	2020-10-24T22:13:30.000Z	1	1	-0.266666667	0.288888889
1.32E+18	2020-10-24T21:55:30.000Z	0	0	-0.012121212	0.415909091
1.32E+18	2020-10-24T21:16:34.000Z	0	0	0.227556818	0.472727273
1.32E+18	2020-10-24T21:12:45.000Z	0	0	0.2	0.2
1.32E+18	2020-10-24T21:12:08.000Z	0	0	0.3	0.1
1.32E+18	2020-10-24T21:10:02.000Z	1	0	0	0
1.32E+18	2020-10-24T20:55:20.000Z	1	0	0.313852814	0.620971621
1.32E+18	2020-10-24T20:17:49.000Z	1	0	0.033333333	0.066666667
1.32E+18	2020-10-24T20:10:27.000Z	1	0	0.018181818	0.268939394
1.32E+18	2020-10-24T19:46:38.000Z	0	0	0	0
1.32E+18	2020-10-24T19:46:24.000Z	0	0	0	0
1.32E+18	2020-10-24T19:38:35.000Z	1	0	0.15	0.762962963
1.32E+18	2020-10-24T19:28:07.000Z	0	0	0	0
1.32E+18	2020-10-24T19:19:03.000Z	0	1	0	0
1.32E+18	2020-10-24T19:18:38.000Z	1	1	0.2125	0.595833333
1.32E+18	2020-10-24T19:16:49.000Z	1	0	0	0
1.32E+18	2020-10-24T19:11:46.000Z	0	0	0	0
1.32E+18	2020-10-24T19:07:17.000Z	0	0	0.158333333	0.3
1.32E+18	2020-10-24T18:58:32.000Z	3	0	0.12	0.398
1.32E+18	2020-10-24T18:58:00.000Z	0	0	0.286666667	0.613333333
1.32E+18	2020-10-24T18:37:04.000Z	0	0	0	0
1.32E+18	2020-10-24T18:27:56.000Z	1	0	0.033333333	0.066666667
1.32E+18	2020-10-24T18:25:09.000Z	0	0	0	0
1.32E+18	2020-10-24T18:24:54.000Z	0	0	0	0
1.32E+18	2020-10-24T18:18:51.000Z	0	0	0	0
1.32E+18	2020-10-24T18:10:21.000Z	0	0	0	1
1.32E+18	2020-10-24T17:54:56.000Z	0	0	0.086666667	0.461666667
1.32E+18	2020-10-24T17:52:35.000Z	0	0	0.21875	0.519444444
1.32E+18	2020-10-24T17:51:31.000Z	0	0	0.175	0.595
1.32E+18	2020-10-24T17:49:23.000Z	0	0	0	0.35
1.32E+18	2020-10-24T17:48:59.000Z	0	0	0.153125	0.65
1.32E+18	2020-10-24T17:46:20.000Z	0	0	0	0.433333333
1.32E+18	2020-10-24T17:45:47.000Z	0	0	0	1
1.32E+18	2020-10-24T17:42:52.000Z	0	0	0.6	0.65
1.32E+18	2020-10-24T17:35:05.000Z	0	1	0.5	0.5
1.32E+18	2020-10-24T17:32:51.000Z	0	0	0.107142857	0.458571429
1.32E+18	2020-10-24T17:18:47.000Z	0	0	0.3	0.2
1.32E+18	2020-10-24T17:09:11.000Z	0	0	0.026190476	0.508333333
1.32E+18	2020-10-24T17:07:51.000Z	0	0	0	0
1.32E+18	2020-10-24T17:04:22.000Z	0	0	0.318181818	0.477272727
1.32E+18	2020-10-24T17:01:31.000Z	1	0	0	0.1
1.32E+18	2020-10-24T16:53:05.000Z	0	0	0.077142857	0.283809524
1.32E+18	2020-10-24T16:50:46.000Z	0	0	0	0
1.32E+18	2020-10-24T16:46:36.000Z	0	0	0.5	0.5
1.32E+18	2020-10-24T16:10:45.000Z	0	0	0.0125	0.5875
1.32E+18	2020-10-24T15:55:36.000Z	0	0	0.5	0.5
1.32E+18	2020-10-24T15:35:04.000Z	0	1	0.25	0.5
1.32E+18	2020-10-24T15:29:06.000Z	0	0	0.1936	0.5384
1.32E+18	2020-10-24T15:24:49.000Z	1	0	0	0
1.32E+18	2020-10-24T15:18:12.000Z	3	0	0	0
1.32E+18	2020-10-24T15:17:09.000Z	0	0	0.375	0.416666667
1.32E+18	2020-10-24T15:10:30.000Z	0	0	0.327272727	0.470909091
1.32E+18	2020-10-24T15:05:05.000Z	0	0	0.35	0.35
1.32E+18	2020-10-24T14:53:38.000Z	0	0	0.08	0.2
1.32E+18	2020-10-24T14:49:33.000Z	0	0	0	0
1.32E+18	2020-10-24T14:40:00.000Z	0	0	-0.166666667	0.333333333
1.32E+18	2020-10-24T14:37:51.000Z	0	0	0.5625	0.55
1.32E+18	2020-10-24T14:30:26.000Z	1	0	0	1
1.32E+18	2020-10-24T14:27:04.000Z	1	0	0.166666667	0.55
1.32E+18	2020-10-24T14:25:06.000Z	0	0	0	0
1.32E+18	2020-10-24T14:20:43.000Z	0	0	-0.162878788	0.458333333
1.32E+18	2020-10-24T14:17:21.000Z	1	0	0.2	0.1
1.32E+18	2020-10-24T14:13:58.000Z	0	0	-0.35	0.533333333
1.32E+18	2020-10-24T14:05:00.000Z	0	0	0.283333333	0.411111111
1.32E+18	2020-10-24T14:04:42.000Z	1	0	0.033333333	0.383333333
1.32E+18	2020-10-24T14:03:23.000Z	1	1	-0.333333333	0.75
1.32E+18	2020-10-24T14:02:59.000Z	2	0	-0.3	0.5
1.32E+18	2020-10-24T14:02:27.000Z	0	0	0.125	0.316666667
1.32E+18	2020-10-24T14:01:18.000Z	1	0	0.022142857	0.308214286
1.32E+18	2020-10-24T14:01:01.000Z	2	2	0.148181818	0.497272727
1.32E+18	2020-10-24T14:00:49.000Z	1	1	-0.132575758	0.481818182
1.32E+18	2020-10-24T13:59:49.000Z	0	0	0.028571429	0.778571429
1.32E+18	2020-10-24T13:52:12.000Z	0	0	0.375	0.466666667
1.32E+18	2020-10-24T13:49:39.000Z	0	0	0	0.7
1.32E+18	2020-10-24T13:49:31.000Z	1	0	0.194047619	0.698015873
1.32E+18	2020-10-24T13:48:43.000Z	0	0	-0.4	0.6
1.32E+18	2020-10-24T13:37:35.000Z	0	0	0	0
1.32E+18	2020-10-24T13:30:06.000Z	0	0	-0.05	0.5125
1.32E+18	2020-10-24T13:26:29.000Z	0	0	-0.333333333	0.633333333
1.32E+18	2020-10-24T13:23:03.000Z	1	0	0.016666667	0.36
1.32E+18	2020-10-24T13:20:06.000Z	2	1	0.5	0.5
1.32E+18	2020-10-24T13:20:00.000Z	0	0	0	0.833333333
1.32E+18	2020-10-24T13:19:34.000Z	1	0	0	0
1.32E+18	2020-10-24T13:18:33.000Z	0	0	0.069333333	0.650666667
1.32E+18	2020-10-24T13:15:59.000Z	0	0	-0.125	0.375
1.32E+18	2020-10-24T13:12:43.000Z	0	1	-0.25	0.6
1.32E+18	2020-10-24T13:10:34.000Z	0	0	0.071022727	0.5
1.32E+18	2020-10-24T13:07:34.000Z	6	1	0.7	0.8
1.32E+18	2020-10-24T13:01:18.000Z	0	0	0	1
1.32E+18	2020-10-24T12:57:19.000Z	0	0	0.3125	0.333333333
1.32E+18	2020-10-24T12:50:59.000Z	0	0	0.033333333	0.466666667
1.32E+18	2020-10-24T12:47:06.000Z	1	1	0	0
1.32E+18	2020-10-24T12:37:57.000Z	0	0	0.033333333	0.066666667
1.32E+18	2020-10-24T12:34:46.000Z	1	1	0.25	0.4
1.32E+18	2020-10-24T12:30:00.000Z	0	0	-0.066666667	0.55
1.32E+18	2020-10-24T12:28:38.000Z	0	0	0.55	0.65
1.32E+18	2020-10-24T12:27:38.000Z	0	0	0	0.375
1.32E+18	2020-10-24T12:27:17.000Z	0	0	-0.183333333	0.627777778
1.32E+18	2020-10-24T12:25:18.000Z	0	0	-0.03125	0.46875
1.32E+18	2020-10-24T12:24:28.000Z	0	0	-0.088888889	0.355555556
1.32E+18	2020-10-24T12:23:18.000Z	1	0	0	0.255555556
1.32E+18	2020-10-24T12:23:14.000Z	0	0	0	0
1.32E+18	2020-10-24T12:21:36.000Z	0	0	-0.007142857	0.467857143
1.32E+18	2020-10-24T12:17:33.000Z	0	0	-0.007575758	0.306818182
1.32E+18	2020-10-24T12:03:33.000Z	1	0	0.5	0.5
1.32E+18	2020-10-24T12:01:33.000Z	0	0	0.08	0.37
1.32E+18	2020-10-24T12:01:20.000Z	0	0	0	1
1.32E+18	2020-10-24T12:00:29.000Z	1	0	0.19	0.387083333
1.32E+18	2020-10-24T12:00:21.000Z	0	0	0	0
1.32E+18	2020-10-24T11:59:29.000Z	0	0	0.3640625	0.39375
1.32E+18	2020-10-24T11:54:23.000Z	0	0	0.7	0.6
1.32E+18	2020-10-24T11:45:30.000Z	2	0	0.2	0.2
1.32E+18	2020-10-24T11:37:42.000Z	1	0	0.13125	0.63125
1.32E+18	2020-10-24T11:31:04.000Z	1	0	0.412121212	0.618181818
1.32E+18	2020-10-24T11:30:23.000Z	0	1	0.412121212	0.618181818
1.32E+18	2020-10-24T11:30:23.000Z	0	2	0	0
1.32E+18	2020-10-24T11:29:47.000Z	0	0	-0.00625	0.079166667
1.32E+18	2020-10-24T11:18:51.000Z	0	0	0.2875	0.45
1.32E+18	2020-10-24T11:18:45.000Z	1	0	0.318181818	0.477272727
1.32E+18	2020-10-24T11:17:16.000Z	1	0	0	0
1.32E+18	2020-10-24T11:16:34.000Z	0	0	0.7	0.8
1.32E+18	2020-10-24T11:15:02.000Z	3	1	0	0
1.32E+18	2020-10-24T11:11:28.000Z	0	0	-0.129166667	0.491666667
1.32E+18	2020-10-24T11:08:21.000Z	0	0	0	0
1.32E+18	2020-10-24T11:07:29.000Z	0	0	-0.075	0.520833333
1.32E+18	2020-10-24T11:03:24.000Z	0	0	0.13125	0.63125
1.32E+18	2020-10-24T11:01:23.000Z	0	3	0.6	0.65
1.32E+18	2020-10-24T11:01:13.000Z	5	2	0.45	0.45
1.32E+18	2020-10-24T11:00:01.000Z	0	2	0.6	0.65
1.32E+18	2020-10-24T11:00:00.000Z	0	1	0.1	0.4
1.32E+18	2020-10-24T10:54:57.000Z	1	0	-0.02	0.34
1.32E+18	2020-10-24T10:40:48.000Z	0	1	0.2	0.9
1.32E+18	2020-10-24T10:36:42.000Z	0	0	0	0
1.32E+18	2020-10-24T10:35:37.000Z	0	0	0	0
1.32E+18	2020-10-24T10:33:37.000Z	1	0	0.6	0.65
1.32E+18	2020-10-24T10:30:10.000Z	0	0	0.6	0.65
1.32E+18	2020-10-24T10:30:00.000Z	25	13	0.5	0.5
1.32E+18	2020-10-24T10:30:00.000Z	0	0	-0.6	0.7
1.32E+18	2020-10-24T10:19:48.000Z	0	0	0.211875	0.607222222
1.32E+18	2020-10-24T10:10:42.000Z	1	0	-0.216927083	0.641666667
1.32E+18	2020-10-24T10:08:37.000Z	1	0	-0.35	0.75
1.32E+18	2020-10-24T10:07:11.000Z	0	0	0.125	0.5
1.32E+18	2020-10-24T10:05:20.000Z	3	0	0	0
1.32E+18	2020-10-24T10:04:24.000Z	0	0	0.45	0.45
1.32E+18	2020-10-24T10:03:00.000Z	0	0	0.466666667	0.666666667
1.32E+18	2020-10-24T10:01:01.000Z	0	0	0.1	0.9
1.32E+18	2020-10-24T09:43:22.000Z	1	0	0	0
1.32E+18	2020-10-24T09:40:56.000Z	0	0	-0.25	0.183333333
1.32E+18	2020-10-24T09:39:22.000Z	0	0	0.138666667	0.405333333
1.32E+18	2020-10-24T09:38:19.000Z	1	0	0	0
1.32E+18	2020-10-24T09:37:48.000Z	0	0	0.05	0.2
1.32E+18	2020-10-24T09:31:59.000Z	0	0	0	0
1.32E+18	2020-10-24T09:30:53.000Z	1	0	0.7	0.6
1.32E+18	2020-10-24T09:30:47.000Z	1	0	0.5	0.6
1.32E+18	2020-10-24T09:30:19.000Z	1	2	0.25	0.475
1.32E+18	2020-10-24T09:30:01.000Z	0	0	0.212121212	0.484848485
1.32E+18	2020-10-24T09:29:36.000Z	1	0	0	0
1.32E+18	2020-10-24T09:28:25.000Z	1	0	0.4375	0.25
1.32E+18	2020-10-24T09:25:48.000Z	0	0	0.35	0.3
1.32E+18	2020-10-24T09:16:51.000Z	1	0	0.052083333	0.341666667
1.32E+18	2020-10-24T09:16:23.000Z	7	2	-0.125	0.375
1.32E+18	2020-10-24T09:15:14.000Z	9	1	0.208333333	0.583333333
1.32E+18	2020-10-24T09:05:45.000Z	1	0	-0.3	0.4
1.32E+18	2020-10-24T08:59:00.000Z	5	3	0.282638889	0.211111111
1.32E+18	2020-10-24T08:53:48.000Z	2	1	0.25	0.5
1.32E+18	2020-10-24T08:53:02.000Z	1	0	0.10875	0.395
1.32E+18	2020-10-24T08:49:17.000Z	0	0	0	0
1.32E+18	2020-10-24T08:48:25.000Z	2	1	0	0
1.32E+18	2020-10-24T08:47:35.000Z	1	0	0.368560606	0.521590909
1.32E+18	2020-10-24T08:45:05.000Z	2	2	0.5	0.744444444
1.32E+18	2020-10-24T08:44:02.000Z	9	2	0.5	0.5
1.32E+18	2020-10-24T08:40:29.000Z	1	0	0	0
1.32E+18	2020-10-24T08:38:48.000Z	1	0	0.1	0.633333333
1.32E+18	2020-10-24T08:34:06.000Z	0	0	0.433333333	0.566666667
1.32E+18	2020-10-24T08:31:22.000Z	0	0	0.291666667	0.587962963
1.32E+18	2020-10-24T08:30:06.000Z	1	2	0.333333333	0.416666667
1.32E+18	2020-10-24T08:29:55.000Z	0	0	-0.083333333	0.208333333
1.32E+18	2020-10-24T08:24:57.000Z	1	0	-0.125	0.375
1.32E+18	2020-10-24T08:22:25.000Z	0	0	0	0.3
1.32E+18	2020-10-24T08:20:10.000Z	1	0	0.35	0.7
1.32E+18	2020-10-24T08:18:21.000Z	0	0	0	0
1.32E+18	2020-10-24T08:16:20.000Z	0	0	0.45	0.7
1.32E+18	2020-10-24T08:15:08.000Z	0	0	0.1	0.466666667
1.32E+18	2020-10-24T08:13:23.000Z	0	0	0	0
1.32E+18	2020-10-24T08:11:57.000Z	0	0	0.6	0.65
1.32E+18	2020-10-24T08:00:50.000Z	7	0	0	0
1.32E+18	2020-10-24T08:00:41.000Z	0	1	0.6	0.65
1.32E+18	2020-10-24T08:00:01.000Z	0	0	-0.2	0.7
1.32E+18	2020-10-24T07:50:41.000Z	8	2	0	0
1.32E+18	2020-10-24T07:26:25.000Z	0	1	0.45	0.45
1.32E+18	2020-10-24T07:25:17.000Z	9	2	0.27	0.39
1.32E+18	2020-10-24T07:00:56.000Z	0	0	0.125	0.45
1.32E+18	2020-10-24T07:00:49.000Z	3	1	-0.2	0.2
1.32E+18	2020-10-24T06:39:54.000Z	1	0	-0.2	0.2
1.32E+18	2020-10-24T06:38:46.000Z	1	1	0.170454545	0.5
1.32E+18	2020-10-24T06:35:10.000Z	10	4	-0.17	0.72
1.32E+18	2020-10-24T06:22:26.000Z	0	0	0.09375	0.59375
1.32E+18	2020-10-24T06:08:21.000Z	0	0	0.125	0.3125
1.32E+18	2020-10-24T04:05:50.000Z	0	0	-0.130989583	0.390208333
1.32E+18	2020-10-24T03:27:41.000Z	0	0	0.4	0.7
1.32E+18	2020-10-23T23:44:30.000Z	1	0	0.233333333	0.433333333
1.32E+18	2020-10-23T23:21:43.000Z	14	3	0.1875	0.65
1.32E+18	2020-10-23T23:19:09.000Z	0	0	0.078787879	0.551515152
1.32E+18	2020-10-23T22:58:55.000Z	1	0	0.35	0.65
1.32E+18	2020-10-23T22:45:34.000Z	0	0	0	0
1.32E+18	2020-10-23T22:23:23.000Z	0	0	0	0
1.32E+18	2020-10-23T22:06:59.000Z	0	0	0	0
1.32E+18	2020-10-23T22:02:55.000Z	0	0	0.143333333	0.398333333
1.32E+18	2020-10-23T21:53:28.000Z	3	0	0	0
1.32E+18	2020-10-23T21:47:40.000Z	0	1	-0.0625	0.6875
1.32E+18	2020-10-23T20:56:02.000Z	0	0	0.284090909	0.545454545
1.32E+18	2020-10-23T20:21:13.000Z	0	1	0.205555556	0.4
1.32E+18	2020-10-23T19:59:51.000Z	0	0	0.85	1
1.32E+18	2020-10-23T19:58:10.000Z	5	0	0.148181818	0.497272727
1.32E+18	2020-10-23T19:30:00.000Z	0	1	0.285714286	0.535714286
1.32E+18	2020-10-23T19:28:51.000Z	0	0	0	0
1.32E+18	2020-10-23T18:58:21.000Z	0	0	0.136363636	0.454545455
1.32E+18	2020-10-23T18:47:25.000Z	1	0	-0.014583333	0.188888889
1.32E+18	2020-10-23T18:40:30.000Z	1	0	0.012121212	0.284848485
1.32E+18	2020-10-23T18:37:58.000Z	1	0	0.1	0.183333333
1.32E+18	2020-10-23T18:37:46.000Z	0	0	0.1625	0.4125
1.32E+18	2020-10-23T18:25:29.000Z	1	0	0	0.30625
1.32E+18	2020-10-23T18:18:07.000Z	0	0	0.099047619	0.40452381
1.32E+18	2020-10-23T18:13:49.000Z	1	0	0.208333333	0.241666667
1.32E+18	2020-10-23T18:13:00.000Z	17	0	0.7	0.8
1.32E+18	2020-10-23T18:02:02.000Z	0	0	0.55	0.6
1.32E+18	2020-10-23T18:00:02.000Z	0	0	0	0
1.32E+18	2020-10-23T17:59:37.000Z	0	0	0.1	0.4
1.32E+18	2020-10-23T17:43:42.000Z	0	0	0.6	0.85
1.32E+18	2020-10-23T17:25:08.000Z	0	1	0.35	0.35
1.32E+18	2020-10-23T17:17:17.000Z	0	0	-0.4	0.6
1.32E+18	2020-10-23T17:12:01.000Z	0	0	0.059659091	0.632417929
1.32E+18	2020-10-23T17:11:11.000Z	1	0	0.074090909	0.41
1.32E+18	2020-10-23T17:10:36.000Z	0	0	0.492857143	0.667857143
1.32E+18	2020-10-23T17:03:03.000Z	0	0	-0.3	0.7
1.32E+18	2020-10-23T17:01:45.000Z	0	0	0.4	0.233333333
1.32E+18	2020-10-23T17:00:59.000Z	0	0	0.7	0.8
1.32E+18	2020-10-23T17:00:51.000Z	3	1	0.227272727	0.545454545
1.32E+18	2020-10-23T16:51:00.000Z	0	0	0.256493506	0.540584416
1.32E+18	2020-10-23T16:49:15.000Z	0	0	-0.091666667	0.4
1.32E+18	2020-10-23T16:48:33.000Z	1	0	0.3	0.5
1.32E+18	2020-10-23T16:43:00.000Z	0	1	-0.2	0
1.32E+18	2020-10-23T16:42:09.000Z	1	0	0.6	0.85
1.32E+18	2020-10-23T16:40:06.000Z	0	0	0.75	0.4
1.32E+18	2020-10-23T16:38:42.000Z	1	0	-0.0375	0.45
1.32E+18	2020-10-23T16:37:40.000Z	0	0	0	0
1.32E+18	2020-10-23T16:35:16.000Z	0	0	-0.024242424	0.315151515
1.32E+18	2020-10-23T16:34:34.000Z	0	0	0	0
1.32E+18	2020-10-23T16:30:49.000Z	0	0	0	0.4
1.32E+18	2020-10-23T16:30:49.000Z	0	0	0.3	0.391666667
1.32E+18	2020-10-23T16:07:59.000Z	0	0	0.7	0.6
1.32E+18	2020-10-23T16:06:59.000Z	0	0	0.5	0.5
1.32E+18	2020-10-23T16:01:18.000Z	2	2	0	0
1.32E+18	2020-10-23T15:59:11.000Z	0	0	0.392857143	0.580357143
1.32E+18	2020-10-23T15:56:13.000Z	0	0	-0.1	0.4
1.32E+18	2020-10-23T15:51:01.000Z	0	1	-0.300512821	0.625641026
1.32E+18	2020-10-23T15:48:54.000Z	0	0	0.2	0.9
1.32E+18	2020-10-23T15:47:50.000Z	0	1	0	0
1.32E+18	2020-10-23T15:46:49.000Z	0	0	0.075	0.541666667
1.32E+18	2020-10-23T15:45:15.000Z	0	0	-0.1875	0.63125
1.32E+18	2020-10-23T15:44:19.000Z	0	1	0.174107143	0.467857143
1.32E+18	2020-10-23T15:42:20.000Z	0	0	0.466666667	0.666666667
1.32E+18	2020-10-23T15:20:07.000Z	0	2	0.5	0.533333333
1.32E+18	2020-10-23T15:20:05.000Z	1	0	0.05	0.160238095
1.32E+18	2020-10-23T15:17:50.000Z	0	0	0.4375	0.597222222
1.32E+18	2020-10-23T15:16:14.000Z	3	2	0.442424242	0.581818182
1.32E+18	2020-10-23T15:10:12.000Z	1	1	0.015740741	0.381481481
1.32E+18	2020-10-23T15:07:23.000Z	0	0	0.5	0.5
1.32E+18	2020-10-23T15:00:01.000Z	1	0	0	0
1.32E+18	2020-10-23T15:00:00.000Z	7	2	0.125	0.569444444
1.32E+18	2020-10-23T14:53:36.000Z	0	0	0.13125	0.63125
1.32E+18	2020-10-23T14:50:51.000Z	1	0	0	0
1.32E+18	2020-10-23T14:46:06.000Z	0	0	0.7	0.8
1.32E+18	2020-10-23T14:45:11.000Z	0	0	0.196666667	0.34
1.32E+18	2020-10-23T14:34:23.000Z	11	2	0.5	0.55
1.32E+18	2020-10-23T14:30:50.000Z	0	0	0.13125	0.63125
1.32E+18	2020-10-23T14:20:51.000Z	0	1	0.4	0.4
1.32E+18	2020-10-23T14:00:27.000Z	1	1	0.3	0.4
1.32E+18	2020-10-23T13:59:40.000Z	1	0	0	0
1.32E+18	2020-10-23T13:52:55.000Z	0	0	0	0
1.32E+18	2020-10-23T13:44:00.000Z	0	1	0.1	0.2
1.32E+18	2020-10-23T13:14:24.000Z	0	0	0.38125	0.5
1.32E+18	2020-10-23T13:13:17.000Z	1	0	0.05	0.75
1.32E+18	2020-10-23T13:11:40.000Z	1	0	0	0
1.32E+18	2020-10-23T13:08:23.000Z	0	0	-0.1	0
1.32E+18	2020-10-23T13:03:22.000Z	1	0	0.6	0.65
1.32E+18	2020-10-23T13:03:00.000Z	2	1	0.35	0.475
1.32E+18	2020-10-23T13:00:08.000Z	1	0	0.1	0.55
1.32E+18	2020-10-23T12:55:19.000Z	0	0	0.161904762	0.328571429
1.32E+18	2020-10-23T12:54:12.000Z	0	0	0	0.3
1.32E+18	2020-10-23T12:53:37.000Z	7	2	0	0
1.32E+18	2020-10-23T12:44:00.000Z	1	0	0.5	0.5
1.32E+18	2020-10-23T12:40:45.000Z	1	0	0.35	0.35
1.32E+18	2020-10-23T12:38:42.000Z	1	0	0.4765625	0.4875
1.32E+18	2020-10-23T12:30:45.000Z	3	0	0.148181818	0.497272727
1.32E+18	2020-10-23T12:30:04.000Z	2	4	0.205	0.297777778
1.32E+18	2020-10-23T12:23:58.000Z	5	3	-0.375	0.5
1.32E+18	2020-10-23T12:23:53.000Z	0	0	-1	1
1.32E+18	2020-10-23T12:18:38.000Z	13	0	0	0
1.32E+18	2020-10-23T12:11:58.000Z	1	0	0.106818182	0.561363636
1.32E+18	2020-10-23T12:05:01.000Z	1	0	0.291991342	0.444588745
1.32E+18	2020-10-23T12:03:59.000Z	84	12	0.5	0.5
1.32E+18	2020-10-23T12:02:42.000Z	0	0	0.425	0.896296296
1.32E+18	2020-10-23T12:01:31.000Z	5	1	-0.03125	0.41875
1.32E+18	2020-10-23T12:01:05.000Z	9	7	0	0
1.32E+18	2020-10-23T11:30:17.000Z	0	0	0.5	0.5
1.32E+18	2020-10-23T11:30:13.000Z	1	0	0.375	0.495
1.32E+18	2020-10-23T11:25:00.000Z	0	0	0.214285714	0.642857143
1.32E+18	2020-10-23T11:15:58.000Z	2	0	0.22	0.368888889
1.32E+18	2020-10-23T11:03:14.000Z	0	0	0.167272727	0.344242424
1.32E+18	2020-10-23T11:01:35.000Z	0	0	0.212121212	0.351515152
1.32E+18	2020-10-23T11:00:38.000Z	0	0	0	0.125
1.32E+18	2020-10-23T10:54:18.000Z	0	0	0	0
1.32E+18	2020-10-23T10:34:26.000Z	0	0	0	0
1.32E+18	2020-10-23T10:33:45.000Z	0	0	0.6	0.65
1.32E+18	2020-10-23T10:30:15.000Z	0	0	0.168181818	0.327272727
1.32E+18	2020-10-23T10:24:22.000Z	0	0	0.5	0.5
1.32E+18	2020-10-23T10:08:36.000Z	0	1	0	0
1.32E+18	2020-10-23T10:04:50.000Z	0	0	0.7	0.6
1.32E+18	2020-10-23T10:02:08.000Z	0	0	0.75	0.4
1.32E+18	2020-10-23T10:01:03.000Z	2	2	0.25	0.25
1.32E+18	2020-10-23T10:00:01.000Z	0	0	0.2	0.2
1.32E+18	2020-10-23T10:00:01.000Z	1	0	0.1	0.4
1.32E+18	2020-10-23T09:59:10.000Z	0	0	0.113636364	0.472727273
1.32E+18	2020-10-23T09:53:41.000Z	1	1	0	0
1.32E+18	2020-10-23T09:52:33.000Z	2	1	0.1	0.2
1.32E+18	2020-10-23T09:50:48.000Z	2	1	0.1	0.4
1.32E+18	2020-10-23T09:46:02.000Z	1	0	0.541666667	0.5
1.32E+18	2020-10-23T09:45:00.000Z	0	0	0.2	0.666666667
1.32E+18	2020-10-23T09:31:20.000Z	0	0	-0.3125	0.6875
1.32E+18	2020-10-23T09:30:17.000Z	0	0	0.1	0.4
1.32E+18	2020-10-23T09:30:00.000Z	0	0	0.266666667	0.8
1.32E+18	2020-10-23T09:27:23.000Z	15	6	-0.15	0.2625
1.32E+18	2020-10-23T09:25:15.000Z	0	0	0.15	0.65
1.32E+18	2020-10-23T09:22:04.000Z	0	0	0	0.033333333
1.32E+18	2020-10-23T09:20:15.000Z	0	0	0.166666667	0.533333333
1.32E+18	2020-10-23T09:18:00.000Z	0	1	0.0375	0.447916667
1.32E+18	2020-10-23T09:11:23.000Z	0	0	0	0
1.32E+18	2020-10-23T09:07:46.000Z	1	0	0	0.5
1.32E+18	2020-10-23T09:04:11.000Z	0	0	0.5	0.5
1.32E+18	2020-10-23T09:02:04.000Z	7	0	0.5	0.5
1.32E+18	2020-10-23T09:01:23.000Z	0	0	0.5	0.5
1.32E+18	2020-10-23T09:01:21.000Z	0	0	0.5	0.5
1.32E+18	2020-10-23T09:01:20.000Z	0	0	0.6875	0.65
1.32E+18	2020-10-23T09:00:43.000Z	2	1	0	0
1.32E+18	2020-10-23T08:58:28.000Z	4	4	0	0
1.32E+18	2020-10-23T08:45:07.000Z	1	0	0.35	0.675
1.32E+18	2020-10-23T08:43:15.000Z	1	0	0	0
1.32E+18	2020-10-23T08:30:13.000Z	0	0	0	0.3
1.32E+18	2020-10-23T08:28:47.000Z	0	0	0.098787879	0.664848485
1.32E+18	2020-10-23T08:25:00.000Z	0	1	0	0.5
1.32E+18	2020-10-23T08:20:08.000Z	3	0	0.7	0.8
1.32E+18	2020-10-23T08:14:00.000Z	1	0	0	0
1.32E+18	2020-10-23T08:09:17.000Z	0	0	0.6	0.65
1.32E+18	2020-10-23T08:04:32.000Z	0	0	0.113636364	0.272727273
1.32E+18	2020-10-23T08:04:00.000Z	6	2	0.25	0.525
1.32E+18	2020-10-23T08:01:04.000Z	5	5	0.3125	0.5
1.32E+18	2020-10-23T08:00:00.000Z	0	0	0	0.4625
1.32E+18	2020-10-23T07:25:03.000Z	0	2	0.45	0.45
1.32E+18	2020-10-23T07:21:50.000Z	0	0	-0.427916667	0.565
1.32E+18	2020-10-23T07:18:30.000Z	1	0	-0.05	0.3875
1.32E+18	2020-10-23T07:17:39.000Z	4	4	0.2	0.36875
1.32E+18	2020-10-23T07:04:53.000Z	3	0	0.27	0.39
1.32E+18	2020-10-23T07:01:17.000Z	0	0	0.5	0.5
1.32E+18	2020-10-23T06:45:15.000Z	0	0	0.12	0.413333333
1.32E+18	2020-10-23T06:40:42.000Z	1	1	-0.225	0.175
1.32E+18	2020-10-23T06:30:50.000Z	0	0	0.7	0.8
1.32E+18	2020-10-23T06:30:12.000Z	0	1	0.2	0.25
1.32E+18	2020-10-23T06:24:15.000Z	0	0	0.069333333	0.275666667
1.32E+18	2020-10-23T06:17:44.000Z	0	0	0.327272727	0.470909091
1.32E+18	2020-10-23T06:00:25.000Z	0	0	0	0
1.32E+18	2020-10-23T05:28:33.000Z	0	2	0	0
1.32E+18	2020-10-23T04:39:30.000Z	1	0	0	0
1.32E+18	2020-10-23T04:25:28.000Z	0	0	0	0
1.32E+18	2020-10-23T02:08:23.000Z	0	0	0.333333333	0.483333333
1.32E+18	2020-10-23T01:52:57.000Z	1	1	-0.15	0.45
1.32E+18	2020-10-23T01:51:37.000Z	0	0	0	0
1.32E+18	2020-10-22T23:30:55.000Z	2	0	0	0
1.32E+18	2020-10-22T22:43:47.000Z	0	0	0	0
1.32E+18	2020-10-22T22:20:39.000Z	0	0	0	0.1
1.32E+18	2020-10-22T22:11:42.000Z	0	0	0.333333333	0.833333333
1.32E+18	2020-10-22T21:56:52.000Z	0	0	-0.125	0.65
1.32E+18	2020-10-22T21:43:28.000Z	0	0	0.247916667	0.333333333
1.32E+18	2020-10-22T21:39:43.000Z	0	0	-0.25	0.2125
1.32E+18	2020-10-22T21:30:32.000Z	13	0	-0.125	0.375
1.32E+18	2020-10-22T21:21:16.000Z	0	0	0.592	0.658
1.32E+18	2020-10-22T21:18:12.000Z	0	0	-0.5	0.5
1.32E+18	2020-10-22T21:17:22.000Z	1	0	0.592	0.658
1.32E+18	2020-10-22T21:14:18.000Z	0	0	0.383333333	0.55
1.32E+18	2020-10-22T21:09:00.000Z	0	0	0.383333333	0.55
1.32E+18	2020-10-22T21:07:24.000Z	0	0	0.081818182	0.23219697
1.32E+18	2020-10-22T20:54:38.000Z	0	0	0	0
1.32E+18	2020-10-22T20:52:27.000Z	0	0	0.15	0.5
1.32E+18	2020-10-22T20:32:53.000Z	10	4	-0.125	0.2
1.32E+18	2020-10-22T20:27:00.000Z	0	0	-0.25	0.175
1.32E+18	2020-10-22T20:13:39.000Z	12	1	-0.285	0.595
1.32E+18	2020-10-22T20:10:11.000Z	0	0	0.144444444	0.533333333
1.32E+18	2020-10-22T20:08:15.000Z	1	0	0.05	0.05
1.32E+18	2020-10-22T20:04:39.000Z	5	3	0	0
1.32E+18	2020-10-22T20:02:01.000Z	1	0	-0.5	0.2
1.32E+18	2020-10-22T19:35:12.000Z	0	0	0	0
1.32E+18	2020-10-22T19:28:33.000Z	0	0	0	0
1.32E+18	2020-10-22T19:20:34.000Z	0	0	0.5	0.5
1.32E+18	2020-10-22T19:19:02.000Z	0	0	0.5	0.5
1.32E+18	2020-10-22T19:19:02.000Z	0	0	0	0
1.32E+18	2020-10-22T19:02:49.000Z	0	0	0	0.125
1.32E+18	2020-10-22T19:00:01.000Z	0	0	0.081746032	0.536507937
1.32E+18	2020-10-22T18:58:16.000Z	0	0	0	0.688888889
1.32E+18	2020-10-22T18:52:21.000Z	0	0	-0.375	0.694444444
1.32E+18	2020-10-22T18:50:05.000Z	1	0	-0.097222222	0.208333333
1.32E+18	2020-10-22T18:45:49.000Z	0	0	-0.15	0.7
1.32E+18	2020-10-22T18:36:40.000Z	0	0	0.8	0.9
1.32E+18	2020-10-22T18:36:06.000Z	6	0	0	0.625
1.32E+18	2020-10-22T18:09:35.000Z	1	3	0.25	0.4
1.32E+18	2020-10-22T18:09:15.000Z	11	9	0	0
1.32E+18	2020-10-22T18:00:49.000Z	0	0	0.1	0.1
1.32E+18	2020-10-22T18:00:24.000Z	0	0	0.098611111	0.622222222
1.32E+18	2020-10-22T17:45:20.000Z	4	0	0.5	0.5
1.32E+18	2020-10-22T17:41:52.000Z	0	0	0	0.5
1.32E+18	2020-10-22T17:39:45.000Z	0	0	0.004166667	0.383333333
1.32E+18	2020-10-22T17:38:39.000Z	0	0	0.6	0.65
1.32E+18	2020-10-22T17:10:13.000Z	0	0	0.05	0.45
1.32E+18	2020-10-22T17:08:16.000Z	0	0	0.7	0.8
1.32E+18	2020-10-22T17:05:23.000Z	4	1	-0.05	0.45
1.32E+18	2020-10-22T17:03:43.000Z	0	0	-0.225	0.175
1.32E+18	2020-10-22T17:02:28.000Z	1	0	0.010714286	0.463095238
1.32E+18	2020-10-22T17:00:56.000Z	0	0	0.45	0.7
1.32E+18	2020-10-22T17:00:08.000Z	0	1	0.227272727	0.545454545
1.32E+18	2020-10-22T16:52:07.000Z	0	0	-0.0625	0.6875
1.32E+18	2020-10-22T16:49:43.000Z	0	0	0.04	0.78
1.32E+18	2020-10-22T16:46:49.000Z	0	0	0.1625	0.475
1.32E+18	2020-10-22T16:46:14.000Z	0	0	-0.25	0.25
1.32E+18	2020-10-22T16:45:53.000Z	0	0	0.166666667	0.55
1.32E+18	2020-10-22T16:45:16.000Z	0	0	0.7	0.6
1.32E+18	2020-10-22T16:43:37.000Z	0	0	-0.308333333	0.75
1.32E+18	2020-10-22T16:42:39.000Z	0	0	0.6	0.55
1.32E+18	2020-10-22T16:40:51.000Z	0	0	-0.075	0.625
1.32E+18	2020-10-22T16:35:59.000Z	1	0	0	0.333333333
1.32E+18	2020-10-22T16:34:34.000Z	0	0	0	0
1.32E+18	2020-10-22T16:33:00.000Z	0	0	0	0
1.32E+18	2020-10-22T16:29:57.000Z	2	0	0.233333333	0.358333333
1.32E+18	2020-10-22T16:21:16.000Z	2	0	0.5	0.6
1.32E+18	2020-10-22T16:20:10.000Z	0	2	-0.5	1
1.32E+18	2020-10-22T16:12:26.000Z	1	0	0	0
1.32E+18	2020-10-22T16:09:54.000Z	0	1	-0.7	0.4
1.32E+18	2020-10-22T16:09:37.000Z	0	1	0.7	0.8
1.32E+18	2020-10-22T16:02:14.000Z	0	0	0	0
1.32E+18	2020-10-22T16:00:59.000Z	0	1	0.34	0.38
1.32E+18	2020-10-22T16:00:05.000Z	0	1	0.418181818	0.627272727
1.32E+18	2020-10-22T16:00:05.000Z	0	0	0.25	0.4
1.32E+18	2020-10-22T16:00:00.000Z	25	7	0.15	0.35
1.32E+18	2020-10-22T15:50:46.000Z	0	0	-0.129166667	0.35
1.32E+18	2020-10-22T15:45:58.000Z	0	0	0.25	0.283333333
1.32E+18	2020-10-22T15:26:19.000Z	0	3	0.201704545	0.513636364
1.32E+18	2020-10-22T15:15:22.000Z	0	0	0.327272727	0.470909091
1.32E+18	2020-10-22T15:05:12.000Z	0	0	0.159090909	0.477525253
1.32E+18	2020-10-22T15:05:11.000Z	0	0	0.16	0.54
1.32E+18	2020-10-22T15:02:47.000Z	0	0	0	0
1.32E+18	2020-10-22T14:57:07.000Z	3	0	0.7	0.8
1.32E+18	2020-10-22T14:53:49.000Z	7	9	0.15625	0.541666667
1.32E+18	2020-10-22T14:38:36.000Z	1	0	0.813802083	0.5
1.32E+18	2020-10-22T14:30:45.000Z	0	0	0.080769231	0.247435897
1.32E+18	2020-10-22T14:29:10.000Z	0	0	0.316666667	0.466666667
1.32E+18	2020-10-22T14:27:09.000Z	3	1	0.098787879	0.664848485
1.32E+18	2020-10-22T14:25:00.000Z	3	2	0	0
1.32E+18	2020-10-22T14:22:07.000Z	1	0	0	0
1.32E+18	2020-10-22T14:20:32.000Z	1	0	0.25	0.5
1.32E+18	2020-10-22T14:18:05.000Z	1	0	0	0
1.32E+18	2020-10-22T14:15:46.000Z	1	1	0.445454545	0.618181818
1.32E+18	2020-10-22T14:12:44.000Z	0	0	0.65	0.794444444
1.32E+18	2020-10-22T14:08:03.000Z	0	0	0	0
1.32E+18	2020-10-22T14:07:16.000Z	0	0	0.5	0.5
1.32E+18	2020-10-22T14:04:37.000Z	1	0	0	0
1.32E+18	2020-10-22T14:02:32.000Z	0	0	0.2	0.4
1.32E+18	2020-10-22T14:00:54.000Z	0	0	0	0
1.32E+18	2020-10-22T14:00:44.000Z	0	0	0.466666667	0.666666667
1.32E+18	2020-10-22T14:00:28.000Z	1	0	0.5	0.533333333
1.32E+18	2020-10-22T14:00:26.000Z	0	2	0.6	0.65
1.32E+18	2020-10-22T14:00:21.000Z	0	0	0	0
1.32E+18	2020-10-22T13:57:53.000Z	0	1	0.386904762	0.535714286
1.32E+18	2020-10-22T13:57:27.000Z	0	0	0	0.125
1.32E+18	2020-10-22T13:53:54.000Z	0	0	0.6	0.65
1.32E+18	2020-10-22T13:50:19.000Z	1	0	0	0
1.32E+18	2020-10-22T13:41:43.000Z	0	0	0.5	0.5
1.32E+18	2020-10-22T13:35:45.000Z	0	0	0.7	0.8
1.32E+18	2020-10-22T13:30:01.000Z	0	0	0	0.6
1.32E+18	2020-10-22T13:29:07.000Z	0	0	0.3	0.275
1.32E+18	2020-10-22T13:28:38.000Z	0	0	0.198333333	0.373333333
1.32E+18	2020-10-22T13:05:37.000Z	0	0	0.2	0.75
1.32E+18	2020-10-22T13:04:32.000Z	2	4	0	0
1.32E+18	2020-10-22T12:47:22.000Z	0	0	0	0
1.32E+18	2020-10-22T12:41:57.000Z	0	0	0.113636364	0.306060606
1.32E+18	2020-10-22T12:41:21.000Z	0	0	0.875	0.8
1.32E+18	2020-10-22T12:35:04.000Z	0	0	0.133333333	0.433333333
1.32E+18	2020-10-22T12:30:21.000Z	0	0	0.5	0.55
1.32E+18	2020-10-22T12:30:08.000Z	3	1	0.3625	0.559722222
1.32E+18	2020-10-22T12:21:17.000Z	0	0	0.001041667	0.498958333
1.32E+18	2020-10-22T12:17:46.000Z	8	1	0	0
1.32E+18	2020-10-22T12:15:12.000Z	3	6	0.2	0.2
1.32E+18	2020-10-22T12:05:48.000Z	2	0	0.8	0.75
1.32E+18	2020-10-22T12:04:56.000Z	4	0	0	0
1.32E+18	2020-10-22T12:03:48.000Z	1	0	0	0
1.32E+18	2020-10-22T12:03:43.000Z	0	0	0.233333333	0.433333333
1.32E+18	2020-10-22T12:03:35.000Z	14	4	0.318181818	0.477272727
1.32E+18	2020-10-22T12:01:19.000Z	0	0	0.318181818	0.477272727
1.32E+18	2020-10-22T12:01:18.000Z	0	0	0.318181818	0.477272727
1.32E+18	2020-10-22T12:01:17.000Z	0	2	0.5	0.5
1.32E+18	2020-10-22T12:00:01.000Z	0	0	0.111111111	0.366666667
1.32E+18	2020-10-22T11:57:14.000Z	0	1	-0.25	0.5
1.32E+18	2020-10-22T11:57:01.000Z	0	0	0.5	0.6
1.32E+18	2020-10-22T11:56:28.000Z	0	2	0.4125	0.35
1.32E+18	2020-10-22T11:45:23.000Z	0	0	0.875	0.8
1.32E+18	2020-10-22T11:45:10.000Z	0	0	-0.5	0.3
1.32E+18	2020-10-22T11:39:45.000Z	0	0	0.3	0
1.32E+18	2020-10-22T11:39:05.000Z	0	0	-0.1625	0.38125
1.32E+18	2020-10-22T11:37:45.000Z	1	0	0.284848485	0.643939394
1.32E+18	2020-10-22T11:35:06.000Z	1	0	0.375	0.495
1.32E+18	2020-10-22T11:25:00.000Z	1	1	-0.068181818	0.671085859
1.32E+18	2020-10-22T11:19:40.000Z	1	0	0	0.3
1.32E+18	2020-10-22T11:07:35.000Z	0	0	0.056818182	0.292613636
1.32E+18	2020-10-22T11:01:40.000Z	1	1	0.45	0.45
1.32E+18	2020-10-22T11:00:01.000Z	2	5	0	0
1.32E+18	2020-10-22T10:53:26.000Z	0	0	0	0
1.32E+18	2020-10-22T10:46:28.000Z	0	0	0.7	0.8
1.32E+18	2020-10-22T10:45:03.000Z	1	1	0.6	0.65
1.32E+18	2020-10-22T10:30:14.000Z	1	0	0.5	0.6
1.32E+18	2020-10-22T10:30:04.000Z	4	2	-0.714285714	0.857142857
1.32E+18	2020-10-22T10:28:39.000Z	0	0	0	1
1.32E+18	2020-10-22T10:25:24.000Z	0	0	0.1	0.2
1.32E+18	2020-10-22T10:19:45.000Z	0	0	-0.035185185	0.151851852
1.32E+18	2020-10-22T10:14:26.000Z	0	0	0.2	0.4
1.32E+18	2020-10-22T10:08:14.000Z	0	0	0	0.3
1.32E+18	2020-10-22T10:03:18.000Z	0	0	-0.075	0.6
1.32E+18	2020-10-22T10:02:41.000Z	0	0	0.4	0.433333333
1.32E+18	2020-10-22T10:00:27.000Z	0	1	-0.65	1
1.32E+18	2020-10-22T09:53:44.000Z	0	0	0	0
1.32E+18	2020-10-22T09:44:22.000Z	0	0	0	0
1.32E+18	2020-10-22T09:43:18.000Z	2	0	-1	1
1.32E+18	2020-10-22T09:41:07.000Z	0	1	0.105	0.505
1.32E+18	2020-10-22T09:31:17.000Z	1	1	0.105	0.505
1.32E+18	2020-10-22T09:01:55.000Z	1	1	0.345454545	0.451515152
1.32E+18	2020-10-22T09:01:30.000Z	0	0	0.25	0.25
1.32E+18	2020-10-22T08:53:07.000Z	0	5	-0.007575758	0.431818182
1.32E+18	2020-10-22T08:43:32.000Z	1	0	0	0
1.32E+18	2020-10-22T08:42:32.000Z	0	0	0	0
1.32E+18	2020-10-22T08:39:35.000Z	0	0	0.125	0.6
1.32E+18	2020-10-22T08:37:55.000Z	0	0	0.5	0.6
1.32E+18	2020-10-22T08:35:30.000Z	5	1	0.5	0.6
1.32E+18	2020-10-22T08:30:25.000Z	0	0	0.5	0.6
1.32E+18	2020-10-22T08:30:19.000Z	0	0	0.5	0.6
1.32E+18	2020-10-22T08:30:18.000Z	0	0	0.5	0.6
1.32E+18	2020-10-22T08:30:16.000Z	0	0	0.5	0.6
1.32E+18	2020-10-22T08:30:15.000Z	2	5	0.5	0.6
1.32E+18	2020-10-22T08:30:15.000Z	1	1	0	0
1.32E+18	2020-10-22T08:30:15.000Z	0	0	0.5	0.6
1.32E+18	2020-10-22T08:30:12.000Z	0	0	0.5	0.6
1.32E+18	2020-10-22T08:30:12.000Z	1	0	0.5	0.6
1.32E+18	2020-10-22T08:29:18.000Z	0	0	0	0
1.32E+18	2020-10-22T08:06:02.000Z	2	0	0.418181818	0.627272727
1.32E+18	2020-10-22T08:05:03.000Z	0	0	0.5	0.5
1.32E+18	2020-10-22T08:01:43.000Z	0	0	0.5	0.5
1.32E+18	2020-10-22T08:01:42.000Z	0	0	0.5	0.5
1.32E+18	2020-10-22T08:01:41.000Z	0	0	0.7	0.8
1.32E+18	2020-10-22T08:00:32.000Z	2	2	-0.133333333	0.533333333
1.32E+18	2020-10-22T08:00:17.000Z	0	0	0	0
1.32E+18	2020-10-22T07:59:00.000Z	0	0	0	0
1.32E+18	2020-10-22T07:56:46.000Z	2	0	0	0
1.32E+18	2020-10-22T07:54:28.000Z	0	0	0	0
1.32E+18	2020-10-22T07:54:06.000Z	0	0	0	0
1.32E+18	2020-10-22T07:52:39.000Z	1	0	0.6	0.65
1.32E+18	2020-10-22T07:52:17.000Z	6	2	0	0
1.32E+18	2020-10-22T07:47:41.000Z	1	0	0	0
1.32E+18	2020-10-22T07:44:01.000Z	1	1	0.5	0.75
1.32E+18	2020-10-22T07:43:07.000Z	1	0	0.085454545	0.434090909
1.32E+18	2020-10-22T07:15:32.000Z	1	0	0.273333333	0.526666667
1.32E+18	2020-10-22T07:07:32.000Z	5	0	0.5	0.5
1.32E+18	2020-10-22T07:07:15.000Z	0	0	-0.3	0.4
1.32E+18	2020-10-22T07:03:57.000Z	3	0	0.283333333	0.311111111
1.32E+18	2020-10-22T07:01:33.000Z	6	1	0.27	0.39
1.32E+18	2020-10-22T07:01:20.000Z	0	0	0	0
1.32E+18	2020-10-22T06:51:59.000Z	5	0	0	0
1.32E+18	2020-10-22T06:35:59.000Z	1	0	0	0
1.32E+18	2020-10-22T06:13:25.000Z	1	1	0.355505051	0.501587302
1.32E+18	2020-10-22T06:13:22.000Z	1	0	0	1
1.32E+18	2020-10-22T05:23:10.000Z	2	0	-0.17	0.72
1.32E+18	2020-10-22T00:21:12.000Z	0	1	0.125	0.166666667
1.32E+18	2020-10-21T23:16:00.000Z	0	0	0	0.0625
1.32E+18	2020-10-21T23:07:25.000Z	0	0	-0.05	0.35
1.32E+18	2020-10-21T23:04:52.000Z	0	0	0	0
1.32E+18	2020-10-21T22:37:32.000Z	1	0	0.256818182	0.361363636
1.32E+18	2020-10-21T22:29:58.000Z	0	0	0.233333333	0.45
1.32E+18	2020-10-21T22:15:21.000Z	0	0	0.166666667	0.258333333
1.32E+18	2020-10-21T22:04:03.000Z	1	1	0	0
1.32E+18	2020-10-21T21:37:19.000Z	2	0	0.154761905	0.326190476
1.32E+18	2020-10-21T21:24:44.000Z	0	0	0	0
1.32E+18	2020-10-21T21:19:33.000Z	1	0	0.033333333	0.375
1.32E+18	2020-10-21T21:15:54.000Z	0	0	0.002083333	0.425
1.32E+18	2020-10-21T21:12:22.000Z	0	0	-0.266666667	0.75
1.32E+18	2020-10-21T21:09:27.000Z	0	0	-0.05	0.15
1.32E+18	2020-10-21T21:08:00.000Z	0	0	0	0.3
1.32E+18	2020-10-21T21:07:32.000Z	0	0	0	0
1.32E+18	2020-10-21T21:07:02.000Z	0	0	0.2	0.5
1.32E+18	2020-10-21T21:05:32.000Z	0	0	0.2	0.5
1.32E+18	2020-10-21T21:04:59.000Z	0	0	-0.225	0.825
1.32E+18	2020-10-21T21:04:46.000Z	1	0	-0.238888889	0.566666667
1.32E+18	2020-10-21T21:03:46.000Z	1	0	0	0
1.32E+18	2020-10-21T21:01:31.000Z	2	0	0.2	0.3
1.32E+18	2020-10-21T20:59:56.000Z	0	0	0.225	0.575
1.32E+18	2020-10-21T20:57:38.000Z	2	0	0.125	0.216666667
1.32E+18	2020-10-21T20:55:42.000Z	0	0	0	0
1.32E+18	2020-10-21T20:46:13.000Z	1	0	-0.3	0.5
1.32E+18	2020-10-21T20:44:27.000Z	0	0	0.5	0.888888889
1.32E+18	2020-10-21T20:40:49.000Z	0	0	0	0
1.32E+18	2020-10-21T20:29:24.000Z	0	0	0.283333333	0.55
1.32E+18	2020-10-21T20:22:09.000Z	0	0	-0.046666667	0.346666667
1.32E+18	2020-10-21T20:19:37.000Z	0	0	-0.1475	0.455
1.32E+18	2020-10-21T20:13:34.000Z	0	0	0.125	0.383333333
1.32E+18	2020-10-21T20:11:16.000Z	0	0	0.2	0.2
1.32E+18	2020-10-21T20:07:21.000Z	1	0	0.061363636	0.381818182
1.32E+18	2020-10-21T20:03:46.000Z	2	0	0.098787879	0.446666667
1.32E+18	2020-10-21T20:00:31.000Z	0	0	0	0
1.32E+18	2020-10-21T19:55:11.000Z	0	0	0	0
1.32E+18	2020-10-21T19:54:36.000Z	0	0	0	0.05
1.32E+18	2020-10-21T19:40:19.000Z	0	0	0	0
1.32E+18	2020-10-21T19:32:59.000Z	0	0	0	0.125
1.32E+18	2020-10-21T19:32:56.000Z	0	0	0.2	0.2
1.32E+18	2020-10-21T19:31:26.000Z	0	0	0.5	0.5
1.32E+18	2020-10-21T19:19:02.000Z	0	0	0.5	0.5
1.32E+18	2020-10-21T19:19:02.000Z	0	0	0	0.066666667
1.32E+18	2020-10-21T19:04:52.000Z	0	0	-0.182142857	0.510714286
1.32E+18	2020-10-21T18:57:09.000Z	1	0	0.45	0.5
1.32E+18	2020-10-21T18:56:08.000Z	2	0	-0.25	0.25
1.32E+18	2020-10-21T18:53:00.000Z	1	0	-0.231944444	0.55
1.32E+18	2020-10-21T18:36:29.000Z	0	0	0.083333333	0.625
1.32E+18	2020-10-21T18:06:48.000Z	0	0	-0.15	0.7
1.32E+18	2020-10-21T18:06:47.000Z	0	0	0.05	0.35
1.32E+18	2020-10-21T18:00:31.000Z	0	0	0.6	0.65
1.32E+18	2020-10-21T18:00:17.000Z	6	7	0	0
1.32E+18	2020-10-21T17:47:13.000Z	0	0	-0.3	0.4
1.32E+18	2020-10-21T17:46:51.000Z	0	0	0.345454545	0.451515152
1.32E+18	2020-10-21T17:30:03.000Z	1	2	0.418181818	0.627272727
1.32E+18	2020-10-21T17:25:32.000Z	0	0	0	0
1.32E+18	2020-10-21T17:16:49.000Z	0	0	0.4	0.4
1.32E+18	2020-10-21T17:07:00.000Z	3	3	0	0
1.32E+18	2020-10-21T17:04:55.000Z	0	0	0.212121212	0.651515152
1.32E+18	2020-10-21T16:59:50.000Z	0	2	0.166666667	0.166666667
1.32E+18	2020-10-21T16:55:42.000Z	0	0	0	0
1.32E+18	2020-10-21T16:55:33.000Z	0	0	0	0
1.32E+18	2020-10-21T16:49:37.000Z	0	0	0.4	0.4
1.32E+18	2020-10-21T16:48:55.000Z	1	0	0.7	0.8
1.32E+18	2020-10-21T16:45:06.000Z	0	0	0	1
1.32E+18	2020-10-21T16:35:02.000Z	0	0	0	1
1.32E+18	2020-10-21T16:35:02.000Z	2	0	0	1
1.32E+18	2020-10-21T16:35:02.000Z	0	0	0	1
1.32E+18	2020-10-21T16:35:02.000Z	0	0	-0.029	0.535
1.32E+18	2020-10-21T16:32:53.000Z	2	0	0	0
1.32E+18	2020-10-21T16:32:14.000Z	1	2	-0.122070313	0.15
1.32E+18	2020-10-21T16:29:04.000Z	0	0	-0.25	0.75
1.32E+18	2020-10-21T16:24:37.000Z	1	0	0.227272727	0.545454545
1.32E+18	2020-10-21T16:23:35.000Z	1	1	0.285714286	0.535714286
1.32E+18	2020-10-21T16:23:32.000Z	0	0	-0.2	0.4
1.32E+18	2020-10-21T16:22:02.000Z	0	0	0	0.158333333
1.32E+18	2020-10-21T16:21:56.000Z	0	0	0.166666667	0.55
1.32E+18	2020-10-21T16:20:56.000Z	0	0	-0.2	0
1.32E+18	2020-10-21T16:19:35.000Z	1	0	0	0.1
1.32E+18	2020-10-21T16:19:00.000Z	0	0	0.116666667	0.205555556
1.32E+18	2020-10-21T16:18:12.000Z	0	0	0.1	0.366666667
1.32E+18	2020-10-21T16:16:53.000Z	1	0	0.5	0.888888889
1.32E+18	2020-10-21T16:14:59.000Z	2	0	0.096428571	0.532142857
1.32E+18	2020-10-21T16:11:53.000Z	1	0	-1	1
1.32E+18	2020-10-21T16:11:15.000Z	0	0	0	0
1.32E+18	2020-10-21T16:10:26.000Z	0	0	-0.2	0.25
1.32E+18	2020-10-21T16:06:04.000Z	2	1	0.5	0.5
1.32E+18	2020-10-21T16:05:03.000Z	2	2	0.475	0.725
1.32E+18	2020-10-21T16:05:00.000Z	0	0	0	0
1.32E+18	2020-10-21T16:01:37.000Z	0	0	-0.25	1
1.32E+18	2020-10-21T16:00:47.000Z	0	0	0.566666667	0.72962963
1.32E+18	2020-10-21T16:00:02.000Z	21	16	0	0.3
1.32E+18	2020-10-21T15:51:15.000Z	0	0	0.45	0.45
1.32E+18	2020-10-21T15:50:04.000Z	0	1	0.1	0.6
1.32E+18	2020-10-21T15:49:32.000Z	1	0	0	0
1.32E+18	2020-10-21T15:49:17.000Z	0	1	0	0.433333333
1.32E+18	2020-10-21T15:36:17.000Z	0	0	0.014285714	0.898412698
1.32E+18	2020-10-21T15:35:23.000Z	1	0	0.384090909	0.513636364
1.32E+18	2020-10-21T15:35:00.000Z	0	0	0.3	0
1.32E+18	2020-10-21T15:30:59.000Z	1	1	0.384090909	0.513636364
1.32E+18	2020-10-21T15:30:11.000Z	1	0	0.5	0.5
1.32E+18	2020-10-21T15:26:32.000Z	1	0	-0.125	0.375
1.32E+18	2020-10-21T15:25:26.000Z	1	0	-0.3125	0.6875
1.32E+18	2020-10-21T15:19:24.000Z	0	0	0.167272727	0.344242424
1.32E+18	2020-10-21T15:05:09.000Z	1	0	-0.03125	0.510416667
1.32E+18	2020-10-21T15:03:42.000Z	0	0	0.175	0.366666667
1.32E+18	2020-10-21T15:01:23.000Z	3	1	0	0.5
1.32E+18	2020-10-21T14:56:16.000Z	0	0	-0.1	0.3
1.32E+18	2020-10-21T14:55:23.000Z	0	0	0.212121212	0.651515152
1.32E+18	2020-10-21T14:48:54.000Z	44	81	0.3	0.7
1.32E+18	2020-10-21T14:40:33.000Z	0	1	-0.016666667	0.466666667
1.32E+18	2020-10-21T14:35:17.000Z	0	0	0.113636364	0.772727273
1.32E+18	2020-10-21T14:28:12.000Z	0	0	-0.107638889	0.552083333
1.32E+18	2020-10-21T14:20:09.000Z	4	1	0.533333333	0.7
1.32E+18	2020-10-21T14:15:02.000Z	1	1	0	0
1.32E+18	2020-10-21T14:13:43.000Z	0	0	-0.2	0.6
1.32E+18	2020-10-21T14:10:31.000Z	0	1	0	0
1.32E+18	2020-10-21T14:06:31.000Z	0	0	-0.114285714	0.7
1.32E+18	2020-10-21T14:06:01.000Z	0	0	0.125	0.75
1.32E+18	2020-10-21T14:03:30.000Z	0	0	0.166666667	0.375
1.32E+18	2020-10-21T14:02:36.000Z	0	0	0.166666667	0.55
1.32E+18	2020-10-21T14:01:09.000Z	13	19	0.55	0.6
1.32E+18	2020-10-21T14:00:08.000Z	0	1	0.25	0.444444444
1.32E+18	2020-10-21T14:00:01.000Z	1	1	0.033333333	0.6
1.32E+18	2020-10-21T13:59:33.000Z	0	1	0.3	0.1
1.32E+18	2020-10-21T13:57:08.000Z	2	0	0.3	0.491666667
1.32E+18	2020-10-21T13:55:47.000Z	4	0	0.5	0.666666667
1.32E+18	2020-10-21T13:53:57.000Z	0	0	0.13125	0.63125
1.32E+18	2020-10-21T13:50:55.000Z	2	3	0.197619048	0.6
1.32E+18	2020-10-21T13:45:14.000Z	1	0	0.6	0.65
1.32E+18	2020-10-21T13:42:02.000Z	1	0	-0.09375	0.3125
1.32E+18	2020-10-21T13:39:54.000Z	0	0	0.15	0.5
1.32E+18	2020-10-21T13:35:39.000Z	1	2	-0.11	0.585
1.32E+18	2020-10-21T13:35:20.000Z	0	0	0.033333333	0.433333333
1.32E+18	2020-10-21T13:31:47.000Z	0	0	0	0
1.32E+18	2020-10-21T13:31:40.000Z	0	0	0.2875	0.4875
1.32E+18	2020-10-21T13:28:18.000Z	0	0	0.5	0.5
1.32E+18	2020-10-21T13:21:21.000Z	1	0	0.13125	0.63125
1.32E+18	2020-10-21T13:20:50.000Z	0	1	0	0
1.32E+18	2020-10-21T13:16:31.000Z	0	0	0	0
1.32E+18	2020-10-21T13:14:42.000Z	0	0	0.107244318	0.4375
1.32E+18	2020-10-21T13:12:46.000Z	0	0	0.2	0.55
1.32E+18	2020-10-21T13:11:08.000Z	0	0	0	0.0625
1.32E+18	2020-10-21T13:09:31.000Z	0	0	0.025	0.2625
1.32E+18	2020-10-21T13:07:00.000Z	19	6	-0.061111111	0.177777778
1.32E+18	2020-10-21T13:01:20.000Z	3	0	0.136363636	0.5
1.32E+18	2020-10-21T12:43:12.000Z	0	0	0.16	0.54
1.32E+18	2020-10-21T12:22:27.000Z	0	0	0	0.125
1.32E+18	2020-10-21T12:22:03.000Z	0	0	0.109090909	0.444886364
1.32E+18	2020-10-21T12:16:41.000Z	0	0	0	0
1.32E+18	2020-10-21T12:03:13.000Z	0	0	0.45	0.65
1.32E+18	2020-10-21T12:00:00.000Z	0	0	-0.4	0.6
1.32E+18	2020-10-21T11:57:49.000Z	0	0	0	0
1.32E+18	2020-10-21T11:56:28.000Z	0	0	0.5	0.283333333
1.32E+18	2020-10-21T11:45:00.000Z	0	0	-0.15	0.2
1.32E+18	2020-10-21T11:32:51.000Z	1	0	0.1	0.1
1.32E+18	2020-10-21T11:16:28.000Z	0	0	0	0.5
1.32E+18	2020-10-21T11:16:23.000Z	0	0	0.55	0.894444444
1.32E+18	2020-10-21T11:15:16.000Z	0	0	0	0
1.32E+18	2020-10-21T11:13:06.000Z	1	0	0.45	0.45
1.32E+18	2020-10-21T11:10:00.000Z	0	0	0	0
1.32E+18	2020-10-21T11:02:15.000Z	0	0	0.409090909	0.613636364
1.32E+18	2020-10-21T11:00:10.000Z	2	1	0.0375	0.3875
1.32E+18	2020-10-21T10:59:10.000Z	0	0	0.106666667	0.36
1.32E+18	2020-10-21T10:56:14.000Z	0	0	0.433333333	0.833333333
1.32E+18	2020-10-21T10:55:05.000Z	0	0	0	0
1.32E+18	2020-10-21T10:51:21.000Z	1	0	0.6	0.9
1.32E+18	2020-10-21T10:44:16.000Z	0	0	0.35	0.65
1.32E+18	2020-10-21T10:43:18.000Z	1	0	0.164285714	0.271428571
1.32E+18	2020-10-21T10:42:06.000Z	0	0	0	0
1.32E+18	2020-10-21T10:41:56.000Z	1	0	-0.05	0.191666667
1.32E+18	2020-10-21T10:34:48.000Z	0	0	0	0
1.32E+18	2020-10-21T10:33:37.000Z	0	0	0.025	0.32
1.32E+18	2020-10-21T10:30:39.000Z	0	0	0.366666667	0.433333333
1.32E+18	2020-10-21T10:30:26.000Z	2	0	0.7	0.8
1.32E+18	2020-10-21T10:30:16.000Z	1	1	0.6	0.65
1.32E+18	2020-10-21T10:30:07.000Z	2	0	0.333333333	0.525
1.32E+18	2020-10-21T10:30:00.000Z	1	1	-0.366666667	0.433333333
1.32E+18	2020-10-21T10:29:25.000Z	0	0	-0.4	0.55
1.32E+18	2020-10-21T10:26:16.000Z	0	0	0.2	0.5
1.32E+18	2020-10-21T10:07:08.000Z	6	4	0	0
1.32E+18	2020-10-21T10:05:42.000Z	0	0	0.9	1
1.32E+18	2020-10-21T10:02:19.000Z	0	0	0	0
1.32E+18	2020-10-21T09:59:46.000Z	1	1	0.227272727	0.545454545
1.32E+18	2020-10-21T09:53:19.000Z	0	0	-0.357142857	0.878571429
1.32E+18	2020-10-21T09:51:53.000Z	0	0	0.633333333	0.733333333
1.32E+18	2020-10-21T09:49:55.000Z	3	1	0.5	0.5
1.32E+18	2020-10-21T09:35:03.000Z	0	0	0	0
1.32E+18	2020-10-21T09:34:27.000Z	0	0	-0.15625	0.59375
1.32E+18	2020-10-21T09:31:13.000Z	0	0	0.4	0.9
1.32E+18	2020-10-21T09:28:43.000Z	13	3	-0.2	0.466666667
1.32E+18	2020-10-21T09:28:10.000Z	0	0	0.316666667	0.477777778
1.32E+18	2020-10-21T09:26:40.000Z	0	0	0.375	0.495
1.32E+18	2020-10-21T09:25:00.000Z	0	0	0.05	0.6
1.32E+18	2020-10-21T09:23:52.000Z	0	0	0.25	0.506944444
1.32E+18	2020-10-21T09:06:43.000Z	0	0	0.2	0.9
1.32E+18	2020-10-21T09:04:02.000Z	1	0	0.134090909	0.338636364
1.32E+18	2020-10-21T09:00:00.000Z	0	0	0.106818182	0.436363636
1.32E+18	2020-10-21T08:50:13.000Z	0	0	0	0
1.32E+18	2020-10-21T08:43:02.000Z	1	0	0	0
1.32E+18	2020-10-21T08:40:00.000Z	0	0	0	0
1.32E+18	2020-10-21T08:38:45.000Z	0	0	0.55	0.7
1.32E+18	2020-10-21T08:29:49.000Z	1	3	0.7	0.8
1.32E+18	2020-10-21T08:26:17.000Z	0	1	0.098787879	0.664848485
1.32E+18	2020-10-21T08:25:00.000Z	1	1	0.6	0.65
1.32E+18	2020-10-21T08:14:51.000Z	1	1	0	0
1.32E+18	2020-10-21T08:09:52.000Z	0	0	0	0.5
1.32E+18	2020-10-21T07:44:56.000Z	0	0	0	0
1.32E+18	2020-10-21T07:30:14.000Z	1	0	0.409090909	0.6
1.32E+18	2020-10-21T07:30:11.000Z	1	1	0	0.6
1.32E+18	2020-10-21T07:17:42.000Z	0	0	0.0625	0.433035714
1.32E+18	2020-10-21T07:13:55.000Z	1	0	0	0
1.32E+18	2020-10-21T07:02:09.000Z	0	0	0.27	0.39
1.32E+18	2020-10-21T07:01:19.000Z	1	1	0.3	0.1
1.32E+18	2020-10-21T07:01:11.000Z	0	1	-0.25	0.888888889
1.32E+18	2020-10-21T06:54:27.000Z	0	0	-0.216666667	0.388888889
1.32E+18	2020-10-21T06:52:40.000Z	0	0	0.5	1
1.32E+18	2020-10-21T06:49:27.000Z	0	0	0	0.566666667
1.32E+18	2020-10-21T06:48:52.000Z	2	0	0.08	0.3325
1.32E+18	2020-10-21T06:47:15.000Z	0	0	0.002222222	0.414444444
1.32E+18	2020-10-21T06:44:21.000Z	0	0	0	0
1.32E+18	2020-10-21T06:13:54.000Z	5	3	0	0.2125
1.32E+18	2020-10-20T22:56:17.000Z	0	0	0	0.5
1.32E+18	2020-10-20T22:52:38.000Z	0	0	-0.3125	0.6875
1.32E+18	2020-10-20T22:35:44.000Z	0	0	0.332386364	0.547727273
1.32E+18	2020-10-20T22:32:33.000Z	0	0	0.1	0.4
1.32E+18	2020-10-20T22:29:49.000Z	0	0	0	0
1.32E+18	2020-10-20T22:16:23.000Z	0	0	-0.018857143	0.558857143
1.32E+18	2020-10-20T22:15:39.000Z	1	0	0.066666667	0.433333333
1.32E+18	2020-10-20T22:04:07.000Z	0	0	0	0
1.32E+18	2020-10-20T21:55:28.000Z	1	0	0.05	0.8
1.32E+18	2020-10-20T21:54:57.000Z	1	0	0	0.5
1.32E+18	2020-10-20T21:43:47.000Z	0	0	0.3	0.2
1.32E+18	2020-10-20T21:42:37.000Z	0	0	0	0.375
1.32E+18	2020-10-20T21:40:19.000Z	0	0	0.083333333	0.216666667
1.32E+18	2020-10-20T21:39:48.000Z	0	0	0.15	0.65
1.32E+18	2020-10-20T21:37:13.000Z	0	0	0	0
1.32E+18	2020-10-20T21:35:39.000Z	0	0	0	0
1.32E+18	2020-10-20T21:10:45.000Z	0	1	-0.26	0.505
1.32E+18	2020-10-20T21:09:20.000Z	0	0	0	0
1.32E+18	2020-10-20T21:08:01.000Z	1	0	0.033333333	0.2
1.32E+18	2020-10-20T21:03:46.000Z	0	0	0	0
1.32E+18	2020-10-20T21:03:45.000Z	0	0	-0.1	0.5
1.32E+18	2020-10-20T21:01:18.000Z	0	0	0	0
1.32E+18	2020-10-20T21:01:01.000Z	0	0	-0.274242424	0.811447811
1.32E+18	2020-10-20T20:25:22.000Z	0	0	0	0
1.32E+18	2020-10-20T19:52:36.000Z	0	0	0	0
1.32E+18	2020-10-20T19:52:09.000Z	0	0	0.136363636	0.454545455
1.32E+18	2020-10-20T19:46:25.000Z	0	0	0.5	0.55
1.32E+18	2020-10-20T19:15:46.000Z	1	0	0.167272727	0.344242424
1.32E+18	2020-10-20T19:00:04.000Z	0	0	0.5	0.9
1.32E+18	2020-10-20T18:55:11.000Z	2	0	0.1	0.2
1.32E+18	2020-10-20T18:51:17.000Z	0	0	0.145454545	0.435757576
1.32E+18	2020-10-20T18:48:26.000Z	0	0	0.75	0.9
1.32E+18	2020-10-20T18:32:39.000Z	0	0	0	0.125
1.32E+18	2020-10-20T18:29:42.000Z	0	0	-1	1
1.32E+18	2020-10-20T18:29:38.000Z	0	0	0.5	0.5
1.32E+18	2020-10-20T18:01:14.000Z	0	0	0	0.083333333
1.32E+18	2020-10-20T18:01:01.000Z	2	1	1	0.75
1.32E+18	2020-10-20T17:58:13.000Z	1	0	0.098484848	0.267613636
1.32E+18	2020-10-20T17:57:27.000Z	0	0	1	0.3
1.32E+18	2020-10-20T17:57:21.000Z	1	0	0.2	0.2
1.32E+18	2020-10-20T17:56:05.000Z	2	0	0	0
1.32E+18	2020-10-20T17:55:45.000Z	2	0	0.35	0.3
1.32E+18	2020-10-20T17:55:32.000Z	0	0	0	0
1.32E+18	2020-10-20T17:49:56.000Z	1	0	-0.125	0.375
1.32E+18	2020-10-20T17:44:45.000Z	0	0	0.6	0.65
1.32E+18	2020-10-20T17:40:03.000Z	2	0	0.5625	0.55
1.32E+18	2020-10-20T17:30:27.000Z	0	0	0.3	0.5
1.32E+18	2020-10-20T17:30:00.000Z	0	0	0.116666667	0.35
1.32E+18	2020-10-20T17:27:21.000Z	1	0	0	0
1.32E+18	2020-10-20T17:12:30.000Z	0	0	0	0
1.32E+18	2020-10-20T17:09:22.000Z	0	0	0.113636364	0.272727273
1.32E+18	2020-10-20T17:05:20.000Z	0	0	0.136363636	0.5
1.32E+18	2020-10-20T17:03:07.000Z	0	0	0.214285714	0.5
1.32E+18	2020-10-20T17:03:02.000Z	0	0	0	0
1.32E+18	2020-10-20T17:01:52.000Z	0	0	0	0
1.32E+18	2020-10-20T17:01:41.000Z	2	0	-0.25	0.888888889
1.32E+18	2020-10-20T17:01:23.000Z	0	0	0.45	0.45
1.32E+18	2020-10-20T17:00:01.000Z	1	1	-0.4	1
1.32E+18	2020-10-20T16:52:42.000Z	0	0	0.196818182	0.521363636
1.32E+18	2020-10-20T16:44:12.000Z	0	0	0	0.1875
1.32E+18	2020-10-20T16:41:19.000Z	0	0	0.088888889	0.4
1.32E+18	2020-10-20T16:39:48.000Z	0	0	0.5	0.888888889
1.32E+18	2020-10-20T16:37:22.000Z	0	0	-0.25	0.888888889
1.32E+18	2020-10-20T16:33:22.000Z	0	0	0	0.1
1.32E+18	2020-10-20T16:32:58.000Z	2	0	0.033333333	0.644444444
1.32E+18	2020-10-20T16:28:14.000Z	0	0	0.516666667	0.7
1.32E+18	2020-10-20T16:27:24.000Z	0	0	-0.2	0.8
1.32E+18	2020-10-20T16:18:58.000Z	2	0	0.55	0.7
1.32E+18	2020-10-20T16:10:05.000Z	0	0	0.55	0.7
1.32E+18	2020-10-20T16:10:05.000Z	0	0	0.6	0.85
1.32E+18	2020-10-20T16:01:46.000Z	0	0	0.418181818	0.627272727
1.32E+18	2020-10-20T16:00:08.000Z	0	0	0.3	0.6
1.32E+18	2020-10-20T16:00:00.000Z	0	2	0.285714286	0.535714286
1.32E+18	2020-10-20T15:49:26.000Z	0	0	0.625	0.5
1.32E+18	2020-10-20T15:49:04.000Z	0	0	0.066666667	0.308333333
1.32E+18	2020-10-20T15:45:01.000Z	0	0	0	0.45
1.32E+18	2020-10-20T15:43:46.000Z	0	0	0.05	0.116666667
1.32E+18	2020-10-20T15:42:20.000Z	0	0	0.125	0.55625
1.32E+18	2020-10-20T15:33:25.000Z	0	0	0	0
1.32E+18	2020-10-20T15:12:33.000Z	0	0	0.45	0.45
1.32E+18	2020-10-20T15:08:39.000Z	3	4	0	0
1.32E+18	2020-10-20T15:05:29.000Z	0	0	0.327272727	0.470909091
1.32E+18	2020-10-20T15:05:12.000Z	0	0	0.277777778	0.533333333
1.32E+18	2020-10-20T15:01:52.000Z	1	0	0.5	0.5
1.32E+18	2020-10-20T15:01:30.000Z	0	1	-0.0625	0.220833333
1.32E+18	2020-10-20T14:53:50.000Z	0	0	0	1
1.32E+18	2020-10-20T14:50:27.000Z	2	0	0	0
1.32E+18	2020-10-20T14:50:08.000Z	3	0	0	0.75
1.32E+18	2020-10-20T14:34:55.000Z	1	0	-0.083333333	0.25
1.32E+18	2020-10-20T14:32:28.000Z	0	0	0	0.5
1.32E+18	2020-10-20T14:30:14.000Z	0	0	0.16	0.54
1.32E+18	2020-10-20T14:24:35.000Z	1	0	-0.093333333	0.664444444
1.32E+18	2020-10-20T14:24:00.000Z	0	0	0	0
1.32E+18	2020-10-20T14:13:07.000Z	2	0	0.45	0.45
1.32E+18	2020-10-20T14:10:00.000Z	0	1	-0.06875	0.660416667
1.32E+18	2020-10-20T13:51:53.000Z	3	0	0	0
1.32E+18	2020-10-20T13:50:59.000Z	5	3	0	0
1.32E+18	2020-10-20T13:50:51.000Z	0	0	0	0
1.32E+18	2020-10-20T13:49:52.000Z	1	1	0	0
1.32E+18	2020-10-20T13:45:33.000Z	0	0	0.07	0.39
1.32E+18	2020-10-20T13:45:28.000Z	0	0	0	0.5
1.32E+18	2020-10-20T13:44:19.000Z	1	1	0.366666667	0.5
1.32E+18	2020-10-20T13:42:46.000Z	0	0	0	0
1.32E+18	2020-10-20T13:41:58.000Z	1	0	0.375	0.596296296
1.32E+18	2020-10-20T13:33:07.000Z	0	0	0.1	0.1
1.32E+18	2020-10-20T13:31:37.000Z	0	0	0.6	0.65
1.32E+18	2020-10-20T13:30:45.000Z	18	10	0.166666667	0.5
1.32E+18	2020-10-20T13:30:02.000Z	1	1	0	0
1.32E+18	2020-10-20T13:24:11.000Z	0	0	0.1	0.475
1.32E+18	2020-10-20T13:21:47.000Z	0	0	-0.035714286	0.107142857
1.32E+18	2020-10-20T13:08:53.000Z	0	0	0.333333333	0.466666667
1.32E+18	2020-10-20T13:01:55.000Z	3	2	-0.118686869	0.681818182
1.32E+18	2020-10-20T12:57:38.000Z	0	0	0.164166667	0.722314815
1.32E+18	2020-10-20T12:47:37.000Z	0	0	0	0
1.32E+18	2020-10-20T12:36:10.000Z	0	0	-0.3125	0.6875
1.32E+18	2020-10-20T12:35:54.000Z	0	0	-0.000763494	0.393181818
1.32E+18	2020-10-20T12:17:53.000Z	1	0	0.091630592	0.427849928
1.32E+18	2020-10-20T12:17:39.000Z	0	0	0.05	0.35
1.32E+18	2020-10-20T12:16:53.000Z	0	0	0.375	0.495
1.32E+18	2020-10-20T12:15:00.000Z	0	0	-0.5	1
1.32E+18	2020-10-20T12:13:41.000Z	0	0	0.075757576	0.515151515
1.32E+18	2020-10-20T12:12:12.000Z	0	0	0.128693182	0.533238636
1.32E+18	2020-10-20T12:10:06.000Z	0	0	0.133333333	0.433333333
1.32E+18	2020-10-20T12:04:22.000Z	1	0	0.6	0.65
1.32E+18	2020-10-20T12:00:00.000Z	1	1	0	0
1.32E+18	2020-10-20T11:55:38.000Z	0	0	0.303571429	0.678571429
1.32E+18	2020-10-20T11:45:41.000Z	0	0	0.5	0.475
1.32E+18	2020-10-20T11:44:45.000Z	0	0	0.186666667	0.338333333
1.32E+18	2020-10-20T11:38:39.000Z	0	0	0.357142857	0.571428571
1.32E+18	2020-10-20T11:34:49.000Z	1	0	0.625	0.5
1.32E+18	2020-10-20T11:32:43.000Z	0	0	-0.4	0.7
1.32E+18	2020-10-20T11:30:20.000Z	0	0	0.6	0.65
1.32E+18	2020-10-20T11:30:12.000Z	0	0	0.4	1
1.32E+18	2020-10-20T11:25:20.000Z	36	18	0.3125	0.575
1.32E+18	2020-10-20T11:23:38.000Z	1	0	-0.133333333	0.6
1.32E+18	2020-10-20T11:22:29.000Z	2	1	0.6	0.65
[truncated: 13,653 more rows]
