# Supplementary material for: Critical reflections on three popular computational linguistic approaches to examine Twitter discourses
Source: PeerJ Comput Sci. 2023 Jan 30;9:e1211. doi: 10.7717/peerj-cs.1211 (PMC10280252; doi:10.7717/peerj-cs.1211)
Supplement: Supplemental Information 1 [file peerj-cs-09-1211-s001.zip › Supplementary_Material_PeerJ_Oct22/Supplementary Material/Sentiment Analysis TextBlob cleaned data NHS/11-20.csv]

EntryID	Published	FavouriteCount	Retweets	Sentiment	Subjectivity
1.33E+18	2020-11-30T23:55:29.000Z	0	0	0.125	0.5
1.33E+18	2020-11-30T22:10:17.000Z	2	0	0	0.75
1.33E+18	2020-11-30T22:06:56.000Z	0	0	0.8	0.75
1.33E+18	2020-11-30T21:48:49.000Z	3	1	0	0
1.33E+18	2020-11-30T20:10:06.000Z	0	0	0	0
1.33E+18	2020-11-30T20:06:06.000Z	0	0	-0.3125	0.6875
1.33E+18	2020-11-30T18:50:25.000Z	0	0	0.085714286	0.69047619
1.33E+18	2020-11-30T18:39:30.000Z	0	0	0	0
1.33E+18	2020-11-30T18:30:33.000Z	1	0	0.3	0.466666667
1.33E+18	2020-11-30T18:29:38.000Z	1	0	0.15	0.291666667
1.33E+18	2020-11-30T18:27:21.000Z	0	0	0.068181818	0.227272727
1.33E+18	2020-11-30T18:14:50.000Z	0	0	0.328571429	0.717857143
1.33E+18	2020-11-30T18:10:03.000Z	0	0	-0.25	0.4
1.33E+18	2020-11-30T17:50:24.000Z	1	0	0.05	0.5
1.33E+18	2020-11-30T17:31:06.000Z	0	0	0.6	0.95
1.33E+18	2020-11-30T17:21:22.000Z	0	0	-0.5	0.9
1.33E+18	2020-11-30T17:16:05.000Z	0	0	0.318181818	0.477272727
1.33E+18	2020-11-30T15:23:26.000Z	1	0	0	0
1.33E+18	2020-11-30T15:15:15.000Z	1	0	0.4	0.525
1.33E+18	2020-11-30T15:10:50.000Z	1	0	0.25	0.75
1.33E+18	2020-11-30T15:02:41.000Z	0	0	0.5	0.5
1.33E+18	2020-11-30T14:55:25.000Z	0	0	0	0
1.33E+18	2020-11-30T14:54:35.000Z	0	1	0	0
1.33E+18	2020-11-30T14:37:24.000Z	5	1	0.316666667	0.5
1.33E+18	2020-11-30T14:28:32.000Z	0	0	0.07	0.4
1.33E+18	2020-11-30T14:09:27.000Z	1	0	0.7	0.9
1.33E+18	2020-11-30T14:01:25.000Z	3	0	0.6	0.65
1.33E+18	2020-11-30T13:37:00.000Z	1	1	0.25	0.75
1.33E+18	2020-11-30T13:33:11.000Z	1	1	0.25	0.75
1.33E+18	2020-11-30T12:46:55.000Z	0	0	0.25	0.7
1.33E+18	2020-11-30T12:06:13.000Z	0	0	0	0.8125
1.33E+18	2020-11-30T12:06:00.000Z	0	0	0	0.125
1.33E+18	2020-11-30T12:04:55.000Z	0	1	0.034090909	0.340151515
1.33E+18	2020-11-30T12:00:01.000Z	0	0	0.098787879	0.664848485
1.33E+18	2020-11-30T11:41:54.000Z	11	6	0.6	0.65
1.33E+18	2020-11-30T11:23:47.000Z	0	3	0.143181818	0.552272727
1.33E+18	2020-11-30T11:19:29.000Z	0	0	-0.041666667	0.491666667
1.33E+18	2020-11-30T11:11:10.000Z	1	0	0.5	0.55
1.33E+18	2020-11-30T11:04:00.000Z	1	0	0.5	0.5
1.33E+18	2020-11-30T09:25:03.000Z	3	0	0	0
1.33E+18	2020-11-30T08:52:47.000Z	4	3	0.25	0.75
1.33E+18	2020-11-30T08:45:06.000Z	0	0	0.418181818	0.627272727
1.33E+18	2020-11-30T08:06:13.000Z	0	0	0	0
1.33E+18	2020-11-30T08:01:31.000Z	0	0	0.27	0.39
1.33E+18	2020-11-29T23:00:49.000Z	1	0	0.35	0.35
1.33E+18	2020-11-29T22:05:07.000Z	0	0	0.20625	0.625
1.33E+18	2020-11-29T21:44:18.000Z	0	0	0.106666667	0.473333333
1.33E+18	2020-11-29T21:32:50.000Z	0	0	0	0.066666667
1.33E+18	2020-11-29T18:08:39.000Z	0	0	0.4	0.5
1.33E+18	2020-11-29T18:00:01.000Z	17	14	0.261666667	0.413333333
1.33E+18	2020-11-29T13:05:03.000Z	0	0	0.3	0.466666667
1.33E+18	2020-11-29T13:00:53.000Z	4	0	0.35	0.65
1.33E+18	2020-11-29T12:55:06.000Z	0	0	0.6	0.8
1.33E+18	2020-11-29T12:55:06.000Z	1	0	0.6	0.8
1.33E+18	2020-11-29T12:55:06.000Z	0	0	0.6	0.8
1.33E+18	2020-11-29T12:01:03.000Z	1	0	0.258571429	0.537857143
1.33E+18	2020-11-29T11:22:00.000Z	0	0	0.5	0.5
1.33E+18	2020-11-29T11:20:04.000Z	0	0	0.3	0.466666667
1.33E+18	2020-11-29T11:00:57.000Z	1	0	0.4	0.433333333
1.33E+18	2020-11-29T10:30:19.000Z	0	0	0.118181818	0.45
1.33E+18	2020-11-29T10:10:17.000Z	0	0	0.477777778	0.644444444
1.33E+18	2020-11-29T08:45:44.000Z	0	0	0.258333333	0.35
1.33E+18	2020-11-29T08:35:02.000Z	0	0	0.3	0.466666667
1.33E+18	2020-11-29T08:00:45.000Z	0	0	0.27	0.39
1.33E+18	2020-11-28T22:47:26.000Z	1	0	-0.171428571	0.53452381
1.33E+18	2020-11-28T22:10:06.000Z	0	0	-0.025	0.125
1.33E+18	2020-11-28T20:28:46.000Z	0	0	0	0
1.33E+18	2020-11-28T19:00:20.000Z	0	0	0.45	0.7
1.33E+18	2020-11-28T17:57:02.000Z	0	1	0.318181818	0.477272727
1.33E+18	2020-11-28T17:52:02.000Z	0	0	0.7	0.8
1.33E+18	2020-11-28T16:58:39.000Z	15	0	-0.019166667	0.494166667
1.33E+18	2020-11-28T16:46:15.000Z	0	0	-0.018181818	0.236363636
1.33E+18	2020-11-28T16:45:07.000Z	0	0	0.7	0.8
1.33E+18	2020-11-28T16:28:34.000Z	0	0	-0.141666667	0.522222222
1.33E+18	2020-11-28T16:26:42.000Z	0	0	0.1	0.6
1.33E+18	2020-11-28T15:47:52.000Z	0	0	0	0
1.33E+18	2020-11-28T15:26:19.000Z	0	0	0	0.5
1.33E+18	2020-11-28T15:15:12.000Z	0	0	0.5	0.55
1.33E+18	2020-11-28T15:00:13.000Z	1	1	0.511111111	0.811111111
1.33E+18	2020-11-28T14:51:00.000Z	0	1	0.325	0.6
1.33E+18	2020-11-28T14:24:00.000Z	0	0	0.366666667	0.5
1.33E+18	2020-11-28T14:05:09.000Z	0	0	0.327272727	0.470909091
1.33E+18	2020-11-28T14:00:44.000Z	2	0	0.6	0.65
1.33E+18	2020-11-28T13:39:53.000Z	0	0	0	0.4375
1.33E+18	2020-11-28T12:01:21.000Z	6	2	0.5	0.5
1.33E+18	2020-11-28T11:30:16.000Z	0	0	0.277777778	0.533333333
1.33E+18	2020-11-28T11:30:05.000Z	0	0	0.277777778	0.533333333
1.33E+18	2020-11-28T11:30:02.000Z	1	1	0.277777778	0.533333333
1.33E+18	2020-11-28T10:30:39.000Z	0	0	0.7	0.8
1.33E+18	2020-11-28T10:26:44.000Z	0	0	-0.2	0.1
1.33E+18	2020-11-28T10:10:12.000Z	0	0	0.25	0.25
1.33E+18	2020-11-28T10:04:11.000Z	1	0	0	0.05
1.33E+18	2020-11-28T10:03:05.000Z	0	0	0.2	0.2
1.33E+18	2020-11-28T09:17:17.000Z	0	0	0.318181818	0.477272727
1.33E+18	2020-11-28T08:35:02.000Z	0	0	0.3	0.466666667
1.33E+18	2020-11-28T08:31:26.000Z	0	0	-0.192857143	0.6
1.33E+18	2020-11-28T08:00:52.000Z	0	0	0.27	0.39
1.33E+18	2020-11-28T02:25:24.000Z	1	0	-0.042857143	0.360714286
1.33E+18	2020-11-27T23:34:58.000Z	1	0	-0.2125	0.570833333
1.33E+18	2020-11-27T22:32:17.000Z	0	0	0	0
1.33E+18	2020-11-27T22:31:29.000Z	0	0	0.029166667	0.529166667
1.33E+18	2020-11-27T21:56:41.000Z	0	0	0.170995671	0.693722944
1.33E+18	2020-11-27T21:36:31.000Z	0	0	-0.125	0.375
1.33E+18	2020-11-27T21:20:02.000Z	2	0	0.36	0.62
1.33E+18	2020-11-27T20:24:17.000Z	0	0	0	0
1.33E+18	2020-11-27T20:08:33.000Z	0	0	-0.4	0.7
1.33E+18	2020-11-27T19:30:00.000Z	1	0	0.3	0.35
1.33E+18	2020-11-27T17:17:12.000Z	0	0	0.458333333	0.733333333
1.33E+18	2020-11-27T17:05:18.000Z	1	0	0.361904762	0.688095238
1.33E+18	2020-11-27T16:56:05.000Z	3	2	0.166666667	0.527777778
1.33E+18	2020-11-27T16:50:13.000Z	0	0	0.216666667	0.595238095
1.33E+18	2020-11-27T16:49:01.000Z	0	0	0.125	0.625
1.33E+18	2020-11-27T16:26:35.000Z	0	0	0.088636364	0.472727273
1.33E+18	2020-11-27T16:20:57.000Z	2	1	0.34375	0.46875
1.33E+18	2020-11-27T16:02:15.000Z	0	0	0.2	0.2
1.33E+18	2020-11-27T15:57:01.000Z	0	0	0	0
1.33E+18	2020-11-27T15:55:10.000Z	0	0	0.098787879	0.664848485
1.33E+18	2020-11-27T15:55:04.000Z	0	0	0.098787879	0.664848485
1.33E+18	2020-11-27T15:55:04.000Z	0	0	0.098787879	0.664848485
1.33E+18	2020-11-27T15:29:07.000Z	0	0	0.325	0.6
1.33E+18	2020-11-27T15:06:54.000Z	2	1	0	0
1.33E+18	2020-11-27T14:57:13.000Z	3	5	0.5	0.5
1.33E+18	2020-11-27T14:53:55.000Z	0	3	0.5	0.5
1.33E+18	2020-11-27T14:42:11.000Z	0	0	0	0.5
1.33E+18	2020-11-27T14:40:09.000Z	11	7	0.34375	0.46875
1.33E+18	2020-11-27T14:02:34.000Z	1	0	0.6	0.65
1.33E+18	2020-11-27T13:02:31.000Z	0	3	0.7	0.8
1.33E+18	2020-11-27T13:02:31.000Z	3	1	0.7	0.8
1.33E+18	2020-11-27T13:02:31.000Z	1	1	0.7	0.8
1.33E+18	2020-11-27T13:02:31.000Z	1	1	0.7	0.8
1.33E+18	2020-11-27T13:02:31.000Z	0	1	0.7	0.8
1.33E+18	2020-11-27T13:02:31.000Z	0	1	0.7	0.8
1.33E+18	2020-11-27T13:02:31.000Z	0	1	0.7	0.8
1.33E+18	2020-11-27T13:02:31.000Z	0	1	0.7	0.8
1.33E+18	2020-11-27T13:02:31.000Z	0	1	0.7	0.8
1.33E+18	2020-11-27T13:02:31.000Z	0	1	0.7	0.8
1.33E+18	2020-11-27T13:02:31.000Z	1	1	0.7	0.8
1.33E+18	2020-11-27T13:02:31.000Z	0	1	0.7	0.8
1.33E+18	2020-11-27T13:02:31.000Z	0	1	0.7	0.8
1.33E+18	2020-11-27T13:01:58.000Z	0	2	0.7	0.8
1.33E+18	2020-11-27T13:01:58.000Z	0	1	0.7	0.8
1.33E+18	2020-11-27T13:01:58.000Z	0	1	0.7	0.8
1.33E+18	2020-11-27T13:01:58.000Z	1	2	0.7	0.8
1.33E+18	2020-11-27T13:01:57.000Z	0	1	0.7	0.8
1.33E+18	2020-11-27T13:01:57.000Z	0	1	0.7	0.8
1.33E+18	2020-11-27T12:55:17.000Z	0	0	0	0
1.33E+18	2020-11-27T12:53:53.000Z	0	0	0.102777778	0.556944444
1.33E+18	2020-11-27T12:10:45.000Z	0	0	0.2	0.1
1.33E+18	2020-11-27T11:42:13.000Z	10	6	0.3	0.35
1.33E+18	2020-11-27T11:26:09.000Z	1	1	0.16	0.54
1.33E+18	2020-11-27T11:20:05.000Z	0	0	0.3	0.466666667
1.33E+18	2020-11-27T11:18:17.000Z	0	0	0	0.357142857
1.33E+18	2020-11-27T11:07:05.000Z	0	0	0	0
1.33E+18	2020-11-27T11:05:11.000Z	1	0	0.5	0.5
1.33E+18	2020-11-27T10:47:20.000Z	0	0	-0.5	0.2
1.33E+18	2020-11-27T10:39:00.000Z	0	0	0.13125	0.325
1.33E+18	2020-11-27T10:30:00.000Z	0	0	0.541666667	0.5
1.33E+18	2020-11-27T10:29:02.000Z	2	0	0.345454545	0.451515152
1.33E+18	2020-11-27T09:30:19.000Z	1	1	0.345454545	0.451515152
1.33E+18	2020-11-27T09:25:03.000Z	0	0	0	0
1.33E+18	2020-11-27T09:04:00.000Z	0	0	0.098787879	0.664848485
1.33E+18	2020-11-27T08:06:02.000Z	0	0	0.533333333	0.766666667
1.33E+18	2020-11-27T08:01:22.000Z	0	0	0.27	0.39
1.33E+18	2020-11-27T07:07:09.000Z	0	0	0.5	0.55
1.33E+18	2020-11-26T23:34:43.000Z	0	0	0.159090909	0.265151515
1.33E+18	2020-11-26T22:15:05.000Z	0	0	-0.208333333	0.5
1.33E+18	2020-11-26T21:23:38.000Z	0	0	-0.086363636	0.572727273
1.33E+18	2020-11-26T19:19:13.000Z	0	0	0.5	0.55
1.33E+18	2020-11-26T18:29:44.000Z	0	0	0	0
1.33E+18	2020-11-26T18:17:04.000Z	0	0	-0.3	0.4
1.33E+18	2020-11-26T17:15:14.000Z	0	0	0.333333333	0.525
1.33E+18	2020-11-26T17:15:10.000Z	0	0	0.333333333	0.525
1.33E+18	2020-11-26T17:15:05.000Z	1	1	0.333333333	0.525
1.33E+18	2020-11-26T15:28:58.000Z	1	1	0.7	0.8
1.33E+18	2020-11-26T14:03:23.000Z	1	0	0.6	0.65
1.33E+18	2020-11-26T13:32:37.000Z	0	0	-0.028053977	0.622727273
1.33E+18	2020-11-26T13:22:54.000Z	0	0	0.25	0.3
1.33E+18	2020-11-26T13:10:34.000Z	0	0	0.133333333	0.833333333
1.33E+18	2020-11-26T13:09:56.000Z	0	0	0.133333333	0.833333333
1.33E+18	2020-11-26T13:09:01.000Z	6	2	0.133333333	0.833333333
1.33E+18	2020-11-26T13:08:17.000Z	1	0	0.133333333	0.833333333
1.33E+18	2020-11-26T13:00:04.000Z	0	1	0.7	0.8
1.33E+18	2020-11-26T11:44:39.000Z	0	0	0.25	0.491666667
1.33E+18	2020-11-26T11:42:52.000Z	0	0	0.103030303	0.393939394
1.33E+18	2020-11-26T11:17:36.000Z	2	0	0.8	0.75
1.33E+18	2020-11-26T11:09:02.000Z	0	1	0.4	1
1.33E+18	2020-11-26T11:08:12.000Z	0	1	0.4	1
1.33E+18	2020-11-26T11:04:33.000Z	3	1	0	0.283333333
1.33E+18	2020-11-26T11:00:03.000Z	0	1	0.7	0.8
1.33E+18	2020-11-26T11:00:02.000Z	1	1	0.7	0.8
1.33E+18	2020-11-26T10:49:35.000Z	0	0	0.25	0.25
1.33E+18	2020-11-26T10:17:06.000Z	0	0	0	0
1.33E+18	2020-11-26T10:08:55.000Z	0	0	0	0
1.33E+18	2020-11-26T10:01:46.000Z	0	0	0.35	0.8
1.33E+18	2020-11-26T10:01:05.000Z	1	0	0	0
1.33E+18	2020-11-26T09:56:10.000Z	9	5	-0.058806818	0.470738636
1.33E+18	2020-11-26T09:56:01.000Z	0	0	-0.011363636	0.447727273
1.33E+18	2020-11-26T09:30:07.000Z	2	1	0.2	0.5
1.33E+18	2020-11-26T09:29:13.000Z	0	0	0.057575758	0.584848485
1.33E+18	2020-11-26T09:26:23.000Z	0	0	-0.049090909	0.571515152
1.33E+18	2020-11-26T09:25:03.000Z	0	0	0	0
1.33E+18	2020-11-26T08:41:42.000Z	0	0	0.125	0.944444444
1.33E+18	2020-11-26T08:35:04.000Z	0	0	0.3	0.466666667
1.33E+18	2020-11-26T08:31:24.000Z	2	0	1	0.3
1.33E+18	2020-11-26T08:08:12.000Z	1	0	0.5	0.5
1.33E+18	2020-11-26T08:01:16.000Z	0	0	0.27	0.39
1.33E+18	2020-11-26T07:10:03.000Z	0	0	0.5	0.6
1.33E+18	2020-11-25T23:51:08.000Z	1	1	0.2	0.283333333
1.33E+18	2020-11-25T23:21:20.000Z	0	0	-0.011363636	0.447727273
1.33E+18	2020-11-25T23:19:53.000Z	5	0	-0.011363636	0.447727273
1.33E+18	2020-11-25T23:18:54.000Z	2	0	-0.011363636	0.447727273
1.33E+18	2020-11-25T23:11:01.000Z	0	0	0.136363636	0.327272727
1.33E+18	2020-11-25T23:09:19.000Z	0	0	0.151515152	0.363636364
1.33E+18	2020-11-25T23:07:33.000Z	0	0	0.136363636	0.327272727
1.33E+18	2020-11-25T23:05:12.000Z	0	0	0.151515152	0.363636364
1.33E+18	2020-11-25T22:48:42.000Z	0	0	-0.4	0.5125
1.33E+18	2020-11-25T21:24:56.000Z	1	1	0.4	0.375
1.33E+18	2020-11-25T20:58:44.000Z	0	0	0.425	0.5875
1.33E+18	2020-11-25T20:22:34.000Z	0	0	0	1
1.33E+18	2020-11-25T20:20:07.000Z	3	0	0	0
1.33E+18	2020-11-25T19:05:14.000Z	0	0	0.098787879	0.664848485
1.33E+18	2020-11-25T19:05:06.000Z	0	0	0.098787879	0.664848485
1.33E+18	2020-11-25T19:05:06.000Z	0	0	0.098787879	0.664848485
1.33E+18	2020-11-25T17:45:54.000Z	0	0	-0.105	0.675
1.33E+18	2020-11-25T17:12:59.000Z	0	0	-0.204166667	0.8625
1.33E+18	2020-11-25T16:35:55.000Z	0	0	0	0
1.33E+18	2020-11-25T15:21:25.000Z	0	0	0.227272727	0.545454545
1.33E+18	2020-11-25T15:00:00.000Z	1	0	0.5	0.888888889
1.33E+18	2020-11-25T14:35:00.000Z	0	0	0.31875	0.44375
1.33E+18	2020-11-25T14:15:21.000Z	0	0	0.366666667	0.5
1.33E+18	2020-11-25T14:01:40.000Z	2	0	0.6	0.65
1.33E+18	2020-11-25T13:31:00.000Z	0	0	0.4	1
1.33E+18	2020-11-25T13:01:22.000Z	0	0	0.6	0.65
1.33E+18	2020-11-25T13:00:01.000Z	0	0	0.6	0.65
1.33E+18	2020-11-25T12:40:04.000Z	0	1	0.3	0.466666667
1.33E+18	2020-11-25T12:25:05.000Z	0	0	0.5	0.5
1.33E+18	2020-11-25T12:09:00.000Z	0	0	0.3	0.4
1.33E+18	2020-11-25T11:33:55.000Z	0	0	0.333333333	0.466666667
1.33E+18	2020-11-25T11:26:24.000Z	0	0	0.008333333	0.329166667
1.33E+18	2020-11-25T11:26:23.000Z	0	1	0.6	1
1.33E+18	2020-11-25T11:23:36.000Z	0	0	0	0
1.33E+18	2020-11-25T11:20:06.000Z	1	0	0.3	0.466666667
1.33E+18	2020-11-25T11:10:22.000Z	0	0	-0.5	1
1.33E+18	2020-11-25T11:04:10.000Z	0	0	0.4	0.433333333
1.33E+18	2020-11-25T10:41:26.000Z	0	0	0.125	0.5
1.33E+18	2020-11-25T10:40:39.000Z	5	3	-0.03125	0.41875
1.33E+18	2020-11-25T09:30:09.000Z	1	0	0.066666667	0.333333333
1.33E+18	2020-11-25T09:28:27.000Z	1	3	0.5	0.5
1.33E+18	2020-11-25T09:27:15.000Z	0	1	0.5	0.5
1.33E+18	2020-11-25T09:25:03.000Z	0	0	0	0
1.33E+18	2020-11-25T09:24:53.000Z	1	1	0.5	0.5
1.33E+18	2020-11-25T09:21:34.000Z	0	0	-0.007575758	0.348484848
1.33E+18	2020-11-25T08:35:04.000Z	1	0	0.3	0.466666667
1.33E+18	2020-11-25T08:01:15.000Z	0	0	0.27	0.39
1.33E+18	2020-11-25T05:30:55.000Z	0	0	0.416666667	0.5
1.33E+18	2020-11-24T20:43:45.000Z	0	0	-0.375	0.4
1.33E+18	2020-11-24T18:45:32.000Z	2	2	0.5	0.9
1.33E+18	2020-11-24T18:14:52.000Z	0	0	0	0.05
1.33E+18	2020-11-24T18:05:03.000Z	3	4	0.5	0.55
1.33E+18	2020-11-24T18:00:00.000Z	0	0	0.098787879	0.664848485
1.33E+18	2020-11-24T17:42:30.000Z	1	0	0.25	0.944444444
1.33E+18	2020-11-24T17:10:47.000Z	0	0	-0.05	0.15
1.33E+18	2020-11-24T17:01:44.000Z	0	0	0.5	0.6
1.33E+18	2020-11-24T17:01:18.000Z	0	0	0.242424242	0.681818182
1.33E+18	2020-11-24T16:38:39.000Z	0	0	0	0.125
1.33E+18	2020-11-24T16:27:23.000Z	1	0	0.027777778	0.411111111
1.33E+18	2020-11-24T15:32:57.000Z	0	0	-0.108333333	0.258333333
1.33E+18	2020-11-24T14:25:52.000Z	0	0	-0.004166667	0.183333333
1.33E+18	2020-11-24T14:05:13.000Z	0	0	0.327272727	0.470909091
1.33E+18	2020-11-24T14:01:17.000Z	2	1	0.6	0.65
1.33E+18	2020-11-24T14:00:46.000Z	0	0	0.25	0.525
1.33E+18	2020-11-24T13:44:33.000Z	0	0	0.091666667	0.45
1.33E+18	2020-11-24T13:30:00.000Z	0	0	0.6	0.65
1.33E+18	2020-11-24T12:27:37.000Z	0	0	0.316666667	0.5
1.33E+18	2020-11-24T12:12:10.000Z	0	0	0.5	0.5
1.33E+18	2020-11-24T12:05:25.000Z	0	0	0.26	0.26
1.33E+18	2020-11-24T11:51:43.000Z	9	3	0	0
1.33E+18	2020-11-24T11:50:28.000Z	0	0	-0.1625	0.2375
1.33E+18	2020-11-24T10:59:20.000Z	0	0	0.3	0.527777778
1.33E+18	2020-11-24T10:23:50.000Z	2	6	0.5	0.5
1.33E+18	2020-11-24T09:31:27.000Z	0	0	-0.4	0.4
1.33E+18	2020-11-24T09:30:23.000Z	0	0	-0.033333333	0.2
1.33E+18	2020-11-24T09:05:11.000Z	1	0	0.45	0.6
1.33E+18	2020-11-24T09:05:02.000Z	0	0	0.45	0.6
1.33E+18	2020-11-24T09:05:01.000Z	0	0	0.45	0.6
1.33E+18	2020-11-24T08:30:00.000Z	2	1	0.3	0.35
1.33E+18	2020-11-24T08:25:03.000Z	0	0	0.34375	0.46875
1.33E+18	2020-11-24T08:14:07.000Z	0	0	0	0
1.33E+18	2020-11-24T08:01:11.000Z	0	0	0.27	0.39
1.33E+18	2020-11-23T21:12:29.000Z	0	0	-0.3125	0.888888889
1.33E+18	2020-11-23T20:25:35.000Z	0	0	0	0
1.33E+18	2020-11-23T18:50:03.000Z	0	0	0.7	0.8
1.33E+18	2020-11-23T18:39:36.000Z	0	0	0	0.333333333
1.33E+18	2020-11-23T18:05:45.000Z	0	0	-0.4	0.35
1.33E+18	2020-11-23T17:54:11.000Z	5	1	0.09	0.476666667
1.33E+18	2020-11-23T17:37:21.000Z	0	0	0.178787879	0.541666667
1.33E+18	2020-11-23T17:05:13.000Z	0	0	0.45	0.7
1.33E+18	2020-11-23T17:05:09.000Z	0	0	0.45	0.7
1.33E+18	2020-11-23T17:05:05.000Z	0	0	0.45	0.7
1.33E+18	2020-11-23T17:00:38.000Z	5	2	0.316666667	0.5
1.33E+18	2020-11-23T16:36:03.000Z	0	0	-0.177083333	0.283333333
1.33E+18	2020-11-23T16:29:51.000Z	0	0	0.113636364	0.441477273
1.33E+18	2020-11-23T15:46:10.000Z	2	5	0.366666667	0.4
1.33E+18	2020-11-23T15:40:05.000Z	0	0	0.875	0.8
1.33E+18	2020-11-23T15:34:56.000Z	0	0	-0.266666667	0.866666667
1.33E+18	2020-11-23T15:00:00.000Z	0	0	0.5	0.5
1.33E+18	2020-11-23T14:55:10.000Z	0	3	0.098787879	0.664848485
1.33E+18	2020-11-23T14:55:05.000Z	0	0	0.098787879	0.664848485
1.33E+18	2020-11-23T14:55:05.000Z	0	1	0.098787879	0.664848485
1.33E+18	2020-11-23T14:49:20.000Z	0	0	0.7	0.8
1.33E+18	2020-11-23T14:10:00.000Z	0	0	0.445454545	0.584848485
1.33E+18	2020-11-23T14:01:44.000Z	1	0	0.6	0.65
1.33E+18	2020-11-23T14:01:19.000Z	0	0	-0.1	0.2
1.33E+18	2020-11-23T13:57:01.000Z	0	0	0.2	0.2
1.33E+18	2020-11-23T13:37:02.000Z	0	0	0.25	0.8
1.33E+18	2020-11-23T13:15:15.000Z	2	0	0.5	0.5
1.33E+18	2020-11-23T12:30:30.000Z	2	1	0.127272727	0.616666667
1.33E+18	2020-11-23T12:00:06.000Z	1	3	0.35	0.65
1.33E+18	2020-11-23T11:48:40.000Z	0	0	0.223484848	0.71969697
1.33E+18	2020-11-23T11:22:17.000Z	0	0	0.35	0.35
1.33E+18	2020-11-23T11:20:06.000Z	0	0	0.3	0.466666667
1.33E+18	2020-11-23T11:11:11.000Z	0	0	0.25	0.428571429
1.33E+18	2020-11-23T10:56:18.000Z	0	0	0.283333333	0.316666667
1.33E+18	2020-11-23T10:41:42.000Z	0	0	0.19	0.4
1.33E+18	2020-11-23T10:28:44.000Z	13	9	0.5	0.5
1.33E+18	2020-11-23T09:44:54.000Z	2	1	-0.125	0.375
1.33E+18	2020-11-23T09:30:04.000Z	4	3	0.5	0.55
1.33E+18	2020-11-23T09:15:05.000Z	0	0	0	0
1.33E+18	2020-11-23T08:37:57.000Z	0	0	0	1
1.33E+18	2020-11-23T08:35:03.000Z	0	0	0.3	0.466666667
1.33E+18	2020-11-23T08:03:43.000Z	0	1	0.7	0.8
1.33E+18	2020-11-23T08:03:09.000Z	1	1	0.7	0.8
1.33E+18	2020-11-23T08:02:30.000Z	0	1	0.7	0.8
1.33E+18	2020-11-23T08:01:53.000Z	2	1	0.7	0.8
1.33E+18	2020-11-23T08:01:16.000Z	0	0	0.27	0.39
1.33E+18	2020-11-23T08:01:00.000Z	0	1	0.7	0.8
1.33E+18	2020-11-23T05:57:18.000Z	0	0	0	0
1.33E+18	2020-11-22T23:01:29.000Z	0	0	0	0.125
1.33E+18	2020-11-22T22:33:08.000Z	0	0	0.3	0.575
1.33E+18	2020-11-22T20:06:00.000Z	0	0	0.25	0.525
1.33E+18	2020-11-22T19:16:15.000Z	1	0	0.033333333	0.066666667
1.33E+18	2020-11-22T19:15:05.000Z	2	0	0.033333333	0.066666667
1.33E+18	2020-11-22T18:30:11.000Z	0	0	0.3	0.466666667
1.33E+18	2020-11-22T18:00:19.000Z	9	4	0.3	0.575
1.33E+18	2020-11-22T18:00:00.000Z	1	0	0.098787879	0.664848485
1.33E+18	2020-11-22T17:52:03.000Z	0	0	0	1
1.33E+18	2020-11-22T15:36:40.000Z	6	4	-0.1	0.197222222
1.33E+18	2020-11-22T15:36:34.000Z	2	2	0.122727273	0.260479798
1.33E+18	2020-11-22T15:36:25.000Z	5	3	-0.05	0.4
1.33E+18	2020-11-22T15:36:17.000Z	24	19	0.177777778	0.422222222
1.33E+18	2020-11-22T15:25:05.000Z	0	0	0.6	0.65
1.33E+18	2020-11-22T14:48:24.000Z	1	0	0	0
1.33E+18	2020-11-22T14:30:00.000Z	0	0	0.16	0.54
1.33E+18	2020-11-22T14:14:09.000Z	0	0	0.5	0.5
1.33E+18	2020-11-22T14:00:54.000Z	1	0	0.6	0.65
1.33E+18	2020-11-22T13:58:38.000Z	0	0	0	0.533333333
1.33E+18	2020-11-22T13:47:54.000Z	1	0	0	0
1.33E+18	2020-11-22T11:41:57.000Z	20	7	-0.25	1
1.33E+18	2020-11-22T11:40:25.000Z	0	0	-0.055681818	0.240530303
1.33E+18	2020-11-22T10:50:53.000Z	0	0	0.125	0.625
1.33E+18	2020-11-22T10:48:16.000Z	0	0	0.166666667	0.533333333
1.33E+18	2020-11-22T10:30:00.000Z	1	1	0.3	0.35
1.33E+18	2020-11-22T10:15:09.000Z	2	1	0.45	0.7
1.33E+18	2020-11-22T10:10:12.000Z	1	1	0.371428571	0.708928571
1.33E+18	2020-11-22T10:01:29.000Z	4	1	0.361111111	0.655555556
1.33E+18	2020-11-22T09:00:16.000Z	0	0	0	0
1.33E+18	2020-11-22T09:00:11.000Z	1	0	0	0
1.33E+18	2020-11-22T09:00:09.000Z	0	0	0	0
1.33E+18	2020-11-22T08:51:58.000Z	1	0	0.7	0.8
1.33E+18	2020-11-22T08:35:02.000Z	1	1	0.3	0.466666667
1.33E+18	2020-11-22T08:00:42.000Z	0	0	0.27	0.39
1.33E+18	2020-11-22T08:00:00.000Z	1	0	0.55	0.8
1.33E+18	2020-11-22T00:55:11.000Z	0	0	0.25	0.333333333
1.33E+18	2020-11-21T23:52:57.000Z	0	0	0.1	0.1625
1.33E+18	2020-11-21T23:31:53.000Z	0	0	0	0
1.33E+18	2020-11-21T22:25:20.000Z	2	0	0.03125	0.59375
1.33E+18	2020-11-21T21:23:40.000Z	0	0	0.096818182	0.771363636
1.33E+18	2020-11-21T21:14:55.000Z	1	0	0.311428571	0.364285714
1.33E+18	2020-11-21T21:13:51.000Z	1	0	-0.143181818	0.661363636
1.33E+18	2020-11-21T21:13:21.000Z	0	0	0	0
1.33E+18	2020-11-21T21:13:01.000Z	0	0	0	0
1.33E+18	2020-11-21T21:11:45.000Z	1	0	0.068181818	0.75
1.33E+18	2020-11-21T21:11:01.000Z	0	0	0.209090909	0.848484848
1.33E+18	2020-11-21T21:10:47.000Z	0	0	0	0
1.33E+18	2020-11-21T21:09:54.000Z	0	0	0	0
1.33E+18	2020-11-21T21:09:13.000Z	0	0	0	0
1.33E+18	2020-11-21T21:08:36.000Z	1	0	0.25	0.7
1.33E+18	2020-11-21T21:08:25.000Z	1	0	0.258333333	0.55
1.33E+18	2020-11-21T21:06:02.000Z	7	0	0.208333333	0.5
1.33E+18	2020-11-21T21:05:23.000Z	0	0	0.15	0.6
1.33E+18	2020-11-21T21:04:36.000Z	1	0	0.185	0.386666667
1.33E+18	2020-11-21T20:31:47.000Z	1	0	0.0375	0.31875
1.33E+18	2020-11-21T20:30:59.000Z	1	0	-0.024318182	0.576856061
1.33E+18	2020-11-21T20:05:04.000Z	5	1	0.25	0.4
1.33E+18	2020-11-21T20:04:37.000Z	1	0	-0.07012987	0.430519481
1.33E+18	2020-11-21T19:23:32.000Z	1	0	0.361666667	0.32
1.33E+18	2020-11-21T19:15:34.000Z	1	0	0.046212121	0.390909091
1.33E+18	2020-11-21T19:01:09.000Z	0	0	0.7	0.8
1.33E+18	2020-11-21T19:00:26.000Z	0	0	0.7	0.8
1.33E+18	2020-11-21T19:00:26.000Z	0	1	0.7	0.8
1.33E+18	2020-11-21T18:30:00.000Z	0	0	0.167727273	0.455
1.33E+18	2020-11-21T18:26:32.000Z	0	0	0	0.1
1.33E+18	2020-11-21T18:00:18.000Z	9	4	0.05	0.35
1.33E+18	2020-11-21T17:57:00.000Z	0	0	0	0
1.33E+18	2020-11-21T17:50:59.000Z	0	0	-0.5	1
1.33E+18	2020-11-21T17:38:00.000Z	4	1	-0.4	0.4
1.33E+18	2020-11-21T17:07:00.000Z	0	0	0.433333333	0.533333333
1.33E+18	2020-11-21T15:34:25.000Z	0	0	-0.166666667	1
1.33E+18	2020-11-21T15:15:11.000Z	0	0	0.5	0.5
1.33E+18	2020-11-21T15:07:47.000Z	0	0	-0.125	0.375
1.33E+18	2020-11-21T14:46:56.000Z	0	0	0.227272727	0.545454545
1.33E+18	2020-11-21T14:01:03.000Z	2	0	0.6	0.65
1.33E+18	2020-11-21T14:00:15.000Z	0	1	0.25	0.75
1.33E+18	2020-11-21T13:18:52.000Z	0	0	0	0.125
1.33E+18	2020-11-21T13:18:13.000Z	0	0	0	0.1875
1.33E+18	2020-11-21T12:17:18.000Z	0	0	0.318181818	0.477272727
1.33E+18	2020-11-21T12:15:32.000Z	0	0	0.6	0.65
1.33E+18	2020-11-21T11:55:00.000Z	0	0	0.316666667	0.5
1.33E+18	2020-11-21T11:20:03.000Z	0	0	0.3	0.466666667
1.33E+18	2020-11-21T11:08:09.000Z	0	0	-0.1	0.3
1.33E+18	2020-11-21T10:58:39.000Z	0	0	-0.5	0.9
1.33E+18	2020-11-21T10:23:05.000Z	0	0	0.063636364	0.322727273
1.33E+18	2020-11-21T10:10:26.000Z	0	0	0.220238095	0.470238095
1.33E+18	2020-11-21T10:00:38.000Z	7	4	0.3	0.35
1.33E+18	2020-11-21T10:00:00.000Z	1	0	0.098787879	0.664848485
1.33E+18	2020-11-21T09:46:17.000Z	0	0	0	0
1.33E+18	2020-11-21T09:46:13.000Z	1	0	-0.083333333	0.533333333
1.33E+18	2020-11-21T09:30:16.000Z	0	1	0.25	0.4
1.33E+18	2020-11-21T09:30:00.000Z	1	1	0.6	0.65
1.33E+18	2020-11-21T09:23:00.000Z	2	1	0.108888889	0.316752137
1.33E+18	2020-11-21T09:10:52.000Z	0	0	0	0
1.33E+18	2020-11-21T09:03:00.000Z	5	0	0.34375	0.46875
1.33E+18	2020-11-21T08:54:12.000Z	3	1	-0.111111111	0.222222222
1.33E+18	2020-11-21T08:36:52.000Z	0	0	0.25	0.8125
1.33E+18	2020-11-21T08:35:02.000Z	0	0	0.3	0.466666667
1.33E+18	2020-11-21T08:30:00.000Z	1	1	0.16	0.54
1.33E+18	2020-11-21T08:14:35.000Z	1	0	0.214285714	0.571428571
1.33E+18	2020-11-21T08:00:52.000Z	0	0	0.27	0.39
1.33E+18	2020-11-21T02:47:30.000Z	0	0	0	0
1.33E+18	2020-11-21T00:43:56.000Z	1	0	0.1	1
1.33E+18	2020-11-20T20:42:36.000Z	0	0	-0.188888889	0.466666667
1.33E+18	2020-11-20T19:16:22.000Z	0	0	-0.03125	0.690972222
1.33E+18	2020-11-20T19:03:58.000Z	0	0	0	0
1.33E+18	2020-11-20T18:55:06.000Z	0	0	0.5	0.5
1.33E+18	2020-11-20T18:55:06.000Z	0	0	0.5	0.5
1.33E+18	2020-11-20T18:55:04.000Z	0	0	0.5	0.5
1.33E+18	2020-11-20T18:43:13.000Z	0	0	0.301136364	0.522727273
1.33E+18	2020-11-20T18:09:27.000Z	0	0	-0.10625	0.7875
1.33E+18	2020-11-20T18:04:53.000Z	0	0	-0.166666667	0.333333333
1.33E+18	2020-11-20T18:04:52.000Z	0	1	0.06	0.47
1.33E+18	2020-11-20T18:03:32.000Z	0	0	0.021022727	0.217613636
1.33E+18	2020-11-20T17:30:25.000Z	0	0	0.45	0.7
1.33E+18	2020-11-20T17:30:20.000Z	0	0	0	0
1.33E+18	2020-11-20T17:21:06.000Z	0	0	0	0
1.33E+18	2020-11-20T17:11:28.000Z	1	0	0.25	0.2
1.33E+18	2020-11-20T16:27:24.000Z	0	0	0	0
1.33E+18	2020-11-20T16:12:47.000Z	3	0	0.154545455	0.475151515
1.33E+18	2020-11-20T16:07:37.000Z	0	0	0	0
1.33E+18	2020-11-20T16:05:11.000Z	0	0	0	0
1.33E+18	2020-11-20T16:05:00.000Z	0	0	0.5	0.5
1.33E+18	2020-11-20T16:02:37.000Z	0	0	-0.9765625	0.9
1.33E+18	2020-11-20T16:00:58.000Z	4	4	0.166666667	0.625
1.33E+18	2020-11-20T15:46:08.000Z	26	38	0.25	0.75
1.33E+18	2020-11-20T15:30:00.000Z	0	0	0.3	0.35
1.33E+18	2020-11-20T15:28:52.000Z	0	1	0.083333333	0.402380952
1.33E+18	2020-11-20T15:18:46.000Z	0	0	0.15	0.4
1.33E+18	2020-11-20T15:17:47.000Z	2	3	0.1	0.278571429
1.33E+18	2020-11-20T15:06:13.000Z	1	0	0.5	0.5
1.33E+18	2020-11-20T14:54:22.000Z	20	7	0	1
1.33E+18	2020-11-20T14:45:33.000Z	5	1	0	0
1.33E+18	2020-11-20T14:05:13.000Z	0	0	0.327272727	0.470909091
1.33E+18	2020-11-20T14:01:34.000Z	1	0	0.6	0.65
1.33E+18	2020-11-20T13:54:14.000Z	0	0	-0.2	0.5
1.33E+18	2020-11-20T13:37:01.000Z	1	0	0.344444444	0.6
1.33E+18	2020-11-20T12:51:31.000Z	0	0	0.16	0.54
1.33E+18	2020-11-20T12:47:10.000Z	0	0	0.291193182	0.545454545
1.33E+18	2020-11-20T12:31:14.000Z	0	0	0	0.1875
1.33E+18	2020-11-20T12:03:24.000Z	0	0	-0.025	0.2
1.33E+18	2020-11-20T11:58:41.000Z	0	0	0	0.05
1.33E+18	2020-11-20T11:31:44.000Z	5	0	0	0.75
1.33E+18	2020-11-20T11:04:30.000Z	0	0	0	0.0625
1.33E+18	2020-11-20T10:49:28.000Z	0	0	0.25	0.55
1.33E+18	2020-11-20T10:30:00.000Z	0	0	0.541666667	0.5
1.33E+18	2020-11-20T10:00:37.000Z	6	5	0.5	0.5
1.33E+18	2020-11-20T09:35:54.000Z	0	0	-0.014545455	0.629090909
1.33E+18	2020-11-20T09:30:17.000Z	0	0	0	0
1.33E+18	2020-11-20T08:45:06.000Z	7	7	0.225	0.5
1.33E+18	2020-11-20T08:35:03.000Z	0	0	0.3	0.466666667
1.33E+18	2020-11-20T08:11:22.000Z	0	0	0.25	0.25
1.33E+18	2020-11-20T08:01:26.000Z	0	0	0.27	0.39
1.33E+18	2020-11-20T07:20:02.000Z	0	0	0.5	0.6
1.33E+18	2020-11-20T06:41:09.000Z	1	0	0.2	0.9
1.33E+18	2020-11-19T22:32:35.000Z	0	0	0.1	0.4
1.33E+18	2020-11-19T22:15:06.000Z	0	1	0.366666667	0.5
1.33E+18	2020-11-19T21:32:03.000Z	0	0	-0.075	0.347916667
1.33E+18	2020-11-19T21:21:24.000Z	0	0	-0.155555556	0.288888889
1.33E+18	2020-11-19T20:14:13.000Z	0	0	0.5	1
1.33E+18	2020-11-19T20:09:14.000Z	1	0	0	0
1.33E+18	2020-11-19T20:08:37.000Z	1	0	0.3	0.6
1.33E+18	2020-11-19T20:06:45.000Z	1	0	0	0
1.33E+18	2020-11-19T20:05:18.000Z	0	0	0.5	0.5
1.33E+18	2020-11-19T20:02:46.000Z	0	0	-0.325	0.448333333
1.33E+18	2020-11-19T20:01:50.000Z	0	0	-0.010416667	0.433333333
1.33E+18	2020-11-19T19:30:00.000Z	2	3	0.6	0.65
1.33E+18	2020-11-19T19:21:23.000Z	4	1	0	0
1.33E+18	2020-11-19T19:16:57.000Z	1	0	0.5	0.5
1.33E+18	2020-11-19T19:11:58.000Z	0	0	-0.6	0.9
1.33E+18	2020-11-19T19:05:25.000Z	0	0	0	0
1.33E+18	2020-11-19T19:01:59.000Z	0	2	0	0
1.33E+18	2020-11-19T18:22:14.000Z	0	0	-0.104166667	0.895833333
1.33E+18	2020-11-19T18:12:54.000Z	0	0	-0.208333333	0.4
1.33E+18	2020-11-19T18:02:43.000Z	0	0	0.3	0.466666667
1.33E+18	2020-11-19T17:54:15.000Z	0	0	-0.15625	0.3
1.33E+18	2020-11-19T17:50:17.000Z	0	0	0	0
1.33E+18	2020-11-19T17:49:00.000Z	0	0	0.4453125	0.416666667
1.33E+18	2020-11-19T17:43:59.000Z	0	0	0.5	0.5
1.33E+18	2020-11-19T17:38:01.000Z	0	0	0	0.1
1.33E+18	2020-11-19T17:20:27.000Z	0	0	0.585625	0.75
1.33E+18	2020-11-19T17:15:03.000Z	1	1	0.442424242	0.581818182
1.33E+18	2020-11-19T17:14:38.000Z	0	0	-0.088333333	0.62
1.33E+18	2020-11-19T17:11:12.000Z	0	0	0.316666667	0.5
1.33E+18	2020-11-19T17:07:24.000Z	0	0	0.333333333	0.666666667
1.33E+18	2020-11-19T17:05:13.000Z	0	0	0.440625	0.75
1.33E+18	2020-11-19T16:49:26.000Z	0	0	0	0
1.33E+18	2020-11-19T16:48:17.000Z	0	0	0.340625	0.420833333
1.33E+18	2020-11-19T16:34:55.000Z	0	0	0.363636364	0.522727273
1.33E+18	2020-11-19T16:30:33.000Z	0	1	0.167727273	0.455
1.33E+18	2020-11-19T16:30:11.000Z	1	2	0.167727273	0.455
1.33E+18	2020-11-19T16:02:00.000Z	6	0	-0.03125	0.41875
1.33E+18	2020-11-19T15:50:06.000Z	0	0	-0.033333333	0.533333333
1.33E+18	2020-11-19T15:49:14.000Z	0	2	0.3125	0.4625
1.33E+18	2020-11-19T15:39:09.000Z	0	0	0	0
1.33E+18	2020-11-19T15:30:40.000Z	2	2	0.127272727	0.616666667
1.33E+18	2020-11-19T15:14:55.000Z	0	0	0.166666667	0.333333333
1.33E+18	2020-11-19T15:07:46.000Z	0	0	-0.04375	0.540972222
1.33E+18	2020-11-19T15:00:10.000Z	0	0	0.65	0.983333333
1.33E+18	2020-11-19T14:46:21.000Z	0	0	0.1	0.6
1.33E+18	2020-11-19T14:33:01.000Z	0	0	0.116326531	0.53877551
1.33E+18	2020-11-19T14:22:35.000Z	0	0	0	0
1.33E+18	2020-11-19T14:07:00.000Z	7	2	0.34375	0.46875
1.33E+18	2020-11-19T14:01:18.000Z	1	0	0.6	0.65
1.33E+18	2020-11-19T14:00:02.000Z	0	0	0.277777778	0.533333333
1.33E+18	2020-11-19T13:35:26.000Z	0	0	0.05	0.15
1.33E+18	2020-11-19T13:34:27.000Z	0	0	0.208333333	0.4
1.33E+18	2020-11-19T13:33:18.000Z	0	0	0.544444444	0.711111111
1.33E+18	2020-11-19T13:28:40.000Z	0	0	-0.120833333	0.520833333
1.33E+18	2020-11-19T13:07:45.000Z	0	0	0.021590909	0.497727273
1.33E+18	2020-11-19T13:02:20.000Z	0	0	0.544444444	0.711111111
1.33E+18	2020-11-19T13:01:41.000Z	0	0	0.212121212	0.351515152
1.33E+18	2020-11-19T13:00:34.000Z	0	0	0.2	0.2
1.33E+18	2020-11-19T12:56:39.000Z	0	0	-0.316666667	0.516666667
1.33E+18	2020-11-19T12:32:46.000Z	0	0	0	0
1.33E+18	2020-11-19T12:32:02.000Z	0	0	0	0
1.33E+18	2020-11-19T12:08:57.000Z	0	0	-0.016666667	0.191666667
1.33E+18	2020-11-19T12:03:33.000Z	0	1	0.25	0.5625
1.33E+18	2020-11-19T11:20:06.000Z	0	0	0.3	0.466666667
1.33E+18	2020-11-19T11:00:04.000Z	0	0	0.7	0.8
1.33E+18	2020-11-19T11:00:04.000Z	1	0	0.7	0.8
1.33E+18	2020-11-19T11:00:03.000Z	0	0	0.7	0.8
1.33E+18	2020-11-19T10:45:34.000Z	1	0	0.333333333	0.466666667
1.33E+18	2020-11-19T10:37:54.000Z	8	4	0.242424242	0.348484848
1.33E+18	2020-11-19T10:32:03.000Z	0	0	0	0
1.33E+18	2020-11-19T09:50:59.000Z	3	1	0	0
1.33E+18	2020-11-19T09:50:20.000Z	2	0	-0.166666667	0.433333333
1.33E+18	2020-11-19T09:39:26.000Z	2	1	0	0
1.33E+18	2020-11-19T09:32:43.000Z	0	0	0	0.5
1.33E+18	2020-11-19T08:55:04.000Z	0	0	0.5	0.5
1.33E+18	2020-11-19T08:55:04.000Z	1	1	0.5	0.5
1.33E+18	2020-11-19T08:55:03.000Z	0	1	0.5	0.5
1.33E+18	2020-11-19T08:47:32.000Z	1	0	0	0.666666667
1.33E+18	2020-11-19T08:35:03.000Z	0	0	0.3	0.466666667
1.33E+18	2020-11-19T08:17:43.000Z	1	0	-0.116666667	0.433333333
1.33E+18	2020-11-19T08:13:37.000Z	0	0	-0.008333333	0.65462963
1.33E+18	2020-11-19T08:08:11.000Z	0	0	0.1875	0.4375
1.33E+18	2020-11-19T08:02:17.000Z	0	1	0.7	0.8
1.33E+18	2020-11-19T08:01:44.000Z	0	1	0.7	0.8
1.33E+18	2020-11-19T08:01:19.000Z	0	0	0.27	0.39
1.33E+18	2020-11-19T08:01:13.000Z	1	1	0.7	0.8
1.33E+18	2020-11-19T08:00:56.000Z	8	10	-0.058806818	0.470738636
1.33E+18	2020-11-19T08:00:40.000Z	2	3	0.7	0.8
1.33E+18	2020-11-19T08:00:06.000Z	0	1	0.7	0.8
1.33E+18	2020-11-19T07:05:02.000Z	0	0	0.3	0.466666667
1.33E+18	2020-11-19T01:04:19.000Z	0	0	-0.096153846	0.269230769
1.33E+18	2020-11-18T23:38:13.000Z	3	2	0.25	0.54375
1.33E+18	2020-11-18T23:26:58.000Z	5	0	0.068181818	0.227272727
1.33E+18	2020-11-18T23:01:14.000Z	1	0	0	0
1.33E+18	2020-11-18T22:33:52.000Z	2	0	0.227272727	0.545454545
1.33E+18	2020-11-18T22:32:57.000Z	3	0	0.465	0.624166667
1.33E+18	2020-11-18T22:31:16.000Z	0	0	0.6	0.9
1.33E+18	2020-11-18T22:30:55.000Z	13	9	-0.092857143	0.5
1.33E+18	2020-11-18T22:25:21.000Z	1	0	0.6	0.6
1.33E+18	2020-11-18T21:41:18.000Z	5	1	0.9	0.9
1.33E+18	2020-11-18T21:37:13.000Z	4	4	-0.235416667	0.45625
1.33E+18	2020-11-18T21:27:14.000Z	6	4	0.1	0.278571429
1.33E+18	2020-11-18T21:22:55.000Z	0	0	0	0
1.33E+18	2020-11-18T21:11:22.000Z	18	9	0	0
1.33E+18	2020-11-18T21:07:43.000Z	0	0	0.208333333	0.5
1.33E+18	2020-11-18T21:01:25.000Z	0	0	0	0
1.33E+18	2020-11-18T20:50:00.000Z	0	0	0	0
1.33E+18	2020-11-18T20:38:03.000Z	0	0	0.316666667	0.5
1.33E+18	2020-11-18T20:31:51.000Z	0	1	0.033333333	0.216666667
1.33E+18	2020-11-18T20:29:05.000Z	1	0	-0.375	0.4
1.33E+18	2020-11-18T20:15:38.000Z	1	0	0.5	0.888888889
1.33E+18	2020-11-18T20:05:08.000Z	3	2	0.25	0.4
1.33E+18	2020-11-18T19:27:12.000Z	13	7	0.316666667	0.5
1.33E+18	2020-11-18T19:03:26.000Z	0	0	0.170909091	0.423181818
1.33E+18	2020-11-18T18:50:58.000Z	1	0	0.7	0.8
1.33E+18	2020-11-18T18:30:44.000Z	0	0	0.3	0.466666667
1.33E+18	2020-11-18T18:23:10.000Z	1	1	0.15	0.45
1.33E+18	2020-11-18T18:22:26.000Z	1	0	0.238636364	0.439393939
1.33E+18	2020-11-18T18:05:16.000Z	0	0	0.34375	0.46875
1.33E+18	2020-11-18T18:00:25.000Z	4	2	0.3	0.35
1.33E+18	2020-11-18T17:08:49.000Z	0	0	0.227272727	0.545454545
1.33E+18	2020-11-18T17:04:49.000Z	0	0	0	0
1.33E+18	2020-11-18T16:47:04.000Z	0	0	0.016666667	0.45
1.33E+18	2020-11-18T16:42:36.000Z	1	1	0	0
1.33E+18	2020-11-18T16:39:44.000Z	0	0	0	0
1.33E+18	2020-11-18T16:30:09.000Z	1	1	0.4	0.4
1.33E+18	2020-11-18T16:30:04.000Z	2	2	0.442424242	0.581818182
1.33E+18	2020-11-18T16:27:18.000Z	0	0	0.4	0.9
1.33E+18	2020-11-18T16:16:36.000Z	0	0	0.0625	0.7
1.33E+18	2020-11-18T16:07:41.000Z	1	0	0.35	0.4
1.33E+18	2020-11-18T16:02:16.000Z	1	0	0.35	0.4
1.33E+18	2020-11-18T15:46:41.000Z	3	0	0	0
1.33E+18	2020-11-18T15:25:45.000Z	0	0	-0.0625	0.2375
1.33E+18	2020-11-18T15:09:35.000Z	0	0	0.233333333	0.366666667
1.33E+18	2020-11-18T14:34:27.000Z	0	0	0.4125	0.55
1.33E+18	2020-11-18T14:25:48.000Z	0	0	-0.5	0.75
1.33E+18	2020-11-18T14:05:13.000Z	0	0	-0.0625	0.2375
1.33E+18	2020-11-18T14:01:42.000Z	1	0	0.6	0.65
1.33E+18	2020-11-18T13:26:40.000Z	0	0	0	0
1.33E+18	2020-11-18T13:15:11.000Z	3	3	0.345454545	0.451515152
1.33E+18	2020-11-18T13:06:23.000Z	0	0	0	0
1.33E+18	2020-11-18T12:51:06.000Z	0	0	0.227272727	0.545454545
1.33E+18	2020-11-18T12:35:26.000Z	1	0	0.5	0.8
1.33E+18	2020-11-18T12:30:42.000Z	0	1	0.7	0.8
1.33E+18	2020-11-18T12:30:42.000Z	0	1	0.7	0.8
1.33E+18	2020-11-18T12:30:42.000Z	0	1	0.7	0.8
1.33E+18	2020-11-18T12:30:42.000Z	1	2	0.7	0.8
1.33E+18	2020-11-18T12:30:42.000Z	0	1	0.7	0.8
1.33E+18	2020-11-18T12:30:42.000Z	0	1	0.7	0.8
1.33E+18	2020-11-18T12:30:42.000Z	0	1	0.7	0.8
1.33E+18	2020-11-18T12:30:42.000Z	0	1	0.7	0.8
1.33E+18	2020-11-18T12:30:42.000Z	0	1	0.7	0.8
1.33E+18	2020-11-18T12:30:42.000Z	2	1	0.7	0.8
1.33E+18	2020-11-18T12:30:42.000Z	0	2	0.7	0.8
1.33E+18	2020-11-18T12:30:42.000Z	1	1	0.7	0.8
1.33E+18	2020-11-18T12:30:31.000Z	0	2	0.7	0.8
1.33E+18	2020-11-18T12:30:31.000Z	2	3	0.7	0.8
1.33E+18	2020-11-18T12:30:31.000Z	0	1	0.7	0.8
1.33E+18	2020-11-18T12:30:31.000Z	0	1	0.7	0.8
1.33E+18	2020-11-18T12:30:31.000Z	0	1	0.7	0.8
1.33E+18	2020-11-18T12:30:31.000Z	0	1	0.7	0.8
1.33E+18	2020-11-18T12:30:31.000Z	1	2	0.7	0.8
1.33E+18	2020-11-18T12:05:22.000Z	0	0	0	0
1.33E+18	2020-11-18T12:01:13.000Z	0	0	0.5	0.5
1.33E+18	2020-11-18T11:56:22.000Z	0	0	0.482142857	0.467857143
1.33E+18	2020-11-18T11:47:17.000Z	0	1	0	0
1.33E+18	2020-11-18T11:44:10.000Z	0	0	0.25	0.25
1.33E+18	2020-11-18T11:41:55.000Z	0	0	0.15	0.65
1.33E+18	2020-11-18T11:38:28.000Z	1	0	0.275	0.25
1.33E+18	2020-11-18T11:33:11.000Z	2	0	0.5	0.5
1.33E+18	2020-11-18T11:31:55.000Z	0	0	0.325	0.5
1.33E+18	2020-11-18T11:20:53.000Z	0	0	0	0
1.33E+18	2020-11-18T10:55:08.000Z	0	0	0.277777778	0.533333333
1.33E+18	2020-11-18T10:55:04.000Z	0	2	0.277777778	0.533333333
1.33E+18	2020-11-18T10:55:03.000Z	1	0	0.277777778	0.533333333
1.33E+18	2020-11-18T10:53:07.000Z	0	0	0.4125	0.55
1.33E+18	2020-11-18T10:51:39.000Z	0	0	0	0.066666667
1.33E+18	2020-11-18T10:48:54.000Z	0	0	0	0.333333333
1.33E+18	2020-11-18T10:48:13.000Z	0	0	0.1	0.2
1.33E+18	2020-11-18T10:36:37.000Z	0	1	0	0
1.33E+18	2020-11-18T10:20:48.000Z	0	0	0	1
1.33E+18	2020-11-18T10:18:00.000Z	2	2	0.214285714	0.428571429
1.33E+18	2020-11-18T10:16:08.000Z	2	0	-0.475	0.675
1.33E+18	2020-11-18T09:50:59.000Z	0	0	0.177777778	0.230555556
1.33E+18	2020-11-18T09:48:14.000Z	0	0	-0.05	0.7
1.33E+18	2020-11-18T09:46:16.000Z	102	33	0.6	1
1.33E+18	2020-11-18T09:45:51.000Z	0	0	-0.5	1
1.33E+18	2020-11-18T09:35:04.000Z	1	0	0.5	0.6
1.33E+18	2020-11-18T09:27:49.000Z	0	0	-1	1
1.33E+18	2020-11-18T09:15:09.000Z	0	0	0.345454545	0.451515152
1.33E+18	2020-11-18T09:15:06.000Z	0	1	0	0
1.33E+18	2020-11-18T09:07:26.000Z	1	0	-0.05	0.1
1.33E+18	2020-11-18T08:44:54.000Z	1	0	-0.15625	0.4125
1.33E+18	2020-11-18T08:26:35.000Z	0	0	0	0.066666667
1.33E+18	2020-11-18T08:05:47.000Z	0	0	-0.325	1
1.33E+18	2020-11-18T08:01:20.000Z	0	0	0.27	0.39
1.33E+18	2020-11-18T08:00:24.000Z	7	6	0.05	0.35
1.33E+18	2020-11-18T00:59:44.000Z	0	0	-0.1	0.05
1.33E+18	2020-11-17T23:07:12.000Z	1	0	0.032857143	0.329047619
1.33E+18	2020-11-17T22:48:18.000Z	0	0	-0.145833333	0.270833333
1.33E+18	2020-11-17T22:00:54.000Z	0	0	-0.325	0.508333333
1.33E+18	2020-11-17T21:34:41.000Z	2	0	-0.05625	0.575
1.33E+18	2020-11-17T21:15:14.000Z	0	0	0	0.3
1.33E+18	2020-11-17T20:44:54.000Z	7	0	-0.346428571	0.514880952
1.33E+18	2020-11-17T20:01:55.000Z	0	0	-0.155	0.883333333
1.33E+18	2020-11-17T19:57:48.000Z	0	0	0.133333333	0.266666667
1.33E+18	2020-11-17T19:51:36.000Z	0	0	-0.166666667	0.166666667
1.33E+18	2020-11-17T19:30:06.000Z	0	0	0	0
1.33E+18	2020-11-17T19:28:02.000Z	0	0	0	0
1.33E+18	2020-11-17T19:01:09.000Z	0	1	0.566666667	0.816666667
1.33E+18	2020-11-17T19:01:06.000Z	14	7	0.25	0.4
1.33E+18	2020-11-17T18:45:28.000Z	0	0	0	0
1.33E+18	2020-11-17T18:37:25.000Z	0	0	0	0
1.33E+18	2020-11-17T18:30:31.000Z	0	0	0.183333333	0.744444444
1.33E+18	2020-11-17T18:28:35.000Z	1	0	-0.5	1
1.33E+18	2020-11-17T18:10:04.000Z	1	0	0.175	0.275
1.33E+18	2020-11-17T18:05:05.000Z	4	2	0.5	0.5
1.33E+18	2020-11-17T18:00:01.000Z	1	3	-0.15	0.238461538
1.33E+18	2020-11-17T18:00:01.000Z	2	1	0.5	0.888888889
1.33E+18	2020-11-17T17:56:02.000Z	2	1	0.318181818	0.477272727
1.33E+18	2020-11-17T17:53:30.000Z	2	0	0	0
1.33E+18	2020-11-17T17:53:00.000Z	0	0	0.133333333	0.666666667
1.33E+18	2020-11-17T17:49:59.000Z	1	0	-0.5	1
1.33E+18	2020-11-17T17:43:59.000Z	0	0	0.6	0.9
1.33E+18	2020-11-17T17:41:50.000Z	0	0	0.35	0.8
1.33E+18	2020-11-17T17:41:26.000Z	0	0	-0.477777778	0.766666667
1.33E+18	2020-11-17T17:40:04.000Z	1	0	-0.8	0.9
1.33E+18	2020-11-17T17:35:00.000Z	0	0	-0.516666667	0.491666667
1.33E+18	2020-11-17T17:33:31.000Z	1	0	-0.3	0.5
1.33E+18	2020-11-17T17:29:15.000Z	3	1	-0.333333333	0.4
1.33E+18	2020-11-17T17:01:00.000Z	1	1	0.5	0.6
1.33E+18	2020-11-17T17:00:53.000Z	0	0	0.116666667	0.48
1.33E+18	2020-11-17T17:00:27.000Z	7	3	0.366666667	0.6
1.33E+18	2020-11-17T17:00:01.000Z	1	0	0.445454545	0.584848485
1.33E+18	2020-11-17T16:35:11.000Z	2	2	0.25	0.4
1.33E+18	2020-11-17T16:03:40.000Z	0	0	-0.25	0.533333333
1.33E+18	2020-11-17T15:15:25.000Z	0	0	0	0.1125
1.33E+18	2020-11-17T15:00:03.000Z	2	0	0	0
1.33E+18	2020-11-17T14:56:23.000Z	0	0	0	0
1.33E+18	2020-11-17T14:56:14.000Z	0	0	0	0.3625
1.33E+18	2020-11-17T14:49:29.000Z	0	0	0.186868687	0.404040404
1.33E+18	2020-11-17T14:40:09.000Z	0	0	0.5	0.6
1.33E+18	2020-11-17T14:38:00.000Z	0	1	0.142857143	0.642857143
1.33E+18	2020-11-17T14:36:27.000Z	0	1	0	0
1.33E+18	2020-11-17T14:29:11.000Z	0	1	0.227272727	0.545454545
1.33E+18	2020-11-17T14:05:09.000Z	0	0	0.327272727	0.470909091
1.33E+18	2020-11-17T14:01:14.000Z	0	0	0.6	0.65
1.33E+18	2020-11-17T13:47:38.000Z	0	1	0	0.05
1.33E+18	2020-11-17T13:43:37.000Z	0	0	-0.135416667	0.225
1.33E+18	2020-11-17T13:22:28.000Z	0	1	0	0
1.33E+18	2020-11-17T13:21:43.000Z	0	1	0	0
1.33E+18	2020-11-17T13:12:46.000Z	0	0	0	0
1.33E+18	2020-11-17T13:11:49.000Z	0	0	-0.05	0.462962963
1.33E+18	2020-11-17T13:09:15.000Z	0	0	0	0
1.33E+18	2020-11-17T13:04:19.000Z	0	0	0	0
1.33E+18	2020-11-17T12:47:19.000Z	0	1	0.3625	0.35
1.33E+18	2020-11-17T12:37:55.000Z	4	1	0.7	0.6
1.33E+18	2020-11-17T12:35:00.000Z	1	2	0.6	0.65
1.33E+18	2020-11-17T12:34:30.000Z	0	0	0	0
1.33E+18	2020-11-17T12:32:03.000Z	0	0	0	0
1.33E+18	2020-11-17T12:12:09.000Z	0	0	0.34375	0.46875
1.33E+18	2020-11-17T12:08:54.000Z	0	0	-0.104166667	0.284722222
1.33E+18	2020-11-17T12:05:28.000Z	0	0	0	0
1.33E+18	2020-11-17T11:41:06.000Z	0	1	-0.136363636	0.422727273
1.33E+18	2020-11-17T11:40:29.000Z	0	0	0.6	0.65
1.33E+18	2020-11-17T11:39:11.000Z	1	2	0.6	0.65
1.33E+18	2020-11-17T11:33:17.000Z	0	0	0.116666667	0.775
1.33E+18	2020-11-17T11:29:03.000Z	0	1	-0.333333333	0.633333333
1.33E+18	2020-11-17T11:25:37.000Z	0	0	-0.208333333	0.666666667
1.33E+18	2020-11-17T11:20:05.000Z	1	0	0.3	0.466666667
1.33E+18	2020-11-17T11:19:58.000Z	0	0	0	0
1.33E+18	2020-11-17T10:52:12.000Z	0	0	0.2	0.15
1.33E+18	2020-11-17T10:32:05.000Z	0	1	0.4	0.4
1.33E+18	2020-11-17T10:18:09.000Z	1	0	0	0.75
1.33E+18	2020-11-17T10:16:43.000Z	1	0	0.5	0.6
1.33E+18	2020-11-17T10:10:05.000Z	0	0	0.3	0.466666667
1.33E+18	2020-11-17T10:04:26.000Z	0	0	0.15	0.3
1.33E+18	2020-11-17T10:00:24.000Z	5	1	0.6	1
1.33E+18	2020-11-17T09:55:08.000Z	0	0	0.133333333	0.533333333
1.33E+18	2020-11-17T09:32:40.000Z	0	0	-0.037878788	0.575757576
1.33E+18	2020-11-17T09:32:25.000Z	0	0	-0.65	0.6
1.33E+18	2020-11-17T09:31:45.000Z	0	0	0.5625	0.7625
1.33E+18	2020-11-17T09:30:00.000Z	2	1	0.6	0.65
1.33E+18	2020-11-17T09:19:41.000Z	0	0	0	0
1.33E+18	2020-11-17T08:59:36.000Z	0	0	0.327272727	0.470909091
1.33E+18	2020-11-17T08:53:09.000Z	0	0	0.1125	0.36875
1.33E+18	2020-11-17T08:52:35.000Z	0	0	0	0
1.33E+18	2020-11-17T08:50:53.000Z	0	0	0.15	0.2
1.33E+18	2020-11-17T08:50:32.000Z	0	0	0.34375	0.46875
1.33E+18	2020-11-17T08:46:58.000Z	0	0	-0.2125	0.558333333
1.33E+18	2020-11-17T08:45:18.000Z	0	0	0.25	0.7
1.33E+18	2020-11-17T08:44:37.000Z	0	0	0.2	0.2
1.33E+18	2020-11-17T08:35:03.000Z	1	0	0.3	0.466666667
1.33E+18	2020-11-17T08:33:03.000Z	3	1	-0.17	0.52
1.33E+18	2020-11-17T08:06:00.000Z	3	0	0.433333333	0.533333333
1.33E+18	2020-11-17T08:05:18.000Z	0	0	-0.25	0.25
1.33E+18	2020-11-17T08:01:06.000Z	0	0	0.27	0.39
1.33E+18	2020-11-17T08:01:03.000Z	8	3	0.175	0.366666667
1.33E+18	2020-11-17T07:01:20.000Z	0	0	-0.7	0.666666667
1.33E+18	2020-11-17T06:57:32.000Z	3	3	0	0.5
1.33E+18	2020-11-17T05:58:04.000Z	0	0	0.6	1
1.33E+18	2020-11-17T00:35:59.000Z	0	0	-0.625	1
1.33E+18	2020-11-16T23:47:43.000Z	0	0	0.05	0.45
1.33E+18	2020-11-16T23:15:26.000Z	1	0	-0.25	1
1.33E+18	2020-11-16T23:11:23.000Z	1	0	0	0
1.33E+18	2020-11-16T23:11:14.000Z	0	0	0.063333333	0.5
1.33E+18	2020-11-16T22:54:09.000Z	1	0	0.416666667	0.5
1.33E+18	2020-11-16T22:45:50.000Z	1	0	0.175	0.475
1.33E+18	2020-11-16T22:43:54.000Z	0	0	0.238636364	0.397727273
1.33E+18	2020-11-16T22:27:09.000Z	0	0	0	0
1.33E+18	2020-11-16T22:22:49.000Z	0	0	-0.016666667	0.066666667
1.33E+18	2020-11-16T22:20:30.000Z	0	0	0	0.1
1.33E+18	2020-11-16T21:44:17.000Z	4	3	0	0.452380952
1.33E+18	2020-11-16T21:30:28.000Z	0	0	0	0
1.33E+18	2020-11-16T21:28:30.000Z	1	0	0.1	0.65
1.33E+18	2020-11-16T21:14:35.000Z	0	0	-0.3	0.4
1.33E+18	2020-11-16T21:09:43.000Z	0	0	0.5	0.5
1.33E+18	2020-11-16T21:06:58.000Z	0	0	0	0
1.33E+18	2020-11-16T21:05:41.000Z	1	0	0.5	0.5
1.33E+18	2020-11-16T21:01:30.000Z	0	0	-0.8	0.8
1.33E+18	2020-11-16T21:00:34.000Z	0	0	-0.65	0.9
1.33E+18	2020-11-16T20:41:43.000Z	4	0	0	0
1.33E+18	2020-11-16T20:40:43.000Z	0	0	0	1
1.33E+18	2020-11-16T20:39:55.000Z	0	0	0	0
1.33E+18	2020-11-16T20:30:51.000Z	1	0	0.25	0.25
1.33E+18	2020-11-16T20:30:16.000Z	0	0	0	0
1.33E+18	2020-11-16T20:25:04.000Z	3	1	0.127272727	0.616666667
1.33E+18	2020-11-16T20:23:48.000Z	0	0	0	0
1.33E+18	2020-11-16T20:21:28.000Z	0	0	0.133333333	0.291666667
1.33E+18	2020-11-16T20:14:53.000Z	0	0	0.266666667	0.3
1.33E+18	2020-11-16T20:14:51.000Z	2	0	0.5	0.5
1.33E+18	2020-11-16T20:11:35.000Z	1	0	0	0
1.33E+18	2020-11-16T20:09:07.000Z	0	1	0	0
1.33E+18	2020-11-16T20:06:42.000Z	0	0	0.5	0.5
1.33E+18	2020-11-16T20:04:17.000Z	1	0	0	0
1.33E+18	2020-11-16T20:04:15.000Z	0	0	0.077083333	0.285416667
1.33E+18	2020-11-16T20:03:55.000Z	3	0	0.033333333	0.066666667
1.33E+18	2020-11-16T20:02:48.000Z	3	0	0.375	0.375
1.33E+18	2020-11-16T20:00:01.000Z	2	1	0.45	0.7
1.33E+18	2020-11-16T20:00:00.000Z	25	13	0.34375	0.46875
1.33E+18	2020-11-16T19:57:13.000Z	1	0	0.383333333	0.6
1.33E+18	2020-11-16T19:47:42.000Z	0	0	-0.105	0.14
1.33E+18	2020-11-16T19:24:09.000Z	0	0	-0.061111111	0.377777778
1.33E+18	2020-11-16T19:16:00.000Z	0	0	0.196666667	0.383333333
1.33E+18	2020-11-16T19:15:22.000Z	3	0	0.5	0.5
1.33E+18	2020-11-16T19:08:17.000Z	0	0	0	0
1.33E+18	2020-11-16T18:51:24.000Z	3	0	0.288636364	0.547727273
1.33E+18	2020-11-16T18:46:24.000Z	2	0	0.5	0.75
1.33E+18	2020-11-16T18:44:33.000Z	0	0	0	0
1.33E+18	2020-11-16T18:43:28.000Z	3	0	-0.8	0.8
1.33E+18	2020-11-16T18:30:48.000Z	0	0	0	0.5
1.33E+18	2020-11-16T18:27:40.000Z	0	0	0.163636364	0.464393939
1.33E+18	2020-11-16T18:21:42.000Z	0	0	0	0.1
1.33E+18	2020-11-16T18:19:04.000Z	1	0	0.416666667	0.777777778
1.33E+18	2020-11-16T18:03:11.000Z	0	0	0	0
1.33E+18	2020-11-16T17:53:25.000Z	2	0	-0.0625	0.4375
1.33E+18	2020-11-16T17:48:10.000Z	46	21	0	0
1.33E+18	2020-11-16T17:45:06.000Z	3	1	-0.159722222	0.479166667
1.33E+18	2020-11-16T17:28:49.000Z	0	0	0.5	1
1.33E+18	2020-11-16T17:16:03.000Z	0	0	0.318181818	0.477272727
1.33E+18	2020-11-16T17:15:04.000Z	0	0	0	0
1.33E+18	2020-11-16T17:06:28.000Z	0	0	0.4	0.55
1.33E+18	2020-11-16T17:00:30.000Z	2	0	0.5	0.5
1.33E+18	2020-11-16T17:00:29.000Z	2	1	0	1
1.33E+18	2020-11-16T16:18:13.000Z	0	0	0.166666667	0.333333333
1.33E+18	2020-11-16T16:10:13.000Z	0	0	0.5	0.6
1.33E+18	2020-11-16T16:00:51.000Z	0	1	-0.008333333	0.258333333
1.33E+18	2020-11-16T15:56:19.000Z	0	0	0	0.1
1.33E+18	2020-11-16T15:51:09.000Z	0	0	0.4125	0.504166667
1.33E+18	2020-11-16T15:42:20.000Z	0	1	0.013636364	0.472727273
1.33E+18	2020-11-16T15:26:39.000Z	1	0	0.2	0.4
1.33E+18	2020-11-16T15:26:09.000Z	0	0	0	0
1.33E+18	2020-11-16T15:17:46.000Z	0	0	0.4	0.7
1.33E+18	2020-11-16T15:10:00.000Z	0	0	0.25	0.25
1.33E+18	2020-11-16T15:07:16.000Z	0	0	-0.09	0.833333333
1.33E+18	2020-11-16T15:01:40.000Z	0	1	0.45	0.7
1.33E+18	2020-11-16T14:37:59.000Z	0	0	0.112121212	0.533535354
1.33E+18	2020-11-16T14:33:27.000Z	1	0	0.4	0.9
1.33E+18	2020-11-16T14:31:03.000Z	1	0	-0.3	0.6
1.33E+18	2020-11-16T14:27:04.000Z	0	0	0.164285714	0.607142857
1.33E+18	2020-11-16T14:22:56.000Z	0	0	0	0
1.33E+18	2020-11-16T14:18:48.000Z	0	0	-0.4	0.6
1.33E+18	2020-11-16T14:12:26.000Z	0	0	0.5	0.5
1.33E+18	2020-11-16T14:10:48.000Z	1	0	0	1
1.33E+18	2020-11-16T14:02:03.000Z	2	0	0.6	0.65
1.33E+18	2020-11-16T14:01:52.000Z	1	0	-0.0625	0.25
1.33E+18	2020-11-16T13:34:27.000Z	0	0	-0.1	0.333333333
1.33E+18	2020-11-16T13:26:36.000Z	0	0	0.101136364	0.472727273
1.33E+18	2020-11-16T13:22:51.000Z	1	0	0	0
1.33E+18	2020-11-16T13:15:36.000Z	1	0	-0.005681818	0.386363636
1.33E+18	2020-11-16T12:58:19.000Z	0	0	0.2	0.4
1.33E+18	2020-11-16T12:51:45.000Z	4	0	0	1
1.33E+18	2020-11-16T12:47:15.000Z	0	0	0.125	0.5125
1.33E+18	2020-11-16T12:41:21.000Z	0	0	0.35	0.35
1.33E+18	2020-11-16T12:36:04.000Z	0	0	-0.3125	0.6875
1.33E+18	2020-11-16T12:24:26.000Z	0	0	0	0
1.33E+18	2020-11-16T12:14:12.000Z	0	0	-0.166666667	0.533333333
1.33E+18	2020-11-16T12:09:07.000Z	0	0	0.142857143	0.279761905
1.33E+18	2020-11-16T12:06:04.000Z	0	0	0.113636364	0.472727273
1.33E+18	2020-11-16T11:30:17.000Z	0	0	0.138636364	0.447727273
1.33E+18	2020-11-16T11:23:58.000Z	0	0	0	0
1.33E+18	2020-11-16T11:18:32.000Z	0	0	0.2	0.2
1.33E+18	2020-11-16T11:11:13.000Z	0	2	0.333333333	0.366666667
1.33E+18	2020-11-16T11:06:13.000Z	0	0	0	0
1.33E+18	2020-11-16T11:05:03.000Z	2	3	0.44	0.66
1.33E+18	2020-11-16T11:02:44.000Z	0	0	0	0
1.33E+18	2020-11-16T11:00:30.000Z	0	0	0.2	0.2
1.33E+18	2020-11-16T10:55:53.000Z	0	0	0.5	0.5
1.33E+18	2020-11-16T10:48:32.000Z	0	0	0	0.1
1.33E+18	2020-11-16T10:29:12.000Z	5	3	0	0
1.33E+18	2020-11-16T10:29:02.000Z	2	2	0.345454545	0.451515152
1.33E+18	2020-11-16T10:16:11.000Z	1	0	-0.2	0.1
1.33E+18	2020-11-16T10:11:11.000Z	0	0	0	0
1.33E+18	2020-11-16T10:06:36.000Z	1	0	0	0
1.33E+18	2020-11-16T10:04:12.000Z	0	0	0.075757576	0.215151515
1.33E+18	2020-11-16T10:01:43.000Z	0	0	0.170909091	0.514848485
1.33E+18	2020-11-16T10:01:04.000Z	0	0	-0.5	1
1.33E+18	2020-11-16T09:59:52.000Z	0	0	0.083333333	0.5
1.33E+18	2020-11-16T09:58:41.000Z	0	0	0.5	0.888888889
1.33E+18	2020-11-16T09:57:03.000Z	1	0	0.025	0.38125
1.33E+18	2020-11-16T09:46:33.000Z	0	0	0.242424242	0.556818182
1.33E+18	2020-11-16T09:30:11.000Z	0	0	0.5	0.5
1.33E+18	2020-11-16T09:30:05.000Z	0	1	0.7	0.8
1.33E+18	2020-11-16T09:20:03.000Z	0	0	0.327272727	0.470909091
1.33E+18	2020-11-16T09:16:03.000Z	0	0	0.875	0.8
1.33E+18	2020-11-16T09:15:04.000Z	0	0	0	0
1.33E+18	2020-11-16T09:05:07.000Z	2	2	0.3125	0.8
1.33E+18	2020-11-16T09:03:06.000Z	1	0	0.080555556	0.491666667
1.33E+18	2020-11-16T08:06:15.000Z	0	1	0.7	0.8
1.33E+18	2020-11-16T08:05:37.000Z	1	1	0.7	0.8
1.33E+18	2020-11-16T08:04:59.000Z	2	2	0.7	0.8
1.33E+18	2020-11-16T08:04:17.000Z	0	1	0.7	0.8
1.33E+18	2020-11-16T08:03:45.000Z	0	1	0.7	0.8
1.33E+18	2020-11-16T08:01:18.000Z	0	0	0.27	0.39
1.33E+18	2020-11-16T08:01:01.000Z	4	0	0.361111111	0.655555556
1.33E+18	2020-11-16T07:54:06.000Z	4	0	0.25	0.458333333
1.33E+18	2020-11-16T07:53:24.000Z	0	0	0	0
1.33E+18	2020-11-16T07:42:12.000Z	1	0	-0.1	0.083333333
1.33E+18	2020-11-16T06:29:52.000Z	0	0	-0.1875	0.5
1.33E+18	2020-11-16T05:59:05.000Z	0	0	0	0.125
1.33E+18	2020-11-16T04:15:12.000Z	3	0	-0.147916667	0.572916667
1.33E+18	2020-11-16T01:26:11.000Z	3	0	0.5875	0.85
1.33E+18	2020-11-16T00:59:33.000Z	0	1	0	0
1.33E+18	2020-11-16T00:31:00.000Z	2	0	-0.120659722	0.288888889
1.33E+18	2020-11-16T00:19:57.000Z	0	0	-0.125	0.258333333
1.33E+18	2020-11-15T23:47:07.000Z	0	0	0	0
1.33E+18	2020-11-15T23:24:07.000Z	3	0	0	0
1.33E+18	2020-11-15T23:21:49.000Z	2	0	0	0
1.33E+18	2020-11-15T23:10:16.000Z	0	0	0.2	0.45
1.33E+18	2020-11-15T23:09:24.000Z	0	0	0.5	0.5
1.33E+18	2020-11-15T22:54:13.000Z	0	0	0	0
1.33E+18	2020-11-15T22:51:14.000Z	0	0	0	0
1.33E+18	2020-11-15T22:44:48.000Z	1	0	0	0.5
1.33E+18	2020-11-15T22:28:34.000Z	0	0	0	0
1.33E+18	2020-11-15T22:22:11.000Z	0	0	-0.1	0.25
1.33E+18	2020-11-15T22:18:47.000Z	0	0	0	0.0625
1.33E+18	2020-11-15T22:13:34.000Z	0	0	0.02	0.41
1.33E+18	2020-11-15T21:55:51.000Z	75	33	0.0875	0.1875
1.33E+18	2020-11-15T21:30:58.000Z	1	0	0	0.1
1.33E+18	2020-11-15T21:10:19.000Z	2	0	0	0
1.33E+18	2020-11-15T21:08:33.000Z	0	0	-0.083333333	0.216666667
1.33E+18	2020-11-15T20:48:20.000Z	0	0	0	0
1.33E+18	2020-11-15T20:46:43.000Z	0	0	0	0
1.33E+18	2020-11-15T20:24:23.000Z	2	0	0	0.1
1.33E+18	2020-11-15T20:18:24.000Z	0	0	-0.024242424	0.611447811
1.33E+18	2020-11-15T20:04:00.000Z	3	2	0.433333333	0.533333333
1.33E+18	2020-11-15T19:57:39.000Z	0	0	0	0
1.33E+18	2020-11-15T19:50:40.000Z	0	0	-0.1875	0.5
1.33E+18	2020-11-15T19:45:34.000Z	0	0	0.113636364	0.772727273
1.33E+18	2020-11-15T19:45:10.000Z	0	0	-0.8	0.8
1.33E+18	2020-11-15T19:29:01.000Z	1	2	0	0
1.33E+18	2020-11-15T18:52:24.000Z	0	0	-0.125	0.444444444
1.33E+18	2020-11-15T17:53:26.000Z	17	0	0.215909091	0.511363636
1.33E+18	2020-11-15T17:45:01.000Z	0	0	0	0
1.33E+18	2020-11-15T17:14:49.000Z	1	0	0.005282738	0.619345238
1.33E+18	2020-11-15T17:12:00.000Z	1	0	0.566666667	0.816666667
1.33E+18	2020-11-15T17:00:49.000Z	7	5	0.566666667	0.633333333
1.33E+18	2020-11-15T16:59:31.000Z	1	2	-0.1	0.366666667
1.33E+18	2020-11-15T16:53:46.000Z	1	0	-1	0.857142857
1.33E+18	2020-11-15T16:47:14.000Z	0	0	0	0
1.33E+18	2020-11-15T16:35:12.000Z	4	3	0.5	0.5
1.33E+18	2020-11-15T16:30:00.000Z	0	5	0.08	0.32
1.33E+18	2020-11-15T16:03:15.000Z	0	0	0.166666667	0.55
1.33E+18	2020-11-15T16:02:13.000Z	0	0	0.098787879	0.664848485
1.33E+18	2020-11-15T16:00:01.000Z	1	0	0.098787879	0.664848485
1.33E+18	2020-11-15T16:00:00.000Z	1	0	0.098787879	0.664848485
1.33E+18	2020-11-15T15:57:35.000Z	0	0	0	0
1.33E+18	2020-11-15T15:47:44.000Z	0	0	0	0
1.33E+18	2020-11-15T15:36:18.000Z	1	0	-0.0625	0.4
1.33E+18	2020-11-15T15:30:53.000Z	0	0	0	0
1.33E+18	2020-11-15T15:30:40.000Z	0	0	0.15625	0.5
1.33E+18	2020-11-15T15:15:09.000Z	1	0	0.3	0.466666667
1.33E+18	2020-11-15T15:01:48.000Z	1	0	0.1	0.833333333
1.33E+18	2020-11-15T15:00:22.000Z	0	0	-0.3375	0.483333333
1.33E+18	2020-11-15T15:00:00.000Z	0	0	0.5	0.5
1.33E+18	2020-11-15T14:59:42.000Z	0	0	0	0.125
1.33E+18	2020-11-15T14:59:05.000Z	0	0	-0.2	0
1.33E+18	2020-11-15T14:58:55.000Z	2	0	0	0
1.33E+18	2020-11-15T14:57:55.000Z	10	0	0.284090909	0.545454545
1.33E+18	2020-11-15T14:19:53.000Z	1	0	0.5	0.9
1.33E+18	2020-11-15T14:14:11.000Z	0	0	0.333333333	0.366666667
1.33E+18	2020-11-15T14:12:13.000Z	1	1	0.479166667	0.4625
1.33E+18	2020-11-15T14:01:03.000Z	0	1	0.6	0.65
1.33E+18	2020-11-15T14:00:00.000Z	0	0	0.418181818	0.627272727
1.33E+18	2020-11-15T13:56:24.000Z	0	0	0	0.5
1.33E+18	2020-11-15T13:04:12.000Z	1	0	0.2	0.2
1.33E+18	2020-11-15T13:00:00.000Z	3	2	0.098787879	0.664848485
1.33E+18	2020-11-15T12:06:46.000Z	0	0	0.166666667	0.666666667
1.33E+18	2020-11-15T11:51:08.000Z	0	0	0.125	0.30625
1.33E+18	2020-11-15T11:32:09.000Z	0	0	0.075	0.575
1.33E+18	2020-11-15T11:25:02.000Z	2	2	0.345454545	0.451515152
1.33E+18	2020-11-15T11:20:04.000Z	0	0	0.3	0.466666667
1.33E+18	2020-11-15T10:39:10.000Z	0	0	0	1
1.33E+18	2020-11-15T10:38:42.000Z	1	0	0.5	0.5
1.33E+18	2020-11-15T10:27:00.000Z	0	0	0.5	0.6
1.33E+18	2020-11-15T10:23:03.000Z	0	0	0.5	0.9
1.33E+18	2020-11-15T10:10:11.000Z	0	0	0.333333333	0.366666667
1.33E+18	2020-11-15T10:09:40.000Z	0	0	0	0.1
1.33E+18	2020-11-15T10:08:53.000Z	0	0	0.345238095	0.578571429
1.33E+18	2020-11-15T10:01:10.000Z	11	8	0.166666667	0.55
1.33E+18	2020-11-15T09:56:09.000Z	0	0	-0.5	0.3
1.33E+18	2020-11-15T09:51:35.000Z	0	0	0	0
1.33E+18	2020-11-15T09:45:11.000Z	0	1	0.45	0.7
1.33E+18	2020-11-15T09:32:36.000Z	1	0	-0.35625	0.69375
1.33E+18	2020-11-15T09:21:56.000Z	1	0	0.175	0.375
1.33E+18	2020-11-15T09:17:51.000Z	0	0	0	0
1.33E+18	2020-11-15T09:10:37.000Z	0	0	0	0.1
1.33E+18	2020-11-15T09:07:53.000Z	0	0	-0.25	0.583333333
1.33E+18	2020-11-15T09:01:28.000Z	1	1	-0.4	0.4
1.33E+18	2020-11-15T08:50:31.000Z	1	0	0.2125	0.354166667
1.33E+18	2020-11-15T08:45:50.000Z	2	0	0	0.4
1.33E+18	2020-11-15T08:24:00.000Z	0	0	0	0
1.33E+18	2020-11-15T08:18:44.000Z	1	0	-0.142857143	0.385714286
1.33E+18	2020-11-15T08:16:40.000Z	0	0	0.05	0.45
1.33E+18	2020-11-15T08:15:48.000Z	11	4	0	0
1.33E+18	2020-11-15T08:00:42.000Z	0	0	0.27	0.39
1.33E+18	2020-11-15T06:51:32.000Z	0	0	0.25	0.25
1.33E+18	2020-11-14T23:42:45.000Z	1	0	0	1
1.33E+18	2020-11-14T23:40:19.000Z	0	0	0	0
1.33E+18	2020-11-14T23:26:02.000Z	7	1	0.083333333	0.683333333
1.33E+18	2020-11-14T22:19:00.000Z	0	0	-0.25	0.15
1.33E+18	2020-11-14T22:17:31.000Z	1	0	0	0.125
1.33E+18	2020-11-14T22:05:32.000Z	0	0	0	0.75
1.33E+18	2020-11-14T20:51:25.000Z	0	0	-0.203125	0.5
1.33E+18	2020-11-14T20:20:54.000Z	1	0	0	0
1.33E+18	2020-11-14T19:53:53.000Z	0	0	0	0
1.33E+18	2020-11-14T19:32:11.000Z	1	0	0	0
1.33E+18	2020-11-14T19:31:36.000Z	1	0	-0.041666667	0.191666667
1.33E+18	2020-11-14T19:21:27.000Z	1	0	0.183712121	0.520075758
1.33E+18	2020-11-14T18:40:55.000Z	0	0	0.2	0.2
1.33E+18	2020-11-14T18:39:22.000Z	0	0	0	0
1.33E+18	2020-11-14T18:23:56.000Z	0	0	-0.2	0.4
1.33E+18	2020-11-14T18:12:21.000Z	0	0	0.7	0.6
1.33E+18	2020-11-14T18:04:02.000Z	0	1	0	0
1.33E+18	2020-11-14T18:00:00.000Z	1	0	0.1	0.4
1.33E+18	2020-11-14T17:41:46.000Z	0	2	0	0
1.33E+18	2020-11-14T17:34:42.000Z	0	0	-0.1	0.9
1.33E+18	2020-11-14T17:02:32.000Z	0	1	0.009090909	0.381818182
1.33E+18	2020-11-14T16:37:14.000Z	0	0	-0.054166667	0.279166667
1.33E+18	2020-11-14T16:35:41.000Z	0	0	-0.308333333	0.466666667
1.33E+18	2020-11-14T16:31:56.000Z	0	0	-0.243181818	0.386363636
1.33E+18	2020-11-14T16:29:00.000Z	1	0	0.138888889	0.25
1.33E+18	2020-11-14T16:08:58.000Z	0	0	0.9	1
1.33E+18	2020-11-14T16:06:07.000Z	0	0	0.45	0.65
1.33E+18	2020-11-14T16:00:12.000Z	9	3	0.25	0.4
1.33E+18	2020-11-14T15:13:51.000Z	0	0	0	0
1.33E+18	2020-11-14T14:28:04.000Z	0	0	0	0
1.33E+18	2020-11-14T14:07:21.000Z	0	0	0	0.53125
1.33E+18	2020-11-14T14:01:15.000Z	0	0	0.6	0.65
1.33E+18	2020-11-14T14:00:47.000Z	0	0	0.46	0.52
1.33E+18	2020-11-14T14:00:45.000Z	0	0	0.46	0.52
1.33E+18	2020-11-14T14:00:36.000Z	0	0	0.3	0.35
1.33E+18	2020-11-14T14:00:01.000Z	0	0	0	0.538461538
1.33E+18	2020-11-14T13:31:07.000Z	0	0	0	0
1.33E+18	2020-11-14T13:26:25.000Z	0	0	0.75	0.75
1.33E+18	2020-11-14T12:44:35.000Z	0	0	0.1	0.1
1.33E+18	2020-11-14T12:36:28.000Z	1	0	0	0
1.33E+18	2020-11-14T12:32:38.000Z	1	0	0.225	0.45
1.33E+18	2020-11-14T12:14:54.000Z	1	0	0	0
1.33E+18	2020-11-14T12:11:08.000Z	1	1	-0.1	0.5
1.33E+18	2020-11-14T12:01:18.000Z	1	0	0.3	0.466666667
1.33E+18	2020-11-14T12:01:11.000Z	0	0	0.45	0.45
1.33E+18	2020-11-14T12:01:07.000Z	1	1	0.45	0.45
1.33E+18	2020-11-14T12:00:00.000Z	0	0	0.25	0.5625
1.33E+18	2020-11-14T11:32:04.000Z	0	0	0	0.4
1.33E+18	2020-11-14T11:26:42.000Z	0	0	0	0
1.33E+18	2020-11-14T10:57:04.000Z	0	0	0	0
1.33E+18	2020-11-14T10:45:22.000Z	0	0	0	0
1.33E+18	2020-11-14T10:01:12.000Z	9	3	0.166666667	0.625
1.33E+18	2020-11-14T09:50:02.000Z	7	1	0.5	0.5
1.33E+18	2020-11-14T09:40:56.000Z	0	0	-0.025	0.45
1.33E+18	2020-11-14T09:35:02.000Z	2	1	0.19375	0.59375
1.33E+18	2020-11-14T09:22:52.000Z	0	0	0.1	0.2
1.33E+18	2020-11-14T09:17:17.000Z	0	0	0.318181818	0.477272727
1.33E+18	2020-11-14T09:12:02.000Z	0	0	0	0
1.33E+18	2020-11-14T09:04:32.000Z	0	0	0	0.5
1.33E+18	2020-11-14T09:01:57.000Z	0	0	-0.4	0.75
1.33E+18	2020-11-14T08:38:09.000Z	0	0	0.333333333	0.366666667
1.33E+18	2020-11-14T08:10:02.000Z	0	0	0.5	0.6
1.33E+18	2020-11-14T08:00:54.000Z	0	0	0.27	0.39
1.33E+18	2020-11-14T07:34:46.000Z	0	0	0.5	0.5
1.33E+18	2020-11-14T06:48:37.000Z	0	0	-0.3	0.5
1.33E+18	2020-11-13T23:27:15.000Z	2	2	-0.25	0.5
1.33E+18	2020-11-13T21:30:17.000Z	0	0	0	0
1.33E+18	2020-11-13T21:25:21.000Z	1	0	0	0
1.33E+18	2020-11-13T21:22:05.000Z	0	1	0	0
1.33E+18	2020-11-13T20:57:41.000Z	0	0	0	0.125
1.33E+18	2020-11-13T20:30:19.000Z	0	0	0.45	0.7
1.33E+18	2020-11-13T20:00:05.000Z	0	0	0.5	0.5
1.33E+18	2020-11-13T19:10:03.000Z	0	1	0	0
1.33E+18	2020-11-13T19:00:26.000Z	0	0	0.088636364	0.472727273
1.33E+18	2020-11-13T18:48:40.000Z	1	0	0	0.041666667
1.33E+18	2020-11-13T18:36:19.000Z	2	0	0	0
1.33E+18	2020-11-13T18:30:15.000Z	0	0	0.3	0.466666667
1.33E+18	2020-11-13T18:19:40.000Z	0	0	0.091666667	0.458333333
1.33E+18	2020-11-13T18:08:12.000Z	0	0	0	0
1.33E+18	2020-11-13T18:07:39.000Z	0	0	0.113636364	0.322727273
1.33E+18	2020-11-13T18:05:04.000Z	2	2	0.5	0.55
1.33E+18	2020-11-13T18:00:49.000Z	6	0	0.175	0.366666667
1.33E+18	2020-11-13T17:50:16.000Z	0	0	0	0
1.33E+18	2020-11-13T17:40:34.000Z	0	0	0	0.366666667
1.33E+18	2020-11-13T17:30:00.000Z	0	0	0.333333333	0.533333333
1.33E+18	2020-11-13T17:20:13.000Z	0	0	0.172222222	0.456944444
1.33E+18	2020-11-13T16:57:58.000Z	0	0	0	0.125
1.33E+18	2020-11-13T16:57:23.000Z	0	0	0	0
1.33E+18	2020-11-13T16:55:48.000Z	0	0	0	0.125
1.33E+18	2020-11-13T16:22:11.000Z	0	1	0	0
1.33E+18	2020-11-13T15:59:58.000Z	1	1	0.2	0.3
1.33E+18	2020-11-13T15:57:41.000Z	1	0	0.011111111	0.230555556
1.33E+18	2020-11-13T15:40:40.000Z	0	0	0.3	0.35
1.33E+18	2020-11-13T15:39:35.000Z	0	0	0.3	0.35
1.33E+18	2020-11-13T15:32:51.000Z	0	0	0.0625	0.375
1.33E+18	2020-11-13T15:30:00.000Z	3	3	0	0.538461538
1.33E+18	2020-11-13T15:26:11.000Z	0	3	0.25	0.4
1.33E+18	2020-11-13T15:13:59.000Z	0	0	0	0
1.33E+18	2020-11-13T15:03:10.000Z	0	0	0.5	0.5
1.33E+18	2020-11-13T14:55:47.000Z	0	0	0.225	0.35
1.33E+18	2020-11-13T14:45:20.000Z	0	0	0.4	0.433333333
1.33E+18	2020-11-13T14:32:49.000Z	0	0	0	0
1.33E+18	2020-11-13T14:31:54.000Z	0	0	-0.053571429	0.535714286
1.33E+18	2020-11-13T14:14:59.000Z	0	0	-0.714285714	0.857142857
1.33E+18	2020-11-13T14:14:02.000Z	0	0	0	0
1.33E+18	2020-11-13T14:01:58.000Z	0	0	0.6	0.65
1.33E+18	2020-11-13T14:00:34.000Z	0	0	-0.011363636	0.522727273
1.33E+18	2020-11-13T13:59:13.000Z	0	0	0	0
1.33E+18	2020-11-13T13:47:27.000Z	0	0	0	0
1.33E+18	2020-11-13T12:57:42.000Z	0	0	0.468181818	0.602272727
1.33E+18	2020-11-13T12:56:03.000Z	0	0	0.1	0.2
1.33E+18	2020-11-13T12:30:19.000Z	3	0	0	0.066666667
1.33E+18	2020-11-13T12:30:18.000Z	0	0	0	0
1.33E+18	2020-11-13T11:56:02.000Z	0	0	0.41	0.58
1.33E+18	2020-11-13T11:55:14.000Z	0	0	0	0
1.33E+18	2020-11-13T11:49:58.000Z	1	0	0.7	0.8
1.33E+18	2020-11-13T11:39:15.000Z	0	0	0.05	0.3
1.33E+18	2020-11-13T11:20:29.000Z	0	0	-0.173333333	0.486111111
1.33E+18	2020-11-13T11:20:05.000Z	0	0	0.3	0.466666667
1.33E+18	2020-11-13T11:16:11.000Z	0	0	0	0
1.33E+18	2020-11-13T11:02:00.000Z	1	0	0.433333333	0.533333333
1.33E+18	2020-11-13T10:55:06.000Z	0	0	0.5	0.6
1.33E+18	2020-11-13T10:53:48.000Z	0	0	0	0
1.33E+18	2020-11-13T10:50:37.000Z	1	0	-0.5	0.9
1.33E+18	2020-11-13T10:45:08.000Z	0	0	0.345454545	0.451515152
1.33E+18	2020-11-13T10:45:00.000Z	0	0	0.541666667	0.5
1.33E+18	2020-11-13T10:43:01.000Z	0	0	0.113636364	0.335227273
1.33E+18	2020-11-13T10:39:53.000Z	6	5	0.3	0.35
1.33E+18	2020-11-13T10:39:14.000Z	0	0	0.137878788	0.391818182
1.33E+18	2020-11-13T10:20:43.000Z	0	0	-0.8	1
1.33E+18	2020-11-13T10:20:08.000Z	0	1	-0.1	0.35
1.33E+18	2020-11-13T10:16:56.000Z	0	0	0.227272727	0.545454545
1.33E+18	2020-11-13T10:13:34.000Z	1	0	-0.334545455	0.789090909
1.33E+18	2020-11-13T10:11:46.000Z	0	0	-0.3125	0.1
1.33E+18	2020-11-13T10:10:37.000Z	0	0	0	0
1.33E+18	2020-11-13T10:08:05.000Z	0	0	0.05	0.35
1.33E+18	2020-11-13T10:01:26.000Z	0	0	0.05	0.7
1.33E+18	2020-11-13T09:54:33.000Z	2	0	-0.3	0.4
1.33E+18	2020-11-13T09:53:15.000Z	0	0	0.5	0.756944444
1.33E+18	2020-11-13T09:52:25.000Z	0	0	0	0
1.33E+18	2020-11-13T09:50:07.000Z	7	1	0.49469697	0.690151515
1.33E+18	2020-11-13T09:15:05.000Z	0	0	0	0
1.33E+18	2020-11-13T09:12:15.000Z	0	0	0	0.066666667
1.33E+18	2020-11-13T09:05:23.000Z	0	0	0.544444444	0.711111111
1.33E+18	2020-11-13T09:01:05.000Z	0	0	0.5	0.6
1.33E+18	2020-11-13T09:00:43.000Z	2	5	0.5	0.6
1.33E+18	2020-11-13T09:00:31.000Z	1	0	0.5	0.6
1.33E+18	2020-11-13T08:45:06.000Z	3	2	0.418181818	0.627272727
1.33E+18	2020-11-13T08:20:40.000Z	0	0	0.375	0.5
1.33E+18	2020-11-13T08:13:49.000Z	0	0	0.166666667	0.233333333
1.33E+18	2020-11-13T08:00:01.000Z	2	1	0.7	0.8
1.33E+18	2020-11-13T06:13:58.000Z	0	0	0	0
1.33E+18	2020-11-13T05:21:02.000Z	0	0	0.0625	0.25
1.33E+18	2020-11-13T00:02:44.000Z	1	0	0.416666667	0.5
1.33E+18	2020-11-12T23:45:39.000Z	0	0	0.413636364	0.672727273
1.33E+18	2020-11-12T22:49:49.000Z	0	0	0.2	0.4
1.33E+18	2020-11-12T22:33:55.000Z	0	0	0.208333333	0.283333333
1.33E+18	2020-11-12T22:25:28.000Z	0	0	-0.133333333	0.25
1.33E+18	2020-11-12T22:21:14.000Z	0	0	0	0
1.33E+18	2020-11-12T22:18:41.000Z	3	2	-0.3	0.266666667
1.33E+18	2020-11-12T21:51:11.000Z	0	0	0.083333333	0.222916667
1.33E+18	2020-11-12T21:48:50.000Z	0	0	0.11	0.343333333
1.33E+18	2020-11-12T21:28:35.000Z	0	0	0.35	0.4625
1.33E+18	2020-11-12T21:26:23.000Z	1	0	-0.083333333	0.544444444
1.33E+18	2020-11-12T21:24:40.000Z	0	0	0	0.75
1.33E+18	2020-11-12T21:22:46.000Z	0	0	0	0
1.33E+18	2020-11-12T21:20:12.000Z	0	0	0	0.4
1.33E+18	2020-11-12T21:16:07.000Z	0	0	-0.46875	0.4
1.33E+18	2020-11-12T20:56:13.000Z	0	0	0.25	0.2
1.33E+18	2020-11-12T20:56:08.000Z	0	0	0	0.1
1.33E+18	2020-11-12T20:47:10.000Z	0	0	0	0
1.33E+18	2020-11-12T20:45:53.000Z	3	3	-0.077777778	0.394444444
1.33E+18	2020-11-12T20:30:21.000Z	0	0	0.15	0.3
1.33E+18	2020-11-12T20:00:01.000Z	1	0	0.098787879	0.664848485
1.33E+18	2020-11-12T19:52:16.000Z	0	0	0	0
1.33E+18	2020-11-12T19:49:51.000Z	0	0	-0.25	0.8
1.33E+18	2020-11-12T19:49:46.000Z	0	0	0	0.5
1.33E+18	2020-11-12T19:04:28.000Z	2	0	0.35	0.35
1.33E+18	2020-11-12T19:00:45.000Z	7	2	0	0.2125
1.33E+18	2020-11-12T19:00:25.000Z	0	0	-0.25	0.25
1.33E+18	2020-11-12T18:58:31.000Z	0	0	0.227272727	0.545454545
1.33E+18	2020-11-12T18:53:33.000Z	1	0	0	0
1.33E+18	2020-11-12T18:48:06.000Z	1	0	0	0.125
1.33E+18	2020-11-12T18:44:00.000Z	0	0	0.466666667	0.716666667
1.33E+18	2020-11-12T18:37:41.000Z	1	0	0.1	0.2
1.33E+18	2020-11-12T18:31:49.000Z	1	0	0.2	0.2
1.33E+18	2020-11-12T18:30:29.000Z	1	0	0	0
1.33E+18	2020-11-12T18:17:02.000Z	0	0	0.5	0.5
1.33E+18	2020-11-12T18:09:14.000Z	0	0	0.25	0.333333333
1.33E+18	2020-11-12T18:09:05.000Z	0	0	0	0.125
1.33E+18	2020-11-12T17:48:12.000Z	0	0	0	0
1.33E+18	2020-11-12T17:46:48.000Z	0	0	0.272222222	0.433333333
1.33E+18	2020-11-12T17:40:58.000Z	0	0	0.025	0.675
1.33E+18	2020-11-12T17:36:46.000Z	1	0	0	0
1.33E+18	2020-11-12T17:26:45.000Z	0	0	0.2	0.9
1.33E+18	2020-11-12T17:23:14.000Z	1	0	0.8	0.75
1.33E+18	2020-11-12T17:09:00.000Z	1	0	0	0
1.33E+18	2020-11-12T17:08:14.000Z	0	0	0	0
1.33E+18	2020-11-12T17:07:15.000Z	1	0	0	0.125
1.33E+18	2020-11-12T17:06:32.000Z	0	0	0	0.125
1.33E+18	2020-11-12T17:05:24.000Z	1	0	0	0.125
1.33E+18	2020-11-12T17:04:19.000Z	0	0	-0.118518519	0.151851852
1.33E+18	2020-11-12T16:30:35.000Z	0	0	0.167727273	0.455
1.33E+18	2020-11-12T16:30:13.000Z	0	1	0.5	0.6
1.33E+18	2020-11-12T16:30:13.000Z	1	1	0.167727273	0.455
1.33E+18	2020-11-12T16:27:52.000Z	0	0	0	0
1.33E+18	2020-11-12T16:23:48.000Z	0	1	0.5	0.6
1.33E+18	2020-11-12T16:22:38.000Z	1	0	0.416666667	0.5
1.33E+18	2020-11-12T16:19:05.000Z	2	0	0	0
1.33E+18	2020-11-12T16:00:31.000Z	2	0	0	0.166666667
1.33E+18	2020-11-12T15:52:44.000Z	0	0	0	0.3
1.33E+18	2020-11-12T15:47:58.000Z	0	0	-0.125	0.425
1.33E+18	2020-11-12T15:33:21.000Z	0	0	0	0
1.33E+18	2020-11-12T15:27:58.000Z	0	0	0	0
1.33E+18	2020-11-12T15:18:24.000Z	7	0	0	0
1.33E+18	2020-11-12T15:09:54.000Z	0	0	0.11125	0.545
1.33E+18	2020-11-12T15:07:32.000Z	0	0	-0.875	0.666666667
1.33E+18	2020-11-12T15:05:09.000Z	1	1	0.3	0.466666667
1.33E+18	2020-11-12T14:40:03.000Z	0	0	0	0.275
1.33E+18	2020-11-12T14:39:54.000Z	1	0	-0.03125	0.46875
1.33E+18	2020-11-12T14:26:23.000Z	0	0	0.087037037	0.42962963
1.33E+18	2020-11-12T14:26:03.000Z	0	0	0	0.125
1.33E+18	2020-11-12T14:21:17.000Z	0	0	0	0.066666667
1.33E+18	2020-11-12T14:04:21.000Z	0	0	0.26	0.26
1.33E+18	2020-11-12T14:01:58.000Z	1	0	0.6	0.65
1.33E+18	2020-11-12T14:01:23.000Z	0	0	0	0.5
1.33E+18	2020-11-12T14:01:09.000Z	0	0	0	0
1.33E+18	2020-11-12T13:59:22.000Z	0	0	0.3	0.1
1.33E+18	2020-11-12T13:33:30.000Z	0	0	0.5	0.5
1.33E+18	2020-11-12T13:31:09.000Z	0	0	0	0
1.33E+18	2020-11-12T13:22:52.000Z	0	0	0	0.125
1.33E+18	2020-11-12T13:20:09.000Z	0	0	0.5	0.6
1.33E+18	2020-11-12T13:20:09.000Z	1	0	0	0.125
1.33E+18	2020-11-12T13:17:55.000Z	0	0	0	0.125
1.33E+18	2020-11-12T13:01:13.000Z	1	1	0.6875	0.65
1.33E+18	2020-11-12T12:39:05.000Z	2	2	0.466666667	0.5
1.33E+18	2020-11-12T12:30:00.000Z	0	0	0.16	0.54
1.33E+18	2020-11-12T12:21:37.000Z	0	0	0.0125	0.4
1.33E+18	2020-11-12T12:15:00.000Z	0	0	0.5	0.5
1.33E+18	2020-11-12T12:14:03.000Z	0	0	0.11875	0.625
1.33E+18	2020-11-12T12:12:32.000Z	0	0	0.35	0.65
1.33E+18	2020-11-12T12:11:08.000Z	0	2	0.25	0.5
1.33E+18	2020-11-12T12:06:22.000Z	0	0	0	0.375
1.33E+18	2020-11-12T12:04:36.000Z	0	1	-0.225	0.6875
1.33E+18	2020-11-12T11:57:04.000Z	1	0	0.35	0.65
1.33E+18	2020-11-12T11:45:06.000Z	1	1	0.3	0.466666667
1.33E+18	2020-11-12T11:43:06.000Z	0	0	0.6	1
1.33E+18	2020-11-12T11:36:13.000Z	0	0	0	0
1.33E+18	2020-11-12T11:02:06.000Z	0	3	0.5	0.6
1.33E+18	2020-11-12T11:00:03.000Z	1	1	0.7	0.8
1.33E+18	2020-11-12T11:00:03.000Z	0	1	0.7	0.8
1.33E+18	2020-11-12T11:00:03.000Z	0	1	0.7	0.8
1.33E+18	2020-11-12T10:38:22.000Z	0	0	0.034090909	0.640151515
1.33E+18	2020-11-12T10:31:27.000Z	1	0	0	0
1.33E+18	2020-11-12T10:20:06.000Z	0	0	0	0
1.33E+18	2020-11-12T10:19:26.000Z	0	1	0.433333333	0.833333333
1.33E+18	2020-11-12T10:00:00.000Z	0	0	0.25	0.525
1.33E+18	2020-11-12T09:50:42.000Z	0	0	0	0
1.33E+18	2020-11-12T09:45:08.000Z	2	1	0.45	0.7
1.33E+18	2020-11-12T09:35:08.000Z	1	1	0.5	0.55
1.33E+18	2020-11-12T09:20:02.000Z	0	0	0.327272727	0.470909091
1.33E+18	2020-11-12T09:18:49.000Z	0	0	0	0
1.33E+18	2020-11-12T09:16:23.000Z	0	0	0	0
1.33E+18	2020-11-12T09:15:05.000Z	0	0	0	0
1.33E+18	2020-11-12T08:52:20.000Z	0	0	-0.162337662	0.800865801
1.33E+18	2020-11-12T08:42:48.000Z	0	0	0	0.35
1.33E+18	2020-11-12T08:33:21.000Z	0	0	0.6	0.65
1.33E+18	2020-11-12T08:23:08.000Z	0	0	-0.258333333	0.333333333
1.33E+18	2020-11-12T08:01:14.000Z	0	0	0.27	0.39
1.33E+18	2020-11-12T07:53:20.000Z	0	0	0	0
1.33E+18	2020-11-12T07:42:36.000Z	2	1	0.219166667	0.51
1.33E+18	2020-11-12T07:41:26.000Z	0	0	0.25	0.275
1.33E+18	2020-11-12T07:19:48.000Z	1	0	0	0.5
1.33E+18	2020-11-12T06:49:49.000Z	0	1	0	0.5
1.33E+18	2020-11-12T00:26:58.000Z	2	0	0.25	0.5
1.33E+18	2020-11-12T00:19:35.000Z	1	0	-0.20625	0.48
1.33E+18	2020-11-12T00:12:12.000Z	0	0	0.138888889	0.241666667
1.33E+18	2020-11-11T23:55:45.000Z	0	0	0.170833333	0.52962963
1.33E+18	2020-11-11T23:39:03.000Z	0	0	-0.205	0.6275
1.33E+18	2020-11-11T21:57:19.000Z	0	0	0	0
1.33E+18	2020-11-11T21:49:58.000Z	2	0	0.175	0.775
1.33E+18	2020-11-11T21:35:51.000Z	0	0	-0.133333333	0.2
1.33E+18	2020-11-11T21:13:25.000Z	1	0	0	0.75
1.33E+18	2020-11-11T21:12:15.000Z	0	0	-0.125	0.55
1.33E+18	2020-11-11T20:49:51.000Z	2	0	-0.2	0.1
1.33E+18	2020-11-11T20:31:21.000Z	0	0	0	1
1.33E+18	2020-11-11T20:22:42.000Z	1	0	0	0
1.33E+18	2020-11-11T20:20:45.000Z	0	0	0	0
1.33E+18	2020-11-11T20:15:53.000Z	0	0	0.1	0.2
1.33E+18	2020-11-11T20:04:03.000Z	0	0	0	1
1.33E+18	2020-11-11T19:57:20.000Z	0	0	-0.020833333	0.241666667
1.33E+18	2020-11-11T19:50:49.000Z	0	0	0.25	0.85
1.33E+18	2020-11-11T19:48:18.000Z	0	0	0	0.25
1.33E+18	2020-11-11T19:47:56.000Z	1	0	0	0
1.33E+18	2020-11-11T19:43:29.000Z	0	0	0	0.125
1.33E+18	2020-11-11T19:43:22.000Z	0	0	0.25	0.3
1.33E+18	2020-11-11T19:40:44.000Z	0	0	0.3125	0.75
1.33E+18	2020-11-11T19:40:30.000Z	0	0	0	0.125
1.33E+18	2020-11-11T19:22:46.000Z	0	0	0.025	0.2375
1.33E+18	2020-11-11T19:18:32.000Z	1	0	0	0.125
1.33E+18	2020-11-11T19:09:22.000Z	0	0	0	0
1.33E+18	2020-11-11T19:09:13.000Z	0	0	0.2	0.2
1.33E+18	2020-11-11T18:44:12.000Z	0	0	0	0
1.33E+18	2020-11-11T18:38:44.000Z	0	0	-0.2	0
1.33E+18	2020-11-11T18:36:29.000Z	0	0	0.2	0.2
1.33E+18	2020-11-11T18:32:34.000Z	0	0	0.089069264	0.563528139
1.33E+18	2020-11-11T18:30:51.000Z	0	0	0.3	0.466666667
1.33E+18	2020-11-11T18:30:34.000Z	1	0	0.5	0.5
1.33E+18	2020-11-11T18:25:39.000Z	0	0	0.034090909	0.444886364
1.33E+18	2020-11-11T18:15:34.000Z	1	0	0	0
1.33E+18	2020-11-11T18:13:12.000Z	0	0	0.075757576	0.648484848
1.33E+18	2020-11-11T17:45:44.000Z	0	0	-0.1125	0.3375
1.33E+18	2020-11-11T17:45:13.000Z	2	1	0.345454545	0.451515152
1.33E+18	2020-11-11T17:41:18.000Z	0	0	0.0925	0.555
1.33E+18	2020-11-11T17:20:08.000Z	0	0	0	0
1.33E+18	2020-11-11T17:11:45.000Z	0	0	0.107575758	0.761363636
1.33E+18	2020-11-11T17:05:16.000Z	0	0	0.066666667	0.2
1.33E+18	2020-11-11T17:02:44.000Z	1	0	-0.187121212	0.540909091
1.33E+18	2020-11-11T17:00:35.000Z	6	3	0.6	0.65
1.33E+18	2020-11-11T16:56:02.000Z	1	0	0.625	0.9
1.33E+18	2020-11-11T16:54:22.000Z	0	1	-0.035185185	0.262962963
1.33E+18	2020-11-11T16:49:34.000Z	0	0	0	0
1.33E+18	2020-11-11T16:38:56.000Z	0	0	-0.01375	0.415
1.33E+18	2020-11-11T16:38:35.000Z	0	0	-0.0625	0.6875
1.33E+18	2020-11-11T16:29:57.000Z	1	0	0	0.125
1.33E+18	2020-11-11T16:28:40.000Z	0	0	0	0
1.33E+18	2020-11-11T16:25:11.000Z	0	0	0.5	0.6
1.33E+18	2020-11-11T16:23:15.000Z	3	1	0.2	0.2
1.33E+18	2020-11-11T16:21:55.000Z	0	0	0.4375	0.631944444
1.33E+18	2020-11-11T16:20:40.000Z	0	0	0.427272727	0.5
1.33E+18	2020-11-11T16:16:19.000Z	0	0	-0.0375	0.583333333
1.33E+18	2020-11-11T15:51:18.000Z	0	0	0.4375	0.4375
1.33E+18	2020-11-11T15:48:29.000Z	0	0	0	0
1.33E+18	2020-11-11T15:48:08.000Z	0	0	0.3125	0.636111111
1.33E+18	2020-11-11T15:45:57.000Z	0	0	0	0
1.33E+18	2020-11-11T15:41:35.000Z	0	1	0.4	0.5
1.33E+18	2020-11-11T15:40:41.000Z	0	0	0	0
1.33E+18	2020-11-11T15:40:23.000Z	0	0	0.122222222	0.655555556
1.33E+18	2020-11-11T15:30:00.000Z	5	1	0.175568182	0.455113636
1.33E+18	2020-11-11T15:23:50.000Z	0	0	0	0.066666667
1.33E+18	2020-11-11T15:18:08.000Z	0	0	-0.239583333	0.427083333
1.33E+18	2020-11-11T15:16:33.000Z	0	0	0.05	0.1
1.33E+18	2020-11-11T15:16:19.000Z	0	0	0	0.125
1.33E+18	2020-11-11T15:03:22.000Z	29	5	0.425	0.575
1.33E+18	2020-11-11T15:01:45.000Z	0	1	0.5	0.6
1.33E+18	2020-11-11T14:54:31.000Z	0	0	0.425	0.40625
1.33E+18	2020-11-11T14:49:57.000Z	0	0	0	0
1.33E+18	2020-11-11T14:45:47.000Z	0	0	-0.077777778	0.466666667
1.33E+18	2020-11-11T14:40:05.000Z	2	0	0.3	0.466666667
1.33E+18	2020-11-11T14:34:30.000Z	0	0	0.2	0.2
1.33E+18	2020-11-11T14:26:56.000Z	0	0	0.083333333	0.147222222
1.33E+18	2020-11-11T14:17:56.000Z	0	0	0.113636364	0.335227273
1.33E+18	2020-11-11T14:03:24.000Z	0	1	0.6	0.65
1.33E+18	2020-11-11T13:59:13.000Z	0	0	0	0
1.33E+18	2020-11-11T13:48:46.000Z	0	0	0	0
1.33E+18	2020-11-11T13:37:26.000Z	0	0	-0.122222222	0.311111111
1.33E+18	2020-11-11T13:23:59.000Z	0	0	0.2	0.2
1.33E+18	2020-11-11T13:18:38.000Z	1	0	0.303571429	0.511904762
1.33E+18	2020-11-11T13:17:06.000Z	0	0	0	0
1.33E+18	2020-11-11T13:16:06.000Z	0	0	0	0
1.33E+18	2020-11-11T13:00:34.000Z	0	1	0.212121212	0.351515152
1.33E+18	2020-11-11T12:59:02.000Z	1	0	0.16026936	0.414478114
1.33E+18	2020-11-11T12:54:30.000Z	0	0	-0.155555556	0.288888889
1.33E+18	2020-11-11T12:52:43.000Z	0	0	-0.1	0.5625
1.33E+18	2020-11-11T12:51:02.000Z	0	0	0.7	0.8
1.33E+18	2020-11-11T12:41:54.000Z	0	0	0	0
1.33E+18	2020-11-11T12:41:16.000Z	0	0	0.35	0.35
1.33E+18	2020-11-11T12:41:02.000Z	0	0	0	0
1.33E+18	2020-11-11T12:37:43.000Z	0	0	-0.155555556	0.288888889
1.33E+18	2020-11-11T12:28:03.000Z	0	0	0.2	0.2
1.33E+18	2020-11-11T12:21:47.000Z	0	0	0	0
1.33E+18	2020-11-11T12:16:33.000Z	0	1	0	0
1.33E+18	2020-11-11T12:16:02.000Z	1	0	-0.15	0.6
1.33E+18	2020-11-11T12:14:14.000Z	0	0	0.5	0.5
1.33E+18	2020-11-11T12:11:52.000Z	1	0	-0.4	0.4
1.33E+18	2020-11-11T12:11:40.000Z	1	0	0	0
1.33E+18	2020-11-11T12:11:24.000Z	0	0	0	0
1.33E+18	2020-11-11T11:42:21.000Z	0	0	0.25	0.25
1.33E+18	2020-11-11T11:19:56.000Z	0	0	-0.4	0.4
1.33E+18	2020-11-11T11:12:40.000Z	0	0	0.1	0.4
1.33E+18	2020-11-11T11:11:13.000Z	0	0	0.4	0.433333333
1.33E+18	2020-11-11T10:55:36.000Z	1	4	0.39375	0.54375
1.33E+18	2020-11-11T10:53:28.000Z	0	0	0	0.1
1.33E+18	2020-11-11T10:50:50.000Z	0	0	-0.0625	0.25
1.33E+18	2020-11-11T10:44:58.000Z	0	0	0	0.3
1.33E+18	2020-11-11T10:40:15.000Z	0	0	0.5	0.5
1.33E+18	2020-11-11T10:40:02.000Z	4	4	0.25	0.5
1.33E+18	2020-11-11T10:17:06.000Z	0	0	-0.175	0.458333333
1.33E+18	2020-11-11T10:08:12.000Z	0	0	-0.125	0.158333333
1.33E+18	2020-11-11T10:03:38.000Z	0	0	0.25	0.4
1.33E+18	2020-11-11T09:55:11.000Z	0	0	0.063888889	0.294444444
1.33E+18	2020-11-11T09:52:31.000Z	0	0	0.141666667	0.45
1.33E+18	2020-11-11T09:30:17.000Z	0	0	0.3	0.466666667
1.33E+18	2020-11-11T09:15:04.000Z	0	0	0	0
1.33E+18	2020-11-11T09:04:44.000Z	2	5	0.45	0.45
1.33E+18	2020-11-11T09:00:00.000Z	0	0	0.25	0.5625
1.33E+18	2020-11-11T08:58:32.000Z	0	0	0.227272727	0.545454545
1.33E+18	2020-11-11T08:53:41.000Z	1	0	0	0.1
1.33E+18	2020-11-11T08:45:11.000Z	0	0	0	0
1.33E+18	2020-11-11T08:44:05.000Z	0	0	0	0
1.33E+18	2020-11-11T08:32:25.000Z	0	0	0.790625	0.825
1.33E+18	2020-11-11T08:14:35.000Z	0	0	0.625	0.25
1.33E+18	2020-11-11T08:11:47.000Z	0	0	0	0
1.33E+18	2020-11-11T08:08:51.000Z	0	0	0	0
1.33E+18	2020-11-11T08:08:05.000Z	0	0	0.2	0.4
1.33E+18	2020-11-11T08:07:35.000Z	0	0	0.15	0.3
1.33E+18	2020-11-11T08:06:48.000Z	0	0	0	0
1.33E+18	2020-11-11T08:01:17.000Z	0	0	0.27	0.39
1.33E+18	2020-11-11T08:00:33.000Z	6	5	0.3	0.533333333
1.33E+18	2020-11-11T07:19:02.000Z	2	0	-0.25	0.25
1.33E+18	2020-11-11T06:59:12.000Z	0	0	-0.3125	0.7
1.33E+18	2020-11-11T06:44:58.000Z	0	0	0.5	0.9
1.33E+18	2020-11-11T06:42:17.000Z	0	0	-0.25	0.7
1.33E+18	2020-11-11T05:21:06.000Z	0	0	0.227272727	0.545454545
1.33E+18	2020-11-11T01:27:27.000Z	0	0	-0.25	0.25
1.33E+18	2020-11-11T01:23:13.000Z	1	0	0	0
1.33E+18	2020-11-11T01:03:43.000Z	0	0	-0.075	0.825
1.33E+18	2020-11-11T00:02:37.000Z	1	1	-0.072916667	0.462962963
1.33E+18	2020-11-11T00:00:35.000Z	0	0	-0.5	0.2
1.33E+18	2020-11-10T23:56:15.000Z	0	1	0.15	0.3
1.33E+18	2020-11-10T23:13:48.000Z	1	0	0.25	0.5125
1.33E+18	2020-11-10T22:52:06.000Z	0	0	0.088636364	0.472727273
1.33E+18	2020-11-10T22:22:44.000Z	0	0	0	0.125
1.33E+18	2020-11-10T22:13:23.000Z	0	0	0	0
1.33E+18	2020-11-10T21:19:49.000Z	6	0	0.068181818	0.277272727
1.33E+18	2020-11-10T21:03:43.000Z	0	0	0	0
1.33E+18	2020-11-10T20:54:58.000Z	0	0	0	0
1.33E+18	2020-11-10T20:46:46.000Z	0	0	0.066666667	0.591666667
1.33E+18	2020-11-10T20:46:19.000Z	0	0	0	0.125
1.33E+18	2020-11-10T20:20:36.000Z	0	1	0.5	0.9
1.33E+18	2020-11-10T20:05:07.000Z	0	0	0	0.1
1.33E+18	2020-11-10T19:50:36.000Z	0	0	0	0
1.33E+18	2020-11-10T19:30:38.000Z	0	0	-0.4	0.7
1.33E+18	2020-11-10T19:14:42.000Z	4	0	0	0
1.33E+18	2020-11-10T19:00:16.000Z	0	0	0.25	0.2
1.33E+18	2020-11-10T18:53:54.000Z	0	0	0	0
1.33E+18	2020-11-10T18:42:09.000Z	1	0	0	0
1.33E+18	2020-11-10T18:34:07.000Z	0	0	0.05	0.35
1.33E+18	2020-11-10T18:31:51.000Z	1	0	0.2	0.2
1.33E+18	2020-11-10T18:31:50.000Z	0	0	-0.055555556	0.466666667
1.33E+18	2020-11-10T18:31:49.000Z	0	0	0	0
1.33E+18	2020-11-10T18:30:31.000Z	0	0	0	0
1.33E+18	2020-11-10T18:30:01.000Z	0	0	0.1	0.2
1.33E+18	2020-11-10T18:28:36.000Z	0	0	-0.5	1
1.33E+18	2020-11-10T18:22:16.000Z	1	0	0	0
1.33E+18	2020-11-10T18:15:28.000Z	0	0	0.15	0.3
1.33E+18	2020-11-10T18:05:49.000Z	0	0	0	0.5
1.33E+18	2020-11-10T18:02:46.000Z	0	0	0.208333333	0.5
1.33E+18	2020-11-10T17:58:30.000Z	0	0	0	0.1125
1.33E+18	2020-11-10T17:55:49.000Z	0	0	0.05	0.1125
1.33E+18	2020-11-10T17:55:00.000Z	0	0	0	0.5
1.33E+18	2020-11-10T17:33:50.000Z	0	0	0.083333333	0.583333333
1.33E+18	2020-11-10T17:18:28.000Z	1	0	-0.2	0.2
1.33E+18	2020-11-10T17:03:50.000Z	2	0	0	0.1
1.33E+18	2020-11-10T17:03:01.000Z	0	0	0.227272727	0.545454545
1.33E+18	2020-11-10T16:59:24.000Z	0	0	0	0
1.33E+18	2020-11-10T16:55:29.000Z	0	0	-0.176388889	0.418055556
1.33E+18	2020-11-10T16:55:01.000Z	0	0	0	0.75
1.33E+18	2020-11-10T16:48:35.000Z	0	0	0	0
1.33E+18	2020-11-10T16:48:01.000Z	0	0	0.083333333	0.166666667
1.33E+18	2020-11-10T16:37:42.000Z	0	0	0	0
1.33E+18	2020-11-10T16:30:44.000Z	6	1	0.098787879	0.664848485
1.33E+18	2020-11-10T16:22:42.000Z	0	0	-0.1125	0.303472222
1.33E+18	2020-11-10T16:12:03.000Z	0	0	0.458333333	0.5
1.33E+18	2020-11-10T16:11:08.000Z	0	0	0.416666667	0.5
1.33E+18	2020-11-10T16:09:12.000Z	0	0	0.184090909	0.319886364
1.33E+18	2020-11-10T16:08:14.000Z	1	0	0.09375	0.375
1.33E+18	2020-11-10T16:01:04.000Z	0	0	0.458333333	0.7
1.33E+18	2020-11-10T15:55:01.000Z	1	0	0.4	0.5
1.33E+18	2020-11-10T15:48:19.000Z	0	0	0.5	0.9
1.33E+18	2020-11-10T15:46:18.000Z	0	1	-0.4	0.4
1.33E+18	2020-11-10T15:33:04.000Z	11	6	0.0375	0.5375
1.33E+18	2020-11-10T15:04:02.000Z	0	0	0.318181818	0.477272727
1.33E+18	2020-11-10T15:00:51.000Z	5	1	0	0
1.33E+18	2020-11-10T14:54:29.000Z	0	0	0.2	0.2
1.33E+18	2020-11-10T14:34:31.000Z	0	0	0	0.283333333
1.33E+18	2020-11-10T14:27:29.000Z	0	0	0.5	0.888888889
1.33E+18	2020-11-10T14:20:17.000Z	0	0	0	0
1.33E+18	2020-11-10T14:20:03.000Z	0	0	0.25	0.55
1.33E+18	2020-11-10T14:14:23.000Z	0	0	-0.4	0.4
1.33E+18	2020-11-10T14:08:11.000Z	0	0	0.378787879	0.518181818
1.33E+18	2020-11-10T14:04:37.000Z	1	3	0.013961039	0.680519481
1.33E+18	2020-11-10T14:02:31.000Z	0	0	0.5	0.9
1.33E+18	2020-11-10T14:01:29.000Z	0	0	0.6	0.65
1.33E+18	2020-11-10T14:00:03.000Z	4	2	0.566666667	0.733333333
1.33E+18	2020-11-10T13:59:38.000Z	1	0	0.02	0.585
1.33E+18	2020-11-10T13:43:14.000Z	0	0	-0.15974026	0.605194805
1.33E+18	2020-11-10T13:38:44.000Z	1	0	0	0
1.33E+18	2020-11-10T13:34:42.000Z	0	0	-0.141666667	0.425
1.33E+18	2020-11-10T13:29:40.000Z	0	0	0.083333333	0.333333333
1.33E+18	2020-11-10T13:21:02.000Z	0	0	0.3	0.9
1.33E+18	2020-11-10T13:17:16.000Z	0	0	0.7	0.8
1.33E+18	2020-11-10T13:12:20.000Z	0	0	0	0.4
1.33E+18	2020-11-10T12:41:15.000Z	0	0	0.2	0.483333333
1.33E+18	2020-11-10T12:19:07.000Z	1	0	0.9	0.9
1.33E+18	2020-11-10T12:00:53.000Z	1	0	0	0
1.33E+18	2020-11-10T12:00:16.000Z	17	6	0.5	0.5
1.33E+18	2020-11-10T11:59:39.000Z	0	0	0	0.1
1.33E+18	2020-11-10T11:48:57.000Z	0	0	-0.0875	0.3875
1.33E+18	2020-11-10T11:47:37.000Z	0	0	0	0.5
1.33E+18	2020-11-10T11:22:25.000Z	0	0	0.211038961	0.49512987
1.33E+18	2020-11-10T11:12:57.000Z	0	0	0.2	0.54
1.33E+18	2020-11-10T10:17:06.000Z	4	2	0.35	0.65
1.33E+18	2020-11-10T10:10:05.000Z	0	0	0.5	0.6
1.33E+18	2020-11-10T10:04:33.000Z	0	0	-0.2	0.8
1.33E+18	2020-11-10T10:00:49.000Z	3	1	0	0.066666667
1.33E+18	2020-11-10T09:47:50.000Z	0	0	0.113636364	0.272727273
1.33E+18	2020-11-10T09:40:00.000Z	0	0	0.416666667	0.5
1.33E+18	2020-11-10T09:36:56.000Z	0	1	0.544444444	0.711111111
1.33E+18	2020-11-10T09:35:28.000Z	0	1	0.034090909	0.329040404
1.33E+18	2020-11-10T09:25:06.000Z	0	0	0	0.125
1.33E+18	2020-11-10T09:16:02.000Z	0	1	0.125	0.625
1.33E+18	2020-11-10T09:15:04.000Z	0	0	0	0
1.33E+18	2020-11-10T09:00:01.000Z	0	0	0.7	0.8
1.33E+18	2020-11-10T09:00:00.000Z	0	1	0.7	0.8
1.33E+18	2020-11-10T08:56:24.000Z	1	0	0.3	0
1.33E+18	2020-11-10T08:50:02.000Z	4	5	0.5	0.5
1.33E+18	2020-11-10T08:46:29.000Z	0	0	0.093181818	0.402272727
1.33E+18	2020-11-10T08:35:03.000Z	7	6	0.19375	0.59375
1.33E+18	2020-11-10T08:33:46.000Z	0	0	0	0
1.33E+18	2020-11-10T08:09:11.000Z	0	0	0.11875	0.53125
1.33E+18	2020-11-10T08:01:09.000Z	0	0	0.27	0.39
1.33E+18	2020-11-10T07:34:13.000Z	1	0	0	0
1.33E+18	2020-11-10T07:33:33.000Z	8	0	0.5	0.855555556
1.33E+18	2020-11-10T07:33:01.000Z	0	0	-0.25	0.5
1.33E+18	2020-11-10T07:24:13.000Z	5	4	0.25	0.5625
1.33E+18	2020-11-10T07:23:17.000Z	1	0	0.5	0.5
1.33E+18	2020-11-10T07:00:22.000Z	0	0	0	0
1.33E+18	2020-11-10T06:51:00.000Z	1	0	0.25	0.3
1.33E+18	2020-11-10T06:43:59.000Z	0	0	0	0
1.33E+18	2020-11-10T06:41:37.000Z	1	0	0	0.55
1.33E+18	2020-11-10T06:23:33.000Z	0	0	-0.3	0.4
1.33E+18	2020-11-10T03:23:39.000Z	0	0	-0.125	0.375
1.33E+18	2020-11-10T03:17:40.000Z	0	0	0	0
1.33E+18	2020-11-10T01:09:18.000Z	1	1	0	0
1.33E+18	2020-11-10T00:57:36.000Z	0	0	0.35	0.4125
1.33E+18	2020-11-09T23:13:57.000Z	0	0	-0.239666193	0.611363636
1.33E+18	2020-11-09T22:30:42.000Z	0	0	0.266666667	0.35
1.33E+18	2020-11-09T22:27:11.000Z	0	0	0	0
1.33E+18	2020-11-09T21:47:18.000Z	0	0	-0.066666667	0.272222222
1.33E+18	2020-11-09T21:45:28.000Z	0	0	-0.625	1
1.33E+18	2020-11-09T21:27:21.000Z	0	0	0.1	0.4
1.33E+18	2020-11-09T21:11:59.000Z	0	0	0	0.1125
1.33E+18	2020-11-09T20:24:39.000Z	3	1	0	0
1.33E+18	2020-11-09T20:18:06.000Z	1	0	0.266666667	0.366666667
1.33E+18	2020-11-09T20:01:58.000Z	2	0	-0.125	0.375
1.33E+18	2020-11-09T19:32:15.000Z	1	0	0.136363636	0.454545455
1.33E+18	2020-11-09T19:27:19.000Z	3	0	0.291666667	0.458333333
1.33E+18	2020-11-09T19:15:33.000Z	1	0	0.312121212	0.451515152
1.33E+18	2020-11-09T18:40:01.000Z	0	0	0.875	0.8
1.33E+18	2020-11-09T17:55:40.000Z	0	0	-0.099285714	0.572857143
1.33E+18	2020-11-09T17:30:05.000Z	1	1	0.7	0.8
1.33E+18	2020-11-09T17:26:47.000Z	1	0	0.8	0.775
1.33E+18	2020-11-09T17:19:37.000Z	0	0	0.05	0.433333333
1.33E+18	2020-11-09T17:01:05.000Z	0	0	0.5	0.6
1.33E+18	2020-11-09T17:01:01.000Z	0	0	0.5	0.6
1.33E+18	2020-11-09T16:55:11.000Z	1	1	0.5	0.6
1.33E+18	2020-11-09T16:35:11.000Z	0	1	0.5	0.55
1.33E+18	2020-11-09T16:23:03.000Z	0	0	0.183333333	0.55
1.33E+18	2020-11-09T16:20:03.000Z	0	0	0.05	0.264285714
1.33E+18	2020-11-09T16:04:20.000Z	0	0	-0.216666667	0.591666667
1.33E+18	2020-11-09T15:59:55.000Z	0	0	-0.6	0.9
1.33E+18	2020-11-09T15:59:00.000Z	2	1	0.433333333	0.533333333
1.33E+18	2020-11-09T15:44:23.000Z	0	0	0.136363636	0.5
1.33E+18	2020-11-09T15:22:40.000Z	0	0	0.06	0.308095238
1.33E+18	2020-11-09T15:08:48.000Z	0	0	0	0
1.33E+18	2020-11-09T15:07:22.000Z	0	0	0.227272727	0.545454545
1.33E+18	2020-11-09T15:07:00.000Z	2	3	0.214285714	0.428571429
1.33E+18	2020-11-09T14:55:22.000Z	1	0	0	0.2
1.33E+18	2020-11-09T14:53:46.000Z	0	0	-0.04	0.48
1.33E+18	2020-11-09T14:51:43.000Z	0	0	0	0.125
1.33E+18	2020-11-09T14:51:22.000Z	0	0	-0.060857143	0.371142857
1.33E+18	2020-11-09T14:34:40.000Z	0	0	0	0
1.33E+18	2020-11-09T14:33:07.000Z	0	0	0.255555556	0.4
1.33E+18	2020-11-09T14:16:26.000Z	0	0	0.2	0.2
1.33E+18	2020-11-09T14:15:47.000Z	0	0	-0.3	0.4
1.33E+18	2020-11-09T14:15:19.000Z	0	1	0.45	0.7
1.33E+18	2020-11-09T14:14:55.000Z	0	0	-0.1	0.2
1.33E+18	2020-11-09T14:13:53.000Z	1	0	-0.15	0.55
1.33E+18	2020-11-09T14:05:18.000Z	0	0	0.5	0.6
1.33E+18	2020-11-09T14:01:44.000Z	0	1	0.5	0.5
1.33E+18	2020-11-09T14:00:42.000Z	0	0	0.6	0.65
1.33E+18	2020-11-09T13:51:52.000Z	0	0	0.1275	0.5725
1.33E+18	2020-11-09T13:30:00.000Z	0	0	0.6	0.65
1.33E+18	2020-11-09T13:29:16.000Z	0	0	0	0
1.33E+18	2020-11-09T13:28:53.000Z	0	0	0.285714286	0.535714286
1.33E+18	2020-11-09T13:20:36.000Z	1	0	0.2	0.2
1.33E+18	2020-11-09T13:19:36.000Z	1	0	0	0
1.33E+18	2020-11-09T13:15:14.000Z	1	2	0.418181818	0.627272727
1.33E+18	2020-11-09T13:04:37.000Z	2	0	-0.125	0.444444444
1.33E+18	2020-11-09T13:02:45.000Z	0	0	0.5	0.888888889
1.33E+18	2020-11-09T13:02:25.000Z	0	0	0.3	0.466666667
1.33E+18	2020-11-09T13:00:00.000Z	0	0	0.05	0.35
1.33E+18	2020-11-09T12:58:59.000Z	0	0	0.408333333	0.583333333
1.33E+18	2020-11-09T12:55:29.000Z	0	0	0.416666667	0.577777778
1.33E+18	2020-11-09T12:52:43.000Z	0	0	0.2	0.4
1.33E+18	2020-11-09T12:51:34.000Z	0	0	0.016666667	0.158333333
1.33E+18	2020-11-09T12:49:50.000Z	0	0	0.04	0.2225
1.33E+18	2020-11-09T12:43:10.000Z	0	0	-0.5	0.5
1.33E+18	2020-11-09T12:42:12.000Z	0	0	-0.166666667	0.25
1.33E+18	2020-11-09T12:40:31.000Z	0	0	0.133333333	0.531481481
1.33E+18	2020-11-09T12:26:38.000Z	0	0	0.275757576	0.481818182
1.33E+18	2020-11-09T12:25:15.000Z	1	0	-0.175	0.366666667
1.33E+18	2020-11-09T12:19:10.000Z	0	0	0.305952381	0.389285714
1.33E+18	2020-11-09T12:18:18.000Z	0	0	0.25	0.275
1.33E+18	2020-11-09T12:01:18.000Z	0	0	0.1	0.1
1.33E+18	2020-11-09T12:00:52.000Z	4	2	0.1	0.1
1.33E+18	2020-11-09T12:00:04.000Z	0	0	0.1	0.1
1.33E+18	2020-11-09T12:00:01.000Z	0	0	0.098787879	0.664848485
1.33E+18	2020-11-09T11:54:47.000Z	0	0	-0.028409091	0.744318182
1.33E+18	2020-11-09T11:32:31.000Z	0	0	-0.021969697	0.381818182
1.33E+18	2020-11-09T11:28:03.000Z	0	0	0	0.3
1.33E+18	2020-11-09T11:26:45.000Z	0	0	0.5	0.625
1.33E+18	2020-11-09T11:25:54.000Z	0	0	0.03125	0.2375
1.33E+18	2020-11-09T11:25:21.000Z	0	0	0	0
1.33E+18	2020-11-09T11:25:10.000Z	2	1	0.375	0.495
1.33E+18	2020-11-09T11:20:05.000Z	1	0	0.3	0.466666667
1.33E+18	2020-11-09T10:45:41.000Z	0	0	0.113636364	0.272727273
1.33E+18	2020-11-09T10:44:36.000Z	0	0	0.2	0.2
1.33E+18	2020-11-09T10:41:47.000Z	0	1	-0.25	0.65
1.33E+18	2020-11-09T10:39:48.000Z	0	0	0	0
1.33E+18	2020-11-09T10:31:23.000Z	0	0	0	0.125
1.33E+18	2020-11-09T10:11:51.000Z	0	0	0	0.3
1.33E+18	2020-11-09T10:03:26.000Z	2	1	0.3125	0.611111111
1.33E+18	2020-11-09T10:01:55.000Z	0	0	0.090625	0.454166667
1.33E+18	2020-11-09T09:59:31.000Z	0	0	0.022222222	0.355555556
1.33E+18	2020-11-09T09:52:34.000Z	2	0	0.275	0.166666667
1.33E+18	2020-11-09T09:46:45.000Z	0	0	0	1
1.33E+18	2020-11-09T09:43:02.000Z	0	0	0.4125	0.35
1.33E+18	2020-11-09T09:32:36.000Z	1	0	0.1	0.4
1.33E+18	2020-11-09T09:25:04.000Z	0	0	0	0
1.33E+18	2020-11-09T09:23:00.000Z	6	6	0.05	0.35
1.33E+18	2020-11-09T09:17:00.000Z	3	0	0.6	0.65
1.33E+18	2020-11-09T08:56:30.000Z	0	0	0.5	0.5
1.33E+18	2020-11-09T08:55:29.000Z	0	0	0.45	0.45
1.33E+18	2020-11-09T08:30:14.000Z	0	0	-0.5	0.2
1.33E+18	2020-11-09T08:30:12.000Z	0	0	0	0.3
1.33E+18	2020-11-09T08:25:42.000Z	0	0	0	0
1.33E+18	2020-11-09T08:01:17.000Z	0	0	0.27	0.39
1.33E+18	2020-11-09T08:01:11.000Z	0	1	0.7	0.8
1.33E+18	2020-11-09T08:01:11.000Z	0	1	0.7	0.8
1.33E+18	2020-11-09T08:01:11.000Z	0	1	0.7	0.8
1.33E+18	2020-11-09T08:01:11.000Z	0	1	0.7	0.8
1.33E+18	2020-11-09T08:01:11.000Z	0	1	0.7	0.8
1.33E+18	2020-11-09T08:01:11.000Z	3	1	0.7	0.8
1.33E+18	2020-11-09T08:01:11.000Z	0	1	0.7	0.8
1.33E+18	2020-11-09T08:01:11.000Z	1	1	0.7	0.8
1.33E+18	2020-11-09T08:01:11.000Z	0	1	0.7	0.8
1.33E+18	2020-11-09T08:01:11.000Z	0	1	0.7	0.8
1.33E+18	2020-11-09T08:01:11.000Z	1	1	0.7	0.8
1.33E+18	2020-11-09T08:01:11.000Z	0	1	0.7	0.8
1.33E+18	2020-11-09T08:01:11.000Z	0	1	0.7	0.8
1.33E+18	2020-11-09T08:00:34.000Z	0	1	0.7	0.8
1.33E+18	2020-11-09T08:00:34.000Z	1	1	0.7	0.8
1.33E+18	2020-11-09T08:00:34.000Z	0	1	0.7	0.8
1.33E+18	2020-11-09T08:00:33.000Z	1	1	0.7	0.8
1.33E+18	2020-11-09T08:00:33.000Z	0	3	0.7	0.8
1.33E+18	2020-11-09T08:00:33.000Z	0	1	0.7	0.8
1.33E+18	2020-11-09T07:49:26.000Z	0	1	0.5	1
1.33E+18	2020-11-09T07:41:49.000Z	0	0	-0.333333333	0.5
1.33E+18	2020-11-09T07:36:13.000Z	0	0	-0.005681818	0.411363636
1.33E+18	2020-11-09T07:36:10.000Z	0	0	-0.125	0.55
1.33E+18	2020-11-09T07:26:38.000Z	0	0	0	0
1.33E+18	2020-11-09T06:42:04.000Z	0	0	0	0
1.33E+18	2020-11-09T00:19:01.000Z	0	0	0.123333333	0.565
1.33E+18	2020-11-09T00:11:00.000Z	0	0	0.039524186	0.541983783
1.33E+18	2020-11-07T12:35:54.000Z	0	0	0.227272727	0.545454545
1.33E+18	2020-11-07T12:17:18.000Z	0	0	0.318181818	0.477272727
1.33E+18	2020-11-07T12:09:38.000Z	0	0	0	0
1.33E+18	2020-11-07T12:09:32.000Z	0	0	0	0
1.33E+18	2020-11-07T12:09:26.000Z	0	0	0	0
1.33E+18	2020-11-07T12:09:21.000Z	0	0	0	0
1.33E+18	2020-11-07T12:09:15.000Z	0	0	0	0
1.33E+18	2020-11-07T12:08:50.000Z	0	0	0	0
1.33E+18	2020-11-07T12:08:45.000Z	0	0	0	0
1.33E+18	2020-11-07T12:08:40.000Z	0	0	0	0
1.33E+18	2020-11-07T12:08:28.000Z	0	0	0	0
1.33E+18	2020-11-07T12:08:22.000Z	0	0	0	0
1.33E+18	2020-11-07T12:08:14.000Z	0	0	0	0
1.33E+18	2020-11-07T12:00:38.000Z	2	2	0.6	0.65
1.33E+18	2020-11-07T11:45:51.000Z	0	0	0	0
1.33E+18	2020-11-07T11:26:47.000Z	0	0	0.333333333	0.525
1.33E+18	2020-11-07T11:26:46.000Z	0	0	0.2	0.2
1.33E+18	2020-11-07T11:26:28.000Z	1	1	0.333333333	0.525
1.33E+18	2020-11-07T11:26:18.000Z	0	0	0.333333333	0.525
1.33E+18	2020-11-07T11:20:03.000Z	0	0	0.3	0.466666667
1.33E+18	2020-11-07T10:23:14.000Z	0	0	-0.201388889	0.55
1.33E+18	2020-11-07T10:17:11.000Z	0	0	0	0
1.33E+18	2020-11-07T10:14:13.000Z	0	0	0.013636364	0.422727273
1.33E+18	2020-11-07T10:08:59.000Z	0	0	0	0
1.33E+18	2020-11-07T10:04:09.000Z	0	0	-0.5	0.2
1.33E+18	2020-11-07T10:02:15.000Z	14	7	0.25	0.4
1.33E+18	2020-11-07T09:49:58.000Z	0	1	0.7	0.8
1.33E+18	2020-11-07T09:45:15.000Z	0	0	0.21875	0.5
1.33E+18	2020-11-07T09:44:53.000Z	0	0	-0.333333333	1
1.33E+18	2020-11-07T09:38:54.000Z	0	0	0.200568182	0.661363636
1.33E+18	2020-11-07T09:30:00.000Z	0	0	0.6	0.65
1.33E+18	2020-11-07T09:10:04.000Z	3	2	0.166666667	0.55
1.33E+18	2020-11-07T09:06:55.000Z	0	0	0	0
1.33E+18	2020-11-07T08:53:07.000Z	0	0	0.2	0.2
1.33E+18	2020-11-07T08:50:58.000Z	2	0	0	0
1.32E+18	2020-11-07T08:34:01.000Z	1	1	0	0
1.32E+18	2020-11-07T08:04:12.000Z	1	0	0.482142857	0.467857143
1.32E+18	2020-11-07T08:00:55.000Z	0	0	0.27	0.39
1.32E+18	2020-11-07T07:37:44.000Z	1	0	0.034090909	0.225
1.32E+18	2020-11-07T07:32:25.000Z	0	0	-0.118181818	0.492613636
1.32E+18	2020-11-07T07:14:21.000Z	1	0	0	0.1
1.32E+18	2020-11-07T02:21:13.000Z	0	0	0	0
1.32E+18	2020-11-07T01:30:19.000Z	0	1	0	0
1.32E+18	2020-11-07T00:20:07.000Z	0	0	-0.15	0.241666667
1.32E+18	2020-11-07T00:09:37.000Z	0	0	-0.124659864	0.365816327
1.32E+18	2020-11-06T23:30:47.000Z	0	0	0	0
1.32E+18	2020-11-06T21:24:17.000Z	1	0	0.125	0.383333333
1.32E+18	2020-11-06T21:22:49.000Z	0	0	-0.35	0.55
1.32E+18	2020-11-06T21:09:20.000Z	0	0	0	0.5
1.32E+18	2020-11-06T20:50:06.000Z	1	0	0.342857143	0.467857143
1.32E+18	2020-11-06T20:36:12.000Z	0	0	0	0
1.32E+18	2020-11-06T20:23:38.000Z	0	1	0	0
1.32E+18	2020-11-06T20:04:48.000Z	1	3	0	0
1.32E+18	2020-11-06T19:49:59.000Z	0	0	-0.2	0.266666667
1.32E+18	2020-11-06T19:17:45.000Z	0	0	0	0
1.32E+18	2020-11-06T19:13:55.000Z	0	0	0.5	1
1.32E+18	2020-11-06T19:02:11.000Z	1	0	0.3	0.466666667
1.32E+18	2020-11-06T19:00:01.000Z	0	2	0.6	0.65
1.32E+18	2020-11-06T18:40:50.000Z	0	0	-0.347222222	0.294444444
1.32E+18	2020-11-06T18:04:02.000Z	0	2	0	0
1.32E+18	2020-11-06T17:57:29.000Z	0	0	-0.136363636	0.522727273
1.32E+18	2020-11-06T17:48:08.000Z	0	0	0	0.1
1.32E+18	2020-11-06T17:15:10.000Z	0	1	0.5	0.6
1.32E+18	2020-11-06T17:04:16.000Z	0	1	0.7	0.8
1.32E+18	2020-11-06T17:04:16.000Z	0	1	0.7	0.8
1.32E+18	2020-11-06T17:04:16.000Z	1	2	0.7	0.8
1.32E+18	2020-11-06T17:04:16.000Z	0	1	0.7	0.8
1.32E+18	2020-11-06T17:04:16.000Z	2	1	0.7	0.8
1.32E+18	2020-11-06T17:04:16.000Z	1	1	0.7	0.8
1.32E+18	2020-11-06T17:04:16.000Z	1	1	0.7	0.8
1.32E+18	2020-11-06T17:04:16.000Z	0	1	0.7	0.8
1.32E+18	2020-11-06T17:04:16.000Z	6	2	0.7	0.8
1.32E+18	2020-11-06T17:04:16.000Z	0	1	0.7	0.8
1.32E+18	2020-11-06T17:04:16.000Z	1	1	0.7	0.8
1.32E+18	2020-11-06T17:04:16.000Z	2	1	0.7	0.8
1.32E+18	2020-11-06T17:04:16.000Z	1	1	0.7	0.8
1.32E+18	2020-11-06T17:02:35.000Z	1	0	0.7	0.8
1.32E+18	2020-11-06T17:01:35.000Z	1	1	0.7	0.8
1.32E+18	2020-11-06T17:01:35.000Z	0	3	0.7	0.8
1.32E+18	2020-11-06T17:01:34.000Z	0	2	0.7	0.8
1.32E+18	2020-11-06T17:01:34.000Z	1	1	0.7	0.8
1.32E+18	2020-11-06T17:01:34.000Z	0	1	0.7	0.8
1.32E+18	2020-11-06T17:01:34.000Z	3	1	0.7	0.8
1.32E+18	2020-11-06T17:01:34.000Z	2	1	0.7	0.8
1.32E+18	2020-11-06T16:30:51.000Z	0	0	0.3	0.466666667
1.32E+18	2020-11-06T16:30:25.000Z	0	0	0.3	0.466666667
1.32E+18	2020-11-06T16:01:27.000Z	0	0	0	0
1.32E+18	2020-11-06T16:00:01.000Z	0	1	0.193181818	0.352272727
1.32E+18	2020-11-06T15:55:50.000Z	0	0	0.2	0.2
1.32E+18	2020-11-06T15:55:02.000Z	0	0	0	0.3
1.32E+18	2020-11-06T15:40:44.000Z	1	0	0	0.5
1.32E+18	2020-11-06T15:40:04.000Z	0	0	0.2	0.9
1.32E+18	2020-11-06T15:16:13.000Z	1	0	-0.016666667	0.091666667
1.32E+18	2020-11-06T15:15:19.000Z	0	0	0.4	0.433333333
1.32E+18	2020-11-06T15:00:34.000Z	0	0	0.4	0.4
1.32E+18	2020-11-06T14:55:11.000Z	0	0	0	0
1.32E+18	2020-11-06T14:47:39.000Z	0	0	0	0.5
1.32E+18	2020-11-06T14:37:25.000Z	0	0	0.25	0.4
1.32E+18	2020-11-06T14:26:32.000Z	0	0	0	0
1.32E+18	2020-11-06T14:26:09.000Z	1	0	0	0
1.32E+18	2020-11-06T14:25:34.000Z	0	0	0	0
1.32E+18	2020-11-06T13:48:06.000Z	0	0	0	0.1125
1.32E+18	2020-11-06T13:31:29.000Z	1	0	0	0.1
1.32E+18	2020-11-06T13:28:50.000Z	0	0	0.375	0.375
1.32E+18	2020-11-06T13:20:06.000Z	0	0	0.327272727	0.470909091
1.32E+18	2020-11-06T13:13:35.000Z	0	0	-0.388888889	0.833333333
1.32E+18	2020-11-06T13:03:41.000Z	2	0	0.38125	0.55
1.32E+18	2020-11-06T13:02:22.000Z	0	0	0.5	0.6
1.32E+18	2020-11-06T12:48:05.000Z	0	0	0.9	1
1.32E+18	2020-11-06T12:30:21.000Z	1	0	0.34	0.38
1.32E+18	2020-11-06T12:28:30.000Z	0	0	-0.122222222	0.330555556
1.32E+18	2020-11-06T12:26:37.000Z	0	0	0	0.5
1.32E+18	2020-11-06T12:26:18.000Z	0	0	0	0
1.32E+18	2020-11-06T12:26:18.000Z	0	0	0	0
1.32E+18	2020-11-06T12:20:56.000Z	0	0	-0.05	0.05
1.32E+18	2020-11-06T12:19:04.000Z	0	0	0.4	0.5
1.32E+18	2020-11-06T12:10:00.000Z	1	0	0.098787879	0.664848485
1.32E+18	2020-11-06T12:09:17.000Z	0	0	-0.013333333	0.073333333
1.32E+18	2020-11-06T12:06:47.000Z	0	0	0	0.066666667
1.32E+18	2020-11-06T12:00:54.000Z	1	0	0.7	0.8
1.32E+18	2020-11-06T12:00:50.000Z	0	0	0.6	0.65
1.32E+18	2020-11-06T12:00:35.000Z	0	0	0	0
1.32E+18	2020-11-06T12:00:07.000Z	3	3	0.212121212	0.651515152
1.32E+18	2020-11-06T11:35:00.000Z	0	0	0.384090909	0.513636364
1.32E+18	2020-11-06T11:17:28.000Z	0	0	0.003896104	0.592207792
1.32E+18	2020-11-06T11:13:47.000Z	6	4	0.5	0.5
1.32E+18	2020-11-06T11:11:10.000Z	0	0	0	1
1.32E+18	2020-11-06T11:10:01.000Z	0	0	0.1	0.1
1.32E+18	2020-11-06T11:00:06.000Z	1	0	0.327272727	0.470909091
1.32E+18	2020-11-06T10:55:19.000Z	0	3	0	0.4
1.32E+18	2020-11-06T10:53:06.000Z	0	0	0	0
1.32E+18	2020-11-06T10:22:00.000Z	0	0	0.541666667	0.5
1.32E+18	2020-11-06T10:21:44.000Z	2	1	0.345833333	0.483333333
1.32E+18	2020-11-06T10:13:59.000Z	0	0	0.125	0.4
1.32E+18	2020-11-06T10:05:20.000Z	0	0	0.5	0.6
1.32E+18	2020-11-06T10:05:07.000Z	2	2	0.5	0.6
1.32E+18	2020-11-06T10:05:07.000Z	1	1	0.5	0.6
1.32E+18	2020-11-06T09:56:23.000Z	0	0	0.1	0.383333333
1.32E+18	2020-11-06T09:30:00.000Z	2	1	0.5	0.6
1.32E+18	2020-11-06T09:18:27.000Z	0	0	0.4	0.637962963
1.32E+18	2020-11-06T09:16:21.000Z	0	0	0.136363636	0.454545455
1.32E+18	2020-11-06T09:06:05.000Z	5	5	0.377777778	0.544444444
1.32E+18	2020-11-06T08:51:57.000Z	0	0	-0.043888889	0.360555556
1.32E+18	2020-11-06T08:51:44.000Z	0	0	0	0
1.32E+18	2020-11-06T08:46:55.000Z	0	0	-0.275	0.255555556
1.32E+18	2020-11-06T08:30:44.000Z	0	0	0	0.5
1.32E+18	2020-11-06T08:29:13.000Z	0	0	0.4	0.516666667
1.32E+18	2020-11-06T08:26:46.000Z	0	0	-0.009090909	0.486363636
1.32E+18	2020-11-06T08:24:19.000Z	0	0	0	1
1.32E+18	2020-11-06T08:08:12.000Z	1	0	0.4	0.433333333
1.32E+18	2020-11-06T08:06:02.000Z	0	1	0.7	0.8
1.32E+18	2020-11-06T08:01:15.000Z	0	0	0.27	0.39
1.32E+18	2020-11-06T07:38:47.000Z	0	1	0.25	0.333333333
1.32E+18	2020-11-06T07:30:00.000Z	17	3	0.56	0.62
1.32E+18	2020-11-06T07:27:23.000Z	0	0	-0.65	0.55
1.32E+18	2020-11-06T04:06:19.000Z	0	0	0.2	0.2
1.32E+18	2020-11-06T00:35:57.000Z	1	0	-0.174444444	0.441111111
1.32E+18	2020-11-06T00:25:44.000Z	5	0	1	0.75
1.32E+18	2020-11-05T23:45:20.000Z	0	0	0.9	1
1.32E+18	2020-11-05T23:42:59.000Z	0	0	0	0
1.32E+18	2020-11-05T23:42:17.000Z	0	0	-0.2625	0.4875
1.32E+18	2020-11-05T23:34:57.000Z	1	0	0.2	0.2
1.32E+18	2020-11-05T23:34:33.000Z	0	0	-0.3	0.4
1.32E+18	2020-11-05T23:34:13.000Z	0	0	0.5	0.5
1.32E+18	2020-11-05T23:32:49.000Z	0	0	-0.3125	0.888888889
1.32E+18	2020-11-05T23:32:07.000Z	1	0	-0.125	0.375
1.32E+18	2020-11-05T23:31:44.000Z	1	0	-0.066666667	0.6
1.32E+18	2020-11-05T23:31:06.000Z	1	0	0.136363636	0.5
1.32E+18	2020-11-05T23:30:11.000Z	0	0	0.022272727	0.585
1.32E+18	2020-11-05T23:21:16.000Z	1	0	-0.15	0.2
1.32E+18	2020-11-05T23:10:17.000Z	0	0	0	0
1.32E+18	2020-11-05T22:39:56.000Z	0	0	0.416666667	0.477777778
1.32E+18	2020-11-05T22:35:56.000Z	0	0	0.0925	0.215
1.32E+18	2020-11-05T22:34:55.000Z	0	0	0.331818182	0.486363636
1.32E+18	2020-11-05T22:34:18.000Z	0	1	-0.11	0.36625
1.32E+18	2020-11-05T22:33:19.000Z	0	0	0.133333333	0.197222222
1.32E+18	2020-11-05T22:24:37.000Z	0	0	0.02	0.9
1.32E+18	2020-11-05T22:20:45.000Z	0	0	-0.15625	0.84375
1.32E+18	2020-11-05T22:17:26.000Z	0	0	0	0
1.32E+18	2020-11-05T22:11:11.000Z	0	1	0.4	0.4
1.32E+18	2020-11-05T21:59:45.000Z	0	0	-0.625	1
1.32E+18	2020-11-05T21:21:56.000Z	1	0	0.15	0.445
1.32E+18	2020-11-05T21:09:40.000Z	0	0	0.090909091	0.436363636
1.32E+18	2020-11-05T20:49:47.000Z	1	0	0	0.35
1.32E+18	2020-11-05T20:43:06.000Z	1	0	0	0
1.32E+18	2020-11-05T20:31:33.000Z	0	0	0	0
1.32E+18	2020-11-05T20:05:12.000Z	0	0	0.098787879	0.664848485
1.32E+18	2020-11-05T20:05:05.000Z	1	0	0.098787879	0.664848485
1.32E+18	2020-11-05T20:05:05.000Z	1	1	0.098787879	0.664848485
1.32E+18	2020-11-05T20:03:09.000Z	0	0	1.39E-17	0.379166667
1.32E+18	2020-11-05T20:00:52.000Z	0	0	-0.16	0.693333333
1.32E+18	2020-11-05T19:59:03.000Z	0	0	-0.011931818	0.63219697
1.32E+18	2020-11-05T19:41:19.000Z	0	0	-0.166666667	0.433333333
1.32E+18	2020-11-05T19:35:46.000Z	0	0	-0.03125	0.39375
1.32E+18	2020-11-05T19:19:12.000Z	2	1	0.5	0.5
1.32E+18	2020-11-05T18:51:35.000Z	0	0	-0.0625	0.4375
1.32E+18	2020-11-05T18:50:19.000Z	0	0	0.273333333	0.66
1.32E+18	2020-11-05T18:46:31.000Z	0	0	-0.716145833	0.833333333
1.32E+18	2020-11-05T18:43:16.000Z	3	0	0.25	0.55
1.32E+18	2020-11-05T18:40:13.000Z	0	0	0.1	0.8
1.32E+18	2020-11-05T18:36:35.000Z	0	0	0	0.1
1.32E+18	2020-11-05T18:15:16.000Z	0	1	0.6	0.85
1.32E+18	2020-11-05T18:15:04.000Z	0	1	0.533333333	0.7
1.32E+18	2020-11-05T18:04:03.000Z	0	1	0	0
1.32E+18	2020-11-05T18:03:02.000Z	0	0	0	0
1.32E+18	2020-11-05T18:02:03.000Z	0	0	0	0
1.32E+18	2020-11-05T17:50:05.000Z	1	0	0	1
1.32E+18	2020-11-05T17:49:17.000Z	0	0	0	0
1.32E+18	2020-11-05T17:40:17.000Z	0	0	0.4	0.4
1.32E+18	2020-11-05T17:37:39.000Z	0	0	0.1	0.616666667
1.32E+18	2020-11-05T17:36:04.000Z	0	0	0	0
1.32E+18	2020-11-05T17:23:30.000Z	0	0	-0.229166667	0.833333333
1.32E+18	2020-11-05T16:43:50.000Z	0	0	0.25	0.7
1.32E+18	2020-11-05T16:34:41.000Z	0	0	-0.3125	0.4375
1.32E+18	2020-11-05T16:32:37.000Z	0	1	0.25	0.506944444
1.32E+18	2020-11-05T16:31:26.000Z	0	0	0.187954545	0.439090909
1.32E+18	2020-11-05T16:30:23.000Z	1	1	0.167727273	0.455
1.32E+18	2020-11-05T16:30:18.000Z	1	1	0.167727273	0.455
1.32E+18	2020-11-05T16:22:15.000Z	0	0	0	0
1.32E+18	2020-11-05T16:14:51.000Z	0	0	0.1125	0.4625
1.32E+18	2020-11-05T16:00:01.000Z	1	0	0.193181818	0.352272727
1.32E+18	2020-11-05T15:45:02.000Z	0	0	0.45	0.7
1.32E+18	2020-11-05T15:35:56.000Z	0	0	0	0
1.32E+18	2020-11-05T15:31:09.000Z	0	1	-0.3	0.4
1.32E+18	2020-11-05T15:30:13.000Z	1	0	0.466666667	0.466666667
1.32E+18	2020-11-05T15:25:11.000Z	0	0	0.034722222	0.465277778
1.32E+18	2020-11-05T15:23:29.000Z	0	1	-0.075	0.6125
1.32E+18	2020-11-05T15:23:14.000Z	0	0	0.25	0.5625
1.32E+18	2020-11-05T15:20:45.000Z	0	0	0	0
1.32E+18	2020-11-05T15:14:02.000Z	0	1	0	0.4
1.32E+18	2020-11-05T15:12:48.000Z	1	0	0.121212121	0.681818182
1.32E+18	2020-11-05T15:02:06.000Z	0	2	0.3	0.575
1.32E+18	2020-11-05T14:51:26.000Z	0	0	0.068181818	0.477272727
1.32E+18	2020-11-05T14:51:05.000Z	0	0	0	0.375
1.32E+18	2020-11-05T14:34:49.000Z	0	0	-0.025	0.45
1.32E+18	2020-11-05T14:33:02.000Z	0	1	0.533333333	0.766666667
1.32E+18	2020-11-05T14:31:48.000Z	0	0	0	0.357142857
1.32E+18	2020-11-05T14:29:39.000Z	0	1	0.5	0.6
1.32E+18	2020-11-05T14:22:50.000Z	0	0	0	0
1.32E+18	2020-11-05T14:06:04.000Z	0	0	-0.35	0.533333333
1.32E+18	2020-11-05T14:02:44.000Z	1	0	0.3	0.466666667
1.32E+18	2020-11-05T14:02:44.000Z	1	0	0.3	0.466666667
1.32E+18	2020-11-05T13:58:19.000Z	0	0	0.2	0.15
1.32E+18	2020-11-05T13:52:21.000Z	0	0	0	0
1.32E+18	2020-11-05T13:50:23.000Z	0	0	0	0.125
1.32E+18	2020-11-05T13:42:01.000Z	0	0	0.425	0.625
1.32E+18	2020-11-05T13:38:40.000Z	0	0	0	0
1.32E+18	2020-11-05T13:26:39.000Z	0	4	0.5	0.6
1.32E+18	2020-11-05T13:25:20.000Z	3	3	0.5	0.6
1.32E+18	2020-11-05T13:13:08.000Z	0	0	-0.0625	0.4875
1.32E+18	2020-11-05T13:08:35.000Z	0	0	0.2	0.2
1.32E+18	2020-11-05T13:06:29.000Z	18	8	0	0.2125
1.32E+18	2020-11-05T13:03:53.000Z	1	1	0.35	0.55
1.32E+18	2020-11-05T13:00:31.000Z	0	0	0.5	0.5
1.32E+18	2020-11-05T13:00:23.000Z	1	0	0.6	0.65
1.32E+18	2020-11-05T12:55:04.000Z	0	1	0.5	0.6
1.32E+18	2020-11-05T12:54:44.000Z	0	0	-0.079166667	0.491666667
1.32E+18	2020-11-05T12:39:05.000Z	1	1	-0.238888889	0.322222222
1.32E+18	2020-11-05T12:22:42.000Z	0	0	-0.25	0.5
1.32E+18	2020-11-05T12:21:21.000Z	0	0	0.35	0.3625
1.32E+18	2020-11-05T12:20:08.000Z	0	0	0	0
1.32E+18	2020-11-05T12:14:57.000Z	0	0	-0.5	0.6
1.32E+18	2020-11-05T12:01:08.000Z	0	0	0	0
1.32E+18	2020-11-05T11:59:59.000Z	0	0	-0.366666667	0.975
1.32E+18	2020-11-05T11:45:04.000Z	3	1	0.3	0.466666667
1.32E+18	2020-11-05T11:35:00.000Z	1	0	0.098787879	0.664848485
1.32E+18	2020-11-05T11:31:48.000Z	0	0	-0.375	0.666666667
1.32E+18	2020-11-05T11:28:33.000Z	0	0	-0.3125	0.6875
1.32E+18	2020-11-05T11:23:29.000Z	0	0	0.056818182	0.184280303
1.32E+18	2020-11-05T11:20:07.000Z	0	1	0.291666667	0.587962963
1.32E+18	2020-11-05T11:17:22.000Z	0	0	0	0.1
1.32E+18	2020-11-05T11:17:00.000Z	1	0	0.433333333	0.533333333
1.32E+18	2020-11-05T11:15:26.000Z	0	0	0.02020202	0.570707071
1.32E+18	2020-11-05T11:15:05.000Z	0	0	0.1	0.4
1.32E+18	2020-11-05T11:15:02.000Z	0	1	0.1	0.4
1.32E+18	2020-11-05T11:15:01.000Z	0	0	0.1	0.4
1.32E+18	2020-11-05T11:12:48.000Z	0	0	0.053333333	0.421666667
1.32E+18	2020-11-05T11:05:57.000Z	2	1	0.5	0.888888889
1.32E+18	2020-11-05T11:05:05.000Z	3	1	0.5	0.888888889
1.32E+18	2020-11-05T11:01:00.000Z	4	2	0.193181818	0.352272727
1.32E+18	2020-11-05T11:00:02.000Z	0	0	0.7	0.8
1.32E+18	2020-11-05T11:00:02.000Z	1	0	0.7	0.8
1.32E+18	2020-11-05T11:00:02.000Z	2	0	0.7	0.8
1.32E+18	2020-11-05T10:59:02.000Z	0	0	0.193181818	0.352272727
1.32E+18	2020-11-05T10:57:55.000Z	0	0	0.1	0.1625
1.32E+18	2020-11-05T10:57:55.000Z	0	0	-0.025	0.40625
1.32E+18	2020-11-05T10:57:38.000Z	1	2	-0.53125	0.5
1.32E+18	2020-11-05T10:57:10.000Z	0	0	0	0
1.32E+18	2020-11-05T10:57:05.000Z	0	0	0	0
1.32E+18	2020-11-05T10:55:06.000Z	0	0	-0.063383838	0.37020202
1.32E+18	2020-11-05T10:54:32.000Z	1	0	0.193181818	0.352272727
1.32E+18	2020-11-05T10:54:09.000Z	1	0	0	0.125
1.32E+18	2020-11-05T10:53:47.000Z	0	0	0	0
1.32E+18	2020-11-05T10:46:35.000Z	0	0	0.3	0.466666667
1.32E+18	2020-11-05T10:44:32.000Z	0	0	-0.5	1
1.32E+18	2020-11-05T10:17:36.000Z	0	0	-0.275	0.325
1.32E+18	2020-11-05T10:00:01.000Z	0	0	0.45	0.45
1.32E+18	2020-11-05T09:56:12.000Z	0	0	0	0
1.32E+18	2020-11-05T09:55:19.000Z	0	0	0.216666667	0.291666667
1.32E+18	2020-11-05T09:46:10.000Z	0	1	0	0
1.32E+18	2020-11-05T09:26:03.000Z	0	0	0.4	0.8
1.32E+18	2020-11-05T09:25:00.000Z	1	0	0.7	0.8
1.32E+18	2020-11-05T09:16:36.000Z	2	0	0.066666667	0.466666667
1.32E+18	2020-11-05T09:15:15.000Z	0	2	0.327272727	0.470909091
[truncated: 629 more rows]
