# Supplementary material for: Critical reflections on three popular computational linguistic approaches to examine Twitter discourses
Source: PeerJ Comput Sci. 2023 Jan 30;9:e1211. doi: 10.7717/peerj-cs.1211 (PMC10280252; doi:10.7717/peerj-cs.1211)
Supplement: Supplemental Information 1 [file peerj-cs-09-1211-s001.zip › Supplementary_Material_PeerJ_Oct22/Supplementary Material/Sentiment Analysis TextBlob cleaned data NHS/12-20.csv]

EntryID	Published	FavouriteCount	Retweets	Sentiment	Subjectivity
1.34E+18	2020-12-31T22:20:33.000Z	0	4	0	0
1.34E+18	2020-12-31T19:48:49.000Z	0	0	0	0
1.34E+18	2020-12-31T19:26:09.000Z	0	0	0.2	0.2
1.34E+18	2020-12-31T19:21:40.000Z	0	0	0	0
1.34E+18	2020-12-31T17:33:49.000Z	0	0	0.068181818	0.3
1.34E+18	2020-12-31T17:05:14.000Z	0	0	0.48828125	0.3
1.34E+18	2020-12-31T17:01:12.000Z	8	3	0.384090909	0.638636364
1.34E+18	2020-12-31T16:57:00.000Z	0	0	0.25	0.2
1.34E+18	2020-12-31T16:43:53.000Z	0	0	-0.5	0.9
1.34E+18	2020-12-31T16:11:08.000Z	0	0	0.0625	0.6625
1.34E+18	2020-12-31T15:51:20.000Z	0	0	0	0
1.34E+18	2020-12-31T15:49:41.000Z	0	0	-0.136363636	0.772727273
1.34E+18	2020-12-31T15:45:20.000Z	0	0	0.227272727	0.545454545
1.34E+18	2020-12-31T15:32:49.000Z	1	0	0	0.1125
1.34E+18	2020-12-31T15:30:21.000Z	0	0	-0.375	0.7
1.34E+18	2020-12-31T15:30:18.000Z	0	0	-0.1	0.3
1.34E+18	2020-12-31T15:19:26.000Z	1	0	0	0
1.34E+18	2020-12-31T15:14:55.000Z	0	0	0	0
1.34E+18	2020-12-31T15:08:11.000Z	0	0	0.5	0.55
1.34E+18	2020-12-31T15:03:57.000Z	0	0	0	0
1.34E+18	2020-12-31T14:59:53.000Z	5	1	0	0.65
1.34E+18	2020-12-31T14:36:36.000Z	0	0	0	0
1.34E+18	2020-12-31T14:20:10.000Z	0	0	0.066666667	0.566666667
1.34E+18	2020-12-31T14:18:03.000Z	0	0	0	0
1.34E+18	2020-12-31T13:51:43.000Z	0	0	0.356818182	0.633585859
1.34E+18	2020-12-31T13:49:14.000Z	0	0	0.15	0.05
1.34E+18	2020-12-31T13:45:49.000Z	0	0	-0.1125	0.511111111
1.34E+18	2020-12-31T13:21:38.000Z	0	0	0	0
1.34E+18	2020-12-31T13:18:13.000Z	0	0	0.1	0.6
1.34E+18	2020-12-31T13:16:43.000Z	0	0	0.45	0.95
1.34E+18	2020-12-31T13:16:43.000Z	0	0	0.190572391	0.574410774
1.34E+18	2020-12-31T13:07:22.000Z	0	0	0	0.125
1.34E+18	2020-12-31T13:05:24.000Z	0	0	0.1	0.15
1.34E+18	2020-12-31T12:49:20.000Z	0	0	-0.136363636	0.772727273
1.34E+18	2020-12-31T12:36:39.000Z	0	0	0.05	0.33125
1.34E+18	2020-12-31T12:33:19.000Z	1	1	0	0.333333333
1.34E+18	2020-12-31T12:30:30.000Z	0	0	0.25	0.3625
1.34E+18	2020-12-31T12:23:18.000Z	0	0	0	0
1.34E+18	2020-12-31T12:23:09.000Z	0	0	0	0.05
1.34E+18	2020-12-31T12:07:45.000Z	0	0	0.15	0.275
1.34E+18	2020-12-31T11:59:00.000Z	0	0	0.316666667	0.5
1.34E+18	2020-12-31T11:49:07.000Z	4	1	-0.725	0.475
1.34E+18	2020-12-31T11:47:35.000Z	0	0	-0.364583333	0.541666667
1.34E+18	2020-12-31T11:44:32.000Z	0	0	0	0.033333333
1.34E+18	2020-12-31T11:35:41.000Z	0	0	0.55	0.95
1.34E+18	2020-12-31T11:34:21.000Z	0	0	0.2	0.2
1.34E+18	2020-12-31T11:23:06.000Z	0	0	-0.25	0.4
1.34E+18	2020-12-31T11:19:00.000Z	2	3	0.333333333	0.5
1.34E+18	2020-12-31T11:16:15.000Z	0	0	0.166666667	0.433333333
1.34E+18	2020-12-31T11:13:04.000Z	0	0	-0.007575758	0.478114478
1.34E+18	2020-12-31T10:59:24.000Z	0	0	0.114772727	0.506515152
1.34E+18	2020-12-31T10:50:06.000Z	3	0	0	0
1.34E+18	2020-12-31T10:37:37.000Z	0	0	0.468181818	0.727272727
1.34E+18	2020-12-31T10:16:11.000Z	1	0	0.1375	0.5875
1.34E+18	2020-12-31T10:13:35.000Z	0	0	0	0
1.34E+18	2020-12-31T10:01:07.000Z	0	0	0.3	0.466666667
1.34E+18	2020-12-31T09:23:30.000Z	0	0	0	0
1.34E+18	2020-12-31T09:07:45.000Z	0	0	0	0
1.34E+18	2020-12-31T09:04:17.000Z	0	0	0	0
1.34E+18	2020-12-31T09:01:37.000Z	0	0	0.215909091	0.511363636
1.34E+18	2020-12-31T09:01:10.000Z	14	5	0.265714286	0.422857143
1.34E+18	2020-12-31T09:00:00.000Z	0	0	0.442424242	0.581818182
1.34E+18	2020-12-31T08:57:35.000Z	0	0	0.113636364	0.335227273
1.34E+18	2020-12-31T08:52:26.000Z	0	0	0.443892045	0.545454545
1.34E+18	2020-12-31T08:09:27.000Z	0	0	0	0.5
1.34E+18	2020-12-31T07:29:48.000Z	0	0	0	0
1.34E+18	2020-12-31T07:17:09.000Z	2	0	-0.08125	0.523611111
1.34E+18	2020-12-31T01:11:32.000Z	0	0	0.058928571	0.183928571
1.34E+18	2020-12-31T01:04:53.000Z	1	1	0.109090909	0.581818182
1.34E+18	2020-12-31T00:59:57.000Z	0	0	0.096590909	0.583333333
1.34E+18	2020-12-31T00:59:03.000Z	0	1	-0.363494318	0.611363636
1.34E+18	2020-12-31T00:30:55.000Z	1	0	0	0
1.34E+18	2020-12-31T00:27:30.000Z	0	0	-0.1	0.1
1.34E+18	2020-12-30T21:59:30.000Z	0	0	0.010281385	0.378246753
1.34E+18	2020-12-30T21:26:52.000Z	0	0	0.2	0.2
1.34E+18	2020-12-30T21:17:27.000Z	0	0	0	0.375
1.34E+18	2020-12-30T21:04:21.000Z	0	0	0	1
1.34E+18	2020-12-30T20:30:37.000Z	0	0	0.133333333	0.533333333
1.34E+18	2020-12-30T17:56:36.000Z	1	0	0	0
1.34E+18	2020-12-30T17:49:48.000Z	0	0	0	0
1.34E+18	2020-12-30T17:32:57.000Z	1	0	0	0
1.34E+18	2020-12-30T17:31:07.000Z	1	0	0	0
1.34E+18	2020-12-30T17:25:11.000Z	1	0	0.071212121	0.452020202
1.34E+18	2020-12-30T17:06:01.000Z	1	0	0	0
1.34E+18	2020-12-30T16:37:40.000Z	0	0	0.55	0.65
1.34E+18	2020-12-30T16:33:10.000Z	0	0	0.294444444	0.583333333
1.34E+18	2020-12-30T16:32:22.000Z	4	3	0.344444444	0.733333333
1.34E+18	2020-12-30T16:31:17.000Z	1	1	0	0.7
1.34E+18	2020-12-30T16:21:01.000Z	0	0	0	0
1.34E+18	2020-12-30T15:41:18.000Z	0	0	0	0.125
1.34E+18	2020-12-30T15:24:44.000Z	0	0	0.2	0.466666667
1.34E+18	2020-12-30T14:47:57.000Z	0	0	0.227272727	0.545454545
1.34E+18	2020-12-30T14:30:40.000Z	0	0	-0.047619048	0.311904762
1.34E+18	2020-12-30T14:28:33.000Z	0	1	-0.05	0.4
1.34E+18	2020-12-30T14:25:19.000Z	0	0	0	0.066666667
1.34E+18	2020-12-30T14:13:33.000Z	0	0	0	1
1.34E+18	2020-12-30T14:13:04.000Z	0	0	-0.4	0.7
1.34E+18	2020-12-30T13:54:31.000Z	1	0	-0.008333333	0.183333333
1.34E+18	2020-12-30T13:43:31.000Z	0	0	0	0
1.34E+18	2020-12-30T13:42:15.000Z	1	0	0	0
1.34E+18	2020-12-30T13:40:47.000Z	0	0	0	0
1.34E+18	2020-12-30T13:40:04.000Z	0	0	0	0
1.34E+18	2020-12-30T13:29:08.000Z	0	0	-0.15625	0.5
1.34E+18	2020-12-30T13:16:48.000Z	0	0	0.138636364	0.447727273
1.34E+18	2020-12-30T12:31:33.000Z	0	0	0.034090909	0.640151515
1.34E+18	2020-12-30T12:28:55.000Z	0	0	-0.083333333	0.425
1.34E+18	2020-12-30T12:15:06.000Z	0	0	0.7	0.8
1.34E+18	2020-12-30T12:15:00.000Z	0	0	0.175	0.316666667
1.34E+18	2020-12-30T12:13:40.000Z	0	0	-0.151785714	0.580357143
1.34E+18	2020-12-30T12:10:44.000Z	0	0	0	0
1.34E+18	2020-12-30T11:42:52.000Z	1	0	0	0
1.34E+18	2020-12-30T11:42:18.000Z	0	0	-0.125	0.283333333
1.34E+18	2020-12-30T11:40:43.000Z	1	0	0.392857143	0.517857143
1.34E+18	2020-12-30T11:39:21.000Z	1	0	-0.5	1
1.34E+18	2020-12-30T11:38:09.000Z	1	0	0.012244898	0.647959184
1.34E+18	2020-12-30T11:35:35.000Z	1	0	0.066666667	0.6
1.34E+18	2020-12-30T11:17:59.000Z	0	0	0	0
1.34E+18	2020-12-30T11:02:07.000Z	4	5	0.5	0.6
1.34E+18	2020-12-30T10:39:48.000Z	0	0	0	0
1.34E+18	2020-12-30T10:13:48.000Z	0	0	0.409090909	0.610858586
1.34E+18	2020-12-30T10:13:11.000Z	0	0	0.409090909	0.610858586
1.34E+18	2020-12-30T10:12:37.000Z	0	0	0.409090909	0.610858586
1.34E+18	2020-12-30T10:02:55.000Z	1	0	-0.5	1
1.34E+18	2020-12-30T10:01:04.000Z	0	0	0.3	0.466666667
1.34E+18	2020-12-30T09:28:38.000Z	0	0	0.1	0.366666667
1.34E+18	2020-12-30T09:26:11.000Z	1	0	-0.19	0.486428571
1.34E+18	2020-12-30T09:11:00.000Z	1	1	0.148181818	0.497272727
1.34E+18	2020-12-30T09:08:40.000Z	0	0	0.033333333	0.5
1.34E+18	2020-12-30T08:40:04.000Z	4	3	0.442424242	0.581818182
1.34E+18	2020-12-30T06:22:12.000Z	0	0	0.477777778	0.644444444
1.34E+18	2020-12-30T00:39:38.000Z	0	0	0	1
1.34E+18	2020-12-30T00:38:44.000Z	0	0	0.5	0.5
1.34E+18	2020-12-30T00:29:44.000Z	0	0	-0.057175926	0.148148148
1.34E+18	2020-12-29T23:09:20.000Z	0	0	0.152	0.588
1.34E+18	2020-12-29T22:47:21.000Z	0	0	-0.5	0.65
1.34E+18	2020-12-29T22:34:51.000Z	0	0	-0.05	0.4
1.34E+18	2020-12-29T22:18:46.000Z	0	0	0.1875	0.4625
1.34E+18	2020-12-29T22:08:18.000Z	0	0	-0.291666667	0.541666667
1.34E+18	2020-12-29T22:06:30.000Z	0	0	0	0.55
1.34E+18	2020-12-29T21:41:21.000Z	1	0	0	0
1.34E+18	2020-12-29T21:40:44.000Z	1	0	0	0
1.34E+18	2020-12-29T21:30:22.000Z	1	0	0.125	0.75462963
1.34E+18	2020-12-29T21:27:31.000Z	0	0	0.375	1
1.34E+18	2020-12-29T21:13:41.000Z	0	0	-0.055555556	0.063888889
1.34E+18	2020-12-29T21:05:39.000Z	0	0	-0.08	0.353333333
1.34E+18	2020-12-29T20:50:06.000Z	1	1	0	0
1.34E+18	2020-12-29T20:31:26.000Z	0	0	0	0
1.34E+18	2020-12-29T20:30:00.000Z	1	1	0	1
1.34E+18	2020-12-29T20:15:54.000Z	0	0	0	0
1.34E+18	2020-12-29T19:32:34.000Z	0	0	0	0
1.34E+18	2020-12-29T19:01:28.000Z	0	0	0.175	0.316666667
1.34E+18	2020-12-29T19:00:37.000Z	1	1	0.175	0.316666667
1.34E+18	2020-12-29T19:00:36.000Z	0	0	0.175	0.316666667
1.34E+18	2020-12-29T18:42:06.000Z	0	0	0.1	0.5
1.34E+18	2020-12-29T18:33:13.000Z	0	0	0.25	0.8
1.34E+18	2020-12-29T18:32:52.000Z	0	0	0	0
1.34E+18	2020-12-29T18:28:47.000Z	2	0	0.5	0.6
1.34E+18	2020-12-29T18:20:03.000Z	1	0	0	0.5
1.34E+18	2020-12-29T18:19:26.000Z	0	0	-0.26	0.39
1.34E+18	2020-12-29T18:18:05.000Z	0	0	0.175	0.3
1.34E+18	2020-12-29T18:17:31.000Z	1	0	0	0.125
1.34E+18	2020-12-29T18:04:14.000Z	0	0	0	0
1.34E+18	2020-12-29T17:56:13.000Z	1	0	0.122222222	0.311111111
1.34E+18	2020-12-29T17:56:03.000Z	0	0	0.318181818	0.477272727
1.34E+18	2020-12-29T17:53:46.000Z	0	0	0.5	0.5
1.34E+18	2020-12-29T17:52:50.000Z	0	0	0.039393939	0.442424242
1.34E+18	2020-12-29T17:50:43.000Z	0	0	0.4	0.8
1.34E+18	2020-12-29T17:45:06.000Z	2	0	-0.183333333	0.166666667
1.34E+18	2020-12-29T17:35:34.000Z	0	0	-0.15	0.2
1.34E+18	2020-12-29T17:31:08.000Z	0	0	0	0
1.34E+18	2020-12-29T17:28:27.000Z	0	0	0.2375	0.334722222
1.34E+18	2020-12-29T17:23:07.000Z	0	0	0	0.3125
1.34E+18	2020-12-29T17:05:07.000Z	1	0	0.525	0.639583333
1.34E+18	2020-12-29T16:11:46.000Z	0	0	0	0
1.34E+18	2020-12-29T16:00:29.000Z	0	0	0	0
1.34E+18	2020-12-29T15:15:42.000Z	0	0	-0.2	0.65
1.34E+18	2020-12-29T14:52:49.000Z	0	0	-0.025	0.3
1.34E+18	2020-12-29T14:37:06.000Z	0	0	0.25	0.2
1.34E+18	2020-12-29T14:26:05.000Z	0	0	0.22	0.8
1.34E+18	2020-12-29T14:22:13.000Z	0	0	0	0
1.34E+18	2020-12-29T14:21:58.000Z	0	0	0.35	0.483333333
1.34E+18	2020-12-29T14:21:57.000Z	0	0	-0.5	0.875
1.34E+18	2020-12-29T14:21:43.000Z	0	1	0	0
1.34E+18	2020-12-29T14:21:12.000Z	0	0	0.1	0.2
1.34E+18	2020-12-29T14:20:40.000Z	0	0	0	0
1.34E+18	2020-12-29T14:20:13.000Z	0	0	-0.09375	0.5
1.34E+18	2020-12-29T14:19:39.000Z	0	0	0	0
1.34E+18	2020-12-29T14:19:11.000Z	0	0	0.4	0.7
1.34E+18	2020-12-29T14:18:02.000Z	0	0	0	0
1.34E+18	2020-12-29T14:16:58.000Z	0	0	-0.15	0.65
1.34E+18	2020-12-29T14:16:07.000Z	0	0	-0.5	1
1.34E+18	2020-12-29T14:15:44.000Z	0	0	0.5	0.5
1.34E+18	2020-12-29T14:15:30.000Z	0	0	0	0
1.34E+18	2020-12-29T14:15:18.000Z	0	0	0.45	0.4
1.34E+18	2020-12-29T14:14:44.000Z	0	0	0.033333333	0.358333333
1.34E+18	2020-12-29T14:14:09.000Z	0	0	0.225	0.8
1.34E+18	2020-12-29T14:13:43.000Z	0	0	0	0
1.34E+18	2020-12-29T14:13:29.000Z	0	0	0	0
1.34E+18	2020-12-29T14:13:15.000Z	0	0	0	0.6
1.34E+18	2020-12-29T14:13:13.000Z	0	0	0.225	0.45
1.34E+18	2020-12-29T14:12:59.000Z	0	0	0	0
1.34E+18	2020-12-29T14:12:48.000Z	0	0	0	0
1.34E+18	2020-12-29T14:12:29.000Z	0	0	0	0
1.34E+18	2020-12-29T14:12:19.000Z	0	0	0	0
1.34E+18	2020-12-29T14:11:47.000Z	0	0	-0.4	0.6
1.34E+18	2020-12-29T14:11:26.000Z	0	0	0	0
1.34E+18	2020-12-29T14:10:50.000Z	0	0	0	0
1.34E+18	2020-12-29T14:10:24.000Z	0	0	0.016666667	0.5
1.34E+18	2020-12-29T14:10:03.000Z	0	0	-0.25	0.5
1.34E+18	2020-12-29T14:09:53.000Z	0	0	0.225	0.45
1.34E+18	2020-12-29T14:09:36.000Z	0	0	-0.5	1
1.34E+18	2020-12-29T14:09:28.000Z	0	0	0.4	0.6
1.34E+18	2020-12-29T14:09:07.000Z	0	0	0	0
1.34E+18	2020-12-29T14:08:27.000Z	0	0	-0.5	1
1.34E+18	2020-12-29T14:07:54.000Z	0	0	0	0
1.34E+18	2020-12-29T14:07:08.000Z	0	0	-0.25	1
1.34E+18	2020-12-29T14:02:48.000Z	0	0	-0.65	1
1.34E+18	2020-12-29T13:54:22.000Z	0	0	0.2	0.2
1.34E+18	2020-12-29T13:54:08.000Z	0	0	-0.2	0.1
1.34E+18	2020-12-29T13:53:43.000Z	0	0	-0.125	0.75
1.34E+18	2020-12-29T13:49:54.000Z	1	0	0	0
1.34E+18	2020-12-29T13:34:19.000Z	0	0	0.120833333	0.304166667
1.34E+18	2020-12-29T13:33:05.000Z	0	1	-0.1875	0.3125
1.34E+18	2020-12-29T13:30:26.000Z	0	0	0.3	0.466666667
1.34E+18	2020-12-29T13:05:05.000Z	0	0	-0.1	0.4
1.34E+18	2020-12-29T12:57:44.000Z	0	0	0.316666667	0.5
1.34E+18	2020-12-29T12:55:24.000Z	0	0	0	0.452777778
1.34E+18	2020-12-29T12:53:57.000Z	1	0	0.4	0.8
1.34E+18	2020-12-29T12:43:02.000Z	0	0	0.075757576	0.287373737
1.34E+18	2020-12-29T12:30:44.000Z	0	0	0	0
1.34E+18	2020-12-29T12:22:45.000Z	0	0	-0.213333333	0.378333333
1.34E+18	2020-12-29T11:48:45.000Z	0	0	0.136363636	0.5
1.34E+18	2020-12-29T11:47:07.000Z	0	0	0.097916667	0.389583333
1.34E+18	2020-12-29T11:41:30.000Z	0	0	0	0
1.34E+18	2020-12-29T11:34:43.000Z	0	0	0	0
1.34E+18	2020-12-29T11:34:36.000Z	0	0	-0.35	0.333333333
1.34E+18	2020-12-29T11:30:34.000Z	0	2	0.4	0.6
1.34E+18	2020-12-29T11:01:12.000Z	3	3	0.4	0.6
1.34E+18	2020-12-29T10:56:17.000Z	0	0	0.125	0.43125
1.34E+18	2020-12-29T10:19:08.000Z	0	0	0.5	0.55
1.34E+18	2020-12-29T10:17:20.000Z	0	0	0	1
1.34E+18	2020-12-29T10:10:04.000Z	1	0	0.3	0.466666667
1.34E+18	2020-12-29T10:01:02.000Z	0	0	0.3	0.466666667
1.34E+18	2020-12-29T09:57:23.000Z	6	4	0.265454545	0.498181818
1.34E+18	2020-12-29T08:42:54.000Z	0	0	0.186666667	0.38
1.34E+18	2020-12-29T08:30:00.000Z	2	1	0.5	0.6
1.34E+18	2020-12-29T08:23:51.000Z	0	0	-0.05	0.4
1.34E+18	2020-12-29T02:01:48.000Z	0	0	0.178787879	0.751515152
1.34E+18	2020-12-29T01:07:39.000Z	0	1	-0.016666667	0.35
1.34E+18	2020-12-29T00:56:14.000Z	0	0	-0.002777778	0.502777778
1.34E+18	2020-12-29T00:34:16.000Z	0	0	0.2	0.491666667
1.34E+18	2020-12-29T00:31:55.000Z	0	0	-0.03125	0.375
1.34E+18	2020-12-29T00:24:58.000Z	7	2	0.390625	0.333333333
1.34E+18	2020-12-28T23:43:55.000Z	0	0	0	0
1.34E+18	2020-12-28T22:42:25.000Z	1	0	0	0
1.34E+18	2020-12-28T22:37:32.000Z	0	0	0.9375	0.5
1.34E+18	2020-12-28T22:36:00.000Z	0	0	1	0.9
1.34E+18	2020-12-28T21:10:46.000Z	0	0	0.285714286	0.535714286
1.34E+18	2020-12-28T21:07:24.000Z	0	0	-0.015625	0
1.34E+18	2020-12-28T20:25:34.000Z	0	0	-0.108333333	0.510714286
1.34E+18	2020-12-28T20:15:03.000Z	0	0	0	0
1.34E+18	2020-12-28T19:49:09.000Z	0	0	0	0
1.34E+18	2020-12-28T19:48:17.000Z	0	0	0.433333333	0.733333333
1.34E+18	2020-12-28T19:42:20.000Z	0	0	0	0
1.34E+18	2020-12-28T19:39:54.000Z	0	0	0.068181818	0.289772727
1.34E+18	2020-12-28T19:38:28.000Z	0	0	0.155	0.295
1.34E+18	2020-12-28T19:35:56.000Z	2	0	0	0
1.34E+18	2020-12-28T19:32:41.000Z	0	0	-0.08125	0.195
1.34E+18	2020-12-28T19:30:29.000Z	0	1	0.5	0.5
1.34E+18	2020-12-28T19:27:25.000Z	0	0	-0.283333333	0.8
1.34E+18	2020-12-28T19:24:43.000Z	0	0	0	0
1.34E+18	2020-12-28T19:23:23.000Z	0	0	0	0
1.34E+18	2020-12-28T19:22:39.000Z	1	0	0.075	0.38125
1.34E+18	2020-12-28T19:17:22.000Z	0	0	0	0
1.34E+18	2020-12-28T19:15:47.000Z	0	0	0	0
1.34E+18	2020-12-28T19:14:24.000Z	0	0	0.363636364	0.717171717
1.34E+18	2020-12-28T19:07:13.000Z	0	0	0	0
1.34E+18	2020-12-28T19:00:55.000Z	0	0	0	0
1.34E+18	2020-12-28T18:17:57.000Z	0	0	0	0
1.34E+18	2020-12-28T18:08:03.000Z	0	0	-0.072619048	0.346428571
1.34E+18	2020-12-28T18:01:10.000Z	1	0	0	0
1.34E+18	2020-12-28T17:58:47.000Z	1	0	0.186666667	0.584761905
1.34E+18	2020-12-28T17:57:18.000Z	1	0	0.7	0.775
1.34E+18	2020-12-28T17:55:02.000Z	1	1	0.344444444	0.6
1.34E+18	2020-12-28T17:36:47.000Z	0	0	-0.025	0.125
1.34E+18	2020-12-28T17:00:18.000Z	0	0	-0.041666667	0.491666667
1.34E+18	2020-12-28T16:48:39.000Z	0	0	0.029761905	0.175595238
1.34E+18	2020-12-28T16:47:50.000Z	0	0	0	0
1.34E+18	2020-12-28T16:40:06.000Z	0	0	0.148787879	0.548181818
1.34E+18	2020-12-28T16:30:00.000Z	4	3	0	1
1.34E+18	2020-12-28T16:19:41.000Z	0	0	0.25	0.4625
1.34E+18	2020-12-28T16:16:40.000Z	0	0	0.075757576	0.204040404
1.34E+18	2020-12-28T15:57:00.000Z	1	0	0.316666667	0.5
1.34E+18	2020-12-28T15:05:26.000Z	0	0	-0.1	0.578571429
1.34E+18	2020-12-28T15:03:26.000Z	1	0	0.043181818	0.45
1.34E+18	2020-12-28T15:01:22.000Z	0	0	0.5	1
1.34E+18	2020-12-28T14:49:00.000Z	1	0	0.5	0.5
1.34E+18	2020-12-28T14:41:44.000Z	1	0	0	0.125
1.34E+18	2020-12-28T14:39:55.000Z	0	0	0.5	1
1.34E+18	2020-12-28T14:30:31.000Z	0	0	0.3	0.466666667
1.34E+18	2020-12-28T14:18:56.000Z	0	0	0.1	0.4
1.34E+18	2020-12-28T14:14:00.000Z	0	0	-0.25	0.7
1.34E+18	2020-12-28T13:41:50.000Z	0	0	0	0.05
1.34E+18	2020-12-28T13:30:27.000Z	0	0	0.3	0.466666667
1.34E+18	2020-12-28T13:27:46.000Z	0	0	0.15	0.447619048
1.34E+18	2020-12-28T12:19:06.000Z	0	0	0	0
1.34E+18	2020-12-28T12:00:01.000Z	0	0	0.098787879	0.664848485
1.34E+18	2020-12-28T11:44:24.000Z	1	1	0	0
1.34E+18	2020-12-28T11:30:04.000Z	0	0	0.35	0.35
1.34E+18	2020-12-28T11:21:48.000Z	0	0	0.249206349	0.61984127
1.34E+18	2020-12-28T11:19:25.000Z	0	0	-0.3	0.4
1.34E+18	2020-12-28T11:17:52.000Z	1	0	0.5875	0.483333333
1.34E+18	2020-12-28T11:15:06.000Z	0	0	0.375	0.516666667
1.34E+18	2020-12-28T11:09:44.000Z	0	0	-0.566666667	0.683333333
1.34E+18	2020-12-28T11:08:33.000Z	0	0	0	0
1.34E+18	2020-12-28T10:57:50.000Z	0	0	-0.35	0.55
1.34E+18	2020-12-28T10:42:15.000Z	0	0	0	0.5
1.34E+18	2020-12-28T10:36:46.000Z	0	0	0	0
1.34E+18	2020-12-28T10:31:24.000Z	0	1	0	0
1.34E+18	2020-12-28T10:16:09.000Z	0	1	0.5	0.55
1.34E+18	2020-12-28T10:01:03.000Z	0	0	0.3	0.466666667
1.34E+18	2020-12-28T10:00:00.000Z	0	0	0.175	0.316666667
1.34E+18	2020-12-28T09:53:34.000Z	1	0	-1	1
1.34E+18	2020-12-28T09:48:23.000Z	0	0	0.025	0.175
1.34E+18	2020-12-28T09:26:22.000Z	0	0	-0.1	0.791666667
1.34E+18	2020-12-28T09:09:54.000Z	0	0	-0.25	0.25
1.34E+18	2020-12-28T08:25:30.000Z	1	0	0.055555556	0.538888889
1.34E+18	2020-12-28T08:08:07.000Z	0	0	0.1875	0.3
1.34E+18	2020-12-28T07:47:51.000Z	1	0	0	1
1.34E+18	2020-12-28T07:15:09.000Z	1	0	0.4	0.4
1.34E+18	2020-12-28T07:05:07.000Z	0	0	0	0.066666667
1.34E+18	2020-12-28T07:00:01.000Z	0	0	0	0
1.34E+18	2020-12-28T02:50:41.000Z	1	0	0.068181818	0.227272727
1.34E+18	2020-12-28T01:16:55.000Z	0	0	0.023376623	0.458928571
1.34E+18	2020-12-28T01:14:04.000Z	0	0	0.503703704	0.688888889
1.34E+18	2020-12-28T00:25:07.000Z	2	0	-0.25	0.5
1.34E+18	2020-12-28T00:09:10.000Z	0	0	-0.2	0.8
1.34E+18	2020-12-28T00:09:02.000Z	0	0	0.217261905	0.407142857
1.34E+18	2020-12-28T00:04:25.000Z	4	0	0.5	0.9
1.34E+18	2020-12-27T23:52:52.000Z	0	0	0.6	0.9
1.34E+18	2020-12-27T23:44:47.000Z	0	0	-0.375	0.5
1.34E+18	2020-12-27T23:21:53.000Z	0	0	0	0
1.34E+18	2020-12-27T23:19:09.000Z	0	0	0.357142857	0.765873016
1.34E+18	2020-12-27T23:18:59.000Z	0	1	0.2	0.3
1.34E+18	2020-12-27T23:17:13.000Z	1	0	0.5	0.5
1.34E+18	2020-12-27T23:14:07.000Z	0	0	0	0
1.34E+18	2020-12-27T23:13:24.000Z	0	0	-0.3125	0.483333333
1.34E+18	2020-12-27T23:13:18.000Z	1	0	0.216287879	0.332424242
1.34E+18	2020-12-27T23:12:24.000Z	0	0	0.033333333	0.066666667
1.34E+18	2020-12-27T23:02:13.000Z	0	0	-0.4	0.6
1.34E+18	2020-12-27T23:01:20.000Z	0	0	0	0
1.34E+18	2020-12-27T22:55:55.000Z	0	0	-0.115384615	0.730769231
1.34E+18	2020-12-27T22:54:34.000Z	0	0	0	0
1.34E+18	2020-12-27T22:45:56.000Z	0	0	0	0
1.34E+18	2020-12-27T22:44:55.000Z	0	0	0	0
1.34E+18	2020-12-27T22:34:59.000Z	0	0	0	0
1.34E+18	2020-12-27T22:28:25.000Z	1	0	0	0
1.34E+18	2020-12-27T22:23:01.000Z	0	0	-0.65625	0.84375
1.34E+18	2020-12-27T22:21:17.000Z	0	0	0.2	0.2
1.34E+18	2020-12-27T22:20:29.000Z	0	0	0.233333333	0.475
1.34E+18	2020-12-27T22:08:26.000Z	0	0	0	0
1.34E+18	2020-12-27T22:06:18.000Z	1	0	0.104166667	0.6
1.34E+18	2020-12-27T22:04:02.000Z	0	0	0.0625	0.230555556
1.34E+18	2020-12-27T22:02:01.000Z	0	0	-0.133333333	0.433333333
1.34E+18	2020-12-27T21:56:44.000Z	1	0	0.2	0.2
1.34E+18	2020-12-27T21:56:28.000Z	0	0	0	0
1.34E+18	2020-12-27T21:54:59.000Z	0	0	0	0
1.34E+18	2020-12-27T21:50:53.000Z	0	0	-0.1	0.2
1.34E+18	2020-12-27T21:44:15.000Z	1	0	0	0
1.34E+18	2020-12-27T21:43:35.000Z	0	0	0	0
1.34E+18	2020-12-27T21:42:54.000Z	2	0	-0.15	0.4
1.34E+18	2020-12-27T21:42:27.000Z	0	0	-0.3125	0.6875
1.34E+18	2020-12-27T21:40:58.000Z	0	0	0.133928571	0.258928571
1.34E+18	2020-12-27T21:39:38.000Z	4	0	0	0
1.34E+18	2020-12-27T21:38:22.000Z	2	0	-0.0625	0.671875
1.34E+18	2020-12-27T21:34:17.000Z	2	0	0	0
1.34E+18	2020-12-27T21:29:37.000Z	0	0	0	0
1.34E+18	2020-12-27T21:28:49.000Z	0	0	0	0
1.34E+18	2020-12-27T21:26:41.000Z	0	0	-0.4	0.6
1.34E+18	2020-12-27T21:20:52.000Z	0	0	0.2	0.3
1.34E+18	2020-12-27T21:20:00.000Z	0	1	0.069318182	0.442613636
1.34E+18	2020-12-27T21:12:28.000Z	3	0	0	0.5
1.34E+18	2020-12-27T21:11:30.000Z	0	1	0	0
1.34E+18	2020-12-27T21:07:51.000Z	0	0	0	0
1.34E+18	2020-12-27T21:05:53.000Z	0	0	0.4	0.9
1.34E+18	2020-12-27T21:04:42.000Z	0	0	0.541666667	0.5
1.34E+18	2020-12-27T20:49:49.000Z	0	0	0.316666667	0.383333333
1.34E+18	2020-12-27T20:48:51.000Z	1	0	0	0
1.34E+18	2020-12-27T20:37:15.000Z	0	0	0	0
1.34E+18	2020-12-27T20:35:43.000Z	0	1	0	0
1.34E+18	2020-12-27T20:35:01.000Z	0	0	0	0
1.34E+18	2020-12-27T20:21:46.000Z	0	0	0	0
1.34E+18	2020-12-27T20:20:49.000Z	0	0	0.055555556	0.722222222
1.34E+18	2020-12-27T20:00:58.000Z	0	0	-0.033333333	0.8
1.34E+18	2020-12-27T19:58:12.000Z	0	0	0.1	0.15
1.34E+18	2020-12-27T19:55:05.000Z	0	0	0.25	1
1.34E+18	2020-12-27T19:54:07.000Z	0	0	0	0
1.34E+18	2020-12-27T19:53:27.000Z	0	0	0	1
1.34E+18	2020-12-27T19:53:04.000Z	0	1	0.6	1
1.34E+18	2020-12-27T19:48:20.000Z	0	0	0	0
1.34E+18	2020-12-27T19:42:58.000Z	0	0	-0.15	0.395
1.34E+18	2020-12-27T19:41:56.000Z	0	0	0.183333333	0.762962963
1.34E+18	2020-12-27T19:37:22.000Z	0	0	0	0
1.34E+18	2020-12-27T19:36:57.000Z	1	0	0	0
1.34E+18	2020-12-27T19:36:36.000Z	4	3	-0.5	1
1.34E+18	2020-12-27T19:18:28.000Z	0	0	0	0.333333333
1.34E+18	2020-12-27T19:18:08.000Z	0	0	0	1
1.34E+18	2020-12-27T19:16:13.000Z	0	0	0.5	0.6
1.34E+18	2020-12-27T19:15:05.000Z	1	0	0.083333333	0.083333333
1.34E+18	2020-12-27T19:12:17.000Z	2	1	0	0
1.34E+18	2020-12-27T19:11:04.000Z	0	0	-0.033333333	0.5
1.34E+18	2020-12-27T19:08:32.000Z	0	0	0	0
1.34E+18	2020-12-27T18:54:54.000Z	0	0	0	0.05
1.34E+18	2020-12-27T18:51:42.000Z	0	1	0	0
1.34E+18	2020-12-27T18:47:04.000Z	0	0	0.3	0.3
1.34E+18	2020-12-27T18:42:54.000Z	0	0	0	0
1.34E+18	2020-12-27T18:41:46.000Z	0	0	0	0
1.34E+18	2020-12-27T18:39:28.000Z	0	0	0.275	0.375
1.34E+18	2020-12-27T18:31:26.000Z	0	1	-0.4	0.6
1.34E+18	2020-12-27T18:25:47.000Z	0	1	0.092045455	0.512152778
1.34E+18	2020-12-27T18:13:00.000Z	0	0	-0.2453125	0.84375
1.34E+18	2020-12-27T17:38:35.000Z	0	0	-0.368686869	0.815151515
1.34E+18	2020-12-27T17:34:00.000Z	0	0	0	0
1.34E+18	2020-12-27T17:30:58.000Z	0	0	0	0
1.34E+18	2020-12-27T17:30:03.000Z	1	0	0	0
1.34E+18	2020-12-27T17:29:37.000Z	1	0	0.390625	0.25
1.34E+18	2020-12-27T17:27:56.000Z	0	0	0.4	0.9
1.34E+18	2020-12-27T17:25:15.000Z	0	1	-0.08	0.593333333
1.34E+18	2020-12-27T17:16:13.000Z	1	0	-0.7	0.2
1.34E+18	2020-12-27T16:55:45.000Z	0	0	0.177777778	0.230555556
1.34E+18	2020-12-27T16:52:43.000Z	2	0	0.5	0.5
1.34E+18	2020-12-27T16:48:44.000Z	0	0	0.133333333	0.333333333
1.34E+18	2020-12-27T16:45:29.000Z	0	0	0.2	0.45
1.34E+18	2020-12-27T16:45:11.000Z	1	0	-0.5	0.9
1.34E+18	2020-12-27T16:44:01.000Z	0	0	0	0
1.34E+18	2020-12-27T16:36:47.000Z	1	0	-0.238095238	0.511904762
1.34E+18	2020-12-27T16:33:58.000Z	0	0	0	0
1.34E+18	2020-12-27T16:09:39.000Z	0	0	0	0
1.34E+18	2020-12-27T16:07:43.000Z	0	0	-0.8	0.8
1.34E+18	2020-12-27T16:07:18.000Z	1	0	0.1	0.1
1.34E+18	2020-12-27T15:47:42.000Z	0	2	0.25	0.25
1.34E+18	2020-12-27T15:37:18.000Z	2	0	-0.15	0.270833333
1.34E+18	2020-12-27T15:30:19.000Z	0	0	0.377777778	0.544444444
1.34E+18	2020-12-27T15:30:00.000Z	0	0	0	0.216666667
1.34E+18	2020-12-27T15:22:57.000Z	1	0	-0.134090909	0.45
1.34E+18	2020-12-27T15:15:23.000Z	0	0	0.059027778	0.422222222
1.34E+18	2020-12-27T15:15:00.000Z	0	0	0.6	0.7
1.34E+18	2020-12-27T15:12:54.000Z	0	0	0.053571429	0.282142857
1.34E+18	2020-12-27T15:06:37.000Z	0	0	-0.00625	0.25
1.34E+18	2020-12-27T15:06:01.000Z	0	0	0	0
1.34E+18	2020-12-27T15:04:56.000Z	1	0	0.2	0.2
1.34E+18	2020-12-27T15:00:27.000Z	0	0	0.377777778	0.544444444
1.34E+18	2020-12-27T15:00:24.000Z	8	4	0.409090909	0.610858586
1.34E+18	2020-12-27T14:38:14.000Z	1	0	0.108333333	0.6
1.34E+18	2020-12-27T14:36:11.000Z	0	0	0	0
1.34E+18	2020-12-27T14:26:24.000Z	0	0	-0.4	0.6
1.34E+18	2020-12-27T14:21:40.000Z	1	0	-0.034090909	0.55
1.34E+18	2020-12-27T14:18:09.000Z	0	1	0.7	0.8
1.34E+18	2020-12-27T14:17:28.000Z	0	0	0.214285714	0.642857143
1.34E+18	2020-12-27T14:08:13.000Z	0	0	0.25	0.25
1.34E+18	2020-12-27T14:08:12.000Z	0	0	-0.5	1
1.34E+18	2020-12-27T14:06:05.000Z	0	0	0	0
1.34E+18	2020-12-27T14:05:08.000Z	0	0	0	1
1.34E+18	2020-12-27T14:00:50.000Z	0	0	0	0
1.34E+18	2020-12-27T13:55:55.000Z	0	0	0.136363636	0.5
1.34E+18	2020-12-27T13:48:24.000Z	3	0	0.25	0.6
1.34E+18	2020-12-27T13:47:17.000Z	4	0	-0.25	0.8
1.34E+18	2020-12-27T13:45:36.000Z	0	0	0.091666667	0.425
1.34E+18	2020-12-27T13:44:30.000Z	3	0	0	0
1.34E+18	2020-12-27T13:41:39.000Z	0	0	-0.5	0.6
1.34E+18	2020-12-27T13:35:35.000Z	0	0	-0.2	0.4
1.34E+18	2020-12-27T13:30:46.000Z	0	0	0.204761905	0.45
1.34E+18	2020-12-27T13:30:16.000Z	0	0	0.3	0.466666667
1.34E+18	2020-12-27T13:26:23.000Z	0	0	0	0
1.34E+18	2020-12-27T13:16:55.000Z	0	0	0.5	0.888888889
1.34E+18	2020-12-27T13:13:21.000Z	0	0	0	1
1.34E+18	2020-12-27T13:09:49.000Z	0	0	0	0
1.34E+18	2020-12-27T13:09:22.000Z	1	0	0	0
1.34E+18	2020-12-27T13:08:38.000Z	5	0	0.225	0.56
1.34E+18	2020-12-27T13:08:05.000Z	0	0	0.092857143	0.767857143
1.34E+18	2020-12-27T13:06:54.000Z	0	1	0.15	0.625
1.34E+18	2020-12-27T13:05:49.000Z	0	0	0	0
1.34E+18	2020-12-27T13:02:45.000Z	0	0	-0.7	0.666666667
1.34E+18	2020-12-27T13:02:42.000Z	1	0	0	1
1.34E+18	2020-12-27T12:59:14.000Z	1	0	0	0
1.34E+18	2020-12-27T12:58:29.000Z	0	1	0	1
1.34E+18	2020-12-27T12:52:46.000Z	0	0	0	0
1.34E+18	2020-12-27T12:48:01.000Z	0	0	-0.083333333	0.75
1.34E+18	2020-12-27T12:47:31.000Z	1	0	0	0
1.34E+18	2020-12-27T12:34:45.000Z	2	0	0	0
1.34E+18	2020-12-27T12:33:31.000Z	1	0	-0.166666667	0.333333333
1.34E+18	2020-12-27T12:28:02.000Z	1	0	0.064393939	0.364646465
1.34E+18	2020-12-27T12:22:43.000Z	1	0	-0.78	1
1.34E+18	2020-12-27T12:13:12.000Z	0	0	-0.04375	0.45
1.34E+18	2020-12-27T12:11:34.000Z	0	0	0.235714286	0.726984127
1.34E+18	2020-12-27T12:10:33.000Z	0	0	0.11	0.606666667
1.34E+18	2020-12-27T12:05:45.000Z	1	0	0.16875	0.36875
1.34E+18	2020-12-27T11:55:18.000Z	0	0	0	0
1.34E+18	2020-12-27T11:42:22.000Z	0	0	0	0
1.34E+18	2020-12-27T11:41:08.000Z	0	0	0.16	0.52
1.34E+18	2020-12-27T11:40:21.000Z	0	1	0	0
1.34E+18	2020-12-27T11:37:46.000Z	2	0	0.433333333	0.7
1.34E+18	2020-12-27T11:37:17.000Z	0	0	0	0
1.34E+18	2020-12-27T11:36:12.000Z	1	0	0	0
1.34E+18	2020-12-27T11:34:09.000Z	0	0	-0.158333333	0.65
1.34E+18	2020-12-27T11:29:08.000Z	0	0	0.4	0.5
1.34E+18	2020-12-27T11:27:47.000Z	0	1	0	1
1.34E+18	2020-12-27T11:27:32.000Z	0	0	0	0
1.34E+18	2020-12-27T11:26:34.000Z	2	2	0.327432528	0.472727273
1.34E+18	2020-12-27T11:24:46.000Z	0	0	0.4375	0.7375
1.34E+18	2020-12-27T11:19:19.000Z	2	0	0	0.1
1.34E+18	2020-12-27T11:17:18.000Z	0	0	0	0
1.34E+18	2020-12-27T11:10:22.000Z	0	0	0.066666667	0.3
1.34E+18	2020-12-27T11:07:09.000Z	0	0	-0.1	0.2
1.34E+18	2020-12-27T11:00:01.000Z	0	1	0	1
1.34E+18	2020-12-27T10:54:36.000Z	3	0	0.25	0.25
1.34E+18	2020-12-27T10:53:07.000Z	0	0	0.28125	0.5625
1.34E+18	2020-12-27T10:49:56.000Z	0	0	0.022222222	0.566666667
1.34E+18	2020-12-27T10:49:06.000Z	0	0	0	0
1.34E+18	2020-12-27T10:48:25.000Z	0	1	0.4	1
1.34E+18	2020-12-27T10:43:52.000Z	0	0	0	0
1.34E+18	2020-12-27T10:43:07.000Z	4	0	0.625	0.5
1.34E+18	2020-12-27T10:41:50.000Z	8	0	-0.0625	0.1875
1.34E+18	2020-12-27T10:30:31.000Z	0	0	0	0
1.34E+18	2020-12-27T10:29:33.000Z	0	0	0	0
1.34E+18	2020-12-27T10:25:14.000Z	0	0	0	0.05
1.34E+18	2020-12-27T10:21:24.000Z	0	0	0	0
1.34E+18	2020-12-27T10:19:47.000Z	0	0	0	0
1.34E+18	2020-12-27T10:16:35.000Z	1	0	0.333333333	1
1.34E+18	2020-12-27T10:06:23.000Z	3	0	0.025	0.283333333
1.34E+18	2020-12-27T10:00:44.000Z	0	0	0.3	0.466666667
1.34E+18	2020-12-27T09:57:33.000Z	0	0	0.5	0.5
1.34E+18	2020-12-27T09:56:51.000Z	0	1	0.166666667	0.466666667
1.34E+18	2020-12-27T09:53:01.000Z	0	0	0	0
1.34E+18	2020-12-27T09:45:19.000Z	5	0	0	0
1.34E+18	2020-12-27T09:44:51.000Z	0	0	-0.3	0.2
1.34E+18	2020-12-27T09:43:58.000Z	1	0	-0.225	0.425
1.34E+18	2020-12-27T09:42:52.000Z	0	1	-0.5	0.4
1.34E+18	2020-12-27T09:28:18.000Z	5	1	0.025	0.341666667
1.34E+18	2020-12-27T09:28:08.000Z	0	1	0.170454545	0.454545455
1.34E+18	2020-12-27T09:27:29.000Z	1	0	0	1
1.34E+18	2020-12-27T09:26:15.000Z	1	0	0	0
1.34E+18	2020-12-27T09:25:05.000Z	1	0	-0.033333333	0.766666667
1.34E+18	2020-12-27T09:24:39.000Z	0	0	-0.125	0.375
1.34E+18	2020-12-27T09:22:57.000Z	0	0	0.1625	0.441666667
1.34E+18	2020-12-27T09:19:17.000Z	0	0	0	0
1.34E+18	2020-12-27T09:17:31.000Z	0	0	-0.030681818	0.411363636
1.34E+18	2020-12-27T09:15:57.000Z	2	0	0.075757576	0.245707071
1.34E+18	2020-12-27T09:13:13.000Z	0	1	-0.155555556	0.288888889
1.34E+18	2020-12-27T09:02:35.000Z	0	0	0.625	0.5
1.34E+18	2020-12-27T08:58:22.000Z	0	0	0	0
1.34E+18	2020-12-27T08:57:13.000Z	0	0	0	0
1.34E+18	2020-12-27T08:55:49.000Z	0	0	0	0
1.34E+18	2020-12-27T08:48:58.000Z	1	0	0	0.6875
1.34E+18	2020-12-27T08:41:34.000Z	1	0	0	0
1.34E+18	2020-12-27T08:39:06.000Z	0	0	0	0
1.34E+18	2020-12-27T08:37:03.000Z	1	1	0	0
1.34E+18	2020-12-27T08:22:53.000Z	3	0	0	0.4
1.34E+18	2020-12-27T08:19:03.000Z	0	0	0.5	0.5
1.34E+18	2020-12-27T08:14:24.000Z	0	0	0	0
1.34E+18	2020-12-27T08:13:41.000Z	0	0	-0.05	0.533333333
1.34E+18	2020-12-27T08:12:25.000Z	1	0	-0.166666667	0.333333333
1.34E+18	2020-12-27T08:09:57.000Z	3	0	-0.166666667	0.466666667
1.34E+18	2020-12-27T08:07:51.000Z	2	0	0	0
1.34E+18	2020-12-27T08:06:25.000Z	1	0	0	0
1.34E+18	2020-12-27T08:06:16.000Z	3	0	-0.3125	0.6875
1.34E+18	2020-12-27T07:57:16.000Z	1	0	0	0
1.34E+18	2020-12-27T07:40:31.000Z	0	0	0.15	0.53
1.34E+18	2020-12-27T07:17:26.000Z	0	0	0	0
1.34E+18	2020-12-27T07:05:40.000Z	0	0	0	0
1.34E+18	2020-12-27T06:21:40.000Z	2	0	-0.5	0.875
1.34E+18	2020-12-27T05:54:36.000Z	1	0	-0.23125	0.44375
1.34E+18	2020-12-27T05:51:03.000Z	0	0	0	0
1.34E+18	2020-12-27T05:28:43.000Z	0	0	-0.083333333	0.75
1.34E+18	2020-12-27T04:56:59.000Z	0	0	-0.15625	0.34375
1.34E+18	2020-12-27T04:31:11.000Z	2	0	0.566666667	0.716666667
1.34E+18	2020-12-27T03:52:14.000Z	0	1	0	0
1.34E+18	2020-12-27T01:10:14.000Z	4	1	0.26375	0.58625
1.34E+18	2020-12-27T00:45:33.000Z	0	0	0	0
1.34E+18	2020-12-27T00:33:31.000Z	0	0	0.2	0.9
1.34E+18	2020-12-27T00:04:49.000Z	0	0	-0.4	0.4
1.34E+18	2020-12-27T00:03:20.000Z	1	0	0	0
1.34E+18	2020-12-27T00:01:32.000Z	0	1	0	0
1.34E+18	2020-12-27T00:01:07.000Z	1	0	0.15	0.85
1.34E+18	2020-12-26T23:57:21.000Z	0	1	0.1	1
1.34E+18	2020-12-26T23:51:37.000Z	1	0	0	0
1.34E+18	2020-12-26T23:51:29.000Z	0	0	0.125	0.765
1.34E+18	2020-12-26T23:47:20.000Z	0	1	0	0
1.34E+18	2020-12-26T23:44:18.000Z	3	0	0.5	0.5
1.34E+18	2020-12-26T23:41:38.000Z	0	0	0	0
1.34E+18	2020-12-26T23:30:52.000Z	0	0	0	0
1.34E+18	2020-12-26T23:25:26.000Z	0	0	0.2	0.2
1.34E+18	2020-12-26T23:21:07.000Z	0	0	-0.5	0.5
1.34E+18	2020-12-26T23:17:17.000Z	0	0	0.321428571	0.433928571
1.34E+18	2020-12-26T23:17:17.000Z	0	0	0	0.5
1.34E+18	2020-12-26T23:14:41.000Z	0	0	0.13	0.39
1.34E+18	2020-12-26T23:11:03.000Z	0	0	0.5	0.6
1.34E+18	2020-12-26T23:07:42.000Z	11	2	-0.120833333	0.413333333
1.34E+18	2020-12-26T23:03:49.000Z	21	6	-0.02	0.38
1.34E+18	2020-12-26T23:02:55.000Z	1	0	0	0
1.34E+18	2020-12-26T23:02:10.000Z	0	0	0.227272727	0.545454545
1.34E+18	2020-12-26T23:01:50.000Z	1	0	-0.2	0.466666667
1.34E+18	2020-12-26T22:43:35.000Z	0	0	-0.403333333	0.543333333
1.34E+18	2020-12-26T22:42:23.000Z	1	0	-0.233333333	0.8
1.34E+18	2020-12-26T22:35:29.000Z	1	1	0.25	0.25
1.34E+18	2020-12-26T22:30:49.000Z	1	0	0.113636364	0.272727273
1.34E+18	2020-12-26T22:22:22.000Z	0	1	0	0
1.34E+18	2020-12-26T22:08:51.000Z	1	1	0.170454545	0.454545455
1.34E+18	2020-12-26T22:01:17.000Z	0	0	0	0
1.34E+18	2020-12-26T22:00:42.000Z	0	0	-0.3	0.5
1.34E+18	2020-12-26T21:57:04.000Z	0	0	-0.155555556	0.288888889
1.34E+18	2020-12-26T21:52:58.000Z	1	0	0.333333333	0.5
1.34E+18	2020-12-26T21:50:52.000Z	1	0	0.066666667	0.382142857
1.34E+18	2020-12-26T21:49:41.000Z	0	0	0	0
1.34E+18	2020-12-26T21:46:47.000Z	0	0	0	0
1.34E+18	2020-12-26T21:40:35.000Z	0	1	0.108181818	0.487272727
1.34E+18	2020-12-26T21:34:50.000Z	2	1	0.35	0.925
1.34E+18	2020-12-26T21:34:16.000Z	1	0	0	0
1.34E+18	2020-12-26T21:26:48.000Z	0	0	0	0
1.34E+18	2020-12-26T21:12:58.000Z	0	0	0	0
1.34E+18	2020-12-26T21:10:59.000Z	1	0	-0.25	0.5
1.34E+18	2020-12-26T20:59:43.000Z	3	0	0.378787879	0.647811448
1.34E+18	2020-12-26T20:57:19.000Z	0	0	0.066666667	0.566666667
1.34E+18	2020-12-26T20:48:01.000Z	0	0	0.214761905	0.607142857
1.34E+18	2020-12-26T20:47:42.000Z	1	0	0.7	0.8
1.34E+18	2020-12-26T20:41:19.000Z	1	0	0.227272727	0.545454545
1.34E+18	2020-12-26T20:36:50.000Z	0	0	-0.05	0.25
1.34E+18	2020-12-26T20:36:25.000Z	0	1	0.2	0.3
1.34E+18	2020-12-26T20:34:01.000Z	0	0	0.3875	0.7475
1.34E+18	2020-12-26T20:25:57.000Z	0	0	-0.4	0.6
1.34E+18	2020-12-26T20:21:39.000Z	0	0	-0.1	0.9
1.34E+18	2020-12-26T20:12:50.000Z	0	1	-0.083333333	0
1.34E+18	2020-12-26T20:10:49.000Z	1	1	0.060416667	0.710416667
1.34E+18	2020-12-26T20:10:25.000Z	1	1	0	0
1.34E+18	2020-12-26T20:06:56.000Z	1	0	0.2	0.2
1.34E+18	2020-12-26T19:58:19.000Z	1	0	0	0
1.34E+18	2020-12-26T19:57:30.000Z	3	0	0.4	0.55
1.34E+18	2020-12-26T19:52:43.000Z	0	0	0	0
1.34E+18	2020-12-26T19:41:45.000Z	0	0	0	0
1.34E+18	2020-12-26T19:41:25.000Z	0	0	0	0
1.34E+18	2020-12-26T19:40:55.000Z	1	0	-0.105555556	0.605555556
1.34E+18	2020-12-26T19:36:34.000Z	1	0	0.1	0.3
1.34E+18	2020-12-26T19:35:51.000Z	1	0	0.25	0.333333333
1.34E+18	2020-12-26T19:31:36.000Z	0	0	0.25	0.25
1.34E+18	2020-12-26T19:30:06.000Z	0	0	0	0
1.34E+18	2020-12-26T19:29:56.000Z	4	0	0.231385281	0.551190476
1.34E+18	2020-12-26T19:27:38.000Z	3	0	0.1	0.4
1.34E+18	2020-12-26T19:24:39.000Z	1	0	0	0
1.34E+18	2020-12-26T19:24:17.000Z	0	0	0.133333333	0.916666667
1.34E+18	2020-12-26T19:14:40.000Z	0	0	-0.301136364	0.738636364
1.34E+18	2020-12-26T19:05:43.000Z	1	0	-0.204761905	0.711904762
1.34E+18	2020-12-26T18:57:28.000Z	0	0	-0.4	0.6
1.34E+18	2020-12-26T18:42:32.000Z	2	0	-0.5	0.2
1.34E+18	2020-12-26T18:38:35.000Z	1	0	0.25625	0.525
1.34E+18	2020-12-26T18:27:56.000Z	1	0	0.013636364	0.672727273
1.34E+18	2020-12-26T18:25:49.000Z	1	0	0	1
1.34E+18	2020-12-26T18:06:47.000Z	0	0	-2.78E-17	0.25
1.34E+18	2020-12-26T18:06:24.000Z	2	1	-0.5	0.9
1.34E+18	2020-12-26T17:56:21.000Z	1	0	0	0
1.34E+18	2020-12-26T17:41:04.000Z	2	0	0	0
1.34E+18	2020-12-26T17:32:47.000Z	1	0	0	0
1.34E+18	2020-12-26T17:30:57.000Z	1	0	0	1
1.34E+18	2020-12-26T17:25:09.000Z	0	0	0.65	0.794444444
1.34E+18	2020-12-26T17:21:08.000Z	0	0	0.2	0.2
1.34E+18	2020-12-26T17:15:27.000Z	0	0	-0.2	0.4
1.34E+18	2020-12-26T17:14:19.000Z	0	0	-0.3	0.4
1.34E+18	2020-12-26T17:14:08.000Z	0	1	0	0
1.34E+18	2020-12-26T17:13:31.000Z	0	0	0	0
1.34E+18	2020-12-26T17:13:05.000Z	0	0	0	0
1.34E+18	2020-12-26T17:04:21.000Z	0	0	0	0.1
1.34E+18	2020-12-26T16:52:50.000Z	1	0	-0.158333333	0.567592593
1.34E+18	2020-12-26T16:50:22.000Z	2	0	0	0
1.34E+18	2020-12-26T16:27:11.000Z	0	0	0.2	0.2
1.34E+18	2020-12-26T16:26:29.000Z	1	0	0.275	0.65
1.34E+18	2020-12-26T16:19:39.000Z	0	0	-0.8	0.8
1.34E+18	2020-12-26T16:19:23.000Z	0	0	-0.4	0.55
1.34E+18	2020-12-26T16:18:30.000Z	2	0	0	0
1.34E+18	2020-12-26T16:15:26.000Z	1	0	0.086868687	0.454040404
1.34E+18	2020-12-26T15:48:05.000Z	4	0	0	0
1.34E+18	2020-12-26T15:41:32.000Z	0	0	0	0
1.34E+18	2020-12-26T15:41:06.000Z	0	0	-0.166666667	0.708333333
1.34E+18	2020-12-26T15:40:25.000Z	0	0	-0.088068182	0.59375
1.34E+18	2020-12-26T15:39:25.000Z	3	0	0	0
1.34E+18	2020-12-26T15:36:01.000Z	0	1	-0.8	1
1.34E+18	2020-12-26T15:26:49.000Z	7	0	0	0
1.34E+18	2020-12-26T15:22:22.000Z	0	0	0	0
1.34E+18	2020-12-26T15:18:19.000Z	2	0	-0.113409091	0.543636364
1.34E+18	2020-12-26T15:14:07.000Z	0	0	-0.05	0.083333333
1.34E+18	2020-12-26T15:12:54.000Z	0	0	-0.6	0.7
1.34E+18	2020-12-26T15:04:14.000Z	0	0	0	0
1.34E+18	2020-12-26T15:03:56.000Z	1	0	0	0
1.34E+18	2020-12-26T14:59:24.000Z	3	1	-1	1
1.34E+18	2020-12-26T14:58:10.000Z	3	0	0.285714286	0.535714286
1.34E+18	2020-12-26T14:51:34.000Z	1	0	-0.45	0.65
1.34E+18	2020-12-26T14:51:30.000Z	0	1	-0.4	0.433333333
1.34E+18	2020-12-26T14:47:39.000Z	21	1	-0.0375	0.390277778
1.34E+18	2020-12-26T14:44:03.000Z	0	0	0	0
1.34E+18	2020-12-26T14:42:07.000Z	0	0	-0.3	0.6
1.34E+18	2020-12-26T14:41:14.000Z	1	0	0.8	0.75
1.34E+18	2020-12-26T14:40:19.000Z	0	0	1	0.3
1.34E+18	2020-12-26T14:39:28.000Z	0	0	0	0.125
1.34E+18	2020-12-26T14:38:50.000Z	1	0	0	0.533333333
1.34E+18	2020-12-26T14:34:03.000Z	0	0	0	0
1.34E+18	2020-12-26T14:32:48.000Z	0	0	0	0.6
1.34E+18	2020-12-26T14:29:09.000Z	0	0	0	0
1.34E+18	2020-12-26T14:26:56.000Z	0	0	0.028409091	0.327272727
1.34E+18	2020-12-26T14:26:37.000Z	0	0	-0.1	0.1
1.34E+18	2020-12-26T14:21:25.000Z	1	0	0.222857143	0.664285714
1.34E+18	2020-12-26T14:14:42.000Z	1	0	0	0
1.34E+18	2020-12-26T14:13:06.000Z	0	0	0	0.166666667
1.34E+18	2020-12-26T14:11:25.000Z	1	1	0.25	0.25
1.34E+18	2020-12-26T14:11:13.000Z	0	0	0	0
1.34E+18	2020-12-26T14:07:39.000Z	0	0	0	0
1.34E+18	2020-12-26T14:05:30.000Z	37	2	0.016666667	0.277777778
1.34E+18	2020-12-26T14:03:44.000Z	0	0	1	1
1.34E+18	2020-12-26T13:59:04.000Z	0	0	-0.385491071	0.71875
1.34E+18	2020-12-26T13:52:53.000Z	1	0	0.392857143	0.580357143
1.34E+18	2020-12-26T13:50:09.000Z	1	0	-0.083333333	0.125
1.34E+18	2020-12-26T13:47:06.000Z	0	1	0.625	0.8
1.34E+18	2020-12-26T13:45:44.000Z	0	0	-0.194444444	0.288888889
1.34E+18	2020-12-26T13:43:55.000Z	0	0	0.25	0.333333333
1.34E+18	2020-12-26T13:41:56.000Z	8	0	0	0
1.34E+18	2020-12-26T13:38:46.000Z	0	0	0	0
1.34E+18	2020-12-26T13:38:06.000Z	0	0	0.35	0.691666667
1.34E+18	2020-12-26T13:37:43.000Z	0	0	0.1	0.1
1.34E+18	2020-12-26T13:37:04.000Z	0	0	0	0
1.34E+18	2020-12-26T13:36:14.000Z	0	0	-0.14	0.41
1.34E+18	2020-12-26T13:33:19.000Z	1	0	-0.275	0.3
1.34E+18	2020-12-26T13:23:50.000Z	0	0	0.565625	0.719444444
1.34E+18	2020-12-26T13:19:47.000Z	0	0	0	0
1.34E+18	2020-12-26T13:18:53.000Z	1	0	0.5	0.744444444
1.34E+18	2020-12-26T13:17:18.000Z	0	0	0	0
1.34E+18	2020-12-26T13:16:46.000Z	0	0	0	0
1.34E+18	2020-12-26T13:15:03.000Z	0	0	0	0
1.34E+18	2020-12-26T13:14:44.000Z	0	0	0.205	0.455
1.34E+18	2020-12-26T13:13:15.000Z	0	0	0	0
1.34E+18	2020-12-26T13:10:37.000Z	0	0	0	0
1.34E+18	2020-12-26T13:06:39.000Z	0	0	0.033333333	0.833333333
1.34E+18	2020-12-26T13:03:59.000Z	0	1	-0.1	0.7
1.34E+18	2020-12-26T13:03:42.000Z	2	1	0.75	1
1.34E+18	2020-12-26T13:03:09.000Z	1	1	0	0
1.34E+18	2020-12-26T13:02:32.000Z	2	0	0	0
1.34E+18	2020-12-26T13:00:49.000Z	12	4	0.409090909	0.610858586
1.34E+18	2020-12-26T12:56:32.000Z	0	0	-0.5	0.7
1.34E+18	2020-12-26T12:55:07.000Z	0	0	-0.025	0.508333333
1.34E+18	2020-12-26T12:45:20.000Z	0	2	0.6	0.65
1.34E+18	2020-12-26T12:41:38.000Z	0	0	0	0
1.34E+18	2020-12-26T12:38:04.000Z	0	0	0	0
1.34E+18	2020-12-26T12:36:58.000Z	0	0	-0.125	0.375
1.34E+18	2020-12-26T12:25:03.000Z	0	0	0	0
1.34E+18	2020-12-26T12:24:25.000Z	0	0	0	0
1.34E+18	2020-12-26T12:21:03.000Z	0	0	0	0
1.34E+18	2020-12-26T12:18:56.000Z	1	0	-0.05	0.7
1.34E+18	2020-12-26T12:16:39.000Z	1	0	-0.2	0.1
1.34E+18	2020-12-26T12:15:34.000Z	0	0	0	0
1.34E+18	2020-12-26T12:13:58.000Z	0	1	0.55	0.7
1.34E+18	2020-12-26T12:09:34.000Z	0	0	0	0
1.34E+18	2020-12-26T12:06:50.000Z	2	0	0.35	0.65
1.34E+18	2020-12-26T12:05:19.000Z	1	0	-0.022916667	0.360416667
1.34E+18	2020-12-26T12:02:35.000Z	20	0	-0.216666667	0.216666667
1.34E+18	2020-12-26T11:51:30.000Z	0	0	0	0.1
1.34E+18	2020-12-26T11:45:21.000Z	0	1	0	0.375
1.34E+18	2020-12-26T11:40:46.000Z	3	1	0	0
1.34E+18	2020-12-26T11:25:41.000Z	0	0	0	0.5
1.34E+18	2020-12-26T11:23:42.000Z	0	0	0.068181818	0.727272727
1.34E+18	2020-12-26T11:21:04.000Z	2	0	0.366666667	0.608333333
1.34E+18	2020-12-26T11:19:52.000Z	1	0	-0.208333333	0.358974359
1.34E+18	2020-12-26T11:13:13.000Z	2	1	0.2	0.255555556
1.34E+18	2020-12-26T11:11:40.000Z	0	0	-0.48125	0.84375
1.34E+18	2020-12-26T11:09:56.000Z	0	0	0	0
1.34E+18	2020-12-26T11:02:31.000Z	1	0	0.16	0.54
1.34E+18	2020-12-26T11:01:00.000Z	0	0	0.35	0.333333333
1.34E+18	2020-12-26T10:58:56.000Z	2	0	0.136363636	0.454545455
1.34E+18	2020-12-26T10:58:04.000Z	14	0	0.5	0.5
1.34E+18	2020-12-26T10:50:06.000Z	0	0	-0.041666667	0.5
1.34E+18	2020-12-26T10:45:16.000Z	0	0	-0.25	1
1.34E+18	2020-12-26T10:44:49.000Z	2	2	-0.2125	0.3875
1.34E+18	2020-12-26T10:44:37.000Z	0	0	0	0.235714286
1.34E+18	2020-12-26T10:44:31.000Z	0	0	-0.3	0.5
1.34E+18	2020-12-26T10:41:35.000Z	0	0	0	0
1.34E+18	2020-12-26T10:41:04.000Z	4	0	-0.166666667	0.75
1.34E+18	2020-12-26T10:39:43.000Z	0	0	0	0
1.34E+18	2020-12-26T10:38:43.000Z	0	1	0.5	0.8
1.34E+18	2020-12-26T10:37:23.000Z	1	0	0.178888889	0.424444444
1.34E+18	2020-12-26T10:37:06.000Z	6	0	0.5	0.6
1.34E+18	2020-12-26T10:35:32.000Z	2	0	0	0
1.34E+18	2020-12-26T10:33:56.000Z	0	0	0.5	1
1.34E+18	2020-12-26T10:32:50.000Z	1	0	0	0
1.34E+18	2020-12-26T10:31:22.000Z	0	0	0.5	0.5
1.34E+18	2020-12-26T10:30:10.000Z	0	0	-0.3125	1
1.34E+18	2020-12-26T10:20:28.000Z	0	0	-0.004545455	0.426515152
1.34E+18	2020-12-26T10:18:46.000Z	22	0	0.15	0.7
1.34E+18	2020-12-26T10:14:51.000Z	0	0	-0.181818182	0.477272727
1.34E+18	2020-12-26T10:07:45.000Z	0	0	0.363636364	0.522727273
1.34E+18	2020-12-26T10:06:12.000Z	1	0	0.497142857	0.567142857
1.34E+18	2020-12-26T10:00:49.000Z	0	0	0.3	0.466666667
1.34E+18	2020-12-26T10:00:15.000Z	3	1	0.125	0.9
1.34E+18	2020-12-26T10:00:00.000Z	25	17	0.409090909	0.610858586
1.34E+18	2020-12-26T09:59:36.000Z	0	1	0.040625	0.521875
1.34E+18	2020-12-26T09:57:11.000Z	0	1	0.2	0.641666667
1.34E+18	2020-12-26T09:51:39.000Z	1	0	0.7	0.8
1.34E+18	2020-12-26T09:50:50.000Z	0	0	-0.8	0.8
1.34E+18	2020-12-26T09:50:18.000Z	1	0	-0.5	0.55
1.34E+18	2020-12-26T09:49:43.000Z	0	0	-0.8	1
1.34E+18	2020-12-26T09:49:05.000Z	0	0	-0.1	0.177777778
1.34E+18	2020-12-26T09:48:26.000Z	1	0	-0.333333333	1
1.34E+18	2020-12-26T09:48:14.000Z	0	0	0	0
1.34E+18	2020-12-26T09:46:42.000Z	2	1	-0.066666667	0
1.34E+18	2020-12-26T09:46:08.000Z	0	0	0	1
1.34E+18	2020-12-26T09:44:03.000Z	7	2	0.195833333	0.858796296
1.34E+18	2020-12-26T09:43:42.000Z	2	1	0	0
1.34E+18	2020-12-26T09:42:25.000Z	0	0	-0.6	1
1.34E+18	2020-12-26T09:41:00.000Z	1	1	0.148181818	0.497272727
1.34E+18	2020-12-26T09:39:16.000Z	3	1	-0.066666667	0.633333333
1.34E+18	2020-12-26T09:38:05.000Z	2	0	-0.316666667	0.516666667
1.34E+18	2020-12-26T09:37:46.000Z	0	0	0	0
1.34E+18	2020-12-26T09:34:56.000Z	0	0	0	0
1.34E+18	2020-12-26T09:33:55.000Z	2	0	0	0
1.34E+18	2020-12-26T09:33:06.000Z	17	1	0.144444444	0.383333333
1.34E+18	2020-12-26T09:32:35.000Z	0	0	0.1	0.383333333
1.34E+18	2020-12-26T09:31:16.000Z	0	0	0.2	0.9
1.34E+18	2020-12-26T09:25:08.000Z	1	0	0	0
1.34E+18	2020-12-26T09:19:59.000Z	0	0	-0.2	0
1.34E+18	2020-12-26T09:17:34.000Z	0	0	0.416666667	0.5
1.34E+18	2020-12-26T09:16:20.000Z	0	0	-0.4	0.6
1.34E+18	2020-12-26T09:14:14.000Z	0	0	0	0
1.34E+18	2020-12-26T09:12:48.000Z	0	0	0	0
1.34E+18	2020-12-26T09:08:16.000Z	0	0	0	0
1.34E+18	2020-12-26T09:02:11.000Z	0	0	0	0
1.34E+18	2020-12-26T09:00:36.000Z	0	0	-0.4	0.6
1.34E+18	2020-12-26T08:59:55.000Z	0	0	0	0
1.34E+18	2020-12-26T08:49:28.000Z	0	1	0	0
1.34E+18	2020-12-26T08:26:08.000Z	0	0	0	0
1.34E+18	2020-12-26T08:23:50.000Z	0	0	-0.291666667	0.541666667
1.34E+18	2020-12-26T08:16:03.000Z	0	0	0.125	0.5625
1.34E+18	2020-12-26T08:07:48.000Z	1	0	0.1	0.585
1.34E+18	2020-12-26T08:07:18.000Z	0	1	0.2	0.3
1.34E+18	2020-12-26T08:04:55.000Z	0	0	0.3	0
1.34E+18	2020-12-26T08:00:51.000Z	39	3	0	0
1.34E+18	2020-12-26T07:42:13.000Z	0	0	-0.3	0.2
1.34E+18	2020-12-26T07:40:47.000Z	0	0	0	0.066666667
1.34E+18	2020-12-26T07:37:27.000Z	0	0	0	0
1.34E+18	2020-12-26T07:28:48.000Z	1	0	0.4375	0.333333333
1.34E+18	2020-12-26T07:22:54.000Z	0	0	0	0.066666667
1.34E+18	2020-12-26T07:15:38.000Z	2	0	0	1
1.34E+18	2020-12-26T07:03:36.000Z	0	0	0	0
1.34E+18	2020-12-26T06:58:53.000Z	0	0	0	0
1.34E+18	2020-12-26T06:40:10.000Z	0	0	0.075	0.375
1.34E+18	2020-12-26T06:09:56.000Z	1	0	-0.1	0.2
1.34E+18	2020-12-26T05:00:50.000Z	4	0	-0.29625	0.64
1.34E+18	2020-12-26T02:59:29.000Z	0	0	-0.21875	0.44375
1.34E+18	2020-12-26T02:54:23.000Z	0	0	-1	1
1.34E+18	2020-12-26T02:07:26.000Z	0	0	0	0
1.34E+18	2020-12-26T02:01:08.000Z	1	1	-0.4	0.6
1.34E+18	2020-12-26T01:32:07.000Z	0	0	0	0
1.34E+18	2020-12-26T01:19:43.000Z	0	0	0	0
1.34E+18	2020-12-26T01:08:30.000Z	0	0	0	0
1.34E+18	2020-12-26T00:24:45.000Z	11	1	-0.125	0.375
1.34E+18	2020-12-26T00:17:45.000Z	0	0	0	0
1.34E+18	2020-12-26T00:12:42.000Z	1	1	-0.125	0.375
1.34E+18	2020-12-26T00:10:07.000Z	0	0	0	0
1.34E+18	2020-12-25T23:52:02.000Z	0	0	0.2	0.5
1.34E+18	2020-12-25T23:22:53.000Z	1	0	0.1	0.3
1.34E+18	2020-12-25T23:22:33.000Z	2	0	0	0
1.34E+18	2020-12-25T23:22:24.000Z	1	0	0.354545455	0.57959596
1.34E+18	2020-12-25T23:06:41.000Z	0	0	0.5	0.5
1.34E+18	2020-12-25T23:04:23.000Z	0	0	0	0
1.34E+18	2020-12-25T22:54:58.000Z	1	0	-0.5	1
1.34E+18	2020-12-25T22:54:18.000Z	0	0	0	0.6
1.34E+18	2020-12-25T22:54:05.000Z	11	2	0.166666667	0.716666667
1.34E+18	2020-12-25T22:50:48.000Z	9	0	0	0
1.34E+18	2020-12-25T22:45:53.000Z	25	1	-0.55	0.95
1.34E+18	2020-12-25T22:35:47.000Z	1	0	0	0
1.34E+18	2020-12-25T22:30:16.000Z	3	1	0.05	0.2
1.34E+18	2020-12-25T22:30:06.000Z	0	1	0.2	0.2
1.34E+18	2020-12-25T22:24:24.000Z	0	1	0	0
1.34E+18	2020-12-25T22:24:05.000Z	0	0	0	0
1.34E+18	2020-12-25T22:18:52.000Z	24	2	-0.3625	0.35
1.34E+18	2020-12-25T22:14:37.000Z	0	0	0	0
1.34E+18	2020-12-25T21:56:50.000Z	0	0	0	0
1.34E+18	2020-12-25T21:55:35.000Z	0	0	0	0
1.34E+18	2020-12-25T21:55:16.000Z	11	0	0.033333333	0.066666667
1.34E+18	2020-12-25T21:54:29.000Z	1	0	-0.1	0.2
1.34E+18	2020-12-25T21:52:47.000Z	0	0	0	0
1.34E+18	2020-12-25T21:51:09.000Z	2	0	0.140909091	0.373863636
1.34E+18	2020-12-25T21:48:45.000Z	5	0	0	0
1.34E+18	2020-12-25T21:42:13.000Z	3	1	0.170454545	0.454545455
1.34E+18	2020-12-25T21:29:00.000Z	0	0	-0.166666667	0.116666667
1.34E+18	2020-12-25T21:25:35.000Z	0	0	0	0
1.34E+18	2020-12-25T21:16:19.000Z	9	1	0	0
1.34E+18	2020-12-25T21:15:52.000Z	0	0	0.2	0.9
1.34E+18	2020-12-25T21:14:53.000Z	0	0	0.310833333	0.564166667
1.34E+18	2020-12-25T21:10:27.000Z	0	0	0.262962963	0.431481481
1.34E+18	2020-12-25T21:08:47.000Z	2	0	0.4	0.166666667
1.34E+18	2020-12-25T21:05:08.000Z	3	1	0	0
1.34E+18	2020-12-25T20:57:33.000Z	20	1	-0.308333333	0.583333333
1.34E+18	2020-12-25T20:48:58.000Z	2	0	0.5	0.5
1.34E+18	2020-12-25T20:48:39.000Z	0	0	-0.5	0.9
1.34E+18	2020-12-25T20:45:32.000Z	0	0	-0.5	0.2
1.34E+18	2020-12-25T20:43:02.000Z	4	0	0	0
1.34E+18	2020-12-25T20:40:48.000Z	0	1	-0.4	0.7875
1.34E+18	2020-12-25T20:32:04.000Z	0	0	0	0
1.34E+18	2020-12-25T20:31:23.000Z	0	0	0.561197917	0.75
1.34E+18	2020-12-25T20:30:13.000Z	0	1	0	0
1.34E+18	2020-12-25T20:21:48.000Z	0	0	0	0
1.34E+18	2020-12-25T20:08:16.000Z	2	0	0	0
1.34E+18	2020-12-25T20:05:21.000Z	0	0	0	0
1.34E+18	2020-12-25T19:59:48.000Z	5	0	0	0.5625
1.34E+18	2020-12-25T19:45:53.000Z	1	0	0	0
1.34E+18	2020-12-25T19:42:56.000Z	1	0	0	0
1.34E+18	2020-12-25T19:33:01.000Z	0	0	0	0
1.34E+18	2020-12-25T19:24:56.000Z	1	0	0	0
1.34E+18	2020-12-25T19:17:04.000Z	0	1	0.875	0.8
1.34E+18	2020-12-25T19:16:27.000Z	0	0	0	0
1.34E+18	2020-12-25T19:11:57.000Z	5	1	0.212121212	0.429292929
1.34E+18	2020-12-25T19:10:55.000Z	3	1	0.125	0.425
1.34E+18	2020-12-25T19:07:25.000Z	0	0	0	0
1.34E+18	2020-12-25T19:02:05.000Z	0	0	0.8	1
1.34E+18	2020-12-25T18:50:09.000Z	17	0	0.396875	0.471875
1.34E+18	2020-12-25T18:49:55.000Z	1	0	-0.158333333	0.65
1.34E+18	2020-12-25T18:48:37.000Z	0	0	0.1	0.4375
1.34E+18	2020-12-25T18:46:22.000Z	1	0	-0.195416667	0.315
1.34E+18	2020-12-25T18:43:03.000Z	0	0	0	0
1.34E+18	2020-12-25T18:33:56.000Z	1	0	0.1	0.1
1.34E+18	2020-12-25T18:25:50.000Z	0	0	0	0
1.34E+18	2020-12-25T18:22:28.000Z	5	0	0	0
1.34E+18	2020-12-25T18:12:38.000Z	0	0	-0.4	0.6
1.34E+18	2020-12-25T18:02:00.000Z	0	0	-0.8	1
1.34E+18	2020-12-25T18:01:02.000Z	10	0	0.275	0.425
1.34E+18	2020-12-25T18:00:28.000Z	4	3	-0.03125	0.41875
1.34E+18	2020-12-25T17:58:37.000Z	0	0	-0.1	0.1
1.34E+18	2020-12-25T17:58:35.000Z	0	0	0	0
1.34E+18	2020-12-25T17:51:43.000Z	0	0	0	0
1.34E+18	2020-12-25T17:50:26.000Z	3	3	0.3	0.533333333
1.34E+18	2020-12-25T17:48:46.000Z	0	0	0	0.033333333
1.34E+18	2020-12-25T17:47:41.000Z	0	0	-0.5	0.5
1.34E+18	2020-12-25T17:46:07.000Z	0	0	0	0
1.34E+18	2020-12-25T17:39:03.000Z	10	4	0.285714286	0.535714286
1.34E+18	2020-12-25T17:35:18.000Z	0	0	0	0
1.34E+18	2020-12-25T17:34:21.000Z	1	0	0	0
1.34E+18	2020-12-25T17:33:45.000Z	8	0	0.28125	0.5
1.34E+18	2020-12-25T17:33:08.000Z	0	0	0	0
1.34E+18	2020-12-25T17:29:12.000Z	1	0	0	0
1.34E+18	2020-12-25T17:28:45.000Z	0	0	0.1	0.9
1.34E+18	2020-12-25T17:23:56.000Z	0	0	0	0
1.34E+18	2020-12-25T17:23:23.000Z	26	1	0	0.1
1.34E+18	2020-12-25T17:22:42.000Z	0	0	0	0
1.34E+18	2020-12-25T17:20:04.000Z	0	0	-0.2	0.466666667
1.34E+18	2020-12-25T17:16:03.000Z	0	1	0.8	1
1.34E+18	2020-12-25T17:08:10.000Z	1	0	0	0
1.34E+18	2020-12-25T17:00:12.000Z	1	0	0	0
1.34E+18	2020-12-25T16:57:49.000Z	0	0	0	0
1.34E+18	2020-12-25T16:48:57.000Z	1	0	0	0
1.34E+18	2020-12-25T16:46:30.000Z	4	1	0.033333333	0.216666667
1.34E+18	2020-12-25T16:30:40.000Z	3	0	0.2	0.2
1.34E+18	2020-12-25T16:30:00.000Z	0	0	-0.35	0.583333333
1.34E+18	2020-12-25T16:24:03.000Z	1	0	0	0
1.34E+18	2020-12-25T16:23:26.000Z	3	0	0	0
1.34E+18	2020-12-25T16:21:13.000Z	1	1	0.5	0.5
1.34E+18	2020-12-25T16:20:43.000Z	26	4	-0.277777778	0.444444444
1.34E+18	2020-12-25T16:19:48.000Z	1	0	0.708333333	0.4
1.34E+18	2020-12-25T16:17:49.000Z	1	1	-0.144444444	0.516666667
1.34E+18	2020-12-25T16:16:44.000Z	2	0	0	0
1.34E+18	2020-12-25T16:15:00.000Z	27	0	0	0
1.34E+18	2020-12-25T16:09:29.000Z	1	1	-0.227777778	0.344444444
1.34E+18	2020-12-25T16:07:48.000Z	6	1	0.5	0.5
1.34E+18	2020-12-25T16:00:30.000Z	0	0	0	0
1.34E+18	2020-12-25T16:00:29.000Z	0	0	0	0
1.34E+18	2020-12-25T16:00:17.000Z	3	4	0.527272727	0.570909091
1.34E+18	2020-12-25T15:56:07.000Z	0	0	0	0
1.34E+18	2020-12-25T15:45:58.000Z	0	0	0	0
1.34E+18	2020-12-25T15:34:28.000Z	0	0	-0.1375	0.53125
1.34E+18	2020-12-25T15:33:20.000Z	0	1	-0.21875	0.191666667
1.34E+18	2020-12-25T15:13:16.000Z	11	0	-0.068181818	0.5
1.34E+18	2020-12-25T15:11:18.000Z	1	0	0	0
1.34E+18	2020-12-25T15:08:05.000Z	0	1	-0.3	0.9
1.34E+18	2020-12-25T15:06:35.000Z	0	0	0	0
1.34E+18	2020-12-25T14:59:25.000Z	0	1	0	0
1.34E+18	2020-12-25T14:57:38.000Z	16	1	0.033636364	0.570454545
1.34E+18	2020-12-25T14:49:47.000Z	2	0	0.125	0.383333333
1.34E+18	2020-12-25T14:49:01.000Z	1	0	0.3	0.8
1.34E+18	2020-12-25T14:48:24.000Z	0	0	0	0
1.34E+18	2020-12-25T14:48:02.000Z	1	0	0.128571429	0.311904762
1.34E+18	2020-12-25T14:47:11.000Z	3	1	0.5	0.5
1.34E+18	2020-12-25T14:46:44.000Z	0	1	-0.05	0
1.34E+18	2020-12-25T14:44:56.000Z	10	0	0	0
1.34E+18	2020-12-25T14:43:41.000Z	3	0	0.173469388	0.436734694
1.34E+18	2020-12-25T14:40:25.000Z	2	0	-0.1	0.2
1.34E+18	2020-12-25T14:37:55.000Z	2	1	0	0
1.34E+18	2020-12-25T14:31:22.000Z	8	0	-0.5	1
1.34E+18	2020-12-25T14:30:19.000Z	4	0	0.285714286	0.535714286
1.34E+18	2020-12-25T14:25:15.000Z	3	1	0	0
1.34E+18	2020-12-25T14:25:04.000Z	18	3	-0.2	0.4
1.34E+18	2020-12-25T14:24:06.000Z	2	0	0	0
1.34E+18	2020-12-25T14:22:23.000Z	2	0	-1	0.9
1.34E+18	2020-12-25T14:21:17.000Z	12	0	0	0
1.34E+18	2020-12-25T14:19:30.000Z	0	1	0.7	0.6
1.34E+18	2020-12-25T14:18:32.000Z	2	0	-0.166666667	1
1.34E+18	2020-12-25T14:17:44.000Z	33	3	0	0.375
1.34E+18	2020-12-25T14:15:04.000Z	4	1	0	0
1.34E+18	2020-12-25T14:12:43.000Z	3	0	-0.275	0.85
1.34E+18	2020-12-25T14:04:37.000Z	0	1	-0.155555556	0.288888889
1.34E+18	2020-12-25T14:04:18.000Z	3	0	-0.1	1
1.34E+18	2020-12-25T13:54:31.000Z	27	2	0.133333333	0.8
1.34E+18	2020-12-25T13:50:49.000Z	0	0	0.6	1
1.34E+18	2020-12-25T13:36:34.000Z	0	0	-0.4	0.6
1.34E+18	2020-12-25T13:33:42.000Z	3	0	0	0
1.34E+18	2020-12-25T13:33:31.000Z	2	0	0	0
1.34E+18	2020-12-25T13:30:33.000Z	0	0	0.5	0.5
1.34E+18	2020-12-25T13:29:23.000Z	3	1	0	0.416666667
1.34E+18	2020-12-25T13:26:15.000Z	1	0	0.265909091	0.75
1.34E+18	2020-12-25T13:25:39.000Z	0	1	0.333333333	0.5
1.34E+18	2020-12-25T13:20:46.000Z	3	0	0	0
1.34E+18	2020-12-25T13:12:35.000Z	12	0	-0.2	0
1.34E+18	2020-12-25T13:08:16.000Z	0	1	0	0
1.34E+18	2020-12-25T13:04:30.000Z	12	0	-0.158333333	0.825
1.34E+18	2020-12-25T13:04:29.000Z	1	0	0	0
1.34E+18	2020-12-25T13:00:27.000Z	12	0	-0.127777778	0.194444444
1.34E+18	2020-12-25T12:59:51.000Z	19	0	0	0
1.34E+18	2020-12-25T12:54:01.000Z	2	0	-0.233333333	0.366666667
1.34E+18	2020-12-25T12:46:33.000Z	2	0	0.7	0.8
1.34E+18	2020-12-25T12:45:16.000Z	0	0	0	0.5
1.34E+18	2020-12-25T12:38:24.000Z	0	0	0.308333333	0.35
1.34E+18	2020-12-25T12:37:08.000Z	0	0	0	0
1.34E+18	2020-12-25T12:33:21.000Z	33	7	0	0.625
1.34E+18	2020-12-25T12:32:51.000Z	0	0	0	0
1.34E+18	2020-12-25T12:24:37.000Z	14	0	-0.5	0.2
1.34E+18	2020-12-25T12:24:14.000Z	0	0	0.1	0.1
1.34E+18	2020-12-25T12:19:35.000Z	0	0	0.227272727	0.545454545
1.34E+18	2020-12-25T12:19:08.000Z	3	1	0.4	0.25
1.34E+18	2020-12-25T12:18:50.000Z	0	0	0.022767857	0.453571429
1.34E+18	2020-12-25T12:15:58.000Z	0	0	-0.025	0.2
1.34E+18	2020-12-25T12:14:14.000Z	2	0	0	0
1.34E+18	2020-12-25T12:13:27.000Z	3	0	-0.26	0.13
1.34E+18	2020-12-25T12:12:12.000Z	37	1	-0.35	0.45
1.34E+18	2020-12-25T12:11:38.000Z	2	1	0.1	0.383333333
1.34E+18	2020-12-25T12:02:50.000Z	21	1	0.8	1
1.34E+18	2020-12-25T12:01:15.000Z	1	0	0.227272727	0.545454545
1.34E+18	2020-12-25T11:59:15.000Z	0	0	0	0
1.34E+18	2020-12-25T11:49:38.000Z	1	0	0.029166667	0.270833333
1.34E+18	2020-12-25T11:49:13.000Z	13	0	0	0
1.34E+18	2020-12-25T11:47:08.000Z	2	0	0.7	0.8
1.34E+18	2020-12-25T11:42:42.000Z	1	0	0	0
1.34E+18	2020-12-25T11:42:25.000Z	0	0	0	0
1.34E+18	2020-12-25T11:39:27.000Z	1	0	-0.166666667	0.5625
1.34E+18	2020-12-25T11:30:57.000Z	0	0	0	0
1.34E+18	2020-12-25T11:28:22.000Z	42	2	0.078472222	0.394444444
1.34E+18	2020-12-25T11:22:08.000Z	0	1	0.433333333	0.833333333
1.34E+18	2020-12-25T11:21:52.000Z	0	0	-0.1625	0.461111111
1.34E+18	2020-12-25T11:17:31.000Z	0	0	-0.029545455	0.455757576
1.34E+18	2020-12-25T11:17:09.000Z	1	0	-0.4	0.6
1.34E+18	2020-12-25T11:16:20.000Z	2	0	-0.3	0.4
1.34E+18	2020-12-25T10:56:31.000Z	5	1	-0.131818182	0.55
1.34E+18	2020-12-25T10:44:42.000Z	3	0	0	0
1.34E+18	2020-12-25T10:37:21.000Z	1	0	0	0
1.34E+18	2020-12-25T10:36:02.000Z	1	0	0	0
1.34E+18	2020-12-25T10:35:48.000Z	5	0	-0.075	0.775
1.34E+18	2020-12-25T10:34:26.000Z	2	0	2.78E-17	0.591666667
1.34E+18	2020-12-25T10:33:59.000Z	19	0	0.375	0.5125
1.34E+18	2020-12-25T10:33:18.000Z	2	0	0.053846154	0.432307692
1.34E+18	2020-12-25T10:32:47.000Z	2	0	0.35	0.55
1.34E+18	2020-12-25T10:23:12.000Z	1	0	-0.4	0.6
1.34E+18	2020-12-25T10:22:27.000Z	15	0	0	0
1.34E+18	2020-12-25T10:12:46.000Z	4	0	0	0
1.34E+18	2020-12-25T10:12:42.000Z	6	1	-0.1	0.2
1.34E+18	2020-12-25T10:08:04.000Z	1	1	0	0
1.34E+18	2020-12-25T10:07:40.000Z	3	0	0	0
1.34E+18	2020-12-25T10:01:33.000Z	0	0	0.3	0.466666667
1.34E+18	2020-12-25T10:00:01.000Z	35	18	0.354545455	0.57959596
1.34E+18	2020-12-25T09:54:58.000Z	22	0	-0.1	0.1
1.34E+18	2020-12-25T09:48:23.000Z	1	0	0.1	1
1.34E+18	2020-12-25T09:25:44.000Z	1	0	-0.021464646	0.390151515
1.34E+18	2020-12-25T09:22:24.000Z	0	0	0	0
1.34E+18	2020-12-25T09:09:17.000Z	1	0	0.28	0.52
1.34E+18	2020-12-25T09:08:00.000Z	3	1	0	0
1.34E+18	2020-12-25T09:04:22.000Z	74	6	0.2	0.453333333
1.34E+18	2020-12-25T09:03:06.000Z	1	0	0.125	0.5625
1.34E+18	2020-12-25T09:00:56.000Z	5	1	0.1	0.4
1.34E+18	2020-12-25T08:58:37.000Z	33	0	0.00625	0.41875
1.34E+18	2020-12-25T08:56:40.000Z	17	0	0	0
1.34E+18	2020-12-25T08:55:48.000Z	2	0	0	0
1.34E+18	2020-12-25T08:48:51.000Z	3	1	-0.4	0.75
1.34E+18	2020-12-25T08:48:05.000Z	0	1	0	0
1.34E+18	2020-12-25T08:45:17.000Z	15	1	0	0
1.34E+18	2020-12-25T08:42:29.000Z	0	0	0	0
1.34E+18	2020-12-25T08:36:44.000Z	27	2	0	0
1.34E+18	2020-12-25T08:35:18.000Z	38	6	0.125	0.5625
1.34E+18	2020-12-25T08:23:50.000Z	2	1	0	0
1.34E+18	2020-12-25T08:20:18.000Z	18	1	0	0.125
1.34E+18	2020-12-25T08:16:57.000Z	1	0	0.15	0.4
1.34E+18	2020-12-25T08:16:32.000Z	10	0	0	0
1.34E+18	2020-12-25T08:16:04.000Z	5	0	0.079861111	0.761111111
1.34E+18	2020-12-25T08:12:17.000Z	17	0	0	1
1.34E+18	2020-12-25T07:43:13.000Z	0	0	0.332142857	0.482142857
1.34E+18	2020-12-25T01:38:22.000Z	1	0	0.670833333	0.716666667
1.34E+18	2020-12-24T21:34:26.000Z	1	0	0.25	0.375
1.34E+18	2020-12-24T20:54:12.000Z	0	0	-0.190909091	0.848484848
1.34E+18	2020-12-24T20:34:42.000Z	0	0	0	0
1.34E+18	2020-12-24T20:34:04.000Z	1	0	0	0
1.34E+18	2020-12-24T19:31:51.000Z	0	0	-0.5	0.9
1.34E+18	2020-12-24T19:17:59.000Z	0	0	0.033333333	0.222916667
1.34E+18	2020-12-24T18:26:32.000Z	0	0	0.066666667	0.366666667
1.34E+18	2020-12-24T18:06:47.000Z	0	0	-0.15625	0.84375
1.34E+18	2020-12-24T17:02:07.000Z	0	0	0.45	0.7
1.34E+18	2020-12-24T16:01:28.000Z	6	2	0.25	0.4
1.34E+18	2020-12-24T15:53:00.000Z	0	0	0.316666667	0.5
1.34E+18	2020-12-24T15:24:13.000Z	0	1	0	0.6
1.34E+18	2020-12-24T15:11:14.000Z	0	0	0.220238095	0.470238095
1.34E+18	2020-12-24T14:59:32.000Z	0	0	0.285714286	0.535714286
1.34E+18	2020-12-24T14:47:50.000Z	0	0	0.117	0.230666667
1.34E+18	2020-12-24T14:39:21.000Z	0	0	0.0175	0.4575
1.34E+18	2020-12-24T14:23:32.000Z	0	0	0	0
1.34E+18	2020-12-24T14:05:30.000Z	2	0	0.184493371	0.383380682
1.34E+18	2020-12-24T14:00:09.000Z	0	0	0.117	0.230666667
1.34E+18	2020-12-24T13:41:03.000Z	0	0	0.227272727	0.545454545
1.34E+18	2020-12-24T13:30:33.000Z	0	0	0.3	0.466666667
1.34E+18	2020-12-24T13:27:26.000Z	0	0	-0.002222222	0.335555556
1.34E+18	2020-12-24T13:21:33.000Z	0	0	0.3	0.51
1.34E+18	2020-12-24T13:00:00.000Z	0	0	0.7	0.8
1.34E+18	2020-12-24T12:51:30.000Z	0	0	-0.172222222	0.522222222
1.34E+18	2020-12-24T12:50:21.000Z	0	0	0.5	1
1.34E+18	2020-12-24T12:47:25.000Z	0	0	0.081111111	0.568888889
1.34E+18	2020-12-24T12:25:35.000Z	0	0	0.3125	0.25
1.34E+18	2020-12-24T12:20:28.000Z	0	0	0.4375	0.35
1.34E+18	2020-12-24T12:18:35.000Z	0	0	0.041666667	0.4
1.34E+18	2020-12-24T12:18:12.000Z	1	0	0	0
1.34E+18	2020-12-24T12:17:29.000Z	1	0	0.625	0.5
1.34E+18	2020-12-24T11:59:52.000Z	2	0	0.16875	0.44375
1.34E+18	2020-12-24T11:53:12.000Z	0	0	0.5	0.5
1.34E+18	2020-12-24T11:01:33.000Z	2	3	0.227272727	0.545454545
1.34E+18	2020-12-24T11:00:01.000Z	0	0	-0.35	0.583333333
1.34E+18	2020-12-24T10:47:57.000Z	0	0	0.011111111	0.483333333
1.34E+18	2020-12-24T10:44:50.000Z	0	0	0	1
1.34E+18	2020-12-24T10:07:06.000Z	0	0	0	0
1.34E+18	2020-12-24T10:01:16.000Z	0	0	0.3	0.466666667
1.34E+18	2020-12-24T09:47:00.000Z	0	0	0.25	0.4
1.34E+18	2020-12-24T09:44:45.000Z	0	0	-0.025	0.45
1.34E+18	2020-12-24T09:19:21.000Z	0	0	0	0
1.34E+18	2020-12-24T09:00:44.000Z	0	0	0.05	0.894444444
1.34E+18	2020-12-24T09:00:43.000Z	0	0	0.05	0.894444444
1.34E+18	2020-12-24T09:00:43.000Z	0	0	0.05	0.894444444
1.34E+18	2020-12-24T09:00:43.000Z	0	0	0.05	0.894444444
1.34E+18	2020-12-24T08:36:03.000Z	0	0	0.4125	0.55
1.34E+18	2020-12-24T08:23:59.000Z	0	0	0	0
1.34E+18	2020-12-24T08:00:00.000Z	2	1	0.098787879	0.664848485
1.34E+18	2020-12-24T07:00:46.000Z	0	0	0.36122449	0.459183673
1.34E+18	2020-12-24T06:25:06.000Z	0	0	-0.083333333	0.583333333
1.34E+18	2020-12-24T03:53:37.000Z	1	0	0.2	0.55
1.34E+18	2020-12-24T03:37:13.000Z	0	0	0.06	0.273333333
1.34E+18	2020-12-24T02:15:29.000Z	0	0	0.154545455	0.440909091
1.34E+18	2020-12-24T01:58:16.000Z	0	0	-0.4	0.7
1.34E+18	2020-12-24T01:56:32.000Z	1	2	0.050568182	0.46969697
1.34E+18	2020-12-24T01:41:15.000Z	0	0	0.230113636	0.263636364
1.34E+18	2020-12-23T23:28:13.000Z	0	0	0.060132576	0.410511364
1.34E+18	2020-12-23T23:27:23.000Z	0	0	0.214285714	0.357142857
1.34E+18	2020-12-23T22:32:24.000Z	0	0	0	0
1.34E+18	2020-12-23T21:35:21.000Z	1	0	-0.066666667	0.388888889
1.34E+18	2020-12-23T20:59:11.000Z	1	0	0.225	0.325
1.34E+18	2020-12-23T20:56:21.000Z	0	0	0.227272727	0.545454545
1.34E+18	2020-12-23T20:56:05.000Z	0	0	0.1	0.1
1.34E+18	2020-12-23T20:51:23.000Z	0	0	0.086038961	0.429112554
1.34E+18	2020-12-23T20:50:49.000Z	1	0	-0.2	0.375
1.34E+18	2020-12-23T19:24:16.000Z	0	0	-0.3125	0.6875
1.34E+18	2020-12-23T19:10:37.000Z	0	0	0	0
1.34E+18	2020-12-23T18:38:42.000Z	0	0	0.227272727	0.545454545
1.34E+18	2020-12-23T18:36:37.000Z	0	0	-0.107142857	0.717857143
1.34E+18	2020-12-23T18:16:12.000Z	0	0	0.1875	0.4375
1.34E+18	2020-12-23T18:10:01.000Z	0	0	0.165454545	0.446666667
1.34E+18	2020-12-23T18:01:06.000Z	0	0	0.25	1
1.34E+18	2020-12-23T18:00:46.000Z	4	1	0.416666667	0.55
1.34E+18	2020-12-23T17:59:56.000Z	0	0	-0.083333333	0.095833333
1.34E+18	2020-12-23T17:32:03.000Z	1	0	-0.005681818	0.452335859
1.34E+18	2020-12-23T17:25:09.000Z	0	0	0.25	0.375
1.34E+18	2020-12-23T17:11:12.000Z	0	0	-0.086363636	0.572727273
1.34E+18	2020-12-23T17:07:46.000Z	0	0	-0.25	0.5
1.34E+18	2020-12-23T17:07:27.000Z	0	0	-0.016098485	0.323863636
1.34E+18	2020-12-23T16:56:09.000Z	0	0	0.366666667	0.666666667
1.34E+18	2020-12-23T16:40:47.000Z	1	0	0	0
1.34E+18	2020-12-23T16:19:35.000Z	0	0	0	0
1.34E+18	2020-12-23T16:13:35.000Z	1	0	-0.075	0.4
1.34E+18	2020-12-23T16:10:00.000Z	0	1	0	0
1.34E+18	2020-12-23T16:01:50.000Z	0	0	0	0
1.34E+18	2020-12-23T16:00:11.000Z	0	0	0.208333333	0.666666667
1.34E+18	2020-12-23T15:54:42.000Z	0	0	0	0
1.34E+18	2020-12-23T15:38:49.000Z	1	0	-1	1
1.34E+18	2020-12-23T15:37:56.000Z	1	0	0.8125	0.8125
1.34E+18	2020-12-23T15:35:33.000Z	0	0	0.208333333	0.166666667
1.34E+18	2020-12-23T15:35:04.000Z	0	0	0.184722222	0.338888889
1.34E+18	2020-12-23T15:33:04.000Z	1	0	0	0
1.34E+18	2020-12-23T15:27:29.000Z	0	0	0.142857143	0.767857143
1.34E+18	2020-12-23T15:17:15.000Z	0	0	0.113636364	0.772727273
1.34E+18	2020-12-23T15:06:24.000Z	0	0	0	0
1.34E+18	2020-12-23T14:54:28.000Z	2	0	0.375	0
1.34E+18	2020-12-23T14:34:01.000Z	1	2	0.198148148	0.596296296
1.34E+18	2020-12-23T14:30:00.000Z	0	1	0	0.538461538
1.34E+18	2020-12-23T14:30:00.000Z	5	3	0	0.538461538
1.34E+18	2020-12-23T14:30:00.000Z	0	3	0	0.538461538
1.34E+18	2020-12-23T14:29:42.000Z	1	0	-0.155555556	0.288888889
1.34E+18	2020-12-23T14:22:23.000Z	1	0	0.244444444	0.523148148
1.34E+18	2020-12-23T14:21:03.000Z	0	1	-0.4	0.6
1.34E+18	2020-12-23T14:13:16.000Z	1	0	0	1
1.34E+18	2020-12-23T14:05:27.000Z	0	0	0.15	0.65
1.34E+18	2020-12-23T13:30:34.000Z	0	0	0.3	0.466666667
1.34E+18	2020-12-23T13:25:21.000Z	0	0	0.244444444	0.355555556
1.34E+18	2020-12-23T13:15:01.000Z	0	0	0	0
1.34E+18	2020-12-23T13:14:10.000Z	0	1	-0.15	0.35
1.34E+18	2020-12-23T13:14:08.000Z	0	1	-0.15	0.35
1.34E+18	2020-12-23T13:14:08.000Z	0	1	-0.15	0.35
1.34E+18	2020-12-23T12:19:42.000Z	0	0	0.2	0.2
1.34E+18	2020-12-23T11:05:13.000Z	0	5	-0.15	0.35
1.34E+18	2020-12-23T11:05:06.000Z	1	1	-0.15	0.35
1.34E+18	2020-12-23T10:57:18.000Z	0	0	0	0
1.34E+18	2020-12-23T10:30:45.000Z	0	0	0.213636364	0.372727273
1.34E+18	2020-12-23T10:10:05.000Z	0	0	0.3	0.466666667
1.34E+18	2020-12-23T10:04:13.000Z	0	0	0.366666667	0.5
1.34E+18	2020-12-23T10:01:21.000Z	0	0	0.3	0.466666667
1.34E+18	2020-12-23T09:59:51.000Z	0	0	0	0
1.34E+18	2020-12-23T09:55:48.000Z	0	0	0.2	0.2
1.34E+18	2020-12-23T09:55:32.000Z	1	0	0.5	0.944444444
1.34E+18	2020-12-23T09:54:54.000Z	0	0	0.2	0.2
1.34E+18	2020-12-23T09:43:40.000Z	0	1	0	0
1.34E+18	2020-12-23T09:40:40.000Z	1	0	0.392857143	0.580357143
1.34E+18	2020-12-23T09:38:28.000Z	4	3	0.544444444	0.711111111
1.34E+18	2020-12-23T09:35:06.000Z	2	2	0.5	0.6
1.34E+18	2020-12-23T09:35:01.000Z	1	0	0.5	0.6
1.34E+18	2020-12-23T08:50:00.000Z	2	2	0.442424242	0.581818182
1.34E+18	2020-12-23T08:24:22.000Z	0	0	0	0.375
1.34E+18	2020-12-23T08:10:10.000Z	0	0	-0.066666667	0.222222222
1.34E+18	2020-12-23T05:55:24.000Z	1	1	-0.092113095	0.421428571
1.34E+18	2020-12-22T23:52:11.000Z	0	0	0	0
1.34E+18	2020-12-22T23:28:28.000Z	2	0	0.033333333	0.45
1.34E+18	2020-12-22T22:55:00.000Z	0	0	0	0
1.34E+18	2020-12-22T21:06:41.000Z	0	0	0	0
1.34E+18	2020-12-22T19:07:13.000Z	1	0	0.55	0.575
1.34E+18	2020-12-22T19:02:25.000Z	0	0	0	0
1.34E+18	2020-12-22T19:02:15.000Z	0	1	-0.3	0.4
1.34E+18	2020-12-22T19:01:31.000Z	14	4	-0.058806818	0.470738636
1.34E+18	2020-12-22T18:30:03.000Z	3	3	0.5	0.55
1.34E+18	2020-12-22T17:47:52.000Z	0	0	0.05	0.5
1.34E+18	2020-12-22T17:29:39.000Z	0	0	0.135454545	0.219090909
1.34E+18	2020-12-22T16:00:01.000Z	0	0	0.175	0.316666667
1.34E+18	2020-12-22T15:54:54.000Z	0	0	-0.166666667	0.650462963
1.34E+18	2020-12-22T14:40:12.000Z	0	0	0.045454545	0.134090909
1.34E+18	2020-12-22T13:34:17.000Z	0	0	0	0
1.34E+18	2020-12-22T13:30:30.000Z	0	0	0.3	0.466666667
1.34E+18	2020-12-22T13:18:58.000Z	0	0	0	0
1.34E+18	2020-12-22T12:52:51.000Z	0	1	0	0.041666667
1.34E+18	2020-12-22T12:50:04.000Z	0	0	0.148787879	0.548181818
1.34E+18	2020-12-22T12:14:34.000Z	0	0	0.195454545	0.484090909
1.34E+18	2020-12-22T12:14:18.000Z	0	0	0	0.3
1.34E+18	2020-12-22T12:11:00.000Z	1	1	0.5	0.5
1.34E+18	2020-12-22T12:08:02.000Z	0	0	0	0
1.34E+18	2020-12-22T12:07:40.000Z	5	6	-0.7	0.666666667
1.34E+18	2020-12-22T11:52:00.000Z	2	2	0.316666667	0.5
1.34E+18	2020-12-22T11:51:20.000Z	0	0	0	0
1.34E+18	2020-12-22T11:44:27.000Z	0	0	0	1
1.34E+18	2020-12-22T11:37:09.000Z	0	0	0	0
1.34E+18	2020-12-22T11:27:39.000Z	0	0	0.142857143	0.267857143
1.34E+18	2020-12-22T11:20:27.000Z	0	0	0.416666667	0.5
1.34E+18	2020-12-22T11:08:48.000Z	0	0	0.155	0.368333333
1.34E+18	2020-12-22T10:55:46.000Z	0	0	0	0
1.34E+18	2020-12-22T10:30:23.000Z	0	0	0.3	0.466666667
1.34E+18	2020-12-22T10:24:51.000Z	0	0	-0.1	0.616666667
1.34E+18	2020-12-22T10:16:57.000Z	0	0	0.5375	0.4
1.34E+18	2020-12-22T10:10:10.000Z	1	1	0.220238095	0.470238095
1.34E+18	2020-12-22T10:09:16.000Z	0	1	0	0.6
1.34E+18	2020-12-22T10:07:15.000Z	0	0	0.25	0.283333333
1.34E+18	2020-12-22T10:01:11.000Z	1	0	0.3	0.466666667
1.34E+18	2020-12-22T09:35:53.000Z	5	10	0.148181818	0.497272727
1.34E+18	2020-12-22T09:32:51.000Z	1	0	0.148181818	0.497272727
1.34E+18	2020-12-22T09:32:41.000Z	1	1	0.148181818	0.497272727
1.34E+18	2020-12-22T09:32:21.000Z	0	1	0.148181818	0.497272727
1.34E+18	2020-12-22T09:21:26.000Z	12	5	0.5	0.6
1.34E+18	2020-12-22T09:19:11.000Z	0	0	0	0
1.34E+18	2020-12-22T09:13:28.000Z	5	5	0.05	0.35
1.34E+18	2020-12-22T08:51:15.000Z	0	0	-0.086147186	0.618326118
1.34E+18	2020-12-22T08:43:37.000Z	0	0	0	0
1.34E+18	2020-12-22T08:42:21.000Z	0	0	-0.083333333	0.533333333
1.34E+18	2020-12-22T08:30:54.000Z	0	0	0	0
1.34E+18	2020-12-22T08:22:16.000Z	0	0	0.4	0.4
1.34E+18	2020-12-22T08:14:03.000Z	0	0	0	0
1.34E+18	2020-12-22T08:00:29.000Z	0	0	0.416666667	0.55
1.34E+18	2020-12-22T07:12:35.000Z	0	0	0.075	0.45
1.34E+18	2020-12-22T06:29:55.000Z	0	0	0.2	0.9
1.34E+18	2020-12-22T00:45:36.000Z	0	0	0	0
1.34E+18	2020-12-21T22:51:07.000Z	1	0	0.6	1
1.34E+18	2020-12-21T22:37:33.000Z	2	0	1	0.75
1.34E+18	2020-12-21T22:34:48.000Z	1	0	0.19375	0.44375
1.34E+18	2020-12-21T20:45:58.000Z	0	0	-0.15625	0.375
1.34E+18	2020-12-21T19:57:34.000Z	0	0	-0.3	0.4
1.34E+18	2020-12-21T19:56:28.000Z	0	0	0.35	0.55
1.34E+18	2020-12-21T19:31:24.000Z	0	0	0	0
1.34E+18	2020-12-21T16:30:36.000Z	0	1	0.4	0.6
1.34E+18	2020-12-21T16:30:26.000Z	1	0	0.45	0.7
1.34E+18	2020-12-21T16:26:36.000Z	0	0	-0.045454545	0.415909091
1.34E+18	2020-12-21T16:01:39.000Z	5	3	0.1	0.1
1.34E+18	2020-12-21T15:44:31.000Z	0	0	-0.316666667	0.533333333
1.34E+18	2020-12-21T15:30:40.000Z	0	1	0.4	0.6
1.34E+18	2020-12-21T14:46:54.000Z	0	0	0.205555556	0.566666667
1.34E+18	2020-12-21T14:14:07.000Z	0	0	0.5	0.5
1.34E+18	2020-12-21T13:58:49.000Z	0	0	0.045454545	0.109090909
1.34E+18	2020-12-21T13:40:16.000Z	1	0	0.2	0.2
1.34E+18	2020-12-21T13:33:12.000Z	1	0	0	0
1.34E+18	2020-12-21T13:30:35.000Z	0	0	0.3	0.466666667
1.34E+18	2020-12-21T13:16:12.000Z	0	0	0	0
1.34E+18	2020-12-21T13:12:12.000Z	0	0	0.1625	0.45
1.34E+18	2020-12-21T13:03:35.000Z	0	0	0	0.1
1.34E+18	2020-12-21T12:50:27.000Z	1	0	0	0
1.34E+18	2020-12-21T12:48:09.000Z	3	2	-0.05	0.6625
1.34E+18	2020-12-21T12:28:46.000Z	0	0	0	1
1.34E+18	2020-12-21T12:11:39.000Z	0	0	0.075	0.3
1.34E+18	2020-12-21T12:03:53.000Z	1	1	0.391666667	0.566666667
1.34E+18	2020-12-21T12:00:00.000Z	0	0	0.098787879	0.664848485
1.34E+18	2020-12-21T11:47:44.000Z	0	0	0.25	0.375
1.34E+18	2020-12-21T11:34:38.000Z	0	0	0	0.125
1.34E+18	2020-12-21T11:22:52.000Z	0	0	0	0.022222222
1.34E+18	2020-12-21T11:19:35.000Z	2	1	0.214285714	0.571428571
1.34E+18	2020-12-21T11:12:53.000Z	0	0	0	0
1.34E+18	2020-12-21T11:09:51.000Z	3	0	-0.15	0.6
1.34E+18	2020-12-21T10:55:29.000Z	0	0	-0.141666667	0.422222222
1.34E+18	2020-12-21T10:13:47.000Z	0	0	0.285714286	0.535714286
1.34E+18	2020-12-21T10:02:27.000Z	0	0	0.3	0.466666667
1.34E+18	2020-12-21T10:01:15.000Z	0	0	0.3	0.466666667
1.34E+18	2020-12-21T09:50:34.000Z	0	0	0	0.125
1.34E+18	2020-12-21T09:29:49.000Z	0	0	0	0
1.34E+18	2020-12-21T09:22:08.000Z	0	0	0.495238095	0.611904762
1.34E+18	2020-12-21T09:03:05.000Z	4	8	0.416666667	0.55
1.34E+18	2020-12-21T08:57:48.000Z	1	0	0.244444444	0.522222222
1.34E+18	2020-12-21T08:16:26.000Z	1	0	-0.061111111	0.786111111
1.34E+18	2020-12-21T07:21:44.000Z	0	0	0	0
1.34E+18	2020-12-21T03:13:56.000Z	6	0	0.27558171	0.607021104
1.34E+18	2020-12-21T01:50:19.000Z	0	0	0	0.5
1.34E+18	2020-12-21T00:11:51.000Z	0	0	0.8125	1
1.34E+18	2020-12-20T22:47:57.000Z	0	1	0.113636364	0.522727273
1.34E+18	2020-12-20T22:42:23.000Z	0	0	-0.057142857	0.487619048
1.34E+18	2020-12-20T22:39:59.000Z	1	1	0.06010101	0.256186869
1.34E+18	2020-12-20T22:36:55.000Z	0	0	0	0
1.34E+18	2020-12-20T22:28:31.000Z	1	0	0	0.65
1.34E+18	2020-12-20T22:06:47.000Z	0	0	0.375	0
1.34E+18	2020-12-20T22:06:25.000Z	0	0	0	0
1.34E+18	2020-12-20T21:59:22.000Z	0	0	0.025	0.4
1.34E+18	2020-12-20T21:58:38.000Z	0	0	0.119318182	0.448863636
1.34E+18	2020-12-20T21:56:04.000Z	0	0	-0.074431818	0.490530303
1.34E+18	2020-12-20T21:28:59.000Z	0	0	0	0
1.34E+18	2020-12-20T21:10:14.000Z	0	0	0	0.1
1.34E+18	2020-12-20T21:09:51.000Z	0	0	0.4	0.5
1.34E+18	2020-12-20T20:53:36.000Z	0	0	0.4	0.5
1.34E+18	2020-12-20T19:18:14.000Z	0	0	0.113636364	0.522727273
1.34E+18	2020-12-20T19:05:52.000Z	0	0	0.1	0.2
1.34E+18	2020-12-20T18:55:17.000Z	0	0	0	0
1.34E+18	2020-12-20T18:27:05.000Z	1	0	0	0
1.34E+18	2020-12-20T18:25:34.000Z	0	0	0.445454545	0.584848485
1.34E+18	2020-12-20T18:05:32.000Z	0	0	-0.15	0.2625
1.34E+18	2020-12-20T17:55:57.000Z	1	1	0.056818182	0.153030303
1.34E+18	2020-12-20T17:44:52.000Z	0	0	0.1	0.2
1.34E+18	2020-12-20T17:33:13.000Z	1	0	0	0
1.34E+18	2020-12-20T16:49:15.000Z	0	0	-0.6	0.8
1.34E+18	2020-12-20T16:15:43.000Z	0	0	-0.3	0.4
1.34E+18	2020-12-20T15:55:15.000Z	0	0	-0.070833333	0.695833333
1.34E+18	2020-12-20T15:47:36.000Z	0	0	0	1
1.34E+18	2020-12-20T15:29:01.000Z	0	0	0	0
1.34E+18	2020-12-20T15:12:48.000Z	0	1	0.065340909	0.342234848
1.34E+18	2020-12-20T14:39:45.000Z	0	0	0	0.291666667
1.34E+18	2020-12-20T14:25:41.000Z	0	0	0.136363636	0.5
1.34E+18	2020-12-20T14:16:08.000Z	0	0	0.392857143	0.517857143
1.34E+18	2020-12-20T13:59:01.000Z	0	0	0.068181818	0.227272727
1.34E+18	2020-12-20T13:58:52.000Z	0	0	0.25	0.25
1.34E+18	2020-12-20T13:55:06.000Z	1	3	0.4	0.525
1.34E+18	2020-12-20T13:44:53.000Z	0	1	-0.5	1
1.34E+18	2020-12-20T13:32:06.000Z	0	0	-0.5	0.9
1.34E+18	2020-12-20T13:30:20.000Z	0	0	0.3	0.466666667
1.34E+18	2020-12-20T13:30:06.000Z	0	0	0.45	0.7
1.34E+18	2020-12-20T13:16:16.000Z	1	0	-0.05	0.15
1.34E+18	2020-12-20T13:04:05.000Z	0	0	0	0.066666667
1.34E+18	2020-12-20T13:01:14.000Z	1	0	0	0
1.34E+18	2020-12-20T13:00:24.000Z	1	0	0	0
1.34E+18	2020-12-20T12:28:34.000Z	0	0	0.1	0.2
1.34E+18	2020-12-20T12:09:28.000Z	0	1	0.558035714	0.535714286
1.34E+18	2020-12-20T12:05:12.000Z	0	0	0	0
1.34E+18	2020-12-20T12:05:03.000Z	1	1	0	0.538461538
1.34E+18	2020-12-20T11:56:15.000Z	0	0	0	0
1.34E+18	2020-12-20T11:54:49.000Z	6	7	0.125	0.525
1.34E+18	2020-12-20T11:45:54.000Z	0	0	-0.2	0.8
1.34E+18	2020-12-20T11:32:28.000Z	2	2	0.15	0.375
1.34E+18	2020-12-20T11:32:20.000Z	34	37	-0.196666667	0.406666667
1.34E+18	2020-12-20T11:04:31.000Z	1	0	0.625	0.9
1.34E+18	2020-12-20T10:52:11.000Z	0	0	0.2	0.2
1.34E+18	2020-12-20T10:26:10.000Z	0	0	0	0
1.34E+18	2020-12-20T10:06:25.000Z	0	0	0	0
1.34E+18	2020-12-20T10:01:50.000Z	1	0	0	0
1.34E+18	2020-12-20T10:00:51.000Z	0	0	0.3	0.466666667
1.34E+18	2020-12-20T09:35:07.000Z	1	1	0.5	0.6
1.34E+18	2020-12-20T09:21:33.000Z	0	0	-0.0125	0.722222222
1.34E+18	2020-12-20T09:05:22.000Z	0	0	0.015	0.251666667
1.34E+18	2020-12-20T08:47:46.000Z	0	0	0.25	0.375
1.34E+18	2020-12-20T08:23:15.000Z	14	1	0.041494949	0.362909091
1.34E+18	2020-12-20T08:18:46.000Z	0	0	0	0
1.34E+18	2020-12-20T08:14:10.000Z	3	1	0.227272727	0.545454545
1.34E+18	2020-12-20T07:48:14.000Z	0	0	0.068181818	0.375
1.34E+18	2020-12-20T07:32:24.000Z	0	0	0.2	0.633333333
1.34E+18	2020-12-20T07:28:08.000Z	0	0	0	0
1.34E+18	2020-12-20T02:19:10.000Z	1	0	0.2	0.627777778
1.34E+18	2020-12-20T00:12:13.000Z	0	0	0	0
1.34E+18	2020-12-20T00:04:18.000Z	0	0	0	0
1.34E+18	2020-12-20T00:00:47.000Z	0	2	0	0
1.34E+18	2020-12-19T21:26:29.000Z	0	1	0.045454545	0.2
1.34E+18	2020-12-19T19:53:03.000Z	1	0	0.65	0.975
1.34E+18	2020-12-19T19:40:43.000Z	0	0	0.1	0.413333333
1.34E+18	2020-12-19T19:20:58.000Z	1	0	0.236111111	0.513888889
1.34E+18	2020-12-19T19:16:30.000Z	0	0	0.1875	0.25
1.34E+18	2020-12-19T19:02:14.000Z	0	0	0.533333333	0.644444444
1.34E+18	2020-12-19T18:37:59.000Z	1	0	-0.395833333	0.770833333
1.34E+18	2020-12-19T17:45:56.000Z	0	0	0	0
1.34E+18	2020-12-19T17:30:51.000Z	0	0	0.323232323	0.568181818
1.34E+18	2020-12-19T17:22:10.000Z	0	0	0	0
1.34E+18	2020-12-19T17:13:08.000Z	0	0	0.25	0.75
1.34E+18	2020-12-19T17:11:07.000Z	1	0	-0.233333333	0.6
1.34E+18	2020-12-19T16:58:37.000Z	0	0	0.233333333	0.466666667
1.34E+18	2020-12-19T16:31:23.000Z	0	0	0	0
1.34E+18	2020-12-19T16:25:46.000Z	0	0	-0.5	1
1.34E+18	2020-12-19T16:20:58.000Z	4	0	0.25	1
1.34E+18	2020-12-19T16:11:02.000Z	4	0	0.133333333	0.272222222
1.34E+18	2020-12-19T16:05:01.000Z	0	0	0.45	0.6
1.34E+18	2020-12-19T15:56:23.000Z	0	0	-0.104166667	0.3125
1.34E+18	2020-12-19T15:24:26.000Z	0	0	-1	1
1.34E+18	2020-12-19T14:13:35.000Z	0	0	0.25	0.345833333
1.34E+18	2020-12-19T14:00:35.000Z	1	1	0.098787879	0.664848485
1.34E+18	2020-12-19T13:49:13.000Z	0	0	0.15	0.65
1.34E+18	2020-12-19T13:30:22.000Z	0	0	0.3	0.466666667
1.34E+18	2020-12-19T12:42:14.000Z	0	0	0	0
1.34E+18	2020-12-19T12:32:21.000Z	0	0	0	0
1.34E+18	2020-12-19T12:30:41.000Z	0	0	-0.5	1
1.34E+18	2020-12-19T12:30:21.000Z	0	0	0.3	0.466666667
1.34E+18	2020-12-19T12:12:00.000Z	0	0	0	0
1.34E+18	2020-12-19T12:10:09.000Z	0	0	0	0
1.34E+18	2020-12-19T12:08:14.000Z	0	0	0.375	0.75
1.34E+18	2020-12-19T11:58:29.000Z	0	0	0	0
1.34E+18	2020-12-19T11:58:29.000Z	0	0	0.1	0.05
1.34E+18	2020-12-19T11:22:44.000Z	0	0	0	0
1.34E+18	2020-12-19T11:01:00.000Z	10	12	0.5	0.5
1.34E+18	2020-12-19T10:38:09.000Z	0	0	0	0
1.34E+18	2020-12-19T10:22:02.000Z	1	0	-0.4	0.4
1.34E+18	2020-12-19T10:17:19.000Z	5	4	0.175	0.42
1.34E+18	2020-12-19T10:09:10.000Z	0	0	0.566666667	0.6
1.34E+18	2020-12-19T10:04:55.000Z	0	1	-0.233333333	0.222222222
1.34E+18	2020-12-19T10:00:57.000Z	0	0	0.3	0.466666667
1.34E+18	2020-12-19T10:00:01.000Z	1	2	0	0.538461538
1.34E+18	2020-12-19T09:49:20.000Z	0	0	-0.125	0.375
1.34E+18	2020-12-19T09:44:52.000Z	0	1	0.068181818	0.227272727
1.34E+18	2020-12-19T09:34:56.000Z	0	0	0.233333333	0.333333333
1.34E+18	2020-12-19T09:30:08.000Z	2	2	0.5	0.55
1.34E+18	2020-12-19T09:22:17.000Z	0	0	0	0
1.34E+18	2020-12-19T09:19:53.000Z	0	0	0.116666667	0.233333333
1.34E+18	2020-12-19T09:13:14.000Z	0	0	-0.35	0.6
1.34E+18	2020-12-19T09:04:54.000Z	0	0	-0.1	0.5
1.34E+18	2020-12-19T09:03:51.000Z	1	0	0	0.141666667
1.34E+18	2020-12-19T09:03:34.000Z	1	0	0.181818182	0.528030303
1.34E+18	2020-12-19T09:01:50.000Z	0	0	0	0
1.34E+18	2020-12-19T09:00:44.000Z	1	0	0	0
1.34E+18	2020-12-19T09:00:24.000Z	0	0	0.080357143	0.617857143
1.34E+18	2020-12-19T09:00:00.000Z	0	0	0	0.538461538
1.34E+18	2020-12-19T09:00:00.000Z	5	7	0	0.538461538
1.34E+18	2020-12-19T09:00:00.000Z	0	1	0	0.538461538
1.34E+18	2020-12-19T08:59:54.000Z	1	0	0.25	0.333333333
1.34E+18	2020-12-19T08:54:52.000Z	0	0	-0.6375	0.8
1.34E+18	2020-12-19T08:52:12.000Z	0	0	0.175	0.375
1.34E+18	2020-12-19T08:51:09.000Z	0	0	0	0
1.34E+18	2020-12-19T08:49:49.000Z	0	0	-0.125	0.375
1.34E+18	2020-12-19T08:49:47.000Z	4	0	0.03030303	0.439393939
1.34E+18	2020-12-19T08:46:09.000Z	1	0	-0.125	0.53125
1.34E+18	2020-12-19T08:44:58.000Z	1	0	0.266666667	0.166666667
1.34E+18	2020-12-19T08:43:00.000Z	1	1	0.148181818	0.497272727
1.34E+18	2020-12-19T08:12:10.000Z	0	0	0.227272727	0.545454545
1.34E+18	2020-12-19T08:10:11.000Z	1	1	0.266666667	0.166666667
1.34E+18	2020-12-19T06:50:27.000Z	3	1	0.366666667	0.333333333
1.34E+18	2020-12-19T04:22:39.000Z	0	0	0	0.125
1.34E+18	2020-12-19T01:55:17.000Z	0	0	0.0296875	0.4375
1.34E+18	2020-12-18T23:28:04.000Z	16	0	-0.063888889	0.491452991
1.34E+18	2020-12-18T23:24:37.000Z	0	2	0	0
1.34E+18	2020-12-18T22:32:38.000Z	3	1	0.357142857	0.571428571
1.34E+18	2020-12-18T20:12:57.000Z	0	0	0.227272727	0.545454545
1.34E+18	2020-12-18T19:05:34.000Z	0	0	-0.1	0.15
1.34E+18	2020-12-18T17:59:59.000Z	0	0	-0.099242424	0.581818182
1.34E+18	2020-12-18T17:59:56.000Z	0	0	0	0
1.34E+18	2020-12-18T17:58:47.000Z	0	0	0	0
1.34E+18	2020-12-18T17:45:53.000Z	0	0	0.125	0.625
1.34E+18	2020-12-18T17:41:59.000Z	1	0	-0.234375	0.5
1.34E+18	2020-12-18T17:41:49.000Z	0	0	0	0
1.34E+18	2020-12-18T17:39:42.000Z	0	0	0.0625	0.108333333
1.34E+18	2020-12-18T17:36:50.000Z	0	0	0.0625	0.75
1.34E+18	2020-12-18T17:30:33.000Z	0	0	0.09375	0.59375
1.34E+18	2020-12-18T17:22:09.000Z	1	0	-0.041666667	0.158333333
1.34E+18	2020-12-18T17:18:49.000Z	0	0	-0.125	0.375
1.34E+18	2020-12-18T17:16:21.000Z	0	0	0	0
1.34E+18	2020-12-18T17:08:12.000Z	1	2	0.227272727	0.545454545
1.34E+18	2020-12-18T16:56:26.000Z	0	0	0.136363636	0.454545455
1.34E+18	2020-12-18T16:55:11.000Z	7	1	0.211111111	0.288888889
1.34E+18	2020-12-18T16:55:10.000Z	1	2	0.175	0.316666667
1.34E+18	2020-12-18T16:55:05.000Z	0	0	0.175	0.316666667
1.34E+18	2020-12-18T16:55:05.000Z	0	0	0.175	0.316666667
1.34E+18	2020-12-18T16:54:36.000Z	0	0	-0.5	1
1.34E+18	2020-12-18T16:49:56.000Z	1	0	0	0
1.34E+18	2020-12-18T16:45:20.000Z	1	0	0.212121212	0.651515152
1.34E+18	2020-12-18T16:33:00.000Z	0	0	-0.25	0.5625
1.34E+18	2020-12-18T16:32:59.000Z	0	0	0.25	0.2
1.34E+18	2020-12-18T16:28:52.000Z	0	0	0.45	0.55
1.34E+18	2020-12-18T15:54:39.000Z	0	0	0.113636364	0.272727273
1.34E+18	2020-12-18T15:51:19.000Z	0	0	0.3	0.325
1.34E+18	2020-12-18T15:49:17.000Z	0	0	0.227272727	0.545454545
1.34E+18	2020-12-18T15:45:13.000Z	0	0	0.45	0.7
1.34E+18	2020-12-18T15:30:22.000Z	0	0	0.2	0.5
1.34E+18	2020-12-18T14:58:59.000Z	0	0	0	0
1.34E+18	2020-12-18T14:46:55.000Z	1	0	0.102777778	0.594444444
1.34E+18	2020-12-18T14:46:23.000Z	2	0	0.7	0.9
1.34E+18	2020-12-18T14:43:02.000Z	0	0	0.083333333	0.716666667
1.34E+18	2020-12-18T14:33:38.000Z	0	0	0.227272727	0.545454545
1.34E+18	2020-12-18T14:32:13.000Z	1	0	0.113636364	0.772727273
1.34E+18	2020-12-18T14:31:04.000Z	0	0	-0.154166667	0.445833333
1.34E+18	2020-12-18T14:26:01.000Z	2	0	0	0
1.34E+18	2020-12-18T14:25:38.000Z	0	0	-0.0125	0.1375
1.34E+18	2020-12-18T14:19:30.000Z	1	0	0	0
1.34E+18	2020-12-18T14:11:55.000Z	1	0	0.005454545	0.454090909
1.34E+18	2020-12-18T14:08:51.000Z	1	0	0	0
1.34E+18	2020-12-18T14:05:18.000Z	0	0	0.098787879	0.664848485
1.34E+18	2020-12-18T14:05:05.000Z	0	4	0.098787879	0.664848485
1.34E+18	2020-12-18T14:05:05.000Z	0	0	0.098787879	0.664848485
1.34E+18	2020-12-18T14:05:05.000Z	0	0	0	0
1.34E+18	2020-12-18T13:59:08.000Z	1	0	0.2	0.2
1.34E+18	2020-12-18T13:56:58.000Z	0	0	0	0
1.34E+18	2020-12-18T13:50:32.000Z	0	0	0	1
1.34E+18	2020-12-18T13:30:39.000Z	0	0	0.3	0.466666667
1.34E+18	2020-12-18T13:21:18.000Z	0	0	0	1
1.34E+18	2020-12-18T13:16:11.000Z	1	1	0	0.6
1.34E+18	2020-12-18T13:14:43.000Z	2	0	0.136363636	0.454545455
1.34E+18	2020-12-18T12:54:11.000Z	3	5	0.15	0.383333333
1.34E+18	2020-12-18T12:33:04.000Z	1	0	0	0
1.34E+18	2020-12-18T12:27:52.000Z	1	0	0.136363636	0.454545455
1.34E+18	2020-12-18T12:25:04.000Z	0	0	0	0.25
1.34E+18	2020-12-18T12:19:09.000Z	3	0	-0.086363636	0.622727273
1.34E+18	2020-12-18T11:43:30.000Z	0	0	0.375	0
1.34E+18	2020-12-18T11:08:43.000Z	5	4	0.358333333	0.583333333
1.34E+18	2020-12-18T11:03:44.000Z	0	0	0.6	0.6
1.34E+18	2020-12-18T10:46:23.000Z	2	0	0	0
1.34E+18	2020-12-18T10:38:20.000Z	4	2	0.4225	0.65
1.34E+18	2020-12-18T10:38:00.000Z	0	0	0.541666667	0.5
1.34E+18	2020-12-18T10:24:10.000Z	1	0	0.285714286	0.535714286
1.34E+18	2020-12-18T10:01:16.000Z	0	0	0.3	0.466666667
1.34E+18	2020-12-18T10:00:00.000Z	4	4	0	0.538461538
1.34E+18	2020-12-18T09:52:08.000Z	1	0	0	0.5
1.34E+18	2020-12-18T09:52:03.000Z	0	0	0	0
1.34E+18	2020-12-18T09:47:30.000Z	0	0	0	0.357142857
1.34E+18	2020-12-18T09:37:02.000Z	1	0	-0.166666667	0.166666667
1.34E+18	2020-12-18T08:47:34.000Z	0	0	-0.145833333	0.729166667
1.34E+18	2020-12-18T08:35:01.000Z	1	0	0	0
1.34E+18	2020-12-18T08:19:51.000Z	0	0	0.189285714	0.389285714
1.34E+18	2020-12-18T08:18:32.000Z	0	0	0.136363636	0.454545455
1.34E+18	2020-12-18T08:12:25.000Z	0	0	0.227272727	0.545454545
1.34E+18	2020-12-18T08:11:26.000Z	0	0	0	0.1
1.34E+18	2020-12-18T08:10:12.000Z	0	0	-0.146666667	0.506666667
1.34E+18	2020-12-18T08:06:22.000Z	0	0	0.5	0.9
1.34E+18	2020-12-18T08:00:57.000Z	4	1	0.5	0.5
1.34E+18	2020-12-18T07:59:25.000Z	0	0	0.25	0.2
1.34E+18	2020-12-18T07:50:20.000Z	6	1	0.13	0.87
1.34E+18	2020-12-18T07:49:48.000Z	1	0	0	0
1.34E+18	2020-12-18T07:42:22.000Z	0	0	0	0.066666667
1.34E+18	2020-12-18T07:31:16.000Z	0	0	-0.3	0.4
1.34E+18	2020-12-18T07:22:17.000Z	1	0	0.220238095	0.470238095
1.34E+18	2020-12-18T06:53:36.000Z	0	0	0.5	0.5
1.34E+18	2020-12-18T05:07:30.000Z	0	0	0	0
1.34E+18	2020-12-18T00:27:38.000Z	0	0	-0.3	0.2
1.34E+18	2020-12-17T22:15:41.000Z	0	0	-0.3	0.4
1.34E+18	2020-12-17T21:28:59.000Z	0	0	0	0
1.34E+18	2020-12-17T21:24:46.000Z	0	0	0	0
1.34E+18	2020-12-17T21:22:04.000Z	1	0	0	0
1.34E+18	2020-12-17T21:21:30.000Z	2	0	0	0
1.34E+18	2020-12-17T21:21:11.000Z	3	0	0	0
1.34E+18	2020-12-17T21:20:58.000Z	0	0	-0.004166667	0.733333333
1.34E+18	2020-12-17T21:19:59.000Z	0	0	0	0
1.34E+18	2020-12-17T21:19:22.000Z	0	0	0	0
1.34E+18	2020-12-17T21:19:05.000Z	0	0	0	0.5
1.34E+18	2020-12-17T21:18:57.000Z	0	0	0.1	0.4
1.34E+18	2020-12-17T21:18:38.000Z	0	0	0	0
1.34E+18	2020-12-17T21:18:35.000Z	0	0	0	0
1.34E+18	2020-12-17T21:17:40.000Z	2	0	0	0
1.34E+18	2020-12-17T21:17:17.000Z	0	0	0	0
1.34E+18	2020-12-17T21:15:31.000Z	3	0	-0.191666667	0.222222222
1.34E+18	2020-12-17T21:13:19.000Z	13	0	-0.25	0.95
1.34E+18	2020-12-17T19:09:07.000Z	0	0	0	0
1.34E+18	2020-12-17T19:03:08.000Z	0	0	0.127272727	0.415909091
1.34E+18	2020-12-17T18:49:57.000Z	1	2	-0.215909091	0.425
1.34E+18	2020-12-17T18:47:32.000Z	0	2	-0.215909091	0.425
1.34E+18	2020-12-17T18:46:34.000Z	1	2	-0.215909091	0.425
1.34E+18	2020-12-17T18:45:40.000Z	0	2	-0.215909091	0.425
1.34E+18	2020-12-17T18:45:27.000Z	0	2	-0.215909091	0.425
1.34E+18	2020-12-17T18:45:08.000Z	0	2	-0.215909091	0.425
1.34E+18	2020-12-17T18:44:57.000Z	0	1	-0.215909091	0.425
1.34E+18	2020-12-17T18:44:44.000Z	0	2	-0.215909091	0.425
1.34E+18	2020-12-17T18:43:57.000Z	1	2	-0.215909091	0.425
1.34E+18	2020-12-17T18:43:08.000Z	1	2	-0.215909091	0.425
1.34E+18	2020-12-17T18:42:41.000Z	0	1	-0.215909091	0.425
1.34E+18	2020-12-17T18:42:29.000Z	0	1	-0.215909091	0.425
1.34E+18	2020-12-17T18:42:02.000Z	0	1	-0.215909091	0.425
1.34E+18	2020-12-17T18:41:33.000Z	0	0	-0.215909091	0.425
1.34E+18	2020-12-17T18:40:50.000Z	0	1	-0.215909091	0.425
1.34E+18	2020-12-17T18:40:37.000Z	0	1	-0.215909091	0.425
1.34E+18	2020-12-17T18:38:59.000Z	0	0	-0.42337963	0.72962963
1.34E+18	2020-12-17T18:38:20.000Z	0	1	-0.215909091	0.425
1.34E+18	2020-12-17T18:37:47.000Z	0	2	-0.215909091	0.425
1.34E+18	2020-12-17T18:37:16.000Z	0	1	-0.215909091	0.425
1.34E+18	2020-12-17T18:36:33.000Z	0	1	-0.215909091	0.425
1.34E+18	2020-12-17T18:36:16.000Z	0	1	-0.215909091	0.425
1.34E+18	2020-12-17T18:35:57.000Z	0	2	-0.215909091	0.425
1.34E+18	2020-12-17T18:35:05.000Z	0	0	-0.215909091	0.425
1.34E+18	2020-12-17T18:33:47.000Z	0	0	-0.215909091	0.425
1.34E+18	2020-12-17T18:33:03.000Z	0	0	-0.215909091	0.425
1.34E+18	2020-12-17T18:32:25.000Z	0	1	-0.215909091	0.425
1.34E+18	2020-12-17T18:31:38.000Z	0	1	-0.215909091	0.425
1.34E+18	2020-12-17T18:31:09.000Z	0	0	-0.215909091	0.425
1.34E+18	2020-12-17T18:30:26.000Z	0	1	-0.215909091	0.425
1.34E+18	2020-12-17T18:30:02.000Z	0	0	-0.215909091	0.425
1.34E+18	2020-12-17T18:29:06.000Z	0	0	-0.215909091	0.425
1.34E+18	2020-12-17T18:28:51.000Z	0	0	-0.215909091	0.425
1.34E+18	2020-12-17T18:27:13.000Z	0	0	-0.215909091	0.425
1.34E+18	2020-12-17T18:26:35.000Z	0	0	-0.215909091	0.425
1.34E+18	2020-12-17T18:24:17.000Z	0	0	-0.215909091	0.425
1.34E+18	2020-12-17T18:23:15.000Z	0	0	-0.215909091	0.425
1.34E+18	2020-12-17T18:22:51.000Z	0	0	-0.215909091	0.425
1.34E+18	2020-12-17T18:22:00.000Z	0	0	-0.215909091	0.425
1.34E+18	2020-12-17T18:21:41.000Z	0	0	-0.215909091	0.425
1.34E+18	2020-12-17T18:21:11.000Z	0	0	-0.215909091	0.425
1.34E+18	2020-12-17T18:20:40.000Z	0	0	-0.215909091	0.425
1.34E+18	2020-12-17T18:20:18.000Z	0	0	-0.215909091	0.425
1.34E+18	2020-12-17T18:20:03.000Z	0	0	-0.215909091	0.425
1.34E+18	2020-12-17T18:18:22.000Z	0	1	-0.215909091	0.425
1.34E+18	2020-12-17T18:14:40.000Z	0	2	-0.215909091	0.425
1.34E+18	2020-12-17T18:14:03.000Z	0	2	-0.215909091	0.425
1.34E+18	2020-12-17T18:01:12.000Z	5	5	0.227272727	0.545454545
1.34E+18	2020-12-17T18:00:01.000Z	0	0	0	0.538461538
1.34E+18	2020-12-17T17:44:14.000Z	0	0	0.227272727	0.545454545
1.34E+18	2020-12-17T17:42:29.000Z	0	0	0	0
1.34E+18	2020-12-17T17:34:32.000Z	2	0	-0.125	0.5
1.34E+18	2020-12-17T17:06:16.000Z	0	0	0.212121212	0.47003367
1.34E+18	2020-12-17T17:06:07.000Z	0	1	0	0
1.34E+18	2020-12-17T17:04:51.000Z	1	0	0	0
1.34E+18	2020-12-17T17:03:35.000Z	1	0	0.625	1
1.34E+18	2020-12-17T16:44:37.000Z	0	0	0	0
1.34E+18	2020-12-17T16:40:06.000Z	1	1	0	0
1.34E+18	2020-12-17T16:28:46.000Z	0	0	0	0
1.34E+18	2020-12-17T16:21:57.000Z	0	0	-0.52	0.91
1.34E+18	2020-12-17T16:20:06.000Z	0	0	0.375	0.475
1.34E+18	2020-12-17T16:14:07.000Z	0	0	-0.066666667	0.416666667
1.34E+18	2020-12-17T16:13:51.000Z	3	0	-0.155555556	0.288888889
1.34E+18	2020-12-17T16:06:32.000Z	0	0	0	0.1
1.34E+18	2020-12-17T16:00:02.000Z	0	0	0.45	0.7
1.34E+18	2020-12-17T15:23:59.000Z	1	0	0.113636364	0.306060606
1.34E+18	2020-12-17T14:41:23.000Z	0	0	-0.15	0.2
1.34E+18	2020-12-17T14:39:01.000Z	0	0	0.25	0.5
1.34E+18	2020-12-17T14:22:13.000Z	0	0	0	0
1.34E+18	2020-12-17T14:00:18.000Z	0	0	0.22	0.417777778
1.34E+18	2020-12-17T14:00:01.000Z	0	0	-0.5	1
1.34E+18	2020-12-17T13:30:34.000Z	0	0	0.3	0.466666667
1.34E+18	2020-12-17T13:13:27.000Z	0	0	0.625	0.6
1.34E+18	2020-12-17T13:01:00.000Z	1	0	0.033333333	0.488888889
1.34E+18	2020-12-17T12:55:39.000Z	0	1	0.005681818	0.4375
1.34E+18	2020-12-17T12:55:04.000Z	0	0	0.148181818	0.497272727
1.34E+18	2020-12-17T12:55:03.000Z	0	3	0.148181818	0.497272727
1.34E+18	2020-12-17T12:55:03.000Z	0	3	0.148181818	0.497272727
1.34E+18	2020-12-17T12:41:42.000Z	0	0	0	0
1.34E+18	2020-12-17T12:30:19.000Z	1	0	0	0.538461538
1.34E+18	2020-12-17T12:12:14.000Z	0	0	-0.125	0.5125
1.34E+18	2020-12-17T12:00:55.000Z	0	0	0.46	0.52
1.34E+18	2020-12-17T12:00:52.000Z	0	0	0.46	0.52
1.34E+18	2020-12-17T11:59:33.000Z	0	0	0.136363636	0.5
1.34E+18	2020-12-17T11:42:54.000Z	0	0	0.35	0.35
1.34E+18	2020-12-17T11:36:00.000Z	2	4	0.265454545	0.498181818
1.34E+18	2020-12-17T11:15:06.000Z	1	0	0.7	0.8
1.34E+18	2020-12-17T11:06:10.000Z	0	0	0.2	0.2
1.34E+18	2020-12-17T10:54:25.000Z	0	0	0	0
1.34E+18	2020-12-17T10:54:22.000Z	0	0	0	0
1.34E+18	2020-12-17T10:45:42.000Z	0	0	0.344444444	0.4
1.34E+18	2020-12-17T10:45:31.000Z	0	0	0.156818182	0.711363636
1.34E+18	2020-12-17T10:43:15.000Z	0	0	0.1	0.4
1.34E+18	2020-12-17T10:20:57.000Z	0	0	0.148787879	0.548181818
1.34E+18	2020-12-17T10:10:15.000Z	0	0	0	0
1.34E+18	2020-12-17T10:01:12.000Z	0	0	0.3	0.466666667
1.34E+18	2020-12-17T10:01:10.000Z	3	0	0.227272727	0.545454545
1.34E+18	2020-12-17T10:00:42.000Z	0	0	0.053333333	0.513333333
1.34E+18	2020-12-17T10:00:42.000Z	0	0	0.053333333	0.513333333
1.34E+18	2020-12-17T10:00:00.000Z	0	0	0.033333333	0.461111111
1.34E+18	2020-12-17T09:56:01.000Z	0	0	-0.155555556	0.288888889
1.34E+18	2020-12-17T09:55:38.000Z	0	0	0.2	0.2
1.34E+18	2020-12-17T09:50:54.000Z	0	0	0	1
1.34E+18	2020-12-17T09:48:27.000Z	0	0	-0.25	1
1.34E+18	2020-12-17T09:48:00.000Z	12	0	0.090740741	0.498148148
1.34E+18	2020-12-17T09:16:59.000Z	0	0	0	0.75
1.34E+18	2020-12-17T09:15:06.000Z	0	0	0.7	0.8
1.34E+18	2020-12-17T09:07:08.000Z	7	0	0.7	0.6
1.34E+18	2020-12-17T09:02:39.000Z	6	5	0.26	0.571428571
1.34E+18	2020-12-17T09:02:01.000Z	0	0	0.227272727	0.545454545
1.34E+18	2020-12-17T09:01:12.000Z	0	0	0.091666667	0.458333333
1.34E+18	2020-12-17T09:01:12.000Z	0	0	0.091666667	0.458333333
1.34E+18	2020-12-17T09:00:42.000Z	0	1	0.5	0.6
1.34E+18	2020-12-17T08:53:06.000Z	0	0	0	0
1.34E+18	2020-12-17T08:18:14.000Z	2	1	0.39375	0.54375
1.34E+18	2020-12-17T08:08:23.000Z	0	0	0.039583333	0.608333333
1.34E+18	2020-12-17T08:06:02.000Z	0	0	0.377777778	0.544444444
1.34E+18	2020-12-17T07:31:26.000Z	0	0	0.054861111	0.388194444
1.34E+18	2020-12-17T06:38:55.000Z	0	0	0.227272727	0.545454545
1.34E+18	2020-12-17T06:10:27.000Z	0	0	0	0
1.34E+18	2020-12-17T02:09:22.000Z	1	0	0.4	0.388888889
1.34E+18	2020-12-16T22:50:21.000Z	0	0	0.083333333	0.466666667
1.34E+18	2020-12-16T22:47:46.000Z	0	0	0.227272727	0.545454545
1.34E+18	2020-12-16T22:09:56.000Z	0	0	-0.01038961	0.335064935
1.34E+18	2020-12-16T21:12:05.000Z	0	0	-0.0125	0.6875
1.34E+18	2020-12-16T21:11:43.000Z	2	0	0.25	0.25
1.34E+18	2020-12-16T21:04:14.000Z	3	0	0.1	0.4
1.34E+18	2020-12-16T20:09:09.000Z	1	0	0	0
1.34E+18	2020-12-16T19:50:24.000Z	0	0	-0.183333333	0.725
1.34E+18	2020-12-16T19:47:53.000Z	0	0	-0.5	1
1.34E+18	2020-12-16T19:47:15.000Z	1	1	0	0
1.34E+18	2020-12-16T19:38:52.000Z	2	1	-0.2	0.8
1.34E+18	2020-12-16T19:25:55.000Z	0	0	0	0
1.34E+18	2020-12-16T19:19:31.000Z	2	0	0	0
1.34E+18	2020-12-16T19:18:20.000Z	1	0	0.25	0.25
1.34E+18	2020-12-16T19:18:07.000Z	1	0	-0.116666667	0.425
1.34E+18	2020-12-16T19:16:15.000Z	1	0	0.05	0.65
1.34E+18	2020-12-16T19:11:41.000Z	0	0	0.1875	0.55
1.34E+18	2020-12-16T19:06:59.000Z	0	0	0.05	0.7
1.34E+18	2020-12-16T19:06:59.000Z	1	0	0	0
1.34E+18	2020-12-16T19:06:06.000Z	2	0	0.25	0.9
1.34E+18	2020-12-16T19:04:48.000Z	2	0	0	0
1.34E+18	2020-12-16T19:01:31.000Z	1	0	-0.335416667	0.622916667
1.34E+18	2020-12-16T18:58:06.000Z	0	0	0	0
1.34E+18	2020-12-16T18:48:51.000Z	0	0	0.35	0.6
1.34E+18	2020-12-16T18:45:09.000Z	0	0	0	0
1.34E+18	2020-12-16T18:36:36.000Z	0	0	-0.270833333	0.895833333
1.34E+18	2020-12-16T18:32:52.000Z	1	0	0.154545455	0.639057239
1.34E+18	2020-12-16T18:32:08.000Z	1	0	-0.2	0.1
1.34E+18	2020-12-16T18:30:34.000Z	2	0	-0.25	0.75
1.34E+18	2020-12-16T18:28:35.000Z	2	0	0.5	0.625
1.34E+18	2020-12-16T18:26:36.000Z	0	0	0.133333333	0.522222222
1.34E+18	2020-12-16T18:19:54.000Z	0	0	0	0
1.34E+18	2020-12-16T18:19:31.000Z	1	0	-0.375	0.75
1.34E+18	2020-12-16T17:59:39.000Z	1	0	-0.5	0.2
1.34E+18	2020-12-16T17:54:26.000Z	1	0	0.113636364	0.272727273
1.34E+18	2020-12-16T17:53:38.000Z	2	0	0.064814815	0.37962963
1.34E+18	2020-12-16T17:50:53.000Z	3	0	0.080454545	0.439090909
1.34E+18	2020-12-16T17:48:38.000Z	4	0	-0.018181818	0.423863636
1.34E+18	2020-12-16T17:47:58.000Z	2	0	0	0
1.34E+18	2020-12-16T17:45:08.000Z	26	2	-0.5	0.2
1.34E+18	2020-12-16T17:00:55.000Z	1	1	0.265454545	0.498181818
1.34E+18	2020-12-16T16:55:13.000Z	0	1	0	0.538461538
1.34E+18	2020-12-16T16:55:07.000Z	0	1	0	0.538461538
1.34E+18	2020-12-16T16:55:00.000Z	1	1	0	0.538461538
1.34E+18	2020-12-16T16:52:09.000Z	1	0	0.25	0.4
1.34E+18	2020-12-16T16:47:07.000Z	0	0	0	0
1.34E+18	2020-12-16T16:14:42.000Z	0	1	0.344444444	0.433333333
1.34E+18	2020-12-16T15:56:15.000Z	0	0	0.104924242	0.531818182
1.34E+18	2020-12-16T15:35:21.000Z	2	0	-0.3	0.4
1.34E+18	2020-12-16T14:58:49.000Z	1	2	0.227272727	0.545454545
1.34E+18	2020-12-16T14:58:48.000Z	1	0	0	0
1.34E+18	2020-12-16T14:58:48.000Z	4	4	0.344444444	0.433333333
1.34E+18	2020-12-16T14:51:46.000Z	0	0	0	0
1.34E+18	2020-12-16T14:21:34.000Z	0	0	-0.15	0.2
1.34E+18	2020-12-16T14:00:00.000Z	0	1	0.098787879	0.664848485
1.34E+18	2020-12-16T13:33:07.000Z	1	0	-0.3	0.4
1.34E+18	2020-12-16T13:30:41.000Z	0	0	0	0
1.34E+18	2020-12-16T13:30:36.000Z	0	0	0.3	0.466666667
1.34E+18	2020-12-16T13:07:11.000Z	0	0	0.045454545	0.484848485
1.34E+18	2020-12-16T13:00:01.000Z	7	6	0.7	0.8
1.34E+18	2020-12-16T12:42:14.000Z	0	0	0	0
1.34E+18	2020-12-16T11:20:43.000Z	0	0	0	0.3
1.34E+18	2020-12-16T11:17:23.000Z	0	0	-0.004761905	0.478571429
1.34E+18	2020-12-16T11:00:45.000Z	0	0	0	0
1.34E+18	2020-12-16T10:30:09.000Z	0	1	0	0.538461538
1.34E+18	2020-12-16T10:05:19.000Z	0	0	0.4	0.6
1.34E+18	2020-12-16T10:01:15.000Z	0	0	0.3	0.466666667
1.34E+18	2020-12-16T09:56:50.000Z	0	0	0	0.4
1.34E+18	2020-12-16T09:42:48.000Z	1	0	0.443892045	0.545454545
1.34E+18	2020-12-16T09:01:41.000Z	4	3	-0.03125	0.41875
1.34E+18	2020-12-16T08:45:02.000Z	0	1	0	0.538461538
1.34E+18	2020-12-16T08:29:46.000Z	0	0	0.056818182	0.298863636
1.34E+18	2020-12-16T07:34:00.000Z	0	1	0	0
1.34E+18	2020-12-16T00:41:12.000Z	0	0	-0.075	0.8
1.34E+18	2020-12-15T23:22:16.000Z	1	0	-0.025	0.325
1.34E+18	2020-12-15T22:24:01.000Z	0	0	0.136363636	0.454545455
1.34E+18	2020-12-15T21:59:43.000Z	0	0	0.133333333	0.833333333
1.34E+18	2020-12-15T20:47:30.000Z	0	0	0	0.7
1.34E+18	2020-12-15T19:11:09.000Z	0	0	0.443892045	0.545454545
1.34E+18	2020-12-15T19:02:42.000Z	0	1	0	0
1.34E+18	2020-12-15T19:00:50.000Z	6	4	0	0
1.34E+18	2020-12-15T18:31:46.000Z	0	0	-0.0375	0.5625
1.34E+18	2020-12-15T18:01:16.000Z	0	0	0.45	0.7
1.34E+18	2020-12-15T17:56:03.000Z	0	0	0.318181818	0.477272727
1.34E+18	2020-12-15T16:35:05.000Z	2	2	0.5	0.6
1.34E+18	2020-12-15T16:20:05.000Z	0	0	0.375	0.475
1.34E+18	2020-12-15T15:20:30.000Z	0	0	-0.125	0.375
1.34E+18	2020-12-15T14:20:07.000Z	0	0	0.327272727	0.470909091
1.34E+18	2020-12-15T14:01:34.000Z	0	0	-0.3	0.4
1.34E+18	2020-12-15T13:55:08.000Z	0	0	-0.015151515	0.310606061
1.34E+18	2020-12-15T13:38:54.000Z	3	3	0.04375	0.21875
1.34E+18	2020-12-15T13:37:27.000Z	1	0	0.5	0.5
1.34E+18	2020-12-15T13:30:41.000Z	0	0	0.3	0.466666667
1.34E+18	2020-12-15T13:25:42.000Z	0	0	0	0
1.34E+18	2020-12-15T13:07:35.000Z	1	0	0.304166667	0.366666667
1.34E+18	2020-12-15T12:39:22.000Z	0	0	0.5	0.5
1.34E+18	2020-12-15T11:48:58.000Z	3	0	-0.025	0.416666667
1.34E+18	2020-12-15T11:48:21.000Z	0	0	0	0
1.34E+18	2020-12-15T11:38:02.000Z	0	0	0	0.75
1.34E+18	2020-12-15T11:30:56.000Z	0	0	-0.104166667	0.5625
1.34E+18	2020-12-15T11:19:52.000Z	0	0	0.2	0.2
1.34E+18	2020-12-15T11:01:21.000Z	0	0	0.098787879	0.664848485
1.34E+18	2020-12-15T11:00:33.000Z	0	0	0.098787879	0.664848485
1.34E+18	2020-12-15T11:00:33.000Z	0	0	0.098787879	0.664848485
1.34E+18	2020-12-15T10:21:02.000Z	1	0	0	0
1.34E+18	2020-12-15T10:13:05.000Z	0	0	-0.145833333	0.395833333
1.34E+18	2020-12-15T10:10:27.000Z	1	0	0.475	0.455
1.34E+18	2020-12-15T10:01:17.000Z	0	0	0.3	0.466666667
1.34E+18	2020-12-15T09:52:33.000Z	0	0	0.318181818	0.677272727
1.34E+18	2020-12-15T09:36:26.000Z	0	0	0	0
1.34E+18	2020-12-15T09:26:18.000Z	11	9	0.358333333	0.583333333
1.34E+18	2020-12-15T09:03:08.000Z	1	2	0.316666667	0.5
1.34E+18	2020-12-15T08:45:02.000Z	2	2	0.7	0.8
1.34E+18	2020-12-15T08:35:46.000Z	0	0	0.278787879	0.518181818
1.34E+18	2020-12-15T08:07:46.000Z	0	0	0	0
1.34E+18	2020-12-15T07:23:16.000Z	1	0	0.011111111	0.422222222
1.34E+18	2020-12-15T01:34:59.000Z	0	0	0.166666667	0.375
1.34E+18	2020-12-14T23:42:25.000Z	0	0	0.05	0.725
1.34E+18	2020-12-14T22:29:02.000Z	0	0	0.227272727	0.545454545
1.34E+18	2020-12-14T22:24:16.000Z	0	0	0	0.1
1.34E+18	2020-12-14T21:54:29.000Z	0	0	-0.4	0.7
1.34E+18	2020-12-14T21:48:00.000Z	0	0	0.145454545	0.609090909
1.34E+18	2020-12-14T21:43:13.000Z	0	0	0.5	0.75
1.34E+18	2020-12-14T21:01:30.000Z	0	0	0.7	0.8
1.34E+18	2020-12-14T20:01:16.000Z	0	0	0.7	0.6
1.34E+18	2020-12-14T19:43:52.000Z	1	0	0.45	0.4
1.34E+18	2020-12-14T19:42:31.000Z	1	0	0.285714286	0.535714286
1.34E+18	2020-12-14T19:41:27.000Z	0	0	0.3125	0.25
1.34E+18	2020-12-14T19:35:59.000Z	0	0	0	0
1.34E+18	2020-12-14T19:35:08.000Z	0	0	0	0
1.34E+18	2020-12-14T19:22:48.000Z	0	0	0.75	1
1.34E+18	2020-12-14T18:56:03.000Z	0	0	0	0
1.34E+18	2020-12-14T18:25:04.000Z	1	0	0.390909091	0.612698413
1.34E+18	2020-12-14T18:04:02.000Z	0	0	0.345454545	0.451515152
1.34E+18	2020-12-14T17:30:18.000Z	0	0	0.083333333	0.666666667
1.34E+18	2020-12-14T16:48:50.000Z	0	0	0.5	0.5
1.34E+18	2020-12-14T16:35:12.000Z	0	0	0.875	0.8
1.34E+18	2020-12-14T16:02:41.000Z	0	0	0	1
1.34E+18	2020-12-14T15:56:54.000Z	0	1	-0.075	0.7
1.34E+18	2020-12-14T15:45:11.000Z	24	0	-0.232638889	0.484722222
1.34E+18	2020-12-14T15:29:10.000Z	0	0	0.042424242	0.237373737
1.34E+18	2020-12-14T15:27:38.000Z	0	0	0.1	0.644444444
1.34E+18	2020-12-14T15:21:57.000Z	1	0	0.325	0.625
1.34E+18	2020-12-14T15:01:38.000Z	4	2	-0.122222222	0.633333333
1.34E+18	2020-12-14T14:54:31.000Z	0	0	0	0.333333333
1.34E+18	2020-12-14T14:20:06.000Z	0	0	0.45	1
1.34E+18	2020-12-14T14:01:41.000Z	2	0	0.6	0.65
1.34E+18	2020-12-14T13:30:45.000Z	0	0	0.3	0.466666667
1.34E+18	2020-12-14T12:56:00.000Z	0	0	0.5	0.45
1.34E+18	2020-12-14T12:52:08.000Z	0	0	-0.007575758	0.431818182
1.34E+18	2020-12-14T12:50:00.000Z	3	1	0.5	0.5
1.34E+18	2020-12-14T12:44:21.000Z	1	0	-1	1
1.34E+18	2020-12-14T12:20:09.000Z	0	0	0.5	0.6
1.34E+18	2020-12-14T11:59:27.000Z	2	0	0.7	0.6
1.34E+18	2020-12-14T11:59:08.000Z	0	0	0.025	0.633333333
1.34E+18	2020-12-14T11:45:37.000Z	11	16	-0.058806818	0.470738636
1.34E+18	2020-12-14T11:44:42.000Z	0	0	0	0
1.34E+18	2020-12-14T11:37:20.000Z	0	0	0	0
1.34E+18	2020-12-14T11:32:31.000Z	0	0	0.033333333	0.527777778
1.34E+18	2020-12-14T11:26:20.000Z	0	0	0.106818182	0.203030303
1.34E+18	2020-12-14T10:59:46.000Z	0	0	0	0
1.34E+18	2020-12-14T10:55:49.000Z	0	0	0	0.076923077
1.34E+18	2020-12-14T10:49:30.000Z	0	0	-0.175	0.625
1.34E+18	2020-12-14T10:01:18.000Z	0	0	0.3	0.466666667
1.34E+18	2020-12-14T09:52:39.000Z	0	1	0.178571429	0.303571429
1.34E+18	2020-12-14T09:41:43.000Z	1	0	0.2625	0.4875
1.34E+18	2020-12-14T09:34:13.000Z	0	0	0	0
1.34E+18	2020-12-14T09:25:17.000Z	6	2	-0.099431818	0.705113636
1.34E+18	2020-12-14T09:18:13.000Z	0	0	0.6	0.65
1.34E+18	2020-12-14T08:12:38.000Z	0	0	0.113636364	0.772727273
1.34E+18	2020-12-14T07:55:09.000Z	0	1	0.011111111	0.422222222
1.34E+18	2020-12-14T07:07:50.000Z	0	0	0	0
1.34E+18	2020-12-13T21:27:22.000Z	0	0	0.213636364	0.372727273
1.34E+18	2020-12-13T21:04:20.000Z	0	0	-0.025	0.33125
1.34E+18	2020-12-13T19:34:18.000Z	0	0	0.181818182	0.536363636
1.34E+18	2020-12-13T19:29:15.000Z	0	0	-0.29375	0.425
1.34E+18	2020-12-13T19:17:04.000Z	0	2	0.5	0.5
1.34E+18	2020-12-13T19:09:21.000Z	0	0	0	0.25
1.34E+18	2020-12-13T18:35:12.000Z	0	0	0	0
1.34E+18	2020-12-13T18:16:08.000Z	0	0	0.221212121	0.381818182
1.34E+18	2020-12-13T17:55:25.000Z	0	0	0	0
1.34E+18	2020-12-13T16:53:41.000Z	8	3	-0.02962963	0.711111111
1.34E+18	2020-12-13T15:16:00.000Z	6	2	0.4	1
1.34E+18	2020-12-13T15:14:28.000Z	0	0	0.335714286	0.514285714
1.34E+18	2020-12-13T14:09:16.000Z	0	0	0.375	0.475
1.34E+18	2020-12-13T14:00:43.000Z	0	0	0.6	0.65
1.34E+18	2020-12-13T13:56:00.000Z	2	3	0.227272727	0.545454545
1.34E+18	2020-12-13T13:36:26.000Z	1	0	0.033333333	0.066666667
1.34E+18	2020-12-13T13:36:07.000Z	1	0	0.033333333	0.066666667
1.34E+18	2020-12-13T13:30:20.000Z	0	0	0.3	0.466666667
1.34E+18	2020-12-13T12:19:52.000Z	0	0	-0.3	0.4
1.34E+18	2020-12-13T12:00:02.000Z	0	0	-0.6	0.8
1.34E+18	2020-12-13T11:30:08.000Z	0	0	0.25	0.75
1.34E+18	2020-12-13T11:13:42.000Z	0	0	0.227272727	0.545454545
1.34E+18	2020-12-13T11:01:22.000Z	3	0	0.5	0.6
1.34E+18	2020-12-13T11:00:00.000Z	1	0	0.625	0.6
1.34E+18	2020-12-13T10:23:29.000Z	1	0	0.227272727	0.545454545
1.34E+18	2020-12-13T10:00:55.000Z	0	0	0.3	0.466666667
1.34E+18	2020-12-13T09:44:02.000Z	0	0	0.6	0.716666667
1.34E+18	2020-12-13T09:42:30.000Z	0	0	0.5	0.5
1.34E+18	2020-12-13T09:38:53.000Z	0	0	0.066666667	0.4
1.34E+18	2020-12-13T09:30:17.000Z	0	0	0.25	0.4
1.34E+18	2020-12-13T09:14:27.000Z	0	0	0	0
1.34E+18	2020-12-13T07:33:40.000Z	0	0	0.233333333	0.366666667
1.34E+18	2020-12-13T01:25:27.000Z	0	0	0.068181818	0.25
1.34E+18	2020-12-12T21:30:35.000Z	0	0	0.3	0.833333333
1.34E+18	2020-12-12T20:21:50.000Z	0	0	0.025	0.15
1.34E+18	2020-12-12T20:13:04.000Z	0	0	0.227272727	0.545454545
1.34E+18	2020-12-12T20:03:09.000Z	0	0	0	0
1.34E+18	2020-12-12T18:49:03.000Z	0	0	-0.3375	0.4
1.34E+18	2020-12-12T18:04:50.000Z	0	0	0	0
1.34E+18	2020-12-12T17:41:54.000Z	0	0	0.225	0.3625
1.34E+18	2020-12-12T17:01:08.000Z	3	2	0.227272727	0.545454545
1.34E+18	2020-12-12T17:00:00.000Z	0	1	0.098787879	0.664848485
1.34E+18	2020-12-12T15:23:22.000Z	0	0	0	0
1.34E+18	2020-12-12T15:10:10.000Z	0	0	0.5	0.5
1.34E+18	2020-12-12T14:30:26.000Z	0	0	0.3	0.466666667
1.34E+18	2020-12-12T14:00:48.000Z	0	0	0.6	0.65
1.34E+18	2020-12-12T13:45:32.000Z	0	0	0.009090909	0.548484848
1.34E+18	2020-12-12T13:30:23.000Z	0	0	0.3	0.466666667
1.34E+18	2020-12-12T13:03:24.000Z	0	0	-0.3	0.4
1.34E+18	2020-12-12T12:17:17.000Z	0	0	0.318181818	0.477272727
1.34E+18	2020-12-12T12:00:35.000Z	2	0	0.4	0.525
1.34E+18	2020-12-12T12:00:30.000Z	0	0	0.25	0.75
1.34E+18	2020-12-12T12:00:00.000Z	8	3	0	0.538461538
1.34E+18	2020-12-12T11:32:50.000Z	0	0	0	0
1.34E+18	2020-12-12T11:28:37.000Z	2	1	0.5	0.5
1.34E+18	2020-12-12T11:07:28.000Z	0	0	0	0
1.34E+18	2020-12-12T11:05:07.000Z	2	3	0.5	0.55
1.34E+18	2020-12-12T10:55:31.000Z	0	1	-0.021666667	0.531666667
1.34E+18	2020-12-12T10:38:44.000Z	1	0	0.02260101	0.714520202
1.34E+18	2020-12-12T10:32:03.000Z	0	0	0.087727273	0.315
1.34E+18	2020-12-12T10:28:01.000Z	0	0	0.227272727	0.545454545
1.34E+18	2020-12-12T10:21:37.000Z	0	0	0.075	0.509722222
1.34E+18	2020-12-12T10:10:23.000Z	0	0	0.4	0.766666667
1.34E+18	2020-12-12T10:05:03.000Z	1	1	0.5	0.5
1.34E+18	2020-12-12T10:01:04.000Z	1	0	0.3	0.466666667
1.34E+18	2020-12-12T09:58:38.000Z	1	1	-0.288888889	0.372222222
1.34E+18	2020-12-12T09:35:51.000Z	1	0	0.144886364	0.460227273
1.34E+18	2020-12-12T09:21:02.000Z	0	0	-0.288333333	0.58
1.34E+18	2020-12-12T09:20:15.000Z	0	0	-0.2	0.8
1.34E+18	2020-12-12T09:09:41.000Z	0	0	0.151136364	0.533333333
1.34E+18	2020-12-12T09:00:46.000Z	7	1	0.353333333	0.615873016
1.34E+18	2020-12-12T08:33:47.000Z	11	1	0	0
1.34E+18	2020-12-12T07:38:16.000Z	0	0	0.483333333	0.572222222
1.34E+18	2020-12-12T07:14:16.000Z	3	0	0.1	0.575
1.34E+18	2020-12-11T23:48:23.000Z	0	0	0.319507576	0.481818182
1.34E+18	2020-12-11T20:41:20.000Z	0	0	0.125454545	0.689090909
1.34E+18	2020-12-11T20:28:25.000Z	16	1	-0.272222222	0.463888889
1.34E+18	2020-12-11T20:12:26.000Z	0	1	-0.29375	0.6
1.34E+18	2020-12-11T20:01:45.000Z	0	0	0	0
1.34E+18	2020-12-11T18:56:18.000Z	1	0	-0.08125	0.24375
1.34E+18	2020-12-11T18:00:01.000Z	0	0	0	0
1.34E+18	2020-12-11T17:05:16.000Z	0	0	0.5	0.55
1.34E+18	2020-12-11T17:01:29.000Z	4	3	0.416666667	0.55
1.34E+18	2020-12-11T16:53:04.000Z	0	0	0	0
1.34E+18	2020-12-11T16:45:16.000Z	0	0	0.345454545	0.451515152
1.34E+18	2020-12-11T16:36:18.000Z	0	0	0	0
1.34E+18	2020-12-11T16:22:56.000Z	0	0	0	0
1.34E+18	2020-12-11T16:00:02.000Z	0	0	0.098787879	0.664848485
1.34E+18	2020-12-11T15:13:15.000Z	0	0	0	0.5
1.34E+18	2020-12-11T15:02:43.000Z	0	0	0.7	0.8
1.34E+18	2020-12-11T14:50:07.000Z	0	0	0.533333333	0.566666667
1.34E+18	2020-12-11T14:20:39.000Z	0	0	-0.028409091	0.410984848
1.34E+18	2020-12-11T14:14:06.000Z	0	0	0.363636364	0.522727273
1.34E+18	2020-12-11T14:01:51.000Z	1	0	0.6	0.65
1.34E+18	2020-12-11T14:00:43.000Z	0	0	0	1
1.34E+18	2020-12-11T13:51:21.000Z	2	0	0	0
1.34E+18	2020-12-11T13:30:36.000Z	0	0	0.3	0.466666667
1.34E+18	2020-12-11T13:00:20.000Z	1	1	0.5	0.55
1.34E+18	2020-12-11T12:45:11.000Z	0	0	0.3	0.466666667
1.34E+18	2020-12-11T12:13:10.000Z	2	0	0.6875	0.875
1.34E+18	2020-12-11T12:11:56.000Z	0	0	0.5	0.6
1.34E+18	2020-12-11T12:11:17.000Z	0	1	0.5	0.6
1.34E+18	2020-12-11T12:06:13.000Z	1	0	0.345454545	0.593181818
1.34E+18	2020-12-11T11:28:53.000Z	0	0	0	0
1.34E+18	2020-12-11T10:46:19.000Z	2	0	0.266666667	0.166666667
1.34E+18	2020-12-11T10:39:05.000Z	2	2	0.875	0.8
1.34E+18	2020-12-11T10:35:57.000Z	0	0	0	0
1.34E+18	2020-12-11T10:35:00.000Z	0	0	0.541666667	0.5
1.34E+18	2020-12-11T10:01:26.000Z	0	0	0.3	0.466666667
1.34E+18	2020-12-11T09:58:12.000Z	0	0	0.5	0.5
1.34E+18	2020-12-11T09:15:28.000Z	5	1	0.5	0.5
1.34E+18	2020-12-11T09:00:50.000Z	9	6	0.25	0.4
1.34E+18	2020-12-11T08:40:01.000Z	13	5	0.21875	0.275
1.34E+18	2020-12-11T08:32:22.000Z	0	0	0	0
1.34E+18	2020-12-11T08:19:49.000Z	0	0	0	0.397222222
1.34E+18	2020-12-11T08:06:07.000Z	0	0	0.216666667	0.416666667
1.34E+18	2020-12-11T07:53:15.000Z	4	4	0.416666667	0.483333333
[truncated: 603 more rows]
