# Supplementary material for: Critical reflections on three popular computational linguistic approaches to examine Twitter discourses
Source: PeerJ Comput Sci. 2023 Jan 30;9:e1211. doi: 10.7717/peerj-cs.1211 (PMC10280252; doi:10.7717/peerj-cs.1211)
Supplement: Supplemental Information 1 [file peerj-cs-09-1211-s001.zip › Supplementary_Material_PeerJ_Oct22/Supplementary Material/Sentiment Analysis TextBlob cleaned data OALA.xlsx]

## Sheet: M
Label	EntryID	Published	FavouriteCount	Retweets
ofqual algorithm	1.30164e+18	2020-09-03T22:11:39.000Z	0	0
ofqual algorithm	1.30164e+18	2020-09-03T21:53:50.000Z	2	0
ofqual algorithm	1.30163e+18	2020-09-03T21:20:09.000Z	6	4
ofqual algorithm	1.30163e+18	2020-09-03T21:04:57.000Z	34	5
ofqual algorithm	1.30162e+18	2020-09-03T20:47:40.000Z	0	0
a-level algorithm	1.30162e+18	2020-09-03T20:29:09.000Z	1	0
ofqual algorithm	1.3016e+18	2020-09-03T19:35:37.000Z	0	0
ofqual algorithm	1.3016e+18	2020-09-03T19:24:48.000Z	1	0
ofqual algorithm	1.30159e+18	2020-09-03T18:51:34.000Z	0	0
ofqual algorithm	1.30158e+18	2020-09-03T18:06:02.000Z	0	0
a-level algorithm	1.30157e+18	2020-09-03T17:37:05.000Z	0	0
ofqual algorithm	1.30157e+18	2020-09-03T17:10:46.000Z	2	1
a-level algorithm	1.30157e+18	2020-09-03T17:10:30.000Z	0	0
a-level algorithm	1.30157e+18	2020-09-03T17:08:20.000Z	0	0
ofqual algorithm	1.30156e+18	2020-09-03T16:45:06.000Z	0	0
A level algorithm	1.30156e+18	2020-09-03T16:31:06.000Z	0	0
ofqual algorithm	1.30154e+18	2020-09-03T15:35:40.000Z	0	0
A level algorithm	1.30154e+18	2020-09-03T15:30:05.000Z	0	0
a-level algorithm	1.30154e+18	2020-09-03T15:30:05.000Z	0	0
ofqual algorithm	1.30154e+18	2020-09-03T15:03:40.000Z	0	0
ofqual algorithm	1.30154e+18	2020-09-03T15:03:36.000Z	0	0
ofqual algorithm	1.30153e+18	2020-09-03T14:50:04.000Z	1	0
ofqual algorithm	1.30153e+18	2020-09-03T14:30:40.000Z	0	0
ofqual algorithm	1.30152e+18	2020-09-03T14:13:29.000Z	13	5
a-level algorithm	1.30152e+18	2020-09-03T14:03:12.000Z	0	0
ofqual algorithm	1.30152e+18	2020-09-03T13:58:37.000Z	2	3
ofqual algorithm	1.30152e+18	2020-09-03T13:52:06.000Z	1	0
A level algorithm	1.30151e+18	2020-09-03T13:32:58.000Z	0	0
a-level algorithm	1.30151e+18	2020-09-03T13:10:25.000Z	1	0
ofqual algorithm	1.30151e+18	2020-09-03T13:09:08.000Z	2	0
ofqual algorithm	1.3015e+18	2020-09-03T12:51:31.000Z	4	1
ofqual algorithm	1.3015e+18	2020-09-03T12:49:54.000Z	12	9
a-level algorithm	1.3015e+18	2020-09-03T12:48:12.000Z	3	3
ofqual algorithm	1.30149e+18	2020-09-03T11:59:04.000Z	1	0
ofqual algorithm	1.30148e+18	2020-09-03T11:26:38.000Z	0	0
ofqual algorithm	1.30148e+18	2020-09-03T11:09:18.000Z	0	0
A level algorithm	1.30148e+18	2020-09-03T11:04:40.000Z	0	0
ofqual algorithm	1.30147e+18	2020-09-03T10:22:09.000Z	0	0
a-level algorithm	1.30146e+18	2020-09-03T10:18:09.000Z	0	0
a-level algorithm	1.30146e+18	2020-09-03T09:44:03.000Z	0	0
a-level algorithm	1.30145e+18	2020-09-03T09:34:24.000Z	0	0
a-levels algorithm	1.30145e+18	2020-09-03T09:21:54.000Z	3	1
ofqual algorithm	1.30145e+18	2020-09-03T09:09:01.000Z	1	0
A level algorithm	1.30144e+18	2020-09-03T08:43:00.000Z	3	0
ofqual algorithm	1.30144e+18	2020-09-03T08:39:38.000Z	0	1
ofqual algorithm	1.30143e+18	2020-09-03T08:19:23.000Z	0	0
ofqual algorithm	1.30143e+18	2020-09-03T08:15:19.000Z	0	0
ofqual algorithm	1.30143e+18	2020-09-03T08:12:01.000Z	0	0
ofqual algorithm	1.30143e+18	2020-09-03T08:10:00.000Z	0	0
ofqual algorithm	1.30143e+18	2020-09-03T08:09:26.000Z	1	0
a-level algorithm	1.30143e+18	2020-09-03T08:07:32.000Z	0	0
a-level algorithm	1.30143e+18	2020-09-03T07:55:38.000Z	4	1
ofqual algorithm	1.30143e+18	2020-09-03T07:53:39.000Z	0	0
ofqual algorithm	1.30142e+18	2020-09-03T07:33:00.000Z	5	7
a-level algorithm	1.30142e+18	2020-09-03T07:33:00.000Z	5	7
ofqual algorithm	1.30142e+18	2020-09-03T07:22:00.000Z	1	1
a-level algorithm	1.30142e+18	2020-09-03T07:22:00.000Z	1	1
ofqual algorithm	1.30142e+18	2020-09-03T07:21:00.000Z	1	3
ofqual algorithm	1.30142e+18	2020-09-03T07:17:39.000Z	8	6
a levels algorithm	1.30142e+18	2020-09-03T07:16:58.000Z	0	0
ofqual algorithm	1.30142e+18	2020-09-03T07:12:33.000Z	0	0
ofqual algorithm	1.30141e+18	2020-09-03T06:50:19.000Z	0	0
a-level algorithm	1.30141e+18	2020-09-03T06:49:32.000Z	2	3
ofqual algorithm	1.30141e+18	2020-09-03T06:48:56.000Z	7	7
a-level algorithm	1.30141e+18	2020-09-03T06:48:16.000Z	3	3
a-level algorithm	1.30141e+18	2020-09-03T06:41:02.000Z	0	0
ofqual algorithm	1.3014e+18	2020-09-03T06:20:01.000Z	4	6
ofqual algorithm	1.3014e+18	2020-09-03T06:19:02.000Z	0	0
a-level algorithm	1.3014e+18	2020-09-03T06:19:02.000Z	0	0
ofqual algorithm	1.3014e+18	2020-09-03T05:59:36.000Z	0	0
a-level algorithm	1.3014e+18	2020-09-03T05:50:05.000Z	0	1
ofqual algorithm	1.30132e+18	2020-09-03T00:30:00.000Z	19	7
a levels algorithm	1.30132e+18	2020-09-03T00:30:00.000Z	19	7
ofqual algorithm	1.30131e+18	2020-09-03T00:15:00.000Z	0	0
a levels algorithm	1.30131e+18	2020-09-03T00:15:00.000Z	0	0
ofqual algorithm	1.30131e+18	2020-09-02T23:56:13.000Z	0	0
ofqual algorithm	1.30131e+18	2020-09-02T23:49:21.000Z	0	0
ofqual algorithm	1.3013e+18	2020-09-02T23:34:03.000Z	1	2
a levels algorithm	1.3013e+18	2020-09-02T23:34:03.000Z	1	2
a-level algorithm	1.30129e+18	2020-09-02T22:51:10.000Z	2	2
a levels algorithm	1.30129e+18	2020-09-02T22:45:38.000Z	6	2
ofqual algorithm	1.30129e+18	2020-09-02T22:43:30.000Z	0	1
A level algorithm	1.30128e+18	2020-09-02T22:16:36.000Z	1	0
ofqual algorithm	1.30128e+18	2020-09-02T22:09:44.000Z	0	0
ofqual algorithm	1.30128e+18	2020-09-02T21:45:40.000Z	0	0
ofqual algorithm	1.30127e+18	2020-09-02T21:44:52.000Z	0	0
ofqual algorithm	1.30127e+18	2020-09-02T21:40:37.000Z	0	0
ofqual algorithm	1.30127e+18	2020-09-02T21:36:14.000Z	0	0
ofqual algorithm	1.30127e+18	2020-09-02T21:35:09.000Z	0	0
ofqual algorithm	1.30127e+18	2020-09-02T21:10:50.000Z	71	13
a-level algorithm	1.30127e+18	2020-09-02T21:09:47.000Z	4	0
ofqual algorithm	1.30127e+18	2020-09-02T21:08:59.000Z	0	0
ofqual algorithm	1.30126e+18	2020-09-02T21:04:01.000Z	16	7
ofqual algorithm	1.30126e+18	2020-09-02T20:46:35.000Z	0	0
a levels algorithm	1.30126e+18	2020-09-02T20:46:35.000Z	0	0
ofqual algorithm	1.30126e+18	2020-09-02T20:44:03.000Z	3	0
ofqual algorithm	1.30126e+18	2020-09-02T20:30:24.000Z	0	0
ofqual algorithm	1.30125e+18	2020-09-02T20:15:55.000Z	2	0
a-levels algorithm	1.30125e+18	2020-09-02T20:15:55.000Z	2	0
a levels algorithm	1.30125e+18	2020-09-02T20:05:02.000Z	23	15
ofqual algorithm	1.30124e+18	2020-09-02T19:39:57.000Z	12	3
ofqual algorithm	1.30124e+18	2020-09-02T19:37:19.000Z	0	0
a-levels algorithm	1.30124e+18	2020-09-02T19:37:19.000Z	0	0
ofqual algorithm	1.30124e+18	2020-09-02T19:30:49.000Z	68	37
a levels algorithm	1.30124e+18	2020-09-02T19:30:49.000Z	68	37
ofqual algorithm	1.30124e+18	2020-09-02T19:29:52.000Z	1	1
ofqual algorithm	1.30124e+18	2020-09-02T19:23:33.000Z	1	1
ofqual algorithm	1.30124e+18	2020-09-02T19:17:52.000Z	9	2
ofqual algorithm	1.30123e+18	2020-09-02T18:55:02.000Z	0	0
ofqual algorithm	1.30123e+18	2020-09-02T18:53:27.000Z	1	1
ofqual algorithm	1.30123e+18	2020-09-02T18:32:00.000Z	3	2
a-levels algorithm	1.30123e+18	2020-09-02T18:32:00.000Z	3	2
ofqual algorithm	1.30123e+18	2020-09-02T18:30:02.000Z	0	0
ofqual algorithm	1.30123e+18	2020-09-02T18:29:32.000Z	0	0
ofqual algorithm	1.30123e+18	2020-09-02T18:28:13.000Z	0	0
ofqual algorithm	1.30122e+18	2020-09-02T18:22:28.000Z	0	0
a-level algorithm	1.30122e+18	2020-09-02T18:06:56.000Z	11	0
ofqual algorithm	1.30122e+18	2020-09-02T18:02:02.000Z	0	2
ofqual algorithm	1.30122e+18	2020-09-02T17:59:56.000Z	17	12
ofqual algorithm	1.30122e+18	2020-09-02T17:46:49.000Z	1	0
ofqual algorithm	1.30121e+18	2020-09-02T17:44:02.000Z	0	0
a levels algorithm	1.30121e+18	2020-09-02T17:44:02.000Z	0	0
ofqual algorithm	1.30121e+18	2020-09-02T17:40:20.000Z	0	0
ofqual algorithm	1.30121e+18	2020-09-02T17:39:44.000Z	2	3
ofqual algorithm	1.30121e+18	2020-09-02T17:31:16.000Z	1	1
ofqual algorithm	1.30121e+18	2020-09-02T17:28:29.000Z	1	0
ofqual algorithm	1.30121e+18	2020-09-02T17:26:43.000Z	0	0
ofqual algorithm	1.30121e+18	2020-09-02T17:26:25.000Z	0	1
ofqual algorithm	1.30121e+18	2020-09-02T17:26:23.000Z	0	2
ofqual algorithm	1.30121e+18	2020-09-02T17:26:22.000Z	1	1
ofqual algorithm	1.30121e+18	2020-09-02T17:14:50.000Z	0	1
ofqual algorithm	1.30121e+18	2020-09-02T17:08:23.000Z	1	0
ofqual algorithm	1.30121e+18	2020-09-02T17:07:06.000Z	5	4
a levels algorithm	1.30121e+18	2020-09-02T17:07:06.000Z	5	4
ofqual algorithm	1.3012e+18	2020-09-02T17:05:03.000Z	10	4
a levels algorithm	1.3012e+18	2020-09-02T17:05:03.000Z	10	4
a-level algorithm	1.3012e+18	2020-09-02T17:05:03.000Z	10	4
ofqual algorithm	1.3012e+18	2020-09-02T17:00:57.000Z	3	2
ofqual algorithm	1.3012e+18	2020-09-02T17:00:08.000Z	5	6
a-levels algorithm	1.3012e+18	2020-09-02T17:00:08.000Z	5	6
ofqual algorithm	1.3012e+18	2020-09-02T16:48:01.000Z	10	4
ofqual algorithm	1.3012e+18	2020-09-02T16:46:16.000Z	0	0
ofqual algorithm	1.3012e+18	2020-09-02T16:42:36.000Z	0	0
a-levels algorithm	1.3012e+18	2020-09-02T16:38:51.000Z	0	0
a-levels algorithm	1.3012e+18	2020-09-02T16:38:45.000Z	0	0
ofqual algorithm	1.3012e+18	2020-09-02T16:38:37.000Z	0	0
ofqual algorithm	1.3012e+18	2020-09-02T16:38:24.000Z	0	0
ofqual algorithm	1.3012e+18	2020-09-02T16:36:41.000Z	0	0
ofqual algorithm	1.3012e+18	2020-09-02T16:27:49.000Z	1	0
ofqual algorithm	1.3012e+18	2020-09-02T16:27:38.000Z	0	0
ofqual algorithm	1.30119e+18	2020-09-02T16:25:19.000Z	0	0
a-levels algorithm	1.30119e+18	2020-09-02T16:25:19.000Z	0	0
ofqual algorithm	1.30119e+18	2020-09-02T16:20:54.000Z	1	0
a-level algorithm	1.30119e+18	2020-09-02T16:17:30.000Z	0	0
ofqual algorithm	1.30119e+18	2020-09-02T16:16:49.000Z	1	0
ofqual algorithm	1.30119e+18	2020-09-02T16:14:54.000Z	0	0
ofqual algorithm	1.30119e+18	2020-09-02T16:12:22.000Z	0	0
ofqual algorithm	1.30119e+18	2020-09-02T16:11:06.000Z	0	0
ofqual algorithm	1.30119e+18	2020-09-02T16:07:14.000Z	11	3
ofqual algorithm	1.30119e+18	2020-09-02T15:59:10.000Z	2	0
ofqual algorithm	1.30118e+18	2020-09-02T15:46:37.000Z	12	1
ofqual algorithm	1.30118e+18	2020-09-02T15:44:37.000Z	48	25
ofqual algorithm	1.30118e+18	2020-09-02T15:42:27.000Z	0	0
a-level algorithm	1.30118e+18	2020-09-02T15:42:27.000Z	0	0
ofqual algorithm	1.30118e+18	2020-09-02T15:35:56.000Z	0	0
a-level algorithm	1.30118e+18	2020-09-02T15:34:51.000Z	0	0
ofqual algorithm	1.30118e+18	2020-09-02T15:34:24.000Z	1	0
ofqual algorithm	1.30118e+18	2020-09-02T15:25:34.000Z	0	0
a-level algorithm	1.30118e+18	2020-09-02T15:25:34.000Z	0	0
a-level algorithm	1.30118e+18	2020-09-02T15:20:08.000Z	0	0
a-levels algorithm	1.30118e+18	2020-09-02T15:10:03.000Z	0	0
ofqual algorithm	1.30118e+18	2020-09-02T15:09:32.000Z	0	0
a levels algorithm	1.30118e+18	2020-09-02T15:08:54.000Z	11	8
ofqual algorithm	1.30117e+18	2020-09-02T15:04:33.000Z	0	0
ofqual algorithm	1.30117e+18	2020-09-02T15:00:43.000Z	0	0
A level algorithm	1.30117e+18	2020-09-02T14:51:50.000Z	106	7
ofqual algorithm	1.30117e+18	2020-09-02T14:51:19.000Z	1	1
ofqual algorithm	1.30117e+18	2020-09-02T14:50:35.000Z	1	1
ofqual algorithm	1.30117e+18	2020-09-02T14:48:10.000Z	2	0
a levels algorithm	1.30117e+18	2020-09-02T14:48:10.000Z	2	0
a-level algorithm	1.30117e+18	2020-09-02T14:45:00.000Z	56	26
ofqual algorithm	1.30117e+18	2020-09-02T14:43:34.000Z	24	16
ofqual algorithm	1.30117e+18	2020-09-02T14:41:32.000Z	2	2
a-level algorithm	1.30117e+18	2020-09-02T14:41:32.000Z	2	2
ofqual algorithm	1.30117e+18	2020-09-02T14:41:27.000Z	0	0
a-level algorithm	1.30117e+18	2020-09-02T14:41:27.000Z	0	0
ofqual algorithm	1.30117e+18	2020-09-02T14:36:13.000Z	0	3
ofqual algorithm	1.30117e+18	2020-09-02T14:36:00.000Z	0	0
a-level algorithm	1.30117e+18	2020-09-02T14:36:00.000Z	0	0
ofqual algorithm	1.30117e+18	2020-09-02T14:35:46.000Z	1	0
ofqual algorithm	1.30117e+18	2020-09-02T14:34:52.000Z	1	1
ofqual algorithm	1.30117e+18	2020-09-02T14:34:48.000Z	0	0
ofqual algorithm	1.30117e+18	2020-09-02T14:29:28.000Z	1	1
ofqual algorithm	1.30116e+18	2020-09-02T14:26:07.000Z	0	0
ofqual algorithm	1.30116e+18	2020-09-02T14:25:20.000Z	3	2
ofqual algorithm	1.30116e+18	2020-09-02T14:18:48.000Z	0	0
A level algorithm	1.30116e+18	2020-09-02T14:18:03.000Z	0	0
a-level algorithm	1.30116e+18	2020-09-02T14:18:03.000Z	0	0
ofqual algorithm	1.30116e+18	2020-09-02T14:15:15.000Z	4	0
a-level algorithm	1.30116e+18	2020-09-02T14:12:26.000Z	10	0
ofqual algorithm	1.30116e+18	2020-09-02T14:08:21.000Z	0	0
ofqual algorithm	1.30116e+18	2020-09-02T14:06:03.000Z	1	1
ofqual algorithm	1.30116e+18	2020-09-02T14:04:05.000Z	0	0
ofqual algorithm	1.30116e+18	2020-09-02T14:02:45.000Z	1	0
ofqual algorithm	1.30116e+18	2020-09-02T14:02:26.000Z	0	0
ofqual algorithm	1.30116e+18	2020-09-02T14:02:22.000Z	0	0
ofqual algorithm	1.30116e+18	2020-09-02T14:01:33.000Z	0	0
ofqual algorithm	1.30116e+18	2020-09-02T14:01:28.000Z	0	0
ofqual algorithm	1.30116e+18	2020-09-02T14:01:24.000Z	0	0
ofqual algorithm	1.30116e+18	2020-09-02T13:51:18.000Z	0	0
a levels algorithm	1.30116e+18	2020-09-02T13:51:18.000Z	0	0
a-level algorithm	1.30116e+18	2020-09-02T13:51:18.000Z	0	0
ofqual algorithm	1.30116e+18	2020-09-02T13:51:14.000Z	0	0
a levels algorithm	1.30116e+18	2020-09-02T13:51:14.000Z	0	0
a-level algorithm	1.30116e+18	2020-09-02T13:51:14.000Z	0	0
ofqual algorithm	1.30116e+18	2020-09-02T13:51:01.000Z	1	0
a levels algorithm	1.30116e+18	2020-09-02T13:51:01.000Z	1	0
ofqual algorithm	1.30115e+18	2020-09-02T13:48:05.000Z	0	1
ofqual algorithm	1.30115e+18	2020-09-02T13:46:16.000Z	0	0
a-level algorithm	1.30115e+18	2020-09-02T13:45:00.000Z	39	29
ofqual algorithm	1.30115e+18	2020-09-02T13:42:21.000Z	0	0
ofqual algorithm	1.30115e+18	2020-09-02T13:41:48.000Z	0	0
a-level algorithm	1.30115e+18	2020-09-02T13:41:48.000Z	0	0
ofqual algorithm	1.30115e+18	2020-09-02T13:28:43.000Z	1	1
ofqual algorithm	1.30115e+18	2020-09-02T13:27:58.000Z	0	0
a levels algorithm	1.30115e+18	2020-09-02T13:24:12.000Z	1	0
ofqual algorithm	1.30115e+18	2020-09-02T13:23:13.000Z	47	12
a-level algorithm	1.30115e+18	2020-09-02T13:23:13.000Z	47	12
a-level algorithm	1.30115e+18	2020-09-02T13:23:11.000Z	0	0
a-levels algorithm	1.30115e+18	2020-09-02T13:19:59.000Z	2	0
ofqual algorithm	1.30115e+18	2020-09-02T13:14:20.000Z	0	0
ofqual algorithm	1.30115e+18	2020-09-02T13:13:48.000Z	1	0
ofqual algorithm	1.30115e+18	2020-09-02T13:13:13.000Z	0	0
ofqual algorithm	1.30115e+18	2020-09-02T13:12:15.000Z	2	0
ofqual algorithm	1.30115e+18	2020-09-02T13:10:49.000Z	0	0
A level algorithm	1.30115e+18	2020-09-02T13:10:11.000Z	9	7
ofqual algorithm	1.30115e+18	2020-09-02T13:09:59.000Z	3	0
ofqual algorithm	1.30115e+18	2020-09-02T13:09:37.000Z	0	0
a levels algorithm	1.30114e+18	2020-09-02T13:07:00.000Z	0	1
ofqual algorithm	1.30114e+18	2020-09-02T13:04:32.000Z	0	0
ofqual algorithm	1.30114e+18	2020-09-02T13:03:12.000Z	5	5
ofqual algorithm	1.30114e+18	2020-09-02T13:02:47.000Z	3	0
ofqual algorithm	1.30114e+18	2020-09-02T13:01:28.000Z	1	1
ofqual algorithm	1.30114e+18	2020-09-02T12:50:31.000Z	16	9
a-levels algorithm	1.30114e+18	2020-09-02T12:48:22.000Z	0	0
ofqual algorithm	1.30114e+18	2020-09-02T12:45:53.000Z	0	0
ofqual algorithm	1.30114e+18	2020-09-02T12:43:56.000Z	0	0
ofqual algorithm	1.30114e+18	2020-09-02T12:42:44.000Z	1	1
ofqual algorithm	1.30114e+18	2020-09-02T12:35:14.000Z	22	4
ofqual algorithm	1.30114e+18	2020-09-02T12:32:00.000Z	0	1
ofqual algorithm	1.30114e+18	2020-09-02T12:31:27.000Z	2	0
a-level algorithm	1.30114e+18	2020-09-02T12:30:00.000Z	54	15
ofqual algorithm	1.30114e+18	2020-09-02T12:29:02.000Z	0	0
ofqual algorithm	1.30113e+18	2020-09-02T12:25:47.000Z	0	0
ofqual algorithm	1.30113e+18	2020-09-02T12:23:24.000Z	6	2
ofqual algorithm	1.30113e+18	2020-09-02T12:22:38.000Z	0	0
A level algorithm	1.30113e+18	2020-09-02T12:18:19.000Z	0	0
a-level algorithm	1.30113e+18	2020-09-02T12:15:17.000Z	4	0
ofqual algorithm	1.30113e+18	2020-09-02T12:14:36.000Z	0	0
ofqual algorithm	1.30113e+18	2020-09-02T12:14:10.000Z	0	0
ofqual algorithm	1.30113e+18	2020-09-02T12:11:50.000Z	0	0
ofqual algorithm	1.30113e+18	2020-09-02T12:09:39.000Z	0	0
ofqual algorithm	1.30113e+18	2020-09-02T12:07:45.000Z	16	8
a-level algorithm	1.30113e+18	2020-09-02T12:07:45.000Z	16	8
a-level algorithm	1.30113e+18	2020-09-02T12:07:30.000Z	17	2
ofqual algorithm	1.30113e+18	2020-09-02T12:06:14.000Z	7	2
ofqual algorithm	1.30113e+18	2020-09-02T12:05:28.000Z	0	0
a-level algorithm	1.30113e+18	2020-09-02T12:00:17.000Z	12	8
ofqual algorithm	1.30113e+18	2020-09-02T11:58:16.000Z	0	0
ofqual algorithm	1.30113e+18	2020-09-02T11:55:38.000Z	7	4
ofqual algorithm	1.30113e+18	2020-09-02T11:51:19.000Z	1	0
ofqual algorithm	1.30112e+18	2020-09-02T11:44:11.000Z	0	0
ofqual algorithm	1.30112e+18	2020-09-02T11:39:02.000Z	0	0
ofqual algorithm	1.30112e+18	2020-09-02T11:37:04.000Z	0	0
ofqual algorithm	1.30112e+18	2020-09-02T11:30:16.000Z	0	0
ofqual algorithm	1.30112e+18	2020-09-02T11:30:16.000Z	0	0
ofqual algorithm	1.30112e+18	2020-09-02T11:30:04.000Z	0	0
ofqual algorithm	1.30112e+18	2020-09-02T11:27:47.000Z	0	0
ofqual algorithm	1.30112e+18	2020-09-02T11:26:50.000Z	3	0
ofqual algorithm	1.30112e+18	2020-09-02T11:26:44.000Z	0	1
ofqual algorithm	1.30112e+18	2020-09-02T11:26:35.000Z	2	6
ofqual algorithm	1.30112e+18	2020-09-02T11:26:16.000Z	0	0
a-levels algorithm	1.30112e+18	2020-09-02T11:26:16.000Z	0	0
A level algorithm	1.30112e+18	2020-09-02T11:24:55.000Z	8	1
A level algorithm	1.30112e+18	2020-09-02T11:24:18.000Z	10	3
ofqual algorithm	1.30112e+18	2020-09-02T11:22:57.000Z	6	5
ofqual algorithm	1.30112e+18	2020-09-02T11:17:05.000Z	0	0
ofqual algorithm	1.30112e+18	2020-09-02T11:15:39.000Z	0	0
ofqual algorithm	1.30112e+18	2020-09-02T11:15:09.000Z	15	13
ofqual algorithm	1.30112e+18	2020-09-02T11:12:52.000Z	0	0
ofqual algorithm	1.30112e+18	2020-09-02T11:10:42.000Z	0	0
ofqual algorithm	1.30112e+18	2020-09-02T11:10:28.000Z	5	0
ofqual algorithm	1.30112e+18	2020-09-02T11:10:03.000Z	5	0
a-level algorithm	1.30112e+18	2020-09-02T11:10:00.000Z	1	0
a-levels algorithm	1.30111e+18	2020-09-02T11:09:13.000Z	3	0
ofqual algorithm	1.30111e+18	2020-09-02T11:08:29.000Z	0	0
A level algorithm	1.30111e+18	2020-09-02T11:08:06.000Z	1	0
ofqual algorithm	1.30111e+18	2020-09-02T11:06:54.000Z	317	133
ofqual algorithm	1.30111e+18	2020-09-02T11:06:48.000Z	2	2
ofqual algorithm	1.30111e+18	2020-09-02T11:06:45.000Z	2	2
ofqual algorithm	1.30111e+18	2020-09-02T11:06:44.000Z	0	0
a-level algorithm	1.30111e+18	2020-09-02T11:06:36.000Z	5	0
ofqual algorithm	1.30111e+18	2020-09-02T11:06:29.000Z	18	2
ofqual algorithm	1.30111e+18	2020-09-02T11:06:26.000Z	3	4
ofqual algorithm	1.30111e+18	2020-09-02T11:05:59.000Z	1	0
ofqual algorithm	1.30111e+18	2020-09-02T11:05:58.000Z	0	0
a-levels algorithm	1.30111e+18	2020-09-02T11:05:55.000Z	0	1
ofqual algorithm	1.30111e+18	2020-09-02T11:05:52.000Z	0	0
A level algorithm	1.30111e+18	2020-09-02T11:04:54.000Z	1	0
a-level algorithm	1.30111e+18	2020-09-02T11:04:45.000Z	0	0
a-level algorithm	1.30111e+18	2020-09-02T11:04:33.000Z	4	2
A level algorithm	1.30111e+18	2020-09-02T11:04:25.000Z	7	3
ofqual algorithm	1.30111e+18	2020-09-02T11:03:06.000Z	0	0
ofqual algorithm	1.30111e+18	2020-09-02T11:01:10.000Z	20	13
ofqual algorithm	1.30111e+18	2020-09-02T11:00:17.000Z	0	0
ofqual algorithm	1.30111e+18	2020-09-02T10:59:57.000Z	0	0
a-level algorithm	1.30111e+18	2020-09-02T10:59:57.000Z	0	0
ofqual algorithm	1.30111e+18	2020-09-02T10:58:21.000Z	0	0
ofqual algorithm	1.30111e+18	2020-09-02T10:57:15.000Z	2	5
ofqual algorithm	1.30111e+18	2020-09-02T10:50:27.000Z	2	1
ofqual algorithm	1.30111e+18	2020-09-02T10:49:47.000Z	0	0
ofqual algorithm	1.30111e+18	2020-09-02T10:48:37.000Z	0	1
ofqual algorithm	1.30111e+18	2020-09-02T10:48:32.000Z	0	0
ofqual algorithm	1.30111e+18	2020-09-02T10:42:15.000Z	2	0
ofqual algorithm	1.30111e+18	2020-09-02T10:41:02.000Z	0	0
ofqual algorithm	1.30111e+18	2020-09-02T10:39:16.000Z	0	0
ofqual algorithm	1.30111e+18	2020-09-02T10:38:27.000Z	0	0
ofqual algorithm	1.30111e+18	2020-09-02T10:36:29.000Z	1	0
ofqual algorithm	1.30111e+18	2020-09-02T10:35:01.000Z	2	1
a-level algorithm	1.30111e+18	2020-09-02T10:33:40.000Z	0	0
ofqual algorithm	1.30111e+18	2020-09-02T10:32:57.000Z	0	0
ofqual algorithm	1.30111e+18	2020-09-02T10:32:00.000Z	0	0
ofqual algorithm	1.30111e+18	2020-09-02T10:31:11.000Z	0	0
ofqual algorithm	1.30111e+18	2020-09-02T10:30:47.000Z	0	0
ofqual algorithm	1.30111e+18	2020-09-02T10:30:15.000Z	6	3
a levels algorithm	1.30111e+18	2020-09-02T10:30:15.000Z	6	3
a-level algorithm	1.30111e+18	2020-09-02T10:30:15.000Z	6	3
ofqual algorithm	1.30111e+18	2020-09-02T10:30:07.000Z	8	3
a levels algorithm	1.3011e+18	2020-09-02T10:29:24.000Z	1	0
ofqual algorithm	1.3011e+18	2020-09-02T10:28:48.000Z	2	1
ofqual algorithm	1.3011e+18	2020-09-02T10:28:44.000Z	0	0
ofqual algorithm	1.3011e+18	2020-09-02T10:28:25.000Z	0	0
ofqual algorithm	1.3011e+18	2020-09-02T10:27:18.000Z	0	0
a levels algorithm	1.3011e+18	2020-09-02T10:27:12.000Z	11	1
ofqual algorithm	1.3011e+18	2020-09-02T10:24:21.000Z	0	0
ofqual algorithm	1.3011e+18	2020-09-02T10:22:40.000Z	3	1
a-level algorithm	1.3011e+18	2020-09-02T10:22:40.000Z	3	1
ofqual algorithm	1.3011e+18	2020-09-02T10:22:27.000Z	1	1
ofqual algorithm	1.3011e+18	2020-09-02T10:22:19.000Z	0	0
ofqual algorithm	1.3011e+18	2020-09-02T10:22:13.000Z	0	0
ofqual algorithm	1.3011e+18	2020-09-02T10:20:11.000Z	1	0
ofqual algorithm	1.3011e+18	2020-09-02T10:19:55.000Z	56	30
ofqual algorithm	1.3011e+18	2020-09-02T10:18:47.000Z	5	5
ofqual algorithm	1.3011e+18	2020-09-02T10:17:24.000Z	2	0
ofqual algorithm	1.3011e+18	2020-09-02T10:16:47.000Z	1	0
ofqual algorithm	1.3011e+18	2020-09-02T10:16:35.000Z	18	2
ofqual algorithm	1.3011e+18	2020-09-02T10:15:34.000Z	0	0
ofqual algorithm	1.3011e+18	2020-09-02T10:14:53.000Z	0	0
ofqual algorithm	1.3011e+18	2020-09-02T10:13:40.000Z	0	0
ofqual algorithm	1.3011e+18	2020-09-02T10:12:36.000Z	0	0
ofqual algorithm	1.3011e+18	2020-09-02T10:12:35.000Z	4	2
ofqual algorithm	1.3011e+18	2020-09-02T10:11:45.000Z	0	0
ofqual algorithm	1.3011e+18	2020-09-02T10:11:17.000Z	0	0
ofqual algorithm	1.3011e+18	2020-09-02T10:11:05.000Z	1	0
ofqual algorithm	1.3011e+18	2020-09-02T10:10:43.000Z	0	0
a levels algorithm	1.3011e+18	2020-09-02T10:10:40.000Z	0	0
a-levels algorithm	1.3011e+18	2020-09-02T10:10:40.000Z	0	0
ofqual algorithm	1.3011e+18	2020-09-02T10:10:25.000Z	0	0
ofqual algorithm	1.3011e+18	2020-09-02T10:09:40.000Z	0	0
ofqual algorithm	1.3011e+18	2020-09-02T10:09:16.000Z	1	0
ofqual algorithm	1.3011e+18	2020-09-02T10:09:13.000Z	0	0
ofqual algorithm	1.3011e+18	2020-09-02T10:08:42.000Z	2	0
ofqual algorithm	1.3011e+18	2020-09-02T10:08:38.000Z	4	1
ofqual algorithm	1.3011e+18	2020-09-02T10:07:30.000Z	6	9
ofqual algorithm	1.3011e+18	2020-09-02T10:06:40.000Z	8	7
ofqual algorithm	1.3011e+18	2020-09-02T10:05:49.000Z	3	0
ofqual algorithm	1.3011e+18	2020-09-02T10:05:43.000Z	0	0
ofqual algorithm	1.3011e+18	2020-09-02T10:05:42.000Z	89	23
ofqual algorithm	1.3011e+18	2020-09-02T10:05:25.000Z	8	7
ofqual algorithm	1.3011e+18	2020-09-02T10:05:21.000Z	0	0
ofqual algorithm	1.3011e+18	2020-09-02T10:04:45.000Z	4	5
a levels algorithm	1.3011e+18	2020-09-02T10:04:45.000Z	4	5
a-level algorithm	1.3011e+18	2020-09-02T10:04:45.000Z	4	5
ofqual algorithm	1.3011e+18	2020-09-02T10:04:23.000Z	0	0
ofqual algorithm	1.3011e+18	2020-09-02T10:04:05.000Z	0	0
ofqual algorithm	1.3011e+18	2020-09-02T10:03:59.000Z	0	0
a-level algorithm	1.3011e+18	2020-09-02T10:03:00.000Z	0	0
a-levels algorithm	1.3011e+18	2020-09-02T10:03:00.000Z	0	0
ofqual algorithm	1.3011e+18	2020-09-02T09:53:14.000Z	3	2
ofqual algorithm	1.3011e+18	2020-09-02T09:52:35.000Z	15	6
ofqual algorithm	1.3011e+18	2020-09-02T09:51:31.000Z	73	28
ofqual algorithm	1.3011e+18	2020-09-02T09:51:17.000Z	2	0
ofqual algorithm	1.3011e+18	2020-09-02T09:51:07.000Z	0	0
ofqual algorithm	1.3011e+18	2020-09-02T09:51:03.000Z	0	0
ofqual algorithm	1.30109e+18	2020-09-02T09:49:38.000Z	40	14
a levels algorithm	1.30109e+18	2020-09-02T09:49:38.000Z	40	14
ofqual algorithm	1.30109e+18	2020-09-02T09:48:16.000Z	0	0
ofqual algorithm	1.30109e+18	2020-09-02T09:47:17.000Z	3	1
ofqual algorithm	1.30109e+18	2020-09-02T09:37:20.000Z	1	1
a-level algorithm	1.30109e+18	2020-09-02T09:36:23.000Z	12	4
ofqual algorithm	1.30109e+18	2020-09-02T09:31:22.000Z	1	0
ofqual algorithm	1.30109e+18	2020-09-02T09:30:54.000Z	0	0
a-levels algorithm	1.30109e+18	2020-09-02T09:29:40.000Z	7	7
ofqual algorithm	1.30109e+18	2020-09-02T09:28:17.000Z	2	0
ofqual algorithm	1.30109e+18	2020-09-02T09:26:22.000Z	0	0
a-level algorithm	1.30109e+18	2020-09-02T09:22:39.000Z	0	0
a-level algorithm	1.30109e+18	2020-09-02T09:20:33.000Z	0	0
a-level algorithm	1.30109e+18	2020-09-02T09:20:03.000Z	0	0
ofqual algorithm	1.30109e+18	2020-09-02T09:16:49.000Z	0	0
ofqual algorithm	1.30109e+18	2020-09-02T09:16:42.000Z	0	0
a-levels algorithm	1.30109e+18	2020-09-02T09:15:50.000Z	0	0
ofqual algorithm	1.30109e+18	2020-09-02T09:14:41.000Z	1	3
ofqual algorithm	1.30109e+18	2020-09-02T09:10:53.000Z	0	0
ofqual algorithm	1.30109e+18	2020-09-02T09:10:22.000Z	0	1
ofqual algorithm	1.30109e+18	2020-09-02T09:10:18.000Z	1	1
ofqual algorithm	1.30108e+18	2020-09-02T09:10:07.000Z	0	0
ofqual algorithm	1.30108e+18	2020-09-02T09:07:18.000Z	0	2
ofqual algorithm	1.30108e+18	2020-09-02T09:07:12.000Z	0	0
ofqual algorithm	1.30108e+18	2020-09-02T09:02:46.000Z	1	0
ofqual algorithm	1.30108e+18	2020-09-02T09:01:58.000Z	3	3
ofqual algorithm	1.30108e+18	2020-09-02T09:00:15.000Z	0	1
ofqual algorithm	1.30108e+18	2020-09-02T09:00:12.000Z	0	0
ofqual algorithm	1.30108e+18	2020-09-02T08:58:31.000Z	8	6
ofqual algorithm	1.30108e+18	2020-09-02T08:58:27.000Z	0	1
ofqual algorithm	1.30108e+18	2020-09-02T08:56:45.000Z	2	3
ofqual algorithm	1.30108e+18	2020-09-02T08:55:52.000Z	13	5
ofqual algorithm	1.30108e+18	2020-09-02T08:55:50.000Z	0	0
ofqual algorithm	1.30108e+18	2020-09-02T08:54:24.000Z	88	18
ofqual algorithm	1.30108e+18	2020-09-02T08:53:39.000Z	0	0
a levels algorithm	1.30108e+18	2020-09-02T08:53:39.000Z	0	0
A level algorithm	1.30108e+18	2020-09-02T08:52:44.000Z	2	0
ofqual algorithm	1.30108e+18	2020-09-02T08:52:07.000Z	0	0
a-level algorithm	1.30108e+18	2020-09-02T08:52:07.000Z	0	0
a levels algorithm	1.30108e+18	2020-09-02T08:31:22.000Z	0	0
a-levels algorithm	1.30108e+18	2020-09-02T08:31:22.000Z	0	0
a-levels algorithm	1.30108e+18	2020-09-02T08:31:03.000Z	27	17
a levels algorithm	1.30107e+18	2020-09-02T08:22:34.000Z	0	0
a-levels algorithm	1.30107e+18	2020-09-02T08:22:34.000Z	0	0
a-level algorithm	1.30107e+18	2020-09-02T08:15:31.000Z	1	0
ofqual algorithm	1.30107e+18	2020-09-02T08:13:44.000Z	4	3
ofqual algorithm	1.30107e+18	2020-09-02T08:13:33.000Z	0	0
A level algorithm	1.30107e+18	2020-09-02T08:13:03.000Z	1	1
a-levels algorithm	1.30107e+18	2020-09-02T08:12:03.000Z	0	0
ofqual algorithm	1.30107e+18	2020-09-02T08:11:36.000Z	0	0
a levels algorithm	1.30107e+18	2020-09-02T08:08:40.000Z	0	0
a-levels algorithm	1.30107e+18	2020-09-02T08:08:40.000Z	0	0
ofqual algorithm	1.30107e+18	2020-09-02T08:08:35.000Z	3	2
a levels algorithm	1.30107e+18	2020-09-02T08:08:35.000Z	3	2
a levels algorithm	1.30107e+18	2020-09-02T08:04:54.000Z	0	0
a-levels algorithm	1.30107e+18	2020-09-02T08:04:54.000Z	0	0
ofqual algorithm	1.30106e+18	2020-09-02T07:43:11.000Z	1	1
a-level algorithm	1.30106e+18	2020-09-02T07:22:40.000Z	0	0
ofqual algorithm	1.30106e+18	2020-09-02T07:12:58.000Z	0	0
ofqual algorithm	1.30106e+18	2020-09-02T07:12:55.000Z	8	2
ofqual algorithm	1.30106e+18	2020-09-02T07:11:19.000Z	0	0
ofqual algorithm	1.30105e+18	2020-09-02T07:06:52.000Z	3	0
ofqual algorithm	1.30104e+18	2020-09-02T06:27:23.000Z	1	0
ofqual algorithm	1.30104e+18	2020-09-02T05:51:51.000Z	0	0
ofqual algorithm	1.30103e+18	2020-09-02T05:35:02.000Z	0	0
a-level algorithm	1.30103e+18	2020-09-02T05:34:59.000Z	4	3
a levels algorithm	1.30101e+18	2020-09-02T04:23:37.000Z	2	0
a-levels algorithm	1.30101e+18	2020-09-02T04:23:37.000Z	2	0
ofqual algorithm	1.30097e+18	2020-09-02T01:40:39.000Z	2	0
ofqual algorithm	1.30093e+18	2020-09-01T22:55:58.000Z	0	0
a levels algorithm	1.30093e+18	2020-09-01T22:54:00.000Z	1	0
ofqual algorithm	1.30093e+18	2020-09-01T22:47:38.000Z	0	0
a-level algorithm	1.30092e+18	2020-09-01T22:27:31.000Z	8	1
A level algorithm	1.30091e+18	2020-09-01T21:51:34.000Z	0	0
ofqual algorithm	1.3009e+18	2020-09-01T21:10:15.000Z	11	3
a-level algorithm	1.3009e+18	2020-09-01T21:06:49.000Z	2	1
ofqual algorithm	1.3009e+18	2020-09-01T20:46:39.000Z	5	1
ofqual algorithm	1.30089e+18	2020-09-01T20:33:45.000Z	9	8
ofqual algorithm	1.30089e+18	2020-09-01T20:08:23.000Z	0	0
ofqual algorithm	1.30089e+18	2020-09-01T20:05:27.000Z	0	0
a-level algorithm	1.30089e+18	2020-09-01T20:05:27.000Z	0	0
ofqual algorithm	1.30088e+18	2020-09-01T19:52:37.000Z	0	0
A level algorithm	1.30088e+18	2020-09-01T19:52:37.000Z	0	0
a-level algorithm	1.30088e+18	2020-09-01T19:48:05.000Z	1	0
ofqual algorithm	1.30088e+18	2020-09-01T19:41:44.000Z	1	1
ofqual algorithm	1.30088e+18	2020-09-01T19:35:40.000Z	9	1
ofqual algorithm	1.30088e+18	2020-09-01T19:30:42.000Z	3	0
ofqual algorithm	1.30088e+18	2020-09-01T19:26:37.000Z	2	1
ofqual algorithm	1.30087e+18	2020-09-01T19:02:24.000Z	2	1
ofqual algorithm	1.30087e+18	2020-09-01T18:58:32.000Z	1	1
ofqual algorithm	1.30087e+18	2020-09-01T18:55:10.000Z	3	1
a levels algorithm	1.30087e+18	2020-09-01T18:55:10.000Z	3	1
ofqual algorithm	1.30087e+18	2020-09-01T18:50:31.000Z	8	4
a-level algorithm	1.30086e+18	2020-09-01T18:27:47.000Z	451	183
a-levels algorithm	1.30086e+18	2020-09-01T18:21:02.000Z	0	0
a levels algorithm	1.30085e+18	2020-09-01T17:54:52.000Z	0	0
a-levels algorithm	1.30085e+18	2020-09-01T17:31:33.000Z	1	2
A level algorithm	1.30085e+18	2020-09-01T17:26:49.000Z	0	0
a-level algorithm	1.30085e+18	2020-09-01T17:20:03.000Z	0	0
ofqual algorithm	1.30084e+18	2020-09-01T16:50:42.000Z	0	0
a-level algorithm	1.30083e+18	2020-09-01T16:27:58.000Z	17	3
A level algorithm	1.30083e+18	2020-09-01T15:57:14.000Z	1	0
A level algorithm	1.30082e+18	2020-09-01T15:52:31.000Z	6	5
ofqual algorithm	1.30082e+18	2020-09-01T15:47:34.000Z	0	0
ofqual algorithm	1.30082e+18	2020-09-01T15:18:42.000Z	0	0
ofqual algorithm	1.3008e+18	2020-09-01T14:32:58.000Z	15	4
a-level algorithm	1.30079e+18	2020-09-01T13:50:10.000Z	0	0
ofqual algorithm	1.30078e+18	2020-09-01T13:17:25.000Z	0	0
ofqual algorithm	1.30078e+18	2020-09-01T13:00:02.000Z	0	0
a-level algorithm	1.30078e+18	2020-09-01T13:00:02.000Z	0	0
ofqual algorithm	1.30076e+18	2020-09-01T11:30:45.000Z	3	1
ofqual algorithm	1.30075e+18	2020-09-01T10:59:51.000Z	6	3
ofqual algorithm	1.30074e+18	2020-09-01T10:02:50.000Z	2	0
a-level algorithm	1.3007e+18	2020-09-01T07:51:48.000Z	130	35
ofqual algorithm	1.3007e+18	2020-09-01T07:30:57.000Z	30	11
ofqual algorithm	1.3007e+18	2020-09-01T07:29:00.000Z	3	2
ofqual algorithm	1.30069e+18	2020-09-01T06:56:30.000Z	5	2
a-levels algorithm	1.30069e+18	2020-09-01T06:50:05.000Z	0	0
ofqual algorithm	1.30068e+18	2020-09-01T06:21:10.000Z	2	1
ofqual algorithm	1.30068e+18	2020-09-01T06:09:50.000Z	0	0
a-level algorithm	1.30067e+18	2020-09-01T05:47:48.000Z	1	1
ofqual algorithm	1.30067e+18	2020-09-01T05:36:38.000Z	0	0
a levels algorithm	1.30056e+18	2020-08-31T22:35:09.000Z	0	0
ofqual algorithm	1.30056e+18	2020-08-31T22:22:04.000Z	2	0
a-level algorithm	1.30056e+18	2020-08-31T22:12:36.000Z	0	0
a-level algorithm	1.30055e+18	2020-08-31T22:00:23.000Z	5	1
ofqual algorithm	1.30055e+18	2020-08-31T21:51:40.000Z	4	2
ofqual algorithm	1.30055e+18	2020-08-31T21:47:14.000Z	5	4
ofqual algorithm	1.30055e+18	2020-08-31T21:44:15.000Z	1	1
ofqual algorithm	1.30055e+18	2020-08-31T21:44:05.000Z	8	6
ofqual algorithm	1.30055e+18	2020-08-31T21:42:13.000Z	1	1
ofqual algorithm	1.30055e+18	2020-08-31T21:38:48.000Z	7	4
A level algorithm	1.30055e+18	2020-08-31T21:38:48.000Z	7	4
a-level algorithm	1.30055e+18	2020-08-31T21:36:07.000Z	12	5
ofqual algorithm	1.30055e+18	2020-08-31T21:26:03.000Z	11	6
ofqual algorithm	1.30055e+18	2020-08-31T21:24:27.000Z	0	0
ofqual algorithm	1.30054e+18	2020-08-31T21:06:10.000Z	0	0
ofqual algorithm	1.30054e+18	2020-08-31T20:56:49.000Z	12	3
a-level algorithm	1.30054e+18	2020-08-31T20:46:41.000Z	0	0
ofqual algorithm	1.30053e+18	2020-08-31T20:41:13.000Z	0	0
a-level algorithm	1.30053e+18	2020-08-31T20:29:54.000Z	74	25
a levels algorithm	1.30052e+18	2020-08-31T20:01:03.000Z	13	15
ofqual algorithm	1.30052e+18	2020-08-31T19:27:04.000Z	13	4
ofqual algorithm	1.30051e+18	2020-08-31T19:24:08.000Z	3	0
ofqual algorithm	1.30051e+18	2020-08-31T19:19:30.000Z	6	2
ofqual algorithm	1.30051e+18	2020-08-31T19:15:37.000Z	10	3
a-levels algorithm	1.30051e+18	2020-08-31T18:56:43.000Z	2	4
ofqual algorithm	1.3005e+18	2020-08-31T18:36:46.000Z	3	3
ofqual algorithm	1.3005e+18	2020-08-31T18:33:31.000Z	0	0
a levels algorithm	1.3005e+18	2020-08-31T18:33:31.000Z	0	0
ofqual algorithm	1.30049e+18	2020-08-31T17:58:01.000Z	0	0
ofqual algorithm	1.30048e+18	2020-08-31T16:50:58.000Z	0	0
a-level algorithm	1.30047e+18	2020-08-31T16:24:17.000Z	0	0
ofqual algorithm	1.30045e+18	2020-08-31T14:58:42.000Z	0	0
ofqual algorithm	1.30044e+18	2020-08-31T14:20:38.000Z	0	0
a-level algorithm	1.30042e+18	2020-08-31T12:54:25.000Z	0	0
a levels algorithm	1.30041e+18	2020-08-31T12:38:50.000Z	1	0
ofqual algorithm	1.30041e+18	2020-08-31T12:19:00.000Z	0	0
ofqual algorithm	1.3004e+18	2020-08-31T11:58:46.000Z	7	8
a-level algorithm	1.3004e+18	2020-08-31T11:30:00.000Z	8	5
ofqual algorithm	1.30039e+18	2020-08-31T11:28:08.000Z	67	6
a-level algorithm	1.30038e+18	2020-08-31T10:34:57.000Z	0	0
a-level algorithm	1.30038e+18	2020-08-31T10:20:29.000Z	1	0
ofqual algorithm	1.30037e+18	2020-08-31T10:08:54.000Z	0	0
ofqual algorithm	1.30037e+18	2020-08-31T09:33:19.000Z	8	5
a levels algorithm	1.30037e+18	2020-08-31T09:33:19.000Z	8	5
ofqual algorithm	1.30036e+18	2020-08-31T09:28:52.000Z	0	0
ofqual algorithm	1.30036e+18	2020-08-31T09:22:52.000Z	0	0
ofqual algorithm	1.30036e+18	2020-08-31T09:22:18.000Z	0	0
a levels algorithm	1.30036e+18	2020-08-31T09:09:23.000Z	1	0
A level algorithm	1.30036e+18	2020-08-31T08:50:52.000Z	0	0
a-level algorithm	1.30036e+18	2020-08-31T08:50:52.000Z	0	0
A level algorithm	1.30036e+18	2020-08-31T08:50:51.000Z	0	0
a-level algorithm	1.30036e+18	2020-08-31T08:50:51.000Z	0	0
a-level algorithm	1.30035e+18	2020-08-31T08:39:45.000Z	0	0
A level algorithm	1.30035e+18	2020-08-31T08:30:16.000Z	3	0
a-levels algorithm	1.30035e+18	2020-08-31T08:24:40.000Z	1	3
a levels algorithm	1.30035e+18	2020-08-31T08:24:03.000Z	0	0
ofqual algorithm	1.30035e+18	2020-08-31T08:23:59.000Z	0	0
a-level algorithm	1.30033e+18	2020-08-31T07:00:49.000Z	5	3
ofqual algorithm	1.30025e+18	2020-08-31T02:02:57.000Z	2	0
a levels algorithm	1.30021e+18	2020-08-30T23:22:05.000Z	6	3
ofqual algorithm	1.3002e+18	2020-08-30T22:17:45.000Z	1	0
ofqual algorithm	1.30019e+18	2020-08-30T22:11:19.000Z	21	17
ofqual algorithm	1.30019e+18	2020-08-30T21:36:10.000Z	0	0
a-level algorithm	1.30016e+18	2020-08-30T20:02:23.000Z	18	11
ofqual algorithm	1.30016e+18	2020-08-30T19:35:02.000Z	0	0
A level algorithm	1.30015e+18	2020-08-30T19:01:52.000Z	0	0
a-level algorithm	1.30015e+18	2020-08-30T19:00:42.000Z	2	0
a levels algorithm	1.30015e+18	2020-08-30T19:00:00.000Z	2	3
A level algorithm	1.30012e+18	2020-08-30T17:13:50.000Z	6	0
a levels algorithm	1.30012e+18	2020-08-30T17:13:50.000Z	6	0
ofqual algorithm	1.3001e+18	2020-08-30T16:04:51.000Z	7	1
a levels algorithm	1.3001e+18	2020-08-30T16:03:01.000Z	1	0
a-level algorithm	1.3001e+18	2020-08-30T16:02:22.000Z	0	0
a-level algorithm	1.3001e+18	2020-08-30T15:50:03.000Z	0	1
a levels algorithm	1.30007e+18	2020-08-30T13:50:40.000Z	0	2
a levels algorithm	1.30006e+18	2020-08-30T13:33:06.000Z	0	0
a-level algorithm	1.30006e+18	2020-08-30T13:25:26.000Z	0	0
a-level algorithm	1.30006e+18	2020-08-30T13:12:54.000Z	1	0
ofqual algorithm	1.30006e+18	2020-08-30T13:06:42.000Z	2	1
a-level algorithm	1.30006e+18	2020-08-30T13:06:42.000Z	2	1
a-level algorithm	1.30005e+18	2020-08-30T12:36:11.000Z	0	1
a-level algorithm	1.30005e+18	2020-08-30T12:20:00.000Z	5	1
ofqual algorithm	1.30004e+18	2020-08-30T12:04:01.000Z	6	3
ofqual algorithm	1.30004e+18	2020-08-30T11:46:34.000Z	0	0
ofqual algorithm	1.30004e+18	2020-08-30T11:42:56.000Z	23	18
a levels algorithm	1.30003e+18	2020-08-30T11:37:09.000Z	0	0
a levels algorithm	1.30003e+18	2020-08-30T11:18:08.000Z	0	0
ofqual algorithm	1.30002e+18	2020-08-30T10:34:48.000Z	1	0
a levels algorithm	1.30001e+18	2020-08-30T10:02:00.000Z	3	1
a-level algorithm	1.30001e+18	2020-08-30T09:54:04.000Z	1	0
a levels algorithm	1.30001e+18	2020-08-30T09:49:48.000Z	1	0
a levels algorithm	1.30001e+18	2020-08-30T09:47:45.000Z	0	0
a-level algorithm	1.30001e+18	2020-08-30T09:47:45.000Z	0	0
A level algorithm	1.3e+18	2020-08-30T09:29:49.000Z	0	0
a levels algorithm	1.3e+18	2020-08-30T09:21:07.000Z	0	0
a levels algorithm	1.3e+18	2020-08-30T09:18:26.000Z	0	0
a levels algorithm	1.29999e+18	2020-08-30T08:50:21.000Z	1	1
a levels algorithm	1.29999e+18	2020-08-30T08:38:41.000Z	79	40
a-level algorithm	1.29998e+18	2020-08-30T08:15:12.000Z	0	0
a-level algorithm	1.29998e+18	2020-08-30T08:12:23.000Z	2	0
a levels algorithm	1.29998e+18	2020-08-30T07:48:11.000Z	0	0
ofqual algorithm	1.29994e+18	2020-08-30T05:37:35.000Z	0	1
a-level algorithm	1.29983e+18	2020-08-29T22:06:04.000Z	1	0
A level algorithm	1.29982e+18	2020-08-29T21:42:46.000Z	1	0
ofqual algorithm	1.29982e+18	2020-08-29T21:12:09.000Z	1	0
ofqual algorithm	1.29982e+18	2020-08-29T21:09:17.000Z	5	0
a-level algorithm	1.29981e+18	2020-08-29T20:37:23.000Z	7	1
a-level algorithm	1.2998e+18	2020-08-29T19:54:31.000Z	0	0
a-level algorithm	1.2998e+18	2020-08-29T19:47:35.000Z	3	1
a-level algorithm	1.29977e+18	2020-08-29T17:50:03.000Z	1	1
ofqual algorithm	1.29976e+18	2020-08-29T17:36:17.000Z	1	0
ofqual algorithm	1.29976e+18	2020-08-29T17:15:00.000Z	1	1
a-level algorithm	1.29974e+18	2020-08-29T16:02:42.000Z	0	0
A level algorithm	1.29969e+18	2020-08-29T12:33:35.000Z	2	1
a-level algorithm	1.29968e+18	2020-08-29T11:55:43.000Z	0	6
a-levels algorithm	1.29968e+18	2020-08-29T11:52:59.000Z	4	2
ofqual algorithm	1.29967e+18	2020-08-29T11:27:11.000Z	0	0
ofqual algorithm	1.29966e+18	2020-08-29T10:51:38.000Z	1	0
ofqual algorithm	1.29966e+18	2020-08-29T10:38:04.000Z	3	1
a-level algorithm	1.29965e+18	2020-08-29T10:08:51.000Z	5	3
ofqual algorithm	1.29964e+18	2020-08-29T09:15:02.000Z	1	2
ofqual algorithm	1.29962e+18	2020-08-29T08:09:31.000Z	8	3
ofqual algorithm	1.29961e+18	2020-08-29T07:30:58.000Z	1	1
a-level algorithm	1.29961e+18	2020-08-29T07:27:50.000Z	0	0
a-levels algorithm	1.2996e+18	2020-08-29T06:30:18.000Z	3	0
ofqual algorithm	1.2995e+18	2020-08-29T00:12:28.000Z	1	0
ofqual algorithm	1.29949e+18	2020-08-28T23:49:18.000Z	0	0
ofqual algorithm	1.29948e+18	2020-08-28T22:54:59.000Z	19	10
ofqual algorithm	1.29945e+18	2020-08-28T21:04:16.000Z	0	0
ofqual algorithm	1.29945e+18	2020-08-28T21:00:01.000Z	0	0
a levels algorithm	1.29945e+18	2020-08-28T21:00:01.000Z	0	0
a-level algorithm	1.29945e+18	2020-08-28T20:44:15.000Z	0	0
ofqual algorithm	1.29944e+18	2020-08-28T20:05:05.000Z	4	1
a-level algorithm	1.29944e+18	2020-08-28T20:05:05.000Z	4	1
a levels algorithm	1.29944e+18	2020-08-28T20:00:10.000Z	0	0
ofqual algorithm	1.29941e+18	2020-08-28T18:12:44.000Z	1	0
a-level algorithm	1.29941e+18	2020-08-28T18:12:32.000Z	8	4
a-level algorithm	1.29941e+18	2020-08-28T18:01:46.000Z	1	2
ofqual algorithm	1.29941e+18	2020-08-28T18:01:30.000Z	0	0
ofqual algorithm	1.2994e+18	2020-08-28T17:34:53.000Z	0	0
ofqual algorithm	1.2994e+18	2020-08-28T17:27:16.000Z	14	3
ofqual algorithm	1.2994e+18	2020-08-28T17:15:04.000Z	3	2
a-level algorithm	1.29939e+18	2020-08-28T16:41:58.000Z	12	2
ofqual algorithm	1.29937e+18	2020-08-28T15:38:26.000Z	31	11
a-levels algorithm	1.29937e+18	2020-08-28T15:35:29.000Z	0	0
a-level algorithm	1.29936e+18	2020-08-28T15:05:26.000Z	0	1
a levels algorithm	1.29936e+18	2020-08-28T15:02:53.000Z	0	0
a levels algorithm	1.29936e+18	2020-08-28T15:00:23.000Z	0	0
ofqual algorithm	1.29936e+18	2020-08-28T14:59:40.000Z	7	3
a levels algorithm	1.29936e+18	2020-08-28T14:36:39.000Z	81	54
A level algorithm	1.29935e+18	2020-08-28T14:29:21.000Z	3	1
a-level algorithm	1.29935e+18	2020-08-28T14:29:21.000Z	3	1
ofqual algorithm	1.29935e+18	2020-08-28T14:28:38.000Z	0	0
ofqual algorithm	1.29935e+18	2020-08-28T14:25:11.000Z	0	0
ofqual algorithm	1.29935e+18	2020-08-28T14:25:10.000Z	2	0
ofqual algorithm	1.29935e+18	2020-08-28T14:13:08.000Z	0	0
a-level algorithm	1.29934e+18	2020-08-28T13:54:29.000Z	1	0
ofqual algorithm	1.29934e+18	2020-08-28T13:30:35.000Z	0	0
a-level algorithm	1.29934e+18	2020-08-28T13:26:28.000Z	0	0
a-level algorithm	1.29934e+18	2020-08-28T13:24:01.000Z	9	1
a levels algorithm	1.29932e+18	2020-08-28T12:30:17.000Z	1	2
a-level algorithm	1.29932e+18	2020-08-28T12:30:17.000Z	1	2
ofqual algorithm	1.29931e+18	2020-08-28T11:55:51.000Z	4	4
a-level algorithm	1.29931e+18	2020-08-28T11:55:51.000Z	4	4
a-level algorithm	1.29931e+18	2020-08-28T11:48:04.000Z	0	0
ofqual algorithm	1.29931e+18	2020-08-28T11:40:02.000Z	0	0
a-level algorithm	1.29931e+18	2020-08-28T11:17:18.000Z	5	1
ofqual algorithm	1.2993e+18	2020-08-28T11:11:00.000Z	0	0
a-level algorithm	1.2993e+18	2020-08-28T11:08:24.000Z	0	0
ofqual algorithm	1.2993e+18	2020-08-28T10:53:29.000Z	0	0
a levels algorithm	1.2993e+18	2020-08-28T10:53:29.000Z	0	0
a-levels algorithm	1.2993e+18	2020-08-28T10:53:29.000Z	0	0
ofqual algorithm	1.2993e+18	2020-08-28T10:45:12.000Z	1	0
a-level algorithm	1.29929e+18	2020-08-28T10:31:36.000Z	1	1
ofqual algorithm	1.29929e+18	2020-08-28T10:00:36.000Z	0	0
a levels algorithm	1.29929e+18	2020-08-28T10:00:36.000Z	0	0
ofqual algorithm	1.29928e+18	2020-08-28T09:50:38.000Z	1	0
ofqual algorithm	1.29928e+18	2020-08-28T09:41:10.000Z	0	0
a-level algorithm	1.29928e+18	2020-08-28T09:27:23.000Z	1	2
ofqual algorithm	1.29928e+18	2020-08-28T09:25:14.000Z	2	1
A level algorithm	1.29928e+18	2020-08-28T09:24:52.000Z	0	0
ofqual algorithm	1.29928e+18	2020-08-28T09:21:32.000Z	1	0
a-levels algorithm	1.29927e+18	2020-08-28T09:00:12.000Z	0	0
a-level algorithm	1.29927e+18	2020-08-28T08:55:56.000Z	0	0
ofqual algorithm	1.29927e+18	2020-08-28T08:41:20.000Z	4	1
ofqual algorithm	1.29926e+18	2020-08-28T08:34:52.000Z	0	0
a-level algorithm	1.29926e+18	2020-08-28T08:34:36.000Z	0	0
ofqual algorithm	1.29926e+18	2020-08-28T08:23:56.000Z	1	0
a-level algorithm	1.29926e+18	2020-08-28T08:13:15.000Z	0	0
a-level algorithm	1.29926e+18	2020-08-28T08:13:14.000Z	0	0
ofqual algorithm	1.29926e+18	2020-08-28T08:06:09.000Z	16	4
a-level algorithm	1.29926e+18	2020-08-28T08:00:04.000Z	2	2
ofqual algorithm	1.29925e+18	2020-08-28T07:56:00.000Z	0	0
a levels algorithm	1.29925e+18	2020-08-28T07:56:00.000Z	0	0
ofqual algorithm	1.29925e+18	2020-08-28T07:42:06.000Z	10	6
a levels algorithm	1.29924e+18	2020-08-28T06:56:50.000Z	0	0
ofqual algorithm	1.29924e+18	2020-08-28T06:46:04.000Z	0	0
a-level algorithm	1.29924e+18	2020-08-28T06:39:57.000Z	0	0
ofqual algorithm	1.29922e+18	2020-08-28T05:53:11.000Z	0	0
ofqual algorithm	1.29922e+18	2020-08-28T05:24:00.000Z	0	0
ofqual algorithm	1.29921e+18	2020-08-28T05:13:57.000Z	1	0
a-levels algorithm	1.2992e+18	2020-08-28T04:28:46.000Z	0	0
a-levels algorithm	1.29911e+18	2020-08-27T22:41:29.000Z	0	0
ofqual algorithm	1.2991e+18	2020-08-27T21:48:35.000Z	0	0
ofqual algorithm	1.29909e+18	2020-08-27T21:10:05.000Z	0	0
ofqual algorithm	1.29909e+18	2020-08-27T21:00:06.000Z	13	5
ofqual algorithm	1.29908e+18	2020-08-27T20:10:46.000Z	6	4
a levels algorithm	1.29908e+18	2020-08-27T20:10:46.000Z	6	4
a-levels algorithm	1.29908e+18	2020-08-27T20:10:46.000Z	6	4
a-level algorithm	1.29907e+18	2020-08-27T19:53:45.000Z	0	0
ofqual algorithm	1.29907e+18	2020-08-27T19:25:35.000Z	0	0
ofqual algorithm	1.29906e+18	2020-08-27T19:12:21.000Z	1	1
a levels algorithm	1.29906e+18	2020-08-27T19:03:03.000Z	0	0
a-level algorithm	1.29905e+18	2020-08-27T18:28:27.000Z	0	0
a levels algorithm	1.29904e+18	2020-08-27T17:54:26.000Z	0	0
ofqual algorithm	1.29904e+18	2020-08-27T17:54:17.000Z	0	0
ofqual algorithm	1.29904e+18	2020-08-27T17:48:38.000Z	31	20
ofqual algorithm	1.29904e+18	2020-08-27T17:34:13.000Z	31	6
ofqual algorithm	1.29904e+18	2020-08-27T17:34:11.000Z	7	4
A level algorithm	1.29904e+18	2020-08-27T17:32:49.000Z	2	0
ofqual algorithm	1.29904e+18	2020-08-27T17:31:54.000Z	0	0
a levels algorithm	1.29904e+18	2020-08-27T17:31:54.000Z	0	0
a levels algorithm	1.29903e+18	2020-08-27T17:12:40.000Z	0	0
a-level algorithm	1.29903e+18	2020-08-27T16:54:06.000Z	0	0
a-levels algorithm	1.29902e+18	2020-08-27T16:11:28.000Z	0	0
ofqual algorithm	1.29901e+18	2020-08-27T16:04:41.000Z	0	1
ofqual algorithm	1.29901e+18	2020-08-27T16:03:22.000Z	0	0
a-level algorithm	1.29901e+18	2020-08-27T16:03:22.000Z	0	0
a-levels algorithm	1.29901e+18	2020-08-27T15:30:06.000Z	0	0
a levels algorithm	1.29901e+18	2020-08-27T15:30:00.000Z	1	0
ofqual algorithm	1.299e+18	2020-08-27T15:09:16.000Z	1	0
a-levels algorithm	1.299e+18	2020-08-27T15:04:22.000Z	0	0
a-levels algorithm	1.299e+18	2020-08-27T15:03:01.000Z	0	0
a-levels algorithm	1.299e+18	2020-08-27T14:53:00.000Z	1	1
a-levels algorithm	1.299e+18	2020-08-27T14:50:03.000Z	0	0
a-level algorithm	1.29899e+18	2020-08-27T14:37:51.000Z	18	17
ofqual algorithm	1.29899e+18	2020-08-27T14:36:38.000Z	0	0
a-levels algorithm	1.29899e+18	2020-08-27T14:32:21.000Z	0	0
ofqual algorithm	1.29899e+18	2020-08-27T14:28:58.000Z	2	0
ofqual algorithm	1.29899e+18	2020-08-27T14:19:34.000Z	0	0
A level algorithm	1.29899e+18	2020-08-27T14:19:21.000Z	0	0
a-level algorithm	1.29899e+18	2020-08-27T14:08:07.000Z	0	0
ofqual algorithm	1.29898e+18	2020-08-27T13:46:46.000Z	0	0
ofqual algorithm	1.29898e+18	2020-08-27T13:32:01.000Z	1	0
a-levels algorithm	1.29897e+18	2020-08-27T13:03:09.000Z	0	1
a-level algorithm	1.29897e+18	2020-08-27T12:59:48.000Z	0	2
ofqual algorithm	1.29897e+18	2020-08-27T12:56:24.000Z	0	0
ofqual algorithm	1.29896e+18	2020-08-27T12:37:06.000Z	0	0
a levels algorithm	1.29896e+18	2020-08-27T12:33:42.000Z	0	0
a-level algorithm	1.29896e+18	2020-08-27T12:33:42.000Z	0	0
ofqual algorithm	1.29896e+18	2020-08-27T12:19:59.000Z	0	0
a-level algorithm	1.29896e+18	2020-08-27T12:19:30.000Z	0	1
ofqual algorithm	1.29895e+18	2020-08-27T12:02:36.000Z	0	0
a-level algorithm	1.29895e+18	2020-08-27T12:02:36.000Z	0	0
a-level algorithm	1.29895e+18	2020-08-27T12:01:15.000Z	1	3
ofqual algorithm	1.29895e+18	2020-08-27T12:00:56.000Z	0	0
ofqual algorithm	1.29895e+18	2020-08-27T12:00:01.000Z	2	2
ofqual algorithm	1.29895e+18	2020-08-27T11:52:15.000Z	2	1
a-level algorithm	1.29895e+18	2020-08-27T11:52:15.000Z	2	1
a-level algorithm	1.29895e+18	2020-08-27T11:30:27.000Z	0	2
ofqual algorithm	1.29894e+18	2020-08-27T11:24:13.000Z	1	0
a-level algorithm	1.29894e+18	2020-08-27T11:18:34.000Z	0	0
ofqual algorithm	1.29894e+18	2020-08-27T11:04:51.000Z	0	0
a-level algorithm	1.29894e+18	2020-08-27T11:03:01.000Z	3	0
ofqual algorithm	1.29894e+18	2020-08-27T11:00:14.000Z	0	1
a-level algorithm	1.29894e+18	2020-08-27T11:00:14.000Z	0	1
ofqual algorithm	1.29894e+18	2020-08-27T10:58:07.000Z	0	0
a-levels algorithm	1.29893e+18	2020-08-27T10:46:46.000Z	0	0
a-level algorithm	1.29893e+18	2020-08-27T10:36:00.000Z	0	0
ofqual algorithm	1.29893e+18	2020-08-27T10:35:41.000Z	1	0
ofqual algorithm	1.29893e+18	2020-08-27T10:21:20.000Z	1	0
a-level algorithm	1.29893e+18	2020-08-27T10:15:03.000Z	0	0
a-levels algorithm	1.29893e+18	2020-08-27T10:14:23.000Z	4	0
a levels algorithm	1.29893e+18	2020-08-27T10:09:59.000Z	14	1
ofqual algorithm	1.29892e+18	2020-08-27T10:05:25.000Z	0	0
ofqual algorithm	1.29892e+18	2020-08-27T09:59:25.000Z	0	0
a-level algorithm	1.29892e+18	2020-08-27T09:56:52.000Z	0	0
a-level algorithm	1.29892e+18	2020-08-27T09:53:01.000Z	0	0
a levels algorithm	1.29892e+18	2020-08-27T09:46:36.000Z	0	0
ofqual algorithm	1.29892e+18	2020-08-27T09:45:09.000Z	1	1
a levels algorithm	1.29892e+18	2020-08-27T09:45:09.000Z	1	1
a levels algorithm	1.29891e+18	2020-08-27T09:24:18.000Z	0	1
a-level algorithm	1.29891e+18	2020-08-27T09:24:18.000Z	0	1
a-level algorithm	1.29891e+18	2020-08-27T09:22:58.000Z	0	0
A level algorithm	1.29891e+18	2020-08-27T09:22:22.000Z	0	0
a-levels algorithm	1.29891e+18	2020-08-27T09:14:50.000Z	0	0
a levels algorithm	1.29891e+18	2020-08-27T09:14:43.000Z	0	0
ofqual algorithm	1.29891e+18	2020-08-27T09:13:06.000Z	0	0
a-level algorithm	1.29891e+18	2020-08-27T09:12:33.000Z	4	12
a levels algorithm	1.29891e+18	2020-08-27T09:00:58.000Z	0	0
a-level algorithm	1.29891e+18	2020-08-27T09:00:58.000Z	0	0
ofqual algorithm	1.29891e+18	2020-08-27T08:58:50.000Z	1	0
ofqual algorithm	1.29891e+18	2020-08-27T08:55:31.000Z	3	1
a-levels algorithm	1.29891e+18	2020-08-27T08:54:43.000Z	0	0
A level algorithm	1.29891e+18	2020-08-27T08:47:44.000Z	0	0
a levels algorithm	1.2989e+18	2020-08-27T08:47:21.000Z	0	0
a-level algorithm	1.2989e+18	2020-08-27T08:47:21.000Z	0	0
A level algorithm	1.2989e+18	2020-08-27T08:38:47.000Z	0	0
a-level algorithm	1.2989e+18	2020-08-27T08:38:26.000Z	0	0
a-level algorithm	1.2989e+18	2020-08-27T08:36:29.000Z	7	1
a-level algorithm	1.2989e+18	2020-08-27T08:35:59.000Z	1	2
a levels algorithm	1.2989e+18	2020-08-27T08:33:36.000Z	7	0
a-level algorithm	1.2989e+18	2020-08-27T08:33:36.000Z	7	0
a-levels algorithm	1.2989e+18	2020-08-27T08:32:02.000Z	18	5
A level algorithm	1.2989e+18	2020-08-27T08:13:13.000Z	45	26
ofqual algorithm	1.2989e+18	2020-08-27T08:10:30.000Z	0	0
a levels algorithm	1.29889e+18	2020-08-27T08:06:33.000Z	0	0
a-level algorithm	1.29889e+18	2020-08-27T08:01:31.000Z	2	0
a-levels algorithm	1.29889e+18	2020-08-27T07:54:39.000Z	0	0
a-levels algorithm	1.29889e+18	2020-08-27T07:51:57.000Z	2	0
a-levels algorithm	1.29889e+18	2020-08-27T07:51:54.000Z	1	0
a levels algorithm	1.29889e+18	2020-08-27T07:44:17.000Z	1	0
a-level algorithm	1.29889e+18	2020-08-27T07:44:17.000Z	1	0
ofqual algorithm	1.29889e+18	2020-08-27T07:37:18.000Z	2	0
ofqual algorithm	1.29889e+18	2020-08-27T07:36:50.000Z	10	6
a-level algorithm	1.29889e+18	2020-08-27T07:36:50.000Z	10	6
a-levels algorithm	1.29889e+18	2020-08-27T07:36:32.000Z	2	0
ofqual algorithm	1.29889e+18	2020-08-27T07:35:59.000Z	0	0
a-levels algorithm	1.29889e+18	2020-08-27T07:31:10.000Z	1	0
ofqual algorithm	1.29889e+18	2020-08-27T07:30:22.000Z	8	3
a levels algorithm	1.29889e+18	2020-08-27T07:30:22.000Z	8	3
a-levels algorithm	1.29888e+18	2020-08-27T07:22:55.000Z	0	0
ofqual algorithm	1.29888e+18	2020-08-27T07:16:06.000Z	3	2
a-levels algorithm	1.29888e+18	2020-08-27T07:10:04.000Z	0	0
a levels algorithm	1.29888e+18	2020-08-27T07:06:16.000Z	1	0
ofqual algorithm	1.29888e+18	2020-08-27T07:04:36.000Z	0	0
A level algorithm	1.29888e+18	2020-08-27T07:02:06.000Z	3	0
ofqual algorithm	1.29888e+18	2020-08-27T07:01:50.000Z	2	1
a-level algorithm	1.29888e+18	2020-08-27T07:00:35.000Z	4	3
a-levels algorithm	1.29888e+18	2020-08-27T06:57:57.000Z	0	0
a-levels algorithm	1.29888e+18	2020-08-27T06:55:08.000Z	0	0
a-levels algorithm	1.29888e+18	2020-08-27T06:50:29.000Z	1	0
ofqual algorithm	1.29887e+18	2020-08-27T06:37:22.000Z	0	0
a-level algorithm	1.29887e+18	2020-08-27T06:36:47.000Z	0	0
ofqual algorithm	1.29887e+18	2020-08-27T06:27:07.000Z	1	0
a-levels algorithm	1.29887e+18	2020-08-27T06:17:31.000Z	0	0
a-levels algorithm	1.29887e+18	2020-08-27T06:09:56.000Z	0	0
ofqual algorithm	1.29886e+18	2020-08-27T06:06:17.000Z	3	1
ofqual algorithm	1.29886e+18	2020-08-27T05:53:20.000Z	4	2
ofqual algorithm	1.29886e+18	2020-08-27T05:52:59.000Z	1	0
a-levels algorithm	1.29886e+18	2020-08-27T05:45:41.000Z	0	0
a-levels algorithm	1.29886e+18	2020-08-27T05:45:28.000Z	0	0
a-level algorithm	1.29886e+18	2020-08-27T05:40:50.000Z	22	13
ofqual algorithm	1.29885e+18	2020-08-27T05:25:58.000Z	1	0
a levels algorithm	1.29885e+18	2020-08-27T05:03:05.000Z	1	0
a-level algorithm	1.29885e+18	2020-08-27T05:03:05.000Z	1	0
a-levels algorithm	1.29884e+18	2020-08-27T04:24:13.000Z	1	0
a-levels algorithm	1.29884e+18	2020-08-27T04:13:36.000Z	0	0
a levels algorithm	1.29884e+18	2020-08-27T04:10:03.000Z	1	1
a-level algorithm	1.29884e+18	2020-08-27T04:10:03.000Z	1	1
a-levels algorithm	1.29883e+18	2020-08-27T03:59:51.000Z	0	0
a-levels algorithm	1.29883e+18	2020-08-27T03:56:15.000Z	0	0
ofqual algorithm	1.29883e+18	2020-08-27T03:53:29.000Z	0	0
a-levels algorithm	1.29883e+18	2020-08-27T03:36:26.000Z	1	0
a-levels algorithm	1.29882e+18	2020-08-27T02:58:56.000Z	0	0
a-levels algorithm	1.29881e+18	2020-08-27T02:18:05.000Z	0	0
a levels algorithm	1.29881e+18	2020-08-27T02:13:38.000Z	0	0
a-levels algorithm	1.2988e+18	2020-08-27T01:39:44.000Z	0	0
a-levels algorithm	1.29879e+18	2020-08-27T01:13:24.000Z	0	0
a-levels algorithm	1.29879e+18	2020-08-27T01:04:33.000Z	0	0
a-level algorithm	1.29879e+18	2020-08-27T00:54:08.000Z	1	0
ofqual algorithm	1.29878e+18	2020-08-27T00:13:39.000Z	4	2
a-levels algorithm	1.29878e+18	2020-08-27T00:12:57.000Z	0	0
ofqual algorithm	1.29878e+18	2020-08-27T00:12:21.000Z	0	0
a-levels algorithm	1.29877e+18	2020-08-27T00:02:22.000Z	0	0
ofqual algorithm	1.29877e+18	2020-08-26T23:56:31.000Z	1	0
a-levels algorithm	1.29877e+18	2020-08-26T23:52:28.000Z	1	2
ofqual algorithm	1.29877e+18	2020-08-26T23:46:05.000Z	4	1
a-levels algorithm	1.29877e+18	2020-08-26T23:40:40.000Z	0	0
ofqual algorithm	1.29877e+18	2020-08-26T23:36:04.000Z	0	0
a-levels algorithm	1.29877e+18	2020-08-26T23:36:04.000Z	0	0
ofqual algorithm	1.29876e+18	2020-08-26T23:27:48.000Z	1	0
a-levels algorithm	1.29876e+18	2020-08-26T23:26:53.000Z	0	0
a levels algorithm	1.29876e+18	2020-08-26T23:16:01.000Z	0	0
a-levels algorithm	1.29876e+18	2020-08-26T23:16:01.000Z	0	0
a-levels algorithm	1.29876e+18	2020-08-26T23:06:55.000Z	1	1
A level algorithm	1.29876e+18	2020-08-26T23:01:43.000Z	0	0
ofqual algorithm	1.29876e+18	2020-08-26T22:57:52.000Z	2	0
a-level algorithm	1.29876e+18	2020-08-26T22:57:52.000Z	2	0
a-level algorithm	1.29875e+18	2020-08-26T22:48:14.000Z	0	0
a-levels algorithm	1.29875e+18	2020-08-26T22:45:13.000Z	0	0
a-level algorithm	1.29875e+18	2020-08-26T22:41:02.000Z	0	0
ofqual algorithm	1.29875e+18	2020-08-26T22:35:56.000Z	25	16
ofqual algorithm	1.29875e+18	2020-08-26T22:28:37.000Z	0	0
a-level algorithm	1.29875e+18	2020-08-26T22:26:48.000Z	4	0
ofqual algorithm	1.29875e+18	2020-08-26T22:17:37.000Z	0	0
a levels algorithm	1.29875e+18	2020-08-26T22:17:35.000Z	0	0
A level algorithm	1.29875e+18	2020-08-26T22:16:22.000Z	105	7
ofqual algorithm	1.29875e+18	2020-08-26T22:15:48.000Z	0	0
a-levels algorithm	1.29875e+18	2020-08-26T22:15:02.000Z	0	0
a-levels algorithm	1.29875e+18	2020-08-26T22:13:31.000Z	2	0
a-level algorithm	1.29875e+18	2020-08-26T22:13:05.000Z	5	0
a-levels algorithm	1.29875e+18	2020-08-26T22:12:53.000Z	0	0
ofqual algorithm	1.29874e+18	2020-08-26T22:11:37.000Z	0	0
ofqual algorithm	1.29874e+18	2020-08-26T22:04:21.000Z	1	0
A level algorithm	1.29874e+18	2020-08-26T22:02:29.000Z	0	0
a-levels algorithm	1.29874e+18	2020-08-26T22:00:14.000Z	0	0
a-levels algorithm	1.29874e+18	2020-08-26T21:54:06.000Z	0	0
a-level algorithm	1.29874e+18	2020-08-26T21:53:24.000Z	0	0
a-levels algorithm	1.29874e+18	2020-08-26T21:52:24.000Z	0	0
a-levels algorithm	1.29874e+18	2020-08-26T21:50:36.000Z	0	0
a-levels algorithm	1.29874e+18	2020-08-26T21:48:28.000Z	1	0
a-levels algorithm	1.29874e+18	2020-08-26T21:48:19.000Z	0	0
ofqual algorithm	1.29874e+18	2020-08-26T21:47:46.000Z	0	0
a levels algorithm	1.29874e+18	2020-08-26T21:47:46.000Z	0	0
ofqual algorithm	1.29874e+18	2020-08-26T21:47:28.000Z	3	2
ofqual algorithm	1.29874e+18	2020-08-26T21:45:30.000Z	0	0
a-levels algorithm	1.29874e+18	2020-08-26T21:43:51.000Z	0	0
ofqual algorithm	1.29874e+18	2020-08-26T21:41:52.000Z	1	0
a-level algorithm	1.29874e+18	2020-08-26T21:40:30.000Z	0	0
ofqual algorithm	1.29874e+18	2020-08-26T21:35:57.000Z	0	0
ofqual algorithm	1.29874e+18	2020-08-26T21:35:55.000Z	10	9
a-level algorithm	1.29874e+18	2020-08-26T21:35:55.000Z	10	9
a-levels algorithm	1.29874e+18	2020-08-26T21:34:03.000Z	1	0
ofqual algorithm	1.29874e+18	2020-08-26T21:33:54.000Z	1	0
a-levels algorithm	1.29873e+18	2020-08-26T21:26:39.000Z	0	0
a-levels algorithm	1.29873e+18	2020-08-26T21:24:51.000Z	0	0
a levels algorithm	1.29873e+18	2020-08-26T21:23:05.000Z	0	0
a-level algorithm	1.29873e+18	2020-08-26T21:23:05.000Z	0	0
ofqual algorithm	1.29873e+18	2020-08-26T21:15:14.000Z	5	0
a levels algorithm	1.29873e+18	2020-08-26T21:12:34.000Z	0	0
a-level algorithm	1.29873e+18	2020-08-26T21:12:34.000Z	0	0
a levels algorithm	1.29873e+18	2020-08-26T21:11:09.000Z	8	4
a-level algorithm	1.29873e+18	2020-08-26T21:11:09.000Z	8	4
a-level algorithm	1.29873e+18	2020-08-26T21:10:03.000Z	1	0
a-level algorithm	1.29873e+18	2020-08-26T21:10:00.000Z	12	5
ofqual algorithm	1.29873e+18	2020-08-26T21:08:09.000Z	0	0
a levels algorithm	1.29873e+18	2020-08-26T21:08:09.000Z	0	0
ofqual algorithm	1.29873e+18	2020-08-26T21:05:36.000Z	1	0
a-level algorithm	1.29873e+18	2020-08-26T21:03:47.000Z	0	0
a-levels algorithm	1.29873e+18	2020-08-26T21:01:13.000Z	0	0
a-levels algorithm	1.29873e+18	2020-08-26T21:01:01.000Z	1	0
a-level algorithm	1.29873e+18	2020-08-26T21:00:25.000Z	0	0
a-levels algorithm	1.29873e+18	2020-08-26T20:59:29.000Z	0	0
ofqual algorithm	1.29873e+18	2020-08-26T20:58:40.000Z	3	3
a-levels algorithm	1.29873e+18	2020-08-26T20:55:01.000Z	2	2
ofqual algorithm	1.29873e+18	2020-08-26T20:54:08.000Z	588	245
a levels algorithm	1.29872e+18	2020-08-26T20:52:13.000Z	1	0
ofqual algorithm	1.29872e+18	2020-08-26T20:50:01.000Z	0	0
a-level algorithm	1.29872e+18	2020-08-26T20:49:16.000Z	17	2
a-levels algorithm	1.29872e+18	2020-08-26T20:47:03.000Z	1	0
a-levels algorithm	1.29872e+18	2020-08-26T20:45:16.000Z	0	0
ofqual algorithm	1.29872e+18	2020-08-26T20:45:06.000Z	1	0
ofqual algorithm	1.29872e+18	2020-08-26T20:44:07.000Z	1	1
ofqual algorithm	1.29872e+18	2020-08-26T20:43:02.000Z	2	0
a-levels algorithm	1.29872e+18	2020-08-26T20:42:09.000Z	0	0
a levels algorithm	1.29872e+18	2020-08-26T20:41:42.000Z	0	0
ofqual algorithm	1.29872e+18	2020-08-26T20:41:17.000Z	4	0
a-levels algorithm	1.29872e+18	2020-08-26T20:38:29.000Z	1	1
a-levels algorithm	1.29872e+18	2020-08-26T20:36:04.000Z	0	0
a-levels algorithm	1.29872e+18	2020-08-26T20:34:50.000Z	3	0
ofqual algorithm	1.29872e+18	2020-08-26T20:34:39.000Z	0	0
a-levels algorithm	1.29872e+18	2020-08-26T20:31:54.000Z	0	0
a-levels algorithm	1.29872e+18	2020-08-26T20:31:49.000Z	1	0
a levels algorithm	1.29872e+18	2020-08-26T20:27:34.000Z	0	0
a-level algorithm	1.29872e+18	2020-08-26T20:27:34.000Z	0	0
a-levels algorithm	1.29872e+18	2020-08-26T20:26:31.000Z	0	0
a-levels algorithm	1.29872e+18	2020-08-26T20:26:12.000Z	0	0
a-levels algorithm	1.29872e+18	2020-08-26T20:25:41.000Z	1	0
a-levels algorithm	1.29872e+18	2020-08-26T20:22:04.000Z	0	0
a-levels algorithm	1.29872e+18	2020-08-26T20:21:08.000Z	0	0
a-levels algorithm	1.29872e+18	2020-08-26T20:19:34.000Z	5	0
ofqual algorithm	1.29872e+18	2020-08-26T20:19:12.000Z	0	0
a-levels algorithm	1.29872e+18	2020-08-26T20:18:56.000Z	4	3
a-levels algorithm	1.29871e+18	2020-08-26T20:12:30.000Z	0	0
a-levels algorithm	1.29871e+18	2020-08-26T20:11:35.000Z	0	0
ofqual algorithm	1.29871e+18	2020-08-26T20:07:57.000Z	0	0
a-levels algorithm	1.29871e+18	2020-08-26T20:06:55.000Z	0	0
a-levels algorithm	1.29871e+18	2020-08-26T20:05:32.000Z	0	0
a-levels algorithm	1.29871e+18	2020-08-26T20:05:16.000Z	2	1
ofqual algorithm	1.29871e+18	2020-08-26T20:00:34.000Z	1	0
a-levels algorithm	1.29871e+18	2020-08-26T19:59:32.000Z	1	0
a-levels algorithm	1.29871e+18	2020-08-26T19:54:50.000Z	0	0
a-levels algorithm	1.29871e+18	2020-08-26T19:53:55.000Z	3	0
a-level algorithm	1.29871e+18	2020-08-26T19:52:51.000Z	0	0
a-levels algorithm	1.29871e+18	2020-08-26T19:51:20.000Z	0	0
a levels algorithm	1.29871e+18	2020-08-26T19:48:02.000Z	0	0
a-levels algorithm	1.29871e+18	2020-08-26T19:48:02.000Z	0	0
a-levels algorithm	1.29871e+18	2020-08-26T19:47:05.000Z	1	0
a levels algorithm	1.29871e+18	2020-08-26T19:46:38.000Z	0	0
a-level algorithm	1.29871e+18	2020-08-26T19:46:38.000Z	0	0
ofqual algorithm	1.29871e+18	2020-08-26T19:46:31.000Z	0	0
a-levels algorithm	1.29871e+18	2020-08-26T19:45:37.000Z	1	1
a-levels algorithm	1.29871e+18	2020-08-26T19:45:29.000Z	0	0
ofqual algorithm	1.29871e+18	2020-08-26T19:43:03.000Z	0	0
a levels algorithm	1.29871e+18	2020-08-26T19:42:26.000Z	0	0
a-levels algorithm	1.29871e+18	2020-08-26T19:38:30.000Z	2	0
a-levels algorithm	1.29871e+18	2020-08-26T19:38:22.000Z	0	0
a-levels algorithm	1.29871e+18	2020-08-26T19:38:06.000Z	1	1
a-levels algorithm	1.29871e+18	2020-08-26T19:37:13.000Z	0	0
a-levels algorithm	1.29871e+18	2020-08-26T19:34:42.000Z	0	0
a levels algorithm	1.2987e+18	2020-08-26T19:32:37.000Z	4	0
a-level algorithm	1.2987e+18	2020-08-26T19:32:37.000Z	4	0
a-levels algorithm	1.2987e+18	2020-08-26T19:30:51.000Z	1	0
a-level algorithm	1.2987e+18	2020-08-26T19:30:24.000Z	0	0
A level algorithm	1.2987e+18	2020-08-26T19:30:22.000Z	7	4
ofqual algorithm	1.2987e+18	2020-08-26T19:28:10.000Z	0	0
a-levels algorithm	1.2987e+18	2020-08-26T19:23:55.000Z	2	1
a-levels algorithm	1.2987e+18	2020-08-26T19:23:51.000Z	0	0
a-level algorithm	1.2987e+18	2020-08-26T19:23:33.000Z	80	19
a-levels algorithm	1.2987e+18	2020-08-26T19:23:00.000Z	1	0
a levels algorithm	1.2987e+18	2020-08-26T19:17:28.000Z	1	0
ofqual algorithm	1.2987e+18	2020-08-26T19:16:25.000Z	27	7
a-levels algorithm	1.2987e+18	2020-08-26T19:15:55.000Z	0	0
a-levels algorithm	1.2987e+18	2020-08-26T19:13:08.000Z	13	1
a levels algorithm	1.2987e+18	2020-08-26T19:12:21.000Z	0	0
a-levels algorithm	1.2987e+18	2020-08-26T19:11:41.000Z	0	0
a-levels algorithm	1.2987e+18	2020-08-26T19:11:22.000Z	1	0
a-levels algorithm	1.2987e+18	2020-08-26T19:09:47.000Z	1	0
ofqual algorithm	1.2987e+18	2020-08-26T19:08:54.000Z	1	0
a-levels algorithm	1.2987e+18	2020-08-26T19:08:03.000Z	0	0
ofqual algorithm	1.2987e+18	2020-08-26T19:07:44.000Z	0	0
a levels algorithm	1.2987e+18	2020-08-26T19:06:30.000Z	1	1
a-level algorithm	1.2987e+18	2020-08-26T19:06:30.000Z	1	1
a-levels algorithm	1.2987e+18	2020-08-26T19:05:49.000Z	1	0
a levels algorithm	1.2987e+18	2020-08-26T19:05:23.000Z	0	1
a-level algorithm	1.2987e+18	2020-08-26T19:05:23.000Z	0	1
a-levels algorithm	1.2987e+18	2020-08-26T19:04:55.000Z	107	40
a-level algorithm	1.2987e+18	2020-08-26T19:04:21.000Z	1	0
a-levels algorithm	1.2987e+18	2020-08-26T19:04:21.000Z	1	0
a levels algorithm	1.2987e+18	2020-08-26T19:02:00.000Z	2	1
a-levels algorithm	1.2987e+18	2020-08-26T19:01:42.000Z	0	0
ofqual algorithm	1.2987e+18	2020-08-26T19:01:08.000Z	1	0
ofqual algorithm	1.2987e+18	2020-08-26T18:59:59.000Z	0	0
a levels algorithm	1.2987e+18	2020-08-26T18:59:49.000Z	0	0
a-levels algorithm	1.2987e+18	2020-08-26T18:59:49.000Z	0	0
ofqual algorithm	1.2987e+18	2020-08-26T18:59:03.000Z	2	0
a-level algorithm	1.2987e+18	2020-08-26T18:59:03.000Z	2	0
a-level algorithm	1.2987e+18	2020-08-26T18:57:00.000Z	2	0
a levels algorithm	1.2987e+18	2020-08-26T18:56:37.000Z	1	0
a-level algorithm	1.2987e+18	2020-08-26T18:56:37.000Z	1	0
ofqual algorithm	1.2987e+18	2020-08-26T18:56:30.000Z	6	1
a-levels algorithm	1.2987e+18	2020-08-26T18:56:16.000Z	1	2
ofqual algorithm	1.2987e+18	2020-08-26T18:56:00.000Z	0	1
a levels algorithm	1.2987e+18	2020-08-26T18:55:01.000Z	0	0
a-levels algorithm	1.2987e+18	2020-08-26T18:55:01.000Z	0	0
a levels algorithm	1.2987e+18	2020-08-26T18:55:00.000Z	0	0
a levels algorithm	1.2987e+18	2020-08-26T18:55:00.000Z	0	0
a levels algorithm	1.2987e+18	2020-08-26T18:55:00.000Z	0	0
a-levels algorithm	1.2987e+18	2020-08-26T18:55:00.000Z	0	0
a-levels algorithm	1.2987e+18	2020-08-26T18:55:00.000Z	0	0
a-levels algorithm	1.2987e+18	2020-08-26T18:55:00.000Z	0	0
a-levels algorithm	1.2987e+18	2020-08-26T18:54:36.000Z	5	5
a levels algorithm	1.2987e+18	2020-08-26T18:53:24.000Z	1	0
a-level algorithm	1.2987e+18	2020-08-26T18:53:24.000Z	1	0
a-levels algorithm	1.29869e+18	2020-08-26T18:53:01.000Z	0	0
a-levels algorithm	1.29869e+18	2020-08-26T18:51:54.000Z	13	6
a-levels algorithm	1.29869e+18	2020-08-26T18:51:30.000Z	1	0
a levels algorithm	1.29869e+18	2020-08-26T18:51:20.000Z	0	0
a-level algorithm	1.29869e+18	2020-08-26T18:51:20.000Z	0	0
a-level algorithm	1.29869e+18	2020-08-26T18:49:54.000Z	0	0
a-level algorithm	1.29869e+18	2020-08-26T18:49:51.000Z	0	0
a-levels algorithm	1.29869e+18	2020-08-26T18:48:32.000Z	2	1
a-levels algorithm	1.29869e+18	2020-08-26T18:48:00.000Z	0	0
a-levels algorithm	1.29869e+18	2020-08-26T18:47:55.000Z	0	0
a-level algorithm	1.29869e+18	2020-08-26T18:46:07.000Z	0	0
ofqual algorithm	1.29869e+18	2020-08-26T18:45:37.000Z	3	0
a-levels algorithm	1.29869e+18	2020-08-26T18:44:48.000Z	0	0
ofqual algorithm	1.29869e+18	2020-08-26T18:44:18.000Z	0	0
ofqual algorithm	1.29869e+18	2020-08-26T18:43:52.000Z	0	1
a-levels algorithm	1.29869e+18	2020-08-26T18:43:52.000Z	0	1
a-level algorithm	1.29869e+18	2020-08-26T18:39:04.000Z	1	2
a-levels algorithm	1.29869e+18	2020-08-26T18:38:54.000Z	0	0
A level algorithm	1.29869e+18	2020-08-26T18:36:09.000Z	0	0
a-levels algorithm	1.29869e+18	2020-08-26T18:35:17.000Z	2	1
a-levels algorithm	1.29869e+18	2020-08-26T18:32:05.000Z	4	1
a-levels algorithm	1.29869e+18	2020-08-26T18:31:37.000Z	1	1
A level algorithm	1.29869e+18	2020-08-26T18:31:28.000Z	0	0
a levels algorithm	1.29869e+18	2020-08-26T18:30:15.000Z	1	0
a-level algorithm	1.29869e+18	2020-08-26T18:30:15.000Z	1	0
a-levels algorithm	1.29869e+18	2020-08-26T18:27:04.000Z	0	0
a-levels algorithm	1.29869e+18	2020-08-26T18:25:53.000Z	6	0
a-levels algorithm	1.29869e+18	2020-08-26T18:24:45.000Z	0	0
a-levels algorithm	1.29869e+18	2020-08-26T18:23:43.000Z	0	0
a-levels algorithm	1.29869e+18	2020-08-26T18:22:45.000Z	3	1
a-levels algorithm	1.29869e+18	2020-08-26T18:21:34.000Z	1	1
a-levels algorithm	1.29869e+18	2020-08-26T18:21:14.000Z	4	0
ofqual algorithm	1.29869e+18	2020-08-26T18:19:41.000Z	1	0
ofqual algorithm	1.29869e+18	2020-08-26T18:18:25.000Z	1	1
a-levels algorithm	1.29869e+18	2020-08-26T18:17:25.000Z	0	0
a-levels algorithm	1.29869e+18	2020-08-26T18:17:20.000Z	0	0
a-levels algorithm	1.29869e+18	2020-08-26T18:16:52.000Z	0	0
ofqual algorithm	1.29869e+18	2020-08-26T18:16:36.000Z	0	0
ofqual algorithm	1.29869e+18	2020-08-26T18:16:26.000Z	0	0
a-levels algorithm	1.29869e+18	2020-08-26T18:15:11.000Z	0	1
a-levels algorithm	1.29869e+18	2020-08-26T18:14:52.000Z	0	0
a-levels algorithm	1.29869e+18	2020-08-26T18:14:09.000Z	1	0
a-levels algorithm	1.29869e+18	2020-08-26T18:14:08.000Z	1	0
a levels algorithm	1.29868e+18	2020-08-26T18:13:04.000Z	24	14
a-levels algorithm	1.29868e+18	2020-08-26T18:13:04.000Z	0	0
a levels algorithm	1.29868e+18	2020-08-26T18:12:05.000Z	0	0
a levels algorithm	1.29868e+18	2020-08-26T18:12:04.000Z	0	0
a-levels algorithm	1.29868e+18	2020-08-26T18:12:00.000Z	0	0
a-levels algorithm	1.29868e+18	2020-08-26T18:12:00.000Z	0	0
ofqual algorithm	1.29868e+18	2020-08-26T18:11:47.000Z	6	3
a levels algorithm	1.29868e+18	2020-08-26T18:11:47.000Z	6	3
a-level algorithm	1.29868e+18	2020-08-26T18:11:47.000Z	6	3
ofqual algorithm	1.29868e+18	2020-08-26T18:10:15.000Z	0	0
a-levels algorithm	1.29868e+18	2020-08-26T18:09:54.000Z	0	0
a-levels algorithm	1.29868e+18	2020-08-26T18:09:36.000Z	4	3
a-levels algorithm	1.29868e+18	2020-08-26T18:09:30.000Z	0	0
a-levels algorithm	1.29868e+18	2020-08-26T18:09:29.000Z	0	0
a-levels algorithm	1.29868e+18	2020-08-26T18:09:11.000Z	0	0
a-levels algorithm	1.29868e+18	2020-08-26T18:09:01.000Z	0	0
a-levels algorithm	1.29868e+18	2020-08-26T18:08:58.000Z	2	0
a-level algorithm	1.29868e+18	2020-08-26T18:08:40.000Z	0	0
a-levels algorithm	1.29868e+18	2020-08-26T18:08:21.000Z	0	0
a-levels algorithm	1.29868e+18	2020-08-26T18:08:17.000Z	0	0
a-levels algorithm	1.29868e+18	2020-08-26T18:08:12.000Z	0	0
ofqual algorithm	1.29868e+18	2020-08-26T18:08:02.000Z	2	1
a-levels algorithm	1.29868e+18	2020-08-26T18:07:43.000Z	0	0
a-levels algorithm	1.29868e+18	2020-08-26T18:07:06.000Z	0	0
ofqual algorithm	1.29868e+18	2020-08-26T18:06:49.000Z	1	0
a-levels algorithm	1.29868e+18	2020-08-26T18:06:24.000Z	68	13
a-levels algorithm	1.29868e+18	2020-08-26T18:04:09.000Z	0	0
ofqual algorithm	1.29868e+18	2020-08-26T18:02:53.000Z	11	3
a-level algorithm	1.29868e+18	2020-08-26T18:01:39.000Z	648	254
a levels algorithm	1.29868e+18	2020-08-26T18:01:21.000Z	0	0
a-level algorithm	1.29868e+18	2020-08-26T18:01:21.000Z	0	0
ofqual algorithm	1.29868e+18	2020-08-26T18:01:07.000Z	1	0
a-levels algorithm	1.29868e+18	2020-08-26T17:59:47.000Z	0	0
a-level algorithm	1.29868e+18	2020-08-26T17:59:14.000Z	0	0
a-levels algorithm	1.29868e+18	2020-08-26T17:58:52.000Z	1	0
a-levels algorithm	1.29868e+18	2020-08-26T17:57:52.000Z	3	2
ofqual algorithm	1.29868e+18	2020-08-26T17:57:27.000Z	18	3
a levels algorithm	1.29868e+18	2020-08-26T17:56:18.000Z	0	0
ofqual algorithm	1.29868e+18	2020-08-26T17:55:48.000Z	0	1
ofqual algorithm	1.29868e+18	2020-08-26T17:55:28.000Z	0	0
a levels algorithm	1.29868e+18	2020-08-26T17:53:19.000Z	1	0
a levels algorithm	1.29868e+18	2020-08-26T17:52:26.000Z	0	0
a-levels algorithm	1.29868e+18	2020-08-26T17:52:26.000Z	0	0
ofqual algorithm	1.29868e+18	2020-08-26T17:52:21.000Z	0	0
a-levels algorithm	1.29868e+18	2020-08-26T17:52:02.000Z	1	1
a-levels algorithm	1.29868e+18	2020-08-26T17:51:57.000Z	3	0
a-levels algorithm	1.29868e+18	2020-08-26T17:51:00.000Z	0	0
a-levels algorithm	1.29868e+18	2020-08-26T17:50:29.000Z	0	0
a-levels algorithm	1.29868e+18	2020-08-26T17:50:04.000Z	0	0
a-level algorithm	1.29868e+18	2020-08-26T17:49:44.000Z	1	0
a levels algorithm	1.29868e+18	2020-08-26T17:48:28.000Z	0	0
a-level algorithm	1.29868e+18	2020-08-26T17:48:28.000Z	0	0
a-levels algorithm	1.29868e+18	2020-08-26T17:48:12.000Z	0	0
a-levels algorithm	1.29868e+18	2020-08-26T17:48:09.000Z	42	24
a-levels algorithm	1.29868e+18	2020-08-26T17:48:03.000Z	34	12
a-levels algorithm	1.29868e+18	2020-08-26T17:48:01.000Z	4	0
a-level algorithm	1.29868e+18	2020-08-26T17:47:40.000Z	0	0
a-levels algorithm	1.29868e+18	2020-08-26T17:47:01.000Z	29	10
a-levels algorithm	1.29868e+18	2020-08-26T17:46:37.000Z	1	0
a-levels algorithm	1.29868e+18	2020-08-26T17:46:28.000Z	0	0
a-levels algorithm	1.29868e+18	2020-08-26T17:45:42.000Z	1	0
a-levels algorithm	1.29868e+18	2020-08-26T17:45:32.000Z	0	1
a-levels algorithm	1.29868e+18	2020-08-26T17:45:24.000Z	1	0
a-levels algorithm	1.29868e+18	2020-08-26T17:44:43.000Z	0	0
a-levels algorithm	1.29868e+18	2020-08-26T17:43:00.000Z	0	0
a-levels algorithm	1.29868e+18	2020-08-26T17:42:05.000Z	0	0
a-levels algorithm	1.29868e+18	2020-08-26T17:41:55.000Z	2	0
A level algorithm	1.29868e+18	2020-08-26T17:41:08.000Z	0	0
a-levels algorithm	1.29868e+18	2020-08-26T17:41:03.000Z	0	0
a-levels algorithm	1.29868e+18	2020-08-26T17:40:34.000Z	14	1
a-levels algorithm	1.29868e+18	2020-08-26T17:40:09.000Z	0	0
a-levels algorithm	1.29868e+18	2020-08-26T17:39:42.000Z	0	0
a-levels algorithm	1.29868e+18	2020-08-26T17:39:40.000Z	0	0
ofqual algorithm	1.29868e+18	2020-08-26T17:38:56.000Z	14	0
ofqual algorithm	1.29868e+18	2020-08-26T17:38:25.000Z	5	0
a-levels algorithm	1.29868e+18	2020-08-26T17:37:51.000Z	0	0
a-levels algorithm	1.29868e+18	2020-08-26T17:37:46.000Z	0	0
a levels algorithm	1.29868e+18	2020-08-26T17:37:07.000Z	0	0
a-levels algorithm	1.29868e+18	2020-08-26T17:37:02.000Z	0	0
ofqual algorithm	1.29868e+18	2020-08-26T17:35:45.000Z	2	2
a-levels algorithm	1.29868e+18	2020-08-26T17:35:17.000Z	1	0
a-levels algorithm	1.29868e+18	2020-08-26T17:35:13.000Z	0	0
a-levels algorithm	1.29868e+18	2020-08-26T17:34:45.000Z	3	0
a-levels algorithm	1.29867e+18	2020-08-26T17:33:20.000Z	2	0
a levels algorithm	1.29867e+18	2020-08-26T17:31:54.000Z	0	0
a-levels algorithm	1.29867e+18	2020-08-26T17:31:54.000Z	0	0
ofqual algorithm	1.29867e+18	2020-08-26T17:30:56.000Z	1	0
a-levels algorithm	1.29867e+18	2020-08-26T17:30:27.000Z	0	0
a-levels algorithm	1.29867e+18	2020-08-26T17:29:31.000Z	0	0
a levels algorithm	1.29867e+18	2020-08-26T17:29:20.000Z	0	0
a-levels algorithm	1.29867e+18	2020-08-26T17:29:20.000Z	0	0
ofqual algorithm	1.29867e+18	2020-08-26T17:28:37.000Z	5884	1762
ofqual algorithm	1.29867e+18	2020-08-26T17:28:29.000Z	22	11
a levels algorithm	1.29867e+18	2020-08-26T17:26:50.000Z	2	0
a-level algorithm	1.29867e+18	2020-08-26T17:26:50.000Z	2	0
ofqual algorithm	1.29867e+18	2020-08-26T17:26:36.000Z	9	0
ofqual algorithm	1.29867e+18	2020-08-26T17:26:14.000Z	149	55
a-levels algorithm	1.29867e+18	2020-08-26T17:26:08.000Z	0	0
a-level algorithm	1.29867e+18	2020-08-26T17:25:50.000Z	0	0
a-levels algorithm	1.29867e+18	2020-08-26T17:25:42.000Z	4	0
a-levels algorithm	1.29867e+18	2020-08-26T17:25:26.000Z	0	0
a-levels algorithm	1.29867e+18	2020-08-26T17:25:14.000Z	0	0
a-levels algorithm	1.29867e+18	2020-08-26T17:25:07.000Z	0	0
ofqual algorithm	1.29867e+18	2020-08-26T17:25:04.000Z	0	0
a-levels algorithm	1.29867e+18	2020-08-26T17:24:48.000Z	0	0
a-levels algorithm	1.29867e+18	2020-08-26T17:24:43.000Z	0	0
a-levels algorithm	1.29867e+18	2020-08-26T17:24:40.000Z	0	0
ofqual algorithm	1.29867e+18	2020-08-26T17:24:30.000Z	3	1
a-levels algorithm	1.29867e+18	2020-08-26T17:24:30.000Z	3	1
a-levels algorithm	1.29867e+18	2020-08-26T17:24:21.000Z	1	0
a-levels algorithm	1.29867e+18	2020-08-26T17:24:12.000Z	1	0
ofqual algorithm	1.29867e+18	2020-08-26T17:23:40.000Z	4	1
a-levels algorithm	1.29867e+18	2020-08-26T17:23:35.000Z	0	0
a-levels algorithm	1.29867e+18	2020-08-26T17:23:00.000Z	0	1
ofqual algorithm	1.29867e+18	2020-08-26T17:22:30.000Z	0	0
a-levels algorithm	1.29867e+18	2020-08-26T17:22:30.000Z	0	0
a-levels algorithm	1.29867e+18	2020-08-26T17:22:06.000Z	0	0
a-levels algorithm	1.29867e+18	2020-08-26T17:21:13.000Z	0	0
a-levels algorithm	1.29867e+18	2020-08-26T17:20:48.000Z	0	0
a-levels algorithm	1.29867e+18	2020-08-26T17:20:25.000Z	0	0
a-levels algorithm	1.29867e+18	2020-08-26T17:19:49.000Z	0	0
A level algorithm	1.29867e+18	2020-08-26T17:19:46.000Z	0	0
a-levels algorithm	1.29867e+18	2020-08-26T17:18:49.000Z	1	0
a-level algorithm	1.29867e+18	2020-08-26T17:18:40.000Z	0	0
a levels algorithm	1.29867e+18	2020-08-26T17:18:27.000Z	0	1
a-levels algorithm	1.29867e+18	2020-08-26T17:17:57.000Z	1	0
a-level algorithm	1.29867e+18	2020-08-26T17:17:48.000Z	0	0
a-levels algorithm	1.29867e+18	2020-08-26T17:17:46.000Z	17	3
a-levels algorithm	1.29867e+18	2020-08-26T17:16:07.000Z	4	0
a-levels algorithm	1.29867e+18	2020-08-26T17:15:34.000Z	0	0
a-levels algorithm	1.29867e+18	2020-08-26T17:15:19.000Z	1	0
a-levels algorithm	1.29867e+18	2020-08-26T17:15:12.000Z	0	0
a levels algorithm	1.29867e+18	2020-08-26T17:15:03.000Z	5	5
a-levels algorithm	1.29867e+18	2020-08-26T17:14:39.000Z	0	0
ofqual algorithm	1.29867e+18	2020-08-26T17:14:38.000Z	0	0
a levels algorithm	1.29867e+18	2020-08-26T17:14:21.000Z	0	0
a-levels algorithm	1.29867e+18	2020-08-26T17:14:21.000Z	0	0
a-level algorithm	1.29867e+18	2020-08-26T17:12:42.000Z	3	0
a-levels algorithm	1.29867e+18	2020-08-26T17:12:26.000Z	0	0
a-level algorithm	1.29867e+18	2020-08-26T17:12:04.000Z	0	0
a-level algorithm	1.29867e+18	2020-08-26T17:10:34.000Z	4	1
ofqual algorithm	1.29867e+18	2020-08-26T17:10:09.000Z	4	1
a-levels algorithm	1.29867e+18	2020-08-26T17:09:58.000Z	2	1
a-levels algorithm	1.29867e+18	2020-08-26T17:08:30.000Z	4	0
a-levels algorithm	1.29867e+18	2020-08-26T17:08:02.000Z	0	0
a-levels algorithm	1.29867e+18	2020-08-26T17:07:40.000Z	12	0
a-levels algorithm	1.29867e+18	2020-08-26T17:06:59.000Z	0	0
a-levels algorithm	1.29867e+18	2020-08-26T17:06:09.000Z	4	0
ofqual algorithm	1.29867e+18	2020-08-26T17:05:58.000Z	0	0
a-levels algorithm	1.29867e+18	2020-08-26T17:05:12.000Z	0	0
a-levels algorithm	1.29867e+18	2020-08-26T17:04:50.000Z	2	0
a-levels algorithm	1.29867e+18	2020-08-26T17:04:39.000Z	0	0
a-levels algorithm	1.29867e+18	2020-08-26T17:03:55.000Z	7	0
a-levels algorithm	1.29867e+18	2020-08-26T17:03:54.000Z	1	0
a-levels algorithm	1.29867e+18	2020-08-26T17:03:20.000Z	0	0
ofqual algorithm	1.29867e+18	2020-08-26T17:02:59.000Z	0	0
a-levels algorithm	1.29867e+18	2020-08-26T17:02:24.000Z	0	0
a-levels algorithm	1.29867e+18	2020-08-26T17:00:21.000Z	7	0
a-levels algorithm	1.29867e+18	2020-08-26T17:00:04.000Z	2	0
ofqual algorithm	1.29867e+18	2020-08-26T16:59:06.000Z	2	2
a-levels algorithm	1.29867e+18	2020-08-26T16:56:21.000Z	0	0
a-levels algorithm	1.29867e+18	2020-08-26T16:56:11.000Z	9	3
ofqual algorithm	1.29867e+18	2020-08-26T16:56:11.000Z	0	0
a-level algorithm	1.29867e+18	2020-08-26T16:55:00.000Z	7	4
a-level algorithm	1.29867e+18	2020-08-26T16:54:09.000Z	29	5
a-levels algorithm	1.29866e+18	2020-08-26T16:53:54.000Z	0	1
a-levels algorithm	1.29866e+18	2020-08-26T16:52:55.000Z	0	0
a-levels algorithm	1.29866e+18	2020-08-26T16:52:54.000Z	0	0
ofqual algorithm	1.29866e+18	2020-08-26T16:52:27.000Z	2	0
a levels algorithm	1.29866e+18	2020-08-26T16:51:39.000Z	1	2
ofqual algorithm	1.29866e+18	2020-08-26T16:51:17.000Z	3	1
a-levels algorithm	1.29866e+18	2020-08-26T16:51:17.000Z	3	1
ofqual algorithm	1.29866e+18	2020-08-26T16:50:57.000Z	3	3
a-levels algorithm	1.29866e+18	2020-08-26T16:50:51.000Z	0	0
a-levels algorithm	1.29866e+18	2020-08-26T16:50:24.000Z	4	1
ofqual algorithm	1.29866e+18	2020-08-26T16:49:56.000Z	0	0
a-levels algorithm	1.29866e+18	2020-08-26T16:49:56.000Z	0	0
ofqual algorithm	1.29866e+18	2020-08-26T16:49:46.000Z	0	0
a-levels algorithm	1.29866e+18	2020-08-26T16:48:12.000Z	0	0
a-levels algorithm	1.29866e+18	2020-08-26T16:47:48.000Z	15	2
a levels algorithm	1.29866e+18	2020-08-26T16:47:19.000Z	24	4
a-levels algorithm	1.29866e+18	2020-08-26T16:43:17.000Z	0	0
a-levels algorithm	1.29866e+18	2020-08-26T16:41:26.000Z	0	0
a-levels algorithm	1.29866e+18	2020-08-26T16:41:07.000Z	0	0
a-levels algorithm	1.29866e+18	2020-08-26T16:41:06.000Z	0	0
ofqual algorithm	1.29866e+18	2020-08-26T16:40:40.000Z	1	0
a-level algorithm	1.29866e+18	2020-08-26T16:40:40.000Z	1	0
a-levels algorithm	1.29866e+18	2020-08-26T16:40:19.000Z	0	0
a-levels algorithm	1.29866e+18	2020-08-26T16:40:02.000Z	0	0
a-levels algorithm	1.29866e+18	2020-08-26T16:39:21.000Z	1	0
a-levels algorithm	1.29866e+18	2020-08-26T16:37:33.000Z	0	0
a-levels algorithm	1.29866e+18	2020-08-26T16:37:30.000Z	0	0
a-levels algorithm	1.29866e+18	2020-08-26T16:37:06.000Z	0	0
a-level algorithm	1.29866e+18	2020-08-26T16:37:01.000Z	533	206
a-levels algorithm	1.29866e+18	2020-08-26T16:36:46.000Z	0	0
a-levels algorithm	1.29866e+18	2020-08-26T16:35:03.000Z	3	3
a-levels algorithm	1.29866e+18	2020-08-26T16:35:02.000Z	1	0
a-levels algorithm	1.29866e+18	2020-08-26T16:34:40.000Z	0	0
a-levels algorithm	1.29866e+18	2020-08-26T16:34:18.000Z	0	0
a-levels algorithm	1.29866e+18	2020-08-26T16:34:05.000Z	0	0
a-levels algorithm	1.29866e+18	2020-08-26T16:32:51.000Z	1	0
a-levels algorithm	1.29866e+18	2020-08-26T16:32:31.000Z	0	0
a levels algorithm	1.29866e+18	2020-08-26T16:32:07.000Z	0	0
a-levels algorithm	1.29866e+18	2020-08-26T16:32:07.000Z	0	0
a-level algorithm	1.29866e+18	2020-08-26T16:31:20.000Z	0	0
a-levels algorithm	1.29866e+18	2020-08-26T16:30:51.000Z	0	0
ofqual algorithm	1.29866e+18	2020-08-26T16:30:29.000Z	3	0
a-levels algorithm	1.29866e+18	2020-08-26T16:30:29.000Z	3	0
a-levels algorithm	1.29866e+18	2020-08-26T16:29:45.000Z	0	0
a-levels algorithm	1.29866e+18	2020-08-26T16:29:26.000Z	3	1
a-levels algorithm	1.29866e+18	2020-08-26T16:29:09.000Z	0	0
ofqual algorithm	1.29866e+18	2020-08-26T16:28:42.000Z	24	18
a-levels algorithm	1.29866e+18	2020-08-26T16:28:02.000Z	0	0
a-levels algorithm	1.29866e+18	2020-08-26T16:27:57.000Z	1	0
a-levels algorithm	1.29866e+18	2020-08-26T16:27:37.000Z	0	0
a-level algorithm	1.29866e+18	2020-08-26T16:27:28.000Z	1	1
a-level algorithm	1.29866e+18	2020-08-26T16:26:59.000Z	1	0
a-levels algorithm	1.29866e+18	2020-08-26T16:25:49.000Z	1	0
a-levels algorithm	1.29866e+18	2020-08-26T16:25:15.000Z	0	0
ofqual algorithm	1.29866e+18	2020-08-26T16:23:39.000Z	0	0
a-level algorithm	1.29866e+18	2020-08-26T16:22:55.000Z	0	0
ofqual algorithm	1.29866e+18	2020-08-26T16:22:42.000Z	397	127
a-levels algorithm	1.29866e+18	2020-08-26T16:21:34.000Z	0	0
a-levels algorithm	1.29866e+18	2020-08-26T16:20:11.000Z	0	0
a-levels algorithm	1.29866e+18	2020-08-26T16:19:58.000Z	0	0
a-levels algorithm	1.29866e+18	2020-08-26T16:18:35.000Z	1	0
a-levels algorithm	1.29866e+18	2020-08-26T16:18:22.000Z	0	0
ofqual algorithm	1.29866e+18	2020-08-26T16:18:18.000Z	0	0
a-levels algorithm	1.29866e+18	2020-08-26T16:16:38.000Z	8	2
a-levels algorithm	1.29866e+18	2020-08-26T16:16:22.000Z	7	1
a-levels algorithm	1.29866e+18	2020-08-26T16:16:17.000Z	0	0
a-levels algorithm	1.29866e+18	2020-08-26T16:16:16.000Z	0	0
a-level algorithm	1.29866e+18	2020-08-26T16:15:59.000Z	0	0
a-levels algorithm	1.29866e+18	2020-08-26T16:15:38.000Z	7	5
ofqual algorithm	1.29866e+18	2020-08-26T16:15:35.000Z	0	0
a-levels algorithm	1.29866e+18	2020-08-26T16:15:32.000Z	2	0
a levels algorithm	1.29866e+18	2020-08-26T16:14:58.000Z	2	2
ofqual algorithm	1.29866e+18	2020-08-26T16:14:47.000Z	0	0
a-levels algorithm	1.29866e+18	2020-08-26T16:14:47.000Z	0	0
a-levels algorithm	1.29866e+18	2020-08-26T16:14:31.000Z	0	0
a levels algorithm	1.29865e+18	2020-08-26T16:14:03.000Z	0	0
a-levels algorithm	1.29865e+18	2020-08-26T16:14:03.000Z	0	0
a-levels algorithm	1.29865e+18	2020-08-26T16:13:42.000Z	0	0
a-levels algorithm	1.29865e+18	2020-08-26T16:13:40.000Z	22	10
a-levels algorithm	1.29865e+18	2020-08-26T16:11:43.000Z	0	0
a-levels algorithm	1.29865e+18	2020-08-26T16:09:59.000Z	0	0
a-levels algorithm	1.29865e+18	2020-08-26T16:09:55.000Z	3	1
a-levels algorithm	1.29865e+18	2020-08-26T16:09:42.000Z	2	2
ofqual algorithm	1.29865e+18	2020-08-26T16:09:16.000Z	0	0
a-levels algorithm	1.29865e+18	2020-08-26T16:09:16.000Z	0	0
a-levels algorithm	1.29865e+18	2020-08-26T16:08:40.000Z	3	0
a-levels algorithm	1.29865e+18	2020-08-26T16:08:22.000Z	0	0
a-levels algorithm	1.29865e+18	2020-08-26T16:07:28.000Z	0	0
a-level algorithm	1.29865e+18	2020-08-26T16:06:59.000Z	0	0
a-levels algorithm	1.29865e+18	2020-08-26T16:06:19.000Z	0	0
a-levels algorithm	1.29865e+18	2020-08-26T16:05:52.000Z	14	0
a-levels algorithm	1.29865e+18	2020-08-26T16:05:40.000Z	1	0
a-levels algorithm	1.29865e+18	2020-08-26T16:04:49.000Z	0	0
a-levels algorithm	1.29865e+18	2020-08-26T16:04:35.000Z	0	0
a-levels algorithm	1.29865e+18	2020-08-26T16:03:24.000Z	0	0
ofqual algorithm	1.29865e+18	2020-08-26T16:03:16.000Z	0	0
a-level algorithm	1.29865e+18	2020-08-26T16:03:16.000Z	0	0
a-levels algorithm	1.29865e+18	2020-08-26T16:02:48.000Z	0	0
a-levels algorithm	1.29865e+18	2020-08-26T16:02:09.000Z	1	0
a-levels algorithm	1.29865e+18	2020-08-26T16:01:56.000Z	2	0
ofqual algorithm	1.29865e+18	2020-08-26T16:01:40.000Z	7	4
a levels algorithm	1.29865e+18	2020-08-26T16:01:40.000Z	7	4
a-levels algorithm	1.29865e+18	2020-08-26T16:00:59.000Z	0	0
a-levels algorithm	1.29865e+18	2020-08-26T15:59:59.000Z	48	32
a-levels algorithm	1.29865e+18	2020-08-26T15:59:59.000Z	0	0
a-levels algorithm	1.29865e+18	2020-08-26T15:59:44.000Z	1	0
a-levels algorithm	1.29865e+18	2020-08-26T15:59:12.000Z	1	0
a-levels algorithm	1.29865e+18	2020-08-26T15:58:59.000Z	0	0
a-levels algorithm	1.29865e+18	2020-08-26T15:58:58.000Z	1	0
a-levels algorithm	1.29865e+18	2020-08-26T15:58:34.000Z	1	0
a-levels algorithm	1.29865e+18	2020-08-26T15:58:24.000Z	0	0
a-levels algorithm	1.29865e+18	2020-08-26T15:57:06.000Z	1	0
a-level algorithm	1.29865e+18	2020-08-26T15:57:06.000Z	0	0
a-levels algorithm	1.29865e+18	2020-08-26T15:57:06.000Z	0	0
a-levels algorithm	1.29865e+18	2020-08-26T15:56:12.000Z	2	0
a levels algorithm	1.29865e+18	2020-08-26T15:55:00.000Z	0	0
ofqual algorithm	1.29865e+18	2020-08-26T15:54:18.000Z	2	0
a-levels algorithm	1.29865e+18	2020-08-26T15:54:08.000Z	8	4
a-levels algorithm	1.29865e+18	2020-08-26T15:53:24.000Z	663	178
a-levels algorithm	1.29865e+18	2020-08-26T15:52:58.000Z	0	0
a-levels algorithm	1.29865e+18	2020-08-26T15:52:52.000Z	1	1
a-levels algorithm	1.29865e+18	2020-08-26T15:51:48.000Z	8	4
a-levels algorithm	1.29865e+18	2020-08-26T15:51:29.000Z	2	0
a-levels algorithm	1.29865e+18	2020-08-26T15:50:47.000Z	4	1
a-levels algorithm	1.29865e+18	2020-08-26T15:49:15.000Z	0	0
a levels algorithm	1.29865e+18	2020-08-26T15:48:44.000Z	0	0
a-levels algorithm	1.29865e+18	2020-08-26T15:48:44.000Z	0	0
ofqual algorithm	1.29865e+18	2020-08-26T15:48:32.000Z	1	0
ofqual algorithm	1.29865e+18	2020-08-26T15:48:18.000Z	0	0
a-levels algorithm	1.29865e+18	2020-08-26T15:48:05.000Z	2	0
a-levels algorithm	1.29865e+18	2020-08-26T15:48:05.000Z	0	0
a-levels algorithm	1.29865e+18	2020-08-26T15:47:24.000Z	0	0
a-levels algorithm	1.29865e+18	2020-08-26T15:46:41.000Z	0	0
ofqual algorithm	1.29865e+18	2020-08-26T15:46:36.000Z	0	0
a-levels algorithm	1.29865e+18	2020-08-26T15:43:50.000Z	236	91
a-levels algorithm	1.29865e+18	2020-08-26T15:43:48.000Z	62	19
a-level algorithm	1.29865e+18	2020-08-26T15:43:06.000Z	0	0
a-levels algorithm	1.29865e+18	2020-08-26T15:42:44.000Z	0	0
a-level algorithm	1.29865e+18	2020-08-26T15:42:33.000Z	0	0
a-levels algorithm	1.29865e+18	2020-08-26T15:41:25.000Z	1	0
a-levels algorithm	1.29865e+18	2020-08-26T15:40:39.000Z	0	0
a-levels algorithm	1.29865e+18	2020-08-26T15:39:39.000Z	0	0
a-level algorithm	1.29865e+18	2020-08-26T15:39:27.000Z	0	0
a-levels algorithm	1.29865e+18	2020-08-26T15:38:14.000Z	0	0
a-levels algorithm	1.29865e+18	2020-08-26T15:36:22.000Z	0	1
a-levels algorithm	1.29865e+18	2020-08-26T15:35:59.000Z	0	1
a-levels algorithm	1.29865e+18	2020-08-26T15:35:16.000Z	0	0
a-levels algorithm	1.29864e+18	2020-08-26T15:33:53.000Z	1	1
a-levels algorithm	1.29864e+18	2020-08-26T15:33:08.000Z	0	0
a-levels algorithm	1.29864e+18	2020-08-26T15:32:24.000Z	0	0
a-levels algorithm	1.29864e+18	2020-08-26T15:31:08.000Z	0	0
a-levels algorithm	1.29864e+18	2020-08-26T15:31:03.000Z	0	0
a-levels algorithm	1.29864e+18	2020-08-26T15:29:24.000Z	0	0
ofqual algorithm	1.29864e+18	2020-08-26T15:29:16.000Z	0	0
a-levels algorithm	1.29864e+18	2020-08-26T15:28:27.000Z	0	0
a-levels algorithm	1.29864e+18	2020-08-26T15:25:52.000Z	1	0
a-levels algorithm	1.29864e+18	2020-08-26T15:25:01.000Z	0	0
a-levels algorithm	1.29864e+18	2020-08-26T15:24:55.000Z	0	0
a-levels algorithm	1.29864e+18	2020-08-26T15:24:17.000Z	0	0
a-levels algorithm	1.29864e+18	2020-08-26T15:23:58.000Z	0	0
a-levels algorithm	1.29864e+18	2020-08-26T15:21:12.000Z	0	0
a-levels algorithm	1.29864e+18	2020-08-26T15:21:09.000Z	3	2
a-level algorithm	1.29864e+18	2020-08-26T15:20:02.000Z	0	0
ofqual algorithm	1.29864e+18	2020-08-26T15:19:26.000Z	375	176
a-levels algorithm	1.29864e+18	2020-08-26T15:18:48.000Z	4	2
a-levels algorithm	1.29864e+18	2020-08-26T15:18:47.000Z	0	0
a levels algorithm	1.29864e+18	2020-08-26T15:18:32.000Z	0	0
a-levels algorithm	1.29864e+18	2020-08-26T15:18:32.000Z	0	0
a-levels algorithm	1.29864e+18	2020-08-26T15:18:09.000Z	0	0
a-levels algorithm	1.29864e+18	2020-08-26T15:18:02.000Z	0	0
a-levels algorithm	1.29864e+18	2020-08-26T15:18:01.000Z	0	0
a levels algorithm	1.29864e+18	2020-08-26T15:18:00.000Z	1	2
a-levels algorithm	1.29864e+18	2020-08-26T15:18:00.000Z	1	2
a-levels algorithm	1.29864e+18	2020-08-26T15:17:47.000Z	10	3
a-levels algorithm	1.29864e+18	2020-08-26T15:17:25.000Z	0	0
a levels algorithm	1.29864e+18	2020-08-26T15:17:22.000Z	0	0
a-levels algorithm	1.29864e+18	2020-08-26T15:17:22.000Z	0	0
a-levels algorithm	1.29864e+18	2020-08-26T15:17:10.000Z	0	1
ofqual algorithm	1.29864e+18	2020-08-26T15:16:56.000Z	0	0
a-levels algorithm	1.29864e+18	2020-08-26T15:16:56.000Z	0	0
a-levels algorithm	1.29864e+18	2020-08-26T15:15:47.000Z	5	0
a-levels algorithm	1.29864e+18	2020-08-26T15:15:43.000Z	0	0
a-levels algorithm	1.29864e+18	2020-08-26T15:15:37.000Z	0	0
a-levels algorithm	1.29864e+18	2020-08-26T15:15:23.000Z	0	0
a-levels algorithm	1.29864e+18	2020-08-26T15:15:13.000Z	1	0
a-levels algorithm	1.29864e+18	2020-08-26T15:15:12.000Z	0	0
a-levels algorithm	1.29864e+18	2020-08-26T15:14:32.000Z	2	2
a-levels algorithm	1.29864e+18	2020-08-26T15:14:11.000Z	0	0
a-levels algorithm	1.29864e+18	2020-08-26T15:14:10.000Z	0	0
ofqual algorithm	1.29864e+18	2020-08-26T15:14:00.000Z	0	0
a-levels algorithm	1.29864e+18	2020-08-26T15:13:57.000Z	2	2
ofqual algorithm	1.29864e+18	2020-08-26T15:12:59.000Z	0	0
a-levels algorithm	1.29864e+18	2020-08-26T15:12:39.000Z	5	1
a-levels algorithm	1.29864e+18	2020-08-26T15:12:20.000Z	0	0
a-level algorithm	1.29864e+18	2020-08-26T15:12:15.000Z	0	0
a-levels algorithm	1.29864e+18	2020-08-26T15:12:12.000Z	0	0
a-levels algorithm	1.29864e+18	2020-08-26T15:12:07.000Z	0	0
a levels algorithm	1.29864e+18	2020-08-26T15:11:22.000Z	0	0
a-levels algorithm	1.29864e+18	2020-08-26T15:11:18.000Z	948	188
ofqual algorithm	1.29864e+18	2020-08-26T15:10:50.000Z	5	0
a levels algorithm	1.29864e+18	2020-08-26T15:10:45.000Z	0	0
a-levels algorithm	1.29864e+18	2020-08-26T15:10:45.000Z	0	0
a-levels algorithm	1.29864e+18	2020-08-26T15:10:06.000Z	1	2
a levels algorithm	1.29864e+18	2020-08-26T15:10:02.000Z	0	0
ofqual algorithm	1.29864e+18	2020-08-26T15:09:24.000Z	2	2
a-level algorithm	1.29864e+18	2020-08-26T15:08:37.000Z	0	1
ofqual algorithm	1.29864e+18	2020-08-26T15:08:04.000Z	1	0
a-levels algorithm	1.29864e+18	2020-08-26T15:07:58.000Z	1	1
a-levels algorithm	1.29864e+18	2020-08-26T15:07:08.000Z	0	0
a-levels algorithm	1.29864e+18	2020-08-26T15:07:00.000Z	3	0
a-levels algorithm	1.29864e+18	2020-08-26T15:06:19.000Z	1	0
a-levels algorithm	1.29864e+18	2020-08-26T15:05:51.000Z	1	0
a levels algorithm	1.29864e+18	2020-08-26T15:05:40.000Z	0	0
a-levels algorithm	1.29864e+18	2020-08-26T15:05:40.000Z	0	0
a levels algorithm	1.29864e+18	2020-08-26T15:05:33.000Z	0	0
a-levels algorithm	1.29864e+18	2020-08-26T15:05:33.000Z	0	0
a-level algorithm	1.29864e+18	2020-08-26T15:04:44.000Z	2	1
a-levels algorithm	1.29864e+18	2020-08-26T15:04:34.000Z	0	0
ofqual algorithm	1.29864e+18	2020-08-26T15:04:24.000Z	2	1
a-levels algorithm	1.29864e+18	2020-08-26T15:03:37.000Z	1	0
a-levels algorithm	1.29864e+18	2020-08-26T15:03:37.000Z	0	0
a levels algorithm	1.29864e+18	2020-08-26T15:03:28.000Z	0	0
a-levels algorithm	1.29864e+18	2020-08-26T15:03:28.000Z	0	0
a-levels algorithm	1.29864e+18	2020-08-26T15:03:16.000Z	0	0
a levels algorithm	1.29864e+18	2020-08-26T15:03:09.000Z	0	0
a-levels algorithm	1.29864e+18	2020-08-26T15:03:08.000Z	0	0
a-levels algorithm	1.29864e+18	2020-08-26T15:01:59.000Z	0	0
a-levels algorithm	1.29864e+18	2020-08-26T15:01:24.000Z	0	0
a-levels algorithm	1.29864e+18	2020-08-26T15:01:07.000Z	0	0
a-level algorithm	1.29864e+18	2020-08-26T15:00:57.000Z	10	8
a-levels algorithm	1.29864e+18	2020-08-26T15:00:34.000Z	1	1
a-levels algorithm	1.29864e+18	2020-08-26T15:00:02.000Z	0	1
a-levels algorithm	1.29864e+18	2020-08-26T15:00:02.000Z	0	0
ofqual algorithm	1.29864e+18	2020-08-26T15:00:01.000Z	0	0
a-level algorithm	1.29864e+18	2020-08-26T14:57:39.000Z	33	11
a-levels algorithm	1.29864e+18	2020-08-26T14:55:59.000Z	18	1
ofqual algorithm	1.29864e+18	2020-08-26T14:55:38.000Z	3	1
a levels algorithm	1.29864e+18	2020-08-26T14:55:38.000Z	3	1
a-levels algorithm	1.29864e+18	2020-08-26T14:55:38.000Z	3	1
ofqual algorithm	1.29864e+18	2020-08-26T14:55:35.000Z	7	2
a levels algorithm	1.29863e+18	2020-08-26T14:54:08.000Z	0	0
a-level algorithm	1.29863e+18	2020-08-26T14:53:27.000Z	2	4
ofqual algorithm	1.29863e+18	2020-08-26T14:53:12.000Z	0	0
a-levels algorithm	1.29863e+18	2020-08-26T14:52:32.000Z	8	4
a-level algorithm	1.29863e+18	2020-08-26T14:49:55.000Z	0	0
a-levels algorithm	1.29863e+18	2020-08-26T14:43:12.000Z	2	1
ofqual algorithm	1.29863e+18	2020-08-26T14:41:41.000Z	10	3
ofqual algorithm	1.29863e+18	2020-08-26T14:40:43.000Z	1	0
ofqual algorithm	1.29863e+18	2020-08-26T14:35:40.000Z	0	0
a-level algorithm	1.29863e+18	2020-08-26T14:35:40.000Z	0	0
a-levels algorithm	1.29863e+18	2020-08-26T14:35:39.000Z	8	3
ofqual algorithm	1.29863e+18	2020-08-26T14:34:00.000Z	2	0
ofqual algorithm	1.29863e+18	2020-08-26T14:33:11.000Z	0	0
ofqual algorithm	1.29863e+18	2020-08-26T14:30:38.000Z	0	0
a levels algorithm	1.29863e+18	2020-08-26T14:29:38.000Z	1	0
a-level algorithm	1.29863e+18	2020-08-26T14:27:20.000Z	0	0
ofqual algorithm	1.29863e+18	2020-08-26T14:26:45.000Z	0	0
A level algorithm	1.29863e+18	2020-08-26T14:26:27.000Z	0	0
a levels algorithm	1.29863e+18	2020-08-26T14:26:27.000Z	0	0
ofqual algorithm	1.29863e+18	2020-08-26T14:26:22.000Z	2	0
a-levels algorithm	1.29863e+18	2020-08-26T14:26:14.000Z	1	0
ofqual algorithm	1.29863e+18	2020-08-26T14:25:32.000Z	17	12
ofqual algorithm	1.29863e+18	2020-08-26T14:25:28.000Z	0	0
a-level algorithm	1.29863e+18	2020-08-26T14:24:45.000Z	6	1
a-level algorithm	1.29863e+18	2020-08-26T14:23:38.000Z	3	1
ofqual algorithm	1.29863e+18	2020-08-26T14:17:34.000Z	0	0
ofqual algorithm	1.29863e+18	2020-08-26T14:16:19.000Z	0	0
ofqual algorithm	1.29863e+18	2020-08-26T14:15:57.000Z	11	5
ofqual algorithm	1.29862e+18	2020-08-26T14:12:59.000Z	0	0
a-level algorithm	1.29862e+18	2020-08-26T14:11:16.000Z	0	0
A level algorithm	1.29862e+18	2020-08-26T14:11:06.000Z	0	0
a-level algorithm	1.29862e+18	2020-08-26T14:07:21.000Z	0	0
a-levels algorithm	1.29862e+18	2020-08-26T14:06:33.000Z	0	0
ofqual algorithm	1.29862e+18	2020-08-26T14:04:58.000Z	0	0
ofqual algorithm	1.29862e+18	2020-08-26T14:02:59.000Z	3	1
a-level algorithm	1.29862e+18	2020-08-26T14:00:58.000Z	1	0
a levels algorithm	1.29862e+18	2020-08-26T13:55:47.000Z	0	0
a levels algorithm	1.29862e+18	2020-08-26T13:55:43.000Z	0	0
a-level algorithm	1.29862e+18	2020-08-26T13:54:05.000Z	2	2
a-level algorithm	1.29862e+18	2020-08-26T13:36:51.000Z	0	0
ofqual algorithm	1.29861e+18	2020-08-26T13:25:28.000Z	2	1
ofqual algorithm	1.29861e+18	2020-08-26T13:25:00.000Z	0	0
a-level algorithm	1.29861e+18	2020-08-26T13:24:32.000Z	0	0
a levels algorithm	1.29861e+18	2020-08-26T13:21:12.000Z	0	0
A level algorithm	1.29861e+18	2020-08-26T13:18:57.000Z	38	19
ofqual algorithm	1.29861e+18	2020-08-26T13:18:03.000Z	2	2
ofqual algorithm	1.29861e+18	2020-08-26T13:14:50.000Z	18	7
ofqual algorithm	1.29861e+18	2020-08-26T13:08:12.000Z	0	0
ofqual algorithm	1.29861e+18	2020-08-26T13:07:56.000Z	1	0
a-level algorithm	1.29861e+18	2020-08-26T13:05:45.000Z	61	20
ofqual algorithm	1.29861e+18	2020-08-26T13:05:32.000Z	2	2
ofqual algorithm	1.29861e+18	2020-08-26T13:04:24.000Z	0	0
a-level algorithm	1.29861e+18	2020-08-26T13:03:14.000Z	0	0
ofqual algorithm	1.29861e+18	2020-08-26T13:01:47.000Z	0	0
ofqual algorithm	1.29861e+18	2020-08-26T12:59:06.000Z	0	0
ofqual algorithm	1.2986e+18	2020-08-26T12:52:39.000Z	0	0
A level algorithm	1.2986e+18	2020-08-26T12:50:54.000Z	14	9
ofqual algorithm	1.2986e+18	2020-08-26T12:49:17.000Z	0	0
ofqual algorithm	1.2986e+18	2020-08-26T12:49:04.000Z	0	0
a levels algorithm	1.2986e+18	2020-08-26T12:48:40.000Z	2	0
a-level algorithm	1.2986e+18	2020-08-26T12:48:28.000Z	1	0
ofqual algorithm	1.2986e+18	2020-08-26T12:46:22.000Z	5	0
ofqual algorithm	1.2986e+18	2020-08-26T12:44:32.000Z	0	0
a-level algorithm	1.2986e+18	2020-08-26T12:42:05.000Z	1	0
a levels algorithm	1.2986e+18	2020-08-26T12:38:40.000Z	4	3
a-level algorithm	1.2986e+18	2020-08-26T12:36:14.000Z	3	1
A level algorithm	1.2986e+18	2020-08-26T12:34:07.000Z	17	3
ofqual algorithm	1.2986e+18	2020-08-26T12:34:07.000Z	1	0
ofqual algorithm	1.2986e+18	2020-08-26T12:29:11.000Z	2	0
ofqual algorithm	1.2986e+18	2020-08-26T12:25:41.000Z	4	0
ofqual algorithm	1.2986e+18	2020-08-26T12:25:09.000Z	772	271
ofqual algorithm	1.2986e+18	2020-08-26T12:20:03.000Z	0	0
a-level algorithm	1.2986e+18	2020-08-26T12:18:39.000Z	131	75
a-level algorithm	1.2986e+18	2020-08-26T12:18:14.000Z	0	0
ofqual algorithm	1.2986e+18	2020-08-26T12:16:48.000Z	5	0
ofqual algorithm	1.29859e+18	2020-08-26T12:15:31.000Z	0	0
a-level algorithm	1.29859e+18	2020-08-26T12:15:31.000Z	0	0
a-level algorithm	1.29859e+18	2020-08-26T12:12:58.000Z	1	0
ofqual algorithm	1.29859e+18	2020-08-26T12:06:34.000Z	14	10
ofqual algorithm	1.29859e+18	2020-08-26T12:05:35.000Z	0	0
a-levels algorithm	1.29859e+18	2020-08-26T12:04:08.000Z	3	0
a levels algorithm	1.29859e+18	2020-08-26T12:00:01.000Z	2	2
ofqual algorithm	1.29859e+18	2020-08-26T11:57:44.000Z	0	0
ofqual algorithm	1.29859e+18	2020-08-26T11:57:42.000Z	31	9
ofqual algorithm	1.29859e+18	2020-08-26T11:50:07.000Z	0	0
A level algorithm	1.29858e+18	2020-08-26T11:26:23.000Z	2	0
ofqual algorithm	1.29858e+18	2020-08-26T11:13:00.000Z	2	0
a-level algorithm	1.29858e+18	2020-08-26T11:10:13.000Z	1	0
ofqual algorithm	1.29857e+18	2020-08-26T10:53:54.000Z	0	0
a levels algorithm	1.29857e+18	2020-08-26T10:36:01.000Z	3	3
a levels algorithm	1.29857e+18	2020-08-26T10:36:00.000Z	3	1
a-levels algorithm	1.29857e+18	2020-08-26T10:25:04.000Z	0	0
a-level algorithm	1.29857e+18	2020-08-26T10:23:24.000Z	0	0
a-levels algorithm	1.29856e+18	2020-08-26T10:11:07.000Z	1	1
ofqual algorithm	1.29856e+18	2020-08-26T10:08:53.000Z	0	0
a-level algorithm	1.29856e+18	2020-08-26T10:08:53.000Z	0	0
a-level algorithm	1.29856e+18	2020-08-26T10:05:12.000Z	15	9
ofqual algorithm	1.29856e+18	2020-08-26T10:04:54.000Z	5	6
a-level algorithm	1.29856e+18	2020-08-26T10:04:54.000Z	5	6
ofqual algorithm	1.29856e+18	2020-08-26T10:00:51.000Z	1	0
a levels algorithm	1.29856e+18	2020-08-26T09:49:34.000Z	0	0
a levels algorithm	1.29856e+18	2020-08-26T09:47:53.000Z	2	1
ofqual algorithm	1.29855e+18	2020-08-26T09:31:53.000Z	1	0
ofqual algorithm	1.29855e+18	2020-08-26T09:15:32.000Z	5	1
ofqual algorithm	1.29855e+18	2020-08-26T09:07:02.000Z	1	1
ofqual algorithm	1.29854e+18	2020-08-26T08:51:48.000Z	10	4
a-level algorithm	1.29854e+18	2020-08-26T08:51:48.000Z	10	4
ofqual algorithm	1.29854e+18	2020-08-26T08:41:54.000Z	5	1
a-level algorithm	1.29854e+18	2020-08-26T08:28:03.000Z	38	19
a-levels algorithm	1.29854e+18	2020-08-26T08:25:11.000Z	1	0
a-level algorithm	1.29853e+18	2020-08-26T08:06:46.000Z	0	0
ofqual algorithm	1.29853e+18	2020-08-26T08:02:45.000Z	0	0
ofqual algorithm	1.29853e+18	2020-08-26T07:52:44.000Z	0	0
ofqual algorithm	1.29853e+18	2020-08-26T07:50:54.000Z	1	0
a levels algorithm	1.29853e+18	2020-08-26T07:46:57.000Z	0	0
ofqual algorithm	1.29852e+18	2020-08-26T07:35:13.000Z	5	0
ofqual algorithm	1.29852e+18	2020-08-26T07:32:05.000Z	0	0
ofqual algorithm	1.29852e+18	2020-08-26T07:31:33.000Z	0	0
a levels algorithm	1.29852e+18	2020-08-26T07:31:08.000Z	14	9
ofqual algorithm	1.29852e+18	2020-08-26T07:30:46.000Z	7	2
a-levels algorithm	1.29852e+18	2020-08-26T07:30:06.000Z	0	0
ofqual algorithm	1.29852e+18	2020-08-26T07:26:21.000Z	2	0
ofqual algorithm	1.29852e+18	2020-08-26T07:26:01.000Z	1	0
ofqual algorithm	1.29852e+18	2020-08-26T07:18:33.000Z	0	0
ofqual algorithm	1.29852e+18	2020-08-26T07:17:42.000Z	0	0
ofqual algorithm	1.29852e+18	2020-08-26T07:16:58.000Z	0	0
ofqual algorithm	1.29852e+18	2020-08-26T07:14:32.000Z	2	0
ofqual algorithm	1.29852e+18	2020-08-26T07:03:53.000Z	1	1
ofqual algorithm	1.29851e+18	2020-08-26T06:45:09.000Z	1	0
ofqual algorithm	1.29851e+18	2020-08-26T06:34:22.000Z	3	3
a-level algorithm	1.2985e+18	2020-08-26T05:41:07.000Z	0	0
a levels algorithm	1.29849e+18	2020-08-26T05:21:34.000Z	4	0
a-level algorithm	1.29847e+18	2020-08-26T04:17:55.000Z	0	0
ofqual algorithm	1.29847e+18	2020-08-26T04:04:41.000Z	0	0
ofqual algorithm	1.29845e+18	2020-08-26T02:40:33.000Z	0	0
a-level algorithm	1.29845e+18	2020-08-26T02:40:33.000Z	0	0
ofqual algorithm	1.29845e+18	2020-08-26T02:22:25.000Z	0	0
ofqual algorithm	1.29844e+18	2020-08-26T01:53:45.000Z	3	0
a-level algorithm	1.29843e+18	2020-08-26T01:26:00.000Z	0	0
ofqual algorithm	1.29842e+18	2020-08-26T00:40:11.000Z	1	1
ofqual algorithm	1.29842e+18	2020-08-26T00:30:18.000Z	0	0
a levels algorithm	1.29841e+18	2020-08-25T23:52:30.000Z	0	0
a-levels algorithm	1.29841e+18	2020-08-25T23:52:30.000Z	0	0
ofqual algorithm	1.2984e+18	2020-08-25T23:01:17.000Z	12	0
ofqual algorithm	1.29839e+18	2020-08-25T22:55:38.000Z	1	0
ofqual algorithm	1.29839e+18	2020-08-25T22:50:02.000Z	0	1
ofqual algorithm	1.29839e+18	2020-08-25T22:37:46.000Z	2	0
ofqual algorithm	1.29839e+18	2020-08-25T22:36:22.000Z	0	0
ofqual algorithm	1.29839e+18	2020-08-25T22:33:23.000Z	2	0
ofqual algorithm	1.29839e+18	2020-08-25T22:26:45.000Z	4	3
ofqual algorithm	1.29838e+18	2020-08-25T22:16:30.000Z	2	0
ofqual algorithm	1.29838e+18	2020-08-25T22:07:14.000Z	0	0
ofqual algorithm	1.29838e+18	2020-08-25T21:58:25.000Z	3	2
ofqual algorithm	1.29838e+18	2020-08-25T21:55:58.000Z	1	0
ofqual algorithm	1.29838e+18	2020-08-25T21:53:17.000Z	0	0
A level algorithm	1.29838e+18	2020-08-25T21:51:15.000Z	0	0
ofqual algorithm	1.29838e+18	2020-08-25T21:50:28.000Z	0	1
ofqual algorithm	1.29838e+18	2020-08-25T21:43:13.000Z	1	1
ofqual algorithm	1.29837e+18	2020-08-25T21:37:48.000Z	0	0
ofqual algorithm	1.29837e+18	2020-08-25T21:34:49.000Z	0	0
ofqual algorithm	1.29837e+18	2020-08-25T21:17:01.000Z	0	0
a levels algorithm	1.29837e+18	2020-08-25T21:17:01.000Z	0	0
ofqual algorithm	1.29837e+18	2020-08-25T21:16:32.000Z	0	0
ofqual algorithm	1.29837e+18	2020-08-25T21:16:14.000Z	0	0
a-level algorithm	1.29837e+18	2020-08-25T21:16:14.000Z	0	0
a levels algorithm	1.29837e+18	2020-08-25T21:08:49.000Z	63	0
ofqual algorithm	1.29837e+18	2020-08-25T21:02:42.000Z	0	0
ofqual algorithm	1.29837e+18	2020-08-25T21:02:18.000Z	9	3
ofqual algorithm	1.29836e+18	2020-08-25T20:37:06.000Z	6	4
ofqual algorithm	1.29836e+18	2020-08-25T20:35:23.000Z	0	0
ofqual algorithm	1.29836e+18	2020-08-25T20:32:51.000Z	0	0
a levels algorithm	1.29836e+18	2020-08-25T20:31:35.000Z	2	0
a-level algorithm	1.29836e+18	2020-08-25T20:30:26.000Z	0	0
ofqual algorithm	1.29836e+18	2020-08-25T20:22:53.000Z	2	1
a-level algorithm	1.29835e+18	2020-08-25T19:50:25.000Z	1	0
ofqual algorithm	1.29835e+18	2020-08-25T19:49:43.000Z	1	0
a-level algorithm	1.29835e+18	2020-08-25T19:49:10.000Z	0	0
ofqual algorithm	1.29834e+18	2020-08-25T19:38:59.000Z	1	0
A level algorithm	1.29834e+18	2020-08-25T19:31:16.000Z	0	0
ofqual algorithm	1.29834e+18	2020-08-25T19:20:50.000Z	0	0
a-level algorithm	1.29834e+18	2020-08-25T19:09:57.000Z	16	10
ofqual algorithm	1.29834e+18	2020-08-25T19:03:59.000Z	1	0
ofqual algorithm	1.29833e+18	2020-08-25T18:52:26.000Z	0	0
ofqual algorithm	1.29833e+18	2020-08-25T18:51:43.000Z	6	1
ofqual algorithm	1.29833e+18	2020-08-25T18:49:41.000Z	0	0
ofqual algorithm	1.29833e+18	2020-08-25T18:49:22.000Z	0	0
ofqual algorithm	1.29833e+18	2020-08-25T18:47:02.000Z	0	0
ofqual algorithm	1.29833e+18	2020-08-25T18:45:51.000Z	0	0
ofqual algorithm	1.29833e+18	2020-08-25T18:43:12.000Z	2	0
ofqual algorithm	1.29833e+18	2020-08-25T18:35:58.000Z	0	0
ofqual algorithm	1.29833e+18	2020-08-25T18:32:15.000Z	0	0
ofqual algorithm	1.29833e+18	2020-08-25T18:28:24.000Z	1	0
ofqual algorithm	1.29833e+18	2020-08-25T18:24:07.000Z	0	0
a-level algorithm	1.29832e+18	2020-08-25T18:22:38.000Z	1	0
a levels algorithm	1.29832e+18	2020-08-25T18:21:25.000Z	0	0
ofqual algorithm	1.29832e+18	2020-08-25T18:21:19.000Z	3	2
ofqual algorithm	1.29832e+18	2020-08-25T18:13:32.000Z	0	0
ofqual algorithm	1.29832e+18	2020-08-25T18:12:34.000Z	0	0
ofqual algorithm	1.29832e+18	2020-08-25T18:10:36.000Z	68	24
a-level algorithm	1.29832e+18	2020-08-25T18:10:10.000Z	1	0
a-level algorithm	1.29832e+18	2020-08-25T18:10:05.000Z	2	1
ofqual algorithm	1.29832e+18	2020-08-25T18:09:17.000Z	0	0
ofqual algorithm	1.29832e+18	2020-08-25T18:04:10.000Z	0	0
ofqual algorithm	1.29832e+18	2020-08-25T17:56:19.000Z	2	0
a-level algorithm	1.29832e+18	2020-08-25T17:56:16.000Z	4	0
ofqual algorithm	1.29832e+18	2020-08-25T17:55:35.000Z	19	16
ofqual algorithm	1.29832e+18	2020-08-25T17:51:44.000Z	0	0
ofqual algorithm	1.29831e+18	2020-08-25T17:41:47.000Z	0	0
ofqual algorithm	1.29831e+18	2020-08-25T17:37:05.000Z	1	0
a-levels algorithm	1.29831e+18	2020-08-25T17:37:05.000Z	1	0
ofqual algorithm	1.29831e+18	2020-08-25T17:35:04.000Z	0	0
A level algorithm	1.29831e+18	2020-08-25T17:35:04.000Z	0	0
a-level algorithm	1.29831e+18	2020-08-25T17:35:04.000Z	0	0
ofqual algorithm	1.29831e+18	2020-08-25T17:33:24.000Z	4	0
ofqual algorithm	1.29831e+18	2020-08-25T17:31:09.000Z	2	1
ofqual algorithm	1.29831e+18	2020-08-25T17:31:08.000Z	10	1
ofqual algorithm	1.29831e+18	2020-08-25T17:30:19.000Z	0	0
a-level algorithm	1.29831e+18	2020-08-25T17:30:19.000Z	0	0
ofqual algorithm	1.29831e+18	2020-08-25T17:30:03.000Z	0	0
ofqual algorithm	1.29831e+18	2020-08-25T17:28:05.000Z	51	6
ofqual algorithm	1.29831e+18	2020-08-25T17:27:26.000Z	0	0
ofqual algorithm	1.29831e+18	2020-08-25T17:24:18.000Z	0	0
ofqual algorithm	1.29831e+18	2020-08-25T17:19:52.000Z	4	0
ofqual algorithm	1.29831e+18	2020-08-25T17:19:06.000Z	4	1
ofqual algorithm	1.29831e+18	2020-08-25T17:16:38.000Z	0	1
ofqual algorithm	1.29831e+18	2020-08-25T17:16:04.000Z	7	1
ofqual algorithm	1.29831e+18	2020-08-25T17:12:40.000Z	1	0
ofqual algorithm	1.29831e+18	2020-08-25T17:11:20.000Z	17	8
ofqual algorithm	1.29831e+18	2020-08-25T17:10:12.000Z	0	0
ofqual algorithm	1.29831e+18	2020-08-25T17:08:40.000Z	0	0
ofqual algorithm	1.29831e+18	2020-08-25T17:06:09.000Z	0	0
ofqual algorithm	1.29831e+18	2020-08-25T17:04:13.000Z	0	0
ofqual algorithm	1.2983e+18	2020-08-25T17:03:06.000Z	0	0
ofqual algorithm	1.2983e+18	2020-08-25T17:03:01.000Z	5	0
ofqual algorithm	1.2983e+18	2020-08-25T17:01:46.000Z	7	6
ofqual algorithm	1.2983e+18	2020-08-25T17:01:44.000Z	0	0
ofqual algorithm	1.2983e+18	2020-08-25T16:59:20.000Z	2228	265
ofqual algorithm	1.2983e+18	2020-08-25T16:52:53.000Z	1	0
ofqual algorithm	1.2983e+18	2020-08-25T16:52:33.000Z	5	0
a-level algorithm	1.2983e+18	2020-08-25T16:48:26.000Z	0	0
ofqual algorithm	1.2983e+18	2020-08-25T16:45:59.000Z	16	11
ofqual algorithm	1.2983e+18	2020-08-25T16:45:07.000Z	0	0
ofqual algorithm	1.2983e+18	2020-08-25T16:45:00.000Z	13	10
A level algorithm	1.2983e+18	2020-08-25T16:45:00.000Z	13	10
a-level algorithm	1.2983e+18	2020-08-25T16:45:00.000Z	13	10
ofqual algorithm	1.2983e+18	2020-08-25T16:39:03.000Z	8	1
ofqual algorithm	1.2983e+18	2020-08-25T16:31:27.000Z	0	0
ofqual algorithm	1.2983e+18	2020-08-25T16:26:13.000Z	0	0
ofqual algorithm	1.2983e+18	2020-08-25T16:26:03.000Z	0	0
ofqual algorithm	1.29829e+18	2020-08-25T16:22:24.000Z	0	0
A level algorithm	1.29829e+18	2020-08-25T16:19:36.000Z	2	0
ofqual algorithm	1.29829e+18	2020-08-25T16:16:10.000Z	3	1
ofqual algorithm	1.29829e+18	2020-08-25T16:16:06.000Z	1	0
ofqual algorithm	1.29829e+18	2020-08-25T16:14:40.000Z	0	0
ofqual algorithm	1.29829e+18	2020-08-25T16:07:47.000Z	0	0
ofqual algorithm	1.29829e+18	2020-08-25T16:04:16.000Z	0	0
ofqual algorithm	1.29829e+18	2020-08-25T16:03:16.000Z	0	0
ofqual algorithm	1.29829e+18	2020-08-25T16:03:15.000Z	0	0
ofqual algorithm	1.29829e+18	2020-08-25T16:00:17.000Z	1	0
ofqual algorithm	1.29829e+18	2020-08-25T15:58:27.000Z	3	0
ofqual algorithm	1.29829e+18	2020-08-25T15:56:59.000Z	0	0
ofqual algorithm	1.29829e+18	2020-08-25T15:54:59.000Z	1	1
ofqual algorithm	1.29829e+18	2020-08-25T15:54:02.000Z	3	0
ofqual algorithm	1.29829e+18	2020-08-25T15:49:51.000Z	0	0
ofqual algorithm	1.29829e+18	2020-08-25T15:44:12.000Z	0	0
ofqual algorithm	1.29828e+18	2020-08-25T15:40:43.000Z	0	0
ofqual algorithm	1.29828e+18	2020-08-25T15:39:20.000Z	8	1
ofqual algorithm	1.29828e+18	2020-08-25T15:38:12.000Z	0	0
ofqual algorithm	1.29828e+18	2020-08-25T15:37:18.000Z	0	0
ofqual algorithm	1.29828e+18	2020-08-25T15:35:41.000Z	18	3
ofqual algorithm	1.29828e+18	2020-08-25T15:34:55.000Z	0	0
ofqual algorithm	1.29828e+18	2020-08-25T15:33:45.000Z	1	0
ofqual algorithm	1.29828e+18	2020-08-25T15:32:47.000Z	0	0
ofqual algorithm	1.29828e+18	2020-08-25T15:31:07.000Z	1	1
ofqual algorithm	1.29828e+18	2020-08-25T15:28:50.000Z	8	7
ofqual algorithm	1.29828e+18	2020-08-25T15:27:53.000Z	3	0
ofqual algorithm	1.29828e+18	2020-08-25T15:27:21.000Z	3	0
ofqual algorithm	1.29828e+18	2020-08-25T15:24:25.000Z	0	0
ofqual algorithm	1.29828e+18	2020-08-25T15:23:21.000Z	0	0
ofqual algorithm	1.29828e+18	2020-08-25T15:22:56.000Z	0	0
ofqual algorithm	1.29828e+18	2020-08-25T15:21:42.000Z	0	0
ofqual algorithm	1.29828e+18	2020-08-25T15:20:33.000Z	0	0
ofqual algorithm	1.29828e+18	2020-08-25T15:19:33.000Z	2	0
a-level algorithm	1.29828e+18	2020-08-25T15:18:46.000Z	3	1
ofqual algorithm	1.29828e+18	2020-08-25T15:17:20.000Z	1	0
ofqual algorithm	1.29828e+18	2020-08-25T15:14:46.000Z	1	0
ofqual algorithm	1.29828e+18	2020-08-25T15:13:50.000Z	0	0
ofqual algorithm	1.29828e+18	2020-08-25T15:12:43.000Z	0	0
ofqual algorithm	1.29828e+18	2020-08-25T15:12:24.000Z	0	0
ofqual algorithm	1.29828e+18	2020-08-25T15:10:27.000Z	2	0
ofqual algorithm	1.29828e+18	2020-08-25T15:08:32.000Z	0	0
ofqual algorithm	1.29828e+18	2020-08-25T15:06:27.000Z	0	0
ofqual algorithm	1.29828e+18	2020-08-25T15:05:46.000Z	1	0
ofqual algorithm	1.29828e+18	2020-08-25T15:05:28.000Z	4	0
ofqual algorithm	1.29828e+18	2020-08-25T15:04:39.000Z	0	0
ofqual algorithm	1.29827e+18	2020-08-25T15:02:38.000Z	0	1
ofqual algorithm	1.29827e+18	2020-08-25T15:02:15.000Z	0	0
ofqual algorithm	1.29827e+18	2020-08-25T15:01:58.000Z	1	0
ofqual algorithm	1.29827e+18	2020-08-25T14:59:51.000Z	0	0
ofqual algorithm	1.29827e+18	2020-08-25T14:58:44.000Z	0	0
ofqual algorithm	1.29827e+18	2020-08-25T14:55:49.000Z	0	0
ofqual algorithm	1.29827e+18	2020-08-25T14:54:54.000Z	0	0
ofqual algorithm	1.29827e+18	2020-08-25T14:54:53.000Z	1	0
ofqual algorithm	1.29827e+18	2020-08-25T14:53:47.000Z	2	0
ofqual algorithm	1.29827e+18	2020-08-25T14:53:15.000Z	0	0
ofqual algorithm	1.29827e+18	2020-08-25T14:52:55.000Z	0	0
ofqual algorithm	1.29827e+18	2020-08-25T14:52:47.000Z	0	0
a-level algorithm	1.29827e+18	2020-08-25T14:52:00.000Z	3	1
ofqual algorithm	1.29827e+18	2020-08-25T14:51:11.000Z	0	0
ofqual algorithm	1.29827e+18	2020-08-25T14:50:50.000Z	1	0
ofqual algorithm	1.29827e+18	2020-08-25T14:50:30.000Z	1	0
ofqual algorithm	1.29827e+18	2020-08-25T14:50:15.000Z	0	0
ofqual algorithm	1.29827e+18	2020-08-25T14:49:58.000Z	0	0
ofqual algorithm	1.29827e+18	2020-08-25T14:49:21.000Z	0	0
ofqual algorithm	1.29827e+18	2020-08-25T14:48:38.000Z	34	37
ofqual algorithm	1.29827e+18	2020-08-25T14:48:21.000Z	1	0
ofqual algorithm	1.29827e+18	2020-08-25T14:45:06.000Z	0	0
a-levels algorithm	1.29827e+18	2020-08-25T14:45:06.000Z	0	0
a levels algorithm	1.29827e+18	2020-08-25T14:43:29.000Z	3	3
ofqual algorithm	1.29827e+18	2020-08-25T14:42:58.000Z	3	0
ofqual algorithm	1.29827e+18	2020-08-25T14:42:48.000Z	0	0
ofqual algorithm	1.29827e+18	2020-08-25T14:42:48.000Z	0	0
a levels algorithm	1.29827e+18	2020-08-25T14:42:48.000Z	0	0
ofqual algorithm	1.29827e+18	2020-08-25T14:42:29.000Z	15	11
ofqual algorithm	1.29827e+18	2020-08-25T14:42:05.000Z	22	10
ofqual algorithm	1.29827e+18	2020-08-25T14:41:42.000Z	53	23
ofqual algorithm	1.29827e+18	2020-08-25T14:41:26.000Z	7	1
ofqual algorithm	1.29827e+18	2020-08-25T14:39:15.000Z	110	11
ofqual algorithm	1.29827e+18	2020-08-25T14:38:26.000Z	0	1
ofqual algorithm	1.29827e+18	2020-08-25T14:36:51.000Z	0	0
ofqual algorithm	1.29827e+18	2020-08-25T14:35:54.000Z	0	0
ofqual algorithm	1.29827e+18	2020-08-25T14:34:09.000Z	1	2
ofqual algorithm	1.29827e+18	2020-08-25T14:33:14.000Z	5	4
ofqual algorithm	1.29827e+18	2020-08-25T14:31:38.000Z	0	0
ofqual algorithm	1.29827e+18	2020-08-25T14:31:07.000Z	4	1
ofqual algorithm	1.29827e+18	2020-08-25T14:28:16.000Z	0	0
ofqual algorithm	1.29827e+18	2020-08-25T14:27:28.000Z	0	1
a-levels algorithm	1.29827e+18	2020-08-25T14:25:39.000Z	0	0
ofqual algorithm	1.29826e+18	2020-08-25T14:20:21.000Z	3	2
a-levels algorithm	1.29826e+18	2020-08-25T14:20:21.000Z	3	2
a-levels algorithm	1.29826e+18	2020-08-25T14:02:30.000Z	0	0
a levels algorithm	1.29826e+18	2020-08-25T14:00:57.000Z	0	1
A level algorithm	1.29826e+18	2020-08-25T14:00:00.000Z	1	0
a-level algorithm	1.29826e+18	2020-08-25T14:00:00.000Z	1	0
ofqual algorithm	1.29826e+18	2020-08-25T13:46:40.000Z	2	0
a levels algorithm	1.29826e+18	2020-08-25T13:46:40.000Z	2	0
ofqual algorithm	1.29825e+18	2020-08-25T13:40:30.000Z	0	0
a-levels algorithm	1.29825e+18	2020-08-25T13:40:30.000Z	0	0
ofqual algorithm	1.29825e+18	2020-08-25T13:39:33.000Z	1	0
a-levels algorithm	1.29825e+18	2020-08-25T13:28:36.000Z	1	0
ofqual algorithm	1.29825e+18	2020-08-25T13:15:27.000Z	0	0
a-level algorithm	1.29824e+18	2020-08-25T13:05:02.000Z	0	0
a-levels algorithm	1.29824e+18	2020-08-25T13:02:07.000Z	3	0
a-level algorithm	1.29824e+18	2020-08-25T12:51:05.000Z	2	1
ofqual algorithm	1.29824e+18	2020-08-25T12:37:06.000Z	0	3
ofqual algorithm	1.29824e+18	2020-08-25T12:31:55.000Z	0	0
ofqual algorithm	1.29824e+18	2020-08-25T12:25:36.000Z	0	0
a levels algorithm	1.29824e+18	2020-08-25T12:25:36.000Z	0	0
a-levels algorithm	1.29824e+18	2020-08-25T12:25:36.000Z	0	0
A level algorithm	1.29823e+18	2020-08-25T12:15:11.000Z	2	0
a-level algorithm	1.29823e+18	2020-08-25T12:15:11.000Z	2	0
a-level algorithm	1.29823e+18	2020-08-25T12:10:28.000Z	0	0
a-levels algorithm	1.29823e+18	2020-08-25T12:07:19.000Z	0	0
a-level algorithm	1.29823e+18	2020-08-25T12:02:53.000Z	1	0
a levels algorithm	1.29823e+18	2020-08-25T11:54:00.000Z	3	1
a-level algorithm	1.29823e+18	2020-08-25T11:54:00.000Z	3	1
ofqual algorithm	1.29823e+18	2020-08-25T11:51:43.000Z	0	0
a levels algorithm	1.29823e+18	2020-08-25T11:51:43.000Z	0	0
ofqual algorithm	1.29823e+18	2020-08-25T11:49:38.000Z	1	2
a levels algorithm	1.29823e+18	2020-08-25T11:49:38.000Z	1	2
a levels algorithm	1.29822e+18	2020-08-25T11:21:48.000Z	5	3
a-levels algorithm	1.29821e+18	2020-08-25T10:55:02.000Z	0	0
a levels algorithm	1.29821e+18	2020-08-25T10:45:36.000Z	5	2
a levels algorithm	1.29821e+18	2020-08-25T10:35:25.000Z	0	0
a-levels algorithm	1.29821e+18	2020-08-25T10:35:25.000Z	0	0
ofqual algorithm	1.2982e+18	2020-08-25T10:24:40.000Z	2	0
a levels algorithm	1.2982e+18	2020-08-25T10:24:40.000Z	2	0
a-level algorithm	1.2982e+18	2020-08-25T10:10:21.000Z	0	0
ofqual algorithm	1.2982e+18	2020-08-25T10:05:12.000Z	8	2
ofqual algorithm	1.2982e+18	2020-08-25T10:01:43.000Z	5	4
a levels algorithm	1.2982e+18	2020-08-25T10:01:43.000Z	5	4
a-level algorithm	1.2982e+18	2020-08-25T09:47:48.000Z	0	0
a levels algorithm	1.29819e+18	2020-08-25T09:42:26.000Z	0	1
a-levels algorithm	1.29819e+18	2020-08-25T09:42:26.000Z	0	1
ofqual algorithm	1.29819e+18	2020-08-25T09:42:06.000Z	0	0
ofqual algorithm	1.29819e+18	2020-08-25T09:16:32.000Z	0	0
ofqual algorithm	1.29819e+18	2020-08-25T09:11:33.000Z	0	0
A level algorithm	1.29818e+18	2020-08-25T08:55:13.000Z	1	0
a-levels algorithm	1.29818e+18	2020-08-25T08:47:24.000Z	12	7
ofqual algorithm	1.29818e+18	2020-08-25T08:43:17.000Z	0	0
ofqual algorithm	1.29818e+18	2020-08-25T08:38:53.000Z	0	0
ofqual algorithm	1.29818e+18	2020-08-25T08:30:24.000Z	0	0
A level algorithm	1.29817e+18	2020-08-25T08:18:36.000Z	14	3
ofqual algorithm	1.29817e+18	2020-08-25T08:14:21.000Z	17	19
ofqual algorithm	1.29816e+18	2020-08-25T07:37:11.000Z	0	0
ofqual algorithm	1.29816e+18	2020-08-25T07:31:21.000Z	4	1
ofqual algorithm	1.29816e+18	2020-08-25T07:15:37.000Z	2	0
ofqual algorithm	1.29816e+18	2020-08-25T07:08:18.000Z	3	3
ofqual algorithm	1.29816e+18	2020-08-25T07:08:01.000Z	0	0
ofqual algorithm	1.29815e+18	2020-08-25T07:00:04.000Z	7	8
ofqual algorithm	1.29815e+18	2020-08-25T06:57:04.000Z	1	1
ofqual algorithm	1.29815e+18	2020-08-25T06:51:49.000Z	2	2
a levels algorithm	1.29815e+18	2020-08-25T06:44:22.000Z	0	0
ofqual algorithm	1.29815e+18	2020-08-25T06:39:51.000Z	3	0
A level algorithm	1.29814e+18	2020-08-25T06:11:44.000Z	0	0
ofqual algorithm	1.29814e+18	2020-08-25T06:07:37.000Z	0	0
ofqual algorithm	1.29814e+18	2020-08-25T06:07:34.000Z	0	0
a-level algorithm	1.29813e+18	2020-08-25T05:43:12.000Z	0	0
ofqual algorithm	1.29813e+18	2020-08-25T05:42:20.000Z	0	0
ofqual algorithm	1.29813e+18	2020-08-25T05:32:46.000Z	5	2
A level algorithm	1.29812e+18	2020-08-25T04:48:45.000Z	0	0
a-level algorithm	1.29812e+18	2020-08-25T04:48:45.000Z	0	0
ofqual algorithm	1.29808e+18	2020-08-25T02:21:32.000Z	0	0
a-levels algorithm	1.29807e+18	2020-08-25T01:31:03.000Z	0	0
ofqual algorithm	1.29805e+18	2020-08-25T00:03:31.000Z	1	0
ofqual algorithm	1.29805e+18	2020-08-25T00:02:48.000Z	0	0
ofqual algorithm	1.29805e+18	2020-08-24T23:59:49.000Z	0	1
ofqual algorithm	1.29804e+18	2020-08-24T23:36:42.000Z	0	0
a-level algorithm	1.29804e+18	2020-08-24T23:13:12.000Z	0	0
ofqual algorithm	1.29804e+18	2020-08-24T23:11:11.000Z	0	0
ofqual algorithm	1.29803e+18	2020-08-24T23:03:42.000Z	22	5
ofqual algorithm	1.29803e+18	2020-08-24T23:02:20.000Z	0	0
ofqual algorithm	1.29803e+18	2020-08-24T22:44:58.000Z	0	1
ofqual algorithm	1.29803e+18	2020-08-24T22:40:55.000Z	0	0
ofqual algorithm	1.29802e+18	2020-08-24T22:27:04.000Z	1	0
ofqual algorithm	1.29802e+18	2020-08-24T22:23:18.000Z	23	7
ofqual algorithm	1.29802e+18	2020-08-24T22:11:43.000Z	0	0
ofqual algorithm	1.29802e+18	2020-08-24T22:05:31.000Z	0	0
a-level algorithm	1.29802e+18	2020-08-24T22:02:50.000Z	3	1
ofqual algorithm	1.29801e+18	2020-08-24T21:50:35.000Z	4	4
ofqual algorithm	1.29801e+18	2020-08-24T21:34:07.000Z	0	0
ofqual algorithm	1.29801e+18	2020-08-24T21:29:51.000Z	0	0
ofqual algorithm	1.298e+18	2020-08-24T20:53:26.000Z	0	0
ofqual algorithm	1.298e+18	2020-08-24T20:39:04.000Z	0	0
ofqual algorithm	1.298e+18	2020-08-24T20:38:27.000Z	5	2
ofqual algorithm	1.298e+18	2020-08-24T20:36:12.000Z	5	2
A level algorithm	1.29799e+18	2020-08-24T20:30:00.000Z	3	1
a-level algorithm	1.29799e+18	2020-08-24T20:30:00.000Z	3	1
a levels algorithm	1.29799e+18	2020-08-24T20:24:11.000Z	1	0
A level algorithm	1.29799e+18	2020-08-24T20:23:40.000Z	0	0
ofqual algorithm	1.29799e+18	2020-08-24T20:12:35.000Z	0	0
ofqual algorithm	1.29799e+18	2020-08-24T20:09:01.000Z	8	3
a-levels algorithm	1.29798e+18	2020-08-24T19:13:02.000Z	0	0
ofqual algorithm	1.29797e+18	2020-08-24T19:05:04.000Z	17	5
a-level algorithm	1.29797e+18	2020-08-24T19:02:54.000Z	1	0
ofqual algorithm	1.29797e+18	2020-08-24T19:00:46.000Z	82	36
ofqual algorithm	1.29797e+18	2020-08-24T19:00:10.000Z	0	0
a levels algorithm	1.29797e+18	2020-08-24T19:00:10.000Z	0	0
a-levels algorithm	1.29796e+18	2020-08-24T18:04:50.000Z	1	0
ofqual algorithm	1.29795e+18	2020-08-24T17:38:10.000Z	0	0
a-levels algorithm	1.29795e+18	2020-08-24T17:35:08.000Z	0	0
a levels algorithm	1.29795e+18	2020-08-24T17:30:00.000Z	0	1
a-levels algorithm	1.29795e+18	2020-08-24T17:25:02.000Z	0	0
a-level algorithm	1.29795e+18	2020-08-24T17:21:27.000Z	3	3
ofqual algorithm	1.29795e+18	2020-08-24T17:13:02.000Z	0	0
ofqual algorithm	1.29794e+18	2020-08-24T16:56:26.000Z	23	21
ofqual algorithm	1.29794e+18	2020-08-24T16:53:59.000Z	267	251
A level algorithm	1.29794e+18	2020-08-24T16:50:03.000Z	0	0
ofqual algorithm	1.29794e+18	2020-08-24T16:49:16.000Z	0	0
ofqual algorithm	1.29794e+18	2020-08-24T16:45:10.000Z	3	3
ofqual algorithm	1.29793e+18	2020-08-24T16:29:29.000Z	0	0
a levels algorithm	1.29793e+18	2020-08-24T16:29:29.000Z	0	0
a-levels algorithm	1.29793e+18	2020-08-24T16:18:51.000Z	1	0
A level algorithm	1.29793e+18	2020-08-24T16:06:21.000Z	1	1
ofqual algorithm	1.29793e+18	2020-08-24T16:02:35.000Z	0	0
A level algorithm	1.29793e+18	2020-08-24T16:02:29.000Z	2	0
a-level algorithm	1.29793e+18	2020-08-24T16:02:29.000Z	2	0
a levels algorithm	1.29793e+18	2020-08-24T16:00:58.000Z	0	1
ofqual algorithm	1.29793e+18	2020-08-24T15:56:25.000Z	0	0
ofqual algorithm	1.29792e+18	2020-08-24T15:42:21.000Z	3	4
a-level algorithm	1.29792e+18	2020-08-24T15:33:05.000Z	0	0
ofqual algorithm	1.29792e+18	2020-08-24T15:31:35.000Z	0	0
ofqual algorithm	1.29792e+18	2020-08-24T15:31:08.000Z	2	0
a levels algorithm	1.29792e+18	2020-08-24T15:30:00.000Z	0	1
A level algorithm	1.29792e+18	2020-08-24T15:27:18.000Z	17	10
a levels algorithm	1.29791e+18	2020-08-24T15:00:01.000Z	0	1
ofqual algorithm	1.29791e+18	2020-08-24T14:59:03.000Z	0	0
a-level algorithm	1.29791e+18	2020-08-24T14:57:55.000Z	2	6
ofqual algorithm	1.29791e+18	2020-08-24T14:42:52.000Z	0	0
ofqual algorithm	1.29791e+18	2020-08-24T14:37:37.000Z	0	0
ofqual algorithm	1.29791e+18	2020-08-24T14:36:51.000Z	1	0
a levels algorithm	1.29791e+18	2020-08-24T14:36:51.000Z	1	0
ofqual algorithm	1.29791e+18	2020-08-24T14:35:14.000Z	16	2
ofqual algorithm	1.2979e+18	2020-08-24T14:33:44.000Z	4	4
A level algorithm	1.2979e+18	2020-08-24T14:12:37.000Z	1	0
A level algorithm	1.2979e+18	2020-08-24T14:02:52.000Z	1	0
a levels algorithm	1.2979e+18	2020-08-24T14:01:18.000Z	0	0
ofqual algorithm	1.29789e+18	2020-08-24T13:54:09.000Z	1	0
a-level algorithm	1.29789e+18	2020-08-24T13:50:47.000Z	1	0
ofqual algorithm	1.29789e+18	2020-08-24T13:45:04.000Z	0	0
[truncated: 16,239 more rows]
