# Supplementary material for: Critical reflections on three popular computational linguistic approaches to examine Twitter discourses
Source: PeerJ Comput Sci. 2023 Jan 30;9:e1211. doi: 10.7717/peerj-cs.1211 (PMC10280252; doi:10.7717/peerj-cs.1211)
Supplement: Supplemental Information 1 [file peerj-cs-09-1211-s001.zip › Supplementary_Material_PeerJ_Oct22/Supplementary Material/Sentiment Analysis VADER cleaned data OALA/Aug 12.csv]

	User_name	Time	Location	description_lengths	scores	compound	Sentiment	temp_list	Emotion
0	1.2937E+18	2020-08-12T23:57:54.000Z		55	{'neg': 0.112, 'neu': 0.888, 'pos': 0.0, 'compound': -0.7096}	-0.7096	Negative	["i've", 'seen', 'a', 'lot', 'of', 'reports', 'coming', 'out', 'of', 'pakistan,', 'with', 'a-level', 'students', 'distraught', 'over', 'grades', 'that', "don't", 'reflect', 'the', 'work', 'they', 'put', 'in,', 'and', 'the', 'lack', 'of', 'transparency', 'from', 'schools', 'regarding', 'the', '"evidence"', 'they', 'sent', 'to', 'cie', 'about', 'each', 'student', 'to', 'be', 'run', 'thru', 'an', 'u…	negative
1	1.29369E+18	2020-08-12T23:39:06.000Z		28	{'neg': 0.0, 'neu': 0.857, 'pos': 0.143, 'compound': 0.6124}	0.6124	Positive	['me', 'at', 'ofqual,', 'the', 'algorithm', 'and', 'just', 'generally', 'the', 'entire', 'government', 'because', 'of', 'the', 'shit', 'show', 'that', 'is', 'the', 'british', 'education', 'system', '#alevels2020', '#alevelresults', 'https://t.co/wun3xjhi0c']	trust
2	1.29368E+18	2020-08-12T22:50:43.000Z		8	{'neg': 0.0, 'neu': 1.0, 'pos': 0.0, 'compound': 0.0}	0	Neutral	['student', 'grading', 'by', 'algorithm', 'https://t.co/gfbzgzpzbf']	No emotion
3	1.29368E+18	2020-08-12T22:40:15.000Z		29	{'neg': 0.0, 'neu': 1.0, 'pos': 0.0, 'compound': 0.0}	0	Neutral	['a-levels', '2020', '-', '�most', 'grades', 'are', 'not', 'based', 'on', 'teacher', 'assessed', 'grades�', '-', 'the', 'ranking', 'and', 'algorithm', '(schools�', 'prior', 'performance)', 'are', 'what', 'count', 'in', 'most', 'cases', 'https://t.co/jswljvxvxg']	trust
4	1.29368E+18	2020-08-12T22:40:15.000Z		29	{'neg': 0.0, 'neu': 1.0, 'pos': 0.0, 'compound': 0.0}	0	Neutral	['a-levels', '2020', '-', '�most', 'grades', 'are', 'not', 'based', 'on', 'teacher', 'assessed', 'grades�', '-', 'the', 'ranking', 'and', 'algorithm', '(schools�', 'prior', 'performance)', 'are', 'what', 'count', 'in', 'most', 'cases', 'https://t.co/jswljvxvxg']	trust
5	1.29367E+18	2020-08-12T22:22:50.000Z		50	{'neg': 0.202, 'neu': 0.754, 'pos': 0.045, 'compound': -0.8476}	-0.8476	Negative	["what's", 'really', 'screwed', 'them', 'is', 'that', 'the', 'highers', 'are', 'a', 'week', 'earlier', 'than', 'the', 'a', 'levels,', 'and', 'the', 'scottish', 'government', 'has', 'integrity,', 'and', 'held', 'their', 'hands', 'up', 'immediately.', 'hard', 'for', 'them', 'to', 'bluster', 'this', 'away,', 'although', 'mocks', 'is', 'still', 'really', 'shit', 'as', 'mitigator', 'of', 'the', 'flaws…	negative
6	1.29366E+18	2020-08-12T21:40:39.000Z		39	{'neg': 0.0, 'neu': 0.919, 'pos': 0.081, 'compound': 0.4728}	0.4728	Positive	['big', 'results', 'day', 'in', 'our', 'house', 'tomorrow', 'and', 'we', 'are', 'braced', 'too,', 'never', 'mind', 'the', 'ministers.', 'how', 'could', 'they', 'have', 'put', 'so', 'much', 'faith', 'in', 'an', 'algorithm', 'they', 'know', 'will', 'see', 'so', 'many', 'kids', 'downgraded?', 'https://t.co/nkdfmovhkj']	anticipation
7	1.29366E+18	2020-08-12T21:13:01.000Z		49	{'neg': 0.0, 'neu': 0.907, 'pos': 0.093, 'compound': 0.4767}	0.4767	Positive	['it�s', 'as', 'if', 'really', 'don�t', 'get', 'how', 'their', 'algorithm', 'will', 'impact', 'the', 'life', 'chances', 'of', 'so', 'many', 'young', 'people.', 'do', 'the', 'decent', 'thing', 'and', 'go', 'with', 'teachers', 'predicted', 'grades', 'for', 'a', 'levels', 'and', 'gcse�s.', 'teachers', 'know', 'their', 'students', 'ability,', 'algorithms', 'don�t.', 'https://t.co/a4qhn876os']	positive
8	1.29366E+18	2020-08-12T21:13:01.000Z		49	{'neg': 0.0, 'neu': 0.907, 'pos': 0.093, 'compound': 0.4767}	0.4767	Positive	['it�s', 'as', 'if', 'really', 'don�t', 'get', 'how', 'their', 'algorithm', 'will', 'impact', 'the', 'life', 'chances', 'of', 'so', 'many', 'young', 'people.', 'do', 'the', 'decent', 'thing', 'and', 'go', 'with', 'teachers', 'predicted', 'grades', 'for', 'a', 'levels', 'and', 'gcse�s.', 'teachers', 'know', 'their', 'students', 'ability,', 'algorithms', 'don�t.', 'https://t.co/a4qhn876os']	positive
9	1.29366E+18	2020-08-12T21:09:18.000Z		43	{'neg': 0.0, 'neu': 1.0, 'pos': 0.0, 'compound': 0.0}	0	Neutral	['as', 'the', 'ofqual', 'algorithm', 'generated', 'grades', 'bypassing', 'the', 'centre', 'assessed', 'grades', 'for', 'large', 'cohorts,', 'it', 'represents', 'an', 'automated', 'decision', 'under', 'article', '22', 'of', 'gdpr', 'law.', 'data', 'subjects', 'have', 'a', 'right', 'to', 'request', 'retrospective', 'human', 'qualitative', 'judgement', 'in', 'such', 'cases.', 'exactly', 'what', 'cag…	trust
10	1.29365E+18	2020-08-12T20:48:45.000Z		48	{'neg': 0.0, 'neu': 1.0, 'pos': 0.0, 'compound': 0.0}	0	Neutral	['now', "they're", 'comparing', 'algorithms.', '"the', 'algorithm', 'that�s', 'being', 'used', 'for', 'england�s', 'exam', 'grades', 'is', 'different', 'from', 'the', 'scottish', 'one....', 'the', 'testing', 'that', 'has', 'been', 'done', 'on', 'it', 'suggests', 'it', 'wouldn�t', 'throw', 'up', 'the', 'kind', 'of', 'inconsistencies', 'the', 'scottish', 'system', 'did."', 'https://t.co/wng9skt1sr']	trust
11	1.29364E+18	2020-08-12T20:24:29.000Z		50	{'neg': 0.102, 'neu': 0.725, 'pos': 0.173, 'compound': 0.5733}	0.5733	Positive	['the', 'cruelty', 'of', 'tories', 'computer', 'says', '"f**k', 'off', 'with', 'your', 'uni/', 'career', 'hopes"', '700k', 'england', 'students', 'await', 'a-level', 'results.', 'anxiety', 'greater', 'knowing', '40%', 'grades', 'cut', 'by', 'f**king', 'algorithm', 'scotland', 'did', 'right', 'thing', 'in', 'the', 'end', 'but', 'not', 'england', 'westminster', 'knows', 'better', 'than', 'teachers'…	positive
12	1.29364E+18	2020-08-12T20:09:43.000Z		45	{'neg': 0.0, 'neu': 0.915, 'pos': 0.085, 'compound': 0.4767}	0.4767	Positive	['that', 'was', 'what', 'happened', 'in', 'scotland.', 'do', 'we', 'know', '(', 'for', 'certain,', 'rather', 'than', 'rumour)', 'how', 'an', 'algorithm', 'has', 'been', 'created', 'and', 'applied', 'here', 'yet?', 'my', 'understanding', 'was', 'that', 'ofqual', 'have', 'looked', 'at', 'a', 'variety', 'of', 'markers,', 'including', 'the', 'history', 'of', 'grade', 'distribution', 'in', 'individual…	positive
13	1.29363E+18	2020-08-12T19:10:37.000Z		20	{'neg': 0.197, 'neu': 0.71, 'pos': 0.093, 'compound': -0.4404}	-0.4404	Negative	['university', 'was', 'supposed', 'to', 'be', 'my', 'escape.', 'the', 'a-level', 'algorithm', 'could', 'rob', 'me', 'of�that', 'https://t.co/l7t3lgfq7k']	fear
14	1.29363E+18	2020-08-12T19:10:37.000Z		20	{'neg': 0.197, 'neu': 0.71, 'pos': 0.093, 'compound': -0.4404}	-0.4404	Negative	['university', 'was', 'supposed', 'to', 'be', 'my', 'escape.', 'the', 'a-level', 'algorithm', 'could', 'rob', 'me', 'of�that', 'https://t.co/l7t3lgfq7k']	fear
15	1.29362E+18	2020-08-12T18:52:18.000Z		42	{'neg': 0.184, 'neu': 0.816, 'pos': 0.0, 'compound': -0.8399}	-0.8399	Negative	['so', 'ofqual', 'spend', 'months', 'putting', 'together', 'an', 'algorithm', 'that', 'anyone', 'with', 'a', 'nodding', 'acquaintance', 'with', 'education', 'can', 'see', 'is', 'deeply', 'flawed', '-', 'only', 'for', 'gavin', "'drowning", 'not', "waving'", 'williamson', 'to', 'pull', 'another', 'dumb', 'idea', 'out', 'of', 'his', 'arse.', 'we', 'are', 'governed', 'by', 'morons.']	positive
16	1.29361E+18	2020-08-12T18:12:26.000Z		33	{'neg': 0.0, 'neu': 0.861, 'pos': 0.139, 'compound': 0.5719}	0.5719	Positive	['are', 'the', 'govt', 'going', 'to', 'share', 'the', 'algorithm', 'they', 'used', 'to', 'get', 'a-level', 'grades', 'tomoz', 'at', 'all', 'bc', 'i', 'feel', 'like', 'students', 'deserve', 'to', 'know', 'why', "they're", 'gna', 'be', 'marked', 'down']	positive
17	1.2936E+18	2020-08-12T17:25:54.000Z		40	{'neg': 0.133, 'neu': 0.867, 'pos': 0.0, 'compound': -0.6369}	-0.6369	Negative	['it�s', 'worked', 'though,', 'hasn�t', 'it?', 'they�ve', 'tossed', 'out', 'a', 'ludicrous', '�solution�', 'for', 'ofqual', 'to', 'fumble', 'with,', 'and', 'diverted', 'attention', 'away', 'from', 'the', 'fundamental', 'problems', 'with', 'using', 'an', 'algorithm', 'to', 'force', 'system-stability', 'at', 'the', 'expense', 'of', 'individuals.']	negative
18	1.2936E+18	2020-08-12T17:10:08.000Z		29	{'neg': 0.29, 'neu': 0.641, 'pos': 0.07, 'compound': -0.7841}	-0.7841	Negative	['this', 'algorithm', 'appears', 'to', 'be', 'cementing', 'that', 'bias', 'towards', 'the', 'wealthy.', 'that', 'is', 'completely', 'unacceptable.', 'now', 'imagine', 'being', 'an', 'a-level', 'student', 'with', 'no', 'power', 'here.', 'i', 'am', 'livid.']	negative
19	1.29359E+18	2020-08-12T16:50:36.000Z		36	{'neg': 0.09, 'neu': 0.775, 'pos': 0.135, 'compound': 0.0}	0	Neutral	['dear', 'god!', 'have', 'just', 'been', 'listening', 'to', 'the', 'discussion', 'on', 'about', 'the', 'chaos', 'that', 'is', 'a', 'level', 'results.', 'a*s', 'being', 'downgraded', 'to', 'bs?', 'seem', 'to', 'be', 'using', 'some', 'sort', 'of', 'malevolent', 'sorting', 'hat!', '#algorithm', '#ha!']	positive
20	1.29359E+18	2020-08-12T16:28:54.000Z		55	{'neg': 0.198, 'neu': 0.716, 'pos': 0.085, 'compound': -0.6608}	-0.6608	Negative	['imagine', 'the', 'stress', 'of', 'then', 'being', 'told:', '*', 'no', 'appeal', '*', 'oh', 'if', 'you', "don't", 'like', 'it', 'you', 'can', 'take', 'the', 'exam', 'in', 'autumn', 'after', "you've", 'forgotten', 'everything', '*', 'next', "year's", 'cohort', 'is', 'super', 'competitive', '*', 'oh', 'and', 'that', 'algorithm', 'is', 'going', 'to', 'screw', 'you', 'being', 'a', 'parent', 'of', 'a…	negative
21	1.29358E+18	2020-08-12T16:02:56.000Z		63	{'neg': 0.031, 'neu': 0.872, 'pos': 0.097, 'compound': 0.7366}	0.7366	Positive	['i', 'think', 'my', 'eldest', 'son', 'will', 'be', 'getting', 'his', 'gcse', 'economics', 'result', 'tomorrow.i', 'can', 'ask', 'him', 'if', "he'll", 'open', 'it', 'live.', "he's", 'achieved', 'a', '1', 'in', 'his', 'mocks', 'but', "he's", 'not', 'put', 'any', 'effort', 'in', 'so', 'at', 'best', "he'll", 'get', 'a', 'u.', 'having', 'said', 'that', 'based', 'on', 'the', 'new', 'ofqual', 'algorith…	positive
22	1.29357E+18	2020-08-12T15:33:12.000Z		15	{'neg': 0.0, 'neu': 1.0, 'pos': 0.0, 'compound': 0.0}	0	Neutral	['this', 'would', 'arise', 'when', 'the', 'candidate�s', 'cag', 'is', 'adjusted', 'downwards', 'through', 'the', 'ofqual', 'algorithm.']	No emotion
23	1.29357E+18	2020-08-12T15:31:32.000Z		34	{'neg': 0.039, 'neu': 0.892, 'pos': 0.068, 'compound': 0.2732}	0.2732	Positive	['tell', 'that', 'to', 'the', 'children', 'whose', 'teacher', 'predicted', 'grade', '-', 'generated', 'by', 'profressional', 'who', 'knows', 'them', 'and', 'what', 'they', 'are', 'capable', 'of', '-', 'gets', 'lowered', 'by', 'an', 'ofqual', 'algorithm,', 'which', 'then', 'costs', 'them', 'their', 'university', 'place.']	positive
24	1.29357E+18	2020-08-12T15:27:52.000Z		39	{'neg': 0.069, 'neu': 0.828, 'pos': 0.103, 'compound': 0.128}	0.128	Positive	['�we', 'took', 'the', 'right', 'decisions', 'at', 'the', 'right', 'time.', 'we', 'followed', 'the', 'science', 'of', 'the', 'algorithm', 'and', 'created', 'a', 'world', 'beating', 'track', 'and', 'trace', 'for', 'the', 'grades.', 'this', 'gave', 'us', 'the', 'oven', 'ready', 'grades', 'for', 'a', 'levels', 'and', 'gcses.�']	anticipation
25	1.29357E+18	2020-08-12T15:14:12.000Z		26	{'neg': 0.092, 'neu': 0.843, 'pos': 0.065, 'compound': -0.1779}	-0.1779	Negative	['the', 'intervention,', 'on', 'the', 'eve', 'of', 'the', 'release', 'of', '730,000', 'a-level', 'results', 'decided', 'by', 'an', 'algorithm', 'on', 'thursday,', 'follows', 'growing', 'alarm', 'in', 'downing', 'street.']	negative
26	1.29357E+18	2020-08-12T15:14:10.000Z		34	{'neg': 0.075, 'neu': 0.831, 'pos': 0.094, 'compound': 0.1779}	0.1779	Positive	['statisticians', 'have', 'criticised', 'ofqual�s', 'algorithm,', 'saying', 'it', 'does', 'not', 'have', 'sufficient', 'data', 'to', 'award', 'grades', 'fairly', 'to', 'most', 'state', 'schools', 'in', 'england,', 'because', 'of', 'wide', 'variations', 'in', 'results', 'within', 'schools', 'and', 'between', 'years.']	trust
27	1.29356E+18	2020-08-12T15:05:25.000Z		48	{'neg': 0.0, 'neu': 1.0, 'pos': 0.0, 'compound': 0.0}	0	Neutral	['perhaps', '-', 'but', 'decision', 'that�s', 'automated', 'doesn�t', '(only)', 'use', 'personal', 'data', '-', 'the', 'model', '(referred', 'to', 'by', 'the', 'msm', 'as', 'the', '�algorithm�)', 'takes', 'in', 'a', 'teacher�s', 'grading', 'of', 'a', 'student', 'and', 'mixes', 'that', 'with', 'a', 'ranking', 'of', 'students', 'in', 'an', 'institution', '+', 'something', 'that', 'reflects', 'its',…	trust
28	1.29356E+18	2020-08-12T14:55:02.000Z		37	{'neg': 0.105, 'neu': 0.84, 'pos': 0.054, 'compound': -0.281}	-0.281	Negative	['some', 'schools', 'do', 'get', 'very', 'different', 'intakes.', 'evidence', 'of', 'this', 'could', 'be', 'provided', 'by', 'the', 'schools', 'that', 'had', 'increases.', 'no', 'substantial', 'evidence', 'then', 'apply', 'the', 'algorithm', '-', 'no', 'problem', 'allowing', 'mock', 'results', 'as', 'an', 'alternative', 'is', 'just', 'barking.']	fear
29	1.29356E+18	2020-08-12T14:47:15.000Z		50	{'neg': 0.0, 'neu': 0.753, 'pos': 0.247, 'compound': 0.9153}	0.9153	Positive	['the', 'tokyo', 'olympics', 'committee', 'has', 'taken', 'the', 'view', 'to', 'distribute', 'medals', 'for', 'the', '2020', 'olympics', 'based', 'on', 'the', 'results', 'of', 'the', '2016', 'olympics;', 'the', 'algorithm', 'will', 'match', 'medals', 'by', 'country', 'to', 'ensure', 'consistency', 'of', 'results', 'in', 'order', 'to', 'protect', 'the', 'integrity', 'of', 'the', 'medal', 'awarding…	trust
30	1.29356E+18	2020-08-12T14:32:07.000Z		52	{'neg': 0.029, 'neu': 0.884, 'pos': 0.087, 'compound': 0.5017}	0.5017	Positive	['quite', 'agree-', 'i', 'am', 'a', 'teacher', 'btw.', 'i', "don't", 'think', 'schools', 'should', 'have', 'closed', '.', 'education', 'is', 'paramount.', 'but', 'given', 'that', 'the', 'govt', 'was', "'cowed'", 'into', 'closing', 'them,', 'the', 'only', 'fair', 'way', 'to', 'look', 'at', 'assessment', 'is', 'to', '1)', 'ask', 'the', 'teachers', 'for', 'previous', 'data.', '2)', 'apply', 'an', 'a…	positive
31	1.29355E+18	2020-08-12T14:11:38.000Z		59	{'neg': 0.0, 'neu': 0.898, 'pos': 0.102, 'compound': 0.765}	0.765	Positive	['i', 'got', '1', '*', 'e', 'and', '2', '*', 'u', 'for', 'my', 'a-levels', 'so', 'i', 'would', 'have', 'welcomed', 'this', 'algorithm.', 'course', 'work', 'was', 'always', 'a', 'or', 'b', 'but', 'i', 'could', 'never', 'remember', 'anything', 'for', 'exams', 'so', 'my', 'grades', 'would', 'have', 'been', 'enhanced.', '[before', 'you', 'laugh', 'too', 'much,', 'i', 'since', 'got', 'a', 'hnd,', 'ben…	positive
32	1.29354E+18	2020-08-12T13:38:13.000Z		44	{'neg': 0.121, 'neu': 0.774, 'pos': 0.106, 'compound': 0.0716}	0.0716	Positive	['so', 'my', 'a-level', 'results', 'will', 'be', 'determined', 'by', 'some', 'dodgy', 'algorithm', 'and', 'will', 'give', 'me', 'results', 'of', 'tests', 'that', 'i', 'havent', 'taken', 'and', 'if', 'i', 'dont', 'want', 'to', 'use', 'them..', 'i', 'can', 'use', 'my', 'mock', 'exam', 'results', 'as', 'they', 'are', 'a', '"safety', 'net".']	positive
33	1.29354E+18	2020-08-12T13:20:52.000Z		35	{'neg': 0.218, 'neu': 0.782, 'pos': 0.0, 'compound': -0.8252}	-0.8252	Negative	['ofqual', 'told', 'me', 'that', 'they', 'could', 'not', 'help', 'with', 'ib', 'until', 'all', 'of', 'our', 'school', 'appeals', 'were', 'rejected.', 'not', 'willing', 'to', 'deal', 'with', 'larger', 'issue', 'of', 'how', 'wrong', 'it', 'was', 'to', 'use', 'algorithm/historical', 'data.']	trust
34	1.29354E+18	2020-08-12T13:20:40.000Z		32	{'neg': 0.18, 'neu': 0.691, 'pos': 0.129, 'compound': -0.4067}	-0.4067	Negative	['kids', 'take', 'action', 'against', "ofqual's", 'statistical', 'illiteracy', '"grade', 'the', 'student,', 'not', 'the', 'school:', 'threat', 'of', 'legal', 'action', 'unless', 'ofqual', 'fix', 'unfair', 'a-level', 'and', 'gcse', 'grading', 'algorithm"', 'https://t.co/yqzouemycw']	trust
35	1.29354E+18	2020-08-12T13:20:40.000Z		32	{'neg': 0.18, 'neu': 0.691, 'pos': 0.129, 'compound': -0.4067}	-0.4067	Negative	['kids', 'take', 'action', 'against', "ofqual's", 'statistical', 'illiteracy', '"grade', 'the', 'student,', 'not', 'the', 'school:', 'threat', 'of', 'legal', 'action', 'unless', 'ofqual', 'fix', 'unfair', 'a-level', 'and', 'gcse', 'grading', 'algorithm"', 'https://t.co/yqzouemycw']	trust
36	1.29353E+18	2020-08-12T13:01:11.000Z		10	{'neg': 0.0, 'neu': 1.0, 'pos': 0.0, 'compound': 0.0}	0	Neutral	["government's", 'a', 'level', 'algorithm', '#alevelresults', 'https://t.co/jc0mbynyuo']	fear
37	1.29353E+18	2020-08-12T12:51:41.000Z		39	{'neg': 0.061, 'neu': 0.842, 'pos': 0.096, 'compound': 0.0772}	0.0772	Positive	['today:', 'serco', 'win', 'government', 'contract', 'to', 'produce', 'algorithm-based', 'a', 'levels', 'results.', 'tomorrow:', 'record', 'number', 'of', 'a-level', 'students', 'fail', 'to', 'receive', 'results', 'but', '25%', 'are', 'track', 'and', 'traced', 'to', 'get', 'a', 'b', 'in', 'coronavirus.', 'https://t.co/egos9ybf1i']	anticipation
38	1.29353E+18	2020-08-12T12:51:41.000Z		39	{'neg': 0.061, 'neu': 0.842, 'pos': 0.096, 'compound': 0.0772}	0.0772	Positive	['today:', 'serco', 'win', 'government', 'contract', 'to', 'produce', 'algorithm-based', 'a', 'levels', 'results.', 'tomorrow:', 'record', 'number', 'of', 'a-level', 'students', 'fail', 'to', 'receive', 'results', 'but', '25%', 'are', 'track', 'and', 'traced', 'to', 'get', 'a', 'b', 'in', 'coronavirus.', 'https://t.co/egos9ybf1i']	anticipation
39	1.29353E+18	2020-08-12T12:38:12.000Z		44	{'neg': 0.145, 'neu': 0.645, 'pos': 0.211, 'compound': 0.5859}	0.5859	Positive	['dear', 'and', '.', '1.', 'final', 'exams', 'should', '(and', 'do)', 'improve', 'on', 'mocks.', '2.', 'teachers/schools', 'gain', 'nothing', 'from', 'inflating', 'grades.', '3.', 'where', 'cags', 'differ', 'wildly', 'from', 'previous', 'years,', 'ask', 'the', 'school', 'why.', 'or', 'hand', 'it', 'all', 'over', 'to', 'an', 'impersonal', 'algorithm', 'that', 'will', 'cheat', 'many.']	positive
40	1.29353E+18	2020-08-12T12:29:44.000Z		26	{'neg': 0.0, 'neu': 1.0, 'pos': 0.0, 'compound': 0.0}	0	Neutral	['anyone', 'who', 'has', 'read', 'ray', 'bradbury', 'knows', 'that', 'an', 'algorithm', 'can', 'determine', 'your', 'a-level', 'results', 'at', 'age', '11,', 'eliminating', 'the', 'need', 'to', 'do', 'the', 'exams.']	No emotion
41	1.29352E+18	2020-08-12T12:04:29.000Z		14	{'neg': 0.179, 'neu': 0.821, 'pos': 0.0, 'compound': -0.2411}	-0.2411	Negative	['there', 'is', 'nothing', "'fair'", 'about', 'judging', 'a-levels', 'by', 'algorithm', 'https://t.co/4tmslezffe']	No emotion
42	1.29352E+18	2020-08-12T12:04:29.000Z		14	{'neg': 0.179, 'neu': 0.821, 'pos': 0.0, 'compound': -0.2411}	-0.2411	Negative	['there', 'is', 'nothing', "'fair'", 'about', 'judging', 'a-levels', 'by', 'algorithm', 'https://t.co/4tmslezffe']	No emotion
43	1.29352E+18	2020-08-12T11:59:46.000Z		43	{'neg': 0.079, 'neu': 0.921, 'pos': 0.0, 'compound': -0.5027}	-0.5027	Negative	['??potential', 'new', 'case', 'klaxon!??', 'thousands', 'of', 'a-level', 'students', 'get', 'their', '�results�', 'tomorrow.', 'covid-19', 'meant', 'exams', 'were', 'cancelled.', 'so,', 'instead,', 'their', 'grades', 'will', 'in', 'many', 'cases', 'have', 'been', 'generated', 'by', 'a', 'hastily-built', 'government', 'algorithm.', 'we�ve', 'got', 'concerns', 'about', 'this', 'algorithm.']	fear
44	1.29351E+18	2020-08-12T11:36:04.000Z		17	{'neg': 0.297, 'neu': 0.703, 'pos': 0.0, 'compound': -0.6705}	-0.6705	Negative	['gscess', 'and', 'a', 'levels', '-', 'it', 'is', 'an', 'unholy', 'mess', 'says', 'https://t.co/xr59w3ewz4', '#gcses2020', '#alevels2020', 'mocks']	negative
45	1.29351E+18	2020-08-12T11:35:54.000Z		31	{'neg': 0.0, 'neu': 1.0, 'pos': 0.0, 'compound': 0.0}	0	Neutral	['last-minute', 'changes', 'to', 'the', 'a-level', 'and', 'gcse', 'grading', 'process', 'are', 'further', 'proof', 'that', 'schools', 'were', 'a', 'non-priority', 'on', 'the', 'government�s', 'to-do', 'list', 'https://t.co/g0rphabxhq']	trust
46	1.2935E+18	2020-08-12T11:06:57.000Z		34	{'neg': 0.088, 'neu': 0.912, 'pos': 0.0, 'compound': -0.4215}	-0.4215	Negative	['a', 'quip:', 'the', 'algorithm', 'did', 'not', 'decide', 'to', 'do', 'jack.', 'the', 'designer', 'of', 'the', 'algorithm', 'did.', 'ministers', 'bid', 'to', 'quell', 'revolt', 'over', 'england', 'a-levels', 'by', 'allowing', 'mock', 'exam', 'results', 'https://t.co/uzeifjbyr9']	negative
47	1.29349E+18	2020-08-12T10:08:29.000Z		53	{'neg': 0.14, 'neu': 0.814, 'pos': 0.046, 'compound': -0.6222}	-0.6222	Negative	['articulate', 'students', 'like', 'these', 'are', 'among', 'the', 'most', 'at', 'risk', 'from', 'the', "'biased'", 'algorithm', 'adjusting', 'a-level', 'results.', 'pupils', 'who', 'would', 'be', 'first', 'in', 'their', 'family', 'to', 'go', 'to', 'uni;', 'who', "can't", 'afford', 'to', 'take', 'a', 'year', 'out', 'and', 'do', 'resits;', 'who', 'go', 'to', 'school', 'in', 'deprived', 'areas.', '…	positive
48	1.29348E+18	2020-08-12T09:42:49.000Z		42	{'neg': 0.063, 'neu': 0.897, 'pos': 0.04, 'compound': -0.25}	-0.25	Negative	['significant', 'investment', 'in', 'raising', 'attainment', 'in', 'areas', 'of', 'multiple', 'deprivation,', 'to', 'use', 'an', 'algorithm', 'based', 'on', 'previous', 'cohorts', 'who', 'did', 'not', 'experience', 'the', 'same', 'investment', 'is', 'illogical.', 'in', 'short,', 'the', 'scottish', 'system', 'is', 'different', 'to', 'the', 'english', 'system.', 'they', 'cannot', 'be', 'compared.']	trust
49	1.29348E+18	2020-08-12T09:41:20.000Z		32	{'neg': 0.128, 'neu': 0.736, 'pos': 0.136, 'compound': 0.0754}	0.0754	Positive	['the', 'algorithm', 'used', 'to', 'grade', 'a-level', 'results', 'is', 'incredibly', 'sophisticated.', 'for', 'example,', 'it', 'can', 'correct', 'silly', 'mistakes', 'such', 'as', 'any', 'pupil', 'from', 'eton', 'being', 'given', 'a', 'grade', 'lower', 'than', 'a*.', '#alevelresults']	negative
50	1.29348E+18	2020-08-12T09:37:22.000Z		41	{'neg': 0.101, 'neu': 0.843, 'pos': 0.056, 'compound': -0.2263}	-0.2263	Negative	['teachers', 'in', 'scotland', 'followed', 'the', 'assessment', 'criteria', 'they', 'were', 'given.', 'all', 'results', 'went', 'through', 'a', 'rigorous', 'quality', 'assurance', 'process', 'at', '3+', 'levels', '(department,', 'pt,', 'ht/dht)', 'then', 'moderation.', 'no', 'guidance', 'issued', 'indicated', 'there', 'would', 'be', 'an', 'algorithm', 'allocating', 'results...', '1/n']	trust
51	1.29348E+18	2020-08-12T09:31:55.000Z		54	{'neg': 0.089, 'neu': 0.911, 'pos': 0.0, 'compound': -0.6075}	-0.6075	Negative	['i', 'am', 'going', 'to', 'go', 'berserk', 'if', 'my', 'daughter�s', 'a', 'levels', 'have', 'been', 'downgraded', 'by', 'a', 'tory', 'algorithm.', 'they', 'have', 'had', 'months', 'to', 'do', 'this', 'fairly.', 'year', '13s', 'and', '11s', 'downed', 'tools', 'on', '20th', 'march.', 'why', 'on', 'earth', 'would', 'they', 'take', 'exams', 'in', 'the', 'autumn?', 'mocks', 'are', 'not', 'a', 'fair',…	positive
52	1.29348E+18	2020-08-12T09:26:17.000Z		47	{'neg': 0.107, 'neu': 0.83, 'pos': 0.063, 'compound': -0.296}	-0.296	Negative	['if', 'the', 'government', 'earlier', 'in', 'the', 'year', 'had', 'published', 'its', 'algorithm', 'for', 'generating', 'a-level', '&amp;', 'gcse', 'results', 'from', 'teacher', 'assessments,', 'scrutiny', "could've", 'improved', 'it,', 'and', 'maybe', 'it', "wouldn't", 'now', 'be', 'changing', 'at', 'the', 'last', 'minute.', 'this', 'is', 'appalling', 'and', 'unprecedented', 'stress', 'for', 'y…	negative
53	1.29347E+18	2020-08-12T09:03:47.000Z		43	{'neg': 0.0, 'neu': 0.785, 'pos': 0.215, 'compound': 0.8555}	0.8555	Positive	['wishing', 'everyone', 'waiting', 'for', 'their', 'a-level', 'results', 'every', 'success', 'for', 'their', 'future.', 'for', 'complete', 'transparency', '&amp;', 'fairness,', 'will', 'students', 'be', 'able', 'to', 'see', 'the', 'grade', 'submitted', 'by', 'their', 'school', 'as', 'well', 'as', 'the', 'grade', 'awarded', 'after', 'the', 'grading', 'algorithm', 'is', 'applied?.', '#alevelresults…	trust
54	1.29347E+18	2020-08-12T08:51:46.000Z		45	{'neg': 0.153, 'neu': 0.796, 'pos': 0.05, 'compound': -0.6486}	-0.6486	Negative	['at', 'least', 'part', 'of', 'the', 'answer', 'here', 'is', 'presumably', 'that', 'quite', 'a', 'lot', 'of', 'schools-', 'in', 'line', 'with', 'professional', 'advice-', 'used', 'ceilings', 'to', 'ensure', 'grades', 'submitted', 'to', 'ofqual', 'were', 'credible.', 'some', 'grades', 'could', 'therefore', 'be', 'lower', 'than', 'mocks,', 'generating', 'a', 'political', 'problem', 'beyond', 'the',…	trust
55	1.29347E+18	2020-08-12T08:42:33.000Z		27	{'neg': 0.0, 'neu': 0.896, 'pos': 0.104, 'compound': 0.4404}	0.4404	Positive	['i', 'would', 'have', 'done', 'much', 'better', 'at', 'a-level', 'had', 'they', 'used', 'my', 'predicted', 'grades', 'and', 'an', 'algorithm', 'for', 'my', 'school.', 'i', 'would', 'also', 'be', 'a', 'pharmacist.']	trust
56	1.29347E+18	2020-08-12T08:39:51.000Z		48	{'neg': 0.169, 'neu': 0.831, 'pos': 0.0, 'compound': -0.8194}	-0.8194	Negative	['the', 'a-level/mock', 'results/algorithm', 'fiasco', 'is', 'being', 'covered', 'quite', 'diligently', 'on', 'twitter.', 'just', 'to', 'echo,', 'any', 'algorithm', 'will', '*almost', 'always*', 'be', 'less', 'favourable', 'to', 'disadvantaged', 'students', 'and', 'the', 'whole', 'point', 'of', 'mock', 'results', 'is', 'to', 'figure', 'out', 'what', 'you', 'need', 'to', 'fix', 'for', 'the', 'big'…	negative
57	1.29347E+18	2020-08-12T08:37:09.000Z		32	{'neg': 0.06, 'neu': 0.94, 'pos': 0.0, 'compound': -0.2411}	-0.2411	Negative	['a', 'level', 'and', 'gcse', 'results', 'in', 'melt', 'down.', 'scotland', 'realised', 'too', 'late', 'and', 'england', 'still', 'in', 'denial', 'that', 'ofqual', 'algorithm', 'allocations', 'have', 'almost', 'nothing', 'to', 'do', 'with', 'individual', 'students.', 'simply', 'not', 'acceptable']	positive
58	1.29347E+18	2020-08-12T08:35:49.000Z		46	{'neg': 0.124, 'neu': 0.876, 'pos': 0.0, 'compound': -0.6597}	-0.6597	Negative	['the', "govt's", 'whole', 'schtick', 'was', 'that', 'students', "wouldn't", 'be', 'allowed', 'to', 'appeal,', 'only', 'schools,', 'and', 'even', 'then', 'only', 'on', 'the', 'grounds', 'that', 'the', 'algorithm', 'had', 'disadvantaged', 'the', 'whole', 'school,', 'not', 'if', 'an', 'individual', 'student', 'had', 'been', 'disadvantaged.', '#alevelresults', '1/8', 'https://t.co/svo2eyz83h']	trust
59	1.29346E+18	2020-08-12T08:30:45.000Z		24	{'neg': 0.0, 'neu': 0.746, 'pos': 0.254, 'compound': 0.8172}	0.8172	Positive	['do', 'you', 'think', 'cummings', 'and', 'his', 'devotion', 'to', 'analysing', 'big', 'data', 'is', 'at', 'the', 'heart', 'of', 'the', 'a', 'level', 'algorithm', 'debacle?', 'just', 'a', 'thought!']	fear
60	1.29346E+18	2020-08-12T08:28:50.000Z		43	{'neg': 0.065, 'neu': 0.861, 'pos': 0.074, 'compound': 0.1007}	0.1007	Positive	['this', 'flurry', 'of', 'chat', 'about', 'ineptitude', 'in', 'the', 'last', '12', 'hours,', 'give', '&amp;', 'a', 'break,', 'they', 'have', 'tirelessly', 'sifted', 'through', 'every', 'schools', 'mock', 'exam', 'results', '&amp;', 'satistically', 'examined', 'that', 'this', 'provides', 'a', 'fairer', 'result', 'than', 'algorithm.', 'good', 'luck!#alevelresults', 'https://t.co/ceg5dg6uyn']	surprise
61	1.29346E+18	2020-08-12T07:54:17.000Z		45	{'neg': 0.059, 'neu': 0.878, 'pos': 0.064, 'compound': 0.0571}	0.0571	Positive	['so', 'why', 'bother', 'asking', 'teachers', 'if', 'the', 'algorithm', 'was', 'going', 'to', 'decide', 'everything?', 'the', 'estimates', 'will', 'have', 'been', 'empirically-based.', 'literally', 'a', 'week', 'before,', 'my', 'students', 'had', 'sat', 'both', 'a-level', 'papers', 'and', 'done', 'their', 'coursework.', "i've", 'marked', 'national', 'exams.', 'is', 'the', 'algorithm', 'better.']	positive
62	1.29345E+18	2020-08-12T07:44:29.000Z		48	{'neg': 0.114, 'neu': 0.788, 'pos': 0.098, 'compound': -0.1962}	-0.1962	Negative	['if', 'this', 'year�s', 'students', 'are', 'awarded', 'the', 'inflated', 'grades', '(10-15%', 'above', 'previous', 'years)', 'submitted', 'by', 'schools,', 'it', 'belittles', 'all', 'recent', 'years�', 'results.', 'it�s', 'madness.', 'they', 'had', 'months', 'to', 'devise', 'a', 'fair', 'algorithm.', 'i', 'just', 'don�t', 'understand', 'how', 'this', 'mess', 'has', 'been', 'allowed', 'to', 'happ…	negative
63	1.29345E+18	2020-08-12T07:41:22.000Z		46	{'neg': 0.174, 'neu': 0.727, 'pos': 0.099, 'compound': -0.4853}	-0.4853	Negative	['is', 'the', 'drop', 'seen', 'in', 'scotland', 'to', 'do', 'with', 'an', 'unfair', 'algorithm', 'or', 'a', 'consequence', 'of', 'established', 'inequalities?', 'would', 'this', 'difference', 'not', 'be', 'expected?', 'deprived', 'area', 'is', 'more', 'likely', 'to', 'have', 'lower', 'results', 'and', 'this', 'makes', 'it', 'more', 'likely', 'that', 'bias', 'awarding', 'inflated', 'grades', 'is',…	negative
64	1.29345E+18	2020-08-12T07:35:58.000Z		42	{'neg': 0.0, 'neu': 0.889, 'pos': 0.111, 'compound': 0.5983}	0.5983	Positive	['standardised', 'by', 'whom?', 'the', 'profession', 'standardised', 'them.', 'each', 'teacher,', 'each', 'department', 'head,', 'each', 'member', 'of', 'slt', 'spent', 'hours', 'ensuring', 'that', 'the', 'cags', 'were', 'the', 'fairest', 'outcome', 'based', 'on', 'hours', 'of', 'consultation', 'with', 'ofqual', '&amp;', 'aos.', 'they', 'just', 'didn�t', 'fit', 'gibbs', 'algorithm!']	positive
65	1.29345E+18	2020-08-12T07:35:23.000Z		35	{'neg': 0.169, 'neu': 0.831, 'pos': 0.0, 'compound': -0.743}	-0.743	Negative	['so', 'either', 'an', 'algorithm', 'chooses', 'what', 'grades', 'you', 'get', 'or', 'you', 'can', 'use', 'your', 'mocks?', 'if', 'that�d', 'been', 'me', 'i�d', 'have', 'failed', 'all', 'my', 'a', 'levels.', 'the', 'teacher', 'should', 'decide,', 'end', 'of', 'story.']	trust
66	1.29345E+18	2020-08-12T07:34:39.000Z		43	{'neg': 0.144, 'neu': 0.74, 'pos': 0.116, 'compound': -0.1027}	-0.1027	Negative	['how', 'is', 'that', 'possible?', 'a', 'teacher', 'can', 'set', 'a', 'hard', 'or', 'easy', 'mock.', 'from', 'now', 'on', 'shall', 'we', 'set', 'easy', 'mocks', 'just', 'in', 'case', 'they', 'are', 'used', 'in', 'external', 'assessment.', 'these', 'are', 'not', 'standardised', 'results.', "it's", 'ofqual', 'algorithm', 'that', 'is', 'incorrect.', '#alevelresults']	trust
67	1.29345E+18	2020-08-12T07:17:41.000Z		38	{'neg': 0.224, 'neu': 0.675, 'pos': 0.1, 'compound': -0.6908}	-0.6908	Negative	['stop', 'meddling', 'with', 'england', 'a-levels', 'and', 'the', 'life', 'chances', 'of', 'the', 'pupils', 'affected.', 'do', 'what', 'has', 'done.', 'have', 'faith', 'in', 'the', 'teachers', '&amp;', 'remove', 'the', 'algorithm.', 'you', 'are', 'disadvantaging', 'english', 'pupils', 'compared', 'to', 'scottish', 'ones.', '#unfair', '#disgusting']	anger
68	1.29345E+18	2020-08-12T07:15:47.000Z		17	{'neg': 0.123, 'neu': 0.877, 'pos': 0.0, 'compound': -0.2755}	-0.2755	Negative	['results', 'by', 'algorithm', 'clue�s', 'in', 'the', 'title', 'more', 'fuckwittery', 'ofqual', '&amp;', 'sqa', 'not', 'fit', 'for', 'purpose']	trust
69	1.29343E+18	2020-08-12T06:27:39.000Z		49	{'neg': 0.058, 'neu': 0.762, 'pos': 0.18, 'compound': 0.7603}	0.7603	Positive	['this????from', 'is', 'spot', 'on.', 'at', 'the', 'heart', 'of', 'this', 'dilemma', 'is', 'a', 'question', 'of', 'trust', '(', 'and', 'integrity)', '.', 'who', 'do', 'you', 'trust', 'most?', 'the', 'teachers', 'or', 'the', 'ofqual', 'algorithm?', 'the', 'government', 'never', 'trusts', 'teachers', 'but', 'in', 'this', 'v', 'unusual', 'situation', 'it', 'is', 'the', 'fairest', 'way.', 'https://t.…	trust
70	1.29342E+18	2020-08-12T05:19:50.000Z		46	{'neg': 0.118, 'neu': 0.843, 'pos': 0.039, 'compound': -0.5423}	-0.5423	Negative	['ministers', 'bid', 'to', 'quell', 'revolt', 'over', 'england', 'a-levels', 'by', 'allowing', 'mock', 'exam', 'results', 'the', 'intervention,', 'on', 'the', 'eve', 'of', 'the', 'release', 'of', '730,000', 'a-level', 'results', 'decided', 'by', 'an', 'algorithm', 'on', 'thursday,', 'follows', 'growing', 'alarm', 'in', 'downing', 'street.', '#covid19uk', '#education', 'https://t.co/ocytedrj91']	negative
71	1.29342E+18	2020-08-12T05:19:50.000Z		46	{'neg': 0.118, 'neu': 0.843, 'pos': 0.039, 'compound': -0.5423}	-0.5423	Negative	['ministers', 'bid', 'to', 'quell', 'revolt', 'over', 'england', 'a-levels', 'by', 'allowing', 'mock', 'exam', 'results', 'the', 'intervention,', 'on', 'the', 'eve', 'of', 'the', 'release', 'of', '730,000', 'a-level', 'results', 'decided', 'by', 'an', 'algorithm', 'on', 'thursday,', 'follows', 'growing', 'alarm', 'in', 'downing', 'street.', '#covid19uk', '#education', 'https://t.co/ocytedrj91']	negative
72	1.2934E+18	2020-08-12T04:29:08.000Z		18	{'neg': 0.128, 'neu': 0.685, 'pos': 0.187, 'compound': 0.3182}	0.3182	Positive	['i', 'guess', 'it', 'means', 'if', 'the', 'mock', 'was', 'higher', 'than', 'their', 'great', 'after', "ofqual's", 'algorithm', 'adjusts', 'it']	surprise
73	1.29339E+18	2020-08-12T03:34:55.000Z		41	{'neg': 0.283, 'neu': 0.599, 'pos': 0.118, 'compound': -0.8429}	-0.8429	Negative	['an', 'eleventh', 'hour', 'u-turn', 'from', 'a', 'nervous', 'government', 'that', 'has', 'prioritised', 'a', 'painfully', 'flawed', 'algorithm', 'over', 'the', 'professional', 'judgement', 'of', 'those', 'who', 'know', 'their', 'students', 'best.', 'shame', 'on', 'ofqual', 'for', 'treating', 'young', 'people', 'so', 'appallingly.', 'time', 'for', 'the', 'scottish', 'solution.']	negative
74	1.29335E+18	2020-08-12T00:50:27.000Z		41	{'neg': 0.1, 'neu': 0.843, 'pos': 0.057, 'compound': -0.2263}	-0.2263	Negative	['that�s', 'not', 'what', 'happened', 'in', 'scotland.', 'an', 'algorithm', 'automatically', 'downgraded', 'children', 'based', 'on', 'the', 'school', 'they', 'went', 'to', '&amp;', 'historical', 'results.', 'this', 'disproportionately', 'affected', 'children', 'in', 'areas', 'of', 'multiple', 'deprivation.', 'all', 'teacher', 'assessment', 'was', 'quality', 'assured', 'to', 'the', 'nth', 'degree…	trust
