# Supplementary material for: Critical reflections on three popular computational linguistic approaches to examine Twitter discourses
Source: PeerJ Comput Sci. 2023 Jan 30;9:e1211. doi: 10.7717/peerj-cs.1211 (PMC10280252; doi:10.7717/peerj-cs.1211)
Supplement: Supplemental Information 1 [file peerj-cs-09-1211-s001.zip › Supplementary_Material_PeerJ_Oct22/Supplementary Material/Sentiment Analysis VADER cleaned data OALA/Aug 13.csv]

	User_name	Time	Location	description_lengths	scores	compound	Sentiment	temp_list	Emotion
0	1.29406E+18	2020-08-13T23:58:49.000Z		38	{'neg': 0.243, 'neu': 0.671, 'pos': 0.085, 'compound': -0.7746}	-0.7746	Negative	['i', "can't", 'comprehend', 'people', 'over', 'in', 'the', 'uk', 'receiving', 'their', 'a', 'levels', 'and', 'getting', 'final', 'grades', 'lower', 'than', 'their', 'mocks,', 'how', 'is', 'that', 'possible?!', 'terrible,', 'or', 'biased', 'algorithm', 'used,', 'would', 'love', 'to', 'see', 'the', 'formulae', 'behind', 'it!', '????']	positive
1	1.29406E+18	2020-08-13T23:58:43.000Z		27	{'neg': 0.219, 'neu': 0.718, 'pos': 0.064, 'compound': -0.6945}	-0.6945	Negative	['reading', 'about', 'the', 'a-level', 'algorithm', 'shenanigans', 'is', 'beyond', 'infuriating,', 'and', 'this', 'is', 'coming', 'from', 'someone', 'who', 'failed', 'their', 'a-levels', 'and', 'never', 'bothered', 'to', 'retake', 'them.']	positive
2	1.29406E+18	2020-08-13T23:58:43.000Z		27	{'neg': 0.219, 'neu': 0.718, 'pos': 0.064, 'compound': -0.6945}	-0.6945	Negative	['reading', 'about', 'the', 'a-level', 'algorithm', 'shenanigans', 'is', 'beyond', 'infuriating,', 'and', 'this', 'is', 'coming', 'from', 'someone', 'who', 'failed', 'their', 'a-levels', 'and', 'never', 'bothered', 'to', 'retake', 'them.']	positive
3	1.29406E+18	2020-08-13T23:58:14.000Z		38	{'neg': 0.054, 'neu': 0.835, 'pos': 0.111, 'compound': 0.3626}	0.3626	Positive	['so', 'last', 'year', 'their', 'top', 'performer', 'got', 'abbb', '-', 'this', 'is', 'quite', 'low', 'compared', 'to', 'my', 'local', 'school', '-', 'presumably', 'that', 'would', 'affect', 'the', 'algorithm', 'a', 'lot,', 'also', 'they', 'improved', 'a', 'lot', 'last', 'year', 'so', 'were', 'on', 'an', 'upward', 'tradjectory']	positive
4	1.29406E+18	2020-08-13T23:57:40.000Z		36	{'neg': 0.272, 'neu': 0.524, 'pos': 0.204, 'compound': -0.3612}	-0.3612	Negative	['the', 'education', 'system', 'in', 'this', 'country', 'is', 'unfair,', 'unequal', 'and', 'deprives', 'the', 'deprived', 'of', 'opportunity.', 'the', 'a-level', '"algorithm"', 'has', 'done', 'its', 'job', 'brilliantly', 'by', 'replicating', 'this', 'system', 'to', 'perfection.', 'the', 'problem', 'is', 'not', 'new.', '#alevelresults']	trust
5	1.29406E+18	2020-08-13T23:57:20.000Z		57	{'neg': 0.042, 'neu': 0.958, 'pos': 0.0, 'compound': -0.3491}	-0.3491	Negative	['i', 'did', 'my', 'pgce', 'but', 'did', 'not', 'do', 'my', 'nqt', 'and', 'am', 'not', 'currently', 'teaching', 'i', 'was', 'a', 'moderator', 'for', 'ocr', 'and', 'know', 'how', 'some', 'teacher', 'assessments', 'need', 'adjusting', 'it', 'is', 'always', 'done', 'by', 'a', 'person', 'on', 'a', 'case', 'by', 'case', 'basis.', 'there', 'is', 'no', 'fair', 'way', 'that', 'you', 'could', 'write', 'an…	positive
6	1.29406E+18	2020-08-13T23:52:32.000Z		35	{'neg': 0.104, 'neu': 0.896, 'pos': 0.0, 'compound': -0.6072}	-0.6072	Negative	['what', 'evidence', 'have', 'you', 'that', 'teachers', 'inflated', 'the', 'grades?', 'if', 'you', 'claim', 'all', 'teachers', 'did,', 'then', 'why', 'were', 'some', 'schools', 'grades', 'upgraded?', 'show', 'us', 'the', 'code,', 'the', 'algorithm', 'used', 'to', 'decide', 'which', 'teachers', 'were', 'cheating.']	trust
7	1.29406E+18	2020-08-13T23:52:20.000Z		23	{'neg': 0.0, 'neu': 1.0, 'pos': 0.0, 'compound': 0.0}	0	Neutral	['fancy', 'constructing', 'an', 'algorithm', 'that', 'actually', 'perpetuates', 'inequality', '!', '..', 'mind', 'you', 'entirely', 'consistent', 'with', 'having', 'in', 'charge', 'and', 'as', 'the', 'clown', 'in', 'chief.', '#couldntmakethisshitup']	positive
8	1.29406E+18	2020-08-13T23:52:06.000Z		44	{'neg': 0.236, 'neu': 0.709, 'pos': 0.056, 'compound': -0.8122}	-0.8122	Negative	['so', 'sorry', 'to', 'read', 'this', 'letter', '.', 'just', 'been', 'watching', '&amp;', '.', 'i', 'cannot', 'believe', 'the', 'ofqual', 'algorithm.', 'the', 'hard', 'work', 'of', 'schools&amp;pupils', 'to', 'improve', 'grades', 'year', 'on', 'year', 'has', 'been', 'wiped', 'out.', 'far', 'from', 'levelling', 'up,', "it's", 'squashing', 'down.', 'shame,', 'shame,', 'shame.']	fear
9	1.29406E+18	2020-08-13T23:49:14.000Z		42	{'neg': 0.128, 'neu': 0.872, 'pos': 0.0, 'compound': -0.6124}	-0.6124	Negative	['boris', 'shaking', 'hands', 'with', 'covid', 'patients...bad', 'ib', 'algorithm...bad', 'kids', 'lives', 'and', 'futures', 'ruined...bad', 'williamson,', 'a', 'failed', 'fireplace', 'salesman', 'and', 'philanderer', 'made', 'education', 'minister...bad', 'just', 'when', 'you', 'thought', 'things', "couldn't", 'get', 'any', 'badder...say', 'hello', 'to', '#ofqual', '#ibscandal']	fear
10	1.29406E+18	2020-08-13T23:48:27.000Z		6	{'neg': 0.0, 'neu': 1.0, 'pos': 0.0, 'compound': 0.0}	0	Neutral	['probably', 'used', 'the', 'a', 'levels', 'algorithm']	No emotion
11	1.29406E+18	2020-08-13T23:47:25.000Z		51	{'neg': 0.0, 'neu': 1.0, 'pos': 0.0, 'compound': 0.0}	0	Neutral	["there's", 'an', 'established', 'pool', 'of', 'data', 'that', 'correlates', 'gcse', 'results', 'to', 'a', 'levels.', "there's", 'likely', 'grounds', 'for', 'a', 'court', 'case', 'against', 'the', 'exam', 'boards/ofqual', 'if', "they've", 'gone', 'from', '10a*', 'at', 'gcse', 'to', 'bbc...because', 'that', "doesn't", 'match', 'the', 'correlation', 'in', 'the', 'slightest.', 'this', 'algorithm', '…	fear
12	1.29406E+18	2020-08-13T23:47:25.000Z		51	{'neg': 0.0, 'neu': 1.0, 'pos': 0.0, 'compound': 0.0}	0	Neutral	["there's", 'an', 'established', 'pool', 'of', 'data', 'that', 'correlates', 'gcse', 'results', 'to', 'a', 'levels.', "there's", 'likely', 'grounds', 'for', 'a', 'court', 'case', 'against', 'the', 'exam', 'boards/ofqual', 'if', "they've", 'gone', 'from', '10a*', 'at', 'gcse', 'to', 'bbc...because', 'that', "doesn't", 'match', 'the', 'correlation', 'in', 'the', 'slightest.', 'this', 'algorithm', '…	fear
13	1.29406E+18	2020-08-13T23:46:31.000Z		35	{'neg': 0.354, 'neu': 0.576, 'pos': 0.071, 'compound': -0.9455}	-0.9455	Negative	['will', 'never', 'vote', 'tory', 'ever', 'again.', 'don�t', 'have', 'kids', 'doing', 'a', 'levels', 'but', 'your', 'algorithm', 'that', 'destroys', 'the', 'dreams', 'of', 'kids', 'in', 'public', 'school', 'in', 'deprived', 'areas', 'is', 'disgusting.', 'hang', 'your', 'heads', 'in', 'shame.']	negative
14	1.29406E+18	2020-08-13T23:46:24.000Z		49	{'neg': 0.058, 'neu': 0.815, 'pos': 0.127, 'compound': 0.5423}	0.5423	Positive	['a', 'fantastic', 'summary.', 'a-levels', 'decide', 'the', 'range', 'of', 'opportunities/possibilities', 'that', 'a', 'lot', 'of', 'young', 'adults', 'have.', 'and', 'to', 'use', 'an', 'algorithm', 'to', 'grade', 'said', 'indiciduals,', 'instead', 'of', 'the', 'merit', 'of', 'the', 'work', 'these', 'adults', 'have', 'done', 'over', 'the', 'last', '2', 'years', 'is', 'madness.', 'https://t.co/v3t…	positive
15	1.29406E+18	2020-08-13T23:44:12.000Z		40	{'neg': 0.0, 'neu': 0.944, 'pos': 0.056, 'compound': 0.3182}	0.3182	Positive	['did', 'they', 'test', 'this', 'new', 'algorithm', 'on', '2019', 'predicted', 'results', 'and', 'then', 'compare', 'them', 'with', 'the', 'actual', '2019', 'exam', 'results?', 'or', 'did', 'they', 'just', 'make', 'it', 'up,', 'run', 'it,', 'and', 'send', 'out', 'whatever', 'the', 'computer', 'decided.', 'please', 'publish', 'the', 'code.']	positive
16	1.29406E+18	2020-08-13T23:43:39.000Z		11	{'neg': 0.0, 'neu': 1.0, 'pos': 0.0, 'compound': 0.0}	0	Neutral	['it', 'can', 'happen', 'in', 'the', 'uk', 'too...??', 'https://t.co/abrszz64x9']	anticipation
17	1.29406E+18	2020-08-13T23:37:36.000Z		26	{'neg': 0.21, 'neu': 0.79, 'pos': 0.0, 'compound': -0.7227}	-0.7227	Negative	['a-level', 'results:', 'these', 'students', 'were', 'predicted', 'to', 'get', 'as', '-', 'but', 'an', 'algorithm', 'threw', 'their', 'futures', 'into', 'chaos', 'https://t.co/jbqgbwnawt', 'https://t.co/yg2jfff5ce']	fear
18	1.29405E+18	2020-08-13T23:32:44.000Z		49	{'neg': 0.023, 'neu': 0.876, 'pos': 0.101, 'compound': 0.6114}	0.6114	Positive	['the', 'irony', 'is', 'that', 'the', 'way', "they've", 'calculated', 'results', 'this', 'year', 'you', 'would', 'have', 'probably', 'done', 'alright', 'in', 'your', 'a', 'levels', 'as', 'previous', 'harrow', 'students', 'would', 'have', 'bagged', 'you', 'a', 'good', 'starting', 'point', 'in', 'the', 'algorithm!', 'and', 'we', 'all', 'know', 'that', 'your', "'hustle'", 'means', "'knew", 'the', 'r…	trust
19	1.29405E+18	2020-08-13T23:31:35.000Z		38	{'neg': 0.182, 'neu': 0.818, 'pos': 0.0, 'compound': -0.8201}	-0.8201	Negative	['i�ve', 'been', 'working', 'on', 'the', 'clearing', 'helpline', 'for', 'my', 'uni', 'and', 'the', 'amount', 'of', 'people', 'this', 'algorithm', 'has', 'screwed', 'over', 'is', 'genuinely', 'so', 'upsetting??', 'it�s', 'their', 'futures', 'and', 'lives', 'not', 'just', 'a', 'set', 'of', 'a', 'levels']	anger
20	1.29405E+18	2020-08-13T23:28:42.000Z		41	{'neg': 0.0, 'neu': 0.71, 'pos': 0.29, 'compound': 0.923}	0.923	Positive	['in', '2015', 'a', 'level', 'reforms', 'end', 'modular', 'as/a2', 'and', 'resits.', 'who', 'benefits?', 'the', 'igcse.', 'easier', 'than', 'gcse', 'but', 'available', 'to', 'independent', 'schools', 'only.', 'who', 'benefits?', 'now', 'in', '2020', 'an', 'ofqual', 'algorithm', 'advantages', 'small', 'classes', 'in', 'independent', 'schools.', 'who', 'benefits?', '#results']	trust
21	1.29405E+18	2020-08-13T23:27:44.000Z		15	{'neg': 0.153, 'neu': 0.6, 'pos': 0.247, 'compound': 0.34}	0.34	Positive	['who', 'won', 'and', 'who', 'lost:', 'when', 'a-levels', 'meet', 'the', 'algorithm', 'https://t.co/rpobm9d4fs']	negative
22	1.29405E+18	2020-08-13T23:27:44.000Z		15	{'neg': 0.153, 'neu': 0.6, 'pos': 0.247, 'compound': 0.34}	0.34	Positive	['who', 'won', 'and', 'who', 'lost:', 'when', 'a-levels', 'meet', 'the', 'algorithm', 'https://t.co/rpobm9d4fs']	negative
23	1.29405E+18	2020-08-13T23:26:36.000Z		18	{'neg': 0.164, 'neu': 0.836, 'pos': 0.0, 'compound': -0.2869}	-0.2869	Negative	['a-levels:', 'how', 'controversial', 'algorithm', 'behind', 'moderation', 'row', 'works', 'https://t.co/8hnkpf9dpu', '#datum', '??', 'https://t.co/wozozbrqdd']	anger
24	1.29405E+18	2020-08-13T23:26:36.000Z		18	{'neg': 0.164, 'neu': 0.836, 'pos': 0.0, 'compound': -0.2869}	-0.2869	Negative	['a-levels:', 'how', 'controversial', 'algorithm', 'behind', 'moderation', 'row', 'works', 'https://t.co/8hnkpf9dpu', '#datum', '??', 'https://t.co/wozozbrqdd']	anger
25	1.29405E+18	2020-08-13T23:25:31.000Z		27	{'neg': 0.205, 'neu': 0.795, 'pos': 0.0, 'compound': -0.7514}	-0.7514	Negative	['a-level', 'results:', 'these', 'students', 'were', 'predicted', 'to', 'get', 'as', '-', 'but', 'an', 'algorithm', 'threw', 'their', 'futures', 'into', 'chaos', 'https://t.co/8fzadlgev0', '#datum', '??', 'https://t.co/k5fniykb9c']	fear
26	1.29405E+18	2020-08-13T23:19:47.000Z		49	{'neg': 0.092, 'neu': 0.748, 'pos': 0.161, 'compound': 0.5709}	0.5709	Positive	['so', 'proud', 'of', 'daughter', 'who', 'is', 'off', 'to', 'to', 'study', 'drama', '&amp;', 'huge', 'thanks', 'to', 'qm', 'tutor', 'who', 'phoned', 'her', 'this', 'morning', 'to', 'tell', 'her', 'she', 'was', 'wanted', 'despite', 'a', 'level', 'algorithm', 'trauma.', 'much', 'love&amp;luck', 'to', 'those', 'still', 'battling', 'this', 'year�s', '�computer', 'says', 'no�', 'grades-#nevergiveup']	positive
27	1.29405E+18	2020-08-13T23:17:35.000Z		46	{'neg': 0.085, 'neu': 0.626, 'pos': 0.289, 'compound': 0.9018}	0.9018	Positive	['germany', 'also', 'found', 'a', 'better', 'solution.', 'we', 'knew', 'it', 'would', 'be', 'a', 'mess', 'and', 'it', 'is', 'a', 'mess.', 'there', 'are', 'better', 'ways', 'of', 'dealing', 'with', 'this.', 'ofqual', 'must', 'do', 'better!', 'we', 'won�t', 'accept', 'the', 'inequality', 'and', 'unfairness', 'embedded', 'in', 'the', 'algorithm.', 'our', 'kids', 'deserve', 'better!']	negative
28	1.29405E+18	2020-08-13T23:15:24.000Z		15	{'neg': 0.153, 'neu': 0.6, 'pos': 0.247, 'compound': 0.34}	0.34	Positive	['who', 'won', 'and', 'who', 'lost:', 'when', 'a-levels', 'meet', 'the', 'algorithm', 'https://t.co/mdj9eu7znk']	negative
29	1.29405E+18	2020-08-13T23:15:24.000Z		15	{'neg': 0.153, 'neu': 0.6, 'pos': 0.247, 'compound': 0.34}	0.34	Positive	['who', 'won', 'and', 'who', 'lost:', 'when', 'a-levels', 'meet', 'the', 'algorithm', 'https://t.co/mdj9eu7znk']	negative
30	1.29405E+18	2020-08-13T23:13:05.000Z		19	{'neg': 0.405, 'neu': 0.595, 'pos': 0.0, 'compound': -0.8807}	-0.8807	Negative	['just', 'a', 'dead', 'cat', 'to', 'distract', 'from', 'the', 'latest', 'tory', 'failure.....the', 'chaos', 'generated', 'by', 'their', 'a', 'level', 'algorithm.']	negative
31	1.29405E+18	2020-08-13T23:12:25.000Z		26	{'neg': 0.187, 'neu': 0.813, 'pos': 0.0, 'compound': -0.7227}	-0.7227	Negative	['a-level', 'results:', 'these', 'students', 'were', 'predicted', 'to', 'get', 'as', '-', 'but', 'an', 'algorithm', 'threw', 'their', 'futures', 'into', 'chaos', 'uk', 'news', 'sky', 'news', 'https://t.co/e2wl9it7aa']	fear
32	1.29405E+18	2020-08-13T23:12:23.000Z		53	{'neg': 0.236, 'neu': 0.764, 'pos': 0.0, 'compound': -0.8999}	-0.8999	Negative	['what�s', 'very', 'aggravating', 'is', 'all', 'the', 'usual', 'tweets', 'saying', 'they', 'failed', 'their', 'a', 'levels', 'and', 'it', 'didn�t', 'do', 'them', 'any', 'harm.', 'this', 'isn�t', 'about', 'fluffing', 'an', 'exam.', 'this', 'is', 'about', 'hard', 'working', 'kids', 'having', 'their', 'results', 'determiend', 'by', 'an', 'impersonal', 'algorithm', 'based', 'on', 'their', 'local', 'a…	positive
33	1.29405E+18	2020-08-13T23:11:27.000Z		11	{'neg': 0.0, 'neu': 1.0, 'pos': 0.0, 'compound': 0.0}	0	Neutral	['and', "that's", 'how', "it's", 'calculated', 'https://t.co/x57qtgwevq']	No emotion
34	1.29405E+18	2020-08-13T23:08:39.000Z		51	{'neg': 0.047, 'neu': 0.907, 'pos': 0.046, 'compound': -0.0083}	-0.0083	Neutral	['when', 'i', 'was', 'in', 'school', 'they', 'used', 'fischer', 'data', 'to', 'predict', 'our', 'gcse', 'and', 'a-level', 'grades.', 'it', "isn't", 'accurate', 'at', 'all;', 'now,', "they're", 'using', 'a', 'similar', 'algorithm', 'to', 'predict', 'final', 'grades.', 'this', "isn't", 'a', 'true', 'representation', 'of', 'a', 'students', 'ability:', 'it', 'widens', 'the', 'education', '&amp;', 'ec…	trust
35	1.29405E+18	2020-08-13T23:08:04.000Z		37	{'neg': 0.0, 'neu': 0.856, 'pos': 0.144, 'compound': 0.6908}	0.6908	Positive	['when', 'i', 'did', 'my', 'a', 'levels,', 'my', 'teachers', 'predicted', 'aab.', 'when', 'i', 'did', 'my', 'exams', 'i', 'got', 'aab.', 'i', 'don�t', 'think', 'there', 'was', 'enough', 'faith', 'in', 'the', 'teachers', 'who', 'know', 'their', 'students', 'better', 'than', 'an', 'algorithm']	trust
36	1.29405E+18	2020-08-13T23:06:49.000Z		29	{'neg': 0.189, 'neu': 0.757, 'pos': 0.054, 'compound': -0.6641}	-0.6641	Negative	['who', 'wrote', 'the', 'ofqual', 'algorithm?', 'it', 'wasn�t', 'the', 'office', 'of', 'misfits', 'and', 'weirdos', 'was', 'it?', 'i', 'thought', 'this', 'govt', 'was', 'supposed', 'to', 'be', 'top', 'at', 'data', 'and', 'shit?']	anticipation
37	1.29405E+18	2020-08-13T23:06:33.000Z		46	{'neg': 0.039, 'neu': 0.83, 'pos': 0.131, 'compound': 0.659}	0.659	Positive	['a-level', 'grading', 'algorithm', 'sorting', 'out', 'grading', 'based', 'on', 'class', 'size', 'as', 'a', 'factor.', 'quite', 'useful', 'for', 'the', 'private/independent', 'sector', 'whose', 'grade', 'average', 'seemingly', 'improved', 'accords', 'the', 'board.', 'the', 'skeptic', 'in', 'me', 'would', 'point', 'towards', 'that', 'class', 'system', 'that', 'doesn�t', 'exist', 'in', 'this', 'cou…	trust
38	1.29405E+18	2020-08-13T23:03:41.000Z		43	{'neg': 0.05, 'neu': 0.822, 'pos': 0.128, 'compound': 0.5267}	0.5267	Positive	['ministers', 'under', 'pressure', 'to', 'review', 'a-level', 'results', 'https://t.co/ktorqwxcbi', 'why', 'was', 'the', 'algorithm', 'designed', 'to', 'account', 'for', 'school', '&amp;', 'individual', 'performance,', 'a', 'person', 'cant', 'control', 'their', 'school,', 'their', 'grades,', 'yes,', 'so', 'obviously', 'causes', 'issues', 'benefitting', 'those', 'in', 'above', 'average', 'schools']	trust
39	1.29405E+18	2020-08-13T23:03:32.000Z		22	{'neg': 0.259, 'neu': 0.741, 'pos': 0.0, 'compound': -0.743}	-0.743	Negative	['shock', 'and', 'anger', 'as', 'a-level', 'algorithm', 'strips', 'pupils', 'of', 'their', 'grades', '-', 'https://t.co/0yc9rxnf73', '-', '#borisjohnson', '#change', '#gb', '#primeminister', '#skynews', '#students']	fear
40	1.29405E+18	2020-08-13T23:03:32.000Z		22	{'neg': 0.259, 'neu': 0.741, 'pos': 0.0, 'compound': -0.743}	-0.743	Negative	['shock', 'and', 'anger', 'as', 'a-level', 'algorithm', 'strips', 'pupils', 'of', 'their', 'grades', '-', 'https://t.co/0yc9rxnf73', '-', '#borisjohnson', '#change', '#gb', '#primeminister', '#skynews', '#students']	fear
41	1.29405E+18	2020-08-13T23:00:42.000Z		18	{'neg': 0.165, 'neu': 0.714, 'pos': 0.121, 'compound': -0.25}	-0.25	Negative	['we', 'asked', 'a', 'mathematician', 'to', 'help', 'explain', 'the', 'a-level', 'algorithm', 'that', 'has', 'caused', 'such', 'anger...', '--', 'sky', 'news']	positive
42	1.29405E+18	2020-08-13T23:00:28.000Z		56	{'neg': 0.099, 'neu': 0.83, 'pos': 0.071, 'compound': -0.3723}	-0.3723	Negative	['very', 'proud', 'of', 'my', 'eldest', 'son', 'on', 'achieving', 'his', '�a�', 'grade', 'in', 'level', '3', 'maths', 'a', 'year', 'early', 'today', '(equivalent', 'to', 'half', 'an', 'a-level).', 'however,', 'i', 'can�t', 'help', 'but', 'worry', 'for', 'my', 'daughter', 'collecting', 'her', 'gcse', 'results', 'next', 'week.', 'too', 'many', 'students', 'have', 'had', 'their', 'grades', 'lowered'…	positive
43	1.29405E+18	2020-08-13T23:00:18.000Z		36	{'neg': 0.081, 'neu': 0.868, 'pos': 0.05, 'compound': -0.2732}	-0.2732	Negative	['thousands', 'of', 'children', 'around', 'the', 'world', 'got', 'hit', 'harder', 'by', 'the', 'pandemic.', 'ib', 'result', 'black', 'box', '"algorithm"', 'denied', 'many', 'their', 'expected', 'place', 'at', 'top', 'schools.', 'uk', '"forecasted"', 'a', 'levels', 'did', 'the', 'same.', 'https://t.co/hrto4koakt']	negative
44	1.29405E+18	2020-08-13T22:59:55.000Z		43	{'neg': 0.245, 'neu': 0.755, 'pos': 0.0, 'compound': -0.8923}	-0.8923	Negative	['this', 'a', 'level', 'algorithm', 'really', 'fucked', 'up', 'a', 'lot', 'of', "people's", 'plans', 'and', 'it', "isn't", 'fair', 'at', 'all,', 'cba', 'with', 'seeing', 'my', 'lil', 'cousins', 'distraught', 'because', 'all', 'the', 'hard', 'work', 'they', 'did', "wasn't", 'reflected', 'in', 'the', 'grades', 'they', 'were', 'given']	positive
45	1.29405E+18	2020-08-13T22:59:26.000Z		20	{'neg': 0.228, 'neu': 0.531, 'pos': 0.241, 'compound': -0.1593}	-0.1593	Negative	['well', 'yes', 'that', 'is', 'exactly', 'what', 'i', 'was', 'getting', 'at.', 'ofqual', 'who', 'created', 'the', 'algorithm', 'failed', 'to', 'see', 'this', 'problem.']	fear
46	1.29405E+18	2020-08-13T22:58:59.000Z		50	{'neg': 0.144, 'neu': 0.811, 'pos': 0.045, 'compound': -0.6705}	-0.6705	Negative	['i', 'agree', 'decades', 'ago', 'i', 'did', 'no', 'revision', 'for', 'mocks', 'to', 'see', 'what', 'i', 'knew.', 'bcc.', 'then', 'exams', 'aaa', 'so', 'i', 'don�t', 'understand', 'how', 'this', 'regrading', 'algorithm', 'has', 'taken', 'people', 'below', 'their', 'mock', 'results.', 'seems', 'as', 'i', 'thought', 'out', 'as', 'not', 'making', 'arrangements', 'for', 'a', 'levels', 'to', 'be', 'sa…	positive
47	1.29405E+18	2020-08-13T22:57:46.000Z		54	{'neg': 0.072, 'neu': 0.872, 'pos': 0.056, 'compound': -0.2335}	-0.2335	Negative	['there', 'needs', 'to', 'be', 'a', 'review.', "i've", 'just', 'been', 'reading', 'about', 'someone', 'predicted', 'to', 'achieve', 'an', 'a', 'in', 'physics', 'but', 'was', 'downgraded', 'to', 'an', 'e.', 'presumably', 'the', 'algorithm', 'required', 'that', 'someone', 'in', 'that', 'school', 'had', 'to', 'get', 'an', 'e,', 'so', 'it', 'was', 'foisted', 'on', 'some', 'poor', 'kid', 'who', "didn'…	positive
48	1.29405E+18	2020-08-13T22:57:33.000Z		29	{'neg': 0.0, 'neu': 1.0, 'pos': 0.0, 'compound': 0.0}	0	Neutral	['how', 'exactly', 'were', 'the', 'a-level', 'results', 'worked', 'out?', 'ashwin', 'iyengar,', 'a', 'phd', 'student', 'in', 'pure', 'mathematics,', 'gives', 'sky', 'news', 'his', 'thoughts', 'on', 'the', 'process', 'https://t.co/kno4vntr7v']	positive
49	1.29405E+18	2020-08-13T22:57:33.000Z		29	{'neg': 0.0, 'neu': 1.0, 'pos': 0.0, 'compound': 0.0}	0	Neutral	['how', 'exactly', 'were', 'the', 'a-level', 'results', 'worked', 'out?', 'ashwin', 'iyengar,', 'a', 'phd', 'student', 'in', 'pure', 'mathematics,', 'gives', 'sky', 'news', 'his', 'thoughts', 'on', 'the', 'process', 'https://t.co/kno4vntr7v']	positive
50	1.29404E+18	2020-08-13T22:55:32.000Z		36	{'neg': 0.0, 'neu': 1.0, 'pos': 0.0, 'compound': 0.0}	0	Neutral	['according', 'to', 'their', 'own', 'testing', 'of', 'the', 'algorithm', 'on', "2019's", 'results', 'by', 'subject,', 'it', 'would', 'have', 'only', 'been', 'accurate', '53%', 'of', 'the', 'time', 'in', 'the', 'statistics', 'a-level', 'exam', 'grades.', 'classic.', 'https://t.co/yqayz5xmou']	positive
51	1.29404E+18	2020-08-13T22:53:17.000Z		46	{'neg': 0.138, 'neu': 0.833, 'pos': 0.03, 'compound': -0.6642}	-0.6642	Negative	['retake', 'exams', 'in', 'november', 'and', 'magically', 'you', 'can', 'start', 'your', 'course', 'in', 'the', 'previous', 'september?', 'every', 'year', 'young', 'people', 'screw', 'up', 'their', 'exams', 'and', 'miss', 'out', 'in', 'their', 'dream', 'course,', 'but', 'they', 'know', 'why,', 'not', 'some', 'arbitrary', 'algorithm', 'that', 'decides', 'their', 'school', 'cannot', 'produce', 'gre…	anticipation
52	1.29404E+18	2020-08-13T22:53:03.000Z		33	{'neg': 0.091, 'neu': 0.909, 'pos': 0.0, 'compound': -0.4767}	-0.4767	Negative	['this', 'is', 'not', 'enough', 'and', 'your', 'constituents', 'know', 'it', '-', 'the', 'whole', '�standardisation�', 'algorithm', 'is', 'flawed', 'and', 'needs', 'to', 'be', 'scrapped', '-', 'we', 'need', 'teacher', 'estimated', 'grades', 'to', 'be', 'allowed', 'now', 'https://t.co/0uk0aod2of']	trust
53	1.29404E+18	2020-08-13T22:51:55.000Z		49	{'neg': 0.057, 'neu': 0.943, 'pos': 0.0, 'compound': -0.4215}	-0.4215	Negative	['i', 'think', "it's", 'mostly', 'cohort', 'size.', 'algorithm', 'tends', 'to', 'pull', 'down', 'cag', 'but', 'less', 'so', 'if', 'cohort', 'is', 'small.', 'independent', 'schools', 'have', 'more', 'a-levels', 'in', 'small', 'subjects', '(latin,', 'etc)', 'and', 'many', 'have', 'small', 'cohorts', 'in', 'more', 'mainstream', 'subjects.', 'sfc', 'average', 'y13', 'is', '500', 'students.', 'no', 's…	negative
54	1.29404E+18	2020-08-13T22:51:01.000Z		48	{'neg': 0.049, 'neu': 0.916, 'pos': 0.035, 'compound': -0.1779}	-0.1779	Negative	['they', 'must', 'have', 'known', 'the', 'algorithm', 'would', 'play', 'out', 'this', 'way.', 'they', 'must', 'have', 'known', 'how', 'corrupt', 'this', 'would', 'make', 'the', 'system', 'look.', 'and', 'still', 'they', 'did', 'it.', 'that�s', 'the', 'level', 'of', 'contempt', 'the', 'ruling', 'classes', 'have', 'for', 'the', 'ordinary', 'working', 'class.', 'and', 'nothing', 'happens', 'but', 't…	trust
55	1.29404E+18	2020-08-13T22:50:31.000Z		22	{'neg': 0.0, 'neu': 0.769, 'pos': 0.231, 'compound': 0.5423}	0.5423	Positive	['a-level', 'results', '2020:', "'this", 'feels', 'like', 'a', 'reminder', 'that', 'you', 'shouldn�t', 'dare', 'dream', 'beyond', 'your', "means'", 'https://t.co/w6zssvhsma']	trust
56	1.29404E+18	2020-08-13T22:50:31.000Z		22	{'neg': 0.0, 'neu': 0.769, 'pos': 0.231, 'compound': 0.5423}	0.5423	Positive	['a-level', 'results', '2020:', "'this", 'feels', 'like', 'a', 'reminder', 'that', 'you', 'shouldn�t', 'dare', 'dream', 'beyond', 'your', "means'", 'https://t.co/w6zssvhsma']	trust
57	1.29404E+18	2020-08-13T22:50:28.000Z		52	{'neg': 0.041, 'neu': 0.959, 'pos': 0.0, 'compound': -0.2382}	-0.2382	Negative	['so...', 'this', 'is', 'my', 'secondary', 'school,', 'my', 'home', 'town', 'and', 'of', 'course', 'where', 'i', 'nearly', 'completed', 'my', 'a', 'levels', 'so', 'many', 'moons', 'ago.', 'hartlepool', 'may', 'have', 'one', 'of', 'the', 'highest', 'unemployment', 'rates', 'but', 'that', "doesn't", 'mean', 'an', 'algorithm', 'should', 'predict', 'your', 'life', 'path', 'or', 'choices', '1/2', 'htt…	anticipation
58	1.29404E+18	2020-08-13T22:49:54.000Z		36	{'neg': 0.084, 'neu': 0.633, 'pos': 0.283, 'compound': 0.7783}	0.7783	Positive	['a', 'powerful', 'discussion', 'of', 'the', 'ofqual', 'algorithm,', 'digital', 'injustice', 'and', 'the', 'potential', 'for', 'legal', 'challenge.', 'best', 'analysis', 'i�ve', 'heard', 'all', 'day.', 'you', 'clearly', 'understand', 'more', 'than', 'the', '�go', 'to�', 'edu-windbags', 'bbc', 'usually', 'wheels', 'out.']	anger
59	1.29404E+18	2020-08-13T22:49:35.000Z		51	{'neg': 0.0, 'neu': 0.928, 'pos': 0.072, 'compound': 0.5399}	0.5399	Positive	['you', 'will', 'be', 'pleased', 'that', 'today', 'you', "wouldn't", 'have', 'fluffed', 'your', 'a', 'levels!', 'the', 'algorithm', "would've", 'upgraded', 'your', 'results', 'because', 'you', 'went', 'to', 'a', 'private', 'school', 'with', 'a', 'cohort', 'of', 'less', 'than', '15', 'in', 'each', 'class.', 'unlike', 'a*', 'students', 'in', '"underperforming"', 'schools', 'without', 'a', 'peerage!…	trust
60	1.29404E+18	2020-08-13T22:47:19.000Z		42	{'neg': 0.073, 'neu': 0.816, 'pos': 0.111, 'compound': 0.1779}	0.1779	Positive	['to', 'those', '40', '%', 'of', 'a-level', 'students', 'who', 'have', 'had', 'their', 'grades', 'unfairly', 'reduced', 'by', 'a', 'soulless', 'algorithm...', 'please', 'vote', 'at', 'the', 'next', 'election', 'to', 'make', 'your', 'feelings', 'clear', 'about', 'how', 'this', 'government', 'has', 'screwed', 'your', 'future.', '#resultsday2020', 'https://t.co/ue4dxeyw6l']	negative
61	1.29404E+18	2020-08-13T22:46:44.000Z		36	{'neg': 0.072, 'neu': 0.79, 'pos': 0.138, 'compound': 0.4137}	0.4137	Positive	['can', 'your', '#selectcommittee', 'investigate', 'whether', '#equalityimpactassessments', 'were', 'carried', 'out', 'when', 'decisions', 'made', 'about', 'development', 'of', 'the', 'algorithm?', '#ehrc', 'enforcement', 'action', 'should', 'certainly', 'be', 'taken', 'against', '#ofqual', 'and', '#dfes.', 'penalty', 'for', 'twisting', 'results', 'to', 'benefit', 'private', 'schools?']	positive
62	1.29404E+18	2020-08-13T22:45:54.000Z		43	{'neg': 0.216, 'neu': 0.784, 'pos': 0.0, 'compound': -0.8485}	-0.8485	Negative	['many', 'a-level', 'students', 'who', 'worked', 'amazingly', 'hard', 'at', 'school', 'have', 'been', 'downgraded', 'by', 'the', 'government', 'algorithm.', 'you', 'can', 'hardly', 'just', 'blame', 'this', 'on', 'people', 'being', 'not', 'great', 'at', 'school.', 'in', 'this', 'case', 'the', 'gov�t', 'system', 'is', 'fundamentally', 'unfair', 'to', 'many', 'pupils.']	negative
63	1.29404E+18	2020-08-13T22:43:22.000Z		41	{'neg': 0.123, 'neu': 0.877, 'pos': 0.0, 'compound': -0.7469}	-0.7469	Negative	['output', 'from', "#ofqual's", 'algorithm', 'on', 'uk', '#examresults', 'included', '40%', 'of', '#alevelresults', 'that', 'were', 'marked', 'down.', 'but', 'students', 'studying', 'in', 'small,', 'esoteric', 'classes,', 'i.e.', 'private', 'schools,', 'got', 'higher', 'than', 'average', 'grades', 'compared', 'to', 'state', 'schools...', 'another', 'death', 'knell', 'to', '#socialmobility']	negative
64	1.29404E+18	2020-08-13T22:42:53.000Z		36	{'neg': 0.11, 'neu': 0.89, 'pos': 0.0, 'compound': -0.6221}	-0.6221	Negative	['this', 'is', 'an', 'utter', 'disgrace', '!', 'so', 'many', 'young', 'people', 'have', 'had', 'their', 'efforts', 'unfairly', 'downgraded', 'by', 'the', 'algorithm-', 'you', 'need', 'to', 'urgently', 'revert', 'to', 'allowing', 'teacher', 'grade', 'estimates', 'to', 'stand!', '#alevels2020', '#alevelresults', 'https://t.co/9l7iz4xn6e']	positive
65	1.29404E+18	2020-08-13T22:41:20.000Z		48	{'neg': 0.095, 'neu': 0.905, 'pos': 0.0, 'compound': -0.5574}	-0.5574	Negative	['so...', 'as', 'there', 'were', 'no', 'a-level', 'exams,', 'the', 'idea', 'was', 'to', 'assess', 'students', 'according', 'to', 'predictions.', 'as', 'these', 'are', 'traditionally', 'higher', 'than', 'the', 'actual', 'a-level', 'marks,', 'an', 'algorithm', 'messed', 'these', 'up', 'to', '�make', 'up', 'for', 'the', '12%', 'difference�.', 'only', 'thing', 'about', 'algorithms,', 'they', 'work', …	positive
66	1.29404E+18	2020-08-13T22:40:17.000Z		26	{'neg': 0.102, 'neu': 0.854, 'pos': 0.045, 'compound': -0.34}	-0.34	Negative	['https://t.co/sh7i9ubmh7', 'when', 'algorithms', 'rule', 'the', 'world,', 'your', 'postcode', 'not', 'your', 'accent', 'that', 'matters', 'most', '(at', 'least', 'until', 'audio', '#ml', 'strikes', 'high', 'street).', '#alevelresults']	fear
67	1.29404E+18	2020-08-13T22:39:23.000Z		28	{'neg': 0.0, 'neu': 0.873, 'pos': 0.127, 'compound': 0.4404}	0.4404	Positive	['this', '�explainer�', 'from', 'sky', 'news', 'would', 'have', 'been', '100%', 'better', 'if', 'they�d', 'have', 'used', 'this', 'gif', 'at', 'the', 'header.', 'https://t.co/fwst7dn8go', 'https://t.co/0i1kfod1gr']	positive
68	1.29404E+18	2020-08-13T22:39:02.000Z		54	{'neg': 0.103, 'neu': 0.8, 'pos': 0.097, 'compound': -0.0772}	-0.0772	Negative	['unless', 'you', 'know', 'a', 'student', 'personally', 'who', 'has', 'been', 'affected', 'by', 'this', 'then', 'i', 'don�t', 'believe', 'you', 'fully', 'understand', 'the', 'impact', 'it', 'has', 'on', 'students', 'like', 'myself.', 'i', 'lost', 'my', 'first', 'choice,', 'and', 'dream', 'uni,', 'because', 'of', 'the', 'gov', 'lowering', 'my', 'grades', 'by', 'a', 'silly', 'algorithm', 'that', 'd…	negative
69	1.29404E+18	2020-08-13T22:35:18.000Z		25	{'neg': 0.0, 'neu': 0.753, 'pos': 0.247, 'compound': 0.7351}	0.7351	Positive	['make', 'appeals', 'free', 'of', 'charge.', 'automatically', 'start', 'an', 'appeal', 'for', 'every', 'result', 'downgraded', 'by', 'the', 'algorithm', 'and', 'actively', 'invite', 'schools', 'and', 'students', 'to', 'submit', 'evidence.']	anticipation
70	1.29404E+18	2020-08-13T22:34:35.000Z		13	{'neg': 0.0, 'neu': 1.0, 'pos': 0.0, 'compound': 0.0}	0	Neutral	['does', 'anyone', 'know', 'if', 'this', 'a-levels', 'algorithm', 'is', 'open', 'source?', '?', '#torychaos', '#alevelresults']	No emotion
71	1.29404E+18	2020-08-13T22:34:35.000Z		13	{'neg': 0.0, 'neu': 1.0, 'pos': 0.0, 'compound': 0.0}	0	Neutral	['does', 'anyone', 'know', 'if', 'this', 'a-levels', 'algorithm', 'is', 'open', 'source?', '?', '#torychaos', '#alevelresults']	No emotion
72	1.29404E+18	2020-08-13T22:34:24.000Z		24	{'neg': 0.386, 'neu': 0.614, 'pos': 0.0, 'compound': -0.8928}	-0.8928	Negative	['government', 'grade', 'for', 'this', 'fiasco?', 'unclassified.', 'cannot', 'level', 'up.', 'algorithm', 'says', 'no.', 'a-levels:', 'anger', 'over', "'unfair'", 'results', 'this', 'year', 'https://t.co/razxclggpv']	negative
73	1.29404E+18	2020-08-13T22:33:47.000Z		43	{'neg': 0.0, 'neu': 1.0, 'pos': 0.0, 'compound': 0.0}	0	Neutral	['because', 'of', 'covid', 'students', 'were', 'not', 'allowed', 'to', 'take', 'their', 'a-levels.', 'they', 'were', 'given', 'grades', 'based', 'partly', 'on', 'past', 'work', 'and', 'predictions', 'by', 'teachers,', 'but', 'via', 'an', 'algorithm', 'which', 'distributed', 'grades', 'according', 'to', 'past', 'performance', 'of', 'their', 'school.', 'these', 'determine', 'university', 'admission…	trust
74	1.29404E+18	2020-08-13T22:32:49.000Z		48	{'neg': 0.0, 'neu': 0.87, 'pos': 0.13, 'compound': 0.7506}	0.7506	Positive	['this', 'a-level', '�algorithm�', 'is', 'total', 'bollocks.', 'the', 'government', 'took', 'an', 'opportunity', 'to', 'just', 'send', 'rich', 'kids', 'to', 'university:', 'northamptonshire:', '5.7%', '-', '15', 'private', 'schools', 'south', 'yorkshire:', '7.6%', '-', '11', 'ps', 'berkshire:', '19.1%', '-', '23', 'ps', 'east', 'sussex', '20%', '-', '26', 'ps', '#alevelresults', '[source:', 'ofqu…	positive
75	1.29404E+18	2020-08-13T22:32:49.000Z		48	{'neg': 0.0, 'neu': 0.87, 'pos': 0.13, 'compound': 0.7506}	0.7506	Positive	['this', 'a-level', '�algorithm�', 'is', 'total', 'bollocks.', 'the', 'government', 'took', 'an', 'opportunity', 'to', 'just', 'send', 'rich', 'kids', 'to', 'university:', 'northamptonshire:', '5.7%', '-', '15', 'private', 'schools', 'south', 'yorkshire:', '7.6%', '-', '11', 'ps', 'berkshire:', '19.1%', '-', '23', 'ps', 'east', 'sussex', '20%', '-', '26', 'ps', '#alevelresults', '[source:', 'ofqu…	positive
76	1.29404E+18	2020-08-13T22:32:27.000Z		46	{'neg': 0.14, 'neu': 0.809, 'pos': 0.051, 'compound': -0.6696}	-0.6696	Negative	['as', 'a', 'teacher(now', 'supply)i', 'am', 'disgusted', 'at', 'the', 'way', 'this', 'has', 'been', 'handled.', 'using', 'an', 'algorithm', 'rather', 'than', 'accepting', 'the', 'predicted', 'grades', 'from', 'teachers', 'who', 'have', 'taught', 'these', 'students', 'for', 'years', 'is', 'farcical.', 'excluding', 'private', 'education', 'from', 'the', 'process', 'is', 'criminal.', 'fcuk', 'the',…	negative
77	1.29404E+18	2020-08-13T22:30:37.000Z		17	{'neg': 0.0, 'neu': 1.0, 'pos': 0.0, 'compound': 0.0}	0	Neutral	['this', 'a', 'level', 'algorithm...', 'who', 'devised', 'it?', 'and', 'who', 'makes', 'money', 'out', 'of', 'the', 'rights', 'to', 'it?']	trust
78	1.29404E+18	2020-08-13T22:30:35.000Z		17	{'neg': 0.13, 'neu': 0.87, 'pos': 0.0, 'compound': -0.34}	-0.34	Negative	['then', 'the', 'algorithm', 'should', 'have', 'worked', 'the', 'other', 'way.', 'those', 'who', 'struggled', 'should', 'have', 'been', 'revised', 'up.']	No emotion
79	1.29404E+18	2020-08-13T22:30:13.000Z		44	{'neg': 0.066, 'neu': 0.873, 'pos': 0.061, 'compound': 0.2023}	0.2023	Positive	['�ofqual', 'should', 'be', 'clear', 'about', 'the', 'impact', 'of', 'the', 'algorithm', 'used', 'in', 'the', 'standardisation', 'model', 'and', 'the', 'steps', 'taken', 'to', 'remove', 'bias', 'and', 'take', 'into', 'account', 'equality,�', 'equalities', 'body', 'warns', 'it', 'may', 'step', 'in', 'after', 'a-level', 'downgrades', 'in', 'england�', 'https://t.co/hzzoalmrcp']	anger
80	1.29404E+18	2020-08-13T22:30:13.000Z		44	{'neg': 0.066, 'neu': 0.873, 'pos': 0.061, 'compound': 0.2023}	0.2023	Positive	['�ofqual', 'should', 'be', 'clear', 'about', 'the', 'impact', 'of', 'the', 'algorithm', 'used', 'in', 'the', 'standardisation', 'model', 'and', 'the', 'steps', 'taken', 'to', 'remove', 'bias', 'and', 'take', 'into', 'account', 'equality,�', 'equalities', 'body', 'warns', 'it', 'may', 'step', 'in', 'after', 'a-level', 'downgrades', 'in', 'england�', 'https://t.co/hzzoalmrcp']	anger
81	1.29404E+18	2020-08-13T22:29:41.000Z		13	{'neg': 0.184, 'neu': 0.816, 'pos': 0.0, 'compound': -0.2023}	-0.2023	Negative	['a-levels:', 'how', 'controversial', 'algorithm', 'behind', 'moderation', 'row', 'works', 'https://t.co/rg5lfd1vky']	anger
82	1.29404E+18	2020-08-13T22:29:41.000Z		13	{'neg': 0.184, 'neu': 0.816, 'pos': 0.0, 'compound': -0.2023}	-0.2023	Negative	['a-levels:', 'how', 'controversial', 'algorithm', 'behind', 'moderation', 'row', 'works', 'https://t.co/rg5lfd1vky']	anger
83	1.29404E+18	2020-08-13T22:29:24.000Z		42	{'neg': 0.079, 'neu': 0.832, 'pos': 0.09, 'compound': -0.128}	-0.128	Negative	['did', 'the', 'algorithm', 'benefit', 'schools', 'that', 'off', 'role', 'students', 'or', 'prevent', 'some', 'students', 'moving', 'to', 'year', '13', 'if', 'they', "hadn't", 'achieved', 'a', 'high', 'enough', 'grade', 'in', 'year', '12.', 'there', 'was', 'a', 'court', 'case', 'that', 'ruled', 'it', 'was', 'illegal', 'to', 'do', 'this.']	fear
84	1.29404E+18	2020-08-13T22:28:31.000Z		36	{'neg': 0.0, 'neu': 0.963, 'pos': 0.037, 'compound': 0.0772}	0.0772	Positive	['just', 'a', 'quick', 'reminder.', 'these', 'kids', 'with', 'algorithm', 'a', 'levels.', 'they', 'were', 'the', 'ones', 'whose', 'gcses', 'were', 'the', 'first', 'of', 'the', 'number', 'system', '1-9', 'rating', 'not', 'abc', 'etc', 'probably', 'lifelong', 'labour', 'voters', 'now', '#alevels2020', '#alevelresults']	fear
85	1.29404E+18	2020-08-13T22:28:10.000Z		26	{'neg': 0.203, 'neu': 0.636, 'pos': 0.16, 'compound': -0.3415}	-0.3415	Negative	['i', 'fully', 'agree', 'with', 'your', 'stance.', "it's", 'shocking', 'that', 'the', 'government', 'has', 'applied', 'this', 'disgusting', 'algorithm', 'designed', 'to', 'build', 'up', 'only', 'those', 'like', 'themselves.', '#trustourteachers']	positive
86	1.29404E+18	2020-08-13T22:26:48.000Z		11	{'neg': 0.0, 'neu': 1.0, 'pos': 0.0, 'compound': 0.0}	0	Neutral	["that's", '"the', 'algorithm"', 'bit', 'and', 'only', 'ofqual', 'can', 'explain', 'that.']	trust
87	1.29404E+18	2020-08-13T22:25:58.000Z		29	{'neg': 0.187, 'neu': 0.614, 'pos': 0.199, 'compound': 0.1027}	0.1027	Positive	['super', 'bright', 'articulate', 'student', 'demonstrates', 'just', 'how', 'fundamentally', 'flawed', 'the', 'algorithm', 'is:', 'shropshire', "students'", 'a-level', 'disappointment', 'leads', 'to', 'calls', 'for', 'nationwide', 'appeal', 'shropshire', 'star', 'https://t.co/fzuurcbl1c']	anticipation
88	1.29404E+18	2020-08-13T22:24:35.000Z		38	{'neg': 0.053, 'neu': 0.847, 'pos': 0.1, 'compound': 0.2144}	0.2144	Positive	['poor', '"explainer"', 'here,', 'limply', 'ending', 'with', '"there', 'are', 'surely', 'better', 'ways', '...."', 'but', 'not', 'offering', 'any,', 'when', 'in', 'fact', 'the', 'ofqual', 'report', 'goes', 'laboriously', 'through', 'the', 'alternatives', 'and', 'why', 'they', 'chose', 'the', 'one', 'they', 'did.', 'https://t.co/b2gq96ajfx']	trust
89	1.29404E+18	2020-08-13T22:24:35.000Z		38	{'neg': 0.053, 'neu': 0.847, 'pos': 0.1, 'compound': 0.2144}	0.2144	Positive	['poor', '"explainer"', 'here,', 'limply', 'ending', 'with', '"there', 'are', 'surely', 'better', 'ways', '...."', 'but', 'not', 'offering', 'any,', 'when', 'in', 'fact', 'the', 'ofqual', 'report', 'goes', 'laboriously', 'through', 'the', 'alternatives', 'and', 'why', 'they', 'chose', 'the', 'one', 'they', 'did.', 'https://t.co/b2gq96ajfx']	trust
90	1.29404E+18	2020-08-13T22:23:40.000Z		41	{'neg': 0.078, 'neu': 0.865, 'pos': 0.058, 'compound': -0.2263}	-0.2263	Negative	['somewhere', 'in', 'whitehall', 'a', 'discussion', 'is', 'taking', 'place', 'as', 'to', 'whether', 'this', 'new', 'a', 'level', 'algorithm', 'could', 'be', 'rolled', 'out', 'on', 'a', 'permanent', 'basis', 'to', 'ensure', 'the', 'plebs', 'are', 'kept', 'in', 'their', 'place.....', 'fuck', 'the', 'masses.', 'mobility', 'for', 'the', 'upper', 'classes.']	positive
91	1.29404E+18	2020-08-13T22:23:09.000Z		13	{'neg': 0.184, 'neu': 0.816, 'pos': 0.0, 'compound': -0.2023}	-0.2023	Negative	['a-levels:', 'how', 'controversial', 'algorithm', 'behind', 'moderation', 'row', 'works', 'https://t.co/exxqvihc53']	anger
92	1.29404E+18	2020-08-13T22:23:09.000Z		13	{'neg': 0.184, 'neu': 0.816, 'pos': 0.0, 'compound': -0.2023}	-0.2023	Negative	['a-levels:', 'how', 'controversial', 'algorithm', 'behind', 'moderation', 'row', 'works', 'https://t.co/exxqvihc53']	anger
93	1.29404E+18	2020-08-13T22:20:13.000Z		43	{'neg': 0.0, 'neu': 0.92, 'pos': 0.08, 'compound': 0.3182}	0.3182	Positive	['checking', 'in.', 'still', '#notmovingontilldomisgone,', 'with', 'a', 'side', 'helping', 'of', '#fuckthetories', 'for', 'their', 'classist', 'a-level', 'algorithm.', 'black', 'lives', 'still', 'matter,', 'trans', 'rights', 'are', 'still', 'human', 'rights', 'and', 'refugees', 'are', 'people', 'too.', 'if', 'you', "don't", 'already,', '#boycottthescottishsun', 'and', 'buy', 'ben', '&amp;', "jerr…	negative
94	1.29404E+18	2020-08-13T22:19:32.000Z		36	{'neg': 0.0, 'neu': 0.907, 'pos': 0.093, 'compound': 0.5106}	0.5106	Positive	['i�ve', 'just', 'learned', 'from', 'on', 'that', 'there', 'is', 'a', '100-page', 'report', 'on', 'the', 'process;', 'as', 'i', 'said', 'i', 'know', 'nothing', 'about', 'education,', 'so', 'i', 'don�t', 'know', 'if', 'that', 'is', 'enlightening', 'on', 'the', 'algorithm?']	No emotion
95	1.29404E+18	2020-08-13T22:19:04.000Z		37	{'neg': 0.208, 'neu': 0.792, 'pos': 0.0, 'compound': -0.7845}	-0.7845	Negative	['fighting', 'stigma', ':', 'england', 'a-level', 'downgrades', 'hit', 'pupils', 'from', 'disadvantaged', 'areas', 'hardest:', 'england', 'a-level', 'downgrades', 'hit', 'pupils', 'from', 'disadvantaged', 'areas', 'hardest.', 'analysis', 'also', 'shows', 'pupils', 'at', 'private', 'schools', 'benefited', 'most', 'from', 'algorithm.', 'https://t.co/2icliwzlst']	anger
96	1.29404E+18	2020-08-13T22:18:56.000Z		46	{'neg': 0.0, 'neu': 0.889, 'pos': 0.111, 'compound': 0.6249}	0.6249	Positive	['https://t.co/uofmixgru1', '-', 'the', '"algorithm"', 'used', 'to', 'calculate', 'a-level', 'grades', 'is', 'complex', '&amp;', 'could', 'easily', 'have', 'bugs', 'in', 'its', 'implementation.', 'why', 'not', 'release', 'the', 'source', 'code?', 'this', 'would', 'help', 'with', 'validation', 'of', 'the', 'fairness', 'of', 'the', 'algorithm', '&amp;', 'verification', 'that', 'it', 'was', 'correct…	trust
97	1.29404E+18	2020-08-13T22:18:31.000Z		31	{'neg': 0.0, 'neu': 1.0, 'pos': 0.0, 'compound': 0.0}	0	Neutral	['during', 'the', '2019', 'general', 'election', 'campaign', 'we', 'heard', 'a', 'lot', 'from', 'the', 'tories', 'about', '�levelling', 'up�.', 'they�ve', 'just', 'pushed', 'us', 'further', 'into', 'the', 'ground.', '10/11', 'https://t.co/lwjxgwvkwb']	trust
98	1.29403E+18	2020-08-13T22:15:53.000Z		45	{'neg': 0.161, 'neu': 0.786, 'pos': 0.053, 'compound': -0.6695}	-0.6695	Negative	['the', 'biggest', 'problem', 'with', 'today�s', 'a', 'level', 'grades?', 'the', 'supposedly', 'objective', 'algorithm', 'has', 'downgraded', 'the', 'grades', 'of', 'disadvantaged', 'students', 'while', 'enhancing', 'those', 'of', 'the', 'most', 'advantaged,', 'at', 'a', 'time', 'when', 'all', 'in', 'the', 'system', 'are', 'seeking', 'to', 'close', 'the', 'gap!', 'this', 'is', 'resignation', 'stu…	trust
99	1.29403E+18	2020-08-13T22:15:31.000Z		50	{'neg': 0.038, 'neu': 0.869, 'pos': 0.093, 'compound': 0.4118}	0.4118	Positive	['there', 'are', '13.9%', 'who', 'were', 'working', 'at', 'an', 'a*.', 'on', 'a', 'normal', 'year', 'their', 'performance', 'in', 'examination', 'determines', 'which', 'ones', 'fall', 'short,', 'reducing', 'to', 'something', 'like', '7.7%.', 'this', 'is', 'harsh', 'but', 'fair.', 'an', 'algorithm', '(based', 'on', 'past', 'children)', "shouldn't", 'determine', 'if', 'an', 'individual', 'makes', '…	positive
100	1.29403E+18	2020-08-13T22:13:22.000Z		17	{'neg': 0.085, 'neu': 0.915, 'pos': 0.0, 'compound': -0.1027}	-0.1027	Negative	["i'm", 'waiting', 'to', 'hear', 'if', 'the', 'a', 'level', 'algorithm', 'has', 'an', 'inherent', 'racial', 'bias.', 'does', 'it?']	anger
101	1.29403E+18	2020-08-13T22:13:05.000Z		31	{'neg': 0.0, 'neu': 1.0, 'pos': 0.0, 'compound': 0.0}	0	Neutral	["you'll", 'find', 'it', 'on', 'the', 'daily', 'heil', 'site.', "you'll", 'understand', 'why', 'i', "won't", 'post', 'the', 'link.', 'i', 'googled', '"a', 'level', 'algorithm"', 'and', 'it', 'was', 'a', 'few', 'results', 'down.']	trust
102	1.29403E+18	2020-08-13T22:12:50.000Z		44	{'neg': 0.0, 'neu': 0.779, 'pos': 0.221, 'compound': 0.8777}	0.8777	Positive	['the', 'algorithm', 'probably', 'has', 'built-in', 'the', 'tutoring', 'fees', 'paid', 'by', 'middle', 'class', 'parents', 'to', 'ensure', 'entry', 'to', 'university!', 'interesting', 'to', 'see', 'if', 'working', 'class', 'kids', 'gaining', 'entry', 'to', 'uni', 'this', 'year', 'out', 'perform', 'those', 'from', 'more', 'affluent', 'areas.', 'that', 'will', 'be', 'a', 'yes.']	positive
103	1.29403E+18	2020-08-13T22:12:07.000Z		50	{'neg': 0.0, 'neu': 0.934, 'pos': 0.066, 'compound': 0.2382}	0.2382	Positive	['�we�ve', 'moved', 'from', 'the', 'bottom', 'half', 'of', 'the', 'national', 'tables', 'to', 'well', 'into', 'the', 'top', '10%�', 'but', 'the', 'algorithm', 'hasn�t', 'taken', 'that', 'into', 'consideration.�', 'headteacher', 'of', 'barnhill', 'community', 'high,', 'john', 'johns', 'says', 'he', 'will', 'be', 'appealing', 'his', 'students�', 'a-level', 'grades', 'on', 'mass', '#newsnight', 'htt…	positive
104	1.29403E+18	2020-08-13T22:11:52.000Z		38	{'neg': 0.036, 'neu': 0.964, 'pos': 0.0, 'compound': -0.0772}	-0.0772	Negative	['i', 'feel', 'sorry', 'for', 'some', 'of', 'the', 'people', 'who', 'got', 'their', 'a-level', 'results', 'today,', 'because', 'if', 'i', 'got', 'what', 'the', 'teacher', 'predicted,', 'or', 'they', 'ran', 'some', 'algorithm,', "i'd", 'not', 'be', 'anywhere', 'near', 'where', 'i', 'am', 'today']	trust
105	1.29403E+18	2020-08-13T22:11:16.000Z		12	{'neg': 0.231, 'neu': 0.769, 'pos': 0.0, 'compound': -0.2023}	-0.2023	Negative	['how', 'controversial', 'algorithm', 'behind', 'a-levels', 'row�works', 'https://t.co/e3ufdoqq7k']	anger
106	1.29403E+18	2020-08-13T22:11:16.000Z		12	{'neg': 0.231, 'neu': 0.769, 'pos': 0.0, 'compound': -0.2023}	-0.2023	Negative	['how', 'controversial', 'algorithm', 'behind', 'a-levels', 'row�works', 'https://t.co/e3ufdoqq7k']	anger
107	1.29403E+18	2020-08-13T22:08:35.000Z		36	{'neg': 0.208, 'neu': 0.564, 'pos': 0.229, 'compound': -0.0464}	-0.0464	Neutral	['this', 'is', 'heartbreaking.', 'always', 'dream', 'and', "don't", 'let', 'the', 'bastards', 'get', 'you', 'down.', 'fight', 'and', 'keep', 'fighting', 'because', 'giving', 'up', 'is', 'what', 'they', 'want.', '#alevelresults', '#alevels2020', '#alevelresults2020', 'https://t.co/p3gyzcao7i', 'https://t.co/9fulxvbfrs']	anger
108	1.29403E+18	2020-08-13T22:06:53.000Z		23	{'neg': 0.32, 'neu': 0.589, 'pos': 0.092, 'compound': -0.7897}	-0.7897	Negative	['watching', '#newsnight.', 'this', 'a-level', 'fiasco', 'is', 'a', 'fucking', 'disgrace.', 'an', 'algorithm', 'is', 'reinforcing', 'systemic', 'barriers', 'to', 'progress', 'for', 'the', 'most', 'disadvantaged', 'students.']	negative
109	1.29403E+18	2020-08-13T22:04:56.000Z		17	{'neg': 0.0, 'neu': 1.0, 'pos': 0.0, 'compound': 0.0}	0	Neutral	['a-level', 'results', 'see', '39%', 'of', 'teacher', 'predicted', 'grades', 'downgraded', 'by', 'algorithm', 'https://t.co/h7rf02qa74', 'by']	trust
110	1.29403E+18	2020-08-13T22:04:02.000Z		7	{'neg': 0.464, 'neu': 0.536, 'pos': 0.0, 'compound': -0.3818}	-0.3818	Negative	["i've", 'cried', '-', 'https://t.co/yoandczkv2']	No emotion
111	1.29403E+18	2020-08-13T22:03:52.000Z		45	{'neg': 0.111, 'neu': 0.679, 'pos': 0.211, 'compound': 0.6808}	0.6808	Positive	['could', 'accept', 'that', 'for', 'most', 'the', 'a', 'levels', 'algorithm', 'has', 'probably', 'been', 'ok.', 'doesn�t', 'make', 'it', 'ok', 'for', 'the', 'exceptional', 'students', 'marked', 'drastically', 'down', 'simply', 'because', 'their', 'school', 'is', 'historically', 'poor', 'performing.', 'we', 'already', 'know', 'good', 'performers', 'from', 'poor', 'schools', 'do', 'great', 'at', 'u…	positive
112	1.29403E+18	2020-08-13T22:03:30.000Z		44	{'neg': 0.0, 'neu': 0.878, 'pos': 0.122, 'compound': 0.6486}	0.6486	Positive	['as', 'i', 'said', 'earlier,', 'p126', 'of', 'ofqual', 'makes', 'clear', 'that', 'places', 'with', 'smaller', 'cohorts/more', 'esoteric', 'subjects', 'were', 'impossible', 'to', 'standardise', 'and', 'therefore', 'less', 'subject', 'to', 'the', 'vagaries', 'of', 'the', 'algorithm.', 'more', 'likely', 'to', 'be', 'awarded', 'their', 'teacher', 'assessment', 'grades.', 'https://t.co/yykhmusuq8']	trust
113	1.29403E+18	2020-08-13T22:03:24.000Z		12	{'neg': 0.205, 'neu': 0.795, 'pos': 0.0, 'compound': -0.2023}	-0.2023	Negative	['how', 'controversial', 'algorithm', 'behind', 'a-levels', 'row', 'works', 'https://t.co/qplkl3bh24']	anger
114	1.29403E+18	2020-08-13T22:03:24.000Z		12	{'neg': 0.205, 'neu': 0.795, 'pos': 0.0, 'compound': -0.2023}	-0.2023	Negative	['how', 'controversial', 'algorithm', 'behind', 'a-levels', 'row', 'works', 'https://t.co/qplkl3bh24']	anger
115	1.29403E+18	2020-08-13T22:03:11.000Z		45	{'neg': 0.169, 'neu': 0.831, 'pos': 0.0, 'compound': -0.7992}	-0.7992	Negative	['basically,', 'due', 'to', 'covid,', 'uk', 'a-level', 'exams', '(used', 'to', 'enter', 'university)', 'were', 'cancelled', 'and', 'decided', 'on', 'predicted', 'grades', 'made', 'by', 'teachers.', 'but', 'suddenly,', 'the', 'government', 'decided', 'to', 'use', 'an', 'algorithm', 'to', 'reassess', 'grades,', 'arguing', 'teachers', 'would', 'be', 'biased', 'and', 'lead', 'to', 'mass', 'over-perfo…	positive
116	1.29403E+18	2020-08-13T22:02:00.000Z		39	{'neg': 0.255, 'neu': 0.745, 'pos': 0.0, 'compound': -0.8625}	-0.8625	Negative	['england', 'a-level', 'downgrades', 'hit', 'pupils', 'from', 'disadvantaged', 'areas', 'hardest', 'outrageous', 'every', 'kid', 'who', 'applied', 'for', 'a', 'university', 'place', 'should', 'get', 'one', 'universities', 'have', 'no', 'basis', 'to', 'reject', 'people', 'based', 'on', 'guesses', 'and', 'an', 'algorithm', 'https://t.co/2u1otpdp8k']	anger
117	1.29403E+18	2020-08-13T22:00:58.000Z		46	{'neg': 0.045, 'neu': 0.859, 'pos': 0.096, 'compound': 0.3612}	0.3612	Positive	['imagine', 'studying', 'for', 'your', 'a', 'levels', 'for', 'two', 'years,', 'working', 'a', 'part', 'time', 'job,', 'knowing', 'you', 'needed', 'certain', 'grades', 'to', 'get', 'yourself', 'to', 'where', 'you', 'wanted', 'to', 'be.', 'then', 'the', 'government�s', 'algorithm', 'gives', 'you', 'an', 'arbitrary', 'grade', 'lower', 'than', 'your', 'capabilities.', 'would', 'you', 'accept', 'that?…	positive
118	1.29403E+18	2020-08-13T22:00:47.000Z		50	{'neg': 0.0, 'neu': 0.973, 'pos': 0.027, 'compound': 0.0772}	0.0772	Positive	['if', 'you', 'want', 'to', 'get', 'past', 'the', 'headlines', 'about', 'an', '"algorithm"', 'or', 'even', '"ai"', 'deciding', 'a-level', 'exam', 'grades,', 'see', 'this.', 'different', 'statistical', 'models', 'were', 'tested', '-', 'the', 'chosen', 'one', 'was', 'the', 'direct', 'centre', 'performance', 'model.', 'that', 'model,', 'the', 'tests,', 'and', 'that', 'choice', 'are', 'what', 'need',…	positive
119	1.29403E+18	2020-08-13T22:00:35.000Z		27	{'neg': 0.17, 'neu': 0.758, 'pos': 0.072, 'compound': -0.4019}	-0.4019	Negative	['poorer', 'students', 'and', 'those', 'studying', 'at', 'comprehensive', 'schools', 'are', 'among', 'those', 'more', 'likely', 'to', 'have', 'received', 'lower', 'grades', 'based', 'on', 'algorithmically', 'assigned', 'results', 'https://t.co/eagkakdqse']	positive
120	1.29403E+18	2020-08-13T21:59:47.000Z		24	{'neg': 0.222, 'neu': 0.646, 'pos': 0.133, 'compound': -0.3559}	-0.3559	Negative	['#corruption', '-', 'who', 'won', 'and', 'who', 'lost:', 'when', 'a-levels', 'meet', 'the', 'algorithm...', 'public', 'schools', 'of', 'course', 'in', 'this', 'rotten', 'country', 'https://t.co/w7rgareehg']	negative
121	1.29403E+18	2020-08-13T21:59:47.000Z		24	{'neg': 0.222, 'neu': 0.646, 'pos': 0.133, 'compound': -0.3559}	-0.3559	Negative	['#corruption', '-', 'who', 'won', 'and', 'who', 'lost:', 'when', 'a-levels', 'meet', 'the', 'algorithm...', 'public', 'schools', 'of', 'course', 'in', 'this', 'rotten', 'country', 'https://t.co/w7rgareehg']	negative
122	1.29403E+18	2020-08-13T21:57:16.000Z		21	{'neg': 0.127, 'neu': 0.763, 'pos': 0.11, 'compound': -0.1027}	-0.1027	Negative	['how', 'is', 'it', 'unacceptable', 'and', '�massaging', 'the', 'data�', 'to', 'ensure', 'that', 'the', 'algorithm', 'doesn�t', 'exacerbate', 'the', 'gap', 'that', 'already', 'exists?']	negative
123	1.29403E+18	2020-08-13T21:56:48.000Z		32	{'neg': 0.118, 'neu': 0.882, 'pos': 0.0, 'compound': -0.6124}	-0.6124	Negative	['with', 'a-level', 'results', 'fubar,', 'exam', 'boards', 'across', 'the', 'country', 'have', 'a', 'moral', 'obligation', 'to', 'release', 'their', 'grade', 'assignment', 'algorithm.', 'if', 'the', 'algorithm', 'works,', 'why', 'not', 'let', 'us', 'see', 'it?', '#releasethecode', '#alevelresults2020']	anger
124	1.29403E+18	2020-08-13T21:56:19.000Z		31	{'neg': 0.207, 'neu': 0.737, 'pos': 0.055, 'compound': -0.7142}	-0.7142	Negative	['having', 'read', 'this', 'and', 'despite', 'the', 'fact', 'my', "students'", 'grades', 'were', 'fine', 'i', 'am', 'furious', 'for', 'that', '40%!????????', 'a-levels:', 'how', 'controversial', 'algorithm', 'behind', 'moderation', 'row', 'works', 'https://t.co/kecmyfpwtt']	anger
125	1.29403E+18	2020-08-13T21:56:19.000Z		31	{'neg': 0.207, 'neu': 0.737, 'pos': 0.055, 'compound': -0.7142}	-0.7142	Negative	['having', 'read', 'this', 'and', 'despite', 'the', 'fact', 'my', "students'", 'grades', 'were', 'fine', 'i', 'am', 'furious', 'for', 'that', '40%!????????', 'a-levels:', 'how', 'controversial', 'algorithm', 'behind', 'moderation', 'row', 'works', 'https://t.co/kecmyfpwtt']	anger
126	1.29403E+18	2020-08-13T21:55:57.000Z		33	{'neg': 0.062, 'neu': 0.736, 'pos': 0.202, 'compound': 0.5795}	0.5795	Positive	['wow', 'caller', 'to', 'currently', 'lifting', 'the', 'lid', 'on', 'the', 'a', 'level', 'algorithm', 'he', 'said', "it's", 'very', 'open', 'to', 'legal', 'challenge.', "doesn't", 'sound', 'like', "it's", 'based', 'on', "child's", 'grades', 'enough']	positive
127	1.29403E+18	2020-08-13T21:55:48.000Z		32	{'neg': 0.125, 'neu': 0.875, 'pos': 0.0, 'compound': -0.5956}	-0.5956	Negative	['if', "you're", 'using', 'the', 'term', '"impartial"', 'algorithm', 'to', 'justify', 'the', 'most', 'low-income,', 'state', 'educated', 'kids', 'getting', 'their', 'a-levels', 'downgraded,', 'then', "you're", 'a', 'total', 'fucking', 'idiot.', 'or', 'a', 'tory.']	positive
128	1.29403E+18	2020-08-13T21:53:38.000Z		35	{'neg': 0.063, 'neu': 0.789, 'pos': 0.147, 'compound': 0.4939}	0.4939	Positive	['somewhere', 'in', 'ofqual', '(and/or', 'the', 'doe)', 'they', 'saw', 'how', 'the', 'algorithm', 'operated,', 'and', 'thought', 'yes,', 'these', 'results', 'are', 'good', 'to', 'go.', 'they', 'didn�t', 'seek', 'to', 'fix', 'obvious', 'errors,', 'or', 'consult', 'with', 'schools.', 'why?']	trust
129	1.29403E+18	2020-08-13T21:52:55.000Z		40	{'neg': 0.0, 'neu': 0.863, 'pos': 0.137, 'compound': 0.6133}	0.6133	Positive	['..', 'which', 'leaves', 'it', 'possibly', 'worth', 'looking', 'at', 'whether', 'this', 'processing', 'of', 'data', 'via', 'algorithm', 'by', 'ofqual', 'was', 'fair', 'within', 'data', 'protection', '-', 'this', 'was', 'the', 'slightly', 'surprising', 'approach', 'taken', 'by', 'the', 'norwegian', 'dp', 'regulator', '(h/t', 'to', 'who', 'spotted', 'that', 'one.)']	positive
130	1.29403E+18	2020-08-13T21:52:22.000Z		47	{'neg': 0.0, 'neu': 0.843, 'pos': 0.157, 'compound': 0.802}	0.802	Positive	['we', 'are', 'not', 'a', 'population', 'of', 'a', 'levels.', 'individual', 'people', 'studied', 'and', 'worked', 'and', 'hoped', 'and', 'dreamed.', 'our', 'newly', 'grown', 'up', 'children.', 'many', 'thousands', 'today', 'had', 'their', 'hopes', 'dashed', 'by', 'an', 'algorithm', 'that', 'favoured', 'students', 'of', 'private', 'schools', 'and', 'obviously', 'would', 'do', 'so.', 'this', 'is', …	fear
131	1.29403E+18	2020-08-13T21:52:15.000Z		47	{'neg': 0.431, 'neu': 0.569, 'pos': 0.0, 'compound': -0.9815}	-0.9815	Negative	['i�m', 'sick', 'of', 'these', 'ofqual', 'prats', 'trying', 'to', 'guilt', 'trip', 'students', 'who', 'have', 'been', 'shafted', 'by', 'this', 'fucking', 'appalling', 'farce', 'of', 'a', 'system.', 'listening', 'to', 'the', 'fckn', 'arrogance', 'of', 'these', 'overpaid', 'quango', 'leeches', 'is', 'just', 'sickening.', 'these', 'fuckers', 'have', 'done', 'untold', 'damage', 'with', 'their', 'stup…	negative
132	1.29403E+18	2020-08-13T21:51:59.000Z		6	{'neg': 0.477, 'neu': 0.154, 'pos': 0.369, 'compound': -0.1779}	-0.1779	Negative	['robust?', 'unfair', 'https://t.co/qgdqobymyf']	anger
133	1.29403E+18	2020-08-13T21:51:50.000Z		27	{'neg': 0.103, 'neu': 0.667, 'pos': 0.23, 'compound': 0.7003}	0.7003	Positive	['#alevelresults', 'algorithms;', 'interesting', 'piece.', 'conclusion', 'must', 'be', 'that', 'it', 'is', 'controversial', 'at', 'best.', 'inequality', 'exposed,', 'status', 'quo', 'embraced.', 'this', 'is', 'not', 'levelling', 'up.', 'https://t.co/x5jo5fy8jx']	negative
134	1.29403E+18	2020-08-13T21:51:35.000Z		46	{'neg': 0.101, 'neu': 0.899, 'pos': 0.0, 'compound': -0.5719}	-0.5719	Negative	['i', 'am', 'mortified', 'for', 'everyone', 'who', 'received', 'a-level', 'results', 'today.', 'i', "wouldn't", 'have', 'got', 'into', 'my', 'first', 'choice', 'uni', 'on', 'my', 'mock', 'or', 'predicted', 'results.', 'imagine', 'having', 'your', 'whole', 'future', 'decided', 'by', 'a', 'dodgy', 'algorithm.', 'the', 'sense', 'of', 'futility', 'and', 'powerlessness', 'must', 'be', 'suffocating.']	positive
135	1.29403E+18	2020-08-13T21:51:32.000Z		40	{'neg': 0.0, 'neu': 0.947, 'pos': 0.053, 'compound': 0.2911}	0.2911	Positive	['ok,', 'so,', 'what', 'actually', 'happened.', 'ofqual', 'developed', 'an', 'algorithm', 'which', 'moderated', 'the', 'exam', 'results', 'based', 'on', 'previous', 'performance', 'and', 'a', 'predetermined', 'distribution', '-', 'predermined', 'by', 'ofqual.', 'there', 'is', 'more', 'than', 'adequate', 'data', 'about', 'what', 'happens', 'when', 'you', 'do', 'this.', '1/4']	No emotion
136	1.29403E+18	2020-08-13T21:51:19.000Z		52	{'neg': 0.077, 'neu': 0.923, 'pos': 0.0, 'compound': -0.5661}	-0.5661	Negative	['when', 'johnson', 'described', 'the', 'exam', 'results', 'fiasco', 'as', 'robust/dependable,', 'did', 'any', 'journalist', 'think', 'about', 'asking', 'him', 'to', 'explain', 'it?', 'or', 'have', 'they', 'asked', 'any', 'other', 'minister?', "i'd", 'imagine', 'if', 'maths', 'people', "can't", 'explain', 'it,', 'the', 'shower', 'of', 'shite', 'in', 'govt', "won't", 'be', 'able', 'to', 'https://t…	positive
137	1.29403E+18	2020-08-13T21:50:10.000Z		17	{'neg': 0.167, 'neu': 0.833, 'pos': 0.0, 'compound': -0.2023}	-0.2023	Negative	['a-levels:', 'how', 'controversial', 'algorithm', 'behind', 'moderation', 'row', 'works', 'https://t.co/aiosjbq13c', 'https://t.co/c2lj90isgs']	anger
138	1.29403E+18	2020-08-13T21:50:10.000Z		17	{'neg': 0.167, 'neu': 0.833, 'pos': 0.0, 'compound': -0.2023}	-0.2023	Negative	['a-levels:', 'how', 'controversial', 'algorithm', 'behind', 'moderation', 'row', 'works', 'https://t.co/aiosjbq13c', 'https://t.co/c2lj90isgs']	anger
139	1.29403E+18	2020-08-13T21:50:07.000Z		13	{'neg': 0.184, 'neu': 0.816, 'pos': 0.0, 'compound': -0.2023}	-0.2023	Negative	['a-levels:', 'how', 'controversial', 'algorithm', 'behind', 'moderation', 'row', 'works', 'https://t.co/civi3avnbn']	anger
140	1.29403E+18	2020-08-13T21:50:07.000Z		13	{'neg': 0.184, 'neu': 0.816, 'pos': 0.0, 'compound': -0.2023}	-0.2023	Negative	['a-levels:', 'how', 'controversial', 'algorithm', 'behind', 'moderation', 'row', 'works', 'https://t.co/civi3avnbn']	anger
141	1.29403E+18	2020-08-13T21:49:57.000Z		13	{'neg': 0.184, 'neu': 0.816, 'pos': 0.0, 'compound': -0.2023}	-0.2023	Negative	['a-levels:', 'how', 'controversial', 'algorithm', 'behind', 'moderation', 'row', 'works', 'https://t.co/8mm7qtmhoj']	anger
142	1.29403E+18	2020-08-13T21:49:57.000Z		13	{'neg': 0.184, 'neu': 0.816, 'pos': 0.0, 'compound': -0.2023}	-0.2023	Negative	['a-levels:', 'how', 'controversial', 'algorithm', 'behind', 'moderation', 'row', 'works', 'https://t.co/8mm7qtmhoj']	anger
143	1.29403E+18	2020-08-13T21:49:01.000Z		41	{'neg': 0.0, 'neu': 1.0, 'pos': 0.0, 'compound': 0.0}	0	Neutral	['i�m', 'increasingly', 'baffled', 'by', 'this', 'a-levels', 'business.', 'students', 'already', 'had', 'predicted', 'grades,', 'and', 'then', 'they', 'predicted', 'some', 'more', 'grades', 'via.', 'an', 'algorithm', 'based', 'on', 'school', 'rather', 'than', 'individual', 'performance.', 'which', 'disproportionately', 'effects', 'state', 'school', 'students.', '???????????', 'https://t.co/teyjsa…	trust
144	1.29403E+18	2020-08-13T21:48:31.000Z		17	{'neg': 0.0, 'neu': 0.677, 'pos': 0.323, 'compound': 0.6369}	0.6369	Positive	['the', 'tory', 'govt', 'applies', 'an', 'a-level', 'results', 'algorithm', 'which', 'massively', 'favors', 'pvt', 'school', 'pupils.', 'surprise,', 'surprise.']	fear
145	1.29403E+18	2020-08-13T21:47:52.000Z		21	{'neg': 0.102, 'neu': 0.739, 'pos': 0.159, 'compound': 0.2481}	0.2481	Positive	['its', 'a', 'fit', 'up', '!', 'a-levels:', 'how', 'controversial', 'algorithm', 'behind', 'moderation', 'row', 'works', 'https://t.co/rie8scsrpc', 'https://t.co/wmusie3wnq']	anger
146	1.29403E+18	2020-08-13T21:47:52.000Z		21	{'neg': 0.102, 'neu': 0.739, 'pos': 0.159, 'compound': 0.2481}	0.2481	Positive	['its', 'a', 'fit', 'up', '!', 'a-levels:', 'how', 'controversial', 'algorithm', 'behind', 'moderation', 'row', 'works', 'https://t.co/rie8scsrpc', 'https://t.co/wmusie3wnq']	anger
147	1.29403E+18	2020-08-13T21:47:26.000Z		32	{'neg': 0.0, 'neu': 0.909, 'pos': 0.091, 'compound': 0.4404}	0.4404	Positive	['i�m', 'wondering', 'how', 'this', 'can', 'be', 'if', 'students', 'with', 'very', 'high', 'gcse', 'grades', 'still', 'managed', 'to', 'have', 'their', 'a', 'levels', 'downgraded', 'significantly', 'surely', 'any', 'reasonable', 'algorithm', 'would�ve', 'picked', 'this', 'up?']	No emotion
148	1.29403E+18	2020-08-13T21:47:19.000Z		14	{'neg': 0.0, 'neu': 0.8, 'pos': 0.2, 'compound': 0.3612}	0.3612	Positive	['looks', 'like', 'a', 'level', 'results', 'were', 'guided', 'by', 'the', 'science...', 'https://t.co/uo7jmv9abu']	trust
149	1.29403E+18	2020-08-13T21:47:18.000Z		55	{'neg': 0.093, 'neu': 0.787, 'pos': 0.12, 'compound': 0.3939}	0.3939	Positive	['had', 'an', 'a-level', 'teacher', 'who', 'despised', 'me,', 'in', 'assessments', 'they', 'always', 'marked', 'me', 'at', 'a', "'d'", 'or', 'an', "'e';", 'until', 'the', 'same', 'work', 'was', 'externally', 'marked', 'and', 'i', 'got', 'an', "'a'", 'my', 'heart', 'goes', 'out', 'to', 'everyone', 'unfairly', 'graded', 'by', 'the', 'algorithm.', 'hope', "it's", 'not', 'effected', 'you', 'too', 'ba…	positive
150	1.29403E+18	2020-08-13T21:47:03.000Z		46	{'neg': 0.047, 'neu': 0.953, 'pos': 0.0, 'compound': -0.296}	-0.296	Negative	['bewildered', 'by', 'the', 'algorithm.', 'daughter', 'predictions', 'translated', 'into', 'one', 'of', 'her', 'grades', 'going', 'down', 'by', 'two.', 'passed', 'interviews,', 'work', 'experience,', 'target', 'grades', 'etc.', 'now', 'has', 'no', 'place', 'at', 'uni', 'to', 'study', 'paramedic', 'science.', 'an', 'appeal', 'is', 'not', 'going', 'to', 'get', 'her', 'into', 'uni', 'this', 'sept.',…	positive
151	1.29403E+18	2020-08-13T21:47:01.000Z		42	{'neg': 0.043, 'neu': 0.817, 'pos': 0.139, 'compound': 0.6124}	0.6124	Positive	['�there', 'are', 'surely', 'better', 'ways', 'to', 'determine', "peoples'", 'futures', 'which', "don't", 'perpetuate', 'systemic', 'inequality', 'that', 'is', 'already', 'entrenched', 'in', 'the', 'way', 'education', 'works', 'in', 'this', 'country.�', 'a-levels:', 'how', 'controversial', 'algorithm', 'behind', 'moderation', 'row', 'works', 'sky', 'news', 'https://t.co/irvrkevexr']	anger
152	1.29403E+18	2020-08-13T21:47:01.000Z		42	{'neg': 0.043, 'neu': 0.817, 'pos': 0.139, 'compound': 0.6124}	0.6124	Positive	['�there', 'are', 'surely', 'better', 'ways', 'to', 'determine', "peoples'", 'futures', 'which', "don't", 'perpetuate', 'systemic', 'inequality', 'that', 'is', 'already', 'entrenched', 'in', 'the', 'way', 'education', 'works', 'in', 'this', 'country.�', 'a-levels:', 'how', 'controversial', 'algorithm', 'behind', 'moderation', 'row', 'works', 'sky', 'news', 'https://t.co/irvrkevexr']	anger
153	1.29403E+18	2020-08-13T21:45:46.000Z		18	{'neg': 0.0, 'neu': 1.0, 'pos': 0.0, 'compound': 0.0}	0	Neutral	['revealed:', 'the', 'algorithm', 'used', 'to', 'calculate', 'the', 'a-level', 'and', 'gcse', 'grades', 'this', 'year', 'https://t.co/ejbp6xy4it']	No emotion
154	1.29403E+18	2020-08-13T21:45:28.000Z		17	{'neg': 0.153, 'neu': 0.847, 'pos': 0.0, 'compound': -0.2023}	-0.2023	Negative	['a-levels:', 'how', 'controversial', 'algorithm', 'behind', 'moderation', 'row', 'works', 'https://t.co/bcxqwqqetu', '?', 'https://t.co/t4f0hbbhux']	anger
155	1.29403E+18	2020-08-13T21:45:28.000Z		17	{'neg': 0.153, 'neu': 0.847, 'pos': 0.0, 'compound': -0.2023}	-0.2023	Negative	['a-levels:', 'how', 'controversial', 'algorithm', 'behind', 'moderation', 'row', 'works', 'https://t.co/bcxqwqqetu', '?', 'https://t.co/t4f0hbbhux']	anger
156	1.29403E+18	2020-08-13T21:41:41.000Z		38	{'neg': 0.0, 'neu': 1.0, 'pos': 0.0, 'compound': 0.0}	0	Neutral	['for', 'whosoever', 'hath,', 'to', 'him�shall', 'be', 'given,', 'and', 'he�shall', 'have�more', 'abundance;', 'but', 'whosoever', 'hath', 'not,', 'from', 'him�shall', 'be', 'taken�away', 'even', 'that', 'he', 'hath.', 'conservative', 'policy', 'for', 'over', '2000', 'years.', 'https://t.co/d4qo8bewpv']	trust
157	1.29403E+18	2020-08-13T21:41:21.000Z		46	{'neg': 0.084, 'neu': 0.885, 'pos': 0.031, 'compound': -0.4939}	-0.4939	Negative	['another', 'bad', 'algorithm', '-', '"ofqual', 'showed', 'that', 'the', 'number', 'of', 'grades', 'at', 'a', 'and', 'above', 'rose', 'by', '4.7�percentage', 'points', 'in', 'private', 'schools', 'compared', 'to', '2019.�state', 'sixth-form', 'and', 'further', 'education', 'colleges', 'saw', 'a', 'rise', 'of', 'just', '0.3', 'percentage', 'points"', 'https://t.co/5awfqdpcld']	fear
158	1.29403E+18	2020-08-13T21:41:17.000Z		40	{'neg': 0.0, 'neu': 1.0, 'pos': 0.0, 'compound': 0.0}	0	Neutral	['since', 'its', 'an', 'open', 'secret', 'that', 'cannot', 'govern', 'on', 'his', 'own,', 'we', 'can', 'also', 'assume', 'that', 'cummings/friends', 'helped', 'with', 'd', 'discriminatory', 'algorithm', 'as', 'they', 'have', 'done', 'with', 'all', 'contracts', 'relating', 'to', 'covid-19.', '#alevelresults', '#sackgavinwilliamson', 'https://t.co/cuckeeztib']	trust
159	1.29403E+18	2020-08-13T21:40:56.000Z		53	{'neg': 0.248, 'neu': 0.716, 'pos': 0.037, 'compound': -0.9133}	-0.9133	Negative	['this', 'beyond', 'a', 'joke!', 'so', 'if', 'bill', 'gates', 'had', 'gone', 'to', 'a', 'school', 'where', 'historically', 'people', "don't", 'do', 'well', 'in', 'it', 'he', 'would', 'have', 'been', 'given', 'a', 'poor', 'grade', 'based', 'off', 'prior', 'cohorts.', 'the', 'system', 'if', 'hugely', 'flawed', 'and', 'unfair', 'on', 'many', 'children.', 'not', 'the', 'rich', 'ones', 'though.', 'htt…	trust
160	1.29403E+18	2020-08-13T21:40:14.000Z		7	{'neg': 0.538, 'neu': 0.462, 'pos': 0.0, 'compound': -0.5423}	-0.5423	Negative	['this', 'seems', 'bad', 'https://t.co/sbeimioxwi']	fear
161	1.29403E+18	2020-08-13T21:39:55.000Z		17	{'neg': 0.167, 'neu': 0.833, 'pos': 0.0, 'compound': -0.2023}	-0.2023	Negative	['a-levels:', 'how', 'controversial', 'algorithm', 'behind', 'moderation', 'row', 'works', 'https://t.co/93v0t0ovfu', 'https://t.co/lopsrl0h19']	anger
162	1.29403E+18	2020-08-13T21:39:55.000Z		17	{'neg': 0.167, 'neu': 0.833, 'pos': 0.0, 'compound': -0.2023}	-0.2023	Negative	['a-levels:', 'how', 'controversial', 'algorithm', 'behind', 'moderation', 'row', 'works', 'https://t.co/93v0t0ovfu', 'https://t.co/lopsrl0h19']	anger
163	1.29403E+18	2020-08-13T21:39:27.000Z		17	{'neg': 0.167, 'neu': 0.833, 'pos': 0.0, 'compound': -0.2023}	-0.2023	Negative	['a-levels:', 'how', 'controversial', 'algorithm', 'behind', 'moderation', 'row', 'works', 'https://t.co/uutacftfhb', 'https://t.co/gfd2qtv6jc']	anger
164	1.29403E+18	2020-08-13T21:39:27.000Z		17	{'neg': 0.167, 'neu': 0.833, 'pos': 0.0, 'compound': -0.2023}	-0.2023	Negative	['a-levels:', 'how', 'controversial', 'algorithm', 'behind', 'moderation', 'row', 'works', 'https://t.co/uutacftfhb', 'https://t.co/gfd2qtv6jc']	anger
165	1.29403E+18	2020-08-13T21:38:33.000Z		20	{'neg': 0.233, 'neu': 0.583, 'pos': 0.184, 'compound': -0.2732}	-0.2732	Negative	['interesting', 'that', 'ofqual', 'itself', 'admitted', 'the', 'algorithm', 'had', 'disadvantaged', 'students', 'in', 'poorer', 'areas,', 'less', 'selective', 'schools', 'https://t.co/byfjvndik6']	positive
166	1.29403E+18	2020-08-13T21:38:33.000Z		20	{'neg': 0.233, 'neu': 0.583, 'pos': 0.184, 'compound': -0.2732}	-0.2732	Negative	['interesting', 'that', 'ofqual', 'itself', 'admitted', 'the', 'algorithm', 'had', 'disadvantaged', 'students', 'in', 'poorer', 'areas,', 'less', 'selective', 'schools', 'https://t.co/byfjvndik6']	positive
167	1.29403E+18	2020-08-13T21:37:51.000Z		10	{'neg': 0.167, 'neu': 0.833, 'pos': 0.0, 'compound': -0.0516}	-0.0516	Negative	['i', 'will', 'leave', 'this', 'here.', 'goodnight.', 'https://t.co/4uib4ryqvf']	surprise
168	1.29403E+18	2020-08-13T21:37:49.000Z		34	{'neg': 0.146, 'neu': 0.789, 'pos': 0.065, 'compound': -0.4404}	-0.4404	Negative	['did', 'anyone', 'carry', 'out', 'an', 'equalities', 'impact', 'assessment', 'on', 'the', 'a', 'level', 'algorithm', 'which', 'discriminated', 'against', 'poorer', 'children', 'from', 'disadvantaged', 'schools.', 'what', 'does', 'office', 'for', 'fair', 'access', 'make', 'of', 'it?', 'https://t.co/1u9nrii7fg']	trust
169	1.29403E+18	2020-08-13T21:37:25.000Z		41	{'neg': 0.174, 'neu': 0.826, 'pos': 0.0, 'compound': -0.6569}	-0.6569	Negative	['imagine', 'being', 'told', 'no', 'matter', 'where', 'you', 'come', 'from', 'with', 'hard', 'work', 'you', 'can', 'achieve', 'anything,', 'then', 'you', 'find', 'out', 'you�ve', 'been', 'downgraded', 'on', 'your', 'a', 'levels', 'by', 'an', 'algorithm', 'that', 'discriminates', 'against', 'people', 'from', 'disadvantaged,', 'lower', 'socioeconomic-economic', 'backgrounds..']	trust
170	1.29402E+18	2020-08-13T21:36:15.000Z		17	{'neg': 0.167, 'neu': 0.833, 'pos': 0.0, 'compound': -0.2023}	-0.2023	Negative	['a-levels:', 'how', 'controversial', 'algorithm', 'behind', 'moderation', 'row', 'works', 'https://t.co/i1bxvpgljg', 'https://t.co/ovjpbakdqu']	anger
171	1.29402E+18	2020-08-13T21:36:15.000Z		17	{'neg': 0.167, 'neu': 0.833, 'pos': 0.0, 'compound': -0.2023}	-0.2023	Negative	['a-levels:', 'how', 'controversial', 'algorithm', 'behind', 'moderation', 'row', 'works', 'https://t.co/i1bxvpgljg', 'https://t.co/ovjpbakdqu']	anger
172	1.29402E+18	2020-08-13T21:35:07.000Z		15	{'neg': 0.167, 'neu': 0.833, 'pos': 0.0, 'compound': -0.2023}	-0.2023	Negative	['a-levels:', 'how', 'controversial', 'algorithm', 'behind', 'moderation', 'row', 'works', 'uk�news', 'https://t.co/uduqg2izoa']	anger
173	1.29402E+18	2020-08-13T21:35:07.000Z		15	{'neg': 0.167, 'neu': 0.833, 'pos': 0.0, 'compound': -0.2023}	-0.2023	Negative	['a-levels:', 'how', 'controversial', 'algorithm', 'behind', 'moderation', 'row', 'works', 'uk�news', 'https://t.co/uduqg2izoa']	anger
174	1.29402E+18	2020-08-13T21:34:15.000Z		24	{'neg': 0.0, 'neu': 1.0, 'pos': 0.0, 'compound': 0.0}	0	Neutral	['curtis', 'is', 'on', 'talking', 'the', 'a-level', 'algorithm', 'and', 'his', 'potential', 'jr', '(and', 'his', "petition's", 'about', 'to', 'pass', '100k)', 'https://t.co/xxrtulk3jl']	No emotion
175	1.29402E+18	2020-08-13T21:34:04.000Z		15	{'neg': 0.08, 'neu': 0.92, 'pos': 0.0, 'compound': -0.0772}	-0.0772	Negative	['serious', 'question', '-', 'was', 'the', 'algorithm', 'designed', 'by', 'the', 'independent', 'examination', 'regulator', 'or', 'by', 'the', 'government?']	fear
176	1.29402E+18	2020-08-13T21:33:44.000Z		43	{'neg': 0.186, 'neu': 0.814, 'pos': 0.0, 'compound': -0.8276}	-0.8276	Negative	['the', 'ofqual', 'algorithm', 'is', 'shown', 'to', 'be', 'discriminatory', 'and', 'therefore', 'it', 'is', 'broken.', 'fruit', 'of', 'the', 'poison', 'tree?', 'rip', 'it', 'out', 'by', 'the', 'roots.', "it's", 'not', 'like', 'they', 'give', 'out', 'offers', 'to', 'candidates', 'they', "don't", 'think', 'would', 'get', 'the', 'grades', 'anyway']	anger
177	1.29402E+18	2020-08-13T21:32:45.000Z		24	{'neg': 0.099, 'neu': 0.773, 'pos': 0.127, 'compound': 0.128}	0.128	Positive	['fairs', 'fair', '.....are', 'you', 'sure?....mr', 'algorithm', 'a-levels:', 'how', 'controversial', 'algorithm', 'behind', 'moderation', 'row', 'works', 'https://t.co/4p4a72dxd5', 'https://t.co/q0vwnnbw77']	anger
178	1.29402E+18	2020-08-13T21:32:45.000Z		24	{'neg': 0.099, 'neu': 0.773, 'pos': 0.127, 'compound': 0.128}	0.128	Positive	['fairs', 'fair', '.....are', 'you', 'sure?....mr', 'algorithm', 'a-levels:', 'how', 'controversial', 'algorithm', 'behind', 'moderation', 'row', 'works', 'https://t.co/4p4a72dxd5', 'https://t.co/q0vwnnbw77']	anger
179	1.29402E+18	2020-08-13T21:32:32.000Z		26	{'neg': 0.079, 'neu': 0.921, 'pos': 0.0, 'compound': -0.2023}	-0.2023	Negative	['wondering', 'about', 'how', 'those', '#alevelresults', 'are', 'calculated?', 'phd', 'student', 'explains', 'the', 'way', 'controversial', 'algorithm', 'behind', 'moderation', 'row', 'works', '(or', 'doesn�t', 'work)', 'https://t.co/3eutjahb11']	anger
180	1.29402E+18	2020-08-13T21:32:21.000Z		15	{'neg': 0.153, 'neu': 0.6, 'pos': 0.247, 'compound': 0.34}	0.34	Positive	['who', 'won', 'and', 'who', 'lost:', 'when', 'a-levels', 'meet', 'the', 'algorithm', 'https://t.co/q1ocu3l3iz']	negative
181	1.29402E+18	2020-08-13T21:32:21.000Z		15	{'neg': 0.153, 'neu': 0.6, 'pos': 0.247, 'compound': 0.34}	0.34	Positive	['who', 'won', 'and', 'who', 'lost:', 'when', 'a-levels', 'meet', 'the', 'algorithm', 'https://t.co/q1ocu3l3iz']	negative
182	1.29402E+18	2020-08-13T21:32:08.000Z		26	{'neg': 0.0, 'neu': 0.821, 'pos': 0.179, 'compound': 0.6428}	0.6428	Positive	["'a'", 'level', 'algorithm', 'appears', 'to', 'be', 'discriminatory', 'time', 'for', 'oversight', 'bodies', 'to', 'step', 'in', 'claims', 'results', 'are', '"robust"', 'they', 'are', 'many', 'things,', 'but', 'clearly', 'not', 'that']	positive
183	1.29402E+18	2020-08-13T21:31:58.000Z		37	{'neg': 0.043, 'neu': 0.957, 'pos': 0.0, 'compound': -0.1531}	-0.1531	Negative	['everyone', 'needs', 'to', 'drive', 'sally', 'collier,', 'chief', 'regulator,', 'ofqual', 'off', 'her', 'head', 'as', 'she', 'and', 'her', 'corrupt', 'organisation', 'has', 'affected', 'the', 'lives', 'of', 'non', 'public', 'school', 'students.', 'it', 'smacks', 'of', 'cummings', 'involvment', 'in', 'formulating', 'this', 'corrupt', 'algorithm.']	negative
184	1.29402E+18	2020-08-13T21:30:10.000Z		52	{'neg': 0.113, 'neu': 0.856, 'pos': 0.03, 'compound': -0.6785}	-0.6785	Negative	['and', 'fair', 'but', 'i', 'swear', 'a', 're-mark', 'of', 'my', 'a-levels', 'was', 'considerably', 'more', 'than', '�30', 'and', 'that', 'was', 'just', 'to', 'have', 'someone', 'look', 'again.', 'even', 'so', 'the', 'problem', 'exists', 'in', 'the', 'algorithm', 'of', 'what�s', 'given', 'the', 'grades', 'anyway.', 'the', 're', 'sits', 'prob', 'just', 'another', 'money', 'maker', 'for', 'the', 'g…	positive
185	1.29402E+18	2020-08-13T21:29:37.000Z		17	{'neg': 0.0, 'neu': 1.0, 'pos': 0.0, 'compound': 0.0}	0	Neutral	['a-level', 'results', 'see', '39%', 'of', 'teacher', 'predicted', 'grades', 'downgraded', 'by', 'algorithm', 'https://t.co/4pgexzy4vq', 'by']	trust
186	1.29402E+18	2020-08-13T21:29:27.000Z		40	{'neg': 0.11, 'neu': 0.828, 'pos': 0.063, 'compound': -0.2732}	-0.2732	Negative	['when', 'are', 'you', 'going', 'to', 'say', 'something', 'about', 'the', 'shocking', 'way', 'that', 'mk', 'students', 'have', 'missed', 'out', 'on', 'their', 'university', 'places', 'after', 'their', 'centre', 'assessed', 'a', 'levels', 'grades', 'were', 'reduced', 'by', 'an', 'algorithm', 'that', 'favoured', 'those', 'from', 'fee', 'paying', 'schools?']	anger
187	1.29402E+18	2020-08-13T21:28:28.000Z		20	{'neg': 0.0, 'neu': 0.872, 'pos': 0.128, 'compound': 0.3612}	0.3612	Positive	['phd', 'mathematician', 'confirms', '#alevels2020', 'algorithm', 'perpetuates', '#inequality', '-', 'when', 'we', 'have', 'a', 'government', 'who', 'promised', 'yo', '#levelup', 'https://t.co/ueiqbwhw5t']	fear
188	1.29402E+18	2020-08-13T21:28:28.000Z		20	{'neg': 0.0, 'neu': 0.872, 'pos': 0.128, 'compound': 0.3612}	0.3612	Positive	['phd', 'mathematician', 'confirms', '#alevels2020', 'algorithm', 'perpetuates', '#inequality', '-', 'when', 'we', 'have', 'a', 'government', 'who', 'promised', 'yo', '#levelup', 'https://t.co/ueiqbwhw5t']	fear
189	1.29402E+18	2020-08-13T21:27:40.000Z		13	{'neg': 0.184, 'neu': 0.816, 'pos': 0.0, 'compound': -0.2023}	-0.2023	Negative	['a-levels:', 'how', 'controversial', 'algorithm', 'behind', 'moderation', 'row', 'works', 'https://t.co/84y1h1cnsq']	anger
190	1.29402E+18	2020-08-13T21:27:40.000Z		13	{'neg': 0.184, 'neu': 0.816, 'pos': 0.0, 'compound': -0.2023}	-0.2023	Negative	['a-levels:', 'how', 'controversial', 'algorithm', 'behind', 'moderation', 'row', 'works', 'https://t.co/84y1h1cnsq']	anger
191	1.29402E+18	2020-08-13T21:27:20.000Z		27	{'neg': 0.0, 'neu': 1.0, 'pos': 0.0, 'compound': 0.0}	0	Neutral	['but', 'why?', 'you�ve', 'already', 'interviewed', 'them;', 'a-levels', 'are', 'arbitrary', 'and', 'based', 'on', 'an', 'algorithm.', 'what', 'will', 'a', 'new', 'interview', 'tell', 'you?', 'just', 'let', 'them', 'in!']	No emotion
192	1.29402E+18	2020-08-13T21:26:25.000Z		35	{'neg': 0.065, 'neu': 0.72, 'pos': 0.215, 'compound': 0.6437}	0.6437	Positive	['i', 'can', 'assure', 'you', 'that', 'this', 'is', 'being', 'repeated', 'in', 'schools', 'everywhere,', 'its', 'not', 'a', 'postcode', 'problem', 'its', 'an', 'ofqual', 'algorithm', 'problem.', 'a*', 'to', 'u', 'in', 'a', 'top', 'private', 'school', 'locally', 'in', 'a', 'wealthy', 'area.']	trust
193	1.29402E+18	2020-08-13T21:26:18.000Z		15	{'neg': 0.295, 'neu': 0.705, 'pos': 0.0, 'compound': -0.6654}	-0.6654	Negative	['no', 'they', "won't", '??', 'graded', 'by', 'algorithm', 'and', 'past', 'year', '11', 'results,', 'teachers', 'input', 'disregarded!']	negative
194	1.29402E+18	2020-08-13T21:25:59.000Z		22	{'neg': 0.114, 'neu': 0.886, 'pos': 0.0, 'compound': -0.4019}	-0.4019	Negative	['4/', 'state', 'schools', 'have', 'undoubtedly', 'been', 'disadvantaged', 'by', 'the', '#ofqual', 'algorithm,', 'purely,', 'i', 'feel,', 'because', 'of', 'the', 'larger', 'numbers', 'in', 'their', 'cohorts.']	trust
195	1.29402E+18	2020-08-13T21:24:52.000Z		44	{'neg': 0.067, 'neu': 0.81, 'pos': 0.123, 'compound': 0.4137}	0.4137	Positive	['why,', 'if', 'ofqual', 'and', 'teacher', 'unions', 'developed', 'the', 'moderation', 'algorithm', 'in', 'good', 'faith', 'is', 'there', 'such', 'an', 'outcry?', 'aren�t', 'they', 'the', 'educational', 'experts?', 'maybe', 'their', 'algorithm', 'is', 'correct', 'and', 'has', 'highlighted', 'the', 'levels', 'of', 'teaching', 'in', 'each', 'school', 'as', 'reflected', 'in', 'moderated', 'outcomes.…	trust
196	1.29402E+18	2020-08-13T21:22:49.000Z		41	{'neg': 0.0, 'neu': 0.778, 'pos': 0.222, 'compound': 0.8402}	0.8402	Positive	['i', 'guess', "it's", 'a', 'simple', 'ask', 'and', 'if', 'you', 'accept', 'that', 'people', 'who', 'have', 'been', 'privileged', 'by', 'the', 'ofqual', 'algorithm', 'already', 'have', 'been', 'accepted;', 'the', 'people', 'who', "haven't", 'are', 'the', 'ones', 'whose', 'grades', 'have', 'been', 'determined', 'by', 'their', 'postcode?']	positive
197	1.29402E+18	2020-08-13T21:22:39.000Z		22	{'neg': 0.0, 'neu': 0.758, 'pos': 0.242, 'compound': 0.6249}	0.6249	Positive	['thanks', 'to', 'maths', 'phd', 'student', 'ashwin', 'iyengar', 'for', 'helping', 'us', 'to', 'explain', 'how', 'the', 'a-level', 'algorithm', 'works.', 'https://t.co/uoxjhw7gis']	trust
198	1.29402E+18	2020-08-13T21:22:39.000Z		22	{'neg': 0.0, 'neu': 0.758, 'pos': 0.242, 'compound': 0.6249}	0.6249	Positive	['thanks', 'to', 'maths', 'phd', 'student', 'ashwin', 'iyengar', 'for', 'helping', 'us', 'to', 'explain', 'how', 'the', 'a-level', 'algorithm', 'works.', 'https://t.co/uoxjhw7gis']	trust
199	1.29402E+18	2020-08-13T21:22:33.000Z		42	{'neg': 0.146, 'neu': 0.609, 'pos': 0.245, 'compound': 0.5423}	0.5423	Positive	['yes,', 'that', 'seems', 'to', 'be', 'the', 'case', 'overall,', 'but', 'would', 'be', 'interesting', 'to', 'see', 'the', 'figures', 'for', 'the', 'top', 'grammar', 'schools.', 'however', 'it�s', 'clearly', 'the', 'small', 'cohorts', 'in', 'the', 'independents', 'that', 'gives', 'them', 'their', 'advantage', 'by', 'avoiding', 'the', 'dreaded', 'ofqual', 'algorithm.']	positive
200	1.29402E+18	2020-08-13T21:21:30.000Z		57	{'neg': 0.114, 'neu': 0.762, 'pos': 0.124, 'compound': 0.1759}	0.1759	Positive	['your', 'not', 'a', 'fully', 'qualified', 'teacher', 'who', 'took', 'his', 'students', 'right', 'from', 'the', 'first', 'day', 'of', 'their', 'a-level', 'in', 'year', '12', 'to', 'results', 'day', 'only', 'to', 'see', 'all', 'the', 'hard', 'work', 'both', 'you', 'and', 'the', 'students', 'put', 'in', 'over', 'two', 'years', 'ignored', 'in', 'favour', 'of', 'a', 'made', 'up', 'algorithm,', 'it�s'…	trust
201	1.29402E+18	2020-08-13T21:20:23.000Z		20	{'neg': 0.0, 'neu': 1.0, 'pos': 0.0, 'compound': 0.0}	0	Neutral	['was', 'it', 'a', 'tory', 'algorithm', 'placing', 'you', 'in', 'a', 'working', 'class', 'area', 'that', 'fluffed', 'your', 'a', 'levels', 'or', 'just', 'you?']	positive
202	1.29402E+18	2020-08-13T21:20:00.000Z		32	{'neg': 0.0, 'neu': 0.902, 'pos': 0.098, 'compound': 0.5191}	0.5191	Positive	['my', 'son�s', 'chemistry', '-', 'at', 'a', 'different', 'school', '-', 'was', 'downgraded', 'by', 'ofqual', 'moderation', 'from', 'a', 'teacher-assessed', 'e', 'to', 'a', 'u/fail.', 'clearly', 'ofqual', 'has', 'it', 'in', 'for', 'chemistry', 'in', 'their', 'algorithm!', '??']	trust
203	1.29402E+18	2020-08-13T21:19:32.000Z		19	{'neg': 0.0, 'neu': 1.0, 'pos': 0.0, 'compound': 0.0}	0	Neutral	['is', 'the', 'company', 'that', "'built'", 'the', 'a', 'level', 'algorithm', 'the', 'same', 'as', 'the', 'isle', 'of', 'wight', 'covid', 'track', 'app?']	trust
204	1.29402E+18	2020-08-13T21:18:56.000Z		56	{'neg': 0.044, 'neu': 0.933, 'pos': 0.023, 'compound': -0.296}	-0.296	Negative	['after', 'the', 'balls', 'up', 'over', 'the', 'last', 'few', 'weeks,', 'how', 'long', 'before', 'a', 'levels', 'go', 'back', 'to', 'being', '2', 'exam', 'years,', 'as', 'and', 'a2,', 'rather', 'than', 'just', 'one', 'set', 'of', 'exams', 'at', 'the', 'end', 'of', 'the', '2', 'years.', 'ridiculous', 'that', 'the', 'average', 'number', 'of', "a's", 'have', 'gone', 'up,', 'yet', 'so', 'many', 'shaf…	anger
205	1.29402E+18	2020-08-13T21:18:39.000Z		26	{'neg': 0.129, 'neu': 0.871, 'pos': 0.0, 'compound': -0.5499}	-0.5499	Negative	['but', 'thy', "haven't", 'been.', 'do', 'you', 'think', "ofqual's", 'algorithm', 'said', 'if', 'socioeconomic', 'background', '=', 'disadvantaged,', 'then', 'add', 'an', 'extra', 'downgrade', 'to', 'the', "teachers'", 'predicted', 'marks?']	positive
206	1.29402E+18	2020-08-13T21:18:00.000Z		44	{'neg': 0.119, 'neu': 0.881, 'pos': 0.0, 'compound': -0.6908}	-0.6908	Negative	['it', 'was', 'ofqual', 'and', 'teacher', 'unions', 'that', 'developed', 'the', 'marking', 'algorithm,', 'as', 'far', 'as', 'i', 'am', 'aware,', 'these', 'are', 'educational', 'experts.', 'maybe', 'they', 'have', 'got', 'it', 'right,', 'in', 'any', 'case', 'if', 'it', 'is', 'considered', 'a', 'fiasco', 'what', 'would', 'be', 'the', 'alternative?', 'and,', 'blame', 'them.']	negative
207	1.29402E+18	2020-08-13T21:17:13.000Z		19	{'neg': 0.0, 'neu': 1.0, 'pos': 0.0, 'compound': 0.0}	0	Neutral	['why', 'make', 'all', 'offers', 'unconditional?', 'why', 'not', 'focus', 'on', 'those', 'likely', 'to', 'be', 'penalised', 'by', 'the', 'ofqual', 'grade', 'algorithm?']	positive
208	1.29402E+18	2020-08-13T21:16:52.000Z		36	{'neg': 0.0, 'neu': 0.943, 'pos': 0.057, 'compound': 0.2732}	0.2732	Positive	['well', 'ofqual', 'have', 'often', 'looked', 'at', 'the', 'variation', 'at', 'centre', 'level', 'from', 'year', 'to', 'year.', 'for', 'decent', 'sized', 'cohorts', 'the', 'correlations', 'are', 'very', 'high.', 'differences', 'in', 'prior', 'attainment', 'profile', 'were', 'taken', 'into', 'account', 'by', 'the', 'algorithm']	positive
209	1.29402E+18	2020-08-13T21:13:54.000Z		48	{'neg': 0.155, 'neu': 0.711, 'pos': 0.134, 'compound': -0.0352}	-0.0352	Neutral	['if', "i'm", 'reading', 'this', 'right:', 'the', '#ofqual', 'algorithm', 'really', 'just', 'applies', 'positive', 'skew', 'for', 'some', 'postcodes', 'and', 'the', 'rest', 'negative', '-', 'possibly', 'derived', 'from', 'previous', 'exam', 'outcomes.', 'the', 'fact', 'this', 'data', 'can', 'be', 'spliced', 'so', 'finely', 'is', 'the', 'problem', 'who', 'won', 'and', 'who', 'lost:', 'https://t.co…	negative
210	1.29402E+18	2020-08-13T21:13:54.000Z		48	{'neg': 0.155, 'neu': 0.711, 'pos': 0.134, 'compound': -0.0352}	-0.0352	Neutral	['if', "i'm", 'reading', 'this', 'right:', 'the', '#ofqual', 'algorithm', 'really', 'just', 'applies', 'positive', 'skew', 'for', 'some', 'postcodes', 'and', 'the', 'rest', 'negative', '-', 'possibly', 'derived', 'from', 'previous', 'exam', 'outcomes.', 'the', 'fact', 'this', 'data', 'can', 'be', 'spliced', 'so', 'finely', 'is', 'the', 'problem', 'who', 'won', 'and', 'who', 'lost:', 'https://t.co…	negative
211	1.29402E+18	2020-08-13T21:13:42.000Z		13	{'neg': 0.184, 'neu': 0.816, 'pos': 0.0, 'compound': -0.2023}	-0.2023	Negative	['a-levels:', 'how', 'controversial', 'algorithm', 'behind', 'moderation', 'row', 'works', 'https://t.co/e8m02ue5qd']	anger
212	1.29402E+18	2020-08-13T21:13:42.000Z		13	{'neg': 0.184, 'neu': 0.816, 'pos': 0.0, 'compound': -0.2023}	-0.2023	Negative	['a-levels:', 'how', 'controversial', 'algorithm', 'behind', 'moderation', 'row', 'works', 'https://t.co/e8m02ue5qd']	anger
213	1.29402E+18	2020-08-13T21:13:42.000Z		34	{'neg': 0.0, 'neu': 1.0, 'pos': 0.0, 'compound': 0.0}	0	Neutral	['dt', 'sadiq', 'khan:', 'rt', 'national', 'education', 'union:', 'the', 'effect', 'of', "ofqual's", 'algorithm', 'should', 'have', 'been', 'known', 'to', 'gavin', 'williamson', 'for', 'months.', 'he', 'should', 'have', 'acted', 'months', 'ago', 'not', '4�', 'https://t.co/vjlf89tdbp']	fear
214	1.29402E+18	2020-08-13T21:12:21.000Z		9	{'neg': 0.298, 'neu': 0.702, 'pos': 0.0, 'compound': -0.5256}	-0.5256	Negative	['they', 'really', 'ruined', 'lives', 'with', 'this', 'a', 'level', 'algorithm']	fear
215	1.29402E+18	2020-08-13T21:12:04.000Z		22	{'neg': 0.0, 'neu': 1.0, 'pos': 0.0, 'compound': 0.0}	0	Neutral	['i', 'wonder', 'if', 'the', 'people', 'behind', 'the', 'a-level', 'algorithm', 'are', 'the', 'same', 'people', 'behind', 'the', 'world-beating', 'track-and-trace', 'system', '??']	trust
216	1.29402E+18	2020-08-13T21:12:00.000Z		52	{'neg': 0.061, 'neu': 0.904, 'pos': 0.035, 'compound': -0.3182}	-0.3182	Negative	['the', 'algorithm', 'does', 'not', 'account', 'for', 'individuals.', 'i', 'was', 'predicted', 'd�s', 'at', 'a-level', 'because', 'i', 'lived', 'in', 'a', 'deprived', 'area.', 'i', 'achieved', 'a�s/', 'a*�s', 'which', 'enabled', 'me', 'to', 'go', 'to', 'a', 'top', 'russell', 'group', 'university.', 'if', 'i', 'were', 'assessed', 'against', 'this', 'algorithm,', 'my', 'future', 'may', 'have', 'bee…	trust
217	1.29402E+18	2020-08-13T21:11:58.000Z		46	{'neg': 0.0, 'neu': 0.896, 'pos': 0.104, 'compound': 0.6124}	0.6124	Positive	['i', 'saw', 'some', 'tory', 'mp', 'goon', 'on', '#skynews', 'spouting', 'some', 'hilarity', 'about', 'teachers�', 'a-level', 'predictions', 'not', 'being', 'an', 'accurate', 'way', 'to', 'assess', 'how', 'well', 'a', 'student', 'might', 'do', 'in', 'their', 'exams.', 'i', 'mean,', 'who', 'knows', 'their', 'students', 'better,', 'a', 'teacher', 'or', 'an', 'algorithm,', 'right?', '#alevelresults']	positive
218	1.29402E+18	2020-08-13T21:11:50.000Z		56	{'neg': 0.104, 'neu': 0.896, 'pos': 0.0, 'compound': -0.6199}	-0.6199	Negative	['how', 'dare', 'that', 'algorithm', 'give', 'people', 'a', 'grade', 'u', 'in', 'their', 'a', 'levels.', 'are', 'you', 'serious?', 'u?', 'unless', 'they', 'got', 'a', 'u', 'on', 'every', 'piece', 'of', 'work', 'they', 'did', 'throughout', 'the', '2', 'year', 'course,', 'it', 'is', 'unacceptable', 'to', 'say', 'that', 'if', 'they', 'studied', 'hard', 'and', 'sat', 'the', 'exams', 'as', 'normal,', …	trust
219	1.29402E+18	2020-08-13T21:11:47.000Z		15	{'neg': 0.153, 'neu': 0.847, 'pos': 0.0, 'compound': -0.2023}	-0.2023	Negative	['absolutely', 'disgraceful', 'a-levels:', 'how', 'controversial', 'algorithm', 'behind', 'moderation', 'row', 'works', 'https://t.co/nbobpywzbl']	anger
220	1.29402E+18	2020-08-13T21:11:47.000Z		15	{'neg': 0.153, 'neu': 0.847, 'pos': 0.0, 'compound': -0.2023}	-0.2023	Negative	['absolutely', 'disgraceful', 'a-levels:', 'how', 'controversial', 'algorithm', 'behind', 'moderation', 'row', 'works', 'https://t.co/nbobpywzbl']	anger
221	1.29402E+18	2020-08-13T21:11:44.000Z		15	{'neg': 0.153, 'neu': 0.6, 'pos': 0.247, 'compound': 0.34}	0.34	Positive	['who', 'won', 'and', 'who', 'lost:', 'when', 'a-levels', 'meet', 'the', 'algorithm', 'https://t.co/mlzmgx6s4w']	negative
222	1.29402E+18	2020-08-13T21:11:44.000Z		15	{'neg': 0.153, 'neu': 0.6, 'pos': 0.247, 'compound': 0.34}	0.34	Positive	['who', 'won', 'and', 'who', 'lost:', 'when', 'a-levels', 'meet', 'the', 'algorithm', 'https://t.co/mlzmgx6s4w']	negative
223	1.29402E+18	2020-08-13T21:10:15.000Z		36	{'neg': 0.044, 'neu': 0.795, 'pos': 0.161, 'compound': 0.6791}	0.6791	Positive	['yes,', 'i', 'messed', 'up', 'my', 'a-levels', 'and', "didn't", 'get', 'in', 'to', 'where', 'i', 'originally', 'wanted.', 'but', 'that', 'was', 'my', 'own', 'doing.', 'not', 'some', 'absolutely', 'horrendous', 'algorithm', 'that', 'was', 'based', 'on', 'where', 'i', 'grew', 'up.']	No emotion
224	1.29402E+18	2020-08-13T21:09:44.000Z		9	{'neg': 0.0, 'neu': 1.0, 'pos': 0.0, 'compound': 0.0}	0	Neutral	['apparently', 'they', 'exchanged', 'it', 'for', 'an', 'a', 'level', 'algorithm.']	trust
225	1.29402E+18	2020-08-13T21:09:37.000Z		26	{'neg': 0.21, 'neu': 0.79, 'pos': 0.0, 'compound': -0.7227}	-0.7227	Negative	['a-level', 'results:', 'these', 'students', 'were', 'predicted', 'to', 'get', 'as', '-', 'but', 'an', 'algorithm', 'threw', 'their', 'futures', 'into', 'chaos', 'https://t.co/austjmtrtl', 'https://t.co/jmie0wucmj']	fear
226	1.29402E+18	2020-08-13T21:09:34.000Z		7	{'neg': 0.0, 'neu': 1.0, 'pos': 0.0, 'compound': 0.0}	0	Neutral	['is', 'that', 'this', 'years', 'a', 'level', 'algorithm!']	trust
227	1.29402E+18	2020-08-13T21:04:30.000Z		37	{'neg': 0.0, 'neu': 0.914, 'pos': 0.086, 'compound': 0.4404}	0.4404	Positive	['the', 'a-level', 'algorithm', 'is', 'described', 'starting', 'page', '83', 'on', 'this', 'pdf:', 'https://t.co/lztnizmqux', 'i', 'managed', 'to', 'find', 'the', 'pdf', 'thanks', 'to', 'a', 'daily', 'mail', 'article', 'titled', '"could', 'you', 'understand', 'the', 'a-level', 'grades', 'algorithm?"']	anticipation
228	1.29402E+18	2020-08-13T21:04:23.000Z		33	{'neg': 0.0, 'neu': 0.922, 'pos': 0.078, 'compound': 0.3182}	0.3182	Positive	['i�m', 'just', 'wondering', 'if', 'the', 'huge', 'statistical', 'brainpower', 'analysing', 'covid', 'data', 'daily', 'should', 'turn', 'its', 'attention', 'to', 'an', 'examination', 'of', 'the', 'validity', 'of', 'the', 'a-level', 'grades', 'algorithm?', 'https://t.co/df7wvjqw9e']	fear
229	1.29402E+18	2020-08-13T21:02:14.000Z		29	{'neg': 0.213, 'neu': 0.709, 'pos': 0.078, 'compound': -0.6124}	-0.6124	Negative	['shock', 'and', 'anger', 'as', 'a-level', 'algorithm', 'strips', 'pupils', 'of', 'their', 'grades', 'https://t.co/3qdxn2bl3z', 'via', 'unlucky', 'is', 'all', 'i', 'can', 'say', 'life', 'isn�t', 'fair', 'or', 'just.']	anger
230	1.29402E+18	2020-08-13T21:02:02.000Z		18	{'neg': 0.144, 'neu': 0.625, 'pos': 0.231, 'compound': 0.34}	0.34	Positive	['who', 'won', 'and', 'who', 'lost:', 'when', '#alevels', 'meet', 'the', 'algorithm', 'https://t.co/ivtwfi8lvc', 'https://t.co/jrauhfgwtw']	negative
231	1.29402E+18	2020-08-13T21:01:53.000Z		25	{'neg': 0.081, 'neu': 0.812, 'pos': 0.107, 'compound': 0.1779}	0.1779	Positive	['one', 'more', 'thought...', 'many', 'kids', 'actually', 'do', 'better', 'than', 'the', 'teacher', 'assessment', 'in', 'their', 'a', 'levels.', 'there�s', 'no', 'space', 'for', 'that', 'in', 'this', 'algorithm']	trust
232	1.29402E+18	2020-08-13T21:01:53.000Z		25	{'neg': 0.081, 'neu': 0.812, 'pos': 0.107, 'compound': 0.1779}	0.1779	Positive	['one', 'more', 'thought...', 'many', 'kids', 'actually', 'do', 'better', 'than', 'the', 'teacher', 'assessment', 'in', 'their', 'a', 'levels.', 'there�s', 'no', 'space', 'for', 'that', 'in', 'this', 'algorithm']	trust
233	1.29402E+18	2020-08-13T21:01:14.000Z		37	{'neg': 0.168, 'neu': 0.716, 'pos': 0.116, 'compound': -0.2732}	-0.2732	Negative	['seeing', 'the', 'massive', 'difference', 'in', 'a-level', 'teacher', 'predictions', 'and', 'algorithm', 'predictions', 'makes', 'me', 'worried', 'for', 'my', 'students', 'mental', 'health.', 'i�m', 'sorry', 'the', 'system', 'failed', 'you.', 'please', 'remember', 'that', 'your', 'value', 'doesn�t', 'come', 'from', 'grades.']	trust
234	1.29402E+18	2020-08-13T21:00:53.000Z		26	{'neg': 0.046, 'neu': 0.954, 'pos': 0.0, 'compound': -0.0516}	-0.0516	Negative	['an', 'extra', 'layer', 'of', 'irony', 'is', 'that,', 'as', 'a', 'pupil', 'at', 'harrow,', 'the', 'hustling', 'duffer', 'would', 'probably', 'have', 'come', 'out', 'with', 'aab', 'under', 'the', 'ofqual', 'algorithm.']	positive
235	1.29402E+18	2020-08-13T20:59:15.000Z		45	{'neg': 0.0, 'neu': 0.94, 'pos': 0.06, 'compound': 0.3973}	0.3973	Positive	["'a", "levels'", 'are', 'usually', '2', 'year', 'courses', 'that', 'you', 'take', 'just', 'before', 'university.', 'the', 'exams', 'at', 'the', 'end', 'of', 'the', 'course', 'determine', 'which', 'university', 'you', 'get', 'into,', 'so', 'can', 'be', 'extremely', 'important!', 'has', 'designed', 'an', 'algorithm', 'to', "'predict'", 'your', 'grades.', 'note:', 'prediction?causality!', '2/n']	positive
236	1.29402E+18	2020-08-13T20:59:15.000Z		45	{'neg': 0.0, 'neu': 0.94, 'pos': 0.06, 'compound': 0.3973}	0.3973	Positive	["'a", "levels'", 'are', 'usually', '2', 'year', 'courses', 'that', 'you', 'take', 'just', 'before', 'university.', 'the', 'exams', 'at', 'the', 'end', 'of', 'the', 'course', 'determine', 'which', 'university', 'you', 'get', 'into,', 'so', 'can', 'be', 'extremely', 'important!', 'has', 'designed', 'an', 'algorithm', 'to', "'predict'", 'your', 'grades.', 'note:', 'prediction?causality!', '2/n']	positive
237	1.29402E+18	2020-08-13T20:59:08.000Z		40	{'neg': 0.068, 'neu': 0.803, 'pos': 0.129, 'compound': 0.3612}	0.3612	Positive	['statisticians', 'have', 'criticised', 'ofqual�s', 'algorithm,', 'saying', 'it', 'does', 'not', 'have', 'sufficient', 'data', 'to', 'award', 'grades', 'fairly...', '"...the', 'royal', 'statistical', 'society', 'has', 'called', 'for', 'an', 'urgent', 'review', 'of', 'the', 'statistical', 'procedures', 'used', 'in', 'england', 'and', 'scotland..."', 'https://t.co/tq6dqrhadj']	trust
238	1.29402E+18	2020-08-13T20:57:18.000Z		45	{'neg': 0.06, 'neu': 0.883, 'pos': 0.057, 'compound': -0.0258}	-0.0258	Neutral	['boris', 'johnson', 'says', "today's", 'a-level', 'results', 'are', '"dependable".', "he's", 'right.', 'we', 'can', 'always', 'depend', 'upon', 'the', 'tories', 'to', 'entrench', 'the', 'inequalities', 'in', 'our', 'society,', 'this', 'time', 'by', 'deciding', 'grades', 'based', 'on', 'an', 'algorithm', 'that', 'benefits', 'private', 'schools', 'and', 'disadvantages', 'working', 'class', 'studen…	anticipation
239	1.29402E+18	2020-08-13T20:57:09.000Z		29	{'neg': 0.19, 'neu': 0.54, 'pos': 0.27, 'compound': 0.4767}	0.4767	Positive	['hope', 'you�re', 'ready', 'for', 'then', 'tsunami', 'of', 'appeals', 'coming', 'your', 'way', 'which', 'could', 'of', 'easily', 'be', 'avoided', 'by', 'trusting', 'teachers', 'expertise', 'instead', 'of', 'the', 'grossly', 'unfair', 'algorithm', 'used']	anticipation
240	1.29402E+18	2020-08-13T20:57:03.000Z		49	{'neg': 0.053, 'neu': 0.738, 'pos': 0.209, 'compound': 0.8443}	0.8443	Positive	['so', 'you�re', 'effectively', 'saying', 'teachers', 'get', 'it', 'wrong', '40%', 'of', 'the', 'time?', 'so', 'the', 'algorithm', 'cannot', 'be', 'applied', 'to', 'small', 'cohorts', 'such', 'as', 'is', 'typical', 'in', 'private', 'schools,', 'and', 'their', 'teacher', 'grades', 'are', 'trusted?', 'this', 'whole', 'system', 'is', 'so', 'weighted', 'in', 'favour', 'of', 'those', 'who', 'are', 'al…	trust
241	1.29401E+18	2020-08-13T20:55:33.000Z		49	{'neg': 0.0, 'neu': 0.781, 'pos': 0.219, 'compound': 0.8481}	0.8481	Positive	['if', 'only', 'my', 'students', 'had', 'the', 'chance', 'to', 'sit', 'their', 'exams', "i'm", '*certain*', 'they', 'would', 'have', 'done', 'better', 'than', 'the', 'algorithm', 'decided', 'for', 'them.', 'the', 'media', 'seems', 'to', 'have', '(unhelpfully)', 'jumped', 'on', 'postcodes', 'but', 'kingston', 'is', 'a', 'comparatively', 'wealthy', 'postcode.', 'some', 'transparency', 'please', 'of…	surprise
242	1.29401E+18	2020-08-13T20:54:09.000Z		53	{'neg': 0.0, 'neu': 0.892, 'pos': 0.108, 'compound': 0.7041}	0.7041	Positive	['can', 'you', 'publish', 'a', 'link', 'to', 'the', 'testing', 'and', 'analysis', 'you', 'did', 'on', 'the', 'algorithm?', 'when', 'using', "2019's", 'results', 'as', 'input', 'is', 'the', 'output', 'idempotent?', 'if', 'it', 'is', 'not', 'idempotent', '(which', "i'm", 'pretty', 'certain', 'it', "won't", 'be)', 'by', 'how', 'much', 'does', 'it', 'vary', 'and', 'is', 'there', 'different', 'variati…	trust
243	1.29401E+18	2020-08-13T20:53:20.000Z		21	{'neg': 0.0, 'neu': 1.0, 'pos': 0.0, 'compound': 0.0}	0	Neutral	['actually', "that's", 'direct', 'from', "ofqual's", 'own', 'analysis', 'of', 'the', 'data.', 'and', 'i', 'understand', 'exactly', 'how', 'they', 'applied', 'the', 'algorithm.']	No emotion
244	1.29401E+18	2020-08-13T20:52:52.000Z		36	{'neg': 0.101, 'neu': 0.817, 'pos': 0.082, 'compound': -0.1926}	-0.1926	Negative	['so?', 'my', 'boy', '�fluffled�', 'his', 'a-levels', 'this', 'year.', 'he�s', 'distraught', 'due', 'to', 'a', 'private', 'owned', 'algorithm.', 'should', 'i', 'tell', 'him', '�he', 'will', 'be', 'a', 'lord', 'in', 'the', 'coming', 'months?�', 'asking', 'for', 'a', 'friend', 'obviously.']	negative
245	1.29401E+18	2020-08-13T20:52:51.000Z		26	{'neg': 0.223, 'neu': 0.777, 'pos': 0.0, 'compound': -0.7912}	-0.7912	Negative	['a-level', 'results:', 'these', 'students', 'were', 'predicted', 'to', 'get', 'as', '-', 'but', 'an', 'algorithm', 'threw', 'their', 'futures', 'into', 'chaos', 'https://t.co/iaa91d20v4', '?', '??????', 'https://t.co/bxudelpnty']	fear
246	1.29401E+18	2020-08-13T20:51:56.000Z		54	{'neg': 0.064, 'neu': 0.89, 'pos': 0.045, 'compound': -0.2617}	-0.2617	Negative	['but', 'in', 'this', 'case', 'the', 'issue', 'is', 'that', 'people', 'who', 'have', 'been', 'shafted', 'aren�t', 'at', 'fault.', 'it�s', 'not', 'down', 'to', 'them', 'that', 'the', 'department', 'for', 'education', 'and', 'ofqual', 'have', 'created', 'an', 'algorithm', 'which', 'just', 'doesn�t', 'work.', 'as', 'i', 'said,', 'how', 'can', 'kids', 'who', 'have', 'never', 'got', 'a', 'd', 'suddenl…	negative
247	1.29401E+18	2020-08-13T20:51:48.000Z		29	{'neg': 0.127, 'neu': 0.833, 'pos': 0.04, 'compound': -0.5859}	-0.5859	Negative	['smaller', 'classes,', 'the', 'algorithm', 'was', 'not', 'used', 'on', 'those,', 'they', 'got', 'cag.', 'worst', 'performance', 'at', 'a', 'level', 'in', 'a', 'number', 'of', 'very', 'high', 'achieving', 'state', 'schools', 'i', 'know', 'of.']	trust
248	1.29401E+18	2020-08-13T20:51:31.000Z		24	{'neg': 0.0, 'neu': 0.865, 'pos': 0.135, 'compound': 0.533}	0.533	Positive	['the', 'boris', 'a-level', 'algorithm:�', '"three', 'a*?', 'from', 'a', 'state', 'school?', 'better', 'make', 'them', 'bs.', 'oh,', 'a', 'girl?', 'knock', 'one', 'down', 'to', 'c', 'then."']	trust
249	1.29401E+18	2020-08-13T20:49:48.000Z		10	{'neg': 0.0, 'neu': 1.0, 'pos': 0.0, 'compound': 0.0}	0	Neutral	['as', 'accurate', 'as', 'the', "gov's", "a'level", 'algorithm,', 'then?']	trust
250	1.29401E+18	2020-08-13T20:49:43.000Z		15	{'neg': 0.153, 'neu': 0.6, 'pos': 0.247, 'compound': 0.34}	0.34	Positive	['who', 'won', 'and', 'who', 'lost:', 'when', 'a-levels', 'meet', 'the', 'algorithm', 'https://t.co/wx9txzl5d8']	negative
251	1.29401E+18	2020-08-13T20:49:43.000Z		15	{'neg': 0.153, 'neu': 0.6, 'pos': 0.247, 'compound': 0.34}	0.34	Positive	['who', 'won', 'and', 'who', 'lost:', 'when', 'a-levels', 'meet', 'the', 'algorithm', 'https://t.co/wx9txzl5d8']	negative
252	1.29401E+18	2020-08-13T20:49:40.000Z		5	{'neg': 0.0, 'neu': 1.0, 'pos': 0.0, 'compound': 0.0}	0	Neutral	['and', 'these', 'algorithm', 'grades', 'are?']	No emotion
253	1.29401E+18	2020-08-13T20:49:17.000Z		44	{'neg': 0.092, 'neu': 0.792, 'pos': 0.116, 'compound': 0.061}	0.061	Positive	['3rd', 'option:', 'produce', 'an', 'algorithm', 'that', 'does', 'not', 'downgrade', 'students', 'who', 'excel', 'but', 'who', 'are', 'at', 'a', 'school', 'with', 'historically', 'bad', 'results,', 'an', 'algorithm', 'which', 'also', 'does', 'not', 'inflate', 'grades', 'in', 'subjects', 'with', 'tiny', 'class', 'sizes,', 'so', 'favouring', 'independent', 'schools.', 'beyond', 'them', 'i', 'guess.…	trust
254	1.29401E+18	2020-08-13T20:49:16.000Z		50	{'neg': 0.189, 'neu': 0.811, 'pos': 0.0, 'compound': -0.8885}	-0.8885	Negative	['i', 'got', 'crap', 'a-level', 'results', 'because', 'i', 'fucked', 'up', 'all', 'on', 'my', 'own.', 'not', 'because', 'of', 'an', 'algorithm.', 'not', 'because', 'of', 'the', 'college', 'i', 'went', 'to', 'and', 'not', 'because', 'of', 'a', 'government', 'fuck', 'up', 'that', 'has', 'let', 'down', 'students.', 'it�s', 'life', 'changing', 'and', 'i', 'feel', 'for', 'them.', '#alevelresults']	negative
255	1.29401E+18	2020-08-13T20:48:32.000Z		49	{'neg': 0.032, 'neu': 0.968, 'pos': 0.0, 'compound': -0.1027}	-0.1027	Negative	['somehow', 'i', 'don�t', 'think', 'that', 'hard', 'working', 'kids', 'who', 'have', 'been', 'marked', 'down', 'by', 'an', 'algorithm', 'need', 'a', 'pep', 'talk', 'from', 'this', 'hereditary', 'peer', 'and', 'government', 'minister', 'who', '�fluffed�', 'his', 'a-levels', 'and', 'still', 'sailed', 'into', 'university', '(from', 'harrow)', 'based', 'on', '�hustle�', '(read', '�privilege�).', 'htt…	positive
256	1.29401E+18	2020-08-13T20:48:32.000Z		42	{'neg': 0.088, 'neu': 0.86, 'pos': 0.051, 'compound': -0.3956}	-0.3956	Negative	['can', 'somebody', 'explain', 'how', 'the', 'algorithm', 'actual', 'worked?', '#edutwitter', 'subject', 'a', 'been', 'running', 'for', '10', 'yrs,', 'always', 'a-e', 'but', 'now', '3', 'x', 'us', 'with', 'more', 'able', 'cohort', 'of', 'students', '(one', 'of', 'whom', 'has', 'never', 'got', 'lower', 'than', 'a', 'in', 'all', 'mocks']	positive
257	1.29401E+18	2020-08-13T20:47:53.000Z		26	{'neg': 0.21, 'neu': 0.79, 'pos': 0.0, 'compound': -0.7227}	-0.7227	Negative	['a-level', 'results:', 'these', 'students', 'were', 'predicted', 'to', 'get', 'as', '-', 'but', 'an', 'algorithm', 'threw', 'their', 'futures', 'into', 'chaos', 'https://t.co/17q6zystqn', 'https://t.co/sgc2vu7st9']	fear
258	1.29401E+18	2020-08-13T20:47:30.000Z		47	{'neg': 0.149, 'neu': 0.851, 'pos': 0.0, 'compound': -0.7602}	-0.7602	Negative	['i', 'think', 'there', 'is', 'also', 'a', 'risk', 'of', 'the', 'opposite', '-', '"the', 'computer', 'decided', 'so', 'it', 'must', 'be', 'wrong".', 'neither', 'is', 'true', '-', 'the', 'algorithm', 'is', 'an', 'expression', 'of', 'human', 'thinking.', 'ofqual', 'have', 'been', 'quite', 'detailed', 'in', 'documenting', 'the', 'human', 'thinking', 'behind', 'the', 'grade', 'moderation', 'https://t…	negative
259	1.29401E+18	2020-08-13T20:47:17.000Z		47	{'neg': 0.057, 'neu': 0.943, 'pos': 0.0, 'compound': -0.4215}	-0.4215	Negative	['coursework', 'was', 'removed', 'from', 'assessment', 'of', 'most', 'a', 'levels', 'a', 'couple', 'of', 'years', 'ago.', 'this', 'year,', 'teachers', 'were', 'asked', 'to', 'provide', 'estimated', 'grades', 'based', 'on', 'mock', 'exams', 'and', 'the', 'other', 'work', 'the', 'students', 'had', 'done.', 'an', 'algorithm', 'was', 'then', 'applied', 'to', 'weight', 'those', 'grades,', 'taking', 'i…	trust
260	1.29401E+18	2020-08-13T20:47:11.000Z		38	{'neg': 0.252, 'neu': 0.619, 'pos': 0.129, 'compound': -0.7504}	-0.7504	Negative	['all', 'of', 'this', 'makes', 'me', 'exceptionally', 'uneasy', 'about', 'how', 'much', 'the', 'algorithm', 'gave', 'weight', 'to', 'teachers', 'at', 'richer', 'schools', 'but', 'distrusted', 'teachers', 'at', 'poorer', 'schools.', 'why', 'on', 'earth', 'should', 'the', 'teachers', 'of', 'poorer', 'students', 'trust', 'ofqual', 'after', 'this?']	fear
261	1.29401E+18	2020-08-13T20:46:58.000Z		52	{'neg': 0.0, 'neu': 1.0, 'pos': 0.0, 'compound': 0.0}	0	Neutral	['�we�', 'being', 'england', 'only', 'and', 'then', 'in', 'relation', 'to', 'a', 'levels', 'only.', 'others', 'do', 'their', 'own', 'thing', 'but', 'all', 'compete', 'for', 'the', 'same', 'places.', 'always', 'other', 'courses', 'but', 'if', 'yiu', 'have', 'worked', 'your', 'pants', 'off,', 'never', 'dropped', 'below', 'a,', 'nail', 'exams,', 'a*', 'as,', 'to', 'get', '&lt;a', 'because', 'of', 'a…	No emotion
262	1.29401E+18	2020-08-13T20:46:31.000Z		16	{'neg': 0.141, 'neu': 0.859, 'pos': 0.0, 'compound': -0.2023}	-0.2023	Negative	['a-levels:', 'how', 'controversial', 'algorithm', 'behind', 'moderation', 'row', 'works', 'uk', 'news', '��newpaper24', 'https://t.co/a22ef9gr2s']	anger
263	1.29401E+18	2020-08-13T20:46:31.000Z		16	{'neg': 0.141, 'neu': 0.859, 'pos': 0.0, 'compound': -0.2023}	-0.2023	Negative	['a-levels:', 'how', 'controversial', 'algorithm', 'behind', 'moderation', 'row', 'works', 'uk', 'news', '��newpaper24', 'https://t.co/a22ef9gr2s']	anger
264	1.29401E+18	2020-08-13T20:46:04.000Z		15	{'neg': 0.141, 'neu': 0.859, 'pos': 0.0, 'compound': -0.2023}	-0.2023	Negative	['uk', 'news', '-', 'a-levels:', 'how', 'controversial', 'algorithm', 'behind', 'moderation', 'row', 'works', 'https://t.co/leat2kitsd']	anger
265	1.29401E+18	2020-08-13T20:46:04.000Z		15	{'neg': 0.141, 'neu': 0.859, 'pos': 0.0, 'compound': -0.2023}	-0.2023	Negative	['uk', 'news', '-', 'a-levels:', 'how', 'controversial', 'algorithm', 'behind', 'moderation', 'row', 'works', 'https://t.co/leat2kitsd']	anger
266	1.29401E+18	2020-08-13T20:46:03.000Z		40	{'neg': 0.289, 'neu': 0.711, 'pos': 0.0, 'compound': -0.925}	-0.925	Negative	['a-levels:', 'anger', 'over', "'unfair'", 'results', 'this', 'year', '-', 'what', 'an', 'absolute', 'shambles', 'this', 'unfair', 'process', 'is.', 'detailed', 'data', 'driven', 'and', 'conscientious', 'teacher', 'assessments', 'overruled', 'by', 'an', 'algorithm', 'and', 'forced', 'distribution.', 'so', 'many', 'young', 'lives', 'significantly', 'impacted', 'https://t.co/wnkugdidyf']	positive
267	1.29401E+18	2020-08-13T20:46:00.000Z		14	{'neg': 0.167, 'neu': 0.833, 'pos': 0.0, 'compound': -0.2023}	-0.2023	Negative	['news:', 'a-levels:', 'how', 'controversial', 'algorithm', 'behind', 'moderation', 'row', 'works', 'https://t.co/8yibbbpp7y']	anger
268	1.29401E+18	2020-08-13T20:46:00.000Z		14	{'neg': 0.167, 'neu': 0.833, 'pos': 0.0, 'compound': -0.2023}	-0.2023	Negative	['news:', 'a-levels:', 'how', 'controversial', 'algorithm', 'behind', 'moderation', 'row', 'works', 'https://t.co/8yibbbpp7y']	anger
269	1.29401E+18	2020-08-13T20:45:27.000Z		15	{'neg': 0.153, 'neu': 0.847, 'pos': 0.0, 'compound': -0.2023}	-0.2023	Negative	['national', 'news:', 'a-levels:', 'how', 'controversial', 'algorithm', 'behind', 'moderation', 'row', 'works', 'https://t.co/7markj4jao']	anger
270	1.29401E+18	2020-08-13T20:45:27.000Z		15	{'neg': 0.153, 'neu': 0.847, 'pos': 0.0, 'compound': -0.2023}	-0.2023	Negative	['national', 'news:', 'a-levels:', 'how', 'controversial', 'algorithm', 'behind', 'moderation', 'row', 'works', 'https://t.co/7markj4jao']	anger
271	1.29401E+18	2020-08-13T20:45:20.000Z		15	{'neg': 0.153, 'neu': 0.847, 'pos': 0.0, 'compound': -0.2023}	-0.2023	Negative	['national', 'news:', 'a-levels:', 'how', 'controversial', 'algorithm', 'behind', 'moderation', 'row', 'works', 'https://t.co/mtrrybe3pe']	anger
272	1.29401E+18	2020-08-13T20:45:20.000Z		15	{'neg': 0.153, 'neu': 0.847, 'pos': 0.0, 'compound': -0.2023}	-0.2023	Negative	['national', 'news:', 'a-levels:', 'how', 'controversial', 'algorithm', 'behind', 'moderation', 'row', 'works', 'https://t.co/mtrrybe3pe']	anger
273	1.29401E+18	2020-08-13T20:45:11.000Z		16	{'neg': 0.0, 'neu': 1.0, 'pos': 0.0, 'compound': 0.0}	0	Neutral	['a-level', 'results', 'see', '39%', 'of', 'teacher', 'predicted', 'grades', 'downgraded', 'by', 'algorithm', 'https://t.co/rrarfisuym']	trust
274	1.29401E+18	2020-08-13T20:45:08.000Z		18	{'neg': 0.153, 'neu': 0.847, 'pos': 0.0, 'compound': -0.2869}	-0.2869	Negative	['sky', '(uk):', '"', 'how', 'controversial', 'algorithm', 'behind', 'a-levels', 'row', 'works', '"??', 'https://t.co/uozygfleog', 'https://t.co/yibb3sxsq8']	anger
275	1.29401E+18	2020-08-13T20:45:08.000Z		18	{'neg': 0.153, 'neu': 0.847, 'pos': 0.0, 'compound': -0.2869}	-0.2869	Negative	['sky', '(uk):', '"', 'how', 'controversial', 'algorithm', 'behind', 'a-levels', 'row', 'works', '"??', 'https://t.co/uozygfleog', 'https://t.co/yibb3sxsq8']	anger
276	1.29401E+18	2020-08-13T20:45:06.000Z		41	{'neg': 0.201, 'neu': 0.799, 'pos': 0.0, 'compound': -0.8519}	-0.8519	Negative	['this', 'a-level', 'results', 'situation', 'is', 'an', 'absolute', 'disgrace.', 'pupils', 'from', 'disadvantaged', 'backgrounds', 'having', 'their', 'future', 'defined', 'by', 'an', 'algorithm', 'is', 'sickening.', 'dystopian.', 'black', 'pupils', 'outperform', 'their', 'predicted', 'grades', 'against', 'the', 'odds', 'stacked', 'up', 'against', 'us.', 'where', 'is', 'recognition', 'of', 'that?']	negative
277	1.29401E+18	2020-08-13T20:43:55.000Z		47	{'neg': 0.056, 'neu': 0.733, 'pos': 0.211, 'compound': 0.8492}	0.8492	Positive	['mocks', '3', 'x', 'a,', 'predicted', '3', 'x', 'a*,', 'offered', 'place', 'at', 'lse', 'to', 'read', 'economics......this', 'f##�ing', 'ofqual', 'give', 'b,c,e!!', 'where', 'is', 'the', 'justice', 'here.', 'what', 'type', 'of', 'algorithm', 'gives', 'this', 'outcome???', 'i', 'am', 'ready', 'to', 'give', 'guy', 'fawkes', 'a', 'hand', 'down', 'in', 'westminster!!??']	positive
278	1.29401E+18	2020-08-13T20:41:54.000Z		33	{'neg': 0.0, 'neu': 0.928, 'pos': 0.072, 'compound': 0.3612}	0.3612	Positive	['or', 'a', 'divided', 'country', 'which', 'looks', 'after', 'its', 'own', '.', 'ofqual', '-', 'your', 'algorithm', 'sounds', 'very', 'scientific', 'but', 'just', 'look', 'at', 'the', 'inequity', 'you', 'have', 'created', '-', 'politics', 'masquerading', 'as', 'pseudo', 'science', 'https://t.co/g3nmv3ke8u']	anger
279	1.29401E+18	2020-08-13T20:41:37.000Z		44	{'neg': 0.0, 'neu': 0.828, 'pos': 0.172, 'compound': 0.7845}	0.7845	Positive	['"this', "year's", 'a', 'level', 'results', 'with', 'grades', 'determined', 'not', 'by', 'exams,', 'but', 'by', 'an', 'algorithm.', 'due', 'to', 'covid', 'cancelling�assessment', 'ofqual,', 'the', 'authority', 'that', 'regulates', 'qualifications,', 'exams', 'and', 'tests', 'in', 'eng,', 'instead', 'developed', '&amp;', 'deployed�a', 'statistical', 'model', 'to', 'award', 'students', 'their', 'g…	positive
280	1.29401E+18	2020-08-13T20:38:58.000Z		29	{'neg': 0.053, 'neu': 0.606, 'pos': 0.341, 'compound': 0.8591}	0.8591	Positive	['please', 'ignore', 'its', 'the', 'daily', 'mail,', 'but', 'if', 'you', 'want', 'to', 'look', 'at', 'the', 'a-level', 'algorithm,', 'here', 'it', 'is', 'with', 'a', 'pretty', 'good', 'description', 'https://t.co/fg0d90cmcv']	anticipation
281	1.29401E+18	2020-08-13T20:38:10.000Z		48	{'neg': 0.08, 'neu': 0.788, 'pos': 0.132, 'compound': 0.2299}	0.2299	Positive	['no', 'doubt', 'ofqual', 'and', 'the', 'dfe', 'were', 'sincerely', 'trying', 'to', 'get', 'the', 'a', 'level', 'results', 'right.', 'but', 'they', 'are', 'nevertheless', 'a', 'fiasco.', 'so', 'as', 'public', 'bodies', 'with', 'a', 'duty', 'to', 'promote', 'equalities,', 'did', 'they', 'do', 'a', 'proper', 'equalities', 'assessment', 'of', 'their', 'algorithm?', 'and', 'will', 'they', 'now', 'pub…	trust
282	1.29401E+18	2020-08-13T20:37:15.000Z		7	{'neg': 0.538, 'neu': 0.462, 'pos': 0.0, 'compound': -0.5423}	-0.5423	Negative	['words', 'fail', 'me', 'https://t.co/wpvzuymaxa']	anger
283	1.29401E+18	2020-08-13T20:36:21.000Z		32	{'neg': 0.071, 'neu': 0.929, 'pos': 0.0, 'compound': -0.3164}	-0.3164	Negative	['just', 'finished', 'watching', '#mamamia2', 'and', 'the', 'netflix', 'algorithm', 'has', 'just', 'suggested', 'ancient', 'aliens,', 'gnome', 'alone', 'or', 'peppa', 'pig.', 'must', 'be', 'the', 'same', 'algorithm', 'that', 'came', 'up', 'with', 'the', 'a-level', 'grades', 'today!']	negative
284	1.29401E+18	2020-08-13T20:36:17.000Z		29	{'neg': 0.151, 'neu': 0.672, 'pos': 0.176, 'compound': 0.2263}	0.2263	Positive	['indeed.', 'though', 'i', 'have', 'some', 'hope', 'that', 'the', 'a-level', 'algorithm', 'will', 'be', 'the', 'first', 'one', 'of', 'its', 'kind', 'to', 'be', 'properly', 'prosecuted', 'and', 'found', 'guilty', 'in', 'the', 'uk.']	trust
285	1.29401E+18	2020-08-13T20:35:23.000Z		42	{'neg': 0.191, 'neu': 0.809, 'pos': 0.0, 'compound': -0.8735}	-0.8735	Negative	['?', 'you', 'utter', 'bastards.', 'how', 'could', 'you?', 'a', 'student', 'is', 'not', 'the', 'school�s', 'previous', 'intakes�', 'scores.', '#ruinedlives', 'a', 'to', 'e?!', '??', 'a-level', 'results:', 'these', 'students', 'were', 'predicted', 'to', 'get', 'as', '-', 'but', 'an', 'algorithm', 'threw', 'their', 'futures', 'into', 'chaos', 'https://t.co/xzfzigm8cq']	fear
286	1.29401E+18	2020-08-13T20:35:23.000Z		42	{'neg': 0.191, 'neu': 0.809, 'pos': 0.0, 'compound': -0.8735}	-0.8735	Negative	['?', 'you', 'utter', 'bastards.', 'how', 'could', 'you?', 'a', 'student', 'is', 'not', 'the', 'school�s', 'previous', 'intakes�', 'scores.', '#ruinedlives', 'a', 'to', 'e?!', '??', 'a-level', 'results:', 'these', 'students', 'were', 'predicted', 'to', 'get', 'as', '-', 'but', 'an', 'algorithm', 'threw', 'their', 'futures', 'into', 'chaos', 'https://t.co/xzfzigm8cq']	fear
287	1.29401E+18	2020-08-13T20:34:24.000Z		29	{'neg': 0.191, 'neu': 0.809, 'pos': 0.0, 'compound': -0.533}	-0.533	Negative	['equalities', 'body', 'warns', 'it', 'may', 'step', 'in', 'after', 'a-level', 'downgrades', 'in', 'england.', 'could', 'the', '#dominiccummings', 'misfits', 'and', 'weirdos', '#algorithm', 'effect', 'be', 'challenged?', '??', '#examresults', '#exams2020', 'https://t.co/zuy1goxh0z']	No emotion
288	1.29401E+18	2020-08-13T20:33:44.000Z		39	{'neg': 0.051, 'neu': 0.949, 'pos': 0.0, 'compound': -0.2617}	-0.2617	Negative	['ofqual', 'decided', 'i', 'think', 'based', 'on', 'an', 'algorithm', 'following', 'gov', 'guidelines.', 'it', 'was', 'the', 'gov', 'that', 'ordered', 'the', 'algorithm', 'approach', 'and', 'they', 'would', 'have', 'briefed', 'ofqual.', 'could', 'be', 'wrong', 'but', 'we', 'do', 'not', 'have', 'transparent', 'details', 'so', 'seems', 'likely.']	negative
289	1.29401E+18	2020-08-13T20:32:43.000Z		39	{'neg': 0.278, 'neu': 0.61, 'pos': 0.112, 'compound': -0.8572}	-0.8572	Negative	['i', 'remember', 'a-level', 'results', 'day', 'being', 'one', 'of', 'the', 'most', 'stressful', 'days', 'of', 'my', 'life,', 'but', 'at', 'least', 'when', 'i', 'failed', 'one,', 'i', 'knew', "i'd", 'failed', 'it', 'on', 'my', 'own', '(lack', 'of)', 'merit,', 'not', 'a', 'dodgy', 'algorithm.']	trust
290	1.29401E+18	2020-08-13T20:32:32.000Z		14	{'neg': 0.344, 'neu': 0.656, 'pos': 0.0, 'compound': -0.743}	-0.743	Negative	['i', 'am', 'blaming', 'the', 'algorithm', 'for', 'my', 'poor', 'a', 'levels', 'results', '(taken', 'in', '1996).']	No emotion
291	1.29401E+18	2020-08-13T20:32:04.000Z		37	{'neg': 0.167, 'neu': 0.768, 'pos': 0.065, 'compound': -0.6553}	-0.6553	Negative	['how', 'are', 'the', 'universities', 'responding', 'to', 'the', 'a-level', 'results', 'debacle?', 'is', 'this', 'an', 'opportunity', 'to', 'lead', 'by', 'progressive', 'example', 'and', 'revise', 'the', 'conditional', 'offers', 'of', 'those', 'from', 'disadvantaged', 'backgrounds', 'worst', 'hit', 'by', 'the', 'grades', 'algorithm?', '#alevels2020']	positive
292	1.29401E+18	2020-08-13T20:31:21.000Z		15	{'neg': 0.153, 'neu': 0.6, 'pos': 0.247, 'compound': 0.34}	0.34	Positive	['who', 'won', 'and', 'who', 'lost:', 'when', 'a-levels', 'meet', 'the', 'algorithm', 'https://t.co/geqirgsaml']	negative
293	1.29401E+18	2020-08-13T20:31:21.000Z		15	{'neg': 0.153, 'neu': 0.6, 'pos': 0.247, 'compound': 0.34}	0.34	Positive	['who', 'won', 'and', 'who', 'lost:', 'when', 'a-levels', 'meet', 'the', 'algorithm', 'https://t.co/geqirgsaml']	negative
294	1.29401E+18	2020-08-13T20:31:08.000Z		39	{'neg': 0.273, 'neu': 0.593, 'pos': 0.134, 'compound': -0.8386}	-0.8386	Negative	['school', 'is', 'going', 'to', 'do', 'a', 'wholesale', 'appeal', 'but', 'to', 'be', 'honest', '-', 'not', 'sure.', 'it', 'feels', 'entirely', 'unjust', 'to', 'be', 'robbed', 'of', 'two', 'a', 'levels', 'due', 'to', 'an', 'algorithm', 'and', 'no', 'exam.', 'mocks:', 'bcc', 'cag:', 'bdd', 'results', 'buu', '#devastated']	anger
295	1.29401E+18	2020-08-13T20:26:55.000Z		48	{'neg': 0.0, 'neu': 1.0, 'pos': 0.0, 'compound': 0.0}	0	Neutral	['ne,', 'imas', 'prav,', 'letos', 'je', 'korona.', '"analysis', 'of', 'the', 'algorithm', 'and', 'data', 'used', 'by', 'the', 'exam', 'regulator', 'to', 'distribute', 'grades', 'after', 'the', 'cancellation', 'of', 'exams', 'amid', 'the', 'coronavirus', 'pandemic', 'found', 'that', 'a', 'net', '39%', 'of', 'assessments', 'of', 'a-level', 'grades', 'by', 'teachers', 'are', 'likely', 'to', 'be', 'a…	fear
296	1.29401E+18	2020-08-13T20:26:54.000Z		47	{'neg': 0.215, 'neu': 0.744, 'pos': 0.041, 'compound': -0.8344}	-0.8344	Negative	['these', 'aren�t', 'anomalies,', 'they', 'are', 'lives.', 'and', 'they', 'are', 'the', 'lives', 'of', 'the', 'less', 'advantaged.', 'this', '�computer', 'says', 'no�', 'approach', 'to', 'a-level', 'and', 'gcse', 'results', 'is', 'abhorrent!', 'the', 'algorithm', 'has', 'in-built', 'social', 'bias', 'so', 'it�s', 'not', 'surprising', 'we', 'get', 'a', 'fundamentally', 'unfair', 'output.']	anger
297	1.29401E+18	2020-08-13T20:26:06.000Z		29	{'neg': 0.182, 'neu': 0.818, 'pos': 0.0, 'compound': -0.6757}	-0.6757	Negative	['i', 'failed', 'the', 'eleven', 'plus,', 'ended', 'up,at', 'a', 'secondary', 'modern', 'school,', 'but', 'still', 'managed', 'to', 'get', 'a', 'msc', 'from', 'so', 'i', 'regard', 'ofqual�s', 'algorithm', 'with', 'deep', 'suspicion']	fear
298	1.29401E+18	2020-08-13T20:25:04.000Z		48	{'neg': 0.0, 'neu': 0.911, 'pos': 0.089, 'compound': 0.6966}	0.6966	Positive	['the', 'deadline', 'for', 'submission', 'was', '12th', 'june?', '2', 'months', '?', 'data', 'had', 'to', 'be', 'loaded,', 'sifted', 'and', 'contextualised', 'with', 'historic', 'data.', 'how', 'many', 'schools', 'and', 'pupils?', 'how', 'long', 'does', 'it', 'take', 'to', 'build', 'the', 'algorithm', '?', 'what', 'has', 'been', 'achieved', 'by', 'teachers', 'and', 'ofqual', 'in', 'a', 'short', '…	anticipation
299	1.29401E+18	2020-08-13T20:24:41.000Z		31	{'neg': 0.0, 'neu': 0.921, 'pos': 0.079, 'compound': 0.3612}	0.3612	Positive	['i', 'wonder', 'whether', 'mr', 'patrick', 'dereham', 'head', 'master', 'of', 'westminster', 'school,', 'would', 'like', 'to', 'make', 'public', 'what', 'percentage', 'of', 'his', 'school�s', 'a', 'level', 'results', 'were', 'downgraded', 'by', 'the', 'ofqual', 'algorithm?']	positive
300	1.29401E+18	2020-08-13T20:24:39.000Z		28	{'neg': 0.0, 'neu': 0.848, 'pos': 0.152, 'compound': 0.5678}	0.5678	Positive	['and', 'in', 'july', 'the', 'algorithm', 'for', 'a', 'levels', 'was', 'very', 'well', 'advanced', '(i', 'assume).', 'was', 'he', 'aware', 'of', 'the', 'effect', 'it', 'would', 'have', 'on', 'fe', 'and', 'sixth', 'form?']	positive
301	1.29401E+18	2020-08-13T20:24:08.000Z		56	{'neg': 0.028, 'neu': 0.822, 'pos': 0.151, 'compound': 0.8531}	0.8531	Positive	["today's", 'a-level', 'results', '&amp;', 'reports', 'that', '40%', 'of', 'students', 'mainly', 'from', 'state', 'schools', 'had', 'marks', 'downgraded', 'has', 'made', 'my', 'daughter', 'very', 'anxious', 'for', 'next', 'week.', "she'd", 'prefer', 'to', 'have', 'taken', 'exams', 'but', 'to', 'no', 'fault', 'of', 'hers', 'will', 'now', 'be', 'graded', 'by', 'an', 'algorithm', '&amp;', 'not', 'te…	positive
302	1.29401E+18	2020-08-13T20:22:53.000Z		21	{'neg': 0.167, 'neu': 0.833, 'pos': 0.0, 'compound': -0.4939}	-0.4939	Negative	["can't", 'even', 'put', 'your', 'arm', 'around', 'them.', 'a', 'levels', 'algorithm', 'is', 'a', 'disgrace', '#alevelresults', '#omnishambles', '#resignwilliamson', 'https://t.co/whydlqnqen']	anger
303	1.29401E+18	2020-08-13T20:21:39.000Z		15	{'neg': 0.0, 'neu': 1.0, 'pos': 0.0, 'compound': 0.0}	0	Neutral	['the', 'cabinet', 'did', 'not', 'develop', 'the', 'marking', 'algorithm.', 'ofqual', 'in', 'collaboration', 'with', 'teachers', 'unions', 'did.']	positive
304	1.29401E+18	2020-08-13T20:21:04.000Z		37	{'neg': 0.039, 'neu': 0.822, 'pos': 0.139, 'compound': 0.6297}	0.6297	Positive	['the', 'small', 'cohort', 'issue', 'was', 'one', 'where', 'no', 'approach', 'would', 'be', 'perfect', 'but', 'using', 'cags', 'rather', 'than', 'the', 'algorithm', 'was', 'the', 'most', 'fair.', 'this', 'issue', 'is', 'unlikely', 'to', 'occur', 'when', 'the', 'gcse', 'results', 'come', 'out', 'next', 'week']	positive
305	1.29401E+18	2020-08-13T20:21:00.000Z		43	{'neg': 0.24, 'neu': 0.76, 'pos': 0.0, 'compound': -0.9136}	-0.9136	Negative	['a-level', 'results:', 'these', '#students', 'were', 'predicted', 'to', 'get', 'as', '-', 'but', 'an', 'algorithm', 'threw', 'their', 'futures', 'into', 'chaos.', '...moderators', 'have', '"ruined', 'their', 'results"', 'as', 'almost', '40%', 'of', 'grades', 'were', 'downgraded', 'in', 'england', 'after', 'exams', 'were', 'cancelled', 'due', 'to', 'coronavirus.', 'https://t.co/nf5vmz1xma']	fear
306	1.29401E+18	2020-08-13T20:20:53.000Z		24	{'neg': 0.143, 'neu': 0.752, 'pos': 0.105, 'compound': 0.2892}	0.2892	Positive	['equalities', 'body', 'warns', 'it', 'may', 'step', 'in', 'after', 'a-level', 'downgrades', 'in', 'england.', 'get', 'on', 'with', 'it!', 'no', 'surprise', 'that', 'algorithm', 'favours', 'independent', 'schools!']	fear
307	1.29401E+18	2020-08-13T20:20:35.000Z		37	{'neg': 0.086, 'neu': 0.914, 'pos': 0.0, 'compound': -0.5106}	-0.5106	Negative	['the', 'dfe', 'and', 'ofqual', 'have', 'had', 'months', 'to', 'look', 'at', 'this', 'data', 'and', 'determine', 'schools', 'that', 'have', 'cheated.', 'they', 'could', 'have', 'requested', 'historical', 'data', 'and', 'evidence.', 'they', "didn't.", 'they', 'just', 'downgraded', 'based', 'on', 'an', 'algorithm', 'instead.']	No emotion
308	1.29401E+18	2020-08-13T20:20:17.000Z		28	{'neg': 0.164, 'neu': 0.836, 'pos': 0.0, 'compound': -0.5994}	-0.5994	Negative	['blame', 'the', 'teachers', 'unions', 'and', 'ofqual', 'who', 'developed', 'the', 'algorithm.', 'mind', 'you...maybe', 'they', 'got', 'it', 'right.', 'maybe', 'it', 'highlights', 'the', 'quality', 'of', 'education', 'in', 'the', 'poorer', 'areas.']	anger
309	1.29401E+18	2020-08-13T20:19:15.000Z		32	{'neg': 0.0, 'neu': 0.923, 'pos': 0.077, 'compound': 0.3612}	0.3612	Positive	['i', 'wonder', 'whether', 'ms', 'eve', 'jardine', 'young,', 'principal', 'of', 'cheltenham', 'ladies�', 'college,', 'would', 'like', 'to', 'make', 'public', 'what', 'percentage', 'of', 'her', 'school�s', 'a', 'level', 'results', 'were', 'downgraded', 'by', 'the', 'ofqual', 'algorithm?']	positive
310	1.29401E+18	2020-08-13T20:18:29.000Z		39	{'neg': 0.115, 'neu': 0.885, 'pos': 0.0, 'compound': -0.5093}	-0.5093	Negative	['england', 'a-level', 'downgrades', 'hit', 'pupils', 'from', 'disadvantaged', 'areas', 'hardest.', 'those', 'in', 'private', 'schools', 'seem', 'to', 'have', 'actually', 'benefited', 'from', 'the', 'imposed', 'algorithm.', 'what', 'else', 'do', 'you', 'expect', 'from', 'this', 'corrupt', 'and', 'disgraceful', 'conservative', 'government?!', 'https://t.co/jdny7v2s2j']	negative
311	1.29401E+18	2020-08-13T20:18:15.000Z		22	{'neg': 0.0, 'neu': 1.0, 'pos': 0.0, 'compound': 0.0}	0	Neutral	['i', 'was', 'wondering', 'where', 'seamus', 'had', 'gone.....', 'he', 'has', 'been', 'awfully', 'quiet', 'lately.....wonder', 'what', 'he', 'thinks', 'of', 'the', 'a', 'levels', 'algorithm?']	positive
312	1.29401E+18	2020-08-13T20:17:22.000Z		28	{'neg': 0.0, 'neu': 0.802, 'pos': 0.198, 'compound': 0.4939}	0.4939	Positive	['downgraded', 'a-level', 'students', 'urged', 'to', 'join', 'possible', 'legal', 'action', '"legal', 'letter', 'sent', 'to', 'ofqual', 'and', 'dfe', 'calls', 'for', 'changes', 'to', '�unfair�', 'grading', 'algorithm"', 'https://t.co/1dzktu9t7g']	positive
313	1.29401E+18	2020-08-13T20:17:22.000Z		28	{'neg': 0.0, 'neu': 0.802, 'pos': 0.198, 'compound': 0.4939}	0.4939	Positive	['downgraded', 'a-level', 'students', 'urged', 'to', 'join', 'possible', 'legal', 'action', '"legal', 'letter', 'sent', 'to', 'ofqual', 'and', 'dfe', 'calls', 'for', 'changes', 'to', '�unfair�', 'grading', 'algorithm"', 'https://t.co/1dzktu9t7g']	positive
314	1.29401E+18	2020-08-13T20:17:22.000Z		46	{'neg': 0.165, 'neu': 0.726, 'pos': 0.11, 'compound': -0.4201}	-0.4201	Negative	['this', 'is', 'quite', 'horrible.', 'imagine', 'you', 'are', 'a', 'rare', 'genius', 'who', 'happens', 'to', 'come', 'from', 'a', 'poor', 'school.', 'the', 'uk', 'algorithm', 'just', 'lowered', 'your', 'a-levels', 'based', 'on', 'how', 'your', 'fellow', 'students', 'historically', 'performed.', 'meanwhile,', 'average', 'students', 'at', 'good', 'schools', 'likely', 'benefitted.', 'https://t.co/wl…	trust
315	1.294E+18	2020-08-13T20:16:07.000Z		30	{'neg': 0.0, 'neu': 0.921, 'pos': 0.079, 'compound': 0.3612}	0.3612	Positive	['i', 'wonder', 'whether', 'mr', 'john', 'moule,', ',', 'warden', 'of', 'radley', 'college', 'would', 'like', 'to', 'make', 'public', 'what', 'percentage', 'of', 'his', 'school�s', 'a', 'level', 'results', 'were', 'downgraded', 'by', 'the', 'ofqual', 'algorithm?']	trust
316	1.294E+18	2020-08-13T20:15:53.000Z		24	{'neg': 0.0, 'neu': 0.662, 'pos': 0.338, 'compound': 0.8271}	0.8271	Positive	['clearly', '"robust"', 'a', 'level', 'algorithm', 'from', 'same', 'dictionary', 'as', '"world-beating"', 'track', 'and', 'trace', 'app', 'as', 'well', 'as', '"oven', 'ready"', 'deal.', '#omnishambles', '#alevelresults', '#resignwilliamson']	positive
317	1.294E+18	2020-08-13T20:15:00.000Z		37	{'neg': 0.0, 'neu': 1.0, 'pos': 0.0, 'compound': 0.0}	0	Neutral	['how', 'does', 'the', 'a-level', 'results', 'algorithm', 'work?', '??', 'dr', 'charles', 'johnson,', 'a', 'university', 'psychometrics', 'adviser,', 'explains', 'why', 'some', 'students', 'have', '"inevitably"', 'seen', 'their', 'grades', 'pushed', 'down.', 'more', 'from', '#resultsday:', 'https://t.co/azxuz8jj0d', 'https://t.co/dkdt0bndr8']	positive
318	1.294E+18	2020-08-13T20:13:54.000Z		38	{'neg': 0.096, 'neu': 0.851, 'pos': 0.053, 'compound': -0.1531}	-0.1531	Negative	['�poorer', 'students', 'and', 'those', 'studying', 'at', 'comprehensive', 'schools', 'are', 'among', 'those', 'more', 'likely', 'to', 'have', 'received', 'lower', 'grades', 'based', 'on', 'algorithmically', 'assigned', 'results.�', '-', 'a', 'classic', 'example', 'of', 'anti-working', 'class', 'bias', 'of', 'the', 'state.', 'https://t.co/ypt8uap2rc']	positive
319	1.294E+18	2020-08-13T20:13:03.000Z		16	{'neg': 0.079, 'neu': 0.686, 'pos': 0.235, 'compound': 0.6059}	0.6059	Positive	['the', 'race', 'was', 'actually', 'cancelled.', 'but', 'luckily', "ofqual's", 'algorithm', 'was', 'able', 'to', 'produce', 'this', 'result.']	anticipation
320	1.294E+18	2020-08-13T20:12:51.000Z		30	{'neg': 0.0, 'neu': 1.0, 'pos': 0.0, 'compound': 0.0}	0	Neutral	['hey', '?', '?', 'my', 'daughter�s', 'school', 'incredulous', 'that', 'her', 'oxford', 'place', 'has', 'been', 'taken', 'from', 'her', 'by', 'your', 'algorithm', '-', 'what', 'do', 'you', 'think', '?', '#alevelresults', '#alevels2020', '#resultsday2020', '#ofqual', 'https://t.co/hc7r9uppdy']	anger
321	1.294E+18	2020-08-13T20:12:19.000Z		29	{'neg': 0.0, 'neu': 0.915, 'pos': 0.085, 'compound': 0.3612}	0.3612	Positive	['i', 'wonder', 'whether', 'dr', 'timothy', 'hands,', 'head', 'master', 'of', 'would', 'like', 'to', 'make', 'public', 'what', 'percentage', 'of', 'his', 'school�s', 'a', 'level', 'results', 'were', 'downgraded', 'by', 'the', 'ofqual', 'algorithm?']	positive
322	1.294E+18	2020-08-13T20:11:27.000Z		38	{'neg': 0.0, 'neu': 0.915, 'pos': 0.085, 'compound': 0.533}	0.533	Positive	['how', 'about', 'publishing', 'the', 'algorithm', 'used', 'to', 'reallocate', 'grades?', 'even', 'better,', 'publish', 'the', 'source', 'code', 'used', 'along', 'with', 'sample', 'inputs.', 'how', 'were', 'the', 'algorithm', 'and', 'implementation', 'proved', 'to', 'be', 'correct?', 'what', 'were', 'the', 'quality', 'control', 'mechanisms', 'in', 'place?']	No emotion
323	1.294E+18	2020-08-13T20:10:11.000Z		43	{'neg': 0.0, 'neu': 0.866, 'pos': 0.134, 'compound': 0.7219}	0.7219	Positive	['did', 'the', 'a-level', 'algorithm', 'take', 'into', 'account', 'gender?', 'there', 'is', 'a', 'clear', 'trend', 'for', 'girls', 'to', 'outperform', 'guys', 'educationally', '-', 'if', 'socio-economic', 'factors', 'are', 'relevant,', 'why', 'not', 'gender?', 'may', 'i', 'suggest,', 'it�s', 'a', 'protected', 'characteristic', 'under', 'hra', 'and', 'eqa?', '#alevelresults', '#examresults']	trust
324	1.294E+18	2020-08-13T20:09:29.000Z		29	{'neg': 0.0, 'neu': 0.915, 'pos': 0.085, 'compound': 0.3612}	0.3612	Positive	['i', 'wonder', 'whether', 'mr', 'alastair', 'land,', 'head', 'master', 'of', 'would', 'like', 'to', 'make', 'public', 'what', 'percentage', 'of', 'his', 'school�s', 'a', 'level', 'results', 'were', 'downgraded', 'by', 'the', 'ofqual', 'algorithm?']	positive
325	1.294E+18	2020-08-13T20:08:53.000Z		22	{'neg': 0.135, 'neu': 0.655, 'pos': 0.21, 'compound': 0.1779}	0.1779	Positive	['bbc', 'news', '-', 'a-levels:', "'dreams", 'ruined', 'by', 'an', "algorithm'", 'https://t.co/0k45qk1yu0', 'will', 'sleep', 'well', 'tonight.', 'i', "shouldn't", 'think', 'so.']	fear
326	1.294E+18	2020-08-13T20:08:50.000Z		30	{'neg': 0.192, 'neu': 0.808, 'pos': 0.0, 'compound': -0.6908}	-0.6908	Negative	['such', 'a', 'lack', 'of', 'transparency', 'around', 'this', 'algorithm', 'it�s', 'infuriating.', 'as', 'usual', 'it�s', 'those', 'who', 'need', 'really', 'need', 'the', 'results,', 'who', 'are', 'let', 'down', '.', 'https://t.co/c26yayx02l']	trust
327	1.294E+18	2020-08-13T20:08:09.000Z		52	{'neg': 0.04, 'neu': 0.863, 'pos': 0.097, 'compound': 0.4939}	0.4939	Positive	['indeed.', 'as', 'it', 'happens', 'my', 'son', 'wrote', 'his', 'epq', 'about', 'the', 'danger', 'of', 'trusting', 'in', 'algorithms.', 'he', 'got', 'an', 'a*', 'for', 'that.', 'to', 'add', 'to', 'the', '11', 'other', 'a*', 'in', 'his', 'gcses.', 'and', 'was', 'predicted', 'similar', 'for', 'a', 'levels.', 'but', 'this', 'algorithm', 'has', 'awarded', 'him', 'abb.', 'where�s', 'the', '�i�', 'in',…	fear
328	1.294E+18	2020-08-13T20:08:08.000Z		31	{'neg': 0.039, 'neu': 0.728, 'pos': 0.232, 'compound': 0.7845}	0.7845	Positive	['i', 'hope', 'the', 'other', 'algorithms', 'in', 'this', 'country', 'are', 'having', 'a', 'good', 'hard', 'think', 'about', 'how', 'one', 'of', 'their', 'own', 'could', 'have', 'behaved', 'like', 'the', 'a-level', 'grade', 'generator', 'algorithm', 'did']	trust
329	1.294E+18	2020-08-13T20:07:53.000Z		46	{'neg': 0.101, 'neu': 0.797, 'pos': 0.103, 'compound': -0.2263}	-0.2263	Negative	['huge', 'sympathy', 'for', 'those', 'receiving', 'a-level', 'grades,', 'adjusted', 'by', 'a', "'postcode'", 'algorithm', 'today.', 'so', 'many', 'now', 'in', 'limbo;', 'not', 'having', 'the', 'grades', 'for', 'their', 'preferred', 'course', '&amp;', 'unsure', 'of', 'what', 'the', 'appeal', 'process', 'might', 'look', 'like.', 'unprecedented', 'situation', 'maybe,', 'but', 'this', 'is', 'an', 'ab…	surprise
330	1.294E+18	2020-08-13T20:06:03.000Z		26	{'neg': 0.0, 'neu': 0.906, 'pos': 0.094, 'compound': 0.3612}	0.3612	Positive	['i', 'wonder', 'whether', 'mr', 'simon', 'henderson,', ',', 'would', 'like', 'to', 'make', 'public', 'what', 'percentage', 'of', 'his', 'school�s', 'a-level', 'results', 'were', 'downgraded', 'by', 'the', 'ofqual', 'algorithm?']	positive
331	1.294E+18	2020-08-13T20:06:03.000Z		26	{'neg': 0.0, 'neu': 0.906, 'pos': 0.094, 'compound': 0.3612}	0.3612	Positive	['i', 'wonder', 'whether', 'mr', 'simon', 'henderson,', ',', 'would', 'like', 'to', 'make', 'public', 'what', 'percentage', 'of', 'his', 'school�s', 'a-level', 'results', 'were', 'downgraded', 'by', 'the', 'ofqual', 'algorithm?']	positive
332	1.294E+18	2020-08-13T20:05:58.000Z		12	{'neg': 0.0, 'neu': 0.748, 'pos': 0.252, 'compound': 0.4023}	0.4023	Positive	['i', 'really', 'feel', 'thus', 'is', 'not', 'just', 'incompetence.', 'https://t.co/nngsuhatvn']	negative
333	1.294E+18	2020-08-13T20:05:34.000Z		33	{'neg': 0.103, 'neu': 0.897, 'pos': 0.0, 'compound': -0.4939}	-0.4939	Negative	['all', 'you', 'need', 'to', 'know', '-', 'shameful', '�the', 'year-on-year', 'rise', 'in', 'proportion', 'of', 'students', 'achieving', 'a', 'or', 'a*', 'grades', 'was', 'much', 'higher', 'at', 'independent', 'schools', 'than', 'state', 'comprehensives�', 'https://t.co/swrg90nuhf']	negative
334	1.294E+18	2020-08-13T20:05:23.000Z		11	{'neg': 0.0, 'neu': 1.0, 'pos': 0.0, 'compound': 0.0}	0	Neutral	['a', 'levels', 'in', '2020,', 'preparing', 'a', 'generation', 'for', 'the', 'youtube', 'algorithm']	No emotion
335	1.294E+18	2020-08-13T20:05:18.000Z		40	{'neg': 0.158, 'neu': 0.842, 'pos': 0.0, 'compound': -0.6124}	-0.6124	Negative	["'deprived", 'pupils', 'were', 'more', 'likely', 'to', 'have', 'seen', 'those', 'grades', 'lowered', 'by', 'ofqual�s', "algorithm'", 'levelling', 'down', 'with', 'the', 'tories.', '#resignwilliamson', '#torychaos', '#borishasfailedtheuk', 'equalities', 'body', 'warns', 'it', 'may', 'step', 'in', 'after', 'a-level', 'downgrades', 'in', 'england', 'https://t.co/9th0brvs1f']	No emotion
336	1.294E+18	2020-08-13T20:05:18.000Z		40	{'neg': 0.158, 'neu': 0.842, 'pos': 0.0, 'compound': -0.6124}	-0.6124	Negative	["'deprived", 'pupils', 'were', 'more', 'likely', 'to', 'have', 'seen', 'those', 'grades', 'lowered', 'by', 'ofqual�s', "algorithm'", 'levelling', 'down', 'with', 'the', 'tories.', '#resignwilliamson', '#torychaos', '#borishasfailedtheuk', 'equalities', 'body', 'warns', 'it', 'may', 'step', 'in', 'after', 'a-level', 'downgrades', 'in', 'england', 'https://t.co/9th0brvs1f']	No emotion
337	1.294E+18	2020-08-13T20:05:09.000Z		18	{'neg': 0.104, 'neu': 0.896, 'pos': 0.0, 'compound': -0.1027}	-0.1027	Negative	['just', 'to', 'warn', 'everyone', 'that', 'tonight�s', 'update', 'has', 'been', 'algorithm-adjusted', 'by', 'ofqual.', 'https://t.co/oyuryxbvz4']	fear
338	1.294E+18	2020-08-13T20:04:43.000Z		46	{'neg': 0.218, 'neu': 0.782, 'pos': 0.0, 'compound': -0.9038}	-0.9038	Negative	['the', 'results', 'this', 'year', 'have', 'been', 'the', 'most', 'unjust', 'i', 'have', 'experienced', 'in', 'twenty', 'five', 'years', 'of', 'teaching.', 'it�s', 'heartbreaking', 'to', 'see', 'students', 'devastated', 'by', 'faceless', 'bureaucrats', 'using', 'last', 'year�s', 'benchmarks', 'and', 'an', 'algorithm', 'to', 'decide', 'a', 'child�s', 'future!!', 'demoralising', 'to', 'all', 'conce…	fear
339	1.294E+18	2020-08-13T20:03:55.000Z		23	{'neg': 0.237, 'neu': 0.627, 'pos': 0.136, 'compound': -0.4404}	-0.4404	Negative	['congratulations,', "britain's", 'staggeringly', 'bad', 'a-level', 'grade', 'algorithm,', 'you', 'managed', 'to', 'have', 'me', 'angrier', 'about', 'the', 'uk', 'than', 'about', 'the', 'us', 'today.']	fear
340	1.294E+18	2020-08-13T20:03:03.000Z		46	{'neg': 0.11, 'neu': 0.768, 'pos': 0.122, 'compound': -0.0772}	-0.0772	Negative	['well', 'you', 'stood', 'as', 'a', 'candidate', 'for', 'this', '****', 'show', 'of', 'a', 'party', 'so', 'why', 'are', 'you', 'surprised', 'that', 'they', 'screwed', 'up', 'the', 'pandemic', 'response', 'such', 'that', 'an', 'algorithm', 'was', 'needed', 'to', 'estimate', 'grades', 'for', 'kids', 'that', 'could', 'not', 'take', 'exams?', 'i', 'am', 'struggling', 'with', 'your', 'logic']	negative
341	1.294E+18	2020-08-13T20:02:32.000Z		40	{'neg': 0.078, 'neu': 0.803, 'pos': 0.119, 'compound': 0.2023}	0.2023	Positive	['there', 'is', 'an', 'emerging', 'rumour', '�', 'supported', 'by', 'willliamson�s', 'tweet,', 'that', 'private', 'schools', 'have', 'done', 'much', 'better', 'out', 'of', 'the', 'a-level', 'grade', 'algorithm', 'than', 'state', 'schools.', 'if', 'we', 'rule', 'out', 'the', 'conspiracy', 'theories,', 'two', 'dominant', 'hypotheses', 'emerge:', '1/3']	fear
342	1.294E+18	2020-08-13T20:01:57.000Z		16	{'neg': 0.387, 'neu': 0.613, 'pos': 0.0, 'compound': -0.743}	-0.743	Negative	['shock', 'and', 'anger', 'as', 'a-level', 'algorithm', 'strips', 'pupils', 'of', 'their', 'grades', 'https://t.co/8ryyxo3ill']	anger
343	1.294E+18	2020-08-13T20:01:57.000Z		16	{'neg': 0.387, 'neu': 0.613, 'pos': 0.0, 'compound': -0.743}	-0.743	Negative	['shock', 'and', 'anger', 'as', 'a-level', 'algorithm', 'strips', 'pupils', 'of', 'their', 'grades', 'https://t.co/8ryyxo3ill']	anger
344	1.294E+18	2020-08-13T20:01:31.000Z		25	{'neg': 0.139, 'neu': 0.861, 'pos': 0.0, 'compound': -0.596}	-0.596	Negative	['someone', 'should', 'start', 'a', 'petition', 'to', 'scrap', 'this', 'dumb', 'algorithm', 'that', 'ofqual', 'is', 'using', 'to', 'give', 'grades', 'and', 'use', 'the', 'predicted', 'grades', '#resultsday', '#resultsday2020', '#results2020']	negative
345	1.294E+18	2020-08-13T20:01:26.000Z		42	{'neg': 0.104, 'neu': 0.804, 'pos': 0.091, 'compound': 0.1027}	0.1027	Positive	['my', 'heart', 'goes', 'to', 'anybody', 'who', 'has', 'been', 'negatively', 'affected', 'by', 'the', 'class', 'discriminating', 'algorithm', 'that', 'generated', 'the', 'a-level', 'results.', 'i', 'understand', 'that', 'the', 'situation', 'is', 'more', 'nuanced', 'than', 'this,', 'however,', 'overall,', 'those', 'from', 'lower-class', 'backgrounds', 'have', 'suffered', 'the', 'brunt']	negative
346	1.294E+18	2020-08-13T20:00:38.000Z		41	{'neg': 0.138, 'neu': 0.805, 'pos': 0.057, 'compound': -0.5859}	-0.5859	Negative	['yes', 'and', 'the', 'research', 'it', 'was', 'based', 'upon', 'purports', 'to', 'show', 'teachers', 'are', 'esp', 'prone', 'to', 'overestimate', 'the', 'results', 'of', 'pupils', 'from', 'bame', 'and/or', 'disadvantaged', 'backgrounds', 'so', 'did', 'the', 'ofqual', 'algorithm', 'systematically', 'moderate', 'these', 'pupils', 'grades', 'down', '?', 'horrendous', 'if', 'so']	trust
347	1.294E+18	2020-08-13T19:59:46.000Z		46	{'neg': 0.066, 'neu': 0.882, 'pos': 0.052, 'compound': -0.1779}	-0.1779	Negative	['that', 'was', 'the', 'experience', 'of', 'my', 'daughter', 'today.', '1st', 'and', '2nd', 'choice', 'rejected', 'her', 'as', 'her', 'results', 'were', 'downgraded', 'by', 'an', 'algorithm.', 'admissions', 'departments', 'advised', 'her', 'to', 'accept', 'an', 'offer', 'through', 'clearing', 'as', 'the', 'appeals', 'process', 'will', 'take', 'too', 'long', 'and', 'the', 'courses', 'may', 'be', '…	positive
348	1.294E+18	2020-08-13T19:59:22.000Z		46	{'neg': 0.066, 'neu': 0.882, 'pos': 0.052, 'compound': -0.1779}	-0.1779	Negative	['that', 'was', 'the', 'experience', 'of', 'my', 'daughter', 'today.', '1st', 'and', '2nd', 'choice', 'rejected', 'her', 'as', 'her', 'results', 'were', 'downgraded', 'by', 'an', 'algorithm.', 'admissions', 'departments', 'advised', 'her', 'to', 'accept', 'an', 'offer', 'through', 'clearing', 'as', 'the', 'appeals', 'process', 'will', 'take', 'too', 'long', 'and', 'the', 'courses', 'may', 'be', '…	positive
349	1.294E+18	2020-08-13T19:58:33.000Z		37	{'neg': 0.139, 'neu': 0.817, 'pos': 0.043, 'compound': -0.6114}	-0.6114	Negative	['.', 'my', 'son�s', 'teachers', 'predicted', 'a*aa-', 'algorithm', 'dictated', 'aab', '-', 'medical', 'course', 'at', '2', 'top', '#scottish', 'universities', 'now', 'lost', '-', 'we', 'need', 'individual', 'right', 'of', 'appeal', 'at', 'very', 'least,', 'teacher', 'assessed', 'grades', 'at', 'best-this', 'is', 'a', 'disgrace!']	trust
350	1.294E+18	2020-08-13T19:58:01.000Z		47	{'neg': 0.241, 'neu': 0.723, 'pos': 0.036, 'compound': -0.9072}	-0.9072	Negative	['any', 'chance', 'you', 'can', 'put', 'pressure', 'on', 'welsh', 'gov', 'to', 'look', 'at', 'allowing', 'teachers', 'assessment', 'for', 'this', "year's", 'a', 'levels?very', 'unfair', 'to', 'let', 'algorithm', 'decide', 'future', 'education', 'and', 'university', 'course.', 'heartbroken', 'and', 'utterly', 'defeated', '18', 'year', 'old', 'let', 'down', 'today.', 'what', 'to', 'say', 'to', 'him…	negative
351	1.294E+18	2020-08-13T19:57:14.000Z		26	{'neg': 0.15, 'neu': 0.85, 'pos': 0.0, 'compound': -0.6597}	-0.6597	Negative	['a', 'mate', 'who', 'was', 'over', 'from', 'italy', 'doing', 'a', 'levels', 'got', 'a', 'c', 'in', 'italian', 'for', 'his', 'predicted', 'grades.', 'shows', 'how', 'fucked', 'up', 'the', 'algorithm', 'was']	trust
352	1.294E+18	2020-08-13T19:56:37.000Z		43	{'neg': 0.046, 'neu': 0.87, 'pos': 0.084, 'compound': -0.2869}	-0.2869	Negative	['did', 'your', 'department', 'actually', 'run', 'the', 'algorithm', 'through', 'a', 'test', 'bed?', 'was', 'it', 'risk', 'assessed?', 'was', 'there', 'a', 'legally', 'required', 'equality', 'impact', 'assessment?', 'how', 'can', 'adults', 'take', 'a', 'levels', 'in', 'schools', 'when', 'they', 'are', 'beyond', 'the', 'legal', 'age', 'for', 'education', 'to', 'prepare', 'them?']	trust
353	1.294E+18	2020-08-13T19:56:33.000Z		27	{'neg': 0.315, 'neu': 0.616, 'pos': 0.068, 'compound': -0.7351}	-0.7351	Negative	['suggesting', 'they', 'will', 'intervene', 'in', 'a-level', 'fiasco', 'to', 'reinstate', 'interests', 'of', 'poorer', 'students,', 'disabled', 'students', 'and', 'ethnic', 'minorities', 'adversely', 'affected', 'by', 'algorithm', 'https://t.co/pgxsr0ymhp']	negative
354	1.294E+18	2020-08-13T19:56:33.000Z		27	{'neg': 0.315, 'neu': 0.616, 'pos': 0.068, 'compound': -0.7351}	-0.7351	Negative	['suggesting', 'they', 'will', 'intervene', 'in', 'a-level', 'fiasco', 'to', 'reinstate', 'interests', 'of', 'poorer', 'students,', 'disabled', 'students', 'and', 'ethnic', 'minorities', 'adversely', 'affected', 'by', 'algorithm', 'https://t.co/pgxsr0ymhp']	negative
355	1.294E+18	2020-08-13T19:55:13.000Z		48	{'neg': 0.115, 'neu': 0.795, 'pos': 0.089, 'compound': -0.3182}	-0.3182	Negative	['i', 'don�t', 'know', 'if', 'overestimation', 'is', 'a', 'particular', 'problem', 'just', 'in', 'deprived', 'areas,', 'it�s', 'just', 'that', 'in', 'independent', 'school', 'there', 'are', 'smaller', 'cohort', 'sizes,', 'so', 'the', 'algorithm', 'couldn�t', 'be', 'applied,', 'so', 'they', 'weren�t', 'downgraded.', 'wealthy', 'students', 'will', 'always', 'have', 'an', 'advantage', 'exam', 'or', …	fear
356	1.294E+18	2020-08-13T19:53:33.000Z		36	{'neg': 0.086, 'neu': 0.859, 'pos': 0.055, 'compound': -0.296}	-0.296	Negative	['out', 'to', 'create', 'outrage', 'again.', 'the', 'algorithm', 'for', 'the', 'decisions', 'was', 'developed', 'by', 'ofqual', 'in', 'collaboration', 'with', 'teacher', 'unions.', 'maybe', 'these', 'are', 'expert', 'educationalists', 'who', 'actually', 'got', 'it', 'right.', 'if', 'not..blame', 'them', 'not', 'the', 'gov.']	positive
357	1.294E+18	2020-08-13T19:52:36.000Z		13	{'neg': 0.256, 'neu': 0.744, 'pos': 0.0, 'compound': -0.4767}	-0.4767	Negative	['a-levels:', '�dreams', 'ruined', 'by', 'an', 'algorithm�', '�', '#newseverything', '#northernireland', 'https://t.co/gse5n6wyx3']	fear
358	1.294E+18	2020-08-13T19:52:36.000Z		13	{'neg': 0.256, 'neu': 0.744, 'pos': 0.0, 'compound': -0.4767}	-0.4767	Negative	['a-levels:', '�dreams', 'ruined', 'by', 'an', 'algorithm�', '�', '#newseverything', '#northernireland', 'https://t.co/gse5n6wyx3']	fear
359	1.294E+18	2020-08-13T19:49:34.000Z		44	{'neg': 0.116, 'neu': 0.884, 'pos': 0.0, 'compound': -0.5255}	-0.5255	Negative	['the', 'whole', 'system', 'is', 'now', 'exposed.', 'the', 'ofqual', 'algorithm', 'is', 'exposed', 'as', 'designed', 'to', 'keep', 'kids', 'in', 'state', 'schools', 'behind', '(i', 'doubt', 'somehow', 'kids', 'from', 'eton', 'and', 'other', 'pvt', 'schools', 'had', 'their', 'grades', 'downgraded!).', 'so', 'why', 'are', 'state', 'school', 'teachers', 'enabling', 'this?', '#alevels', '#resignwilli…	trust
360	1.294E+18	2020-08-13T19:48:01.000Z		20	{'neg': 0.14, 'neu': 0.86, 'pos': 0.0, 'compound': -0.4767}	-0.4767	Negative	['i', 'was', 'wondering', 'about', 'over', 'estimating', 'in', 'deprived', 'areas,', 'which', 'the', 'algorithm', 'hits', 'hardest.', 'kids', 'going', 'into', 'exams', 'hungry', 'etc?']	negative
361	1.294E+18	2020-08-13T19:47:29.000Z		22	{'neg': 0.219, 'neu': 0.781, 'pos': 0.0, 'compound': -0.7227}	-0.7227	Negative	['a-level', 'results:', 'these', 'students', 'were', 'predicted', 'to', 'get', 'as', '-', 'but', 'an', 'algorithm', 'threw', 'their', 'futures', 'into', 'chaos', 'https://t.co/yx50igsjii']	fear
362	1.294E+18	2020-08-13T19:47:11.000Z		31	{'neg': 0.0, 'neu': 1.0, 'pos': 0.0, 'compound': 0.0}	0	Neutral	['a-level', 'results', '2020:', '39%', 'of', 'teacher', 'predicted', 'grades', 'downgraded', 'by', 'algorithm', 'amid', 'calls', 'for', 'u-turn', 'i', 'wonder', 'what', 'ms', 'nattabi', 'would', 'have', 'predicted', 'for', 'me', '??', 'https://t.co/uzxxtkpxjl']	trust
363	1.294E+18	2020-08-13T19:46:15.000Z		13	{'neg': 0.225, 'neu': 0.58, 'pos': 0.196, 'compound': -0.1027}	-0.1027	Negative	['bbc', 'news', '-', 'a-levels:', "'dreams", 'ruined', 'by', 'an', "algorithm'", 'https://t.co/whrmj9kpsy']	fear
364	1.294E+18	2020-08-13T19:46:13.000Z		25	{'neg': 0.218, 'neu': 0.693, 'pos': 0.089, 'compound': -0.52}	-0.52	Negative	['40%', 'of', 'teachers??', 'please', 'tell', 'me', 'this', 'is', 'not', 'correct', 'who', 'won', 'and', 'who', 'lost:', 'when', 'a-levels', 'meet', 'the', 'algorithm', 'https://t.co/awzh0idxzd']	negative
365	1.294E+18	2020-08-13T19:46:13.000Z		25	{'neg': 0.218, 'neu': 0.693, 'pos': 0.089, 'compound': -0.52}	-0.52	Negative	['40%', 'of', 'teachers??', 'please', 'tell', 'me', 'this', 'is', 'not', 'correct', 'who', 'won', 'and', 'who', 'lost:', 'when', 'a-levels', 'meet', 'the', 'algorithm', 'https://t.co/awzh0idxzd']	negative
366	1.294E+18	2020-08-13T19:45:51.000Z		42	{'neg': 0.065, 'neu': 0.777, 'pos': 0.158, 'compound': 0.5267}	0.5267	Positive	['why,', 'when', 'the', 'marking', 'algorithm', 'was', 'developed', 'by', 'ofqual', 'and', 'teachers', 'unions', 'are', 'the', 'government', 'being', 'blamed.', 'surely', 'the', 'two', 'responsible', 'bodies', 'are', 'the', 'real', 'experts', 'so', 'actually', 'their', 'moderation', 'may', 'be', 'correct,', 'or', 'if', 'not,', 'shouldn�t', 'they', 'be', 'held', 'responsible?']	trust
367	1.294E+18	2020-08-13T19:45:50.000Z		43	{'neg': 0.193, 'neu': 0.807, 'pos': 0.0, 'compound': -0.8519}	-0.8519	Negative	['basically', 'bc', 'covid', 'a-level', 'grades', '(qualifications', 'needed', 'to', 'get', 'into', 'uni)', 'were', 'predicted', 'by', 'teachers', 'but', 'then', 'the', 'government', 'ignored', 'that', 'and', 'went', 'ahead', 'and', 'used', 'an', 'algorithm', 'to', 'produce', 'grades.', 'students', 'from', 'disadvantaged', 'backgrounds', 'got', 'lower', 'grades', 'than', 'the', 'teachers', 'predi…	negative
368	1.294E+18	2020-08-13T19:45:29.000Z		12	{'neg': 0.0, 'neu': 1.0, 'pos': 0.0, 'compound': 0.0}	0	Neutral	['do', 'we', 'know', 'how', 'the', 'ofqual', 'algorithm', 'worked?', 'https://t.co/gwadqg3sxn']	No emotion
369	1.294E+18	2020-08-13T19:45:00.000Z		26	{'neg': 0.21, 'neu': 0.79, 'pos': 0.0, 'compound': -0.7227}	-0.7227	Negative	['a-level', 'results:', 'these', 'students', 'were', 'predicted', 'to', 'get', 'as', '-', 'but', 'an', 'algorithm', 'threw', 'their', 'futures', 'into', 'chaos', 'https://t.co/cq9gwoyd7h', 'https://t.co/zgycwmdbor']	fear
370	1.294E+18	2020-08-13T19:42:20.000Z		23	{'neg': 0.17, 'neu': 0.83, 'pos': 0.0, 'compound': -0.4767}	-0.4767	Negative	['what', 'about', 'the', 'members', 'if', 'the', 'teaching', 'unions', 'along', 'with', 'ofqual', 'who', 'developed', 'the', 'marking', 'algorithm,', 'why', 'aren�t', 'you', 'demanding', 'their', 'resignation?']	negative
371	1.294E+18	2020-08-13T19:42:09.000Z		35	{'neg': 0.138, 'neu': 0.862, 'pos': 0.0, 'compound': -0.6486}	-0.6486	Negative	['yet', 'to', 'see', 'a', 'single', 'kid', 'actually', 'get', 'the', 'grades', 'they', 'were', 'predicted.', 'people', 'being', 'failed', 'on', 'their', 'a', 'levels', 'because', 'an', 'algorithm', 'decided', 'based', 'on', 'unclear', 'data.', 'how', 'can', 'anyone', 'possibly', 'let', 'this', 'stand?']	No emotion
372	1.294E+18	2020-08-13T19:41:42.000Z		26	{'neg': 0.187, 'neu': 0.813, 'pos': 0.0, 'compound': -0.7227}	-0.7227	Negative	['sky', 'news:', 'a-level', 'results:', 'these', 'students', 'were', 'predicted', 'to', 'get', 'as', '-', 'but', 'an', 'algorithm', 'threw', 'their', 'futures', 'into', 'chaos.', 'https://t.co/qjnxzfmnxm', '#sackgavinwilliamson', '#alevels2020']	fear
373	1.294E+18	2020-08-13T19:40:26.000Z		45	{'neg': 0.284, 'neu': 0.716, 'pos': 0.0, 'compound': -0.91}	-0.91	Negative	['gb�s', 'equalities', 'watchdog', 'has', 'warned', 'it', 'will', 'intervene', 'over', 'the', 'handling', 'of', 'a-level', 'results', 'in', 'england', 'after', 'students', 'from', 'disadvantaged', 'backgrounds', 'were', 'worst', 'hit.', 'deprived', 'pupils', 'were', 'more', 'likely', 'to', 'have', 'seen', 'their', 'grades', 'lowered', 'by', 'ofqual�s', 'algorithm.', 'https://t.co/gvvmfdjen7']	fear
374	1.294E+18	2020-08-13T19:40:26.000Z		45	{'neg': 0.284, 'neu': 0.716, 'pos': 0.0, 'compound': -0.91}	-0.91	Negative	['gb�s', 'equalities', 'watchdog', 'has', 'warned', 'it', 'will', 'intervene', 'over', 'the', 'handling', 'of', 'a-level', 'results', 'in', 'england', 'after', 'students', 'from', 'disadvantaged', 'backgrounds', 'were', 'worst', 'hit.', 'deprived', 'pupils', 'were', 'more', 'likely', 'to', 'have', 'seen', 'their', 'grades', 'lowered', 'by', 'ofqual�s', 'algorithm.', 'https://t.co/gvvmfdjen7']	fear
375	1.294E+18	2020-08-13T19:39:25.000Z		18	{'neg': 0.0, 'neu': 1.0, 'pos': 0.0, 'compound': 0.0}	0	Neutral	['boris', 'joh:', 'scrap', 'the', '2020', 'a-level', 'exam', 'algorithm', 'result', '-', 'sign', 'the', 'petition!', 'https://t.co/1vl2yaqa6m', 'via']	anticipation
376	1.294E+18	2020-08-13T19:37:07.000Z		12	{'neg': 0.0, 'neu': 1.0, 'pos': 0.0, 'compound': 0.0}	0	Neutral	['which', 'magical', 'algorithm', 'decided', 'how', 'to', 'downgrade', 'an', 'individuals', 'a-level', 'grades?']	surprise
377	1.29399E+18	2020-08-13T19:36:36.000Z		47	{'neg': 0.104, 'neu': 0.784, 'pos': 0.112, 'compound': 0.1027}	0.1027	Positive	['a', 'levels', 'results', 'day.', 'broadcasters', 'falling', 'over', 'each', 'other', 'to', 'interview', '�gutted�', '18-yrs-olds', 'whose', 'hopes', 'to', 'go', 'to', 'a', 'good', '�uni�', 'have', 'been', 'dashed', 'by', 'an', 'algorithm.', 'their', 'sharp-elbowed', 'middle', 'class', 'parents', 'are', 'already', 'checking', 'their', 'phone', 'for', 'the', 'appeal', 'form.', 'normies', 'are', '…	negative
378	1.29399E+18	2020-08-13T19:33:00.000Z		17	{'neg': 0.0, 'neu': 1.0, 'pos': 0.0, 'compound': 0.0}	0	Neutral	['does', 'anyone', 'have', 'any', 'figures', 'about', 'how', 'many', 'eton', 'a', 'levels', 'were', 'marked', 'down', 'by', 'the', 'algorithm?']	positive
379	1.29399E+18	2020-08-13T19:32:29.000Z		25	{'neg': 0.0, 'neu': 1.0, 'pos': 0.0, 'compound': 0.0}	0	Neutral	['plenty', 'of', 'reports', 'of', 'students', 'getting', 'patently', 'unrepresentative', 'a-level', 'grades', 'through', 'this', 'years', 'algorithm.', 'will', 'england', 'follow', 'scotland', 'and', 'overturn?', 'https://t.co/loxvdcloyx']	negative
380	1.29399E+18	2020-08-13T19:31:44.000Z		24	{'neg': 0.075, 'neu': 0.818, 'pos': 0.107, 'compound': 0.1779}	0.1779	Positive	['who', 'won', 'and', 'who', 'lost:', 'when', 'a-levels', 'meet', 'the', 'algorithm.', 'but', 'who', 'got', 'the', 'contract', 'to', 'write', 'the', '#algorithm?', 'https://t.co/khsxqx1ids']	negative
381	1.29399E+18	2020-08-13T19:31:44.000Z		24	{'neg': 0.075, 'neu': 0.818, 'pos': 0.107, 'compound': 0.1779}	0.1779	Positive	['who', 'won', 'and', 'who', 'lost:', 'when', 'a-levels', 'meet', 'the', 'algorithm.', 'but', 'who', 'got', 'the', 'contract', 'to', 'write', 'the', '#algorithm?', 'https://t.co/khsxqx1ids']	negative
382	1.29399E+18	2020-08-13T19:31:00.000Z		33	{'neg': 0.082, 'neu': 0.757, 'pos': 0.161, 'compound': 0.3612}	0.3612	Positive	['if', 'you', 'want', 'to', 'now', 'how', 'a', 'seemingly', 'cold', 'and', 'data-driven', 'algorithm', 'could', 'have', 'caused', 'today�s', 'a-level', 'results', 'upset,', 'read', '�s', 'amazing', 'book', 'hello', 'world:', 'https://t.co/plnw3nrf3p', '#notanad']	negative
383	1.29399E+18	2020-08-13T19:30:45.000Z		38	{'neg': 0.134, 'neu': 0.866, 'pos': 0.0, 'compound': -0.6249}	-0.6249	Negative	['the', 'algorithm', 'was', 'developed', 'by', 'ofqual,', 'not', 'examination', 'boards.', 'you', "can't", 'wash', 'the', "govt's", 'hands', 'of', 'it.', 'they', 'had', 'prior', 'warning', 'this', 'approach', 'would', 'cause', 'problems', 'when', 'the', 'i.b.', 'grades', 'were', 'treated', 'similarly', 'in', 'july']	fear
384	1.29399E+18	2020-08-13T19:30:42.000Z		46	{'neg': 0.0, 'neu': 0.749, 'pos': 0.251, 'compound': 0.8858}	0.8858	Positive	['this', 'is', 'a', 'matter', 'very', 'close', 'to', 'my', 'heart:', 'your', 'life', 'prospects', 'should', 'not', 'depend', 'on', 'an', 'algorithm.', 'please,', 'please,', 'sign.', 'boris', 'johnson:', 'we', 'need', 'a', 'fairer', 'system', 'for', 'this', 'year�s', 'a-level', 'and', 'gcse', 'students', '#alevelresults', '-', 'sign', 'the', 'petition!', 'https://t.co/pyovdpu2jr', 'via']	trust
385	1.29399E+18	2020-08-13T19:30:17.000Z		31	{'neg': 0.043, 'neu': 0.87, 'pos': 0.087, 'compound': 0.34}	0.34	Positive	['i', 'really', 'do', 'feel', 'for', 'all', 'the', 'a-level', 'students', 'who', 'got', 'downgraded', 'today', 'based', 'on', 'an', 'algorithm', 'bypassing', 'all', 'their', 'hopes', 'and', 'hard', 'work.', 'this', 'should', 'never', 'have', 'happened.', '#alevelresults']	No emotion
386	1.29399E+18	2020-08-13T19:29:23.000Z		40	{'neg': 0.0, 'neu': 1.0, 'pos': 0.0, 'compound': 0.0}	0	Neutral	['my', 'read', 'of', '#alevelresults', 'algorithm', 'from', 'ukgov:', 'https://t.co/zdvkwygsqk', 'basically,', 'ofqual', 'has', 'attempted', 'to', 'calculate', 'student', 'grades', 'based', 'on', 'historical', 'performance', 'for', 'their', 'school,', 'using', 'what', 'they', 'call', 'direct', 'centre-level', 'performance', '(dcp).', 'however,', 'not', 'for', 'everyone...', '/1']	trust
387	1.29399E+18	2020-08-13T19:29:23.000Z		40	{'neg': 0.0, 'neu': 1.0, 'pos': 0.0, 'compound': 0.0}	0	Neutral	['my', 'read', 'of', '#alevelresults', 'algorithm', 'from', 'ukgov:', 'https://t.co/zdvkwygsqk', 'basically,', 'ofqual', 'has', 'attempted', 'to', 'calculate', 'student', 'grades', 'based', 'on', 'historical', 'performance', 'for', 'their', 'school,', 'using', 'what', 'they', 'call', 'direct', 'centre-level', 'performance', '(dcp).', 'however,', 'not', 'for', 'everyone...', '/1']	trust
388	1.29399E+18	2020-08-13T19:28:18.000Z		14	{'neg': 0.0, 'neu': 0.641, 'pos': 0.359, 'compound': 0.6808}	0.6808	Positive	['i', 'don�t', 'think', 'ofqual�s', 'algorithm', 'would', 'win', 'them', 'top', 'marks', 'for', 'maths']	trust
389	1.29399E+18	2020-08-13T19:27:11.000Z		25	{'neg': 0.0, 'neu': 1.0, 'pos': 0.0, 'compound': 0.0}	0	Neutral	['seems', 'the', 'algorithm', 'wasn�t', 'or', 'couldn�t', 'be', 'applied', 'to', 'classes', 'under', '15', '=', 'many', 'independent', 'schools.', 'ofqual', 'not', 'aware', 'of', 'in-built', 'social', 'discrimination?']	fear
390	1.29399E+18	2020-08-13T19:27:05.000Z		31	{'neg': 0.187, 'neu': 0.7, 'pos': 0.114, 'compound': -0.3626}	-0.3626	Negative	['with', 'a', 'rating', 'system', 'that', 'arguably', 'looks', 'more', 'sophisticated', 'than', 'the', 'a', 'level', 'algorithm,', 'william', 'aged', '8,', 'scores', 'my', 'headteacher', 'is', 'an', 'evil', 'genius', 'by', '5000000000000000000010/10', 'https://t.co/qdf6nchszn']	fear
391	1.29399E+18	2020-08-13T19:26:33.000Z		20	{'neg': 0.112, 'neu': 0.888, 'pos': 0.0, 'compound': -0.3094}	-0.3094	Negative	['who', 'came', 'up', 'with', 'the', 'algorithm', 'for', 'the', 'calculated', 'grades?', 'dfe?', 'ofqual?', 'no.10?', 'sorry', 'if', 'i', 'should', 'know', 'this....']	No emotion
392	1.29399E+18	2020-08-13T19:26:17.000Z		21	{'neg': 0.0, 'neu': 1.0, 'pos': 0.0, 'compound': 0.0}	0	Neutral	['does', 'anyone', 'know', 'of', 'the', 'a', 'level', 'algorithm', 'was', 'operated', 'at', 'student', 'level,', 'or', 'was', 'it', 'just', 'subject/school', 'level?', '#askingforafriend']	trust
393	1.29399E+18	2020-08-13T19:25:01.000Z		28	{'neg': 0.115, 'neu': 0.642, 'pos': 0.243, 'compound': 0.5859}	0.5859	Positive	['a-levels', '2020:', 'who', 'are', 'the', 'grade-adjusting', "algorithm's", 'winners', 'and', 'losers?', '#alevelresults', '#alevels2020', '#alevels', '#exams2020', 'a', 'great', 'piece', 'of', 'analysis', 'by', 'and', 'https://t.co/3o323attqr']	No emotion
394	1.29399E+18	2020-08-13T19:25:01.000Z		28	{'neg': 0.115, 'neu': 0.642, 'pos': 0.243, 'compound': 0.5859}	0.5859	Positive	['a-levels', '2020:', 'who', 'are', 'the', 'grade-adjusting', "algorithm's", 'winners', 'and', 'losers?', '#alevelresults', '#alevels2020', '#alevels', '#exams2020', 'a', 'great', 'piece', 'of', 'analysis', 'by', 'and', 'https://t.co/3o323attqr']	No emotion
395	1.29399E+18	2020-08-13T19:24:34.000Z		50	{'neg': 0.044, 'neu': 0.838, 'pos': 0.118, 'compound': 0.5994}	0.5994	Positive	['imagine', 'if', 'it', 'was', 'predicted', 'that', 'you�d', 'get', 'excellent', 'a-level', 'results,', 'and', 'then', 'a', 'tory', 'algorithm', 'decided', 'you', 'actually', 'wouldn�t', 'have', 'done,', 'meaning', 'you', 'lost', 'out', 'on', 'your', 'university', 'place,', 'and', 'you', 'know', 'that', 'your', 'parents', 'voted', 'for', 'the', 'tories.', 'how', 'could', 'they', 'dare', 'to', 'of…	positive
396	1.29399E+18	2020-08-13T19:23:58.000Z		28	{'neg': 0.0, 'neu': 0.927, 'pos': 0.073, 'compound': 0.2023}	0.2023	Positive	['�almost', '40%', 'of', 'teachers�', 'recommended', 'english', 'a-level', 'grades', 'were', 'downgraded', 'this', 'year,', 'with', 'final', 'results', 'decided', 'by', 'algorithm', 'following', 'the', 'cancellation', 'of', 'exams.�', 'https://t.co/9uo4eyhgfc']	No emotion
397	1.29399E+18	2020-08-13T19:23:58.000Z		28	{'neg': 0.0, 'neu': 0.927, 'pos': 0.073, 'compound': 0.2023}	0.2023	Positive	['�almost', '40%', 'of', 'teachers�', 'recommended', 'english', 'a-level', 'grades', 'were', 'downgraded', 'this', 'year,', 'with', 'final', 'results', 'decided', 'by', 'algorithm', 'following', 'the', 'cancellation', 'of', 'exams.�', 'https://t.co/9uo4eyhgfc']	No emotion
398	1.29399E+18	2020-08-13T19:23:48.000Z		48	{'neg': 0.061, 'neu': 0.838, 'pos': 0.1, 'compound': 0.2263}	0.2263	Positive	['outrageous', 'distortion', 'of', 'the', 'education', 'system', 'in', 'favour', 'of', 'young', 'people', 'at', 'private', 'schools.', 'now', 'this', "government's", 'a', 'level', 'algorithm', 'has', 'built', 'in', 'the', 'advantage', 'of', 'independent', 'schools', 'over', 'state', 'schools.', 'any', 'decent', 'education', 'secretary', 'would', 'have', 'checked', 'and', 'amended', 'it', 'before'…	positive
399	1.29399E+18	2020-08-13T19:23:05.000Z		45	{'neg': 0.091, 'neu': 0.673, 'pos': 0.236, 'compound': 0.7902}	0.7902	Positive	['who', 'won', 'and', 'who', 'lost', 'when', 'the', 'english', 'a-levels', 'meet', 'the', 'algorithm?', '-', 'students', 'from', 'disadvantaged', 'backgrounds', 'were', 'more', 'likely', 'to', 'be', 'downgraded', '-', 'more', 'top', 'grades', 'were', 'awarded', 'to', 'private', 'schools', 'than', 'comps', '-', 'fewer', 'top', 'grades', 'awarded', 'in', 'ne', 'and', 'nw', 'https://t.co/pfgb8d8w85']	trust
400	1.29399E+18	2020-08-13T19:23:05.000Z		45	{'neg': 0.091, 'neu': 0.673, 'pos': 0.236, 'compound': 0.7902}	0.7902	Positive	['who', 'won', 'and', 'who', 'lost', 'when', 'the', 'english', 'a-levels', 'meet', 'the', 'algorithm?', '-', 'students', 'from', 'disadvantaged', 'backgrounds', 'were', 'more', 'likely', 'to', 'be', 'downgraded', '-', 'more', 'top', 'grades', 'were', 'awarded', 'to', 'private', 'schools', 'than', 'comps', '-', 'fewer', 'top', 'grades', 'awarded', 'in', 'ne', 'and', 'nw', 'https://t.co/pfgb8d8w85']	trust
401	1.29399E+18	2020-08-13T19:22:59.000Z		47	{'neg': 0.0, 'neu': 0.887, 'pos': 0.113, 'compound': 0.6705}	0.6705	Positive	["let's", 'get', 'something', 'clear:', 'the', 'a-level', 'results', 'are', 'not', 'a', 'result', 'of', 'some', '"algorithm"', 'that', 'came', 'into', 'existence', 'in', 'some', 'sort', 'of', 'malevolent', 'supernatural', 'event.', 'that', 'algorithm', 'was', '*designed*', 'by', 'people', 'as', 'surely', 'as', 'a', 'knitting', 'pattern', '(another', 'kind', 'of', 'algorithm)', 'is', 'designed', '…	positive
402	1.29399E+18	2020-08-13T19:22:54.000Z		46	{'neg': 0.066, 'neu': 0.934, 'pos': 0.0, 'compound': -0.4767}	-0.4767	Negative	['the', 'algorithm', 'for', 'deciding', 'a-level', 'results', 'today', 'took', 'the', 'predicted', 'grades', 'from', 'teachers', '&amp;', 'applied', 'an', 'adjustment', 'based', 'on', 'how', 'the', 'school', 'had', 'performed', 'in', 'previous', 'years.', 'if', 'you', 'happened', 'to', 'go', 'to', 'a', 'school', 'that', 'had', 'previously', 'underperformed', 'overall,', 'you', 'would', 'be', 'dow…	trust
403	1.29399E+18	2020-08-13T19:21:44.000Z		42	{'neg': 0.055, 'neu': 0.757, 'pos': 0.188, 'compound': 0.7165}	0.7165	Positive	['this', 'is', 'a', 'great', 'thread', 'on', '#alevelresults', '#ofqual', 'would', 'have', 'been', 'given', 'certain', 'algorithm', 'parameters', 'by', 'a', 'government', 'that', "can't", 'organise', 'a', 'piss', 'up', 'in', 'a', 'brewery', 'and', 'a', 'government', 'that', 'never', 'thinks', 'or', 'cares', 'about', 'consequences', 'https://t.co/edkdcccgdg']	fear
404	1.29399E+18	2020-08-13T19:21:33.000Z		44	{'neg': 0.063, 'neu': 0.835, 'pos': 0.102, 'compound': 0.2263}	0.2263	Positive	['outrageous', 'distortion', 'of', 'the', 'education', 'system', 'in', 'favour', 'of', 'young', 'people', 'at', 'private', 'schools.', 'now', 'this', "government's", 'a', 'level', 'algorithm', 'has', 'built', 'in', 'the', 'advantage', 'of', 'independent', 'schools', 'over', 'state', 'schools.', 'any', 'decent', 'education', 'secretary', 'would', 'have', 'checked', 'and', 'amended', 'it', 'before'…	positive
405	1.29399E+18	2020-08-13T19:20:48.000Z		26	{'neg': 0.207, 'neu': 0.793, 'pos': 0.0, 'compound': -0.6679}	-0.6679	Negative	['england', 'a-level', 'downgrades', 'hit', 'pupils', 'from', 'disadvantaged', 'areas', 'hardest', '-', '�an', 'algorithm', 'has', 'generated', 'results', 'which', 'do', 'not', 'do', 'justice', 'to', 'students�', 'https://t.co/hqkudxwq19']	anger
406	1.29399E+18	2020-08-13T19:16:25.000Z		31	{'neg': 0.1, 'neu': 0.806, 'pos': 0.094, 'compound': -0.0516}	-0.0516	Negative	['so', "i've", 'read', 'that', 'the', 'a-level', 'algorithm', 'took', 'into', 'account', 'the', "school's", 'grades', 'rather', 'than', 'the', 'individual', "student's...", 'surely', 'this', 'is', 'wrong', 'on', 'so', 'many', 'levels?', '#alevelresults']	trust
407	1.29399E+18	2020-08-13T19:16:22.000Z		49	{'neg': 0.05, 'neu': 0.801, 'pos': 0.15, 'compound': 0.5209}	0.5209	Positive	['part', 'of', 'a', 'really', 'strong', 'school', 'improvement', 'journey', 'over', 'last', 'few', 'years.', 'last', 'year', 'was', 'the', 'first', 'year', 'a', 'levels', 'made', 'the', 'breakthrough,', 'based', 'upon', 'robust', 'progress', 'at', 'gcse.', 'it', 'all', 'triangulates,', 'but', "doesn't", 'fit', 'the', 'algorithm.', 'a', 'level', 'results', 'more', 'than', '2', 'years', 'ago', 'are…	positive
408	1.29399E+18	2020-08-13T19:15:14.000Z		39	{'neg': 0.19, 'neu': 0.81, 'pos': 0.0, 'compound': -0.802}	-0.802	Negative	['damage', 'already', 'done,', 'and', 'on', 'a', 'whole', 'lot', 'more', 'than', 'whether', 'an', 'appeal', 'by', 'one', 'student', 'will', 'impact', 'upon', 'the', 'grades', 'of', 'others.', 'your', 'algorithm', 'is', 'grossly', 'unfair', 'and', 'inequitable.', 'narrowing', 'participation', 'appears', 'to', 'be', 'your', 'raison', "d'etre."]	negative
409	1.29399E+18	2020-08-13T19:14:16.000Z		29	{'neg': 0.094, 'neu': 0.906, 'pos': 0.0, 'compound': -0.4019}	-0.4019	Negative	['ofqual', 'concluded', 'teachers', 'overestimate', 'actual', 'a', 'level', 'attainment', 'for', 'bame', 'students', 'and', 'students', 'from', 'disadvantaged', 'backgrounds.', 'so', 'did', 'their', 'algorithm', 'systematically', 'seek', 'to', '�rectify�', 'this', '?', 'https://t.co/8h3hhojraz']	positive
410	1.29399E+18	2020-08-13T19:14:09.000Z		17	{'neg': 0.135, 'neu': 0.647, 'pos': 0.218, 'compound': 0.34}	0.34	Positive	['who', 'won', 'and', 'who', 'lost:', 'when', 'a-levels', 'meet', 'the', 'algorithm', 'https://t.co/e7ry4nsk1u', 'the', 'guardian']	trust
411	1.29399E+18	2020-08-13T19:14:09.000Z		17	{'neg': 0.135, 'neu': 0.647, 'pos': 0.218, 'compound': 0.34}	0.34	Positive	['who', 'won', 'and', 'who', 'lost:', 'when', 'a-levels', 'meet', 'the', 'algorithm', 'https://t.co/e7ry4nsk1u', 'the', 'guardian']	trust
412	1.29399E+18	2020-08-13T19:14:06.000Z		17	{'neg': 0.135, 'neu': 0.647, 'pos': 0.218, 'compound': 0.34}	0.34	Positive	['who', 'won', 'and', 'who', 'lost:', 'when', 'a-levels', 'meet', 'the', 'algorithm', 'https://t.co/xsxfvrtdxm', 'the', 'guardian']	trust
413	1.29399E+18	2020-08-13T19:14:06.000Z		17	{'neg': 0.135, 'neu': 0.647, 'pos': 0.218, 'compound': 0.34}	0.34	Positive	['who', 'won', 'and', 'who', 'lost:', 'when', 'a-levels', 'meet', 'the', 'algorithm', 'https://t.co/xsxfvrtdxm', 'the', 'guardian']	trust
414	1.29399E+18	2020-08-13T19:14:03.000Z		28	{'neg': 0.158, 'neu': 0.842, 'pos': 0.0, 'compound': -0.5423}	-0.5423	Negative	['i', 'really', "can't", 'believe', 'they', 'let', 'an', 'algorithm,', 'and', 'from', 'the', 'looks', 'of', 'it', 'a', 'flawed', 'and', 'bias', 'one,', 'decide', 'the', 'perceived', 'a-level', 'grades', 'this', 'year.']	anger
415	1.29399E+18	2020-08-13T19:12:23.000Z		26	{'neg': 0.21, 'neu': 0.79, 'pos': 0.0, 'compound': -0.7227}	-0.7227	Negative	['a-level', 'results:', 'these', 'students', 'were', 'predicted', 'to', 'get', 'as', '-', 'but', 'an', 'algorithm', 'threw', 'their', 'futures', 'into', 'chaos', 'https://t.co/buzq71mrbc', 'https://t.co/1peufz3yok']	fear
416	1.29399E+18	2020-08-13T19:11:07.000Z		27	{'neg': 0.0, 'neu': 1.0, 'pos': 0.0, 'compound': 0.0}	0	Neutral	['the', 'algorithm', 'is', 'secret', '(disgracefully)', 'but', 'from', 'what', "we've", 'been', 'told', "it's", 'part', 'of', 'what', 'they', 'did,', 'or', 'have', 'you', 'got', 'information', 'to', 'the', 'contrary?']	trust
417	1.29399E+18	2020-08-13T19:10:28.000Z		15	{'neg': 0.153, 'neu': 0.6, 'pos': 0.247, 'compound': 0.34}	0.34	Positive	['who', 'won', 'and', 'who', 'lost:', 'when', 'a-levels', 'meet', 'the', 'algorithm', 'https://t.co/yki3sbvydy']	negative
418	1.29399E+18	2020-08-13T19:10:28.000Z		15	{'neg': 0.153, 'neu': 0.6, 'pos': 0.247, 'compound': 0.34}	0.34	Positive	['who', 'won', 'and', 'who', 'lost:', 'when', 'a-levels', 'meet', 'the', 'algorithm', 'https://t.co/yki3sbvydy']	negative
419	1.29399E+18	2020-08-13T19:10:07.000Z		19	{'neg': 0.079, 'neu': 0.921, 'pos': 0.0, 'compound': -0.0516}	-0.0516	Negative	['equation', 'used', 'to', 'downgrade', "students'", 'a-level', 'results', 'will', 'leave', 'even', 'teachers', 'scratching', 'their', 'heads', 'https://t.co/yxpkmepnqa']	surprise
420	1.29399E+18	2020-08-13T19:09:57.000Z		15	{'neg': 0.0, 'neu': 0.88, 'pos': 0.12, 'compound': 0.128}	0.128	Positive	['exclusive', 'photo', 'of', "'s", 'algorithm', 'for', 'picking', 'exam', 'grades', 'this', 'year.', 'https://t.co/4wvow5ky2u']	No emotion
421	1.29399E+18	2020-08-13T19:09:42.000Z		15	{'neg': 0.153, 'neu': 0.6, 'pos': 0.247, 'compound': 0.34}	0.34	Positive	['who', 'won', 'and', 'who', 'lost:', 'when', 'a-levels', 'meet', 'the', 'algorithm', 'https://t.co/axminrnjno']	negative
422	1.29399E+18	2020-08-13T19:09:42.000Z		15	{'neg': 0.153, 'neu': 0.6, 'pos': 0.247, 'compound': 0.34}	0.34	Positive	['who', 'won', 'and', 'who', 'lost:', 'when', 'a-levels', 'meet', 'the', 'algorithm', 'https://t.co/axminrnjno']	negative
423	1.29399E+18	2020-08-13T19:09:24.000Z		41	{'neg': 0.106, 'neu': 0.753, 'pos': 0.141, 'compound': 0.3561}	0.3561	Positive	['a-level', 'results...utter', 'shambles.', 'my', 'son', 'went', 'from', 'a', 'fair', 'aaa', 'teacher', 'assessment', 'to', 'abb.', 'i', 'feel', 'sad', 'for', 'him.', 'two', 'years', 'of', 'hard', 'work', 'dismissed', 'by', 'an', 'algorithm.', 'and', 'he', 'seems', 'lucky', 'compared', 'to', 'others!!!', 'https://t.co/0p2ej7qp4e']	positive
424	1.29399E+18	2020-08-13T19:09:13.000Z		46	{'neg': 0.064, 'neu': 0.854, 'pos': 0.082, 'compound': 0.2263}	0.2263	Positive	['the', 'best', 'comments', 'on', 'the', 'a', 'level', 'fiasco', 'have', 'come', 'from', ',', 'imo.', 'should', 'have', 'said', 'a', 'long', 'time', 'ago', 'that', 'what', 'was', 'being', 'asked', 'of', 'them', 'was', 'impossible.', 'instead', 'they', 'are', 'determining', "kids'", 'futures', 'on', 'the', 'basis', 'of', 'a', 'secret', 'algorithm,', 'which', "can't", 'work', 'fairly.']	trust
425	1.29399E+18	2020-08-13T19:08:43.000Z		42	{'neg': 0.117, 'neu': 0.736, 'pos': 0.147, 'compound': 0.5327}	0.5327	Positive	['i', 'am', 'sure', 'it', 'is', 'consistent', 'in', 'applying', 'the', 'assumptions', 'and', 'weightings', 'which', 'underpin', 'their', 'algorithm.', 'i', 'am', 'also', 'sure', 'it', 'is', 'unbiased', 'beyond', 'the', 'obvious', 'bias', 'inherent', 'in', 'their', 'assumptions', 'and', 'weightings.', 'unbiased,', 'in', 'this', 'instance,', 'certainly', 'does', 'not', 'equate', 'fair.']	positive
426	1.29399E+18	2020-08-13T19:08:01.000Z		15	{'neg': 0.0, 'neu': 0.721, 'pos': 0.279, 'compound': 0.4767}	0.4767	Positive	['thursday', 'evening', 'news', 'briefing:', 'a-level', 'algorithm�s', 'winners', 'and�losers', 'https://t.co/soq7qksipv']	No emotion
427	1.29399E+18	2020-08-13T19:07:59.000Z		39	{'neg': 0.159, 'neu': 0.773, 'pos': 0.068, 'compound': -0.5994}	-0.5994	Negative	['�a', 'levels:', 'anger', 'over', "'unfair'", 'results', 'this', 'year�', 'they', 'did', 'away', 'with', 'modular', 'course', 'work', 'for', 'a', 'levels', 'then', 'they', 'did', 'away', 'with', 'the', 'exam', 'for', 'an', 'algorithm', 'weighted', 'in', 'favour', 'of', 'the', 'private', 'sector', 'https://t.co/7nrer1h1u3']	anger
428	1.29399E+18	2020-08-13T19:07:39.000Z		48	{'neg': 0.154, 'neu': 0.846, 'pos': 0.0, 'compound': -0.7783}	-0.7783	Negative	['suggestion', 'to', 'fix', 'a-level', 'fiasco.', 'choose', 'candidates', 'at', 'random', 'from', 'a', 'range', 'of', 'different', 'schools,', 'pay', 'them', 'to', 'take', 'an', 'exam.', 'this', 'will', 'not', 'determine', 'their', 'a-level', 'grade,', 'but', 'the', 'results', 'then', 'used', 'to', 'adjust', 'existing', 'data', 'using', 'an', 'algorithm.', 'instead', 'of', 'using', 'prejudice', '…	negative
429	1.29399E+18	2020-08-13T19:07:11.000Z		46	{'neg': 0.047, 'neu': 0.953, 'pos': 0.0, 'compound': -0.2732}	-0.2732	Negative	['i', 'feel', 'for', 'this', "year's", 'a-level', 'students', '-', 'they', 'planned', 'their', 'post-18', 'journey', 'from', 'their', 'bedrooms,', 'viewed', 'their', 'universities', 'virtually,', "didn't", 'get', 'a', 'chance', 'to', 'sit', 'their', 'exams,', 'an', 'algorithm', 'defined', 'their', '#alevelresults,', 'and', 'their', 'university', 'experience', 'will', 'be', 'far', 'from', 'the', '…	positive
430	1.29399E+18	2020-08-13T19:07:08.000Z		37	{'neg': 0.0, 'neu': 1.0, 'pos': 0.0, 'compound': 0.0}	0	Neutral	['because', 'there', 'has', 'been', 'academic', 'research', 'done', 'on', 'predicted', 'grades.', 'https://t.co/gzkjbcukzn', 'it�s', 'understandable', 'why', 'the', 'algorithm', 'hasn�t', 'impacted', 'private', 'schools', 'as', 'much,', 'the', 'dfe', 'should', 'have', 'done', 'manual', 'evaluation', 'on', 'them', 'imo.']	trust
431	1.29399E+18	2020-08-13T19:06:52.000Z		29	{'neg': 0.069, 'neu': 0.639, 'pos': 0.292, 'compound': 0.7902}	0.7902	Positive	['what', 'a', 'surprise,', 'private', 'schools', 'grades', 'are', 'better', 'than', 'state.', 'what', 'algorithm', 'were', 'ofqual', 'using?', 'oh', 'yes,', 'fucking', 'privilege', 'algorithm', 'and', "let's", 'ignore', 'the', 'teachers', '#alevelresults', '#ofqual', '#enquiry']	fear
432	1.29399E+18	2020-08-13T19:05:39.000Z		18	{'neg': 0.0, 'neu': 0.854, 'pos': 0.146, 'compound': 0.4404}	0.4404	Positive	['surely', 'kids', 'in', 'larger', 'class', 'sizes', 'should', 'have', 'been', 'compensated', 'rather', 'that', 'penalised', 'by', 'the', 'a', 'level', 'algorithm?']	trust
433	1.29399E+18	2020-08-13T19:04:41.000Z		21	{'neg': 0.0, 'neu': 1.0, 'pos': 0.0, 'compound': 0.0}	0	Neutral	['�', 'a-level', 'results', '2020:', '39%', 'of', 'teacher', 'predicted', 'grades', 'downgraded', 'by', 'algorithm', 'amid', 'calls', 'for', 'u-turn', 'https://t.co/bl6xzcebwh']	trust
434	1.29399E+18	2020-08-13T19:04:28.000Z		38	{'neg': 0.038, 'neu': 0.962, 'pos': 0.0, 'compound': -0.1027}	-0.1027	Negative	['thoughts', 'go', 'out', 'to', 'the', 'a-level', 'students', 'today', 'who', 'received', 'grades', 'that', 'vastly', 'differed', 'from', 'their', 'predictions.', 'months', 'of', 'hard', 'work', 'to', 'see', 'university', 'offers', 'recended', 'because', 'our', 'government', 'can�t', 'get', 'a', 'basic', 'algorithm', 'together', '#alevelresults']	positive
435	1.29399E+18	2020-08-13T19:03:47.000Z		17	{'neg': 0.177, 'neu': 0.682, 'pos': 0.141, 'compound': -0.184}	-0.184	Negative	['i', 'hope', 'this', 'poor', 'lad', 'isn�t', 'made', 'the', 'ofqual', 'poster', 'boy', 'for', 'why', 'the', 'algorithm', 'works']	trust
436	1.29399E+18	2020-08-13T18:59:09.000Z		19	{'neg': 0.0, 'neu': 1.0, 'pos': 0.0, 'compound': 0.0}	0	Neutral	['who', 'wrote', 'the', 'a-level', 'downgrading', 'algorithm,', 'how', 'much', 'did', 'they', 'get', 'paid', 'and', 'how', 'are', 'they', 'related', 'to', '?']	trust
437	1.29399E+18	2020-08-13T18:58:34.000Z		24	{'neg': 0.0, 'neu': 1.0, 'pos': 0.0, 'compound': 0.0}	0	Neutral	['publish', 'your', '#algorithm', 'and', 'all', 'source', 'data', 'and', 'how', 'you', 'developed', 'it', 'and', 'who', 'wrote', 'it', 'and', 'who', 'reviewed', 'it.', 'https://t.co/aoa1zeegci']	No emotion
438	1.29399E+18	2020-08-13T18:58:30.000Z		41	{'neg': 0.205, 'neu': 0.676, 'pos': 0.119, 'compound': -0.6486}	-0.6486	Negative	["ofqual's", 'algorithm', 'for', 'downgrading', 'a-level', 'results', 'is', 'the', 'perfect', 'example', 'of', 'bad', 'data', 'science.', 'they', 'have', 'built', 'past', 'school', 'performance', 'into', 'the', 'model.', 'how', 'can', 'that', 'be', 'fair', 'to', 'individual', 'students?', 'sick', 'of', 'bad', 'data', 'sciene.', '#alevelresults', '#resignwilliamson', '#torychaos']	positive
439	1.29399E+18	2020-08-13T18:58:30.000Z		41	{'neg': 0.205, 'neu': 0.676, 'pos': 0.119, 'compound': -0.6486}	-0.6486	Negative	["ofqual's", 'algorithm', 'for', 'downgrading', 'a-level', 'results', 'is', 'the', 'perfect', 'example', 'of', 'bad', 'data', 'science.', 'they', 'have', 'built', 'past', 'school', 'performance', 'into', 'the', 'model.', 'how', 'can', 'that', 'be', 'fair', 'to', 'individual', 'students?', 'sick', 'of', 'bad', 'data', 'sciene.', '#alevelresults', '#resignwilliamson', '#torychaos']	positive
440	1.29399E+18	2020-08-13T18:58:23.000Z		20	{'neg': 0.0, 'neu': 1.0, 'pos': 0.0, 'compound': 0.0}	0	Neutral	['publish', 'your', '#algorithm', 'and', 'all', 'source', 'data', 'and', 'how', 'you', 'developed', 'it', 'and', 'who', 'wrote', 'it', 'and', 'who', 'reviewed', 'it.']	No emotion
441	1.29398E+18	2020-08-13T18:56:26.000Z		49	{'neg': 0.108, 'neu': 0.751, 'pos': 0.141, 'compound': 0.2168}	0.2168	Positive	['does', 'that', 'include', 'the', 'youngsters', 'whose', 'a', 'levels', 'were', 'marked', 'down', 'by', 'some', 'half', 'cocked', 'algorithm,', 'often', 'far', 'below', 'their', 'teachers�', 'grades,', 'which', 'are', 'what', 'they', 'were', 'promised', 'they�d', 'get?', 'how', 'are', 'we', 'to', 'congratulate', 'this', '40%', 'who', 'are', 'devastated', 'at', 'results', 'that', 'guarantee', 'no…	positive
442	1.29398E+18	2020-08-13T18:55:50.000Z		53	{'neg': 0.127, 'neu': 0.776, 'pos': 0.097, 'compound': -0.1793}	-0.1793	Negative	['heart', 'breaking', 'seeing', 'some', 'of', 'these', 'a-level', 'results.', 'primarily', 'because', 'the', '�algorithm�', 'seems', 'to', 'be', 'that', 'if', 'you', 'go', 'to', 'school', 'in', 'a', 'disadvantaged', 'area', 'you�re', 'not', 'allowed', 'good', 'grades.', 'if', 'you�ve', 'been', 'a', 'victim', 'of', 'this', 'don�t', 'them', 'grind', 'you', 'down.', 'you', 'can', 'still', 'do', 'any…	trust
443	1.29398E+18	2020-08-13T18:55:31.000Z		39	{'neg': 0.0, 'neu': 0.912, 'pos': 0.088, 'compound': 0.5499}	0.5499	Positive	['i', 'am', 'a', 'bit', 'late', 'with', 'this', 'but', 'is', 'there', 'any', 'way', 'of', 'testing', 'the', 'a-level', 'algorithm', 'by', 'using', 'say', 'my', 'old', 'predicted', 'grades', 'and', 'area', 'data', 'to', 'see', 'what', 'i', 'would', 'have', 'been', 'awarded', 'under', 'this', 'system?']	trust
444	1.29398E+18	2020-08-13T18:54:49.000Z		41	{'neg': 0.0, 'neu': 0.895, 'pos': 0.105, 'compound': 0.4767}	0.4767	Positive	['as', 'an', '�outlier�', 'pupil', 'from', 'an', 'under-performing', 'state', 'school', 'in', 'liverpool,', 'my', 'whole', 'life', 'would', 'have', 'been', 'very', 'different', 'if', 'my', 'a', 'levels', 'had', 'been', 'downgraded', 'by', 'a', 'poorly', 'thought', 'out', 'computerised', 'algorithm.', 'urgent', 'action', 'please', 'https://t.co/g7ce1sqme0']	negative
445	1.29398E+18	2020-08-13T18:54:16.000Z		45	{'neg': 0.126, 'neu': 0.769, 'pos': 0.104, 'compound': -0.273}	-0.273	Negative	['the', 'algorithm', 'based', 'on', 'past', 'results', 'is', 'unfair', 'for', 'students', 'from', 'state', 'schools.', 'as', 'an', 'academic', 'i', 'have', 'come', 'across', 'many', 'state', 'school', 'students', 'at', "king's", 'who', 'had', 'better', 'a-level', 'grades', 'than', 'their', 'predecessors', 'and', 'did', 'very', 'well', 'at', 'university.', 'unacceptable!', '#alevelresults', '#alev…	positive
446	1.29398E+18	2020-08-13T18:53:38.000Z		49	{'neg': 0.069, 'neu': 0.853, 'pos': 0.078, 'compound': -0.128}	-0.128	Negative	['universities', 'have', 'been', 'too', 'silent', 'on', 'the', 'a', 'level', 'algorithm', 'chaos.', 'if,', 'as', 'has', 'been', 'stated', 'all', 'over', 'the', 'press', 'today,', 'these', 'results', 'favour', 'those', 'students', 'of', 'fee', 'paying', 'schools,', 'it', 'is', 'the', 'duty', 'of', 'every', 'academy', 'or', 'state', 'school', 'to', 'challenge', 'these', 'results', 'on', 'behalf', '…	anger
447	1.29398E+18	2020-08-13T18:52:36.000Z		46	{'neg': 0.0, 'neu': 0.769, 'pos': 0.231, 'compound': 0.8784}	0.8784	Positive	['so.', 'ofqual', 'is', 'a', 'public', 'body,', 'subject', 'to', 'the', 'freedom', 'of', 'information', 'act.', 'suggest', 'interested', 'parties', 'submit', 'foi', 'request', 'asking', 'for', 'full', 'details', 'of', 'the', 'algorithm', 'used', 'in', 'assessing', "students'", 'a-level', 'results.', '#alevelresults', '#resignwilliamson', 'they', "can't", 'hide', 'this', 'from', 'us.', 'https://t.…	positive
448	1.29398E+18	2020-08-13T18:52:36.000Z		46	{'neg': 0.0, 'neu': 0.769, 'pos': 0.231, 'compound': 0.8784}	0.8784	Positive	['so.', 'ofqual', 'is', 'a', 'public', 'body,', 'subject', 'to', 'the', 'freedom', 'of', 'information', 'act.', 'suggest', 'interested', 'parties', 'submit', 'foi', 'request', 'asking', 'for', 'full', 'details', 'of', 'the', 'algorithm', 'used', 'in', 'assessing', "students'", 'a-level', 'results.', '#alevelresults', '#resignwilliamson', 'they', "can't", 'hide', 'this', 'from', 'us.', 'https://t.…	positive
449	1.29398E+18	2020-08-13T18:52:35.000Z		38	{'neg': 0.04, 'neu': 0.96, 'pos': 0.0, 'compound': -0.1326}	-0.1326	Negative	['is', 'there', 'any', 'reason', 'why', 'you', 'are', 'not', 'demonstrating', 'flexibility', 'to', 'state', 'school', 'applicants', 'who', "don't", 'have', 'the', 'exact', 'grade', 'requirements', 'but', 'fulfil', 'the', 'ucas', 'points', 'requirement', 'who', 'have', 'been', 'downgraded', 'by', 'the', 'large', 'cohort', 'ofqual', 'algorithm?']	positive
450	1.29398E+18	2020-08-13T18:49:17.000Z		29	{'neg': 0.19, 'neu': 0.74, 'pos': 0.07, 'compound': -0.5742}	-0.5742	Negative	["can't", 'imagine', 'how', 'annoyed', "i'd", 'be', 'if', 'my', 'algorithm', 'generated', 'a-level', 'results', 'were', 'worse', 'than', 'my', 'mock', 'grade', 'results.', 'they', 'should', 'go', 'up', 'not', 'down...', '#alevelresults']	fear
451	1.29398E+18	2020-08-13T18:49:05.000Z		5	{'neg': 0.0, 'neu': 1.0, 'pos': 0.0, 'compound': 0.0}	0	Neutral	['it�s', 'the', 'ofqual', 'algorithm!']	No emotion
452	1.29398E+18	2020-08-13T18:48:14.000Z		34	{'neg': 0.0, 'neu': 0.939, 'pos': 0.061, 'compound': 0.2382}	0.2382	Positive	['this', 'thread', 'is', 'better', 'than', "'s", 'first', 'reaction.', 'but', 'why', 'is', 'the', 'algorithm', 'still', 'secret?', 'should', 'have', 'said', 'long', 'ago', 'that', 'what', 'they', 'were', 'being', 'asked', 'to', 'do', 'was', '*impossible*.', 'https://t.co/sdustsitfc']	trust
453	1.29398E+18	2020-08-13T18:46:04.000Z		28	{'neg': 0.0, 'neu': 0.812, 'pos': 0.188, 'compound': 0.5859}	0.5859	Positive	['the', 'gdpr', 'and', 'the', 'uk', 'law', 'the', '#dataprotection', 'act', 'says', 'that', 'if', 'an', '#algorithm', '(like', 'the', 'one', 'used', 'by', '#ofqual)', 'produces', 'a', 'legal', 'or', 'similarly', 'significant', 'effect', '2/']	trust
454	1.29398E+18	2020-08-13T18:45:33.000Z		39	{'neg': 0.104, 'neu': 0.728, 'pos': 0.168, 'compound': 0.4404}	0.4404	Positive	['and', 'it', 'further', 'undermines', 'the', 'teaching', 'profession.', 'as', 'a', 'qualified', 'teacher', 'who', 'once', 'taught', 'a', 'levels', 'and', 'helped', 'pupils', 'get', 'to', 'university,', 'williamson�s', 'audacious', 'lack', 'of', 'respect', 'for', 'teachers', 'is', 'blatantly', 'clear.', 'teachers', 'v.', 'an', 'algorithm?', '*shakes', 'head*']	positive
455	1.29398E+18	2020-08-13T18:43:42.000Z		12	{'neg': 0.0, 'neu': 1.0, 'pos': 0.0, 'compound': 0.0}	0	Neutral	["ofqual's", 'grading', 'algorithm', 'is', 'classist', '#alevels2020', '#alevelresultsday', 'https://t.co/gqliaafyal']	No emotion
456	1.29398E+18	2020-08-13T18:43:24.000Z		49	{'neg': 0.047, 'neu': 0.798, 'pos': 0.156, 'compound': 0.6808}	0.6808	Positive	['here', 'are', 'the', 'words', 'of', 'support', '&amp;', 'comfort', 'from', 'north', 'somerset', 'mp', 'to', 'all', 'students', 'currently', 'stressed', 'out', 'by', 'downgraded', 'a', 'levels', 'because', 'of', 'an', 'algorithm.', 'when', 'you�ve', 'got', 'time', 'from', 'campaigning', 'for', 'the', 'wto', 'job', 'some', 'words', 'for', 'your', 'constituents', 'would', 'be', 'nice.', 'https://t…	anger
457	1.29398E+18	2020-08-13T18:43:14.000Z		25	{'neg': 0.119, 'neu': 0.881, 'pos': 0.0, 'compound': -0.4019}	-0.4019	Negative	['england', 'a-level', 'analysis', 'shows', 'pupils', 'at', 'private', 'schools', 'benefited', 'most', 'from', 'algorithm', 'while', 'downgrades', 'hit', 'pupils', 'from', 'disadvantaged', 'areas', 'hardest.', 'https://t.co/w5e3cojcl2']	anger
458	1.29398E+18	2020-08-13T18:43:12.000Z		48	{'neg': 0.085, 'neu': 0.813, 'pos': 0.102, 'compound': 0.236}	0.236	Positive	['read', 'it', 'carefully,', 'ofqual', 'has', 'not', 'trusted', 'teachers', 'but', 'applied', 'an', 'algorithm', 'based', 'on', 'the', 'schools', 'previous', 'results.', 'so', 'a', 'bright', 'child', 'in', 'a', 'school', 'which', 'has', 'lower', 'grades', 'last', 'year', 'has', 'been', 'penalised.', 'a', 'less', 'stellar', 'child', 'in', 'a', 'fee', 'paying', 'school', 'has', 'had', 'its', 'grade…	positive
459	1.29398E+18	2020-08-13T18:41:57.000Z		48	{'neg': 0.207, 'neu': 0.689, 'pos': 0.104, 'compound': -0.7003}	-0.7003	Negative	['i', "don't", 'give', 'ofqual', 'the', 'benefit', 'of', 'any', 'doubt.', "it's", 'their', 'algorithm.', 'the', 'independent', 'schools', 'end', 'up', 'better', 'off', 'and', 'the', 'disadvantaged', 'state', 'schools', 'worse', 'off.', 'i', 'tend', 'to', 'think', 'that', 'this', 'is', 'by', 'design:', 'of', 'the', 'algorithm.', 'conspiracy', 'rather', 'than', 'cock-up.', 'it', 'was', 'deliberate.…	fear
460	1.29398E+18	2020-08-13T18:41:27.000Z		44	{'neg': 0.053, 'neu': 0.876, 'pos': 0.071, 'compound': 0.2023}	0.2023	Positive	['one', 'element', 'of', 'the', 'algorithm:', 'student', 'does', 'design', 'tech,', 'must', 'be', 'thick,', 'can�t', 'get', 'higher', 'than', 'b,', 'ignore', 'the', 'school', 'prize', 'and', 'predicted', 'grade', 'of', 'a*,', 'and', 'that', 'assessed', 'work', '(50%)', 'of', 'the', 'grading', 'was', 'already', 'lined', 'up', 'for', 'a*.', '#torychaos', '#alevelresults', '#alevels2020']	trust
461	1.29398E+18	2020-08-13T18:40:29.000Z		18	{'neg': 0.0, 'neu': 1.0, 'pos': 0.0, 'compound': 0.0}	0	Neutral	['hands', 'up', 'who', 'would', 'have', 'been', 'completely', 'shafted', 'by', 'this', 'algorithm', 'if', 'they', 'took', 'a-levels', 'this', 'year?']	positive
462	1.29398E+18	2020-08-13T18:40:24.000Z		59	{'neg': 0.109, 'neu': 0.812, 'pos': 0.08, 'compound': -0.4215}	-0.4215	Negative	['i', 'didn�t', 'get', 'any', 'a', 'levels...', 'i', 'got', 'a', 'btec', 'and', 'the', 'chance', 'to', 'actually', 'do', 'the', 'work', 'for', 'every', 'bit', 'of', 'it.', 'i', 'hope', 'the', 'young', 'folk', 'take', 'to', 'the', 'streets', 'for', 'the', 'future', 'that�s', 'been', 'ripped', 'away', 'from', 'so', 'many', 'of', 'them', 'by', 'a', 'shitty', 'algorithm', 'from', 'an', 'even', 'shitt…	surprise
463	1.29398E+18	2020-08-13T18:40:10.000Z		45	{'neg': 0.076, 'neu': 0.688, 'pos': 0.236, 'compound': 0.8316}	0.8316	Positive	["i'm", 'beginning', 'to', 'get', 'the', 'feeling', 'are', 'trying', 'to', 'out', 'do', 'the', 'new', '#spittingimage', 'series...', 'trade', 'deals', 'stopped', 'because', 'of', 'stilton.', '�300m', '+', 'contract', 'awarded', 'to', 'companies', 'with', 'net', 'worth', 'of', 'less', 'than', '�20k', 'for', 'faulty', 'goods.', 'an', 'algorithm', 'that', 'reward', 'wealth', 'for', 'a', 'levels.']	trust
464	1.29398E+18	2020-08-13T18:39:43.000Z		44	{'neg': 0.137, 'neu': 0.793, 'pos': 0.07, 'compound': -0.4638}	-0.4638	Negative	['if', 'my', 'course', 'didn�t', 'rely', 'so', 'heavily', 'on', 'me', 'as', 'a', 'person', 'and', 'a', 'levels', 'instead,', 'i�d', 'have', 'had', 'no', 'hope', 'and', 'i', 'know', 'i', 'would', 'have', 'done', 'so', 'much', 'better', 'sitting', 'the', 'exams,', 'wtf', 'is', 'this', 'algorithm', 'https://t.co/gjcu0d8ier']	trust
465	1.29398E+18	2020-08-13T18:39:12.000Z		47	{'neg': 0.039, 'neu': 0.915, 'pos': 0.046, 'compound': 0.077}	0.077	Positive	['i', "don't", 'understand', 'why', 'they', "didn't", 'just', 'trust', 'the', 'teachers', 'judgement,', 'luckily', 'i', 'only', 'had', 'as', 'assigned', 'to', 'me', 'by', 'the', 'algorithm', 'and', 'not', 'the', 'full', 'a', 'levels', 'but', 'read', 'so', 'many', 'stories', 'of', 'people', 'getting', 'predicted', 'as', 'and', 'ending', 'up', 'with', 'cs', 'and', 'ds']	trust
466	1.29398E+18	2020-08-13T18:38:06.000Z		27	{'neg': 0.06, 'neu': 0.848, 'pos': 0.092, 'compound': 0.2263}	0.2263	Positive	['would', 'love', 'to', 'blame', 'an', 'algorithm', 'for', 'when', 'i', 'got', 'two', 'u', 'grades', 'in', 'my', 'a-levels', 'but', 'think', 'it', 'was', 'more', 'down', 'to', 'pubs', 'and', 'beer']	positive
467	1.29398E+18	2020-08-13T18:37:32.000Z		47	{'neg': 0.065, 'neu': 0.769, 'pos': 0.166, 'compound': 0.7003}	0.7003	Positive	['congrats', 'to', 'aisha', 'on', 'obtaining', 'her', 'uni', 'place', 'and', 'her', 'poetry.', 'wondeful', 'achievement.', 'still,', 'the', 'fact', 'that', 'she', 'has', 'to', 'see', 'her', 'marks', 'downgraded', 'because', 'ofqual', 'decided', 'to', 'trust', 'an', 'algorithm', 'rather', 'than', 'the', 'teachers', 'that', 'know', 'her', 'work', '+', 'have', 'tracked', 'her', 'progress', 'is', 'an…	trust
468	1.29398E+18	2020-08-13T18:37:03.000Z		34	{'neg': 0.0, 'neu': 0.863, 'pos': 0.137, 'compound': 0.4417}	0.4417	Positive	['the', 'government', 'algorithm', 'for', 'a', 'levels', 'just', 'proves', 'that', 'despite', 'all', 'their', 'bluster', 'about', '"levelling', 'up"', 'society,', 'the', 'truth', 'of', 'the', 'matter', 'is', 'that', 'what', 'you', 'know', 'is', 'less', 'important', 'than', 'where', 'you', 'go.']	trust
469	1.29398E+18	2020-08-13T18:36:59.000Z		26	{'neg': 0.085, 'neu': 0.778, 'pos': 0.137, 'compound': 0.34}	0.34	Positive	['who', 'won', 'and', 'who', 'lost:', 'when', 'a-levels', 'meet', 'the', 'algorithm', 'education', 'the', 'guardian.', 'education', 'postcode', 'lottery', '-', 'systemic', 'discrimination', 'again', 'and', 'again', 'https://t.co/nfjkgdyvis']	negative
470	1.29398E+18	2020-08-13T18:36:59.000Z		26	{'neg': 0.085, 'neu': 0.778, 'pos': 0.137, 'compound': 0.34}	0.34	Positive	['who', 'won', 'and', 'who', 'lost:', 'when', 'a-levels', 'meet', 'the', 'algorithm', 'education', 'the', 'guardian.', 'education', 'postcode', 'lottery', '-', 'systemic', 'discrimination', 'again', 'and', 'again', 'https://t.co/nfjkgdyvis']	negative
471	1.29398E+18	2020-08-13T18:35:19.000Z		47	{'neg': 0.081, 'neu': 0.919, 'pos': 0.0, 'compound': -0.4391}	-0.4391	Negative	['perhaps', 'if', 'your', 'grandchildren', 'had', 'spent', '2', 'years', 'working', 'very', 'hard', 'for', 'there', 'a', 'levels', 'as', 'my', 'son', 'has', 'then', 'couldn�t', 'take', 'the', 'exam', 'and', 'was', 'just', 'given', 'a', 'mark', 'worked', 'out', 'by', 'an', 'algorithm', 'which', 'had', 'no', 'bearing', 'on', 'your', 'predicted', 'grade', 'you', 'would', 'understand']	positive
472	1.29398E+18	2020-08-13T18:35:16.000Z		16	{'neg': 0.0, 'neu': 0.77, 'pos': 0.23, 'compound': 0.5562}	0.5562	Positive	['�i', 'am', 'not', 'an', 'algorithm;', 'i', 'am', 'a', 'free', 'man!�', '#ofqual', '#alevels2020', 'https://t.co/h5miq5xvcs']	No emotion
473	1.29398E+18	2020-08-13T18:34:41.000Z		44	{'neg': 0.109, 'neu': 0.736, 'pos': 0.155, 'compound': 0.34}	0.34	Positive	['absolute', 'shambles', 'what', 'the', 'government', 'have', 'done', 'regarding', 'the', 'a-level', 'results.', 'it', 'shows', 'a', 'clear', 'lack', 'of', 'trust', 'in', 'teacher', 'judgement', 'and', 'school', 'management', 'to', 'think', 'they', 'can', 'create', 'a', 'failed', 'algorithm', 'system', 'which', 'has', 'significantly', 'impacted', 'on', 'the', 'future', 'of', 'many', 'students.']	trust
474	1.29398E+18	2020-08-13T18:33:44.000Z		37	{'neg': 0.0, 'neu': 0.709, 'pos': 0.291, 'compound': 0.9263}	0.9263	Positive	['how', 'come', 'the', 'greatest', 'grade', 'gains', 'have', 'been', 'made', 'by', 'independent', 'schools?', 'is', 'this', 'because', 'the', 'student', 'prior', 'attainment', 'part', 'of', 'the', 'algorithm,', 'which', 'adjusts', 'the', 'historical', 'results', 'average', 'positively', 'or', 'negatively,', 'worked', 'more', 'in', 'their', 'favour?']	positive
475	1.29398E+18	2020-08-13T18:29:58.000Z		38	{'neg': 0.135, 'neu': 0.631, 'pos': 0.234, 'compound': 0.5267}	0.5267	Positive	['interesting', 'that', 'minister', 'nick', 'gibb', 'said', '�there�s', 'nothing', 'we', 'can', 'do�', 'about', 'this', 'clear,', 'unfair', 'advantage', 'awarded', 'to', 'private', 'schools', 'by', '�s', 'algorithm:', 'so', 'state', 'school', 'pupils', 'just', 'have', 'to', 'suck', 'it', 'up', 'https://t.co/shmhywfqrn']	positive
476	1.29398E+18	2020-08-13T18:28:40.000Z		16	{'neg': 0.276, 'neu': 0.724, 'pos': 0.0, 'compound': -0.6793}	-0.6793	Negative	['could', 'you', 'understand', 'the', 'a-level', 'grades', 'algorithm?', 'is', 'this', 'fake', 'news', '????', 'https://t.co/byvcwb6ami']	negative
477	1.29398E+18	2020-08-13T18:28:04.000Z		48	{'neg': 0.108, 'neu': 0.892, 'pos': 0.0, 'compound': -0.4927}	-0.4927	Negative	['and', 'you', 'a', 'sociologist,', 'russell.', 'we', 'both', 'taught', 'about', 'independent', 'schools', 'having', 'an', 'in-built', 'bias', 'as', 'far', 'as', 'social', 'engineering', 'goes.', 'ofqual', 'decided', 'that', 'the', 'assessments', 'are', 'more', 'rigorous', 'in', 'class', 'sizes', 'of', 'fifteen', 'or', 'fewer.', 'it', 'is', 'in-built', 'in', 'their', 'algorithm.', 'elitist', 'bia…	negative
478	1.29398E+18	2020-08-13T18:27:58.000Z		22	{'neg': 0.0, 'neu': 1.0, 'pos': 0.0, 'compound': 0.0}	0	Neutral	['a-level', 'results:', 'these', 'students', 'were', 'predicted', 'to', 'get', 'as', '�', 'but', 'an', 'algorithm', 'threw', 'their', 'futures', 'into�chaos', 'https://t.co/zhu89pnpdi']	No emotion
479	1.29398E+18	2020-08-13T18:25:47.000Z		36	{'neg': 0.069, 'neu': 0.863, 'pos': 0.069, 'compound': 0.0}	0	Neutral	['the', 'problem', 'is,', 'this', 'has', 'clearly', 'been', 'coming', 'down', 'the', 'line', 'since', 'march', 'and', 'noone', 'in', 'government', 'or', 'ofqual', 'really', 'lifted', 'a', 'finger.', 'they', 'just', 'said', 'the', 'algorithm', 'ensured', 'fairness', 'nationally,', 'forgetting', 'about', 'individuals', 'and', 'exceptions.']	fear
480	1.29398E+18	2020-08-13T18:25:14.000Z		29	{'neg': 0.274, 'neu': 0.726, 'pos': 0.0, 'compound': -0.743}	-0.743	Negative	['is', 'it', 'only', 'me', 'dumbfounded', 'by', '�s', 'statement?', 'that', 'the', 'algorithm', 'has', 'disproportionately', 'affected', 'the', 'already', 'disadvantaged', 'is', 'literal', 'evidence', 'of', 'systematic', 'bias', '#alevels2020', '#examresults', 'https://t.co/vyrlgjo9zr']	anger
481	1.29398E+18	2020-08-13T18:24:05.000Z		26	{'neg': 0.091, 'neu': 0.909, 'pos': 0.0, 'compound': -0.34}	-0.34	Negative	['this', '"algorithm"', 'that', 'messed', 'up', 'the', 'a', 'levels.', 'why', "can't", 'we', 'see', 'it?', 'then', 'it', 'can', 'be', 'peer', 'reviewed', 'by', 'the', 'maths', 'students', 'it', 'shafted.']	No emotion
482	1.29398E+18	2020-08-13T18:23:37.000Z		46	{'neg': 0.0, 'neu': 1.0, 'pos': 0.0, 'compound': 0.0}	0	Neutral	['the', 'issue', 'for', 'me', "isn't", 'that', 'some', 'students', 'were', 'downgraded,', 'but', 'whether', 'the', 'algorithm', 'downgraded', 'the', 'right', 'ones.', 'perhaps', 'putting', 'past', 'gcse', 'grades', 'into', 'the', 'program', 'would', 'have', 'helped', 'to', 'make', 'it', 'fairer?', 'i', 'think', 'the', 'system', 'where', 'universities', 'rely', 'on', 'predicted', 'grades', 'needs'…	trust
483	1.29398E+18	2020-08-13T18:22:10.000Z		48	{'neg': 0.061, 'neu': 0.864, 'pos': 0.075, 'compound': -0.0772}	-0.0772	Negative	['my', '2p', 'on', 'a', 'levels', 'algorithm:', 'too', 'many', 'people', 'focusing', 'on', 'the', 'outcome', '(shameful)', 'and', 'then', 'assuming', 'it', 'was', 'planned', '(probably', 'not).', 'i', 'wanna', 'see', 'talk', 'of', 'how', 'codification', 'creates', 'unbalanced', 'outcomes', 'without', 'meaning', 'to', 'and', 'how', 'we', 'need', 'frameworks', 'to', 'roll', 'back', 'and', 'solve', …	positive
484	1.29398E+18	2020-08-13T18:21:53.000Z		8	{'neg': 0.0, 'neu': 1.0, 'pos': 0.0, 'compound': 0.0}	0	Neutral	['breaking:leaked', 'gov', 'algorithm.', 'https://t.co/ofh5bfx4mt']	No emotion
485	1.29398E+18	2020-08-13T18:19:27.000Z		47	{'neg': 0.047, 'neu': 0.898, 'pos': 0.056, 'compound': 0.1045}	0.1045	Positive	['dear', 'ibo,', 'make', 'a', 'statement.', 'you', 'have', 'a', 'power', 'to', 'change', 'our', 'futures..so', 'many', 'of', 'us', 'are', 'waiting', 'in', 'appeal.', 'years', 'of', 'sacrifices', 'and', 'studying', 'were', 'in', 'the', 'hands', 'of', 'your', 'algorithm.', 'i', 'chose', 'in', 'my', 'opinion,', 'more', 'demanding', 'option', 'than', 'alevels.', '#', 'https://t.co/5yrnyllq5w']	positive
486	1.29398E+18	2020-08-13T18:19:14.000Z		30	{'neg': 0.0, 'neu': 1.0, 'pos': 0.0, 'compound': 0.0}	0	Neutral	['do', 'we', 'know', 'who', 'built', 'the', 'tool', 'that', 'ofqual', 'used?', 'do', 'we', 'know', 'who', 'was', 'behind', 'the', 'decision', 'to', 'round', 'down', 'the', 'results', 'churned', 'out', 'by', 'the', 'algorithm?', '#alevels2020', '#alevels']	No emotion
487	1.29398E+18	2020-08-13T18:19:14.000Z		16	{'neg': 0.186, 'neu': 0.814, 'pos': 0.0, 'compound': -0.4939}	-0.4939	Negative	['�their', 'could.....�.', 'christ', 'the', 'algorithm', 'would', 'have', 'destroyed', 'you', 'today', 'if', 'you', 'were', 'sitting', 'a-levels.']	fear
488	1.29398E+18	2020-08-13T18:19:07.000Z		17	{'neg': 0.0, 'neu': 1.0, 'pos': 0.0, 'compound': 0.0}	0	Neutral	['the', 'algorithm', 'for', 'a', 'levels', 'was', 'just', '�poor', 'kids', 'can�t', 'have', 'any', 'as�', 'wasn�t', 'it']	No emotion
489	1.29398E+18	2020-08-13T18:18:25.000Z		35	{'neg': 0.145, 'neu': 0.73, 'pos': 0.125, 'compound': -0.2193}	-0.2193	Negative	['so', 'if', 'you', 'went', 'to', 'a', 'crap', 'comprehensive', 'and', 'were', 'a', 'real', 'grafter', 'and', 'highly', 'intelligent', 'you', 'failed', 'your', 'a', 'levels.', 'i�m', 'getting', 'that', 'geo', 'politics', 'and', 'affluence', 'came', 'into', 'the', 'grading', 'algorithm', '?', '#examresults']	positive
490	1.29398E+18	2020-08-13T18:17:43.000Z		23	{'neg': 0.0, 'neu': 1.0, 'pos': 0.0, 'compound': 0.0}	0	Neutral	['this', 'is', 'how', 'the', 'moderation', 'process', 'should', 'have', 'worked.', 'ofqual', 'identify', 'concerns', 'about', 'cags,', 'centre', 'has', 'to', 'provide', 'evidence.', 'not', 'just', 'an', 'algorithm.']	trust
491	1.29398E+18	2020-08-13T18:17:40.000Z		13	{'neg': 0.203, 'neu': 0.637, 'pos': 0.159, 'compound': -0.1761}	-0.1761	Negative	['can', 'you', 'resit', 'the', 'algorithm?', 'this', 'a-level', 'debacle', 'seems', 'like', 'utter', 'madness.']	fear
492	1.29397E+18	2020-08-13T18:17:33.000Z		27	{'neg': 0.0, 'neu': 0.712, 'pos': 0.288, 'compound': 0.8885}	0.8885	Positive	['gavin', 'williamson�s', 'a', 'level', 'algorithm', 'revealed', 'bog', 'standard', 'comp:', 'award', '=', 'teacher', 'assessment-2', 'grades', 'academy', 'school:', 'award', '=', 'teacher', 'assessment', 'private', 'school:', 'award', '=', 'teacher', 'assessment', '+', '2', 'grades']	trust
493	1.29397E+18	2020-08-13T18:16:46.000Z		42	{'neg': 0.0, 'neu': 0.892, 'pos': 0.108, 'compound': 0.5362}	0.5362	Positive	['what??', 'please', 'help', 'me', 'out', 'here,', 'i', "don't", 'understand', 'what', 'is', 'happening.', 'i', 'did', 'a', 'levels', 'in', 'zimbabwe,', 'so', "i'm", 'familiar', 'with', 'the', 'system,', 'but', 'what', 'is', 'this', 'downgrade-upgrade', 'business', 'and', 'how', 'does', 'an', 'algorithm', 'get', 'to', 'decide', 'marks??']	trust
494	1.29397E+18	2020-08-13T18:16:44.000Z		23	{'neg': 0.084, 'neu': 0.793, 'pos': 0.123, 'compound': 0.2263}	0.2263	Positive	["'s", 'dodgy', 'algorithm', 'favours', 'smaller', 'groups', 'sizes,', 'as', 'you', 'get', 'in', 'private', 'schools,', 'how', 'unsurprising.', 'levelling', 'up,', 'my', 'arse.', 'https://t.co/m3oa0cqqm7']	No emotion
495	1.29397E+18	2020-08-13T18:15:09.000Z		31	{'neg': 0.086, 'neu': 0.779, 'pos': 0.135, 'compound': 0.1926}	0.1926	Positive	['i�d', 'also', 'like', 'to', 'hear', 'the', 'statement', 'from', 'with', 'regards', 'to', 'the', 'unfair', 'advantage', 'this', 'process', 'of', 'qualification', 'via', 'algorithm', 'has', 'given', 'pupils', 'of', 'independent', 'schools', 'over', 'others.', '??', '#alevelresults', '#resignwilliamson']	positive
496	1.29397E+18	2020-08-13T18:14:33.000Z		25	{'neg': 0.0, 'neu': 1.0, 'pos': 0.0, 'compound': 0.0}	0	Neutral	['using', 'an', 'algorithm', 'to', 'determine', 'the', 'grade', 'that', 'a-level', 'students', 'will', 'get', 'based', 'on', 'their', 'social', 'economic', 'background', 'feels', 'more', 'dystopian', 'than', 'it', 'should']	No emotion
497	1.29397E+18	2020-08-13T18:12:53.000Z		41	{'neg': 0.218, 'neu': 0.645, 'pos': 0.137, 'compound': -0.5023}	-0.5023	Negative	['#c4news', 'the', 'a', 'level', 'algorithm', 'may', 'be', 'intended', 'to', 'avoid', 'grade', 'inflation', 'but', 'the', 'mechanism', 'clearly', 'discriminates', 'against', 'schools', 'in', 'less', 'affluent', 'areas', 'and', 'favours', 'private', 'schools.', 'the', 'result', 'however', 'is', 'desperately', 'unfair', 'on', 'many', 'individuals.the', 'govt', 'misses', 'this', 'point']	positive
498	1.29397E+18	2020-08-13T18:12:07.000Z		20	{'neg': 0.0, 'neu': 1.0, 'pos': 0.0, 'compound': 0.0}	0	Neutral	['just', 'released', "(haven't", 'read', 'it', 'yet,', 'so', "don't", 'know', 'if', 'it', 'contains', 'the', 'algorithm):', 'https://t.co/tic3u0werk']	No emotion
499	1.29397E+18	2020-08-13T18:11:41.000Z		29	{'neg': 0.075, 'neu': 0.925, 'pos': 0.0, 'compound': -0.296}	-0.296	Negative	['unless', 'you', 'see', 'the', 'algorithm', 'itself', 'as', 'an', 'act', 'of', 'deliberate', 'manipulation.', 'grade', 'boundaries', 'regularly', 'shift', 'on', 'a-levels', 'to', 'reflect', 'the', 'notion', 'of', 'a', 'curve', 'of', 'academic', 'performance.']	positive
500	1.29397E+18	2020-08-13T18:11:10.000Z		30	{'neg': 0.0, 'neu': 0.772, 'pos': 0.228, 'compound': 0.7579}	0.7579	Positive	['capitalist', 'private', 'schools', 'gain', 'most', 'a-levels', '2020', 'ranking', 'just', 'what', 'would', 'be', 'expected', 'under', 'capitalism.', 'who', 'are', 'the', 'grade-adjusting', "algorithm's", 'winners', 'and', 'losers?�', 'https://t.co/z7vfwifkpk']	positive
501	1.29397E+18	2020-08-13T18:11:10.000Z		30	{'neg': 0.0, 'neu': 0.772, 'pos': 0.228, 'compound': 0.7579}	0.7579	Positive	['capitalist', 'private', 'schools', 'gain', 'most', 'a-levels', '2020', 'ranking', 'just', 'what', 'would', 'be', 'expected', 'under', 'capitalism.', 'who', 'are', 'the', 'grade-adjusting', "algorithm's", 'winners', 'and', 'losers?�', 'https://t.co/z7vfwifkpk']	positive
502	1.29397E+18	2020-08-13T18:10:58.000Z		44	{'neg': 0.064, 'neu': 0.781, 'pos': 0.154, 'compound': 0.5574}	0.5574	Positive	['fair', 'question.', 'he', 'was', 'rejected', 'by', 'who', 'also', 'said', 'that', 'they', 'would', 'admit', 'him', 'if', 'any', 'appeal', 'was', 'successful', '(maybe', 'deferred', 'to', '2021).', 'my', 'point', 'is', 'that', 'this', 'should', 'have', 'been', 'unnecessary,', 'as', 'his', 'grades', 'should', 'not', 'have', 'been', 'downgraded', 'because', 'of', 'an', 'algorithm']	positive
503	1.29397E+18	2020-08-13T18:10:32.000Z		30	{'neg': 0.102, 'neu': 0.807, 'pos': 0.09, 'compound': -0.1027}	-0.1027	Negative	['i', 'just', 'learned', 'that', 'the', 'uk', 'a-level', 'results', 'were', 'decided', 'by', 'an', 'opaque', 'stack', 'ranking', 'algorithm', 'that', 'biases', 'in', 'favour', 'of', 'private', 'schools', 'and', 'now', "i'm", 'genuinely', 'angry.']	negative
504	1.29397E+18	2020-08-13T18:10:07.000Z		40	{'neg': 0.116, 'neu': 0.683, 'pos': 0.201, 'compound': 0.6378}	0.6378	Positive	['my', 'heart', 'is', 'breaking', 'on', 'behalf', 'of', 'all', 'the', 'hardworking,', 'bright', 'young', 'people', "who've", 'been', 'utterly', 'screwed', 'over', 'by', 'ofqual.', 'how', 'many', 'state', 'school', 'leavers', 'have', 'lost', 'their', 'uni', 'place', 'to', 'privileged', 'private', 'school', 'leavers', 'due', 'to', 'this', 'algorithm?']	trust
505	1.29397E+18	2020-08-13T18:09:57.000Z		43	{'neg': 0.028, 'neu': 0.972, 'pos': 0.0, 'compound': -0.0516}	-0.0516	Negative	['i', 'swear', 'this', 'algorithm', 'which', 'dictated', 'this', "year's", '"a-level"', 'results', 'existed', 'in', '1988', 'when', 'i', 'got', 'mine.', 'totally', 'out', 'of', 'order', 'that', 'my', 'downward', 'adjustment', 'ended', 'up', 'as', '1', '*', 'e', '(physics)', 'and', '2', '*', 'u', '(computer', 'studies', 'and', 'general', 'studies).', '#torychaos', '#alevelresults']	positive
506	1.29397E+18	2020-08-13T18:09:28.000Z		51	{'neg': 0.04, 'neu': 0.847, 'pos': 0.113, 'compound': 0.5792}	0.5792	Positive	['how', 'is', 'this', 'allowed?!', 'the', "'algorithm'", 'is', 'clearly', 'biased.', 'do', 'people', 'even', 'realise', 'that', 'just', 'because', 'the', 'word', 'algorithm', 'is', 'used', "doesn't", 'make', 'it', 'infallible?', 'just', 'because', 'it', 'sounds', 'like', 'it', 'came', 'from', 'a', '80s', 'sci-fi', 'film', "doesn't", 'mean', 'it', "wasn't", 'code', 'written', 'by', 'private', 'sch…	trust
507	1.29397E+18	2020-08-13T18:07:03.000Z		37	{'neg': 0.152, 'neu': 0.811, 'pos': 0.037, 'compound': -0.7003}	-0.7003	Negative	['the', 'results', 'are', 'based', 'on', 'an', 'algorithm,', 'using', 'past', 'school', 'performance', 'for', 'a', 'levels,', 'meaning', 'that', 'some', 'students', 'who', 'were', 'predicted', 'to', 'do', 'well,', 'but', 'who', 'are', 'in', 'disadvantaged', 'areas', '(with', 'lower', 'performing', 'schools)', 'have', 'been', 'downgraded.']	trust
508	1.29397E+18	2020-08-13T18:07:01.000Z		50	{'neg': 0.234, 'neu': 0.727, 'pos': 0.039, 'compound': -0.889}	-0.889	Negative	['sorry', 'but', 'people', 'saying', 'they', 'have', 'achieved', 'things', 'in', 'life', 'without', 'a-levels', 'are', 'missing', 'the', 'point.', 'these', 'teenagers', 'have', 'worked', 'hard', 'for', '2', 'years', 'to', 'get', 'a', 'lower', 'result', 'based', 'on', 'an', 'algorithm.', 'missing', 'out', 'on', 'uni', 'places', 'they', 'dreamed', 'of', 'going', 'to.', 'they', 'are', 'devastated', …	negative
509	1.29397E+18	2020-08-13T18:06:59.000Z		48	{'neg': 0.094, 'neu': 0.789, 'pos': 0.117, 'compound': 0.34}	0.34	Positive	['the', 'constant', 'links', 'to', 'super', 'forecasting', '-', 'and', 'inequality', 'mean', 'this', 'approach', 'is', 'ineffective.', 'the', 'a', 'level', '-', 'algorithm.', 'this', 'concept', 'is', 'cummings', 'baby', '-', 'he', 'should', 'be', 'go', 'and', 'this', 'sort', 'of', 'big', 'data', 'scrapped.', 'this', 'is', 'why', 'andrew', 'sabisky', 'had', 'to', 'go.', 'it', 'seems', 'improved', …	positive
510	1.29397E+18	2020-08-13T18:06:57.000Z		19	{'neg': 0.0, 'neu': 1.0, 'pos': 0.0, 'compound': 0.0}	0	Neutral	['ofqual', 'took', 'all', 'the', 'tory', 'policies', 'and', 'attitudes', 'towards', 'the', 'working', 'classes', 'and', 'condensed', 'them', 'into', 'a', 'algorithm.', '#c4news']	positive
511	1.29397E+18	2020-08-13T18:06:26.000Z		51	{'neg': 0.049, 'neu': 0.803, 'pos': 0.148, 'compound': 0.6908}	0.6908	Positive	['4.', 'the', 'aps', 'of', 'students', 'also', 'seems', 'to', 'have', 'been', 'relied', 'on', 'too', 'greatly', 'from', 'gcse', '(average', 'point', 'score).', 'students', 'who', 'make', 'a', 'rapid', 'improvement', 'at', 'a', 'level=', 'algorithm', 'fails.', 'it', 'doesn�t', 'seem', 'to', 'accept', 'this', 'is', 'possible.', 'hence', 'a', 'more', 'sig', 'downgrade', 'for', 'those', 'with', 'good…	positive
512	1.29397E+18	2020-08-13T18:05:56.000Z		18	{'neg': 0.142, 'neu': 0.638, 'pos': 0.22, 'compound': 0.1511}	0.1511	Positive	['please', 'appeal,', 'those', 'of', 'you', 'robbed', 'by', 'a', 'prejudiced', 'algorithm.', 'you', 'are', 'worth', 'it', '!', 'https://t.co/wfzvzd2epw']	fear
513	1.29397E+18	2020-08-13T18:04:41.000Z		35	{'neg': 0.117, 'neu': 0.883, 'pos': 0.0, 'compound': -0.4268}	-0.4268	Negative	['the', 'irony', 'of', 'a', '150', 'page', 'algorithm', 'bumping', 'up', 'public', 'school', 'results', 'more', 'than', 'any', 'others,', 'is', 'that', 'public', 'school', 'school', 'kids', "don't", 'need', 'them.', 'wealth', 'and', 'connections', 'are', 'enough.', 'https://t.co/hxvpqm6yxn']	trust
514	1.29397E+18	2020-08-13T18:03:22.000Z		50	{'neg': 0.0, 'neu': 0.801, 'pos': 0.199, 'compound': 0.8802}	0.8802	Positive	['just', 'to', 'be', 'clear', 'clever', 'cloggs', ',', 'e', 'few', 'months', 'ago', 'when', 'the', 'doe', 'stated', 'it', 'would', 'take', 'teachers', 'assessment', 'to', 'assess', 'this', "year's", 'a-level', 'the', 'union', 'was', 'in', 'favour.', 'since', 'then', 'a', 'algorithm', 'which', 'god', 'knows', 'set', 'up', 'and', 'you', 'think', 'the', 'union', 'worked', 'together', 'with', 'govern…	fear
515	1.29397E+18	2020-08-13T18:01:56.000Z		26	{'neg': 0.201, 'neu': 0.619, 'pos': 0.18, 'compound': -0.1773}	-0.1773	Negative	['surely', 'the', 'government', 'needs', 'to', 'completely', 'cancel', 'this', 'dumb', 'a-level', 'downgrading', 'algorithm,', 'born', 'out', 'of', 'some', 'fucked-up', '�we', 'know', 'better', 'than', 'the', 'teachers�', 'idiocy']	negative
516	1.29397E+18	2020-08-13T18:00:54.000Z		44	{'neg': 0.0, 'neu': 1.0, 'pos': 0.0, 'compound': 0.0}	0	Neutral	['teachers', 'in', 'england', 'had', 'nearly', '40%', 'of', 'their', 'a-level', 'assessments', 'downgraded', 'by', 'the', 'exam', 'regulator�s', 'algorithm,', 'according', 'to', 'official', 'figures', 'published', 'this', 'morning', 'as', 'sixth-formers', 'around', 'the', 'uk', 'received', 'their', 'results.', 'via', '#alevels2020', 'https://t.co/xpeqlyl2wj', 'https://t.co/kjj07povh9']	trust
517	1.29397E+18	2020-08-13T18:00:21.000Z		30	{'neg': 0.115, 'neu': 0.746, 'pos': 0.139, 'compound': 0.1779}	0.1779	Positive	['finally,', 'it�s', 'confirmed.', 'smaller', 'classes', 'result', 'in', 'higher', 'grades.', 'the', 'uk�s', 'great', 'public', 'school', 'education', 'swindle', 'laid', 'bare:', 'when', 'a-levels', 'meet', 'the', 'algorithm', 'https://t.co/ph6n2eea6y']	trust
518	1.29397E+18	2020-08-13T18:00:21.000Z		30	{'neg': 0.115, 'neu': 0.746, 'pos': 0.139, 'compound': 0.1779}	0.1779	Positive	['finally,', 'it�s', 'confirmed.', 'smaller', 'classes', 'result', 'in', 'higher', 'grades.', 'the', 'uk�s', 'great', 'public', 'school', 'education', 'swindle', 'laid', 'bare:', 'when', 'a-levels', 'meet', 'the', 'algorithm', 'https://t.co/ph6n2eea6y']	trust
519	1.29397E+18	2020-08-13T17:58:26.000Z		53	{'neg': 0.144, 'neu': 0.692, 'pos': 0.164, 'compound': 0.0404}	0.0404	Neutral	["it's", 'quite', 'clear', 'to', 'me', 'that', 'there', 'has', 'been', 'a', 'catastrophic', 'foul-up', 'in', 'creating', 'the', 'algorithm', 'used', 'to', 'apportion', 'a-level', 'grades.', 'it', 'may', 'work', 'well', 'at', 'times,', 'but', "that's", 'not', 'good', 'enough.', 'overall', 'it', "can't", 'be', 'trusted.', 'for', 'the', 'sake', 'of', 'justice,', 'all', 'its', 'results', 'must', 'be'…	trust
520	1.29397E+18	2020-08-13T17:56:41.000Z		33	{'neg': 0.078, 'neu': 0.922, 'pos': 0.0, 'compound': -0.296}	-0.296	Negative	['�more', 'than', 'a', 'third', 'of', 'grades', 'have', 'been', 'downgraded', 'by', 'the', 'government�s', 'moderation', 'algorithm.�', 'and', 'on', 'a-level', 'results', 'as', 'pressure', 'mounts', 'on', 'the', 'government', 'to', 'u-turn:', 'https://t.co/nvkmtdhdju']	negative
521	1.29397E+18	2020-08-13T17:56:34.000Z		38	{'neg': 0.109, 'neu': 0.891, 'pos': 0.0, 'compound': -0.4404}	-0.4404	Negative	['so', 'the', 'algorithm', 'details', 'have', 'now', 'been', 'published.', 'https://t.co/40niibbebt', 'the', 'report', 'is', '319', 'pages', 'long', 'and', "it's", 'probably', 'irresponsible', 'to', 'criticise', 'without', 'properly', 'reading', 'it....', 'but', 'dipping', 'into', 'it', 'a', 'few', 'things', 'jump', 'out.']	positive
522	1.29397E+18	2020-08-13T17:56:24.000Z		44	{'neg': 0.077, 'neu': 0.814, 'pos': 0.108, 'compound': 0.1179}	0.1179	Positive	['i', 'went', 'to', 'a', 'shitty', 'state', 'comprehensive', 'secondary', 'school', 'in', 'the', 'uk', '(it', 'was', 'in', '"special', 'measures"', 'when', 'i', 'was', 'there).', "ofqual's", 'classist', 'algorithm', 'would', 'not', 'have', 'predicted', 'that', 'i', 'would', 'end', 'up', 'with', 'a', 'phd', 'from', 'cambridge.', 'this', '??', 'https://t.co/xqueii2rkj']	positive
523	1.29397E+18	2020-08-13T17:54:29.000Z		47	{'neg': 0.061, 'neu': 0.647, 'pos': 0.292, 'compound': 0.9032}	0.9032	Positive	["it's", 'also', 'a', 'possible', 'violation', 'of', 'data', 'laws', 'that', 'protect', 'against', '"automated', 'decisions', 'about', 'people', 'which', 'may', 'have', 'significant', 'consequences"!', "there's", 'a', 'case', 'being', 'brought', 'by', 'an', 'a-level', 'student', '&amp;', 'a', 'tech', 'justice', 'organisation,', 'i', 'really', 'hope', "they're", 'successful:', 'https://t.co/j78zqs…	positive
524	1.29397E+18	2020-08-13T17:53:48.000Z		50	{'neg': 0.037, 'neu': 0.937, 'pos': 0.026, 'compound': -0.1316}	-0.1316	Negative	['for', 'such', 'an', 'algorithm', 'to', 'make', 'an', 'accurate', 'prediction', 'without', 'taking', 'into', 'account', 'other', 'information', '(school,', 'location', 'etc)', "you'd", 'want', 'quite', 'a', 'few', 'data', 'points', 'per', 'student.', "i'm", 'not', 'certain', 'we', 'officially', 'capture', 'that', 'info', 'for', 'more', 'than', 'gcses', 'and', 'a', 'levels.', 'which', 'makes', 'i…	trust
525	1.29397E+18	2020-08-13T17:52:57.000Z		46	{'neg': 0.154, 'neu': 0.814, 'pos': 0.032, 'compound': -0.7811}	-0.7811	Negative	['what', 'a', 'shame!', 'im', 'afraid', "there's", 'more', 'important', 'things', 'than', 'exams,', 'most', 'of', 'them', 'only', 'copy', 'and', 'paste', 'anyway.', 'a-level', 'results:', 'these', 'students', 'were', 'predicted', 'to', 'get', 'as', '-', 'but', 'an', 'algorithm', 'threw', 'their', 'futures', 'into', 'chaos', 'uk', 'news', 'sky', 'news', 'https://t.co/cv2ycxglw1']	negative
526	1.29397E+18	2020-08-13T17:52:52.000Z		16	{'neg': 0.0, 'neu': 1.0, 'pos': 0.0, 'compound': 0.0}	0	Neutral	['mail', 'talking', 'bollocks', 'again', '�-', 'could', 'you', 'understand', 'the', 'a-level', 'grades', 'algorithm?', 'https://t.co/uarwn3zzxk']	anticipation
527	1.29397E+18	2020-08-13T17:52:44.000Z		13	{'neg': 0.225, 'neu': 0.58, 'pos': 0.196, 'compound': -0.1027}	-0.1027	Negative	['bbc', 'news', '-', 'a-levels:', "'dreams", 'ruined', 'by', 'an', "algorithm'", 'https://t.co/6vd1yrhmst']	fear
528	1.29397E+18	2020-08-13T17:52:20.000Z		17	{'neg': 0.186, 'neu': 0.722, 'pos': 0.093, 'compound': -0.4215}	-0.4215	Negative	['i', 'bet', 'that', 'a-level', 'results', 'algorithm', 'is', 'working', 'just', 'fine', 'for', 'the', 'etonians.', 'shit', 'show.', '#alevels2020']	anger
529	1.29397E+18	2020-08-13T17:52:02.000Z		31	{'neg': 0.0, 'neu': 1.0, 'pos': 0.0, 'compound': 0.0}	0	Neutral	['maybe', 'can', 'explain', 'how', 'the', 'ofqual', 'algorithm', 'works', 'to', 'students', 'who', 'have', 'been', 'given', 'random', 'grades.', 'if', 'he', 'can', 'do', 'so', 'coherently', 'then', 'the', 'grades', 'stay.', 'if', 'not...', '#alevelresults', '#alevels2020', '#clusterfuck']	trust
530	1.29397E+18	2020-08-13T17:52:00.000Z		21	{'neg': 0.0, 'neu': 1.0, 'pos': 0.0, 'compound': 0.0}	0	Neutral	['https://t.co/gquejx5z6d', '#news', 'a-level', 'results:', 'these', 'students', 'were', 'predicted', 'to', 'get', 'as', '-', 'but', 'an', 'algorithm', 'threw', 'their', 'futures�']	No emotion
531	1.29397E+18	2020-08-13T17:51:18.000Z		29	{'neg': 0.0, 'neu': 0.676, 'pos': 0.324, 'compound': 0.875}	0.875	Positive	['you', 'can�t', 'trust', 'the', 'government', 'to', 'create', 'a', 'track', 'and', 'trace', 'app', 'for', 'coronavirus', 'so', 'why', 'would', 'you', 'trust', 'them', 'on', 'a', 'fair', 'algorithm', 'for', 'a-level', 'students?']	trust
532	1.29397E+18	2020-08-13T17:51:13.000Z		9	{'neg': 0.0, 'neu': 1.0, 'pos': 0.0, 'compound': 0.0}	0	Neutral	['the', 'a', 'level', 'algorithm', 'explained:', 'https://t.co/p3ekjifpue']	trust
533	1.29397E+18	2020-08-13T17:50:59.000Z		37	{'neg': 0.199, 'neu': 0.734, 'pos': 0.066, 'compound': -0.6818}	-0.6818	Negative	["here's", 'the', 'tweet', 'with', 'report', 'showing', 'principle', 'beneficiaries', 'of', 'the', 'algorithm', 'applied', 'to', 'teacher', 'predicted', 'grades', 'are', 'independent', 'schools.', 'this', 'stinks.', 'social', 'engineering', 'of', 'the', 'worse', 'sort,', 'further', 'disadvantaging', 'the', 'already', 'disadvantaged', '...', '??', 'https://t.co/vccpmucpml']	fear
534	1.29397E+18	2020-08-13T17:50:34.000Z		13	{'neg': 0.104, 'neu': 0.896, 'pos': 0.0, 'compound': -0.1027}	-0.1027	Negative	['publish', 'the', 'algorithm', 'and', 'open', 'the', 'allegations', 'of', 'bias', 'to', 'wider', 'scrutiny', '#alevelresults']	negative
535	1.29397E+18	2020-08-13T17:48:41.000Z		42	{'neg': 0.05, 'neu': 0.826, 'pos': 0.124, 'compound': 0.5267}	0.5267	Positive	['my', 'daughter', 'took', 'her', 'a-levels', 'at', 'the', 'excellent', '-', 'shocked', 'to', 'see', 'vp', 'mr', 'de', 'paolo', 'on', 'just', 'now', 'saying', 'this', 'top', 'college', 'had', 'nearly', '50%', 'of', 'a-level', 'results', 'moderated', 'down', 'today.', 'this', 'is', 'an', 'abysmal', 'outcome', 'when', 'using', 'abysmal', 'algorithm']	positive
536	1.29397E+18	2020-08-13T17:48:41.000Z		42	{'neg': 0.05, 'neu': 0.826, 'pos': 0.124, 'compound': 0.5267}	0.5267	Positive	['my', 'daughter', 'took', 'her', 'a-levels', 'at', 'the', 'excellent', '-', 'shocked', 'to', 'see', 'vp', 'mr', 'de', 'paolo', 'on', 'just', 'now', 'saying', 'this', 'top', 'college', 'had', 'nearly', '50%', 'of', 'a-level', 'results', 'moderated', 'down', 'today.', 'this', 'is', 'an', 'abysmal', 'outcome', 'when', 'using', 'abysmal', 'algorithm']	positive
537	1.29397E+18	2020-08-13T17:46:46.000Z		47	{'neg': 0.167, 'neu': 0.833, 'pos': 0.0, 'compound': -0.8126}	-0.8126	Negative	['a-levels', 'impact', 'a', 'wider', 'swatch', 'of', 'students', 'than', 'ib', 'does,', 'but', 'i', 'think', 'this', 'test', 'score', 'debacle', 'has', 'a', 'lot', 'in', 'common', 'with', 'it,', 'that', 'is,the', 'problems', 'with', 'predictive', 'scoring', 'and', 'the', 'problematic', 'algorithms', 'that', 'facilitate', 'it', 'https://t.co/m6u1ibfbrz', 'https://t.co/mdmljnygsq']	positive
538	1.29397E+18	2020-08-13T17:46:43.000Z		43	{'neg': 0.0, 'neu': 0.752, 'pos': 0.248, 'compound': 0.8971}	0.8971	Positive	['seen', 'a', 'fair', 'few', 'ppl', 'tweeting', '"hey', 'i', "didn't", 'pass', 'my', 'a', 'levels', 'but', 'look', 'at', 'me', 'now".', 'they', "didn't", 'fail', 'or', 'lose', 'uni', 'places', 'because', 'of', 'an', 'algorithm', 'tho', 'so', 'i', "can't", 'imagine', 'those', 'comments', 'are', 'at', 'all', 'reassuring']	fear
539	1.29397E+18	2020-08-13T17:46:13.000Z		12	{'neg': 0.0, 'neu': 0.791, 'pos': 0.209, 'compound': 0.4404}	0.4404	Positive	['also:', 'the', 'algorithm', 'takes', 'gender', 'into', 'account.', 'boys', 'did', 'better', 'this', 'year.']	trust
540	1.29397E+18	2020-08-13T17:45:05.000Z		39	{'neg': 0.15, 'neu': 0.723, 'pos': 0.127, 'compound': -0.016}	-0.016	Neutral	['it', 'is', 'clear', 'to', 'me', 'that', 'some', 'a', 'level', 'students', 'have', 'been', 'dealt', 'a', 'bad', 'hand', 'by', 'the', 'ofqual', 'algorithm,', 'receiving', 'results', 'which', 'do', 'not', 'reflect', 'their', 'ability', 'or', 'hard', 'work', 'fairly.', 'i', 'really', 'feel', 'for', 'them.', '1/2']	positive
541	1.29397E+18	2020-08-13T17:45:02.000Z		47	{'neg': 0.115, 'neu': 0.84, 'pos': 0.045, 'compound': -0.5542}	-0.5542	Negative	['this', 'is', 'so', 'f***ing', 'unfair', 'on', 'the', 'students.', 'how', 'can', 'this', 'algorithm', 'possibly', 'be', 'fair', '?', 'it�s', 'another', 'example', 'of', 'the', 'tories', 'manipulating', 'education', 'and', 'making', 'judgments', 'about', 'teachers', 'and', 'pupils', 'based', 'on', 'the', 'post', 'code', 'of', 'the', 'school', 'without', 'allowing', 'any', 'possibility', 'for', 'a…	anger
542	1.29397E+18	2020-08-13T17:43:55.000Z		44	{'neg': 0.115, 'neu': 0.716, 'pos': 0.169, 'compound': 0.3612}	0.3612	Positive	["we're", 'seeing', 'a', 'widening', 'of', 'structural', 'inequality', 'too,', 'with', 'the', 'algorithm', 'seemingly', 'favouring', 'private', 'schools.', 'a-levels', 'are', 'a', 'huge', 'gateway', 'to', 'a', 'young', "adult's", 'life', 'and', 'the', 'lack', 'of', 'attention', 'and', 'care', 'here', 'from', '#gavinwilliamson', 'is', 'outrageous.', 'https://t.co/oee8kxa4zk']	trust
543	1.29397E+18	2020-08-13T17:43:12.000Z		45	{'neg': 0.072, 'neu': 0.803, 'pos': 0.124, 'compound': 0.3919}	0.3919	Positive	['the', 'a', 'level', 'algorithm', 'attempts', 'to', 'model', 'the', 'reality', 'of', 'uk', 'education.', 'but', 'the', '"reality"', 'is', 'ridden', 'with', 'social', 'inequality...', 'which', 'is', 'codified', 'by', 'the', 'algorithm,', 'turning', 'educational', 'disadvantage', 'from', 'a', 'probability', 'into', 'a', 'certainty.', "it's", 'wild', 'anyone', 'thought', 'it', 'was', 'a', 'good', '…	positive
544	1.29397E+18	2020-08-13T17:42:37.000Z		15	{'neg': 0.0, 'neu': 0.721, 'pos': 0.279, 'compound': 0.4767}	0.4767	Positive	['thursday', 'evening', 'news', 'briefing:', 'a-level', 'algorithm�s', 'winners', 'and�losers', 'https://t.co/rauwt7qc6c']	No emotion
545	1.29397E+18	2020-08-13T17:41:35.000Z		9	{'neg': 0.0, 'neu': 1.0, 'pos': 0.0, 'compound': 0.0}	0	Neutral	['publish', 'your', 'algorithm', 'tables,', 'with', 'assumptions', 'and', 'exceptions', 'now.']	No emotion
546	1.29397E+18	2020-08-13T17:39:55.000Z		15	{'neg': 0.153, 'neu': 0.6, 'pos': 0.247, 'compound': 0.34}	0.34	Positive	['who', 'won', 'and', 'who', 'lost:', 'when', 'a-levels', 'meet', 'the', 'algorithm', 'https://t.co/n2zv63kckw']	negative
547	1.29397E+18	2020-08-13T17:39:55.000Z		15	{'neg': 0.153, 'neu': 0.6, 'pos': 0.247, 'compound': 0.34}	0.34	Positive	['who', 'won', 'and', 'who', 'lost:', 'when', 'a-levels', 'meet', 'the', 'algorithm', 'https://t.co/n2zv63kckw']	negative
548	1.29397E+18	2020-08-13T17:39:07.000Z		45	{'neg': 0.098, 'neu': 0.806, 'pos': 0.096, 'compound': -0.0258}	-0.0258	Neutral	['a', 'simple', 'addition', 'to', 'the', 'algorithm', 'that', 'created', 'an', 'exception', 'or', 'further', 'consideration', 'where', 'grades', 'were', '&gt;1', 'reduced', 'from', 'the', 'centre', 'given', 'grade', 'would', 'have', 'and', 'could', 'have', 'been', 'simply', 'applied.', 'but', 'no.', 'too', 'much', 'like', 'hard', 'work', 'for', 'a', 'lazy', 'group', 'of', 'fucktards']	negative
549	1.29397E+18	2020-08-13T17:38:42.000Z		29	{'neg': 0.061, 'neu': 0.939, 'pos': 0.0, 'compound': -0.1779}	-0.1779	Negative	['seriously?', 'read', 'the', 'posts', 'that', 'preceded', 'yours.', "it's", 'about', 'cohort', 'size,', 'too', 'small', 'a', 'cohort', 'and', 'the', 'algorithm', "doesn't", 'adjust', 'so', 'ofqual', 'takes', "teachers'", 'predicted', 'grades', 'instead.']	negative
550	1.29397E+18	2020-08-13T17:38:11.000Z		41	{'neg': 0.05, 'neu': 0.891, 'pos': 0.059, 'compound': 0.1027}	0.1027	Positive	['we', 'cancelled', 'our', 'a-level', 'exams', '(final', 'exams', 'before', 'college)', 'because', 'of', 'the', '�rona', 'and', 'the', 'government', 'has', 'apparently', 'determined', 'everyone�s', 'final', 'grades', 'via', 'an', 'arcane', 'algorithm', 'that', 'seems', 'to', 'be', 'fucking', 'over', 'people', 'who', 'don�t', 'go', 'to', 'eton']	fear
551	1.29396E+18	2020-08-13T17:34:45.000Z		20	{'neg': 0.0, 'neu': 1.0, 'pos': 0.0, 'compound': 0.0}	0	Neutral	['.', 'speaking', 'with', '.', 'on', 'talking', 'about', 'impact', 'of', 'algorithm', 'on', '#resultsday', '1/2', 'https://t.co/t6p7vwrujo', 'https://t.co/cwuawd8y3e']	No emotion
552	1.29396E+18	2020-08-13T17:34:37.000Z		42	{'neg': 0.08, 'neu': 0.92, 'pos': 0.0, 'compound': -0.5362}	-0.5362	Negative	['terrible', '-', 'most', 'of', 'my', 'working', 'life', 'i�ve', 'worked', 'in', 'fe', 'and', '6th', 'form', 'colleges', 'and', 'i', 'see', 'how', 'this', 'algorithm', 'has', 'worked', 'against', 'the', 'centres', 'where', 'the', 'majority', 'of', 'students', 'take', 'a', 'levels.', 'hold', 'our', '??for', 'next', 'week�s', 'gcse', 'results....']	positive
553	1.29396E+18	2020-08-13T17:33:39.000Z		50	{'neg': 0.0, 'neu': 0.878, 'pos': 0.122, 'compound': 0.69}	0.69	Positive	['this', 'is', 'outlandish.', 'uk', 'students', 'receive', '*final*', 'grades', 'for', 'their', 'a-level', 'gce�s', 'from', 'an', 'algorithm!', 'this', 'is', 'like', 'awarding', 'grade', '13', 'grades', 'or', 'graduating', '2-year', 'college', 'with', '*official*', 'grades', 'based', 'on', 'last', 'year�s', 'performance,', 'teachers�', 'predictions', '&amp;', 'how', 'prestigious', 'your', 'school…	trust
554	1.29396E+18	2020-08-13T17:33:31.000Z		17	{'neg': 0.0, 'neu': 0.763, 'pos': 0.237, 'compound': 0.4767}	0.4767	Positive	['a-levels', '2020:', 'who', 'are', 'the', 'grade-adjusting', "algorithm's", 'winners', 'and', 'losers?�', 'https://t.co/7rgrlu4dap']	No emotion
555	1.29396E+18	2020-08-13T17:33:31.000Z		17	{'neg': 0.0, 'neu': 0.763, 'pos': 0.237, 'compound': 0.4767}	0.4767	Positive	['a-levels', '2020:', 'who', 'are', 'the', 'grade-adjusting', "algorithm's", 'winners', 'and', 'losers?�', 'https://t.co/7rgrlu4dap']	No emotion
556	1.29396E+18	2020-08-13T17:31:54.000Z		44	{'neg': 0.118, 'neu': 0.882, 'pos': 0.0, 'compound': -0.5377}	-0.5377	Negative	['you', 'could', 'not', 'have', 'a', 'better', 'example', 'of', 'systematic', 'bias', 'if', 'you', 'had', 'deliberately', 'designed', 'the', 'algorithm', 'to', 'be', 'such.', 'artificially', 'adjusting', 'down', 'grades', 'based', 'on', 'socio', 'economics', 'as', 'opposed', 'to', 'empirical', 'evidence', 'of', 'attainment.', 'the', 'very', 'definition', 'of', 'bias.', 'would', 'get', 'a', '�u�']	anger
557	1.29396E+18	2020-08-13T17:30:30.000Z		38	{'neg': 0.074, 'neu': 0.854, 'pos': 0.072, 'compound': -0.0258}	-0.0258	Neutral	['as', 'students', 'across', 'the', 'uk', 'receive', 'their', 'a-level', 'results', 'this', 'year,', 'it', 'has', 'become', 'clear', 'that', 'the', "government's", 'algorithm', 'is', 'working', 'against', 'those', 'who', 'are', 'already', 'disadvantaged.', '#alevels', '#students', '#results', '#alevels2020', '#politics', 'https://t.co/lkps5lhjcl']	fear
558	1.29396E+18	2020-08-13T17:30:09.000Z		21	{'neg': 0.14, 'neu': 0.763, 'pos': 0.097, 'compound': -0.25}	-0.25	Negative	['an', '�algorithm�', 'was', 'responsible', 'for', 'the', 'a-level', 'grading', 'fiasco.', 'i', 'wonder', 'who', 'might', 'might', 'be', 'involved', 'in', 'that?', '#barnardcastle', '#eyetest']	trust
559	1.29396E+18	2020-08-13T17:29:00.000Z		39	{'neg': 0.0, 'neu': 1.0, 'pos': 0.0, 'compound': 0.0}	0	Neutral	['i', 'never', 'did', 'a', 'levels', 'at', 'school,', 'never', 'got', 'an', 'a*.', 'i', 'have', 'just', 'been', 'reading', 'the', 'definition', 'of', 'the', 'word', 'algorithm,', 'i', 'am', 'going', 'to', 'need', 'some', 'time', 'to', 'figure', 'out', 'how', 'this', 'relates', 'to', 'deciding', 'examination', 'grades.']	trust
560	1.29396E+18	2020-08-13T17:28:57.000Z		57	{'neg': 0.065, 'neu': 0.935, 'pos': 0.0, 'compound': -0.5574}	-0.5574	Negative	['anyone', 'that�s', 'bummed', 'on', 'there', 'a-levels', 'i', 'totally', 'get', 'it.', 'a', 'shitty', 'algorithm', 'ultimately', 'predicted', 'a', 'art', 'of', 'your', 'life', 'for', 'you.', 'what', 'i', 'will', 'say', 'is', 'that', 'i', 'left', 'part', 'way', 'through', 'my', 'a-levels', 'to', 'pursue', 'a', 'career', 'in', 'football', 'it', 'didn�t', 'work', 'out...', 'i', 'did', 'however', 'w…	positive
561	1.29396E+18	2020-08-13T17:28:40.000Z		51	{'neg': 0.033, 'neu': 0.911, 'pos': 0.056, 'compound': 0.2732}	0.2732	Positive	['this,', 'and', 'the', 'comments', 'below', 'it,', 'says', 'it', 'all', 'about', 'the', 'government�s', 'algorithm', 'for', 'deciding', 'a-level', 'results.', 'hopefully', 'the', 'young', 'people', 'negatively', 'affected', 'by', 'this', 'will', 'vote', 'in', 'the', 'next', 'and,', 'potentially,', 'their', 'first', 'general', 'election', 'and', 'hold', 'to', 'account', 'those', 'that', 'have', '…	trust
562	1.29396E+18	2020-08-13T17:28:39.000Z		29	{'neg': 0.165, 'neu': 0.775, 'pos': 0.06, 'compound': -0.4779}	-0.4779	Negative	['at', 'a', 'guess,', "i'd", 'have', 'struggled', 'to', 'get', 'above', 'c/d', 'grades', 'at', 'a-level', 'under', 'this', 'algorithm.', 'really', 'feeling', 'for', 'the', 'youth', 'today,', 'the', 'system', 'is', 'rigged.']	surprise
563	1.29396E+18	2020-08-13T17:28:26.000Z		48	{'neg': 0.054, 'neu': 0.917, 'pos': 0.029, 'compound': -0.3094}	-0.3094	Negative	['from', 'a', 'man', 'who', 'has', '2', 'a-levels,', 'a', 'degree', 'from', 'uni', 'ranked', '79th', 'in', 'the', 'country', '&amp;', 'got', 'sacked', 'as', 'defence', 'sec', 'due', 'to', 'lack', 'of', 'competence?', 'what', 'makes', 'him', 'qualified', 'to', 'decide', 'futures', 'of', 'many', '18', 'yr', 'olds', 'futures,', 'based', 'on', 'a', 'poorly', 'thought', 'out', 'algorithm?']	positive
564	1.29396E+18	2020-08-13T17:27:53.000Z		33	{'neg': 0.157, 'neu': 0.786, 'pos': 0.057, 'compound': -0.6037}	-0.6037	Negative	['grade', 'a', 'levels', 'against', 'predictive', 'grades', '&amp;', 'deal', 'with', 'appeals.', 'it�s', 'not', 'the', 'students', 'fault', 'we', 'have', 'a', 'pandemic', '-', 'many', 'now', 'unfairly', 'penalised', 'by', 'an', 'algorithm.', 'universities', 'making', 'no', 'allowances', '-', 'so', 'unfair']	negative
565	1.29396E+18	2020-08-13T17:27:34.000Z		32	{'neg': 0.126, 'neu': 0.643, 'pos': 0.231, 'compound': 0.5994}	0.5994	Positive	['who', 'won', 'and', 'who', 'lost:', 'when', 'a-levels', 'meet', 'the', 'algorithm', '#alevels2020', '?', 'what', 'a', 'way', 'to', 'increase', 'the', 'divide', 'and', 'shatter', 'opportunities', 'for', 'higher', 'education.', 'you', 'are', 'shameless.', 'https://t.co/4r6qaxbh4v']	negative
566	1.29396E+18	2020-08-13T17:27:34.000Z		32	{'neg': 0.126, 'neu': 0.643, 'pos': 0.231, 'compound': 0.5994}	0.5994	Positive	['who', 'won', 'and', 'who', 'lost:', 'when', 'a-levels', 'meet', 'the', 'algorithm', '#alevels2020', '?', 'what', 'a', 'way', 'to', 'increase', 'the', 'divide', 'and', 'shatter', 'opportunities', 'for', 'higher', 'education.', 'you', 'are', 'shameless.', 'https://t.co/4r6qaxbh4v']	negative
567	1.29396E+18	2020-08-13T17:26:58.000Z		52	{'neg': 0.0, 'neu': 0.841, 'pos': 0.159, 'compound': 0.8271}	0.8271	Positive	['also', 'surely', 'prior', 'years', 'gcse', 'results', "would've", 'been', 'factor', 'in', 'algorithm.', 'if', 'current', 'years', 'gcse', 'class', 'had', 'same', 'results', 'as', 'prior', 'it', 'isnt', 'unreasonable', 'to', 'assume', "they'ld", 'perform', 'similarly', 'in', 'a', 'levels', '&amp;', 'if', 'they', 'have', 'much', 'better', 'gcse', 'results', "they'ld", 'be', 'expected', 'to', 'do'…	trust
568	1.29396E+18	2020-08-13T17:26:35.000Z		10	{'neg': 0.0, 'neu': 1.0, 'pos': 0.0, 'compound': 0.0}	0	Neutral	['postcode', 'theory', 'for', 'a', 'level', 'algorithm', 'https://t.co/ydrbk6gfni']	trust
569	1.29396E+18	2020-08-13T17:26:35.000Z		30	{'neg': 0.127, 'neu': 0.873, 'pos': 0.0, 'compound': -0.3612}	-0.3612	Negative	['this', 'is', 'what', 'happens', 'when', 'individual', 'bias', 'is', 'embedded', 'in', 'your', 'algorithm', '#examresults', '#biased', '#reformeducationsystem', 'a-level', 'results:', 'almost', '40%', 'of', 'teacher', 'assessments', 'in', 'england', 'downgraded', 'https://t.co/mzjykbhikn']	negative
570	1.29396E+18	2020-08-13T17:26:33.000Z		24	{'neg': 0.114, 'neu': 0.886, 'pos': 0.0, 'compound': -0.4019}	-0.4019	Negative	["it's", 'just', 'so', 'predictable', 'that', 'this', 'a-level', "'standardisation", "algorithm'", 'hit', 'pupils', 'from', 'disadvantaged', 'areas', 'the', 'hardest', 'and', 'benefited', 'private', 'schools', 'the', 'most.']	anger
571	1.29396E+18	2020-08-13T17:26:15.000Z		33	{'neg': 0.26, 'neu': 0.68, 'pos': 0.061, 'compound': -0.8481}	-0.8481	Negative	['i', 'note', 'that', 'are', 'ready', 'to', 'enter', 'the', 'contest', 'for', 'worst', 'official', 'response', 'to', 'covid-19', 'with', 'their', 'inequality', 'exacerbating', "'algorithm'", '(which', 'now', 'appears', 'to', 'mean', "'mechanism", 'for', 'confirming', 'existing', "prejudice').", '#alevelresults', 'failure.']	negative
572	1.29396E+18	2020-08-13T17:25:59.000Z		46	{'neg': 0.0, 'neu': 1.0, 'pos': 0.0, 'compound': 0.0}	0	Neutral	['if', 'more', 'than', '15', 'in', 'a', 'school', 'took', 'a', 'subject,', 'teacher', 'assessments', '(tas)', 'not', 'used', 'at', 'all.', 'if', 'less', 'than', '5,', 'grade', 'totally', 'based', 'on', 'tas.', '"algorithm"', 'is', 'relationship', 'between', 'results', 'and', 'prior', 'attainment', 'derived', 'from', '2017-19', 'data', 'to', 'rank', 'students', 'https://t.co/uvlfoatcxe']	trust
573	1.29396E+18	2020-08-13T17:25:31.000Z		44	{'neg': 0.038, 'neu': 0.828, 'pos': 0.134, 'compound': 0.6494}	0.6494	Positive	['boris', 'johnson', 'calls', 'these', 'a-level', 'results', '�robust�.', 'bollocks.', 'they', 'shine', 'yet', 'another', 'spotlight', 'on', 'the', 'institutional', 'class', 'discrimination', 'at', 'the', 'heart', 'of', 'the', 'education', 'system.', 'the', 'sort', 'of', 'bias', 'that', 'lets', 'etonian', 'charlatans', 'lie', 'their', 'way', 'to', 'the', 'top', 'https://t.co/9lcpdkspqt']	negative
574	1.29396E+18	2020-08-13T17:25:31.000Z		44	{'neg': 0.038, 'neu': 0.828, 'pos': 0.134, 'compound': 0.6494}	0.6494	Positive	['boris', 'johnson', 'calls', 'these', 'a-level', 'results', '�robust�.', 'bollocks.', 'they', 'shine', 'yet', 'another', 'spotlight', 'on', 'the', 'institutional', 'class', 'discrimination', 'at', 'the', 'heart', 'of', 'the', 'education', 'system.', 'the', 'sort', 'of', 'bias', 'that', 'lets', 'etonian', 'charlatans', 'lie', 'their', 'way', 'to', 'the', 'top', 'https://t.co/9lcpdkspqt']	negative
575	1.29396E+18	2020-08-13T17:24:13.000Z		42	{'neg': 0.169, 'neu': 0.716, 'pos': 0.115, 'compound': -0.3612}	-0.3612	Negative	['watching', 'the', 'a-levels', 'fiasco', 'play', 'out', 'on', 'twitter', 'has', 'been', 'heartbreaking.', 'students', 'deserve', 'better.', 'an', 'algorithm', 'that', 'factors', 'your', "school's", 'previous', 'performance', 'explicitly', 'entrenches', 'social', 'immobility', '-', 'and', 'this', 'bias', 'should', 'have', 'been', 'addressed', 'from', 'the', 'start.', 'https://t.co/ejkypwlzns']	anger
576	1.29396E+18	2020-08-13T17:24:11.000Z		46	{'neg': 0.115, 'neu': 0.828, 'pos': 0.057, 'compound': -0.4019}	-0.4019	Negative	['how', 'dare', 'you?', 'my', 'son', 'who', 'got', 'as', 'and', 'a', 'stars', 'in', 'his', 'subjects', 'at', 'gcse', 'and', 'as', 'was', 'given', 'abb', 'teacher', 'predictions.', 'your/ofqual�s', 'shoddy', 'algorithm', 'has', 'awarded', 'him', 'ccd', 'and', 'he�s', 'lost', 'his', 'university', 'place.', 'it�s', 'a', 'shambles.', 'shame', 'on', 'you.']	negative
577	1.29396E+18	2020-08-13T17:22:24.000Z		6	{'neg': 0.0, 'neu': 1.0, 'pos': 0.0, 'compound': 0.0}	0	Neutral	['the', 'a', 'levels', 'algorithm', 'is', 'classist']	No emotion
578	1.29396E+18	2020-08-13T17:20:51.000Z		39	{'neg': 0.052, 'neu': 0.749, 'pos': 0.199, 'compound': 0.6486}	0.6486	Positive	['i�ve', 'taught', 'small', 'a', 'level', 'cohorts.', 'it�s', 'a', 'massive', 'advantage', 'because', 'you', 'can', 'give', 'so', 'much', 'more', 'individual', 'feedback.', 'now', 'those', 'already', 'advantaged', 'cohorts', 'are', 'spared', 'the', 'algorithm', 'on', 'top.', 'can', 'apologists', 'stop', 'talking', 'about', 'fairness', 'please.']	trust
579	1.29396E+18	2020-08-13T17:20:40.000Z		47	{'neg': 0.224, 'neu': 0.709, 'pos': 0.067, 'compound': -0.8134}	-0.8134	Negative	["it's", 'beyond', 'unfair', 'that', 'those', 'in', 'poverty', 'and', 'more', 'deprived', 'areas', 'are', 'getting', 'a-level', 'grades', 'lower', 'than', 'what', 'was', 'predicted', '&amp;', 'that', 'they', 'deserve.', 'we', "shouldn't", 'be', 'putting', 'so', 'much', 'trust', 'in', 'an', 'algorithm', "that's", 'as', 'botched', 'as', 'this', 'one.', '#alevelresults', '#alevels', '#borishasfailed…	anger
580	1.29396E+18	2020-08-13T17:20:19.000Z		21	{'neg': 0.0, 'neu': 0.859, 'pos': 0.141, 'compound': 0.4199}	0.4199	Positive	['boris', 'johnson:', 'grant', 'a-level', 'results', 'based', 'on', 'teacher', 'predictions', 'not', 'an', 'algorithm', '-', 'sign', 'the', 'petition!', 'https://t.co/frccuwy7gg', 'via']	trust
581	1.29396E+18	2020-08-13T17:19:18.000Z		25	{'neg': 0.152, 'neu': 0.765, 'pos': 0.083, 'compound': -0.4515}	-0.4515	Negative	['makes', 'me', 'wonder', 'what', 'grades', 'i', 'would�ve', 'got', 'if', 'this', 'stupid', 'algorithm', 'had', 'come', 'in', 'to', 'play', 'the', 'year', 'i', 'did', 'my', 'a-levels', '??']	negative
582	1.29396E+18	2020-08-13T17:17:37.000Z		44	{'neg': 0.098, 'neu': 0.787, 'pos': 0.114, 'compound': 0.2023}	0.2023	Positive	['so...', 'the', 'government', 'must', 'have', 'got', 'together,', 'had', 'actual', 'meetings', 'and', 'thought', "'how", 'best', 'to', 'radicalise', 'a', 'whole', 'generation', 'and', 'maybe', 'their', 'parents', "too?'", 'they', 'come', 'up', 'with', "'ruin", 'a', 'levels', 'results', 'for', 'absolutely', 'everyone', 'by', 'using', 'a', 'ludicrously', 'weighted', "algorithm'", 'solid', 'plan', …	positive
583	1.29396E+18	2020-08-13T17:17:35.000Z		38	{'neg': 0.091, 'neu': 0.909, 'pos': 0.0, 'compound': -0.5423}	-0.5423	Negative	['mate', 'imagine', 'working', 'your', 'ass', 'off', 'through', 'a', 'levels.', 'your', 'entire', 'future', 'depending', 'on', 'the', 'results', 'to', 'get', 'given', 'd�s', 'and', 'c�s', 'because', 'some', 'office', 'nonce', 'came', 'up', 'with', 'an', 'algorithm', 'that', 'decides', 'it', 'for', 'you']	positive
584	1.29396E+18	2020-08-13T17:16:01.000Z		23	{'neg': 0.139, 'neu': 0.861, 'pos': 0.0, 'compound': -0.5256}	-0.5256	Negative	['very', 'sad', 'news', 'about', 'the', 'algorithm', 'used', 'for', 'a-level', 'results', 'this', 'year.', 'it', 'only', 'further', 'perpetuates', 'the', 'attainment', 'gap', 'and', 'social', 'disparities.']	positive
585	1.29396E+18	2020-08-13T17:15:16.000Z		29	{'neg': 0.195, 'neu': 0.805, 'pos': 0.0, 'compound': -0.6786}	-0.6786	Negative	['government', 'do', 'a', 'u-turn.', 'scotland', 'did,', 'so', 'can', 'you.', 'young', 'people', 'particularly', 'in', 'disadvantaged', 'areas', 'losing', 'out', 'due', 'to', 'inequitable', 'process', 'and', 'algorithm', '#resultsday', 'https://t.co/3pxfmtz90c']	negative
586	1.29396E+18	2020-08-13T17:15:11.000Z		47	{'neg': 0.288, 'neu': 0.597, 'pos': 0.114, 'compound': -0.8883}	-0.8883	Negative	['#alevelresults', 'day', 'is', 'stressful', 'at', 'the', 'best', 'of', 'times.', 'to', 'have', 'your', 'grades', 'randomly', 'downgraded', 'by', 'an', 'algorithm', 'without', 'sitting', 'the', 'exam', 'is', 'an', 'outrage.', 'so', 'unfair', 'to', 'a', 'generation', 'whose', 'dreams', 'have', 'been', 'robbed.', 'a-levels:', 'anger', 'over', "'unfair'", 'results', 'this', 'year', 'https://t.co/t5n…	anger
587	1.29396E+18	2020-08-13T17:14:33.000Z		44	{'neg': 0.118, 'neu': 0.825, 'pos': 0.057, 'compound': -0.4404}	-0.4404	Negative	['fighting', 'stigma', ':', 'a-levels:', "'dreams", 'ruined', 'by', 'an', "algorithm':", '...', 'of', 'pupils', 'opened', 'their', 'a-level', 'results', 'across', 'northern', 'ireland', 'on', 'thursday.', '...', '"they', 'are', 'real', 'children', 'with', 'real', 'lives,', 'they', "aren't", 'computers,', 'they', 'are', 'not', '...', 'we', 'have', 'had', 'teachers', 'dealing�', 'https://t.co/yrfuu…	anger
588	1.29396E+18	2020-08-13T17:14:33.000Z		44	{'neg': 0.118, 'neu': 0.825, 'pos': 0.057, 'compound': -0.4404}	-0.4404	Negative	['fighting', 'stigma', ':', 'a-levels:', "'dreams", 'ruined', 'by', 'an', "algorithm':", '...', 'of', 'pupils', 'opened', 'their', 'a-level', 'results', 'across', 'northern', 'ireland', 'on', 'thursday.', '...', '"they', 'are', 'real', 'children', 'with', 'real', 'lives,', 'they', "aren't", 'computers,', 'they', 'are', 'not', '...', 'we', 'have', 'had', 'teachers', 'dealing�', 'https://t.co/yrfuu…	anger
589	1.29396E+18	2020-08-13T17:14:16.000Z		43	{'neg': 0.183, 'neu': 0.784, 'pos': 0.033, 'compound': -0.815}	-0.815	Negative	['the', 'govt', 'and', 'ofqual', 'have', 'had', 'months', 'to', 'come', 'up', 'with', 'a', 'fair', 'alternative.', 'ofqual', 'knew', 'that', 'their', 'algorithm', 'unfairly', 'disadvantaged', 'those', 'children', 'who', 'happened', 'to', 'go', 'to', 'schools', 'in', 'more', 'deprived', 'areas', 'but', 'pressed', 'on', 'regardless.', 'the', 'whole', 'thing', 'is', 'a', 'travesty.']	fear
590	1.29396E+18	2020-08-13T17:12:06.000Z		32	{'neg': 0.286, 'neu': 0.502, 'pos': 0.212, 'compound': -0.4201}	-0.4201	Negative	['who', 'won', 'and', 'who', 'lost:', 'when', 'a-levels', 'meet', 'the', 'algorithm', 'https://t.co/zvipqsp7qm', "it's", 'almost', 'like', 'the', 'govt', "doesn't", 'like', 'poorer', 'people.', 'makes', 'me', 'sad.', 'get', 'angry', 'people.']	negative
591	1.29396E+18	2020-08-13T17:12:06.000Z		32	{'neg': 0.286, 'neu': 0.502, 'pos': 0.212, 'compound': -0.4201}	-0.4201	Negative	['who', 'won', 'and', 'who', 'lost:', 'when', 'a-levels', 'meet', 'the', 'algorithm', 'https://t.co/zvipqsp7qm', "it's", 'almost', 'like', 'the', 'govt', "doesn't", 'like', 'poorer', 'people.', 'makes', 'me', 'sad.', 'get', 'angry', 'people.']	negative
592	1.29396E+18	2020-08-13T17:11:52.000Z		29	{'neg': 0.0, 'neu': 1.0, 'pos': 0.0, 'compound': 0.0}	0	Neutral	['tories', 'ask', '#ofqual', 'to', 'build', 'an', 'algorithm', 'for', 'the', 'next', 'general', 'election.', 'it', 'will', 'be', 'based', 'on', 'past', 'performance', 'and', 'working-class', 'areas', 'will', 'have', 'their', 'votes', 'downgraded.', '#r4today']	positive
593	1.29396E+18	2020-08-13T17:11:22.000Z		36	{'neg': 0.219, 'neu': 0.781, 'pos': 0.0, 'compound': -0.8498}	-0.8498	Negative	['ofqual', 'are', 'focussed', 'on', 'politicking.', 'otherwise,', 'why', 'ignore', 'the', 'teachers', 'who', 'know', 'the', 'students�', 'capabilities?', 'teachers', 'are', 'focussed', 'on', 'individuals.', 'to', 'have', 'the', 'painstakingly,', 'individually', 'considered', 'grades', 'overturned', 'by', 'a', 'generalized', 'algorithm', 'is', 'so', 'desperately', 'unfair.']	negative
594	1.29396E+18	2020-08-13T17:10:53.000Z		34	{'neg': 0.042, 'neu': 0.958, 'pos': 0.0, 'compound': -0.1027}	-0.1027	Negative	['as', 'a', 'foreigner,', 'the', 'whole', 'thing', 'of', 'predicted', 'and', 'actual', 'a-level', 'results,', 'needing', 'an', '�algorithm�,', 'seems', 'far', 'fetched', 'and', 'hard', 'to', 'understand.', 'can', 'someone', 'explain', 'how', 'does', 'the', 'uni', 'admission', 'system', 'works', 'here?']	trust
595	1.29396E+18	2020-08-13T17:10:49.000Z		35	{'neg': 0.0, 'neu': 0.887, 'pos': 0.113, 'compound': 0.6199}	0.6199	Positive	['i', 'genuinely', "don't", 'understand', 'why', 'they', 'used', 'an', 'algorithm.', 'was', 'it', 'tested', 'for', 'biases?', 'did', 'they', 'calibrate', 'against', 'previous', 'years', 'to', 'judge', 'its', 'accuracy?', 'never', 'mind', 'that', 'tests', "don't", 'necessarily', 'predict', 'future', 'success...']	anticipation
596	1.29396E+18	2020-08-13T17:10:35.000Z		44	{'neg': 0.101, 'neu': 0.778, 'pos': 0.121, 'compound': 0.25}	0.25	Positive	['couple', 'of', 'things', "i've", 'heard', 'suggested', 'anecdotally', 'on', 'a-levels:', '-', 'star', 'students', 'getting', 'lower', 'grades', 'because', 'the', 'algorithm', 'sees', 'a', 'previous', 'cohort', 'did', 'poorly.', '-', 'schools', 'which', 'marked', 'mocks', 'harshly', 'to', 'encourage', 'effort,', 'inadvertently', 'robbing', 'students', 'of', 'a', 'good', 'grade', 'to', 'fall', 'b…	positive
597	1.29396E+18	2020-08-13T17:09:50.000Z		53	{'neg': 0.134, 'neu': 0.778, 'pos': 0.089, 'compound': -0.5786}	-0.5786	Negative	['sure,', 'but', 'is', 'it', 'discrimination', 'if', "it's", 'a', 'glitch', 'in', 'the', 'algorithm?', 'at', 'what', 'point', 'did', 'the', 'human', '-', 'i.e.', 'ofqual', 'personnel', 'or', 'minister', 'etc', 'realise', 'there', 'was', 'this', 'problem', 'and', 'why', 'did', 'they', 'not', 'act', 'on', 'it?', "that's", 'where', 'there', 'may', 'either', 'be', 'discrimination', 'or', 'blind', 'fa…	negative
598	1.29396E+18	2020-08-13T17:09:35.000Z		39	{'neg': 0.261, 'neu': 0.739, 'pos': 0.0, 'compound': -0.8999}	-0.8999	Negative	['all', 'the', 'stories', 'aboht', 'downgraded', 'a', 'levels', 'is', 'horrible.', 'throughout', 'school', "they've", 'been', 'fed', 'a', 'lie', 'that', 'if', 'you', 'work', 'hard', 'you', 'can', 'achieve', 'your', 'goals,', 'only', 'to', 'have', 'their', 'grades', 'changed', 'depending', 'on', 'their', 'stupid', 'algorithm.', 'disgusting!']	negative
599	1.29396E+18	2020-08-13T17:08:25.000Z		39	{'neg': 0.208, 'neu': 0.67, 'pos': 0.121, 'compound': -0.6305}	-0.6305	Negative	['well', 'if', 'you', 'want', 'to', 'see', 'a', 'car', 'crash', 'look', 'at', 'the', 'alevels', 'today!', 'absolute', 'mess-', 'kids', 'and', 'schools', 'determined', 'by', 'an', 'algorithm,', 'not', 'their', 'ability!', 'and', 'the', 'schools', 'have', 'no', 'guidance', 'on', 'what', 'to', 'do', '#alevels2020', '#shambles', '#unfairgrades']	positive
600	1.29396E+18	2020-08-13T17:07:53.000Z		13	{'neg': 0.225, 'neu': 0.58, 'pos': 0.196, 'compound': -0.1027}	-0.1027	Negative	['bbc', 'news', '-', 'a-levels:', "'dreams", 'ruined', 'by', 'an', "algorithm'", 'https://t.co/fufipx4vib']	fear
601	1.29396E+18	2020-08-13T17:07:41.000Z		35	{'neg': 0.076, 'neu': 0.848, 'pos': 0.076, 'compound': 0.0}	0	Neutral	['thirty-nine', 'per', 'cent', 'of', 'a-levels', 'predicted', 'by', 'teachers', 'in', 'england', 'have', 'been', 'downgraded', 'by', 'the', 'exam', 'boards�', 'moderation', 'process,', 'with', 'pupils', 'from', 'poorer', 'backgrounds', 'seeing', 'a', 'greater', 'downward', 'adjustment', 'https://t.co/holi2urxpl']	positive
602	1.29396E+18	2020-08-13T17:06:33.000Z		43	{'neg': 0.107, 'neu': 0.837, 'pos': 0.056, 'compound': -0.3343}	-0.3343	Negative	['it�s', 'one', 'thing', 'to', 'not', 'do', 'as', 'well', 'as', 'you', 'hoped', 'in', 'your', 'a', 'levels', '(because', 'you', 'sat', 'them),', 'it�s', 'another', 'to', 'have', 'school', 'canceled', '&amp;', 'someone', 'guess', 'how', 'you', 'might', 'do', 'and', 'then', 'an', 'arbitrary', 'algorithm', 'to', 'lower', 'it.', '???????', '#alevels']	trust
603	1.29396E+18	2020-08-13T17:06:20.000Z		18	{'neg': 0.0, 'neu': 0.86, 'pos': 0.14, 'compound': 0.3818}	0.3818	Positive	['evident', 'that', 'schools', 'had', 'different', 'opportunities', 'to', 'use', 'the', 'a-level', 'algorithm', 'to', 'get', 'the', 'results', 'they', 'wanted.']	trust
604	1.29396E+18	2020-08-13T17:05:22.000Z		45	{'neg': 0.181, 'neu': 0.776, 'pos': 0.043, 'compound': -0.7985}	-0.7985	Negative	['has', 'the', 'accuracy', 'of', 'the', 'a', 'level', 'algorithm', 'been', 'published?', 'astonishing', 'if', 'not.', 'but,', 'this', 'misses', 'the', 'point.', 'i', 'was', 'predicated', 'abb.', 'i', 'worked', 'hard', 'and', 'surpassed', 'expectations.', 'many', 'today', 'are', 'having', 'their', 'chances', 'ripped', 'from', 'them', 'by', 'algorithmic', 'injustice.', 'the', 'government', 'must', …	negative
605	1.29396E+18	2020-08-13T17:04:55.000Z		41	{'neg': 0.0, 'neu': 0.798, 'pos': 0.202, 'compound': 0.8228}	0.8228	Positive	['�we', 'will', '[...]', 'address', 'the', 'complex', 'reasons', 'why', 'some', 'groups', 'do', 'less', 'well', 'at', 'school,', '[...]', 'as', 'conservatives,', 'we', 'believe', 'absolutely', 'in', 'equality', 'of', 'opportunity', '[...]', 'every', 'child', '[...]', 'should', 'have', 'a', 'fair', 'chance.�', 'the', 'conservative', '&amp;', 'unionist', 'party', 'manifesto', '2019', 'https://t.co/…	positive
606	1.29396E+18	2020-08-13T17:04:48.000Z		48	{'neg': 0.063, 'neu': 0.881, 'pos': 0.057, 'compound': -0.0772}	-0.0772	Negative	['british', 'a', 'levels:', "don't", 'fucking', 'take', 'it,', 'mates.', 'this', 'is', 'unacceptable.', 'the', 'government', 'cannot', 'change', 'the', 'algorithm', 'now', 'after', 'all', 'your', 'work.', "they're", 'clearly', 'after', 'replacements', 'for', 'the', 'eu', 'workers', "they're", 'forcing', 'out.', 'file', 'suit', 'against', 'them.', "don't", 'let', 'them', 'get', 'away', 'with', 'it…	fear
607	1.29396E+18	2020-08-13T17:03:45.000Z		20	{'neg': 0.0, 'neu': 1.0, 'pos': 0.0, 'compound': 0.0}	0	Neutral	['the', 'point', 'is', 'a-level', '2020', 'exams', 'weren�t', 'sat', 'and', 'the', 'grades', 'have', 'been', 'plucked', 'out', 'of', 'an', 'algorithm']	No emotion
608	1.29396E+18	2020-08-13T17:03:00.000Z		12	{'neg': 0.0, 'neu': 0.775, 'pos': 0.225, 'compound': 0.4404}	0.4404	Positive	['you', 'better', 'not', 'be', 'using', 'that', 'a-level', 'algorithm', 'on', 'the', 'cases']	No emotion
609	1.29396E+18	2020-08-13T17:00:56.000Z		10	{'neg': 0.0, 'neu': 0.734, 'pos': 0.266, 'compound': 0.4404}	0.4404	Positive	["let's", 'hope', 'that', 'that', 'compensates', 'for', 'the', 'ghastly', 'algorithm']	fear
610	1.29396E+18	2020-08-13T17:00:14.000Z		24	{'neg': 0.393, 'neu': 0.509, 'pos': 0.098, 'compound': -0.8264}	-0.8264	Negative	['this', 'makes', 'the', 'a', 'levels', 'fiasco', 'worse!', 'surely', 'if', "it's", 'a', 'algorithm', 'mistake', 'then', 'there', 'should', 'be', 'no', 'fee!', 'https://t.co/gaoiiqpotk']	negative
611	1.29396E+18	2020-08-13T17:00:01.000Z		41	{'neg': 0.0, 'neu': 0.935, 'pos': 0.065, 'compound': 0.3182}	0.3182	Positive	['for', 'anyone', 'curious', 'how', "ofqual's", 'a-level/gcse', 'prediction', 'algorithm', 'actually', 'worked.', 'predicted', 'primarily', 'from', 'prior', 'attainment', 'and', 'adjusted', 'with', 'school', 'generated', 'stack', 'ranking', 'to', 'calibrate', 'to', 'bring', 'overall', 'results', 'in-line', 'with', 'historical', 'school', 'performance', 'https://t.co/ifvegj9y6s']	trust
612	1.29396E+18	2020-08-13T17:00:01.000Z		41	{'neg': 0.0, 'neu': 0.935, 'pos': 0.065, 'compound': 0.3182}	0.3182	Positive	['for', 'anyone', 'curious', 'how', "ofqual's", 'a-level/gcse', 'prediction', 'algorithm', 'actually', 'worked.', 'predicted', 'primarily', 'from', 'prior', 'attainment', 'and', 'adjusted', 'with', 'school', 'generated', 'stack', 'ranking', 'to', 'calibrate', 'to', 'bring', 'overall', 'results', 'in-line', 'with', 'historical', 'school', 'performance', 'https://t.co/ifvegj9y6s']	trust
613	1.29396E+18	2020-08-13T16:58:10.000Z		24	{'neg': 0.112, 'neu': 0.785, 'pos': 0.103, 'compound': -0.0516}	-0.0516	Negative	['the', 'introduction', 'of', 'an', 'equation', 'or', 'algorithm,', 'however', '�robust�,', 'disadvantages', 'the', 'students', 'of', 'wales,', 'says', 'headteacher.', 'do', 'you', 'agree?', '#alevels2020', 'https://t.co/qed7kzfauq']	positive
614	1.29395E+18	2020-08-13T16:57:27.000Z		45	{'neg': 0.116, 'neu': 0.825, 'pos': 0.059, 'compound': -0.34}	-0.34	Negative	['pity', 'the', 'whitehall/nasa', 'mission', 'control', 'centre', "wasn't", 'already', 'up', 'and', 'running.', 'dom', 'and', 'co', 'could', 'have', 'supervised', 'the', 'a-level', 'results', 'algorithm', 'in', 'front', 'of', 'a', 'giant', 'bank', 'of', 'screens,', 'trouble-shooting', 'problem', 'grades', 'like', 'matthew', 'broderick', 'in', 'wargames.', 'https://t.co/ref1wvnh3y']	fear
615	1.29395E+18	2020-08-13T16:57:12.000Z		29	{'neg': 0.257, 'neu': 0.743, 'pos': 0.0, 'compound': -0.7644}	-0.7644	Negative	['country', 'with', 'outrageous', 'educational', 'inequality', 'builds', 'further', 'inequality', 'into', 'algorithm', 'shocker!', 'and', 'further', 'reinforces', 'discrimination.', 'england', 'a-level', 'downgrades', 'hit', 'pupils', 'from', 'disadvantaged', 'areas', 'hardest', 'https://t.co/vk1mrfdimg']	anger
616	1.29395E+18	2020-08-13T16:56:58.000Z		39	{'neg': 0.178, 'neu': 0.727, 'pos': 0.096, 'compound': -0.4671}	-0.4671	Negative	['ofqual', 'really', 'did', 'say', '"we', 'designed', 'the', 'algorithm', 'to', 'disproportionately', 'drag', 'poorer', "kid's", 'results', 'down,', 'and', "it's", 'working', 'as', 'expected.', "there's", 'no', 'unplanned', 'bias,', 'therefore', "there's", 'no', 'problem"', '#alevelresults', '#alevels2020', '#examresults', 'https://t.co/zxqtgjfuog']	negative
617	1.29395E+18	2020-08-13T16:56:56.000Z		52	{'neg': 0.052, 'neu': 0.83, 'pos': 0.118, 'compound': 0.3832}	0.3832	Positive	['having', 'spoken', 'with', 'a', 'number', 'of', 'ex-teaching', 'colleagues', 'i', 'think', "i've", 'sussed', 'this', 'joke', 'of', 'a', "government's", 'a', 'level', 'algorithm.', '1/', 'if', 'the', 'class', 'is', 'below', '7', '-', 'accept', "teachers'", 'assessment.', '2/', 'if', "it's", '7', 'or', 'more,', 'ignore', "teachers'", 'assessment', 'and', 'apply', 'results', 'for', 'subject', 'fro…	negative
618	1.29395E+18	2020-08-13T16:56:17.000Z		37	{'neg': 0.0, 'neu': 0.863, 'pos': 0.137, 'compound': 0.6597}	0.6597	Positive	['nearly', '40%', 'of', 'a-level', 'students', 'got', 'downgraded', 'compared', 'to', 'their', 'teacher', 'assessed', 'grade,', 'due', 'to', 'an', 'algorithm', 'that', 'values', 'last', "year's", 'results', 'as', 'much', 'as', 'it', 'values', 'my', 'own.', 'this', 'needs', 'fixing', '.', 'now.', '#alevelresults', '#resultsday']	trust
619	1.29395E+18	2020-08-13T16:55:56.000Z		43	{'neg': 0.0, 'neu': 1.0, 'pos': 0.0, 'compound': 0.0}	0	Neutral	['tests', 'are', 'one', 'of', 'the', 'few', 'things', 'these', 'students', 'will', 'experience', 'in', 'life', 'that', 'reflects', 'as', 'closely', 'as', 'possible', 'the', 'attainment', 'level', 'of', 'students.', "you've", 'taken', 'the', 'tests', 'away', 'and', 'now', 'you', 'throw', 'this', 'secret', 'algorithm', 'you', 'claim', 'can', 'tell', 'the', 'future.']	trust
620	1.29395E+18	2020-08-13T16:55:22.000Z		24	{'neg': 0.0, 'neu': 1.0, 'pos': 0.0, 'compound': 0.0}	0	Neutral	['could', 'you', 'understand', 'the', 'a-level', 'grades', 'algorithm?', 'https://t.co/r2dzchofrv', 'via', 'for', 'the', 'mathematical', 'geniuses', 'explain', 'this', 'monstrosity', '????', 'https://t.co/x9foia26n2']	trust
621	1.29395E+18	2020-08-13T16:54:33.000Z		15	{'neg': 0.153, 'neu': 0.6, 'pos': 0.247, 'compound': 0.34}	0.34	Positive	['who', 'won', 'and', 'who', 'lost:', 'when', 'a-levels', 'meet', 'the', 'algorithm', 'https://t.co/wm99nabvlw']	negative
622	1.29395E+18	2020-08-13T16:54:33.000Z		15	{'neg': 0.153, 'neu': 0.6, 'pos': 0.247, 'compound': 0.34}	0.34	Positive	['who', 'won', 'and', 'who', 'lost:', 'when', 'a-levels', 'meet', 'the', 'algorithm', 'https://t.co/wm99nabvlw']	negative
623	1.29395E+18	2020-08-13T16:54:28.000Z		27	{'neg': 0.101, 'neu': 0.899, 'pos': 0.0, 'compound': -0.4215}	-0.4215	Negative	['as', 'the', 'algorithm', 'is', 'only', 'based', 'on', 'historic', 'data', 'it', 'indicates', 'that', 'disadvantage', 'kids', 'have', 'historically', 'been', 'done', 'a', 'disservice', 'by', 'overly', 'inflated', 'a-levels', 'predicted', 'grades.']	negative
624	1.29395E+18	2020-08-13T16:54:19.000Z		30	{'neg': 0.0, 'neu': 0.763, 'pos': 0.237, 'compound': 0.8658}	0.8658	Positive	['expect', 'a', 'freedom', 'of', 'information', 'act', '2000', 'request', 'to', 'disclose', 'and', 'make', 'public', 'this', 'amazing', 'algorithm', 'you', 'have', 'devleoped', 'which', 'apparently', 'could', 'predict', 'the', 'future.', 'you', 'shall', 'hear', 'from', 'us.']	positive
625	1.29395E+18	2020-08-13T16:54:06.000Z		51	{'neg': 0.117, 'neu': 0.796, 'pos': 0.087, 'compound': -0.1779}	-0.1779	Negative	['i', 'weep', 'for', '16-18', 'year', 'olds', 'today', 'who', 'have', 'potentially', 'had', 'their', 'futures', 'monumentally', 'affected', 'by', 'an', 'algorithm.', 'while', 'i', 'consider', 'myself', 'to', 'have', 'done', 'alright', 'after', 'having', 'fairly', 'meh', 'a', 'levels,', 'that', 'does', 'not', 'mean', 'it', 'is', 'an', 'easy', 'journey.', 'nor', 'is', 'it', 'one', 'kids', 'should',…	positive
626	1.29395E+18	2020-08-13T16:53:49.000Z		25	{'neg': 0.0, 'neu': 1.0, 'pos': 0.0, 'compound': 0.0}	0	Neutral	['so,', 'the', 'proof', 'of', 'the', 'pudding', 'is', 'indeed', 'in', 'the', 'eating', '#ofqual', 'and', 'i', 'choose', 'to', 'spit', 'it', 'out.', 'the', 'algorithm', 'did', 'not', 'work.', '#alevelresults']	trust
627	1.29395E+18	2020-08-13T16:53:24.000Z		36	{'neg': 0.203, 'neu': 0.797, 'pos': 0.0, 'compound': -0.8122}	-0.8122	Negative	['guardian', 'reporting', 'on', 'a', 'levels', 'results', 'states', 'that', 'schools', 'in', 'disadvantaged', 'areas', 'had', 'largest', 'downgrades', 'while', 'private', 'schools', 'benefited', 'most', 'from', 'algorithm', 'adjustments.', 'this', 'is', 'totally', 'unacceptable.', 'all', 'the', 'govt', 'education', 'ministers', 'must', 'resign', '#torychaos', '#leadbydonkeys']	negative
628	1.29395E+18	2020-08-13T16:52:38.000Z		43	{'neg': 0.0, 'neu': 0.91, 'pos': 0.09, 'compound': 0.6322}	0.6322	Positive	['what', 'are', 'you', 'going', 'to', 'do', 'about', 'this', 'candidates', 'with', 'cags', 'at', 'e,', 'd', 'and', 'even', 'c', 'who', 'were', 'reduced', 'by', 'your', 'algorithm', 'to', 'an', 'u', 'ungraded?', 'can', 'you', 'point', 'out', 'the', 'rationale', 'the', 'school', 'has', 'to', 'use', 'to', 'make', 'a', 'successful', 'appeal?']	trust
629	1.29395E+18	2020-08-13T16:51:17.000Z		24	{'neg': 0.252, 'neu': 0.748, 'pos': 0.0, 'compound': -0.7248}	-0.7248	Negative	['so', 'who', 'wrote', 'this', 'bloody', 'algorithm', 'was', 'it', 'cumming', 'associates?', 'england', 'a-level', 'downgrades', 'hit', 'pupils', 'from', 'disadvantaged', 'areas', 'hardest', 'https://t.co/ut8ahi2o67']	anger
630	1.29395E+18	2020-08-13T16:50:45.000Z		17	{'neg': 0.245, 'neu': 0.755, 'pos': 0.0, 'compound': -0.6369}	-0.6369	Negative	['people', 'are', 'complaining', 'because', 'your', 'stupid', 'algorithm', 'gave', 'them', 'bbd', 'from', 'predicted', 'aaa', ',', 'maybe', 'talk', 'about', 'that']	positive
631	1.29395E+18	2020-08-13T16:50:44.000Z		36	{'neg': 0.121, 'neu': 0.695, 'pos': 0.184, 'compound': 0.5794}	0.5794	Positive	['there', 'so', 'proud', 'of', 'your', 'algorithm', 'and', 'your', 'sheer', 'incompetence,', 'anyway', 'kids', 'forget', 'your', 'a-', 'levels', 'and', 'degrees', 'only', 'for', 'ponces', 'and', 'people', 'who', 'take', '�gap', 'yaars�.', 'love', 'from', 'the', 'white', 'rhino', '??', 'https://t.co/qsablrxcfr']	positive
632	1.29395E+18	2020-08-13T16:50:41.000Z		43	{'neg': 0.11, 'neu': 0.781, 'pos': 0.109, 'compound': -0.0108}	-0.0108	Neutral	['40%', 'of', 'a-level', 'students', 'have', 'had', 'their', 'final', 'grades', 'unfairly', 'lowered', 'through', 'no', 'fault', 'of', 'their', 'own.', 'if', 'you', 'agree', 'students', 'shouldn�t', 'be', 'marked', 'down', 'as', 'a', 'result', 'of', 'a', 'failed', 'algorithm,', 'get', 'your', 'name', 'on', 'this.', 'https://t.co/nlfqsq3xoq']	positive
633	1.29395E+18	2020-08-13T16:50:22.000Z		48	{'neg': 0.065, 'neu': 0.839, 'pos': 0.096, 'compound': 0.3527}	0.3527	Positive	['????', 'how', 'can', 'i,', 'as', 'a', 'predicted', 'a*,a,a,', 'a-level', 'student', 'who', 'achieved', 'those', 'grades', 'in', 'multiple', 'mocks,', 'except', 'this', 'speech', 'when', 'you', 'relied', 'on', 'an', 'algorithm', 'to', 'pluck', 'out', 'grades', 'for', 'such', 'a', '�valued�', 'generation;', 'and', 'then', 'award', 'me', 'b,c,c?', 'https://t.co/lq9ueaursi']	positive
634	1.29395E+18	2020-08-13T16:48:11.000Z		48	{'neg': 0.049, 'neu': 0.951, 'pos': 0.0, 'compound': -0.2746}	-0.2746	Negative	['hey', 'people', 'over', '19!', 'if', 'you', "didn't", 'get', 'your', 'gcse/a-level', 'results', 'because', 'the', 'exam', 'you', 'took', "didn't", 'go', 'well,', 'you', 'have', 'nothing', 'to', 'say', 'students', 'who', "didn't", 'get', 'to', 'take', 'the', 'exam', 'and', "who's", 'future', 'has', 'been', 'changed', 'because', 'of', 'an', 'algorithm.']	No emotion
635	1.29395E+18	2020-08-13T16:48:03.000Z		22	{'neg': 0.095, 'neu': 0.773, 'pos': 0.132, 'compound': 0.2023}	0.2023	Positive	['the', 'algorithm', 'was', 'known', 'by', 'ofqual', 'to', 'be', 'biased', 'in', 'favour', 'of', 'private', 'schools.', 'this', 'is', 'not', 'ok.', 'https://t.co/5f82en5uda']	negative
636	1.29395E+18	2020-08-13T16:44:23.000Z		32	{'neg': 0.0, 'neu': 0.931, 'pos': 0.069, 'compound': 0.25}	0.25	Positive	['did', 'they', 'buy', 'the', 'algorithm', 'from', 'the', 'same', 'guys', 'who', 'created', 'the', 'test', 'and', 'trace', 'app?', 'nearly', '40%', 'of', 'a-level', 'results', 'downgraded', 'from', 'teacher', 'predictions', 'in', 'england', 'https://t.co/plycjnh9cf']	trust
637	1.29395E+18	2020-08-13T16:43:25.000Z		48	{'neg': 0.248, 'neu': 0.645, 'pos': 0.107, 'compound': -0.8516}	-0.8516	Negative	['sometimes', 'even', 'when', 'everything', 'has', 'been', 'wrong', 'and', 'unjust', 'and', 'infuriating', 'for', 'so', 'long', 'something', 'can', 'still', 'really', 'cut', 'through', 'and', 'make', 'you', 'want', 'to', 'set', 'everything', 'on', 'fire', 'and', 'my', 'god', 'if', 'it', 'isn�t', 'private', 'schools', 'getting', 'better', 'a-level', 'results', 'from', 'an', 'algorithm', 'arghhhhhh…	fear
638	1.29395E+18	2020-08-13T16:43:22.000Z		27	{'neg': 0.046, 'neu': 0.89, 'pos': 0.064, 'compound': 0.128}	0.128	Positive	['unbelievable', 'how', 'the', 'students', 'have', 'had', 'to', 'be', 'judged', 'on', 'a', 'computer', 'algorithm', 'outside', 'of', 'the', 'teachers', 'recommendations', 'and', 'past', 'results.', 'this', 'needs', 'a', 'serious', 're', 'examination.']	negative
639	1.29395E+18	2020-08-13T16:43:19.000Z		11	{'neg': 0.149, 'neu': 0.359, 'pos': 0.492, 'compound': 0.7712}	0.7712	Positive	['so,', 'the', 'algorithm', 'favoured', 'the', 'rich', 'privileged', 'types', 'eh!', 'bloody', 'disgraceful.']	anger
640	1.29395E+18	2020-08-13T16:40:49.000Z		48	{'neg': 0.056, 'neu': 0.944, 'pos': 0.0, 'compound': -0.3612}	-0.3612	Negative	['a�', 'level', '&amp;', 'gcse', 'results', 'this', 'year', 'should', 'take', 'account', 'of', 'disruption', 'to', 'the', 'school', 'year', 'and', 'be', 'based', 'on', 'teachers�', 'assessments,', 'not', 'an', 'algorithm.', 'boris', 'johnson:', 'boris', 'johnson:', 'we', 'need', 'a', 'fairer', 'system', 'for', 'this', 'year�s', 'a-level', 'and', 'gcse', 'students', 'https://t.co/h8omfkcsoy', 'via…	trust
641	1.29395E+18	2020-08-13T16:40:45.000Z		27	{'neg': 0.0, 'neu': 1.0, 'pos': 0.0, 'compound': 0.0}	0	Neutral	['what', 'will', 'happen', 'next', 'week', 'with', 'gcses', 'which', 'are', 'being', 'calculated', 'using', 'the', 'same', 'algorithm?', 'ofqual', 'know', 'the', 'answer', 'to', 'that', 'question', 'now.', 'https://t.co/3g7ri7nrcq']	positive
642	1.29395E+18	2020-08-13T16:40:38.000Z		38	{'neg': 0.155, 'neu': 0.776, 'pos': 0.068, 'compound': -0.4019}	-0.4019	Negative	['someone', "i've", 'just', 'read', 'on', 'twitter', 'whose', 'daughter', 'missed', 'out', 'on', 'an', 'oxford', 'place', 'thanks', 'to', 'the', 'algorithm', 'says', 'she', 'was', 'told', 'by', 'the', 'college', 'there', 'was', 'no', 'point', 'appealing', 'because', 'oxford', 'now', 'has', 'no', 'places', 'left.']	positive
643	1.29395E+18	2020-08-13T16:40:25.000Z		40	{'neg': 0.218, 'neu': 0.782, 'pos': 0.0, 'compound': -0.8807}	-0.8807	Negative	['a-level', 'results', "don't", 'define', 'you,', 'but', "they're", 'the', 'measure', 'of', 'you', 'when', "you're", '16', '/', '18.', "that's", 'the', 'whole', 'point.', 'if', 'i', 'were', 'on', 'the', 'sharp', 'end', 'of', 'the', 'algorithm,', "i'd", 'be', 'angry', 'as', 'fuck.']	anger
644	1.29395E+18	2020-08-13T16:40:14.000Z		33	{'neg': 0.092, 'neu': 0.769, 'pos': 0.139, 'compound': 0.1531}	0.1531	Positive	['also', 'please', 'request', 'that', 'the', 'code', 'be', 'released.', "it's", 'wrong', 'that', "kids'", 'futures', 'should', 'be', 'determined', 'by', 'a', 'secret', 'algorithm.', 'journals', 'insist', 'on', 'code.', 'ofqual', 'should', 'provide', 'it.', 'https://t.co/lwurjsnxur']	trust
645	1.29395E+18	2020-08-13T16:39:52.000Z		54	{'neg': 0.267, 'neu': 0.688, 'pos': 0.045, 'compound': -0.9215}	-0.9215	Negative	["today's", 'a-level', 'results', 'have', 'made', 'me', 'so', 'sad,', 'seeing', 'so', 'many', 'students', 'f*cked', 'over', 'by', 'this', 'government.', 'i', "can't", 'imagine', 'how', 'angry', 'they', 'must', 'be.', 'the', 'government', 'seems', 'to', 'forget', 'that', 'one', 'stupid', 'algorithm', 'has', 'potentially', 'ruined', 'so', 'many', 'lives,', 'especially', 'in', 'an', 'already', 'horr…	negative
646	1.29395E+18	2020-08-13T16:38:33.000Z		20	{'neg': 0.189, 'neu': 0.811, 'pos': 0.0, 'compound': -0.4939}	-0.4939	Negative	['when', 'models', '(in', 'this', 'case', 'the', 'ofqual', 'algorithm)', 'are', 'trained', 'using', 'biased', 'data,', 'they', 'are', 'destined', 'to', 'produce', 'biased', 'results.']	negative
647	1.29395E+18	2020-08-13T16:37:52.000Z		23	{'neg': 0.0, 'neu': 1.0, 'pos': 0.0, 'compound': 0.0}	0	Neutral	['have', 'i', 'got', 'this', 'right;', 'the', 'a-level', 'results', 'were', 'not', 'based', 'on', 'predicted', 'grades,', 'but', 'an', 'algorithm', 'overseen', 'by...', 'er,', 'gavin', 'williamson?']	No emotion
648	1.29395E+18	2020-08-13T16:37:50.000Z		32	{'neg': 0.0, 'neu': 0.773, 'pos': 0.227, 'compound': 0.8173}	0.8173	Positive	['small', 'differential', 'caused', 'by', 'the', 'algorithm', 'favouring', 'private', 'schools.', '�very', 'little', 'can', 'be', 'done', 'about', 'that,�', 'says', 'ofqual', 'man.', 'maybe', 'more', 'intelligent', 'people', 'should', 'have', 'come', 'up', 'with', 'a', 'better', 'algorithm.', '#bbcpm']	trust
649	1.29395E+18	2020-08-13T16:37:28.000Z		45	{'neg': 0.16, 'neu': 0.654, 'pos': 0.187, 'compound': 0.1045}	0.1045	Positive	['the', 'government', 'must', 'immediately', 'act', 'decisively', 'to', 'address', 'the', 'chaotic', 'system', 'to', 'award', 'a-level', 'grades', 'in', 'england.', 'no', 'student', 'should', 'be', 'denied', 'their', 'life', 'chances', 'by', 'an', 'algorithm', 'that', 'discriminates', 'against', 'less', 'advantaged', 'students', 'whilst', 'favouring', 'students', 'from', 'independent', 'schools.'…	negative
650	1.29395E+18	2020-08-13T16:35:14.000Z		28	{'neg': 0.077, 'neu': 0.819, 'pos': 0.104, 'compound': 0.2028}	0.2028	Positive	['can', 'we', 'check', 'the', "'a'", 'level', 'algorithm?', 'does', 'the', 'weighting', 'take', 'into', 'consideration', 'whether', 'your', 'parents', "didn't", 'vote', 'for', 'the', 'conservatives', 'party', 'and', "don't", 'support', 'brexit?']	trust
651	1.29395E+18	2020-08-13T16:33:08.000Z		34	{'neg': 0.062, 'neu': 0.938, 'pos': 0.0, 'compound': -0.2732}	-0.2732	Negative	['40%', 'of', 'a-level', 'grades', 'downgraded', 'by', 'an', 'algorithm', 'that', 'targets', 'students', 'from', '"low', 'achieving"', 'schools.', 'this', 'disgraceful', 'government', 'of', 'old', 'etonians', 'kicks', 'state', 'school', 'students', 'in', 'the', 'teeth', 'and', 'all', 'round', 'the', 'schoolyard.']	negative
652	1.29395E+18	2020-08-13T16:31:26.000Z		21	{'neg': 0.0, 'neu': 1.0, 'pos': 0.0, 'compound': 0.0}	0	Neutral	['does', 'anyone', 'else', 'think', 'this', 'a-level', 'algorithm', 'should', 'be', 'published', 'so', 'people', 'can', 'see', 'how', "everyone's", 'actually', 'getting', 'graded?']	No emotion
653	1.29395E+18	2020-08-13T16:31:25.000Z		37	{'neg': 0.0, 'neu': 0.906, 'pos': 0.094, 'compound': 0.2732}	0.2732	Positive	['anecdotal', 'evidence', 'suggesting', 'a', 'substantial', 'number', 'of', 'rotherham', 'students', 'have', 'had', 'their', 'a-level', 'results', 'downgraded', 'by', 'the', 'tory', 'algorithm', 'approach.', "we'll", 'be', 'trying', 'to', 'gather', 'the', 'data', 'over', 'the', 'coming', 'days.', 'https://t.co/4dwrmpqzno']	anticipation
654	1.29395E+18	2020-08-13T16:31:05.000Z		16	{'neg': 0.0, 'neu': 1.0, 'pos': 0.0, 'compound': 0.0}	0	Neutral	['could', 'you', 'understand', 'the', 'a-level', 'grades', 'algorithm?', 'https://t.co/kfuzggp9p9', 'https://t.co/wezx6wuzmx']	No emotion
655	1.29395E+18	2020-08-13T16:29:43.000Z		52	{'neg': 0.045, 'neu': 0.814, 'pos': 0.14, 'compound': 0.6124}	0.6124	Positive	['https://t.co/pzdcfz9cb5', 'read', 'this,', 'including', 'the', 'quotes', 'from', 'ofqual.', 'they', "don't", 'even', 'try', 'to', 'deny', 'or', 'weasel', 'out', 'of', "what's", 'happened.', '"there', 'was', 'a', 'tendency', 'for', 'generosity', 'in', 'the', 'predictions"', 'based', 'on', 'what', 'you', 'credulous', 'puppets', 'other', 'than', 'that', 'this', 'is', 'just', 'what', 'you', '*want*…	positive
656	1.29395E+18	2020-08-13T16:27:18.000Z		40	{'neg': 0.041, 'neu': 0.766, 'pos': 0.193, 'compound': 0.7298}	0.7298	Positive	['a-level', 'results', '2020:', 'why', 'independent', 'schools', 'have', 'done', 'well', 'out', 'of', 'this', 'year�s', 'awarding', 'process', '-', 'fft', 'education', 'datalab', '&lt;', 'no', 'surprises', 'that', "england's", 'exam', 'algorithm', 'favours', 'the', 'private', 'school', 'sector', 'under', 'this', 'govt?', 'https://t.co/7agmejubjv']	trust
657	1.29395E+18	2020-08-13T16:25:56.000Z		50	{'neg': 0.187, 'neu': 0.706, 'pos': 0.107, 'compound': -0.5994}	-0.5994	Negative	['angry', 'for', 'all', 'of', 'the', 'poorer', 'kids', 'who', 'have', 'had', 'their', 'a-level', 'grades', 'decided', 'by', 'a', 'biased', 'algorithm', 'today.', 'all', 'i', 'keep', 'thinking', 'about', 'is', 'the', 'smart,', 'brilliant', 'people', 'i', 'went', 'to', 'school', 'with', 'in', 'west', 'bromwich', 'who', 'would', 'have', 'been', 'penalised', 'simply', 'for', 'our', 'schools', 'histor…	negative
658	1.29395E+18	2020-08-13T16:22:54.000Z		45	{'neg': 0.094, 'neu': 0.88, 'pos': 0.026, 'compound': -0.6124}	-0.6124	Negative	['but', 'this', "week's", 'news', 'that', 'a', 'government', 'generated', 'algorithm', 'has', 'systematically', 'downgraded', 'the', 'exam', 'results', 'for', 'up', 'to', '40%', 'of', 'english', 'a-level', 'students', '(high', 'school', 'leavers)', 'is', 'just', 'mind-boggling.', 'as', 'if', 'to', 'make', 'matters', 'worse,', 'the', 'reports', 'that', 'less-priveliged', 'students', 'were..']	fear
659	1.29395E+18	2020-08-13T16:22:05.000Z		41	{'neg': 0.195, 'neu': 0.671, 'pos': 0.134, 'compound': -0.4754}	-0.4754	Negative	['any', 'bets', 'that', 'a', 'number', 'of', 'public', 'school', 'pupils', 'who', 'are', 'completely', 'useless', 'individuals', 'and', 'would', 'normally', 'struggle', 'to', 'write', 'their', 'names', 'in', 'block', 'capitals', 'suddenly', 'gained', 'a?', 'grades', 'thanks', 'to', 'this', 'algorithm', 'while', 'high', 'fliers', 'in', 'state', 'schools', 'miss', 'out']	positive
660	1.29395E+18	2020-08-13T16:20:51.000Z		37	{'neg': 0.0, 'neu': 1.0, 'pos': 0.0, 'compound': 0.0}	0	Neutral	['hello,', 'everyone.', 'my', 'thoughts', 'on', 'a', 'level', 'results,', 'with', 'a', 'focus', 'on', 'the', 'ofqual', 'algorithm.', 'first', 'half', 'is', 'just', 'me', 'trying', 'to', 'understand', 'how', 'we', 'got', 'here.', 'second', 'half', 'is', 'about', 'the', 'algorithm.', 'https://t.co/fisy6nwuuq']	positive
661	1.29395E+18	2020-08-13T16:20:06.000Z		35	{'neg': 0.0, 'neu': 0.924, 'pos': 0.076, 'compound': 0.34}	0.34	Positive	['#johnson', 'insists', 'results', 'are', '"robust".', 'for', 'a', 'man', 'who', 'confessed', 'he', "hadn't", 'read', 'the', 'science', 'behind', '#covid19,', "what's", 'the', 'betting', 'he', 'has', 'read', 'how', 'the', 'a', 'level', 'algorithm', 'works?', 'https://t.co/1aza5plltl']	positive
662	1.29395E+18	2020-08-13T16:20:05.000Z		61	{'neg': 0.159, 'neu': 0.841, 'pos': 0.0, 'compound': -0.8907}	-0.8907	Negative	['so', 'i', 'know', 'it�s', 'a', 'day', 'or', 'two', 'late', 'for', 'me', 'to', 'rant', 'about', 'a', 'levels', 'but', 'tonight', 'i', 'decided', 'to', 'check', 'la', 'why', 'everyone', 'did', 'so', 'bad', 'for', 'a', 'levels', 'and', 'kima', 'they', 'used', 'a', 'biased', 'algorithm', 'to', 'mark', 'some', 'of', 'ours.', 'ya', 'tuhan', 'can', 'someone', 'make', 'a', 'petition', 'for', 'cambridge…	negative
663	1.29395E+18	2020-08-13T16:19:42.000Z		51	{'neg': 0.048, 'neu': 0.952, 'pos': 0.0, 'compound': -0.296}	-0.296	Negative	['just', 'be', 'made', 'aware', 'of', 'a', 'centre', 'running', 'a-level', 'pe', 'for', 'the', 'first', 'time', 'so,', 'therefore,', 'no', 'historical', 'data', 'in', 'the', 'department.', 'algorithm', 'threw', 'out', '1a*,', '1a,', '1b,', '1c,', '1d,', '1e', 'and', '1u', 'based', 'entirely', 'on', 'the', "teacher's", 'rank', 'order', 'of', 'the', '7-student', 'cohort.', 'https://t.co/msjswflycx']	trust
664	1.29395E+18	2020-08-13T16:19:37.000Z		37	{'neg': 0.129, 'neu': 0.807, 'pos': 0.064, 'compound': -0.3304}	-0.3304	Negative	['reports', 'of', 'govt', 'shambles', 'on', 'a-levels', 'suggest', 'algorithm', 'will', 'increase', 'inequality', '&amp;', 'hit', 'disadvantaged', 'kids', 'the', 'most.', 'and', 'williamson', 'warns', 'against', 'rising', 'above', 'your', 'station?!', 'you', 'couldn�t', 'make', 'it', 'up.', '#williamsonresign', 'https://t.co/1amo9xlg71']	negative
665	1.29395E+18	2020-08-13T16:19:23.000Z		23	{'neg': 0.0, 'neu': 1.0, 'pos': 0.0, 'compound': 0.0}	0	Neutral	['we', 'ask', 'the', 'government', 'to', 'fully', 'disclose', 'the', 'algorithm', 'used', 'for', '2020', 'a-level', 'grade', 'standardisation.', 'https://t.co/psjhm7wgld', '#alevelresults', '#alevels2020', '#alevelresults2020']	fear
666	1.29395E+18	2020-08-13T16:18:53.000Z		43	{'neg': 0.108, 'neu': 0.564, 'pos': 0.328, 'compound': 0.8981}	0.8981	Positive	['our', 'results', 'are', 'improving', 'gradually', '(not', 'crazily)', 'through', 'the', 'refinement', 'of', 'methods,', 'sharpening', 'of', 'teaching', 'and', 'better', 'guidance', 'to', 'better', 'select', 'a-level', 'subjects,', 'so', 'students', 'are', 'doing', 'better.', 'using', 'a', 'primitive', 'algorithm', 'that', 'fails', 'to', 'accept', 'improvement', 'is', 'bad', 'in', 'my', 'opinion…	positive
667	1.29395E+18	2020-08-13T16:18:53.000Z		43	{'neg': 0.108, 'neu': 0.564, 'pos': 0.328, 'compound': 0.8981}	0.8981	Positive	['our', 'results', 'are', 'improving', 'gradually', '(not', 'crazily)', 'through', 'the', 'refinement', 'of', 'methods,', 'sharpening', 'of', 'teaching', 'and', 'better', 'guidance', 'to', 'better', 'select', 'a-level', 'subjects,', 'so', 'students', 'are', 'doing', 'better.', 'using', 'a', 'primitive', 'algorithm', 'that', 'fails', 'to', 'accept', 'improvement', 'is', 'bad', 'in', 'my', 'opinion…	positive
668	1.29395E+18	2020-08-13T16:18:47.000Z		23	{'neg': 0.132, 'neu': 0.728, 'pos': 0.141, 'compound': 0.0498}	0.0498	Neutral	['don�t', 'worry', 'kids,', 'your', 'a-level', 'results', 'are', 'decided', 'by', 'an', 'incredibly', 'powerful', 'and', 'complex', 'algorithm.', 'the', 'algorithm:', 'https://t.co/9vpy2aaey9']	fear
669	1.29394E+18	2020-08-13T16:17:57.000Z		14	{'neg': 0.0, 'neu': 1.0, 'pos': 0.0, 'compound': 0.0}	0	Neutral	['a-level', 'students', 'getting', 'their', 'boris', 'algorithm', 'results,', '2020', '(colourized)', 'https://t.co/nc1qpocczj']	No emotion
670	1.29394E+18	2020-08-13T16:17:54.000Z		36	{'neg': 0.042, 'neu': 0.958, 'pos': 0.0, 'compound': -0.1027}	-0.1027	Negative	['mother', 'of', 'daughter', 'at', 'an', 'independent', 'school', 'says', 'it�s', 'not', 'accurate', 'to', 'say', 'indy', 'schools', 'haven�t', 'been', 'hit', 'hard', 'in', 'this', 'a-level', 'debacle.', 'urges', 'government', 'to', 'look', 'at', 'the', '�people', 'behind', 'the', 'algorithm�.']	negative
671	1.29394E+18	2020-08-13T16:17:40.000Z		42	{'neg': 0.08, 'neu': 0.862, 'pos': 0.058, 'compound': -0.2484}	-0.2484	Negative	['this', '#alevelresults', 'downgrade', 'some', 'results', 'algorithm', 'by', '#ofqual', 'is', 'utterly', 'stupid.', 'everyone', 'will', 'know', 'for', 'all', 'time', 'that', 'these', 'are', 'pandemic', 'results', 'and', 'will', 'treat', 'them', 'as', 'such.', 'i', 'dare', 'say', 'many', 'students', 'will', 'have', 'learned', 'more', 'because', 'of', 'the', 'lock', 'down.']	negative
672	1.29394E+18	2020-08-13T16:16:58.000Z		27	{'neg': 0.351, 'neu': 0.649, 'pos': 0.0, 'compound': -0.9254}	-0.9254	Negative	['i', 'am', 'absolutely', 'seething', 'with', 'anger', 'at', 'the', 'a-level', 'results', 'shitshow:', 'so', 'many', 'students', 'entirely', 'fucked', 'over', 'by', 'a', 'cruel,', 'classist', 'algorithm.', 'so', 'endlessly,', 'classically', 'tory.']	anger
673	1.29394E+18	2020-08-13T16:16:48.000Z		52	{'neg': 0.075, 'neu': 0.823, 'pos': 0.102, 'compound': 0.3527}	0.3527	Positive	['in', 'which', 'case,', "let's", 'examine', 'the', 'data', 'now', 'that', "it's", 'available.', 'how', 'many', 'fell', 'victim', 'to', 'the', 'algorithm', '(near', '40%?)', 'and', 'compare', 'with', 'the', 'impact', 'that', 'might', 'have', 'had', 'if', 'we', 'stuck', 'with', 'teachers', 'predicted', 'grades', '(a', '10%ish', 'increase', 'in', 'overall', 'performance?)', 'and', 'choose', 'the', …	negative
674	1.29394E+18	2020-08-13T16:16:48.000Z		39	{'neg': 0.0, 'neu': 0.857, 'pos': 0.143, 'compound': 0.6705}	0.6705	Positive	['i', 'know', 'my', 'students�', 'i', 'know', 'what', "they're", 'capable', 'of', 'way', 'more', 'than', 'any', 'government', 'algorithm.', 'so', 'do', 'me', 'a', 'favour,', 'sign', 'this', 'petition', 'and', 'tell', 'gavin', 'williamson', 'to', 'go', 'and', 'swivel', 'on', 'it.', 'https://t.co/kt2lbmbjwq']	fear
675	1.29394E+18	2020-08-13T16:16:27.000Z		54	{'neg': 0.172, 'neu': 0.788, 'pos': 0.039, 'compound': -0.7964}	-0.7964	Negative	['i', 'too', 'stuffed', 'up', 'my', 'a', 'levels', 'and', 'then', 'had', 'a', 'relatively', 'successful', 'career', 'so', 'it', "didn't", 'hold', 'me', 'back', 'hugely.', 'i', 'still', 'feel', 'the', 'shame', 'and', 'embarrassment', 'of', 'results', 'day', 'so', 'i', 'never', 'under', 'estimate', 'how', 'it', 'feels', 'but', 'ultimately', 'it', 'was', 'my', 'lack', 'of', 'work', 'at', 'fault', 'n…	negative
676	1.29394E+18	2020-08-13T16:15:43.000Z		32	{'neg': 0.195, 'neu': 0.65, 'pos': 0.155, 'compound': 0.1984}	0.1984	Positive	['now', "here's", 'a', 'shocker', '-', 'algorithm', 'benefited', 'richest', 'pupils', 'whilst', "'england", 'a-level', 'downgrades', 'hit', 'pupils', 'from', 'disadvantaged', 'areas', "hardest'.", 'god', 'our', 'class', 'system', 'in', 'this', 'country', 'stinks!!', 'https://t.co/coegf7bpdc']	trust
677	1.29394E+18	2020-08-13T16:15:40.000Z		16	{'neg': 0.0, 'neu': 1.0, 'pos': 0.0, 'compound': 0.0}	0	Neutral	['a-level', 'results', 'see', '39%', 'of', 'teacher', 'predicted', 'grades', 'downgraded', 'by', 'algorithm', 'https://t.co/wgvlbpfuxp']	trust
678	1.29394E+18	2020-08-13T16:15:20.000Z		36	{'neg': 0.059, 'neu': 0.822, 'pos': 0.119, 'compound': 0.2732}	0.2732	Positive	["'how", 'can', 'my', 'a-level', 'results', 'drop', 'six', 'grades?�:', 'student', 'with', 'dreams', 'to', 'become', 'a', 'doctor', 'now', 'dashed', 'among', 'many', 'feeling', 'demoralised', 'almost', '40%', 'of', 'results', 'have', 'been', 'downgraded', 'by', 'an', 'algorithm', 'https://t.co/uwqy580zha']	fear
679	1.29394E+18	2020-08-13T16:15:20.000Z		36	{'neg': 0.059, 'neu': 0.822, 'pos': 0.119, 'compound': 0.2732}	0.2732	Positive	["'how", 'can', 'my', 'a-level', 'results', 'drop', 'six', 'grades?�:', 'student', 'with', 'dreams', 'to', 'become', 'a', 'doctor', 'now', 'dashed', 'among', 'many', 'feeling', 'demoralised', 'almost', '40%', 'of', 'results', 'have', 'been', 'downgraded', 'by', 'an', 'algorithm', 'https://t.co/uwqy580zha']	fear
680	1.29394E+18	2020-08-13T16:14:32.000Z		43	{'neg': 0.114, 'neu': 0.776, 'pos': 0.11, 'compound': -0.0516}	-0.0516	Negative	['fighting', 'stigma', ':', 'a-levels:', "'dreams", 'ruined', 'by', 'an', "algorithm':", '...', 'of', 'pupils', 'opened', 'their', 'a-level', 'results', 'across', 'northern', 'ireland', 'on', 'thursday.', '...', 'we', 'have', 'had', 'teachers', 'dealing', 'with', 'children', 'who', 'have', 'had', 'their', 'dreams', '...', 'in', 'child', 'development', 'which', 'means', 'she�', 'https://t.co/ul74c…	anger
681	1.29394E+18	2020-08-13T16:14:32.000Z		43	{'neg': 0.114, 'neu': 0.776, 'pos': 0.11, 'compound': -0.0516}	-0.0516	Negative	['fighting', 'stigma', ':', 'a-levels:', "'dreams", 'ruined', 'by', 'an', "algorithm':", '...', 'of', 'pupils', 'opened', 'their', 'a-level', 'results', 'across', 'northern', 'ireland', 'on', 'thursday.', '...', 'we', 'have', 'had', 'teachers', 'dealing', 'with', 'children', 'who', 'have', 'had', 'their', 'dreams', '...', 'in', 'child', 'development', 'which', 'means', 'she�', 'https://t.co/ul74c…	anger
682	1.29394E+18	2020-08-13T16:13:20.000Z		55	{'neg': 0.189, 'neu': 0.717, 'pos': 0.094, 'compound': -0.7147}	-0.7147	Negative	['this', 'is', 'simply', 'not', 'good', 'enough??', 'what', 'use', 'is', 'a', 'free', 'appeals', 'process', 'if', "it's", 'flawed', 'and', 'unclear?', 'the', 'only', 'way', 'to', 'ensure', 'a-level', 'students', 'are', 'not', 'held', 'back', 'in', 'life', 'by', 'a', 'flawed', 'algorithm,', 'is', 'to', 'scrap', 'it.', 'we', 'stand', 'with', 'students', 'calling', 'on', 'to', 'use', 'teacher', 'gra…	trust
683	1.29394E+18	2020-08-13T16:13:16.000Z		27	{'neg': 0.0, 'neu': 0.862, 'pos': 0.138, 'compound': 0.4601}	0.4601	Positive	['about', 'to', 'join', 'on', 'talking', '#resultsday', '#resultsday2020', 'talking', 'about', 'the', 'impact', 'of', 'algorithm', 'on', 'young', 'adults', 'getting', '#alevels', 'today', 'in', '#north,', 'particularly', 'those', 'from', 'less', 'well', 'off']	positive
684	1.29394E+18	2020-08-13T16:12:59.000Z		65	{'neg': 0.15, 'neu': 0.734, 'pos': 0.116, 'compound': -0.3182}	-0.3182	Negative	['my', 'son,', 'your', 'school,', 'didn�t', 'fluff', 'his', 'a-levels.', 'he', 'didn�t', 'sit', 'them', '&amp;', 'was', 'downgraded', 'from', 'a*s', 'to', 'bs.', 'he', 'got', '11', 'a*', 'at', 'gcses.', 'top', 'places', 'lost.', 'told', 'to', 'appeal.', 'never', 'got', 'a', 'b', 'in', 'his', 'life.', 'many', 'like', 'him,', 'rich', 'or', 'poor.', 'you', 'might', 'have', 'messed', 'up,', 'they', '…	trust
685	1.29394E+18	2020-08-13T16:12:28.000Z		49	{'neg': 0.249, 'neu': 0.635, 'pos': 0.116, 'compound': -0.8176}	-0.8176	Negative	['i', 'feel', 'so', 'much', 'for', 'y11', 'and', 'y13�s.', 'no', 'algorithm', 'is', 'going', 'to', 'be', 'comprehensive', 'enough', 'to', 'not', 'lead', 'to', 'issues', '&amp;', 'exam', 'result', 'by', 'postcode', 'is', 'penalising', 'bright', 'children', 'who', 'have', 'fought', 'against', 'disadvantage', 'a-levels:', 'growing', 'anger', 'over', "'unfair'", 'results', 'this', 'year', 'https://t.…	positive
686	1.29394E+18	2020-08-13T16:12:05.000Z		54	{'neg': 0.054, 'neu': 0.864, 'pos': 0.082, 'compound': 0.3612}	0.3612	Positive	['in', 'the', 'uk,', 'a-level', 'results', 'can', 'define', 'your', 'whole', 'future.', 'not', 'just', 'what', 'uni', 'you', 'can', 'attend', 'but', 'what', 'subject', 'you', 'can', 'study', 'and', 'what', 'career', 'path', 'you', 'can', 'pursue.', "i'm", 'gutted', 'for', 'students', 'who', 'were', 'downgraded', 'bc', 'of', 'an', 'algorithm', 'and', 'lack', 'of', 'gov', 'trust', 'in', 'teachers.'…	positive
687	1.29394E+18	2020-08-13T16:11:38.000Z		50	{'neg': 0.0, 'neu': 0.93, 'pos': 0.07, 'compound': 0.5106}	0.5106	Positive	['they', 'took', 'away', "kids'", 'free', 'travel', 'in', 'london', "they've", 'downgraded', "pupils'", 'a-level', 'results', 'based', 'on', 'an', 'algorithm', 'that', 'reinforces', 'postcode', 'biases', 'and', 'structural', 'inequalities.', 'never', 'before', 'have', 'so', 'many', 'children', 'had', 'their', 'futures', 'taken', 'from', 'them', 'by', 'so', 'few.', 'how', 'do', 'people', 'defend',…	fear
688	1.29394E+18	2020-08-13T16:11:14.000Z		17	{'neg': 0.0, 'neu': 1.0, 'pos': 0.0, 'compound': 0.0}	0	Neutral	['everything', 'you', 'need', 'to', 'know', 'about', 'the', '"algorithm"', 'at', 'in', 'one', 'graphic.', '#oldschooltie', 'https://t.co/2trprburor']	No emotion
689	1.29394E+18	2020-08-13T16:09:06.000Z		21	{'neg': 0.0, 'neu': 1.0, 'pos': 0.0, 'compound': 0.0}	0	Neutral	['genuinely', 'feel', 'for', 'all', 'the', 'a-level', 'students', 'getting', 'their', 'results', 'today...boris�', 'new', 'algorithm', 'baffles', 'me', '??', 'https://t.co/dmht0dzaiq']	No emotion
690	1.29394E+18	2020-08-13T16:08:34.000Z		19	{'neg': 0.351, 'neu': 0.649, 'pos': 0.0, 'compound': -0.8253}	-0.8253	Negative	['dfe', 'algorithm', '�?d', 'cummings:', 'northern', 'school?', 'smell', 'of', 'failure.', 'mark', 'it', 'down.', 'shocking', 'lack', 'of', 'rigour', 'from', 'ofqual,', 'ironically.']	negative
691	1.29394E+18	2020-08-13T16:08:13.000Z		48	{'neg': 0.107, 'neu': 0.85, 'pos': 0.043, 'compound': -0.5204}	-0.5204	Negative	['my', 'twin', 'daughters,', 'between', 'them', 'were', 'down', 'graded', '11', 'grades', 'over', '3', 'a', 'levels', 'each', 'from', 'their', 'teacher', 'predicted', 'grades', 'meaning', 'both', 'have', 'now', 'lost', 'their', 'university', 'place,', 'how', 'can', 'this', 'be', 'fair?', 'how', 'can', 'an', 'algorithm', 'be', 'more', 'accurate', 'than', 'everyone', 'who', 'has', 'been', 'teaching…	positive
692	1.29394E+18	2020-08-13T16:08:06.000Z		32	{'neg': 0.0, 'neu': 1.0, 'pos': 0.0, 'compound': 0.0}	0	Neutral	["today's", 'a-level', '#results', 'across', '#england', 'reveal', '39.1%', 'of', 'students', 'were', 'downgraded', 'from', 'their', 'predicted', 'results', 'at', 'the', 'hands', 'of', 'an', 'algorithm.', 'what', 'are', 'your', 'thoughts?', '??', 'https://t.co/lckzskuaus']	No emotion
693	1.29394E+18	2020-08-13T16:07:23.000Z		44	{'neg': 0.0, 'neu': 0.787, 'pos': 0.213, 'compound': 0.8402}	0.8402	Positive	['has', 'said', 'it', 'has', 'taken', '�all', 'possible', 'steps', 'to', 'ensure', 'the', 'process', 'is', 'as', 'fair', 'as', 'it', 'can', 'be', 'and', 'that', '�where', 'possible�', 'it', 'had', 'designed', 'its', 'standardisation', 'algorithm', '�in', 'the', 'students�', 'favour�.', 'well', 'done', '#gavinwilliamson', 'we', 'applaud', 'you', '#saidnoteacherever', 'https://t.co/3r92che3vy']	positive
694	1.29394E+18	2020-08-13T16:06:26.000Z		27	{'neg': 0.109, 'neu': 0.891, 'pos': 0.0, 'compound': -0.4019}	-0.4019	Negative	['england', 'a-level', 'downgrades', 'hit', 'pupils', 'from', 'disadvantaged', 'areas', 'hardest.', 'analysis', 'also', 'shows', 'pupils', 'at', 'private', 'schools', 'benefited', 'most', 'from', 'algorithm.', 'who', 'knew?', 'https://t.co/2o6x0zkj6d']	anger
695	1.29394E+18	2020-08-13T16:06:14.000Z		41	{'neg': 0.063, 'neu': 0.845, 'pos': 0.092, 'compound': 0.0516}	0.0516	Positive	['england', 'a-level', 'downgrades', 'hit', 'pupils', 'from', 'disadvantaged', 'areas', 'hardest.', 'private', 'schools', 'pupils', 'benefited', 'most', 'from', 'algorithm.', 'private', 'schools', 'increased', 'the', 'proportion', 'of', 'students', 'achieving', 'top', 'grades', '�', 'a*', 'and', 'a', '�', 'twice', 'as', 'much', 'as', 'pupils', 'at', 'comprehensives.', 'https://t.co/2v5a2gcnok']	anger
696	1.29394E+18	2020-08-13T16:05:06.000Z		55	{'neg': 0.119, 'neu': 0.74, 'pos': 0.141, 'compound': 0.3056}	0.3056	Positive	['if', 'a', 'school', 'did', 'poorly', 'last', 'year', 'in', 'a', 'subject', 'but', 'the', 'predicted', 'grades', 'are', 'better', 'for', 'this', 'year.', 'the', 'the', 'algorithm', 'will', 'not', 'allow', 'this.most', 'students', 'a-level/gcse', 'fail', 'their', 'mocks,then', 'turn', 'it', 'around,get', 'better', 'prediction', 'grads.they', 'end', 'up', 'getting', 'the', 'prediction', 'grades', …	negative
697	1.29394E+18	2020-08-13T16:04:37.000Z		50	{'neg': 0.169, 'neu': 0.792, 'pos': 0.039, 'compound': -0.8299}	-0.8299	Negative	['my', 'understanding', 'of', 'the', 'a', 'level', 'algorithm:', '-', 'look', 'at', 'mocks', '-', 'look', 'at', 'past', 'results', 'of', 'school', '-', 'adjust', 'downwards', 'if', 'at', 'shit', 'school', 'because', '*if', 'you�d', 'finished', 'being', 'taught', 'your', 'course', 'there*', 'you�d', 'likely', 'do', 'worse', 'than', 'elsewhere', 'is', 'that', 'right?', 'does', 'it', 'seem', 'fair',…	trust
698	1.29394E+18	2020-08-13T16:03:41.000Z		53	{'neg': 0.193, 'neu': 0.592, 'pos': 0.215, 'compound': 0.1761}	0.1761	Positive	['yeah', '-', 'people', 'like', 'jc', '!', 'twat', 'but', 'i', 'failed', 'my', 'a', 'levels(fair', 'and', 'square', 'not', 'with', 'some', 'bloody', 'gov', 'algorithm', ')', 'and', 'in', 'normal', 'years', 'i', 'would', 'give', 'disappointed', 'students', 'a', 'bit', 'of', 'love', 'and', 'hope.', 'there', 'are', 'different', 'unexpected', 'paths', 'ahead', 'of', 'youxx', '(ps', 'i', 'drive', 'a',…	positive
699	1.29394E+18	2020-08-13T16:03:07.000Z		43	{'neg': 0.054, 'neu': 0.885, 'pos': 0.061, 'compound': 0.0772}	0.0772	Positive	['#breakingnews:', '39.1%', 'of', 'teacher', 'a-level', 'predictions', 'in', 'england', 'downgraded', 'by', 'algorithm.', 'young', 'students', 'under', 'pressure', 'to', 'perform', 'higher', 'are', 'left', 'at', 'the', 'mercy', 'of', 'an', 'algorithm.', 'the', 'consequences', 'could', 'be', 'too', 'much', 'to', 'bear', 'for', 'some.', 'https://t.co/tohbpyns4t', '#alevelresults']	positive
700	1.29394E+18	2020-08-13T16:02:36.000Z		48	{'neg': 0.115, 'neu': 0.676, 'pos': 0.209, 'compound': 0.5562}	0.5562	Positive	['well', 'done', 'to', 'all', 'the', 'brexiteers', 'who', 'voted', 'boris', 'into', 'government', '-', "i'm", 'sure', 'more', 'than', 'a', 'few', 'of', 'them', 'are', 'spending', 'the', 'day', 'consoling', 'their', 'heartbroken', 'children', 'who', 'have', 'had', 'their', 'a-levels', 'downgraded', 'thanks', 'to', "boris'", 'ridiculous', 'algorithm!', 'hope', 'brexit', 'was', 'worth', 'it', 'for',…	positive
701	1.29394E+18	2020-08-13T16:02:31.000Z		39	{'neg': 0.145, 'neu': 0.793, 'pos': 0.063, 'compound': -0.5423}	-0.5423	Negative	['evening', 'squire,', 'after', 'the', 'disastrous', 'impact', 'the', 'algorithm', 'has', 'had', 'on', 'local', 'a-level', 'results', 'and', 'presumably', 'will', 'have', 'on', "gcse's", 'next', 'week,', 'what', 'can', 'support', 'can', 'really', 'expect', 'if', 'professional', 'teacher', 'gradings', 'are', 'going', 'to', 'be', 'ignored?']	trust
702	1.29394E+18	2020-08-13T16:02:13.000Z		9	{'neg': 0.0, 'neu': 1.0, 'pos': 0.0, 'compound': 0.0}	0	Neutral	['does', 'the', 'a', 'in', 'a-level', 'now', 'mean', 'algorithm?']	No emotion
703	1.29394E+18	2020-08-13T16:01:57.000Z		47	{'neg': 0.153, 'neu': 0.706, 'pos': 0.141, 'compound': -0.1568}	-0.1568	Negative	['the', 'so-called', 'triple', 'lock', 'is', 'a', 'joke.', 'you', "can't", 'take', 'new', 'exams', 'without', 'losing', 'yo', 'place', 'for', 'the', 'current', 'year.', 'mock', 'results', "can't", 'ever', 'be', 'better', 'than', 'exams,', 'becoz', 'most', 'are', 'deliberately', 'meant', 'to', 'be', 'more', 'difficult.', 'that', 'leaves', 'only', "willamson's", '"clever"', 'algorithm']	negative
704	1.29394E+18	2020-08-13T16:01:45.000Z		37	{'neg': 0.087, 'neu': 0.737, 'pos': 0.176, 'compound': 0.34}	0.34	Positive	['follow', "today's", 'exam', 'result', 'fiasco,', 'i', 'have', 'it', 'on', 'good', 'authority', 'that', 'gavin', 'williamson', 'will', 'be', 'reviewing', 'the', 'ofqual', 'grade', 'algorithm', 'and', 'has', 'a', 'crack', 'team', 'standing-by', 'ready', 'to', 'adjust', 'it.', 'https://t.co/ndo3n5uukc']	trust
705	1.29394E+18	2020-08-13T16:01:28.000Z		44	{'neg': 0.0, 'neu': 0.854, 'pos': 0.146, 'compound': 0.7184}	0.7184	Positive	['thank', 'you.', 'i', 'do', 'have', 'concerns', 'and', 'questions:', 'for', 'the', 'sake', 'of', 'transparency,', 'which', 'company', 'or', 'companies', 'did', 'you', 'work', 'with', 'to', 'create', 'the', 'algorithm', 'used', 'to', 'reassess', 'the', 'grades', 'determined', 'by', 'teachers', 'and,', 'in', 'almost', '40%', 'of', 'cases,', 'downgrade', 'them?', '#alevelresults', '#alevels2020', '…	positive
706	1.29394E+18	2020-08-13T16:01:23.000Z		50	{'neg': 0.11, 'neu': 0.838, 'pos': 0.052, 'compound': -0.504}	-0.504	Negative	['it�s', 'not', 'the', 'exam', 'boards', 'it�s', 'fecking', 'ofqual', '(gov', 'related', 'obvs', '??)', 'they', 'seem', 'to', 'have', 'used', 'some', 'sort', 'of', 'algorithm', 'that', 'means', 'private', 'school', 'kids', 'did', 'better', 'than', 'they�ve', 'ever', 'done,', 'and', 'state', 'schools', 'have', 'lost', 'out', '??', 'even', 'though', 'we', 'spent', 'bloody', 'ages', 'predicting', 'a…	negative
707	1.29394E+18	2020-08-13T16:00:53.000Z		31	{'neg': 0.053, 'neu': 0.947, 'pos': 0.0, 'compound': -0.128}	-0.128	Negative	['by', 'overriding', 'teacher', 'judgements', 'with', 'a', 'statistical', 'algorithm', 'that', 'has', 'lowered', '40%', 'of', '#alevels', 'grades,', 'ofqual', 'has', 'sacrificed', 'fairness', 'on', 'the', 'altar', 'of', 'reproducing', 'social', 'hierarchy', '#alevelresults', 'https://t.co/nv45not647']	trust
708	1.29394E+18	2020-08-13T15:58:25.000Z		53	{'neg': 0.0, 'neu': 0.954, 'pos': 0.046, 'compound': 0.3313}	0.3313	Positive	['i', 'went', 'to', 'a', 'comprehensive', 'and', 'was', 'predicted', 'c', 'in', 'one', 'of', 'my', 'a', 'levels.', 'however,', 'i', 'realised', 'i', 'needed', 'to', 'up', 'my', 'game', 'for', 'the', 'real', 'exams.', 'accordingly', 'to', 'this', 'algorithm,', 'it', "isn't", 'possible', 'to', 'go', 'up', 'two', 'grades', 'unless', 'you', 'are', 'born', 'into', 'the', 'right', 'circumstances.', '??…	positive
709	1.29394E+18	2020-08-13T15:58:24.000Z		44	{'neg': 0.108, 'neu': 0.788, 'pos': 0.103, 'compound': -0.5001}	-0.5001	Negative	['thankfully', 'he', 'had', 'a', 'scribe', 'and', 'extra', 'time', 'so', 'he', 'navigated', 'it', 'and', 'got', 'good', 'results,', 'and', 'is', 'in', 'top', 'sets', 'at', 'high', 'school.', 'but', 'the', 'a', 'level', 'algorithm', 'would', 'downgrade', 'him', 'for', 'sen,', 'postcode', 'and', 'previous', 'use', 'of', 'fsm.', 'which', 'is', 'so', 'unfair.']	positive
710	1.29394E+18	2020-08-13T15:58:11.000Z		33	{'neg': 0.0, 'neu': 0.732, 'pos': 0.268, 'compound': 0.7783}	0.7783	Positive	['an', 'algorithm', 'has', 'downgraded', 'the', 'a-level', 'scores', 'given', 'to', 'uk', 'students', 'by', 'their', 'teachers.', 'here�s', 'to', 'hoping', 'the', 'legal', 'challenge', 'goes', 'forward', 'successfully', 'and', 'corrects', 'this', 'unfairness.', 'https://t.co/p9jzzdhsc7']	anger
711	1.29394E+18	2020-08-13T15:57:12.000Z		37	{'neg': 0.085, 'neu': 0.796, 'pos': 0.119, 'compound': 0.0772}	0.0772	Positive	['yeah', "you're", 'right.', 'i', 'remember', 'i', 'massively', 'outstripped', 'my', 'predicted', 'grades', 'when', 'i', 'did', 'my', 'a-levels', 'and', "i'm", '100%', 'sure', 'i', "would've", 'been', 'screwed', 'over', 'were', 'i', 'doing', 'them', 'today.', '"impartial', 'algorithm"', 'indeed.']	anger
712	1.29394E+18	2020-08-13T15:55:28.000Z		42	{'neg': 0.052, 'neu': 0.893, 'pos': 0.055, 'compound': 0.0258}	0.0258	Neutral	['creating', 'an', 'algorithm', 'that', 'ignores', 'individual', 'achievement', 'and', 'bases', 'your', 'a-level', 'grades', 'on', 'how', 'posh', 'your', 'school', 'is', 'is', 'basically', 'just', 'absolute', 'peak', 'tory', 'isn�t', 'it.', 'can�t', 'wait', 'for', 'them', 'to', 'announce', 'their', 'u-turn', 'at', '10pm', 'on', 'twitter']	trust
713	1.29394E+18	2020-08-13T15:54:56.000Z		45	{'neg': 0.12, 'neu': 0.825, 'pos': 0.054, 'compound': -0.5065}	-0.5065	Negative	['one', 'thing', 'i', 'find', 'interesting', 'is', 'that', 'this', 'fiasco', 'has', 'revealed', 'how', 'systematically', 'biased', 'a-level', 'grades', 'are', 'in', 'the', 'first', 'place,', 'in', 'that', 'the', 'previous', 'school', 'track', 'record', '(which', 'the', 'algorithm', 'is', 'correcting', 'to)', 'seems', 'heavily', 'correlated', 'with', 'class', 'size,', 'average', 'parental', 'incom…	negative
714	1.29394E+18	2020-08-13T15:53:42.000Z		43	{'neg': 0.23, 'neu': 0.646, 'pos': 0.125, 'compound': -0.7363}	-0.7363	Negative	['many', 'disadvantaged', 'students', 'have', 'been', 'deeply', 'affected', 'by', 'the', 'use', 'of', 'an', 'algorithm', 'this', 'year.', 'teachers', 'marks', 'in', 'this', 'unique', 'situation', 'should', 'hold', 'more', 'water.', 'hope', 'many', 'will', 'challenge', 'grades.', 'a-levels:', 'growing', 'anger', 'over', "'unfair'", 'results', 'this', 'year', 'https://t.co/ykph7jeid2']	anger
715	1.29394E+18	2020-08-13T15:51:22.000Z		35	{'neg': 0.0, 'neu': 1.0, 'pos': 0.0, 'compound': 0.0}	0	Neutral	['as', 'there', 'are', 'vast', 'data', 'on', 'predicted', 'and', 'real', 'grades', 'in', '2019', '&amp;', 'previous', 'years', 'did', 'check', 'their', 'a-level', 'algorithm', 'for', 'accuracy?', 'govt', 'has', 'had', '5', 'months', 'to', 'do', 'this.', 'https://t.co/okaqw9iegs']	trust
716	1.29394E+18	2020-08-13T15:50:54.000Z		37	{'neg': 0.039, 'neu': 0.84, 'pos': 0.121, 'compound': 0.4767}	0.4767	Positive	['a-level', 'results:', 'why', 'are', 'universities', 'being', 'hard-line', 'wrt', 'predicted', 'vs', 'algorithm', 'whilst', 'they', 'are', 'fully', 'aware', 'that', 'students', 'will', 'be', 'filtered', 'out', 'during', 'the', 'first', 'year.', 'make', 'it', 'appear', 'harder,', 'to', 'create', 'a', 'greater', 'demand.']	positive
717	1.29394E+18	2020-08-13T15:49:08.000Z		26	{'neg': 0.199, 'neu': 0.801, 'pos': 0.0, 'compound': -0.7733}	-0.7733	Negative	['a-level', 'why', 'is', 'the', 'government', 'intent', 'on', '"ripping', 'off', '"', 'everyone?', 'now', "it's", 'a-level', 'students,', 'our', 'future!!', 'what', 'the', 'hell', 'is', 'an', 'algorithm', 'anyway??']	fear
718	1.29394E+18	2020-08-13T15:49:07.000Z		47	{'neg': 0.062, 'neu': 0.832, 'pos': 0.106, 'compound': 0.3182}	0.3182	Positive	['also', 'a', 'disgrace', '=', 'one', 'child', 'in', 'an', 'improving', 'school', 'being', 'awarded', 'an', 'e', 'grade', 'simply', 'because', 'the', 'algorithm', 'said', 'there', 'had', 'to', 'be', 'one', 'e', 'grade', 'based', 'on', 'previous', 'years', 'results.', "it's", 'beyond', 'scandalous.these', 'are', 'real', 'people,', 'not', 'just', 'numbers', 'on', 'a', 'spreadsheet.', '#alevelresult…	positive
719	1.29394E+18	2020-08-13T15:49:00.000Z		42	{'neg': 0.151, 'neu': 0.803, 'pos': 0.046, 'compound': -0.5967}	-0.5967	Negative	['ofqual', 'need', 'to', 'release', 'the', 'official', 'algorithm/quota', 'they', 'used', 'to', 'decide', 'this', 'years', '#alevelresults', 'i', 'demand', 'an', 'explanation', 'as', 'to', 'why', 'they', 'think', 'certain', 'students', 'are', 'not', 'as', 'intelligent', 'as', 'our', 'mocks,', 'teacher', 'predictions', 'and', 'ucas', 'application', 'proved', 'us', 'to', 'be']	trust
720	1.29394E+18	2020-08-13T15:48:11.000Z		14	{'neg': 0.0, 'neu': 1.0, 'pos': 0.0, 'compound': 0.0}	0	Neutral	['when', 'ofqual', 'publishes', 'the', 'algorithm,', 'then', 'we', 'can', 'see', 'exactly', 'where', 'the', 'deficiencies', 'lie.']	anger
721	1.29394E+18	2020-08-13T15:48:09.000Z		26	{'neg': 0.106, 'neu': 0.787, 'pos': 0.106, 'compound': 0.0}	0	Neutral	['england', 'a-level', 'downgrades', 'hit', 'pupils', 'from', 'disadvantaged', 'areas', 'hardest.', 'analysis', 'also', 'shows', 'that', 'students', 'from', 'private', 'schools', 'benefitted', 'most', 'from', 'algorithm.', 'https://t.co/ij4rwlos88']	anger
722	1.29394E+18	2020-08-13T15:48:01.000Z		44	{'neg': 0.091, 'neu': 0.808, 'pos': 0.101, 'compound': 0.1298}	0.1298	Positive	['thanks', 'nick,', 'and', 'agreed.', 'the', 'ib', 'organisation', 'seems', 'to', 'have', 'been', 'particularly', 'intransigent', '-', 'the', 'norweigian', 'government', 'is', 'taking', 'action', 'against', 'them', 'for', 'their', 'algorithm', 'nonsense.', 'very', 'tough', 'to', 'explain', 'to', 'an', '18', 'year', 'old', 'that', 'they', "can't", 'study', 'medicine', 'because', '"computer', 'says…	positive
723	1.29394E+18	2020-08-13T15:47:53.000Z		29	{'neg': 0.296, 'neu': 0.613, 'pos': 0.091, 'compound': -0.8418}	-0.8418	Negative	['#results2020', '..', 'i�m', '53yrs', 'old,', '38yrs', 'a', 'tory', 'voter,', 'but', 'with', 'one', 'swoop', 'your', 'algorithm', 'means', 'i�ll', 'never', 'vote', 'again.', 'hopes', 'and', 'dreams', 'shattered!', 'what', 'an', 'unfair', 'shambles']	negative
724	1.29394E+18	2020-08-13T15:46:43.000Z		35	{'neg': 0.0, 'neu': 0.823, 'pos': 0.177, 'compound': 0.6868}	0.6868	Positive	['has', 'consistently', 'outperformed', 'and', 'other', 'top', 'north', 'london', 'instituons', 'what', 'have', 'ofqual&amp;', 'dfe', 'done', 'to', 'students', 'at', 'this', 'academically', 'selective', 'state', 'school?', 'please', 'can', 'you', 'share', 'your', 'algorithm.', 'what', 'an', 'earth', 'have', 'you', 'done?']	trust
725	1.29394E+18	2020-08-13T15:46:10.000Z		32	{'neg': 0.071, 'neu': 0.805, 'pos': 0.124, 'compound': 0.4137}	0.4137	Positive	['how', 'to', 'read', 'this?', 'independent', 'schools', 'gamed', 'the', 'predictions', 'massively', 'more', 'effectively?', 'ofqual', 'algorithm', 'was', 'deeply', 'biased?', 'independent', 'school', 'pupils', 'somehow', 'bucked', 'trends', 'to', 'an', 'historic', 'extent?', 'hmm.', 'https://t.co/kjo5xiqr0k']	trust
726	1.29394E+18	2020-08-13T15:45:49.000Z		9	{'neg': 0.3, 'neu': 0.7, 'pos': 0.0, 'compound': -0.4588}	-0.4588	Negative	['it�s', 'a', 'world', 'beating', 'a', 'level', 'algorithm', '#alevelfiasco']	fear
727	1.29394E+18	2020-08-13T15:43:11.000Z		28	{'neg': 0.105, 'neu': 0.895, 'pos': 0.0, 'compound': -0.4019}	-0.4019	Negative	['tory', 'software', 'fix.', '"analysis', 'also', 'shows', 'pupils', 'at', 'private', 'schools', 'benefited', 'most', 'from', 'algorithm"', 'england', 'a-level', 'downgrades', 'hit', 'pupils', 'from', 'disadvantaged', 'areas', 'hardest', 'https://t.co/fqfvgecaie']	anger
728	1.29394E+18	2020-08-13T15:41:44.000Z		49	{'neg': 0.0, 'neu': 0.857, 'pos': 0.143, 'compound': 0.7351}	0.7351	Positive	['we', 'ranked', 'them', 'by', 'cohort,', 'ie', 'all', 'classes', 'combined.', 'just', 'looked', 'the', 'algorithm', 'up,', 'it', 'is', 'true', 'for', 'cohorts', 'less', 'than', '5', 'which', 'would', 'explain', 'seemingly', 'random', 'swings', 'in', 'certain', 'subjects,', 'e.g', 'music.', 'i�d', 'say', 'the', 'type', 'of', 'school', 'is', 'still', 'factored', 'in,', 'which', 'isn�t', 'acceptabl…	positive
729	1.29394E+18	2020-08-13T15:41:29.000Z		17	{'neg': 0.0, 'neu': 1.0, 'pos': 0.0, 'compound': 0.0}	0	Neutral	['is', 'anyone', 'investigating', 'who', 'developed', 'the', 'algorithm', 'for', 'ofqual?', 'in', 'unrelated', '(old)', 'news....', 'https://t.co/iz4k2bmzqc']	No emotion
730	1.29394E+18	2020-08-13T15:40:43.000Z		55	{'neg': 0.167, 'neu': 0.802, 'pos': 0.031, 'compound': -0.7906}	-0.7906	Negative	['when', 'the', 'government', 'are', 'saying', 'they', 'can', 'use', 'data', 'to', 'get', 'us', 'out', 'of', 'the', 'coming', 'crises,', 'this', 'is', 'what', 'they', 'seem', 'to', 'forget.', 'data', 'science', 'is', 'a', 'tool,', 'it', 'can', 'solve', 'your', 'problems', 'or', 'you', 'can', 'cut', 'someone�s', 'fingers', 'off', 'cause', 'you�re', 'using', 'it', 'wrong.', 'a-level', 'algorithm', …	negative
731	1.29394E+18	2020-08-13T15:40:26.000Z		48	{'neg': 0.116, 'neu': 0.884, 'pos': 0.0, 'compound': -0.6705}	-0.6705	Negative	['i', 'spoke', 'to', 'state', 'schools', 'kids', 'who', 'feel', 'the', 'exam', 'results', 'algorithm', 'has', 'unfairly', 'penalised', 'them.', 'one', 'student', 'i', 'spoke', 'to', 'missed', 'his', 'offer', 'for', 'lse', 'because', 'of', 'a', 'grade', 'reduction.', '"[i�ve]', 'been', 'rejected', 'by', 'all', '[universities]', 'because', 'of', 'exams', 'i', 'never', 'did."', 'https://t.co/4o8qbcb…	negative
732	1.29394E+18	2020-08-13T15:39:41.000Z		46	{'neg': 0.076, 'neu': 0.703, 'pos': 0.221, 'compound': 0.893}	0.893	Positive	['so', "'fixing", "it'", 'by', 'massaging', 'the', 'data', 'so', 'poor', 'and', 'working', 'class', 'kids', 'do', 'worse', 'is', 'ok?', 'i', 'take', 'your', 'point', 'but', 'neither', 'this', 'algorithm,', 'mocks', 'or', 'teacher', 'expectations', 'are', 'reliable', 'predictors', 'of', 'grades.', 'would', 'you', 'agree?', 'do', 'you', 'know', 'an', 'alternative?', 'love', 'your', 'work', 'btw.', …	positive
733	1.29394E+18	2020-08-13T15:38:50.000Z		23	{'neg': 0.0, 'neu': 1.0, 'pos': 0.0, 'compound': 0.0}	0	Neutral	['i', 'don�t', 'think', 'the', 'grades', 'are', 'able', 'to', 'go', 'down', 'any', 'further', 'after', 'your', 'world', 'class', 'algorithm', 'has', 'already', 'done', 'the', 'job']	positive
734	1.29393E+18	2020-08-13T15:38:03.000Z		39	{'neg': 0.16, 'neu': 0.84, 'pos': 0.0, 'compound': -0.743}	-0.743	Negative	["'england", 'a-level', 'downgrades', 'hit', 'pupils', 'from', 'disadvantaged', 'areas', "hardest'", "'analysis", 'show', 'pupils', 'at', 'independent', 'schools', 'benefited', 'most', 'from', "algorithm'", 'do', 'bears', 'shit', 'in', 'the', 'woods?', 'the', 'algorithm', 'was', 'set', 'up', 'specifically', 'to', 'do', 'this.', 'https://t.co/dfqksbffb9']	anger
735	1.29393E+18	2020-08-13T15:36:37.000Z		50	{'neg': 0.1, 'neu': 0.768, 'pos': 0.132, 'compound': 0.2225}	0.2225	Positive	['i', 'even', 'worse', 'as', 'ed', 'and', 'ofqual', 'are', 'passing', 'the', 'buck', 'to', 'teachers', 'and', 'heads', 'to', 'handle', 'appeals', 'with', 'students', 'and', 'then', 'spend', 'time', 'preparing', 'and', 'submitting', 'them!', 'it', 'is', 'both', 'repeat', 'and', 'onerous', 'work', 'and', 'plays', 'against', 'someone', 'else�s', 'faceless', 'algorithm.', 'just', 'like', 'vovid', 'mo…	negative
736	1.29393E+18	2020-08-13T15:34:44.000Z		59	{'neg': 0.165, 'neu': 0.835, 'pos': 0.0, 'compound': -0.8579}	-0.8579	Negative	['my', "friend's", 'bro', 'can', 'no', 'longer', 'study', 'medicine', 'bc', 'of', 'the', 'algorithm', ':(', 'i', 'was', 'bad', 'at', 'a', 'levels', 'bc', "i'm", 'not', 'a', '"regurgitate', 'everything', 'you', 'know', 'in', '2', 'hours"', 'kind', 'of', 'person', 'and', 'i', 'worked', 'so', 'hard', 'to', 'barely', 'scrape', 'an', 'a', 'the', '2nd', 'time.', "can't", 'imagine', 'having', 'an', 'alg…	positive
737	1.29393E+18	2020-08-13T15:33:29.000Z		64	{'neg': 0.044, 'neu': 0.956, 'pos': 0.0, 'compound': -0.3736}	-0.3736	Negative	['we', 'have', 'a', 'student', 'who', 'received', '9', 'grade', '9�s', 'and', '2', 'a*s', 'gcse.', 'he', 'was', 'predicted', 'a*a*a*', 'a-level', 'and', 'received', 'abb', 'instead.', 'one', 'of', 'the', 'bs', 'is', 'because', 'no', 'one', 'at', 'the', 'school', 'had', 'ever', 'received', 'an', 'a*', 'in', 'chem', 'at', 'our', 'school.', 'so', 'of', 'course', 'he', 'had', 'to', 'be', 'downgraded'…	positive
738	1.29393E+18	2020-08-13T15:33:10.000Z		13	{'neg': 0.0, 'neu': 1.0, 'pos': 0.0, 'compound': 0.0}	0	Neutral	['i', 'just', 'thought', 'that', 'you', 'were', 'being', 'prescient', 'about', 'the', 'ofqual', 'algorithm,', 'danny.']	anticipation
739	1.29393E+18	2020-08-13T15:33:07.000Z		30	{'neg': 0.0, 'neu': 0.848, 'pos': 0.152, 'compound': 0.6124}	0.6124	Positive	['the', 'algorithm', 'in', 'relation', 'to', 'a', 'levels', 'is', 'like', 'financial', 'markets', 'in', 'relation', 'to', 'the', 'economy', 'is', 'like', 'government', 'policy', 'in', 'relation', 'to', 'public', 'opinion', 'all', 'totally', 'out', 'of', 'sync.']	trust
740	1.29393E+18	2020-08-13T15:33:02.000Z		36	{'neg': 0.0, 'neu': 0.88, 'pos': 0.12, 'compound': 0.4767}	0.4767	Positive	['ofqual�s', 'algorithm', 'adjusted', 'the', 'grades', 'predicted', 'by', 'teachers', 'based', 'on', 'information', 'including', 'students�', 'prior', 'attainment', 'and', 'schools�', 'historic', 'results.', 'what', 'about', 'the', 'schools,', 'leaders', 'and', 'middle', 'leaders', 'that', 'made', 'significant', 'improvements?', 'https://t.co/xzk5cvnxrr']	positive
741	1.29393E+18	2020-08-13T15:31:53.000Z		14	{'neg': 0.0, 'neu': 0.875, 'pos': 0.125, 'compound': 0.25}	0.25	Positive	['is', 'there', 'any', 'information', 'about', 'who', 'created', 'the', 'algorithm', '-', 'did', 'ofqual', 'outsource', 'its', 'production?']	positive
742	1.29393E+18	2020-08-13T15:31:41.000Z		42	{'neg': 0.051, 'neu': 0.835, 'pos': 0.113, 'compound': 0.3997}	0.3997	Positive	['there', 'was', 'a', 'tendency', 'for', 'some', 'more', 'generosity', 'to', 'be', 'there', 'in', 'the', 'predictions', 'for', 'students', 'from', 'lower', 'socioeconomic', 'status', 'backgrounds.', 'no', 'bias', 'though,', 'apparently.', 'i', 'wonder', 'how', 'my', 'a', 'levels', 'would', 'have', 'looked', 'running', 'through', 'this', 'algorithm.', 'https://t.co/ldvxsdultr']	positive
743	1.29393E+18	2020-08-13T15:31:29.000Z		40	{'neg': 0.138, 'neu': 0.862, 'pos': 0.0, 'compound': -0.6978}	-0.6978	Negative	['absolutely.', 'it', 'is', 'not', 'fair', 'at', 'all.', 'if', 'they', 'had', 'under', 'achieved', 'in', 'the', 'exam,', "that's", 'one', 'thing...', 'but', 'to', 'be', '"downgraded"', 'by', 'an', 'algorithm', 'because', 'of', 'your', 'ks2', 'sats', 'or', 'last', "year's", "students'", 'performance', 'is', 'just', 'unacceptable..!']	positive
744	1.29393E+18	2020-08-13T15:29:10.000Z		25	{'neg': 0.119, 'neu': 0.881, 'pos': 0.0, 'compound': -0.4019}	-0.4019	Negative	['england', 'a-level', 'downgrades', 'hit', 'pupils', 'from', 'disadvantaged', 'areas', 'hardest.', 'analysis', 'also', 'shows', 'pupils', 'at', 'private', 'schools', 'benefited', 'most', 'from', 'algorithm', 'https://t.co/akhrvbwcml']	anger
745	1.29393E+18	2020-08-13T15:27:48.000Z		28	{'neg': 0.13, 'neu': 0.551, 'pos': 0.318, 'compound': 0.8176}	0.8176	Positive	['the', 'whole', 'a', 'level', 'algorithm', 'favouring', 'rich', 'kids', 'over', 'poor', 'kids', 'is', 'a', 'perfect', 'example', 'of', 'the', 'wonders', 'of', 'biased', 'artificial', 'intelligence', 'we', 'have', 'to', 'look', 'forward', 'to']	positive
746	1.29393E+18	2020-08-13T15:27:13.000Z		50	{'neg': 0.0, 'neu': 0.963, 'pos': 0.037, 'compound': 0.2023}	0.2023	Positive	['you', 'need', 'to', 'urgently', 'admit', 'that', 'the', 'a', 'level', 'algorithm', 'has', 'proved', 'to', 'be', 'incorrect.', 'why', 'should', 'a', 'scottish', 'student', 'with', 'matching/inferior', 'cags', 'be', 'allowed', 'to', 'take', 'my', "son's", 'uni', 'place', 'due', 'to', 'an', 'algorithm?', 'do', 'the', 'right', 'thing', 'now', 'and', 'let', 'the', 'cag', 'form', 'part', 'of', 'tripl…	trust
747	1.29393E+18	2020-08-13T15:27:12.000Z		25	{'neg': 0.119, 'neu': 0.881, 'pos': 0.0, 'compound': -0.4019}	-0.4019	Negative	['england', 'a-level', 'downgrades', 'hit', 'pupils', 'from', 'disadvantaged', 'areas', 'hardest', 'analysis', 'also', 'shows', 'pupils', 'at', 'private', 'schools', 'benefited', 'most', 'from', 'algorithm', 'https://t.co/mgvgdare9i']	anger
748	1.29393E+18	2020-08-13T15:26:22.000Z		27	{'neg': 0.147, 'neu': 0.853, 'pos': 0.0, 'compound': -0.6062}	-0.6062	Negative	['analysis', 'also', 'shows', 'pupils', 'at', 'private', 'schools', 'benefited', 'most', 'from', 'algorithm', '??', 'no!', 'really????', 'england', 'a-level', 'downgrades', 'hit', 'pupils', 'from', 'disadvantaged', 'areas', 'hardest', 'https://t.co/ahdzadafwj']	anger
749	1.29393E+18	2020-08-13T15:25:20.000Z		35	{'neg': 0.132, 'neu': 0.744, 'pos': 0.124, 'compound': -0.0865}	-0.0865	Negative	['have', 'they', 'published', 'the', 'dodgy', 'algorithm', 'yet?', 'both', 'my', 'boys', 'got', 'downgraded', '(big', 'state', '6th', 'form', '-', 'also', 'very', 'angry.', 'usually', 'does', 'exceptionally', 'well).', 'looks', 'like', 'that', 'ofqual', 'didn�t', 'even', 'follow', 'the', 'supposed', 'algorithm', 'properly....']	anger
750	1.29393E+18	2020-08-13T15:25:10.000Z		43	{'neg': 0.0, 'neu': 0.902, 'pos': 0.098, 'compound': 0.6767}	0.6767	Positive	['has', 'published', 'details', 'of', 'the', 'algorithm', 'used', 'for', '#alevelresults?', 'this', 'would', 'be', 'best', 'practice.', 'gdpr', 'already', 'gives', 'every', 'single', 'student', 'the', 'right', 'to', 'review', 'of', "'s", 'decisions', 'by', 'a', 'human', 'being.', 'students', 'should', 'note', 'that.', 'was', 'there', 'a', 'dpia', 'seen', 'by', 'ico?', '//cc']	positive
751	1.29393E+18	2020-08-13T15:24:32.000Z		39	{'neg': 0.117, 'neu': 0.82, 'pos': 0.063, 'compound': -0.3182}	-0.3182	Negative	['we', 'have', 'forgotten', 'the', 'poor', 'students', 'who', 'were', 'due', 'to', 'take', 'the', 'alternative', 'to', 'a-levels:', 'the', 'international', 'baccalaureate.', 'their', 'results', 'were', 'calculated', 'randomly', 'based', 'on', 'some', 'unpublished', 'algorithm.', 'many', 'students', 'were', 'awarded', 'grades', 'significantly', 'below', 'their', 'predicted', 'grades.']	negative
752	1.29393E+18	2020-08-13T15:24:10.000Z		44	{'neg': 0.0, 'neu': 0.856, 'pos': 0.144, 'compound': 0.5494}	0.5494	Positive	["here's", 'a', 'really', 'good', 'critique', 'of', 'the', 'handling', 'of', 'the', 'situation', 'in', 'england', 'regarding', 'algorithm-generated', 'a-level', 'results', '(scotland', 'took', 'a', 'different', 'approach', 'to', 'awarding', 'grades', 'which', 'created', 'a', 'separate', 'but', 'not', 'dissimilar', 'situation):https://t.co/gnkis7qu80', '(h/t', 'emma', 'deraze)']	positive
753	1.29393E+18	2020-08-13T15:24:10.000Z		44	{'neg': 0.0, 'neu': 0.856, 'pos': 0.144, 'compound': 0.5494}	0.5494	Positive	["here's", 'a', 'really', 'good', 'critique', 'of', 'the', 'handling', 'of', 'the', 'situation', 'in', 'england', 'regarding', 'algorithm-generated', 'a-level', 'results', '(scotland', 'took', 'a', 'different', 'approach', 'to', 'awarding', 'grades', 'which', 'created', 'a', 'separate', 'but', 'not', 'dissimilar', 'situation):https://t.co/gnkis7qu80', '(h/t', 'emma', 'deraze)']	positive
754	1.29393E+18	2020-08-13T15:23:59.000Z		45	{'neg': 0.0, 'neu': 1.0, 'pos': 0.0, 'compound': 0.0}	0	Neutral	["it's", 'bound', 'to', 'be', 'in', 'the', 'hands', 'of', 'ofqual', 'and', 'sqa,', 'or', 'for', 'the', 'most', 'part.', 'it', "doesn't", 'seem', 'to', 'line', 'up', 'though', 'how', 'under', 'performing', 'schools', 'grades', 'are', 'dropped.', 'also,', 'there', 'must', 'be', 'some', 'sort', 'of', 'government', 'algorithm', 'that', 'dropped', 'the', 'grades']	negative
755	1.29393E+18	2020-08-13T15:23:47.000Z		32	{'neg': 0.0, 'neu': 1.0, 'pos': 0.0, 'compound': 0.0}	0	Neutral	['because', 'of', 'the', 'coronavirus,', 'everyone', 'who', 'was', 'supposed', 'to', 'be', 'taking', 'their', 'a-level', '(pre-university)', 'exams', 'are', 'getting', 'grades', 'based', 'on', 'predictions', 'from', 'their', 'teacher', 'and', 'a', 'school', 'board', 'algorithm', 'instead.']	trust
756	1.29393E+18	2020-08-13T15:23:44.000Z		49	{'neg': 0.0, 'neu': 0.853, 'pos': 0.147, 'compound': 0.7522}	0.7522	Positive	['i�d', 'like', 'to', 'think', 'this', 'isn�t', 'true', 'but', 'it', 'is', 'marginally', 'better', 'than', 'different', 'adjustments', 'for', 'different', 'types', 'of', 'school.', 'have', 'you', 'any', 'evidence', 'of', 'this?', 'only', 'asking', 'because', 'cohorts', 'would', 'be', 'over', '5,', 'there�s', 'not', 'actually', 'any', 'way', 'the', 'algorithm', 'could', 'factor', 'in', 'class', 's…	trust
757	1.29393E+18	2020-08-13T15:22:19.000Z		40	{'neg': 0.246, 'neu': 0.647, 'pos': 0.107, 'compound': -0.8098}	-0.8098	Negative	['are', 'you', 'awear', 'that', 'school', 'across', 'the', 'uk', 'use', 'mocks', 'for', 'different', 'reasons?', 'some', 'use', 'it', 'for', 'confidence', 'some', 'use', 'it', 'to', 'scare.', 'how', 'can', 'this', 'be', 'fair', 'on', 'pupils?', 'the', '#ofqual', 'algorithm', 'has', 'disadvantaged', 'many', 'people.', 'totally', 'unfair!', '#alevelresults']	fear
758	1.29393E+18	2020-08-13T15:20:47.000Z		50	{'neg': 0.303, 'neu': 0.66, 'pos': 0.037, 'compound': -0.9477}	-0.9477	Negative	['the', 'a-level', 'results', 'fiasco', 'brings', 'to', 'bear', 'two', 'problems.', 'a)', 'structural', 'inequality', 'and', 'b)', 'algorithms', 'are', 'dumb.', 'if', 'you', 'put', 'shit', 'in,', 'you', 'get', 'shit', 'out.', 'trying', 'to', 'make', 'a', 'system', 'fair', 'using', 'an', 'algorithm', 'will', 'not', 'work', 'if', 'the', 'algorithm', 'simulates', 'the', "system's", 'inherent', 'lack…	negative
759	1.29393E+18	2020-08-13T15:20:45.000Z		35	{'neg': 0.081, 'neu': 0.874, 'pos': 0.045, 'compound': -0.3008}	-0.3008	Negative	['here', 'are', 'two', 'incredibly', 'unsurprising', 'sentences', 'from', 'a', 'guardian', 'article:', 'england', 'a-level', 'downgrades', 'hit', 'pupils', 'from', 'disadvantaged', 'areas', 'hardest', 'analysis', 'also', 'shows', 'pupils', 'at', 'private', 'schools', 'benefited', 'most', 'from', 'algorithm', 'https://t.co/2qulzl9tqn']	anger
760	1.29393E+18	2020-08-13T15:19:29.000Z		26	{'neg': 0.0, 'neu': 1.0, 'pos': 0.0, 'compound': 0.0}	0	Neutral	['*when', 'they', 'did', 'their', 'gcses.', 'the', 'a-level', 'grades', 'were', 'dictated', 'by', 'algorithm', 'and', 'any', 'work', 'the', 'students', 'did', 'during', 'their', 'time', 'at', 'brampton', 'was', 'irrelevant']	negative
761	1.29393E+18	2020-08-13T15:18:20.000Z		32	{'neg': 0.116, 'neu': 0.884, 'pos': 0.0, 'compound': -0.5692}	-0.5692	Negative	['absolutely!', 'but', 'equally,', 'when', 'a', 'state,', 'non-selective,', 'non-privileged', 'school�s', 'history', 'of', 'achievement', 'in', 'a', 'subject', 'is', 'utterly', 'ignored', 'in', 'ofqual', 'algorithm,', 'it', 'makes', 'you', 'wonder', 'what', 'is', 'going', 'in?']	positive
762	1.29393E+18	2020-08-13T15:18:03.000Z		16	{'neg': 0.203, 'neu': 0.797, 'pos': 0.0, 'compound': -0.4215}	-0.4215	Negative	["ofqual's", 'algorithm', 'checking', 'private', 'school', 'kids', 'mock', 'grades', 'and', 'teacher', 'predictions.', 'https://t.co/9fnz6d7bo4']	trust
763	1.29393E+18	2020-08-13T15:16:44.000Z		35	{'neg': 0.086, 'neu': 0.867, 'pos': 0.047, 'compound': -0.3527}	-0.3527	Negative	['if', 'the', 'algorithm', 'chosen', 'materially', 'affects', 'someone�s', 'life', 'chances', 'in', 'a', 'totally', 'arbitrary', 'way', 'i', 'wonder', 'if', 'they', 'have', 'a', 'case', 'to', 'take', 'and', 'to', 'court', 'for', 'damages?', 'is', 'this', 'another', 'case', 'gor', 'and', '?']	fear
764	1.29393E+18	2020-08-13T15:16:40.000Z		3	{'neg': 0.636, 'neu': 0.364, 'pos': 0.0, 'compound': -0.5423}	-0.5423	Negative	['fuck', 'your', 'algorithm']	No emotion
765	1.29393E+18	2020-08-13T15:16:00.000Z		46	{'neg': 0.192, 'neu': 0.808, 'pos': 0.0, 'compound': -0.7761}	-0.7761	Negative	['#alevel', '#resultsday2020', ':', 'our', 'ceo', 'lj', 'rawlings', 'has', 'said', '"it', 'is', 'simply', 'unacceptable', 'that', 'students', 'who', 'have', 'worked', 'so', 'hard', 'these', 'last', 'two', 'years', 'have', 'their', 'next', 'steps', 'and', 'that', 'hard', 'work', 'undermined', 'by', 'an', 'algorithm."', 'read', 'more', 'here:', 'https://t.co/voudevjvgn', 'https://t.co/x4qcjxkdhn']	negative
766	1.29393E+18	2020-08-13T15:15:44.000Z		13	{'neg': 0.0, 'neu': 1.0, 'pos': 0.0, 'compound': 0.0}	0	Neutral	['just', 'discovered', 'the', 'uk', 'governments', 'a-level', 'exam', 'algorithm....', 'https://t.co/pbifb44bri']	No emotion
767	1.29393E+18	2020-08-13T15:13:17.000Z		49	{'neg': 0.1, 'neu': 0.71, 'pos': 0.19, 'compound': 0.7616}	0.7616	Positive	["ofqual's", '"algorithm"', '??????', '-', 'are', 'you', 'rich?', 'do', 'you', 'go', 'to', 'a', 'private', 'school?', 'congratulations!', 'aaa,', 'your', 'place', 'at', 'oxbridge', 'is', 'confirmed', '-', 'are', 'you', 'poor?', 'do', 'you', 'go', 'to', 'a', 'state', 'school', 'and', 'live', 'in', 'a', 'deprived', 'area?', 'downgraded', '2', 'grades,', 'you', 'good-for-nothing', 'scum.', 'welcome'…	trust
768	1.29393E+18	2020-08-13T15:12:59.000Z		38	{'neg': 0.045, 'neu': 0.818, 'pos': 0.137, 'compound': 0.5905}	0.5905	Positive	['explain', 'how', 'the', 'ofqual', 'algorithm', 'manages', 'to', 'downgrade', 'school', 'assessment', 'of', 'aab', 'to', 'bbc', 'please?', 'do', 'the', 'decent', 'thing', 'and', 'follow', 'scotland�s', 'example', 'to', 'do', 'justice', 'to', 'this', 'years', 'a', 'level', 'students', 'who', 'have', 'worked', 'so', 'hard']	trust
769	1.29393E+18	2020-08-13T15:12:39.000Z		25	{'neg': 0.124, 'neu': 0.876, 'pos': 0.0, 'compound': -0.4019}	-0.4019	Negative	['england', 'a-level', 'downgrades', 'hit', 'pupils', 'from', 'disadvantaged', 'areas', 'hardest.analysis', 'also', 'shows', 'pupils', 'at', 'private', 'schools', 'benefited', 'most', 'from', 'algorithm', 'https://t.co/ribi0zqwjn']	anger
770	1.29393E+18	2020-08-13T15:12:26.000Z		15	{'neg': 0.123, 'neu': 0.877, 'pos': 0.0, 'compound': -0.2411}	-0.2411	Negative	['historic', 'performance', 'and', 'sociodemographic', 'indicators,', 'perhaps?', 'unless', 'publish', 'the', 'algorithm', 'we', 'wont', 'know', 'for', 'sure.']	anticipation
771	1.29393E+18	2020-08-13T15:09:48.000Z		45	{'neg': 0.075, 'neu': 0.925, 'pos': 0.0, 'compound': -0.5267}	-0.5267	Negative	['a-level', 'and', 'gcses', 'grades.', 'because', 'they', 'weren�t', 'able', 'to', 'sit', 'their', 'exams', 'they', 'used', 'an', 'algorithm', 'system', 'to', 'give', 'them', 'their', 'grades', 'and', '40%', 'of', 'student', 'have', 'theirs', 'decreased.', 'people', 'with', 'predicted', 'aaa', 'down', 'to', 'bcc', 'because', 'of', 'the', 'area', 'they', 'live.', 'disgusting']	fear
772	1.29393E+18	2020-08-13T15:09:46.000Z		25	{'neg': 0.119, 'neu': 0.881, 'pos': 0.0, 'compound': -0.4019}	-0.4019	Negative	['england', 'a-level', 'downgrades', 'hit', 'pupils', 'from', 'disadvantaged', 'areas', 'hardest', 'analysis', 'also', 'shows', 'pupils', 'at', 'private', 'schools', 'benefited', 'most', 'from', 'algorithm', 'https://t.co/ml2nabu5n8']	anger
773	1.29393E+18	2020-08-13T15:09:06.000Z		41	{'neg': 0.073, 'neu': 0.865, 'pos': 0.062, 'compound': -0.128}	-0.128	Negative	['the', 'dept', 'of', 'education', 'and', 'ofqual', 'knew', 'about', 'this', '4', 'months', 'ago.', 'they', 'designed', 'a', 'moderating', 'algorithm', 'that', 'favoured', 'smaller', 'schools', '(mostly', 'private).', 'they', 'had', 'four', 'months', 'to', 'test', 'their', 'algorithm', 'to', 'check', 'it', 'worked', 'properly;', 'they', 'failed', 'to', 'do', 'so.']	No emotion
774	1.29393E+18	2020-08-13T15:08:00.000Z		52	{'neg': 0.127, 'neu': 0.702, 'pos': 0.171, 'compound': 0.5574}	0.5574	Positive	['my', 'heart', 'goes', 'out', 'to', "caroline's", 'daughter', 'and', 'every', 'other', 'student', 'robbed', 'of', 'fair', 'a-levels', 'because', 'a', 'flawed', 'algorithm', 'was', 'used', 'to', 'award', 'grades.', 'all', 'that', 'hard', 'work', 'from', 'students', 'and', 'teachers', 'brushed', 'to', 'one', 'side.', "it's", 'a', 'scandal.', 'what', 'if', 'this', 'was', 'your', 'child,', '?', 'htt…	positive
775	1.29393E+18	2020-08-13T15:06:45.000Z		19	{'neg': 0.198, 'neu': 0.802, 'pos': 0.0, 'compound': -0.4939}	-0.4939	Negative	['if', 'the', 'a', 'level', 'algorithm', 'used', 'is', 'biased', 'against', 'low', 'income', 'areas,', 'is', 'this', 'grounds', 'to', 'sue', 'for', 'discrimination?']	negative
776	1.29393E+18	2020-08-13T15:03:10.000Z		41	{'neg': 0.114, 'neu': 0.714, 'pos': 0.172, 'compound': 0.3806}	0.3806	Positive	["it's", 'clear', 'that', 'the', '"algorithm"', 'used', 'to', 'regrade', 'a', 'levels', 'this', 'year', 'has', 'disadvantaged', 'capable', 'working', 'class', 'students', 'while', 'benefiting', 'pupils', 'in', 'the', '"independent"', 'sector.', 'there', 'is', 'no', 'better', 'contemporary', 'example', 'of', 'systemic', 'privilege', 'at', 'work.', 'https://t.co/mwkwjzxyma']	positive
777	1.29393E+18	2020-08-13T15:02:11.000Z		16	{'neg': 0.261, 'neu': 0.739, 'pos': 0.0, 'compound': -0.5574}	-0.5574	Negative	['i', 'bet', 'there�s', 'no', 'algorithm.', 'so', 'he', 'doesn�t', 'get', 'direct', 'blame', '-', '�computer', 'sayz', '�no��.']	anger
778	1.29393E+18	2020-08-13T15:01:44.000Z		42	{'neg': 0.049, 'neu': 0.848, 'pos': 0.103, 'compound': 0.34}	0.34	Positive	['the', 'algorithm', "isn't", 'applied', 'to', 'classes', 'under', '5', 'students.', 'guess', 'which', 'schools', 'can', 'afford', 'to', 'have', 'small', 'classes.', 'guess', 'which', 'schools', 'have', 'no', 'choice', 'because', 'of', 'a', 'critically', 'underfunded', 'system', 'to', 'have', 'huge', 'classes.', 'the', 'government', 'is', 'plainly', 'favouring', 'the', 'privalaged.']	surprise
779	1.29393E+18	2020-08-13T15:00:34.000Z		48	{'neg': 0.156, 'neu': 0.801, 'pos': 0.043, 'compound': -0.7783}	-0.7783	Negative	['i', 'thought', 'barnard', 'castle', 'was', 'this', "government's", 'black', 'wednesday', 'moment,', 'but', 'a-level', 'fiasco', 'could', 'top', 'it.', 'if', 'the', 'algorithm', '(and', 'education', 'secretary)', 'survive', 'into', 'next', 'week,', 'and', 'you', 'add', 'in', '65,000+', 'excess', 'covid', 'deaths,', 'a', 'million', 'job', 'losses,', 'second-wave', 'lockdowns,', 'uk', 'is', 'a', '…	negative
780	1.29393E+18	2020-08-13T14:59:41.000Z		23	{'neg': 0.0, 'neu': 0.798, 'pos': 0.202, 'compound': 0.6486}	0.6486	Positive	['apparently', 'know', 'students', 'better', 'than', 'their', 'teachers', 'and', 'futures', 'can', 'be', 'determined', 'by', 'an', '#algorithm', 'sort', 'it', 'out', 'these', 'kids', 'are', 'voters', 'now.']	positive
781	1.29392E+18	2020-08-13T14:58:35.000Z		42	{'neg': 0.2, 'neu': 0.702, 'pos': 0.097, 'compound': -0.5499}	-0.5499	Negative	['the', '2020', 'change', 'here', '(due', 'to', 'algorithm?)', 'seems', 'upsettingly', 'unfair.', 'but', 'the', 'reminder', 'of', 'the', 'gap', 'that', 'already', 'existed', 'in', '2019', 'is', 'pretty', 'exhausting.', 'england', 'a-level', 'downgrades', 'hit', 'pupils', 'from', 'disadvantaged', 'areas', 'hardest', 'https://t.co/s5ohddn1jt', 'https://t.co/gjedqmqzyp']	negative
782	1.29392E+18	2020-08-13T14:57:37.000Z		46	{'neg': 0.108, 'neu': 0.892, 'pos': 0.0, 'compound': -0.5574}	-0.5574	Negative	['outrageous.', 'this', 'from', ':', 'the', 'reason', 'public/private', 'schools', 'have', 'seen', 'a', 'higher', 'rise', 'in', 'a/a*s', 'may', 'be', 'due', 'to', 'smaller', 'class', 'sizes,', 'therefore', 'not', 'being', 'subject', 'to', 'the', 'same', 'algorithm', "that's", 'negatively', 'affected', 'the', 'results', 'of', 'so', 'many', 'today.', 'https://t.co/l5s84tjy3y']	surprise
783	1.29392E+18	2020-08-13T14:56:57.000Z		51	{'neg': 0.145, 'neu': 0.808, 'pos': 0.047, 'compound': -0.6369}	-0.6369	Negative	['seeing', 'the', 'total', 'ba**s-up', 'of', '2020', 'a-level', 'results', 'takes', 'me', 'back', 'to', 'my', 'own,', 'albeit', 'long', 'ago.', 'all', 'that', 'learning,', 'study,', 'revision,', 'stress', '&amp;', 'sleeplessness,', 'the', 'exams,', 'then', 'results,', 'only', 'to', 'find', 'them', 'downgraded', 'and', 'one�s', 'promised', 'uni', 'place', 'lost', 'to', 'an', 'algorithm.', 'i', 'ju…	positive
784	1.29392E+18	2020-08-13T14:55:43.000Z		17	{'neg': 0.0, 'neu': 0.857, 'pos': 0.143, 'compound': 0.3612}	0.3612	Positive	["it's", 'not', 'based', 'on', 'anything', 'like', 'that,', 'have', 'you', 'looked', 'at', 'how', 'the', 'algorithm', 'actually', 'works?']	No emotion
785	1.29392E+18	2020-08-13T14:55:30.000Z		42	{'neg': 0.094, 'neu': 0.906, 'pos': 0.0, 'compound': -0.6046}	-0.6046	Negative	['the', 'effect', 'of', "'s", 'algorithm', 'should', 'have', 'been', 'known', 'to', 'for', 'months.', 'he', 'should', 'have', 'acted', 'months', 'ago', 'not', '48hrs', 'before', 'the', 'grades', 'are', 'given', 'to', 'students', 'who', 'are', 'the', 'real', 'casualty', 'in', 'this.', '???watch', '�s', 'interview', 'on', 'https://t.co/kakfw0kcbl']	fear
786	1.29392E+18	2020-08-13T14:55:15.000Z		37	{'neg': 0.144, 'neu': 0.856, 'pos': 0.0, 'compound': -0.6369}	-0.6369	Negative	['it', 'is', 'unfair', 'to', 'use', 'an', 'algorithm', 'to', 'determine', 'our', "children's", 'a-levels', 'grades', 'which', 'apply', 'location', 'and', 'historical', 'grades', 'from', 'the', 'school/college', 'and', 'ignores', 'their', "teachers'", 'predictive', 'grades.', 'our', "children's", 'future', 'is', 'mortgaged.']	anger
787	1.29392E+18	2020-08-13T14:53:39.000Z		19	{'neg': 0.251, 'neu': 0.749, 'pos': 0.0, 'compound': -0.6908}	-0.6908	Negative	['is', 'there', 'an', 'algorithm', 'that', 'calculates', 'whether', 'labour', 'voting', 'areas', 'are', 'the', 'worst', 'affected', 'by', 'the', 'a', 'levels', 'debacle?']	fear
788	1.29392E+18	2020-08-13T14:52:42.000Z		17	{'neg': 0.0, 'neu': 1.0, 'pos': 0.0, 'compound': 0.0}	0	Neutral	['does', 'anyone', 'know', 'if', 'there', 'is', 'a', 'postcode', 'element', 'to', 'the', "govt's", 'a-level', 'prediction', 'algorithm?', '?']	anticipation
789	1.29392E+18	2020-08-13T14:51:48.000Z		47	{'neg': 0.059, 'neu': 0.881, 'pos': 0.059, 'compound': 0.0}	0	Neutral	['...', 'i', 'will', 'be', 'fascinated', 'to', 'learn', 'what', 'on', 'earth', 'went', 'wrong', 'with', 'the', 'a', 'levels', '-', 'centre-assessed', 'grades', 'of', 'b', 'and', 'c,', 'actuals', 'of', 'e', 'and', 'u!', 'was', 'there', 'something', 'in', 'the', 'algorithm', 'that', 'about', 'distance', 'learning,', 'despite', 'their', 'record', 'of', 'higher', 'than', 'avg', 'grades,', 'or', 'what…	positive
790	1.29392E+18	2020-08-13T14:51:26.000Z		49	{'neg': 0.053, 'neu': 0.821, 'pos': 0.126, 'compound': 0.5859}	0.5859	Positive	['i', 'remember', 'being', 'so', 'nauseous', 'the', 'morning', 'i', 'got', 'my', 'a-level', '#results', 'i', "couldn't", 'bring', 'myself', 'to', 'eat', 'breakfast.', 'can', 'barely', 'imagine', 'the', 'extra', 'stress', 'young', 'people', 'have', 'gone', 'through', 'today', '(and', 'last', 'week)', 'thanks', 'to', 'some', 'algorithm', 'that', "they've", 'had', 'dictate', 'their', 'success,', 'or…	positive
791	1.29392E+18	2020-08-13T14:49:38.000Z		49	{'neg': 0.151, 'neu': 0.773, 'pos': 0.076, 'compound': -0.6428}	-0.6428	Negative	['we', 'have', 'a', 'student', 'like', 'this.', 'one', 'of', 'the', 'best', 'students', 'we', 'have', 'ever', 'had,', 'denied', 'by', 'one', 'grade', 'because', 'of', 'the', 'algorithm.', 'he', 'was', 'on', 'course', 'to', 'be', 'our', 'first', 'ever', 'student', 'to', 'go', 'to', '(school', 'established', '1963).', 'we', 'will', 'appeal,', 'but', 'the', 'injustice', 'is', 'hard', 'to', 'take.']	negative
792	1.29392E+18	2020-08-13T14:49:31.000Z		13	{'neg': 0.0, 'neu': 0.8, 'pos': 0.2, 'compound': 0.4576}	0.4576	Positive	['more', 'interested', 'in', 'a', 'jr', 'against', 'the', 'blatantly', 'discriminatory', 'algorithm', 'used', 'by', 'tbh']	positive
793	1.29392E+18	2020-08-13T14:48:05.000Z		24	{'neg': 0.192, 'neu': 0.762, 'pos': 0.046, 'compound': -0.5927}	-0.5927	Negative	['ofqual', 'be', 'pretending', 'they', 'made', 'a', 'fancy', 'ass', 'algorithm', 'but', 'the', 'only', 'thing', 'they', 'did', 'is', 'get', 'the', "teacher's", 'predictions', 'and', 'lower', 'them']	negative
794	1.29392E+18	2020-08-13T14:46:55.000Z		9	{'neg': 0.0, 'neu': 1.0, 'pos': 0.0, 'compound': 0.0}	0	Neutral	['i', 'thought', 'ofqual', 'came', 'up', 'with', 'the', 'algorithm', 'tho']	anticipation
795	1.29392E+18	2020-08-13T14:46:51.000Z		20	{'neg': 0.0, 'neu': 1.0, 'pos': 0.0, 'compound': 0.0}	0	Neutral	['istg', 'if', 'whatever', 'algorithm', 'they', 'used', 'for', 'a', 'levels', 'has', 'been', 'used', 'for', 'the', 'gcses', 'i', 'will', 'be', 'passing', 'away']	No emotion
796	1.29392E+18	2020-08-13T14:46:28.000Z		11	{'neg': 0.318, 'neu': 0.682, 'pos': 0.0, 'compound': -0.4215}	-0.4215	Negative	['ofqual�s', 'algorithm', 'based', 'off', 'mock', 'results:', 'https://t.co/xadpk81tuk']	No emotion
797	1.29392E+18	2020-08-13T14:44:19.000Z		41	{'neg': 0.129, 'neu': 0.816, 'pos': 0.055, 'compound': -0.4696}	-0.4696	Negative	['is', 'this', 'fair,', 'victora?', 'the', 'official', '22-page', 'advice', 'document', 'being', 'issued', 'to', 'pupils', 'today', 'makes', 'no', 'mention', 'of', 'the', 'option', 'of', 'mock', 'grades', 'being', 'used', 'to', 'replace', 'grades', 'calculated', 'by', 'algorithm.', 'why', 'is', 'this', 'not', 'included?', 'https://t.co/ee5z78sawh']	positive
798	1.29392E+18	2020-08-13T14:43:35.000Z		17	{'neg': 0.0, 'neu': 0.763, 'pos': 0.237, 'compound': 0.4767}	0.4767	Positive	['a-levels', '2020:', 'who', 'are', 'the', 'grade-adjusting', "algorithm's", 'winners', 'and', 'losers?�', 'https://t.co/yvuq80zf9l']	No emotion
799	1.29392E+18	2020-08-13T14:43:35.000Z		17	{'neg': 0.0, 'neu': 0.763, 'pos': 0.237, 'compound': 0.4767}	0.4767	Positive	['a-levels', '2020:', 'who', 'are', 'the', 'grade-adjusting', "algorithm's", 'winners', 'and', 'losers?�', 'https://t.co/yvuq80zf9l']	No emotion
800	1.29392E+18	2020-08-13T14:42:26.000Z		42	{'neg': 0.246, 'neu': 0.68, 'pos': 0.074, 'compound': -0.7645}	-0.7645	Negative	['i', 'vividly', 'remember', 'how', 'gut-wrenchingly', 'nervous', 'before', 'getting', 'my', 'a-level', 'results.', 'feel', 'sorry', 'for', 'many', 'students', 'devastated', 'by', 'this', 'bizarre', 'algorithm', 'grading', 'today.', 'if', 'conservatism', 'supposedly', 'is', 'to', 'enable', 'individual', 'choices', '&amp;', 'reward', 'hardwork,', 'what', 'happened', 'made', 'a', 'total', 'mockery.…	negative
801	1.29392E+18	2020-08-13T14:41:37.000Z		32	{'neg': 0.085, 'neu': 0.82, 'pos': 0.095, 'compound': 0.0772}	0.0772	Positive	['familiar', 'headlines', '-', 'different', 'country', '"england\'s', 'a-level', 'downgrades', 'hits', 'school', 'pupils', 'from', 'disadvantaged', 'areas', 'hardest.', 'analysis', 'also', 'shows', 'pupils', 'at', 'independent', 'schools', 'benefit', 'most', 'from', 'the', 'algorithm."', 'https://t.co/kvks6ciw2m']	trust
802	1.29392E+18	2020-08-13T14:41:23.000Z		50	{'neg': 0.056, 'neu': 0.784, 'pos': 0.16, 'compound': 0.7178}	0.7178	Positive	['i', 'have', 'a', 'little', 'coffeeshop', 'i', 'employ', 'young', 'folk', 'who', 'are', 'doing', 'gcses,', 'a', 'levels,', 'some', 'go', 'to', 'college', 'and', 'some', 'to', 'uni.', 'i', 'have', 'to', 'say', 'regardless', 'of', 'grades', "they're", 'amazing,', 'an', 'asset', 'to', 'any', 'business', 'and', 'much', 'more', 'capable', 'than', 'the', 'government', 'algorithm', 'that', 'screwed', '…	negative
803	1.29392E+18	2020-08-13T14:40:17.000Z		41	{'neg': 0.115, 'neu': 0.733, 'pos': 0.152, 'compound': 0.163}	0.163	Positive	['are', 'we', 'surprised?', 'did', 'anyone', 'carry', 'out', 'an', 'equalities', 'impact', 'assessment', 'on', 'the', 'a', 'level', 'algorithm', 'which', 'discriminated', 'against', 'poorer', 'children', 'from', 'disadvantaged', 'schools.', 'what', 'does', 'office', 'for', 'fair', 'access', 'make', 'of', 'it?', 'asks', 'well', 'did', 'they?', 'https://t.co/mu1pk1rrax']	trust
804	1.29392E+18	2020-08-13T14:39:50.000Z		21	{'neg': 0.13, 'neu': 0.87, 'pos': 0.0, 'compound': -0.4019}	-0.4019	Negative	['the', 'uk', 'government', 'ensured', 'the', 'a-level', 'results', 'algorithm', 'exacerbated', 'class', 'divisions', 'which', 'is', 'evil', 'but', 'that�s', 'what', 'tories', 'do']	fear
805	1.29392E+18	2020-08-13T14:39:47.000Z		27	{'neg': 0.15, 'neu': 0.85, 'pos': 0.0, 'compound': -0.4715}	-0.4715	Negative	['england', 'a-level', 'downgrades', 'hit', 'pupils', 'from', 'disadvantaged', 'areas', 'hardest', 'https://t.co/gynbbq00io', '-', 'disgraceful', 'but', 'not', 'surprising', '-', 'i', 'think', 'the', 'algorithm', 'was', 'designed', 'to', 'achieve', 'that']	anger
806	1.29392E+18	2020-08-13T14:39:05.000Z		34	{'neg': 0.078, 'neu': 0.922, 'pos': 0.0, 'compound': -0.4215}	-0.4215	Negative	['normally,', 'these', 'algorithms', 'would', 'be', 'constructed', 'by', 'looking', 'at', 'the', 'past', 'performance', 'of', 'the', 'school.', 'that', 'would', 'be', 'slow', 'for', 'these', 'jokers', 'who', 'appear', 'to', 'based', 'their', 'algorithm', 'on', 'the', 'prejudices', 'held', 'by', 'ofqual.']	trust
807	1.29392E+18	2020-08-13T14:38:16.000Z		28	{'neg': 0.0, 'neu': 0.83, 'pos': 0.17, 'compound': 0.5994}	0.5994	Positive	['have', 'you', 'seen', 'this', 'from', 'ofqual', '?', 'the', 'biggest', 'beneficiaries', 'from', 'the', 'a', 'level', 'result', 'algorithm', 'was', 'independent', 'schools.', 'what', 'a', 'surprise', 'from', 'the', 'tories.', 'https://t.co/dfqj1qknyr']	positive
808	1.29392E+18	2020-08-13T14:37:13.000Z		33	{'neg': 0.0, 'neu': 1.0, 'pos': 0.0, 'compound': 0.0}	0	Neutral	['2020', 'a-level', 'results', 'reveal', 'a', 'further', 'decline', 'in', 'students', 'studying', 'art', 'and', 'design', '-', 'read', 'our', 'analysis', 'of', 'the', 'data', 'and', 'the', 'algorithm', 'controversy', 'here', 'https://t.co/mwmadjw9bz', 'https://t.co/kmfgholk0q']	negative
809	1.29392E+18	2020-08-13T14:36:51.000Z		44	{'neg': 0.144, 'neu': 0.782, 'pos': 0.074, 'compound': -0.5106}	-0.5106	Negative	['pupils', 'from', 'disadvantaged', 'backgrounds', 'have', 'been', 'worst', 'hit', 'by', 'the', 'process', 'used', 'to', 'award', 'a-level', 'grades', 'in', 'england', 'this', 'year,', 'while', 'pupils', 'at', 'independent', 'schools', 'benefited', 'the', 'most.', 'so', 'what', 'sort', 'of', 'algorithm', 'is', 'that', '(hint:', 'a', '#tory', 'one...)', 'https://t.co/l8f1nycio8']	anger
810	1.29392E+18	2020-08-13T14:35:33.000Z		49	{'neg': 0.052, 'neu': 0.827, 'pos': 0.121, 'compound': 0.5574}	0.5574	Positive	["what's", 'amazing', 'is', 'ofqual', 'has', 'been', 'around', 'a', 'long', 'time,', 'and', 'these', 'problems', 'are', 'obvious.', 'i', 'wonder', 'whether', 'they', 'put', 'much', 'engineering', 'into', 'the', 'algorithm', '&amp;', 'whether', "they'd", 'like', 'to', 'publish', 'it?', 'i', 'bet', "it's", 'poorly', 'written', 'and', 'inappropriate', 'for', 'the', 'essential', 'requirement', 'of', …	positive
811	1.29392E+18	2020-08-13T14:35:16.000Z		18	{'neg': 0.239, 'neu': 0.761, 'pos': 0.0, 'compound': -0.6597}	-0.6597	Negative	['people', 'saying', 'the', 'a-level', 'algorithm', 'is', 'fucked', '-', 'it', 'did', 'exactly', 'what', 'they', 'wanted', 'https://t.co/3sb03akopc']	No emotion
812	1.29392E+18	2020-08-13T14:33:44.000Z		37	{'neg': 0.224, 'neu': 0.731, 'pos': 0.045, 'compound': -0.8524}	-0.8524	Negative	['a', 'levels', 'dropped', 'aaa*', 'to', 'bbc!', 'my', '18yr', 'olds', "'distrusted", "'", 'teachers', 'are', 'in', 'tears', 'for', 'their', 'students!', 'your', 'region', 'more', 'important', 'than', 'actual', 'achievement?', 'you', 'say', 'results', 'are', 'credible?', 'more', 'than', 'angry!!', '#algorithm', '#alevelresults', '#alevel', '#letdown', '#unequality']	positive
813	1.29392E+18	2020-08-13T14:33:16.000Z		31	{'neg': 0.17, 'neu': 0.529, 'pos': 0.301, 'compound': 0.5719}	0.5719	Positive	['a-levels', '2020', 'winners', 'and', 'losers', '-', 'disadvantaged', 'students', 'hit', 'hardest', 'by', 'algorithm', 'changes', 'while', 'private', 'schools', 'enjoy', 'largest', 'boost', 'in', 'top', 'grades', 'w/', 'https://t.co/f2ww5kf0ke', 'https://t.co/vkhtiqihw0']	trust
814	1.29392E+18	2020-08-13T14:33:16.000Z		31	{'neg': 0.17, 'neu': 0.529, 'pos': 0.301, 'compound': 0.5719}	0.5719	Positive	['a-levels', '2020', 'winners', 'and', 'losers', '-', 'disadvantaged', 'students', 'hit', 'hardest', 'by', 'algorithm', 'changes', 'while', 'private', 'schools', 'enjoy', 'largest', 'boost', 'in', 'top', 'grades', 'w/', 'https://t.co/f2ww5kf0ke', 'https://t.co/vkhtiqihw0']	trust
815	1.29392E+18	2020-08-13T14:33:08.000Z		29	{'neg': 0.194, 'neu': 0.806, 'pos': 0.0, 'compound': -0.7184}	-0.7184	Negative	['ah', 'i', 'see', '-', 'a', '#poverty', 'based', '#algorithm', '.', 'genuine', 'question', '-', 'how/why', 'could', 'that', 'happen?', '�england', 'a-level', 'downgrades', 'hit', 'pupils', 'from', 'disadvantaged', 'areas', 'hardest�.', '#alevelresults', 'https://t.co/pakqftsynw']	anger
816	1.29392E+18	2020-08-13T14:33:01.000Z		41	{'neg': 0.208, 'neu': 0.792, 'pos': 0.0, 'compound': -0.69}	-0.69	Negative	['and', 'students', 'from', 'low', 'socioeconomic', 'background', 'schools', 'have', 'been', 'disproportionately', 'downgraded.', 'ofqual', 'days', 'there', 'is', 'no', 'evidence', 'of', 'systematic', 'bias.', 'this', 'is', 'the', 'evidence!', 'the', 'algorithm', 'has', 'exposed', 'and', 'widened', 'the', 'bias', 'in', 'our', 'entire', 'educational', 'system.', 'https://t.co/hyb9j5giuu']	negative
817	1.29392E+18	2020-08-13T14:32:42.000Z		44	{'neg': 0.068, 'neu': 0.932, 'pos': 0.0, 'compound': -0.4576}	-0.4576	Negative	['hearing', 'officials', 'insist', 'that', 'having', 'downgraded', '40%+', 'of', "today's", 'a-level', 'results', 'from', 'the', 'teacher', 'estimations', 'is', 'the', '"fairest', 'possible', 'system"', 'just', 'because', '"we', 'used', 'an', 'algorithm"', 'is', 'proof,', 'were', 'any', 'needed,', 'that', 'analytics', 'has', 'now', 'fully', 'enslaved', 'our', 'key', 'systems', 'and', 'institution…	trust
818	1.29392E+18	2020-08-13T14:32:40.000Z		23	{'neg': 0.0, 'neu': 1.0, 'pos': 0.0, 'compound': 0.0}	0	Neutral	['ofqual', 'must', 'have', 'known', 'that', 'this', 'is', 'how', 'the', 'algorithm', 'would', 'function.', 'didn�t', 'anyone', 'think', 'to', 'tweak', 'it?', 'https://t.co/kky0u9rjqa']	No emotion
819	1.29392E+18	2020-08-13T14:29:03.000Z		45	{'neg': 0.045, 'neu': 0.74, 'pos': 0.215, 'compound': 0.8555}	0.8555	Positive	['my', 'heart', 'goes', 'out', 'to', 'all', 'those', 'a-level', 'teachers', 'who', '-', 'knowing', 'their', 'students�', 'abilities', 'personally', '-', 'predicted', 'their', 'grades', 'in', 'good', 'faith', 'only', 'to', 'be', 'overwritten', 'by', 'a', 'computer', 'algorithm.', 'how', 'does', 'this', 'aid', 'staff', 'morale', 'in', 'a', 'difficult', 'to', 'recruit', 'to', 'sector?', '#alevelresu…	positive
820	1.29392E+18	2020-08-13T14:28:47.000Z		42	{'neg': 0.229, 'neu': 0.771, 'pos': 0.0, 'compound': -0.8442}	-0.8442	Negative	['reading', 'this', 'is', 'heartbreaking.', 'students', 'aren�t', 'going', 'to', 'read', 'the', '319', 'page', 'ofqual', 'document;', 'the', 'will', 'feel', 'confused', 'and', 'upset', 'that', 'they', 'have', 'been', '�given�', 'grades', 'by', 'an', 'algorithm', 'which', 'bear', 'no', 'relation', 'to', 'their', 'previous', 'performance.', 'https://t.co/lmflvapspd']	anger
821	1.29392E+18	2020-08-13T14:28:45.000Z		51	{'neg': 0.075, 'neu': 0.925, 'pos': 0.0, 'compound': -0.4215}	-0.4215	Negative	['reading', 'into', 'the', 'a-level', 'algorithm', 'is', 'heartbreaking.', 'i', 'went', 'to', 'a', 'college', 'in', 'an', 'area', 'with', 'the', 'lowest', 'possible', 'category', 'for', 'progression', 'into', 'he.', 'i', 'was', 'predicted', 'abb', 'but', 'managed', 'to', 'get', 'much', 'higher', 'grades.', 'if', 'i', 'was', 'going', 'to', 'university', 'this', 'year', 'i', 'likely', 'wouldn�t', '…	positive
822	1.29392E+18	2020-08-13T14:28:14.000Z		37	{'neg': 0.0, 'neu': 1.0, 'pos': 0.0, 'compound': 0.0}	0	Neutral	['so,', 'a', 'teacher', 'predicts', 'your', 'grades.', 'a', 'computer', 'algorithm', 'confirms', 'or', 'downgrades', 'them', 'and', 'the', 'results', 'determine', 'which', 'university', 'you', 'go', 'to.', 'that�s', 'the', 'effect', 'of', 'covid-19', 'on', 'uk', 'a', 'levels.', 'https://t.co/tuxx5idgtf']	positive
823	1.29392E+18	2020-08-13T14:27:32.000Z		45	{'neg': 0.119, 'neu': 0.881, 'pos': 0.0, 'compound': -0.6124}	-0.6124	Negative	['the', 'official', '22-page', 'advice', 'document', 'being', 'issued', 'to', 'pupils', 'today', 'makes', 'no', 'mention', 'of', 'the', 'option', 'of', 'mock', 'grades', 'being', 'used', 'to', 'replace', 'grades', 'calculated', 'by', 'algorithm.', 'many', 'pupils', 'likely', 'won�t', 'even', 'know', 'that�s', 'an', 'option', 'for', 'them.', 'https://t.co/rzsgmplqs4']	trust
824	1.29392E+18	2020-08-13T14:25:54.000Z		32	{'neg': 0.0, 'neu': 1.0, 'pos': 0.0, 'compound': 0.0}	0	Neutral	['#alevelresults', 'algorithm', 'used', 'in', 'england', 'has', 'resulted', 'in', 'a', 'rise', 'in', 'a', 'and', 'a*', 'grades', 'in', 'private', 'schools', 'that', 'is', 'more', 'than', 'double', 'that', 'in', 'secondary', 'comprehensives.', '#alevels2020', 'https://t.co/rkz6vzksd5']	No emotion
825	1.29392E+18	2020-08-13T14:25:42.000Z		40	{'neg': 0.049, 'neu': 0.808, 'pos': 0.143, 'compound': 0.6238}	0.6238	Positive	['it�s', 'an', 'ofqual', 'algorithm.', 'ofqual', 'is', 'a', 'non-', 'ministerial', 'government', 'department.', 'so', 'yes,', 'it', 'is', 'the', 'government.', 'nobody�s', 'suggesting', 'boris', 'was', 'sat', 'there', 'with', 'a', 'red', 'pen,', 'adjusting', 'the', 'grades', 'personally.', 'that', 'would', 'cut', 'into', 'his', 'holiday', 'time.']	fear
826	1.29392E+18	2020-08-13T14:25:36.000Z		30	{'neg': 0.151, 'neu': 0.783, 'pos': 0.067, 'compound': -0.4404}	-0.4404	Negative	['did', 'anyone', 'carry', 'out', 'an', 'equalities', 'impact', 'assessment', 'on', 'the', 'a', 'level', 'algorithm', 'which', 'discriminated', 'against', 'poorer', 'children', 'from', 'disadvantaged', 'schools.', 'what', 'does', 'office', 'for', 'fair', 'access', 'make', 'of', 'it?']	trust
827	1.29392E+18	2020-08-13T14:25:28.000Z		43	{'neg': 0.182, 'neu': 0.759, 'pos': 0.059, 'compound': -0.714}	-0.714	Negative	['sadly', 'today,', 'we', 'see', 'teachers', 'did', 'try', 'to', 'do', 'better,', 'then', 'note', 'this', 'useless', 'government', 'decide', 'that', 'they', 'shouldn�t,', 'putting', 'in', 'place', 'a', 'discrimination', 'algorithm', 'for', 'a-level', 'students', 'in', 'part', 'of', 'the', 'country', 'they', '�govern�,', 'aimed', 'to', 'disadvantage', 'unfairly', 'within', 'england.']	negative
828	1.29392E+18	2020-08-13T14:24:28.000Z		38	{'neg': 0.204, 'neu': 0.713, 'pos': 0.083, 'compound': -0.6249}	-0.6249	Negative	['the', 'eton', 'algorithm:', '�pupils', 'from', 'disadvantaged', 'backgrounds', 'have', 'been', 'worst', 'hit', 'by', 'the', 'controversial', 'standardisation', 'process', 'used', 'to', 'award', 'a-level', 'grades', 'in', 'england', 'this', 'year,', 'while', 'pupils', 'at', 'independent', 'schools', 'benefited', 'the', 'most.�', 'https://t.co/qsxiq0jffj']	anger
829	1.29392E+18	2020-08-13T14:23:53.000Z		30	{'neg': 0.181, 'neu': 0.693, 'pos': 0.125, 'compound': -0.2732}	-0.2732	Negative	['nearly', '40%', 'of', 'grades', 'downgraded;', 'disadvantaged', 'pupils', 'disproportionately', 'affected', 'you', 'have', 'to', 'sort', 'this', 'out', 'now', 'admit', 'mistakes', 'and', 'reimpose', "teachers'", 'assessments', '-', 'they', 'know', 'their', 'pupils', 'better', 'than', 'an', 'algorithm']	No emotion
830	1.29392E+18	2020-08-13T14:23:03.000Z		15	{'neg': 0.213, 'neu': 0.787, 'pos': 0.0, 'compound': -0.4019}	-0.4019	Negative	['england', 'a-level', 'algorithm', 'downgrade', 'hits', 'pupils', 'from', 'disadvantaged', 'areas', 'hardest', 'https://t.co/pujaqkpkww']	No emotion
831	1.29392E+18	2020-08-13T14:21:52.000Z		24	{'neg': 0.205, 'neu': 0.795, 'pos': 0.0, 'compound': -0.5632}	-0.5632	Negative	['inherent', 'bias', 'in', 'the', 'algorithm??', 'how', 'can', 'this', 'be', 'overcome?', 'england', 'a-level', 'downgrades', 'hit', 'pupils', 'from', 'disadvantaged', 'areas', 'hardest', 'https://t.co/cuqf85ots3']	anger
832	1.29392E+18	2020-08-13T14:21:49.000Z		25	{'neg': 0.119, 'neu': 0.881, 'pos': 0.0, 'compound': -0.4019}	-0.4019	Negative	['analysis', 'also', 'shows', 'pupils', 'at', 'independent', 'schools', 'benefited', 'most', 'from', 'algorithm', 'england', 'a-level', 'downgrades', 'hit', 'pupils', 'from', 'disadvantaged', 'areas', 'hardest', 'https://t.co/2gyzokeabk']	anger
833	1.29392E+18	2020-08-13T14:19:44.000Z		19	{'neg': 0.0, 'neu': 0.73, 'pos': 0.27, 'compound': 0.7425}	0.7425	Positive	['the', 'algorithm', 'that', 'awarded', 'the', 'a', 'levels', 'was', 'far', 'more', 'generous', 'towards', 'those', 'students', 'that', 'studied', 'at', 'independent', 'schools.']	trust
834	1.29391E+18	2020-08-13T14:18:57.000Z		40	{'neg': 0.0, 'neu': 0.838, 'pos': 0.162, 'compound': 0.7455}	0.7455	Positive	['well', 'it', 'normally', 'customary', 'to', 'allow', 'them', 'to', 'sit', 'an', 'exam', 'and', 'prove', 'themselves!', 'these', 'children', 'have', 'not', '~', 'from', 'your', 'tweet', 'shall', 'i', 'predict', 'your', 'grades', 'from', 'a', 'statistical', 'algorithm?', 'what', 'were', 'your', "'a'", 'levels', 'like?', 'did', 'you', 'take', 'any?']	trust
835	1.29391E+18	2020-08-13T14:18:44.000Z		29	{'neg': 0.247, 'neu': 0.753, 'pos': 0.0, 'compound': -0.7351}	-0.7351	Negative	['they', 'screw', 'the', 'poor:', 'england', 'a-level', 'downgrades', 'hit', 'pupils', 'from', 'disadvantaged', 'areas', 'hardest', 'analysis', 'also', 'shows', 'pupils', 'at', 'independent', 'schools', 'benefited', 'most', 'from', 'algorithm', 'https://t.co/8rgblixg2f']	anger
836	1.29391E+18	2020-08-13T14:18:19.000Z		32	{'neg': 0.162, 'neu': 0.746, 'pos': 0.091, 'compound': -0.3767}	-0.3767	Negative	['i', 'wouldn�t', 'trust', 'an', 'algorithm', 'to', 'pick', 'my', 'lottery', 'numbers', 'let', 'alone', 'a-level', 'grades', 'for', 'an', 'entire', 'country.', 'i', 'feel', 'for', 'your', 'daughter', 'and', 'everyone', 'caught', 'in', 'this', 'fiasco.', '#alevels2020']	positive
837	1.29391E+18	2020-08-13T14:18:11.000Z		41	{'neg': 0.0, 'neu': 0.958, 'pos': 0.042, 'compound': 0.168}	0.168	Positive	['i', 'assume', 'ofqual', 'undertook', 'modelling', 'of', 'its', 'algorithm?', 'they', 'must', 'have', 'known', 'the', 'impacts', 'of', 'downgradeing', 'would', 'be', 'felt', 'very', 'differently', 'by', 'students', 'across', 'the', 'system', 'according', 'to', 'socio-economic', 'characteristics,', 'geographical', 'location', 'and', 'school', 'types.', 'did', 'no-one', 'challenge', 'this?']	trust
838	1.29391E+18	2020-08-13T14:17:56.000Z		44	{'neg': 0.195, 'neu': 0.805, 'pos': 0.0, 'compound': -0.8645}	-0.8645	Negative	['does', 'anyone', 'know', 'the', 'ofqual', 'algorithm', 'inputs?', 'have', 'they', 'published', 'their', 'model?', 'essentially', 'algorithms', 'are', 'often', 'discriminatory', 'depending', 'on', 'inputs-', 'if', 'made', 'judgements', 'on', 'schools', 'as', 'a', 'whole', 'then', 'flawed', 'and', 'probably', 'illegal.', 'i', 'sense', 'a', 'long', 'court', 'battle', 'here.', 'govt', 'should', 'u-…	anger
839	1.29391E+18	2020-08-13T14:17:37.000Z		42	{'neg': 0.252, 'neu': 0.748, 'pos': 0.0, 'compound': -0.8777}	-0.8777	Negative	['a-level', 'results', '�governed', 'by', 'an', 'algorithm', '&amp;', 'the', 'unfairness', 'of', 'that', 'process', 'has', 'been', 'fully', 'exposed"', '(https://t.co/mbcvdvbfqj).', '�meritocracy"', 'has', 'failed.', 'exams', "shouldn't", 'define', "students'", 'futures.', 'the', '2020', '#alevelresults', 'mess', 'shows', 'a', 'system', 'in', 'chaos.', 'we', 'need', '#socialjustice']	negative
840	1.29391E+18	2020-08-13T14:17:36.000Z		21	{'neg': 0.0, 'neu': 0.796, 'pos': 0.204, 'compound': 0.5574}	0.5574	Positive	['people', 'on', 'my', 'facebook', 'banging', 'on', 'about', 'the', 'a-level', 'algorithm', 'being', '�fair�.', 'fair', 'maths', 'only', 'works', 'in', 'a', 'fair', 'society']	positive
841	1.29391E+18	2020-08-13T14:14:11.000Z		38	{'neg': 0.174, 'neu': 0.755, 'pos': 0.071, 'compound': -0.4997}	-0.4997	Negative	['the', 'algorithm', 'was', 'biased', 'in', 'their', 'favour.', 'ai', 'based', 'on', 'historical', 'data', 'carries', 'forward', 'and', 'institutionalizes', 'historical', 'biases.', 'cummings', 'either', "doesn't", 'know', 'this', "(he's", 'not', 'as', 'bright', 'as', 'he', 'thinks', 'he', 'is)', 'or', "doesn't", 'care.']	positive
842	1.29391E+18	2020-08-13T14:13:31.000Z		38	{'neg': 0.181, 'neu': 0.76, 'pos': 0.059, 'compound': -0.6256}	-0.6256	Negative	['3/4', 'using', 'an', 'algorithm', 'based', 'on', 'nonsense', 'such', 'as', 'your', 'postcode', 'area', 'or', 'the', "school's", 'previous', 'performance', 'is', 'ridiculous', 'and', 'not', 'worthy', 'of', 'any', 'government', 'fit', 'to', 'govern.', '#alevelresults', '#alevels2020', '#alevelresultsday2020', '#alevel', '#btec', '#year13', '#ucas', '#ofqual']	trust
843	1.29391E+18	2020-08-13T14:13:14.000Z		42	{'neg': 0.243, 'neu': 0.632, 'pos': 0.125, 'compound': -0.6369}	-0.6369	Negative	['rich', 'or', 'poor,', 'bright', 'kids', 'have', 'had', 'futures', 'destroyed', 'by', 'an', 'algorithm', 'in', 'arguably', 'the', 'toughest', 'year', 'for', 'a-level', 'students.', 'to', 'be', 'given', 'poor', 'grades', 'they�ve', 'never', 'got', 'in', 'their', 'lives', 'is', 'utterly', 'disgraceful.', 'it', 'should', 'frankly', 'end', 'in', 'court.']	anger
844	1.29391E+18	2020-08-13T14:13:02.000Z		33	{'neg': 0.119, 'neu': 0.72, 'pos': 0.162, 'compound': 0.3991}	0.3991	Positive	['not', 'least', 'poorer', "children's", 'predictions', 'tend', 'to', 'be', 'more', 'pessimistic', 'than', 'the', 'average.', 'and', 'now', 'this', "'algorithm'", 'seems', 'to', 'be', 'downgrading', 'them', 'further.', 'honestly', 'i', 'would', 'trust', 'ofqual', 'to', 'compute', 'a', 'mean.']	trust
845	1.29391E+18	2020-08-13T14:10:41.000Z		39	{'neg': 0.0, 'neu': 0.868, 'pos': 0.132, 'compound': 0.6662}	0.6662	Positive	['have', 'you', 'written', 'to', 'elizabeth', 'denham', 'as', 'well?', 'information', 'commissioner', 'ought', 'to', 'give', 'statement,', 'in', 'public', 'interest,', 'on', "ico's", 'evaluation', 'of', 'development', 'and', 'implementation', 'of', ".gov's", 'ofqual', 'algorithm.', 'will', 'the', 'full', 'dpia', 'be', 'published', 'for', 'evaluation', 'and', '?']	positive
846	1.29391E+18	2020-08-13T14:10:01.000Z		30	{'neg': 0.11, 'neu': 0.89, 'pos': 0.0, 'compound': -0.4767}	-0.4767	Negative	['today', 'has', 'been', 'a', 'terrible', 'day', 'for', 'a-level', 'students', 'and', 'their', 'teachers.', 'so', 'much', 'work', 'during', 'such', 'a', 'trying', 'period,', 'all', 'left', 'to', 'an', 'algorithm.', 'https://t.co/7zk4jhhziz']	fear
847	1.29391E+18	2020-08-13T14:10:01.000Z		30	{'neg': 0.11, 'neu': 0.89, 'pos': 0.0, 'compound': -0.4767}	-0.4767	Negative	['today', 'has', 'been', 'a', 'terrible', 'day', 'for', 'a-level', 'students', 'and', 'their', 'teachers.', 'so', 'much', 'work', 'during', 'such', 'a', 'trying', 'period,', 'all', 'left', 'to', 'an', 'algorithm.', 'https://t.co/7zk4jhhziz']	fear
848	1.29391E+18	2020-08-13T14:09:33.000Z		48	{'neg': 0.069, 'neu': 0.887, 'pos': 0.043, 'compound': -0.296}	-0.296	Negative	['i', 'grew', 'up', 'in', 'a', 'working', 'class', 'family', 'and', 'neighbourhood', 'and', 'went', 'to', 'a', 'local', 'comprehensive', 'school', 'so', 'my', 'a-level', 'results', 'would', 'have', 'been', 'downgraded', '-', 'even', 'though', 'in', 'reality', 'i', 'went', 'on', 'to', "don't", 'let', 'this', 'government', 'steal', 'young', "people's", 'futures', 'https://t.co/7yp69gqyau']	positive
849	1.29391E+18	2020-08-13T14:08:47.000Z		25	{'neg': 0.119, 'neu': 0.881, 'pos': 0.0, 'compound': -0.4019}	-0.4019	Negative	['england', 'a-level', 'downgrades', 'hit', 'pupils', 'from', 'disadvantaged', 'areas', 'hardest', 'analysis', 'also', 'shows', 'pupils', 'at', 'independent', 'schools', 'benefited', 'most', 'from', 'algorithm', 'https://t.co/indtxjybhc']	anger
850	1.29391E+18	2020-08-13T14:08:34.000Z		12	{'neg': 0.0, 'neu': 1.0, 'pos': 0.0, 'compound': 0.0}	0	Neutral	['the', 'algorithm...', 'the', 'algorithm', 'https://t.co/naptmjnotj', 'https://t.co/8pisdstqza']	No emotion
851	1.29391E+18	2020-08-13T14:08:18.000Z		46	{'neg': 0.166, 'neu': 0.701, 'pos': 0.133, 'compound': -0.2023}	-0.2023	Negative	["i'm", 'honestly', 'appalled', 'by', 'this', 'a', 'level', 'fiasco.', 'dropping', 'young', 'people', 'by', 'any', 'grade', 'when', 'they', "didn't", 'sit', 'the', 'exam', 'is', 'nonsense.', 'teachers', 'know', 'their', 'students', 'best', 'not', 'an', 'algorithm.', "it's", 'time', 'to', 'reconsider', 'this', 'total', 'shambles', 'and', 'provide', 'a', 'much', 'fairer', 'resolution']	positive
852	1.29391E+18	2020-08-13T14:08:15.000Z		44	{'neg': 0.146, 'neu': 0.757, 'pos': 0.097, 'compound': -0.5423}	-0.5423	Negative	['imagine', 'using', 'an', 'algorithm', 'that�s', 'fucked', 'up', '40%', 'of', 'a', 'level', 'students�', 'lives.', 'should', 'be', 'ashamed', 'of', 'themselves,', 'not', 'even', 'taking', 'the', 'teachers�', 'well', 'thought', 'out', 'grades', 'into', 'account.', 'you', 'know,', 'the', 'people', 'who', 'actually', 'know', 'what', 'their', 'students', 'can', 'achieve.', 'good', 'work.']	trust
853	1.29391E+18	2020-08-13T14:06:43.000Z		19	{'neg': 0.0, 'neu': 1.0, 'pos': 0.0, 'compound': 0.0}	0	Neutral	['analysis', 'shows', 'pupils', 'at', 'independent', 'schools', 'benefited', 'most', 'from', 'algorithm', '#alevelresults', 'https://t.co/ulbjwgleal', 'https://t.co/pa1lbmn6sm']	No emotion
854	1.29391E+18	2020-08-13T14:06:03.000Z		13	{'neg': 0.153, 'neu': 0.847, 'pos': 0.0, 'compound': -0.2481}	-0.2481	Negative	['this', 'uk', 'algorithm', 'based', 'a-level', 'results', 'story', 'has', 'me', 'shaking', 'my', 'head!']	fear
855	1.29391E+18	2020-08-13T14:04:49.000Z		37	{'neg': 0.199, 'neu': 0.801, 'pos': 0.0, 'compound': -0.7708}	-0.7708	Negative	['i�m', 'so', 'sorry', 'to', 'everyone', 'who�s', 'received', 'their', 'a', 'levels', 'results', 'and', 'had', 'their', 'grades', 'marked', 'down', 'and', 'didn�t', 'get', 'into', 'the', 'university', 'they', 'wanted', 'because', 'of', 'some', 'dumb', 'computer', 'algorithm,', 'it', 'fucking', 'sucks']	positive
856	1.29391E+18	2020-08-13T14:04:39.000Z		9	{'neg': 0.0, 'neu': 1.0, 'pos': 0.0, 'compound': 0.0}	0	Neutral	['add', 'a-level', 'algorithm', '#structuralracism', 'https://t.co/vuwylxunda']	No emotion
857	1.29391E+18	2020-08-13T14:04:21.000Z		20	{'neg': 0.0, 'neu': 1.0, 'pos': 0.0, 'compound': 0.0}	0	Neutral	['kids', 'in', 'the', 'uk', 'have', 'been', 'shafted', 'bigly', 'by', 'those', 'a-level', 'results.', 'imagine', 'an', 'algorithm', 'sorting', 'your', 'life', 'out.']	No emotion
858	1.29391E+18	2020-08-13T14:04:01.000Z		49	{'neg': 0.285, 'neu': 0.715, 'pos': 0.0, 'compound': -0.9384}	-0.9384	Negative	['it', 'really', 'sucks', 'to', 'be', 'the', 'same', 'year', "who's", "gcse's", 'were', 'fucked', 'over', 'by', 'the', 'changing', 'system,', '*and*', 'the', 'one', "who's", 'a-levels', 'got', 'outright', 'cancelled', 'and', "we're", 'left', 'for', 'the', 'algorithm', 'tm', 'to', 'do', 'our', 'grades...', 'suffered', 'for', '7', 'years', 'for', '*this*,', 'damn', 'it.']	anger
859	1.29391E+18	2020-08-13T14:03:36.000Z		15	{'neg': 0.0, 'neu': 1.0, 'pos': 0.0, 'compound': 0.0}	0	Neutral	['so', 'the', 'algorithm', 'takes', 'into', 'account', 'how', 'other', 'students', 'did', 'in', 'their', 'a', 'levels?', 'what?']	trust
860	1.29391E+18	2020-08-13T14:02:50.000Z		37	{'neg': 0.207, 'neu': 0.793, 'pos': 0.0, 'compound': -0.822}	-0.822	Negative	['the', 'right', 'thing', 'to', 'do', 'in', 'this', 'a-level', 'situation', 'would', 'have', 'been', 'to', 'give', 'the', 'kids', 'their', 'mock', 'grades', '-', 'not', 'put', 'their', 'lives', 'in', 'the', 'hands', 'of', 'some', 'strange', '&amp;', 'unpredictable', 'algorithm.', 'it�s', 'so', 'unfair.']	negative
861	1.29391E+18	2020-08-13T14:02:23.000Z		25	{'neg': 0.236, 'neu': 0.764, 'pos': 0.0, 'compound': -0.7579}	-0.7579	Negative	["i'm", 'not', 'saying', 'i', 'did', 'badly', 'in', 'my', 'french', 'a-level', 'but', 'this', 'regrading', 'algorithm', 'would', 'have', 'had', 'me', 'thrown', 'into', 'a', 'marseille', 'prison.']	negative
862	1.29391E+18	2020-08-13T14:02:09.000Z		36	{'neg': 0.152, 'neu': 0.848, 'pos': 0.0, 'compound': -0.6369}	-0.6369	Negative	['the', 'uk�s', '�favour', 'the', 'rich�', 'approach', 'in', 'an', 'appalling', 'nutshell:', '�england', 'a-level', 'downgrades', 'hit', 'pupils', 'from', 'disadvantaged', 'areas', 'hardest.', 'analysis', 'also', 'shows', 'pupils', 'at', 'independent', 'schools', 'benefited', 'most', 'from', 'algorithm�', 'https://t.co/qimrwlzn92']	negative
863	1.29391E+18	2020-08-13T14:01:44.000Z		27	{'neg': 0.11, 'neu': 0.89, 'pos': 0.0, 'compound': -0.4767}	-0.4767	Negative	['the', 'a-level', 'algorithm', 'was', 'actually', 'just', 'a', 'tory', 'in', 'a', 'room', 'sniffing', 'every', 'paper', 'to', 'see', 'if', 'they', 'smelt', '"too', 'poor"', 'and', 'then', 'making', 'them', 'down.']	No emotion
864	1.29391E+18	2020-08-13T14:01:39.000Z		31	{'neg': 0.0, 'neu': 0.954, 'pos': 0.046, 'compound': 0.1027}	0.1027	Positive	['may', 'not', 'be', 'fashionable', 'to', 'admit', 'this', 'but', 'i', 'would', 'have', 'absolutely', 'fluffed', 'my', 'a-level', 'results', 'had', 'i', 'taken', 'them', 'this', 'year,', 'based', 'on', 'the', 'current', 'grading', 'algorithm', '#alevelresults', '#alevels2020']	positive
865	1.29391E+18	2020-08-13T14:01:14.000Z		11	{'neg': 0.307, 'neu': 0.693, 'pos': 0.0, 'compound': -0.4767}	-0.4767	Negative	['a', 'level', 'algorithm', 'is', 'unfair', 'and', 'unlawful.', 'https://t.co/puqy5jzi7w']	anger
866	1.29391E+18	2020-08-13T14:01:10.000Z		5	{'neg': 0.0, 'neu': 1.0, 'pos': 0.0, 'compound': 0.0}	0	Neutral	["it's", 'not', '"boris\'', 'algorithm']	No emotion
867	1.29391E+18	2020-08-13T13:59:58.000Z		37	{'neg': 0.144, 'neu': 0.769, 'pos': 0.087, 'compound': -0.5267}	-0.5267	Negative	['what', 'are', 'you', 'playing', 'at,', 'give', 'us', 'our', 'teachers', 'predictions.', 'follow', 'what', 'scotland', 'did', 'and', 'admit', 'that', 'your', 'grading', 'system', 'is', '�algorithm�', 'is', 'stupid.', 'we�ve', 'grafted', 'for', '2', 'years', 'and', 'ended', 'up', 'with', 'such', 'crap', 'grades']	negative
868	1.29391E+18	2020-08-13T13:59:52.000Z		48	{'neg': 0.037, 'neu': 0.963, 'pos': 0.0, 'compound': -0.2023}	-0.2023	Negative	['the', 'other', 'thing', 'that', 'bothers', 'me', 'is', 'that', 'a', 'levels', 'are', 'supposed', 'to', 'give', 'employers', 'and', 'others', 'more', 'information', 'about', 'student', 'quality.', 'what', 'is', 'then', 'the', 'point', 'of', 'an', 'algorithm', 'that', 'simply', 'sums', 'up', 'different', 'publically', 'available', 'inputs', 'in', 'an', 'opaque', 'way?', 'what', 'xtra', 'info', 'd…	positive
869	1.29391E+18	2020-08-13T13:59:51.000Z		36	{'neg': 0.162, 'neu': 0.838, 'pos': 0.0, 'compound': -0.7184}	-0.7184	Negative	['i�d', 'be', 'raging', 'if', 'i', 'was', 'an', 'a-level', 'student', 'right', 'now.', 'actually', 'i�d', 'be', 'sobbing', 'not', 'getting', 'into', 'the', 'university', 'i', 'wanted', 'to', 'because', 'of', 'an', 'tory', 'algorithm', 'machine', 'fucking', 'it', 'up', '#alevels2020']	fear
870	1.29391E+18	2020-08-13T13:59:12.000Z		20	{'neg': 0.168, 'neu': 0.832, 'pos': 0.0, 'compound': -0.561}	-0.561	Negative	['downgraded', 'by', '*3', 'grades*', 'on', 'two', 'of', 'his', 'a-levels.', 'what', 'did', 'this', 'poor', 'guy', 'ever', 'do', 'to', 'the', 'algorithm?']	No emotion
871	1.29391E+18	2020-08-13T13:57:28.000Z		21	{'neg': 0.113, 'neu': 0.779, 'pos': 0.108, 'compound': -0.0258}	-0.0258	Neutral	['looks', 'like', 'the', 'a-level', 'results', 'used', 'the', 'same', 'algorithm', 'as', 'imperial', 'college', 'did', 'for', 'their', 'swine', 'flu', 'and', 'covid', 'modelling.']	negative
872	1.29391E+18	2020-08-13T13:55:45.000Z		10	{'neg': 0.0, 'neu': 1.0, 'pos': 0.0, 'compound': 0.0}	0	Neutral	['can', 'we', 'use', 'the', 'a-level', 'results', 'algorithm', 'on', 'brexit?']	No emotion
873	1.29391E+18	2020-08-13T13:55:34.000Z		34	{'neg': 0.215, 'neu': 0.725, 'pos': 0.06, 'compound': -0.7184}	-0.7184	Negative	['feel', 'genuinely', 'sorry', 'for', 'all', 'a-level', 'students', 'fucked', 'over', 'by', 'the', 'tories�', 'classist', 'algorithm', 'today.', 'fight', 'it', 'however', 'you', 'can', 'now,', 'and', 'make', 'sure', 'it�s', 'remembered', 'next', 'time', 'you', 'vote.', '#gavinwilliamson', '#torychaos']	anger
874	1.29391E+18	2020-08-13T13:52:04.000Z		18	{'neg': 0.27, 'neu': 0.73, 'pos': 0.0, 'compound': -0.6329}	-0.6329	Negative	['i', 'failed', 'my', 'a-levels', 'so', 'hard', 'i', "don't", 'think', 'an', 'algorithm', 'could', 'have', 'down', 'graded', 'me...']	No emotion
875	1.29391E+18	2020-08-13T13:48:02.000Z		12	{'neg': 0.0, 'neu': 0.791, 'pos': 0.209, 'compound': 0.4404}	0.4404	Positive	['i', 'wonder', 'how', 'the', 'algorithm', 'treated', 'pupils', 'in', 'mostly', 'safe', 'tory', 'seats?']	trust
876	1.29391E+18	2020-08-13T13:47:01.000Z		33	{'neg': 0.0, 'neu': 0.901, 'pos': 0.099, 'compound': 0.5267}	0.5267	Positive	['i', 'have', 'they', 'just', 'can�t', 'go', 'down', '2', 'grades', 'from', 'his', 'predictions', 'but', 'teachers', 'submitted', '2', 'bs', 'and', '1a', 'which', 'they', 'would', 'accept', 'but', 'ofqual', 'downgraded', 'him', '3', 'cs', 'due', 'to', 'algorithm.']	No emotion
877	1.29391E+18	2020-08-13T13:47:00.000Z		39	{'neg': 0.0, 'neu': 0.839, 'pos': 0.161, 'compound': 0.7319}	0.7319	Positive	['funny', 'how', 'private', 'schools', 'have', 'the', 'highest', 'increase', 'in', 'a-level', 'results', 'after', 'the', "government's", 'algorithm', 'for', '(down)grading', 'pupils', 'this', 'year.', 'this', 'government', 'is', 'as', 'corrupt', 'as', 'they', 'come', '????????????', '#alevelresults', '#examresults', '#torycorruption', '#torychaos', 'https://t.co/4vujyqufia']	negative
878	1.29391E+18	2020-08-13T13:46:38.000Z		28	{'neg': 0.105, 'neu': 0.895, 'pos': 0.0, 'compound': -0.4019}	-0.4019	Negative	['england', 'a-level', 'downgrades', 'hit', 'pupils', 'from', 'disadvantaged', 'areas', 'hardest.', 'analysis', 'also', 'shows', 'pupils', 'at', 'independent', 'schools', 'benefited', 'most', 'from', 'algorithm.', 'there', 'it', 'is...', 'https://t.co/wv2ixttwhn']	anger
879	1.29391E+18	2020-08-13T13:46:33.000Z		42	{'neg': 0.047, 'neu': 0.953, 'pos': 0.0, 'compound': -0.25}	-0.25	Negative	['because', 'of', 'covid,', 'a', 'levels', 'exams', 'i', 'the', 'uk', 'were', 'cancelled.', 'so', 'their', 'teachers', 'were', 'required', 'to', 'submit', 'predictions', 'of', 'how', 'they', 'expected', 'them', 'to', 'perform.', 'then', 'using', 'an', 'algorithm,', 'the', 'examination', 'body', 'either', 'confirmed', 'or', 'downgraded', 'those', 'predictions.', 'results', 'are', 'out.']	anticipation
880	1.29391E+18	2020-08-13T13:46:27.000Z		48	{'neg': 0.0, 'neu': 0.939, 'pos': 0.061, 'compound': 0.4588}	0.4588	Positive	['i', 'cannot', 'see', 'why', 'the', 'a-level', 'results', 'this', 'year', 'cannot', 'be', 'based', 'of', 'the', 'teachers', 'predicted', 'grades', 'submitted', 'to', 'exam', 'board', 'and', 'not', 'some', 'algorithm.', 'even', 'if', 'it', 'causes', 'grade', 'inflation', 'who', 'cares.', 'the', 'next', 'exam', 'will', 'sort', 'it', 'out.', 'your', 'postcode', 'should', 'not', 'determine', 'your',…	fear
881	1.29391E+18	2020-08-13T13:44:25.000Z		34	{'neg': 0.0, 'neu': 0.836, 'pos': 0.164, 'compound': 0.6705}	0.6705	Positive	['today�s', 'a-level', 'announcement', 'favours', 'private', 'schools..', 'i', 'wonder', 'how', 'that', 'happened?', 'their', 'algorithm', 'is', 'an', 'expression', 'of', 'tory', 'cultural', 'values.', '(source:', 'tes', '-', 'hardly', 'a', 'bastion', 'of', 'the', 'left.)', 'https://t.co/dnwgehjc4y']	anger
882	1.29391E+18	2020-08-13T13:43:50.000Z		12	{'neg': 0.0, 'neu': 1.0, 'pos': 0.0, 'compound': 0.0}	0	Neutral	['does', 'anybody', 'know', 'the', 'algorithm', 'used', 'to', 'determine', 'the', 'a-level', 'grading?']	No emotion
883	1.29391E+18	2020-08-13T13:43:45.000Z		28	{'neg': 0.168, 'neu': 0.832, 'pos': 0.0, 'compound': -0.6444}	-0.6444	Negative	['40%', 'of', 'a', 'levels', 'downgraded', 'by', 'the', 'so', 'called', 'algorithm.', 'hard', 'work', 'of', 'our', 'students,', 'colleagues', 'and', 'parents', 'were', 'demolished.', 'tories', 'are', 'always', 'nasty.', 'down', 'with', 'your', 'algorithm.']	fear
884	1.29391E+18	2020-08-13T13:42:49.000Z		35	{'neg': 0.0, 'neu': 1.0, 'pos': 0.0, 'compound': 0.0}	0	Neutral	['so', 'what', 'is', 'known', 'about', 'the', '"algorithm"', 'determining', 'a-level', 'grades?', 'i', 'would', 'guess', 'something', 'comparing', 'historical', 'predicteds', 'vs', 'actuals,', 'but', 'is', 'it', 'as', 'boneheaded', 'as', 'marking', 'everyone', 'down/up', 'by', 'the', 'difference', 'between', 'means?']	surprise
885	1.29391E+18	2020-08-13T13:41:45.000Z		41	{'neg': 0.038, 'neu': 0.962, 'pos': 0.0, 'compound': -0.1531}	-0.1531	Negative	['if', 'it', 'had', 'affected', 'one', 'of', 'my', 'kids', 'or', 'grandkids,', 'or', 'my', 'students', 'when', 'i', 'was', 'an', 'a', 'level', 'teacher', 'i', 'would', 'have', 'been', 'apoplectic', 'today.', '/', 'now', 'have', 'to', 'make', 'their', 'algorithm', 'available', 'to', 'statisticians', 'nationally,', 'so', 'it', 'can', 'be', 'scrutinised.']	trust
886	1.29391E+18	2020-08-13T13:39:28.000Z		41	{'neg': 0.205, 'neu': 0.674, 'pos': 0.121, 'compound': -0.5627}	-0.5627	Negative	['it�s', 'not', 'boosting', 'them,', 'it�s', 'giving', 'them', 'what', 'they', 'deserve.', 'it�s', 'boris�', 'algorithm', 'that�s', 'harming', 'generation', 'covid', 'you', 'can', 'take', 'that', 'from', 'someone', 'who', 'screwed', 'up', 'his', 'a', 'levels', 'on', 'his', 'own', 'merit', 'https://t.co/qwmybg9mcg']	positive
887	1.2939E+18	2020-08-13T13:39:19.000Z		32	{'neg': 0.15, 'neu': 0.85, 'pos': 0.0, 'compound': -0.5574}	-0.5574	Negative	['what', 'next?', '1)', 'replace', "students'", 'assigned', 'grades', 'with', 'their', 'teacher-expected', 'grades,', 'except', 'where', 'the', 'latter', 'are', 'lower.', '2)', 'fire', 'the', 'people', 'who', 'decided', 'to', 'use', 'this', 'algorithm.', 'https://t.co/0lb6hzqrvm']	fear
888	1.2939E+18	2020-08-13T13:38:55.000Z		22	{'neg': 0.0, 'neu': 0.826, 'pos': 0.174, 'compound': 0.6369}	0.6369	Positive	['can', 'the', 'details', 'of', 'the', 'algorithm', 'used', 'to', 'determine', 'the', 'a-level', 'grades', 'be', 'made', 'available', 'under', 'the', 'freedom', 'of', 'information', 'act?']	positive
889	1.2939E+18	2020-08-13T13:38:55.000Z		22	{'neg': 0.0, 'neu': 0.826, 'pos': 0.174, 'compound': 0.6369}	0.6369	Positive	['can', 'the', 'details', 'of', 'the', 'algorithm', 'used', 'to', 'determine', 'the', 'a-level', 'grades', 'be', 'made', 'available', 'under', 'the', 'freedom', 'of', 'information', 'act?']	positive
890	1.2939E+18	2020-08-13T13:38:38.000Z		51	{'neg': 0.175, 'neu': 0.771, 'pos': 0.055, 'compound': -0.6597}	-0.6597	Negative	['heartbreaking', 'reading', 'the', 'a-level', 'stories', 'today,', 'yet', 'the', 'details', 'of', 'the', 'grade', 'adjustment', 'model', 'are', 'not', 'publicly', 'available.', 'why', 'does', 'the', 'govt', 'feel', 'the', 'need', 'to', 'hide', 'the', 'details?', 'i', 'suspect', "it's", 'in', 'the', 'hope', 'of', 'moving', 'some', 'blame', 'to', "'the", "algorithm'.", "('we're", 'following', 'the…	positive
891	1.2939E+18	2020-08-13T13:37:07.000Z		50	{'neg': 0.0, 'neu': 0.788, 'pos': 0.212, 'compound': 0.897}	0.897	Positive	['literally', 'everyone', 'gets', 'that', 'chance.', 'anyone', 'is', 'free', 'to', 'take', 'a', 'full', 'year', 'out', 'to', 'redo', 'their', 'a', 'levels.', 'it�s', 'not', '�their�', 'grade,', 'it�s', 'one', 'determined', 'by', 'a', 'computer', 'algorithm.', 'you', 'seemingly', 'didn�t', 'pick', 'up', 'much', 'during', 'your', 'time', 'in', 'the', 'education', 'system,', 'do', 'enjoy', 'your', '…	positive
892	1.2939E+18	2020-08-13T13:36:56.000Z		12	{'neg': 0.0, 'neu': 1.0, 'pos': 0.0, 'compound': 0.0}	0	Neutral	['does', 'anybody', 'know', 'the', 'algorithm', 'used', 'to', 'determine', 'the', 'a-level', 'grading?']	No emotion
893	1.2939E+18	2020-08-13T13:36:40.000Z		12	{'neg': 0.0, 'neu': 1.0, 'pos': 0.0, 'compound': 0.0}	0	Neutral	['does', 'anybody', 'know', 'the', 'algorithm', 'used', 'to', 'determine', 'the', 'a-level', 'grading?']	No emotion
894	1.2939E+18	2020-08-13T13:36:10.000Z		41	{'neg': 0.0, 'neu': 1.0, 'pos': 0.0, 'compound': 0.0}	0	Neutral	['alex', 'kemi', 'explained', 'that', 'she', 'was', 'achieving', 'a*', 'a', 'b', 'and', 'had', 'her', 'a', 'level', 'results', 'downgraded', 'by', 'an', 'algorithm.', 'the', 'main', 'trajectory', 'of', 'her', 'thread', 'is', 'about', 'looking', 'after', 'the', 'mental', 'health', 'and', 'wellbeing', 'of', 'pupils/students', 'in', 'year', '13.']	positive
895	1.2939E+18	2020-08-13T13:34:32.000Z		49	{'neg': 0.089, 'neu': 0.831, 'pos': 0.08, 'compound': 0.2738}	0.2738	Positive	['after', 'all', 'the', 'fuss', 'in', 'scotland,', 'looks', 'like', "it's", 'a', 'mess', 'in', 'the', 'rest', 'of', 'the', 'uk.', 'ofqual', 'has', 'used', 'an', 'algorithm', '-', 'ie', 'automated', 'processing', 'of', 'data', '-', 'which', 'might', 'not', 'even', 'be', 'legal.', 'grades', 'were', 'lower', 'than', 'predicted', 'in', 'most', 'colleges,', 'but', 'top', 'grades', 'up', 'in', 'private…	positive
896	1.2939E+18	2020-08-13T13:33:11.000Z		48	{'neg': 0.0, 'neu': 0.856, 'pos': 0.144, 'compound': 0.7351}	0.7351	Positive	['your', '�clunkjunk��', 'a�', 'level', 'algorithm', 'isn�t', 'fit', 'for', 'purpose.', 'writing', 'as', 'an', 'academic', '&amp;', 'lawyer,', 'you', 'can�t', 'justify', 'downgrading', 'students', 'with', 'excellent', 'gcse�s', 'and', 'consistent', 'a�s', 'and', 'a*', 'through', 'their', 'a', 'levels', 'to', 'c�s', '&amp;', 'd�s.', '#resignwilliamson', '#mocksdontpredict', 'https://t.co/oi2yfwprm…	trust
897	1.2939E+18	2020-08-13T13:33:11.000Z		48	{'neg': 0.0, 'neu': 0.856, 'pos': 0.144, 'compound': 0.7351}	0.7351	Positive	['your', '�clunkjunk��', 'a�', 'level', 'algorithm', 'isn�t', 'fit', 'for', 'purpose.', 'writing', 'as', 'an', 'academic', '&amp;', 'lawyer,', 'you', 'can�t', 'justify', 'downgrading', 'students', 'with', 'excellent', 'gcse�s', 'and', 'consistent', 'a�s', 'and', 'a*', 'through', 'their', 'a', 'levels', 'to', 'c�s', '&amp;', 'd�s.', '#resignwilliamson', '#mocksdontpredict', 'https://t.co/oi2yfwprm…	trust
898	1.2939E+18	2020-08-13T13:32:16.000Z		38	{'neg': 0.228, 'neu': 0.6, 'pos': 0.172, 'compound': -0.4215}	-0.4215	Negative	['hang', 'your', 'head', 'in', 'shame.', 'the', 'lives', 'of', 'thousands', 'of', 'a-level', 'students', 'have', 'been', 'ruined', 'by', 'your', 'totalitarian', 'algorithm.', 'an', 'algorithm', 'which', 'like', 'every', 'tory', 'policy', 'is', 'biased', 'in', 'favour', 'of', 'elite', 'schools', 'and', 'wealthier', 'kids', '#alevelresults']	negative
899	1.2939E+18	2020-08-13T13:31:45.000Z		30	{'neg': 0.131, 'neu': 0.787, 'pos': 0.082, 'compound': -0.4002}	-0.4002	Negative	['i', 'feel', 'so', 'bad', 'for', 'this', 'years', 'a-level', 'students,', 'having', 'their', 'futures', 'based', 'off', 'an', 'algorithm', 'and', 'not', 'because', 'of', 'their', 'true', 'potential', 'does', 'not', 'sit', 'right', 'with', 'me']	fear
900	1.2939E+18	2020-08-13T13:31:08.000Z		33	{'neg': 0.104, 'neu': 0.896, 'pos': 0.0, 'compound': -0.5411}	-0.5411	Negative	['without', 'wanting', 'to', 'be', 'disparaging', 'about', 'the', 'downgrading', 'of', 'a-levels,', "i'm", 'reminded', 'my', 'physics', 'teacher', 'said', 'i', 'could', 'get', 'an', 'a.', 'i', 'got', 'an', 'e.', 'oh', 'for', 'an', 'algorithm', 'in', '1995!']	positive
901	1.2939E+18	2020-08-13T13:30:36.000Z		46	{'neg': 0.188, 'neu': 0.738, 'pos': 0.074, 'compound': -0.7096}	-0.7096	Negative	['pinning', 'this', 'so', 'new', 'visitors', 'can', 'see:', 'the', 'a', 'level', 'algorithm', 'is', 'unfair', 'and', 'possibly', 'unlawful.', 'we', 'have', 'sent', 'a', 'legal', 'letter', 'already,', 'are', 'gathering', 'evidence,', 'and', 'may', 'judicially', 'review.', 'if', 'you', 'are', 'affected,', 'esp.', 'if', 'you', 'had', 'mocks', 'cancelled,', 'please', 'email', 'us:', 'info.org.uk.']	anger
902	1.2939E+18	2020-08-13T13:30:17.000Z		14	{'neg': 0.0, 'neu': 1.0, 'pos': 0.0, 'compound': 0.0}	0	Neutral	['whether', 'in', 'twitter,', 'hedge', 'funds', 'or', 'ofqual,', 'for', 'algorithm', 'read', 'privilege-enhancer', '#alevelresults', '#torychaos']	No emotion
903	1.2939E+18	2020-08-13T13:30:04.000Z		54	{'neg': 0.102, 'neu': 0.696, 'pos': 0.202, 'compound': 0.81}	0.81	Positive	['i�m', 'so', 'glad', 'i', 'treated', 'mocks', 'like', 'real', 'exams.', 'i�m', 'not', 'trying', 'to', 'brag', 'at', 'all', 'because', 'i', 'know', 'the', 'algorithm', 'used', 'by', 'ofqual', 'was', 'completely', 'fucked,', 'and', 'people�s', 'grades', 'for', 'unfairly', 'downgraded,', 'but', 'that', 'being', 'said,', 'i', 'worked', 'super', 'hard', '&amp;', 'i', 'feel', 'the', 'grades', 'i', 'go…	positive
904	1.2939E+18	2020-08-13T13:29:20.000Z		28	{'neg': 0.096, 'neu': 0.68, 'pos': 0.224, 'compound': 0.4854}	0.4854	Positive	['having', 'your', 'a-level', 'results', 'determined', 'by', 'a', 'flawed', 'algorithm', "isn't", 'all', 'bad.', 'it', 'will', 'provide', 'them', 'with', 'invaluable', 'experience', 'for', 'their', 'dream', 'job', 'of', 'professional', 'youtuber.']	positive
905	1.2939E+18	2020-08-13T13:29:05.000Z		44	{'neg': 0.068, 'neu': 0.932, 'pos': 0.0, 'compound': -0.4576}	-0.4576	Negative	['hearing', 'officials', 'insist', 'that', 'having', 'downgraded', '40%+', 'of', "today's", 'a-level', 'results', 'from', 'the', 'teacher', 'estimations', 'is', 'the', '"fairest', 'possible', 'system"', 'just', 'because', '"we', 'used', 'an', 'algorithm"', 'is', 'proof,', 'were', 'any', 'needed,', 'that', 'analytics', 'has', 'now', 'fully', 'enslaved', 'our', 'key', 'systems', 'and', 'institution…	trust
906	1.2939E+18	2020-08-13T13:28:19.000Z		32	{'neg': 0.0, 'neu': 1.0, 'pos': 0.0, 'compound': 0.0}	0	Neutral	['i', 'got', 'b,', 'c,', 'd,', 'u', 'for', 'a-levels,', 'so', 'i', 'reckon', 'with', 'this', "year's", 'algorithm', "they'd", 'probably', 'give', 'me', 'zero', 'a-levels', 'and', 'taken', 'a', 'few', 'gcses', 'off', 'me.']	No emotion
907	1.2939E+18	2020-08-13T13:28:14.000Z		48	{'neg': 0.05, 'neu': 0.793, 'pos': 0.157, 'compound': 0.7096}	0.7096	Positive	['and', 'for', 'people', 'to', 'not', 'get', 'what', 'they', 'deserve', 'simply', 'due', 'to', 'an', 'algorithm', 'reducing', 'grades', "doesn't", 'make', 'any', 'sense', 'to', 'me', '-', 'sending', 'my', 'best', 'wishes', 'to', 'everyone', 'struggling', 'today', '-', 'a', 'levels', "don't", 'define', 'you', 'and', 'i', 'hope', 'people', 'close', 'to', 'them', 'are', 'reminding', 'them', 'that']	positive
908	1.2939E+18	2020-08-13T13:28:03.000Z		33	{'neg': 0.214, 'neu': 0.786, 'pos': 0.0, 'compound': -0.836}	-0.836	Negative	['a', 'levels', 'result', 'was', 'fucked', 'up', 'even', 'when', 'it', 'was', 'held', 'in', 'proper', 'examination', 'hall,', 'i', "can't", 'imagine', 'what', 'kind', 'of', 'algorithm', "they've", 'set', 'up', 'now', 'to', 'fuck', 'students', 'up.', '#alevels2020']	positive
909	1.2939E+18	2020-08-13T13:27:54.000Z		44	{'neg': 0.048, 'neu': 0.761, 'pos': 0.191, 'compound': 0.7657}	0.7657	Positive	["it's", 'not', 'targeting', 'poorer', 'pupils;', "it's", 'just', 'a', 'quirk', 'of', 'the', 'algorithm,', 'explained', 'ofqual,', '"and', 'the', 'perfectly', 'natural', 'addition', 'of', '10%', 'to', 'any', 'score', 'where', 'the', 'student', 'would', 'have', 'worn', 'a', 'straw', 'boater', 'as', 'part', 'of', 'their', 'uniform."', 'https://t.co/jqjscnrvhz']	surprise
910	1.2939E+18	2020-08-13T13:25:51.000Z		9	{'neg': 0.307, 'neu': 0.693, 'pos': 0.0, 'compound': -0.4767}	-0.4767	Negative	['a-levels', 'by', 'algorithm.', 'what', 'could', 'possibly', 'go', 'wrong?']	negative
911	1.2939E+18	2020-08-13T13:25:48.000Z		29	{'neg': 0.198, 'neu': 0.648, 'pos': 0.154, 'compound': -0.34}	-0.34	Negative	['my', 'niece', 'got', 'well', 'and', 'truly', 'screwed', 'by', 'the', 'algorithm.', 'right', 'through', 'a-levels', 'she�s', 'been', 'a/a*', 'this', 'morning', 'given', 'three', 'b�s.', 'collateral', 'damage,', 'i', 'expect.']	anger
912	1.2939E+18	2020-08-13T13:23:25.000Z		46	{'neg': 0.0, 'neu': 0.945, 'pos': 0.055, 'compound': 0.2755}	0.2755	Positive	['this', 'is', 'horrible.all', 'students', 'from', 'a-levels/gcse', 'have', 'been', 'let', 'down', 'by', 'the', 'government.', 'predicted', 'grades', 'are', 'not', 'inflated', 'grades.they', 'are', 'greats', 'that', 'are', 'set', 'by', 'professionals', 'name', 'teachers.they', 'know', 'their', 'students,', 'not', 'a', 'ridiculous', 'algorithm.shameful', '#givestudentstheirtruegrades', 'https://t.…	negative
913	1.2939E+18	2020-08-13T13:21:38.000Z		44	{'neg': 0.045, 'neu': 0.895, 'pos': 0.06, 'compound': 0.1479}	0.1479	Positive	['it�s', 'the', 'most', 'selective', 'school', 'sixth', 'form', 'in', 'the', 'country.', 'it�s', 'not', 'a', 'surprise', 'that', 'it�s', 'done', 'very', 'well', 'out', 'of', 'an', 'algorithm', 'that', 'calculates', 'a-level', 'grades', 'primarily', 'based', 'on', 'gcse', 'results', '&amp;', 'the', 'school�s', 'previous', 'a-level', 'results']	fear
914	1.2939E+18	2020-08-13T13:21:15.000Z		15	{'neg': 0.091, 'neu': 0.909, 'pos': 0.0, 'compound': -0.0772}	-0.0772	Negative	['feel', 'sorry', 'for', 'all', 'these', 'a-level', 'students', 'getting', 'downgraded', 'results', 'by', 'some', 'next', 'algorithm']	No emotion
915	1.2939E+18	2020-08-13T13:20:46.000Z		14	{'neg': 0.0, 'neu': 0.696, 'pos': 0.304, 'compound': 0.5859}	0.5859	Positive	['please', 'tweet', 'the', 'algorithm', 'used', 'to', 'determine', 'the', 'a-level', 'grading', 'asap.', 'thank', 'you.']	No emotion
916	1.2939E+18	2020-08-13T13:20:46.000Z		14	{'neg': 0.0, 'neu': 0.696, 'pos': 0.304, 'compound': 0.5859}	0.5859	Positive	['please', 'tweet', 'the', 'algorithm', 'used', 'to', 'determine', 'the', 'a-level', 'grading', 'asap.', 'thank', 'you.']	No emotion
917	1.2939E+18	2020-08-13T13:20:45.000Z		20	{'neg': 0.0, 'neu': 1.0, 'pos': 0.0, 'compound': 0.0}	0	Neutral	["what's", 'the', 'betting', 'that', 'cummings', 'and', 'some', 'offshoot', 'of', 'cambridge', 'analytica', 'were', 'involved', 'in', 'the', 'a-level', 'algorithm?', '#alevelresults']	positive
918	1.2939E+18	2020-08-13T13:20:07.000Z		16	{'neg': 0.078, 'neu': 0.782, 'pos': 0.14, 'compound': 0.2732}	0.2732	Positive	['as', 'if', 'ofqual', 'algorithm', 'was', 'like,', 'nah', 'this', 'guy', 'deserves', 'four', 'less', 'grades', 'for', 'the', 'bants.']	No emotion
919	1.2939E+18	2020-08-13T13:19:59.000Z		49	{'neg': 0.099, 'neu': 0.759, 'pos': 0.142, 'compound': 0.2982}	0.2982	Positive	['shock', 'as', 'most', 'academically', 'selective', 'sixth', 'form', 'in', 'the', 'country', 'does', 'well', 'out', 'of', 'algorithm', 'that', 'calculates', 'grades', 'based', 'on', 'gcse', 'results', '&amp;', 'previous', 'a-level', 'results', 'of', 'the', 'school.', 'no', 'doubt', 'the', 'gullible', 'media', '&amp;', 'mendacious', 'right-wing', 'pundits', 'will', 'be', 'impressed', 'as', 'usual…	trust
920	1.2939E+18	2020-08-13T13:19:52.000Z		12	{'neg': 0.0, 'neu': 1.0, 'pos': 0.0, 'compound': 0.0}	0	Neutral	['does', 'anybody', 'know', 'the', 'algorithm', 'used', 'to', 'determine', 'the', 'a-level', 'grading?']	No emotion
921	1.2939E+18	2020-08-13T13:19:52.000Z		12	{'neg': 0.0, 'neu': 1.0, 'pos': 0.0, 'compound': 0.0}	0	Neutral	['does', 'anybody', 'know', 'the', 'algorithm', 'used', 'to', 'determine', 'the', 'a-level', 'grading?']	No emotion
922	1.2939E+18	2020-08-13T13:19:35.000Z		34	{'neg': 0.123, 'neu': 0.698, 'pos': 0.179, 'compound': 0.25}	0.25	Positive	['horrific.', 'the', 'algorithm', 'used', 'to', 'award', 'uk', 'a-level', 'grades', 'this', 'year', '(in', 'lieu', 'of', 'exams)', 'has', 'mysteriously', 'left', 'private-school', 'pupils', 'much', 'better', 'off', 'than', 'their', 'state-school', 'counterparts.', 'https://t.co/weamfcui9j']	fear
923	1.2939E+18	2020-08-13T13:19:19.000Z		12	{'neg': 0.0, 'neu': 1.0, 'pos': 0.0, 'compound': 0.0}	0	Neutral	['does', 'anybody', 'know', 'the', 'algorithm', 'used', 'to', 'determine', 'the', 'a-level', 'grading?']	No emotion
924	1.2939E+18	2020-08-13T13:18:44.000Z		46	{'neg': 0.063, 'neu': 0.72, 'pos': 0.218, 'compound': 0.8016}	0.8016	Positive	['1/2', 'government', 'a-level', 'algorithm', 'makes', 'decision', 'based', 'on', 'the', 'historic', 'performance', 'of', 'school', 'rather', 'than', 'student�s', 'own', 'performance!', 'this', 'is', 'unjust', '&amp;', 'is', 'a', 'class', 'issue:', 'wealthy', 'families', 'move', 'into', 'good', 'school', 'areas,', 'buying', 'their', 'children', 'a', 'better', 'education,', '&amp;', 'now,', 'bette…	trust
925	1.2939E+18	2020-08-13T13:18:41.000Z		12	{'neg': 0.0, 'neu': 1.0, 'pos': 0.0, 'compound': 0.0}	0	Neutral	['does', 'anybody', 'know', 'the', 'algorithm', 'used', 'to', 'determine', 'the', 'a-level', 'grading?']	No emotion
926	1.2939E+18	2020-08-13T13:18:12.000Z		28	{'neg': 0.0, 'neu': 0.802, 'pos': 0.198, 'compound': 0.4939}	0.4939	Positive	['downgraded', 'a-level', 'students', 'urged', 'to', 'join', 'possible', 'legal', 'action.', 'legal', 'letter', 'sent', 'to', 'ofqual', 'and', 'dfe', 'calls', 'for', 'changes', 'to', '�unfair�', 'grading', 'algorithm.', 'https://t.co/pshxerw5te']	positive
927	1.2939E+18	2020-08-13T13:18:12.000Z		28	{'neg': 0.0, 'neu': 0.802, 'pos': 0.198, 'compound': 0.4939}	0.4939	Positive	['downgraded', 'a-level', 'students', 'urged', 'to', 'join', 'possible', 'legal', 'action.', 'legal', 'letter', 'sent', 'to', 'ofqual', 'and', 'dfe', 'calls', 'for', 'changes', 'to', '�unfair�', 'grading', 'algorithm.', 'https://t.co/pshxerw5te']	positive
928	1.2939E+18	2020-08-13T13:18:08.000Z		12	{'neg': 0.0, 'neu': 1.0, 'pos': 0.0, 'compound': 0.0}	0	Neutral	['does', 'anybody', 'know', 'the', 'algorithm', 'used', 'to', 'determine', 'the', 'a-level', 'grading?']	No emotion
929	1.2939E+18	2020-08-13T13:17:49.000Z		44	{'neg': 0.068, 'neu': 0.932, 'pos': 0.0, 'compound': -0.4576}	-0.4576	Negative	['hearing', 'officials', 'insist', 'that', 'having', 'downgraded', '40%+', 'of', "today's", 'a-level', 'results', 'from', 'the', 'teacher', 'estimations', 'is', 'the', '"fairest', 'possible', 'system"', 'just', 'because', '"we', 'used', 'an', 'algorithm"', 'is', 'proof,', 'were', 'any', 'needed,', 'that', 'analytics', 'has', 'now', 'fully', 'enslaved', 'our', 'key', 'systems', 'and', 'institution…	trust
930	1.2939E+18	2020-08-13T13:17:36.000Z		12	{'neg': 0.0, 'neu': 1.0, 'pos': 0.0, 'compound': 0.0}	0	Neutral	['does', 'anybody', 'know', 'the', 'algorithm', 'used', 'to', 'determine', 'the', 'a-level', 'grading?']	No emotion
931	1.2939E+18	2020-08-13T13:16:19.000Z		38	{'neg': 0.0, 'neu': 0.95, 'pos': 0.05, 'compound': 0.1901}	0.1901	Positive	['closedsource,', 'just', 'like', 'opensource,', 'except', "it's", 'closed.', '"ofqual', 'has', 'disclosed', 'very', 'little', 'about', 'its', 'process,', 'but', 'has', 'very', 'recently', 'let', 'slip', 'that', 'for', 'larger', 'schools,', 'teachers�', 'predicted', 'grades', 'don�t', 'count', 'at', 'all', '..."', 'https://t.co/hwnpr35erv']	trust
932	1.2939E+18	2020-08-13T13:15:54.000Z		12	{'neg': 0.0, 'neu': 1.0, 'pos': 0.0, 'compound': 0.0}	0	Neutral	['does', 'anybody', 'know', 'the', 'algorithm', 'used', 'to', 'determine', 'the', 'a-level', 'grading?']	No emotion
933	1.2939E+18	2020-08-13T13:15:53.000Z		18	{'neg': 0.0, 'neu': 1.0, 'pos': 0.0, 'compound': 0.0}	0	Neutral	['i', 'meant', 'last', 'league', 'tables', 'and', 'of', 'stead', 'assesments', 'were', 'part', 'of', 'the', 'data', 'in', 'for', 'the', 'algorithm.']	positive
934	1.2939E+18	2020-08-13T13:15:23.000Z		12	{'neg': 0.0, 'neu': 1.0, 'pos': 0.0, 'compound': 0.0}	0	Neutral	['does', 'anybody', 'know', 'the', 'algorithm', 'used', 'to', 'determine', 'the', 'a-level', 'grading?']	No emotion
935	1.2939E+18	2020-08-13T13:14:46.000Z		44	{'neg': 0.068, 'neu': 0.932, 'pos': 0.0, 'compound': -0.4576}	-0.4576	Negative	['hearing', 'officials', 'insist', 'that', 'having', 'downgraded', '40%+', 'of', "today's", 'a-level', 'results', 'from', 'the', 'teacher', 'estimations', 'is', 'the', '"fairest', 'possible', 'system"', 'just', 'because', '"we', 'used', 'an', 'algorithm"', 'is', 'proof,', 'were', 'any', 'needed,', 'that', 'analytics', 'has', 'now', 'fully', 'enslaved', 'our', 'key', 'systems', 'and', 'institution…	trust
936	1.2939E+18	2020-08-13T13:14:14.000Z		12	{'neg': 0.0, 'neu': 1.0, 'pos': 0.0, 'compound': 0.0}	0	Neutral	['does', 'anybody', 'know', 'the', 'algorithm', 'used', 'to', 'determine', 'the', 'a-level', 'grading?']	No emotion
937	1.2939E+18	2020-08-13T13:13:28.000Z		12	{'neg': 0.0, 'neu': 1.0, 'pos': 0.0, 'compound': 0.0}	0	Neutral	['does', 'anybody', 'know', 'the', 'algorithm', 'used', 'to', 'determine', 'the', 'a-level', 'grading?']	No emotion
938	1.2939E+18	2020-08-13T13:13:03.000Z		35	{'neg': 0.107, 'neu': 0.743, 'pos': 0.151, 'compound': 0.4039}	0.4039	Positive	['my', 'daughter', 'just', 'lost', 'place', 'in', 'lse', ',she�s', 'been', 'working', 'so', 'hard', 'to', 'sit', 'a', 'levels', 'exams', '.yes!', 'let', 'computer', 'algorithm', 'and', 'post', 'code', 'decide', 'our', 'children', 'future!', 'how', 'on', 'earth', 'that�s', 'fair!']	positive
939	1.2939E+18	2020-08-13T13:13:03.000Z		12	{'neg': 0.0, 'neu': 1.0, 'pos': 0.0, 'compound': 0.0}	0	Neutral	['does', 'anybody', 'know', 'the', 'algorithm', 'used', 'to', 'determine', 'the', 'a-level', 'grading?']	No emotion
940	1.2939E+18	2020-08-13T13:12:55.000Z		44	{'neg': 0.068, 'neu': 0.932, 'pos': 0.0, 'compound': -0.4576}	-0.4576	Negative	['hearing', 'officials', 'insist', 'that', 'having', 'downgraded', '40%+', 'of', "today's", 'a-level', 'results', 'from', 'the', 'teacher', 'estimations', 'is', 'the', '"fairest', 'possible', 'system"', 'just', 'because', '"we', 'used', 'an', 'algorithm"', 'is', 'proof,', 'were', 'any', 'needed,', 'that', 'analytics', 'has', 'now', 'fully', 'enslaved', 'our', 'key', 'systems', 'and', 'institution…	trust
941	1.2939E+18	2020-08-13T13:12:24.000Z		44	{'neg': 0.068, 'neu': 0.932, 'pos': 0.0, 'compound': -0.4576}	-0.4576	Negative	['hearing', 'officials', 'insist', 'that', 'having', 'downgraded', '40%+', 'of', "today's", 'a-level', 'results', 'from', 'the', 'teacher', 'estimations', 'is', 'the', '"fairest', 'possible', 'system"', 'just', 'because', '"we', 'used', 'an', 'algorithm"', 'is', 'proof,', 'were', 'any', 'needed,', 'that', 'analytics', 'has', 'now', 'fully', 'enslaved', 'our', 'key', 'systems', 'and', 'institution…	trust
942	1.2939E+18	2020-08-13T13:12:10.000Z		37	{'neg': 0.06, 'neu': 0.878, 'pos': 0.063, 'compound': 0.0326}	0.0326	Neutral	['and', 'yet...', 'we', 'fit', 'the', 'national', 'picture', 'in', 'terms', 'of', 'students', 'downgraded.', 'despite', 'our', 'results', 'being', 'online', 'with', 'the', 'three', 'year', 'trend.', 'this', 'forces', 'me', 'to', 'conclude', 'that', 'your', 'algorithm', 'is', 'quite', 'simply', 'not', 'fit', 'for', 'purpose.']	positive
943	1.2939E+18	2020-08-13T13:11:59.000Z		34	{'neg': 0.222, 'neu': 0.687, 'pos': 0.09, 'compound': -0.7882}	-0.7882	Negative	['algorithm???', 'fuck', 'your', 'algorithm!', 'these', 'are', 'kids', 'and', 'they', 'have', 'struggled', 'and', 'persevered', 'for', 'these', 'grades', '-', 'staying', 'the', 'course', 'despite', 'unimaginable', 'stress,', 'unsure', 'of', 'the', 'future.', 'they', 'did', 'their', 'jobs', '-', 'and', 'you', 'failed', 'them']	negative
944	1.2939E+18	2020-08-13T13:11:31.000Z		19	{'neg': 0.243, 'neu': 0.757, 'pos': 0.0, 'compound': -0.5423}	-0.5423	Negative	['range', 'against', 'the', 'algorithm', 'bbc', 'news', '-', 'a-levels:', 'heads', 'warn', 'of', "'unfair'", 'grades', 'for', 'students', 'https://t.co/zbil5dskvw']	fear
945	1.2939E+18	2020-08-13T13:11:14.000Z		12	{'neg': 0.0, 'neu': 1.0, 'pos': 0.0, 'compound': 0.0}	0	Neutral	['does', 'anybody', 'know', 'the', 'algorithm', 'used', 'to', 'determine', 'the', 'a-level', 'grading?']	No emotion
946	1.2939E+18	2020-08-13T13:11:06.000Z		12	{'neg': 0.0, 'neu': 1.0, 'pos': 0.0, 'compound': 0.0}	0	Neutral	['does', 'anybody', 'know', 'the', 'algorithm', 'used', 'to', 'determine', 'the', 'a-level', 'grading?']	No emotion
947	1.2939E+18	2020-08-13T13:11:03.000Z		42	{'neg': 0.197, 'neu': 0.679, 'pos': 0.124, 'compound': -0.5537}	-0.5537	Negative	['while', 'many', 'students', 'celebrate', 'their', 'a-level', 'results,', 'many', 'others', 'have', 'fallen', 'foul', 'of', "'s", 'standardisation', 'algorithm,', 'which', 'disadvantages', 'bame', 'and', 'working', 'class', 'pupils.', 'there', 'must', 'be', 'a', 'widely', 'accessible', 'and', 'fair', 'appeals', 'process', 'to', 'tackle', 'this', 'injustice', 'https://t.co/texw16ubua']	anger
948	1.2939E+18	2020-08-13T13:11:03.000Z		42	{'neg': 0.197, 'neu': 0.679, 'pos': 0.124, 'compound': -0.5537}	-0.5537	Negative	['while', 'many', 'students', 'celebrate', 'their', 'a-level', 'results,', 'many', 'others', 'have', 'fallen', 'foul', 'of', "'s", 'standardisation', 'algorithm,', 'which', 'disadvantages', 'bame', 'and', 'working', 'class', 'pupils.', 'there', 'must', 'be', 'a', 'widely', 'accessible', 'and', 'fair', 'appeals', 'process', 'to', 'tackle', 'this', 'injustice', 'https://t.co/texw16ubua']	anger
949	1.2939E+18	2020-08-13T13:10:49.000Z		12	{'neg': 0.0, 'neu': 1.0, 'pos': 0.0, 'compound': 0.0}	0	Neutral	['does', 'anybody', 'know', 'the', 'algorithm', 'used', 'to', 'determine', 'the', 'a-level', 'grading?']	No emotion
950	1.2939E+18	2020-08-13T13:10:29.000Z		20	{'neg': 0.152, 'neu': 0.848, 'pos': 0.0, 'compound': -0.5256}	-0.5256	Negative	['maybe', 'part', 'of', 'this', 'algorithm', 'concerns', 'what', 'type', 'of', 'school', 'you', 'go', 'to?', 'that', 'would', 'be', 'deeply', 'unfair.', '#resultsday', '#alevels2020']	anger
951	1.2939E+18	2020-08-13T13:09:54.000Z		13	{'neg': 0.0, 'neu': 1.0, 'pos': 0.0, 'compound': 0.0}	0	Neutral	['should', 'have', 'done', 'more', 'modelling', 'until', 'they', 'arrived', 'at', 'a', 'more', 'equitable', 'algorithm.']	No emotion
952	1.2939E+18	2020-08-13T13:09:39.000Z		39	{'neg': 0.115, 'neu': 0.885, 'pos': 0.0, 'compound': -0.6486}	-0.6486	Negative	['close', 'to', '40', 'per', 'cent', 'of', 'a-level', 'grades', 'in', 'england', 'have', 'been', 'downgraded', 'from', 'their', 'teachers�', 'predictions', 'by', 'the', 'exam', 'regulator�s', 'algorithm,', 'with', 'students', 'across', 'the', 'country', 'left', 'heartbroken', 'by', 'their', 'final', 'results.', 'https://t.co/zm5v5q6uiz']	No emotion
953	1.2939E+18	2020-08-13T13:09:35.000Z		34	{'neg': 0.16, 'neu': 0.84, 'pos': 0.0, 'compound': -0.7096}	-0.7096	Negative	['today�s', 'a-level', 'results', 'are', 'going', 'to', 'be', 'the', 'feature', 'of', 'data', 'ethics', 'presentations', 'and', 'lectures', 'for', 'years', '-', 'how', 'an', 'algorithm', 'using', 'accurate', 'historic', 'data', 'can', 'further', 'ingrain', 'disadvantage', 'and', 'unfair', 'outcomes.', '#dataethics']	positive
954	1.2939E+18	2020-08-13T13:08:29.000Z		51	{'neg': 0.029, 'neu': 0.971, 'pos': 0.0, 'compound': -0.1154}	-0.1154	Negative	['2/', 'but', 'when', 'a', 'department', 'has', 'moderation', 'both', 'up', 'and', 'down', 'in', 'the', 'same', 'cohort', 'of', 'students', 'that', 'is', 'a', 'serious', 'issue.', 'it', 'means', 'ofqual', 'are', 'placing', 'an', 'algorithm', 'ahead', 'of', 'the', 'teachers�', 'judgement', 'even', 'within', 'the', 'same', 'class.', 'e.g.', 'a', 'teacher', 'thinks', 'student', '1', 'will', 'get', '…	positive
955	1.2939E+18	2020-08-13T13:08:15.000Z		58	{'neg': 0.117, 'neu': 0.785, 'pos': 0.098, 'compound': 0.2263}	0.2263	Positive	['we�ve', 'based', 'our', 'students', 'grades', 'off', 'of', 'how', 'their', 'schools', 'performed', 'in', 'previous', 'years', 'basing', 'someone�s', 'hard', 'work', 'and', 'future', 'off', 'an', 'algorithm', 'is', 'disgusting,', 'and', 'it�s', 'destroyed', 'the', 'hopes', 'of', 'many', 'when', 'i', 'was', 'doing', 'a-levels', 'and', 'my', 'degree', 'i', 'worked', 'hard,', 'but', 'i', 'now', 're…	fear
956	1.2939E+18	2020-08-13T13:07:55.000Z		19	{'neg': 0.0, 'neu': 1.0, 'pos': 0.0, 'compound': 0.0}	0	Neutral	['a-level', 'results', 'see', '39%', 'of', 'teacher', 'predicted', 'grades', 'downgraded', 'by', 'algorithm', '#alevels2020', '#highered', '#ukedchat', 'https://t.co/lulz0xwr2u']	trust
957	1.2939E+18	2020-08-13T13:07:21.000Z		44	{'neg': 0.068, 'neu': 0.932, 'pos': 0.0, 'compound': -0.4576}	-0.4576	Negative	['hearing', 'officials', 'insist', 'that', 'having', 'downgraded', '40%+', 'of', "today's", 'a-level', 'results', 'from', 'the', 'teacher', 'estimations', 'is', 'the', '"fairest', 'possible', 'system"', 'just', 'because', '"we', 'used', 'an', 'algorithm"', 'is', 'proof,', 'were', 'any', 'needed,', 'that', 'analytics', 'has', 'now', 'fully', 'enslaved', 'our', 'key', 'systems', 'and', 'institution…	trust
958	1.2939E+18	2020-08-13T13:06:55.000Z		44	{'neg': 0.0, 'neu': 1.0, 'pos': 0.0, 'compound': 0.0}	0	Neutral	['ofqual', 'secrecy:', 'just', 'publish', 'the', 'algorithm.', '"...', 'for', 'larger', 'schools,', 'teachers�', 'predicted', 'grades', 'don�t', 'count:', '�where', 'a', 'subject', 'has', 'more', 'than', '15', 'entries', 'in', 'a', 'school,', 'teachers�', 'predicted', 'grades', 'will', 'not', 'be', 'used', 'as', 'part', 'of', 'the', 'final', 'grade', 'calculation�"', 'https://t.co/ga3vpix4zj']	trust
959	1.2939E+18	2020-08-13T13:06:49.000Z		56	{'neg': 0.124, 'neu': 0.876, 'pos': 0.0, 'compound': -0.8018}	-0.8018	Negative	['dont', 'go', 'to', 'uk', 'so', 'it', 'might', 'not', 'be', 'the', 'same', 'thing,', 'but', 'we', 'also', 'do', 'o/a', 'levels', 'in', 'singapore', 'and', 'on', 'average,', 'we', 'raise', 'by', 'more', 'than', '1/2', 'grade,', 'so', 'i', 'have', 'no', 'idea', 'how', 'the', 'algorithm', 'pushed', 'down', 'virtually', 'everyone', 'i', "saw's", 'grades', 'from', 'their', 'mocks.', 'doesnt', 'make',…	positive
960	1.2939E+18	2020-08-13T13:06:17.000Z		24	{'neg': 0.0, 'neu': 0.772, 'pos': 0.228, 'compound': 0.7345}	0.7345	Positive	['honestly', 'cannot', 'believe', 'what', 'i�m', 'seeing', 're', 'a', 'levels.', 'who', 'the', 'heck', 'decided', 'a', 'computer', 'algorithm', 'would', 'be', 'better', 'than', 'teachers', 'and', 'centres?!']	No emotion
961	1.2939E+18	2020-08-13T13:06:05.000Z		54	{'neg': 0.174, 'neu': 0.737, 'pos': 0.089, 'compound': -0.6249}	-0.6249	Negative	['work', 'hard,', 'for', 'years,', 'then', 'have', 'a', 'clearly', 'poorly', 'designed', 'algorithm', 'take', 'away', 'your', 'life', 'choices', 'and', 'initial', 'career', 'opportunities.', 'heartbreaking', 'and', 'a', 'deep', 'betrayal.', 'i�ve', 'got', 'no', 'a', 'levels', 'and', 'it', 'took', 'me', '4', 'years', 'of', 'graft', 'to', 'get', 'to', 'that', 'same', 'point', 'of', 'then', 'going',…	positive
962	1.2939E+18	2020-08-13T13:05:54.000Z		32	{'neg': 0.033, 'neu': 0.865, 'pos': 0.102, 'compound': 0.4983}	0.4983	Positive	['today:', "i'm", 'working', 'to', 'perfecting', 'the', 'algorithm', 'so', 'text', 'is', 'the', 'right', 'size', 'no', 'matter', 'what', 'phone', 'you', 'use.', "it's", 'the', 'edge', 'cases', 'that', 'get', 'you.', 'side', 'eye', 'to', 'ofqual.']	positive
963	1.2939E+18	2020-08-13T13:05:14.000Z		44	{'neg': 0.068, 'neu': 0.932, 'pos': 0.0, 'compound': -0.4576}	-0.4576	Negative	['hearing', 'officials', 'insist', 'that', 'having', 'downgraded', '40%+', 'of', "today's", 'a-level', 'results', 'from', 'the', 'teacher', 'estimations', 'is', 'the', '"fairest', 'possible', 'system"', 'just', 'because', '"we', 'used', 'an', 'algorithm"', 'is', 'proof,', 'were', 'any', 'needed,', 'that', 'analytics', 'has', 'now', 'fully', 'enslaved', 'our', 'key', 'systems', 'and', 'institution…	trust
964	1.2939E+18	2020-08-13T13:04:27.000Z		44	{'neg': 0.068, 'neu': 0.932, 'pos': 0.0, 'compound': -0.4576}	-0.4576	Negative	['hearing', 'officials', 'insist', 'that', 'having', 'downgraded', '40%+', 'of', "today's", 'a-level', 'results', 'from', 'the', 'teacher', 'estimations', 'is', 'the', '"fairest', 'possible', 'system"', 'just', 'because', '"we', 'used', 'an', 'algorithm"', 'is', 'proof,', 'were', 'any', 'needed,', 'that', 'analytics', 'has', 'now', 'fully', 'enslaved', 'our', 'key', 'systems', 'and', 'institution…	trust
965	1.2939E+18	2020-08-13T13:04:01.000Z		42	{'neg': 0.0, 'neu': 1.0, 'pos': 0.0, 'compound': 0.0}	0	Neutral	['whoever', 'has', 'will', 'be', 'given', 'more,', 'and', 'they', 'will', 'have', 'an', 'abundance.', 'whoever', 'does', 'not', 'have,', 'even', 'what', 'they', 'have', 'will', 'be', 'taken', 'from', 'them.', '�matthew', '13:12', 'the', 'matthew', 'principle', 'seems', 'to', 'have', 'been', 'ingrained', 'in', "ofqual's", 'grading', 'algorithm.', '#alevels2020']	trust
966	1.2939E+18	2020-08-13T13:02:09.000Z		48	{'neg': 0.072, 'neu': 0.797, 'pos': 0.131, 'compound': 0.2547}	0.2547	Positive	['covid', 'class', '2020:', 'you', 'guys', 'have', 'carte', 'blanche', 'to', 'disown', 'a', 'level', 'results!', 'those', 'with', 'top', 'grades,', 'call', 'it', 'fair,', 'those', 'without,', 'blame', 'it', 'on', 'chaos!', 'only', 'people', 'who', 'did', 'little', 'after', 'hark', 'back', 'to', 'a', 'levels', 'anyway,', 'so', 'always', 'keep', 'thinking', 'about', 'tomorrow', 'https://t.co/ul4hrc…	positive
967	1.2939E+18	2020-08-13T13:02:09.000Z		48	{'neg': 0.072, 'neu': 0.797, 'pos': 0.131, 'compound': 0.2547}	0.2547	Positive	['covid', 'class', '2020:', 'you', 'guys', 'have', 'carte', 'blanche', 'to', 'disown', 'a', 'level', 'results!', 'those', 'with', 'top', 'grades,', 'call', 'it', 'fair,', 'those', 'without,', 'blame', 'it', 'on', 'chaos!', 'only', 'people', 'who', 'did', 'little', 'after', 'hark', 'back', 'to', 'a', 'levels', 'anyway,', 'so', 'always', 'keep', 'thinking', 'about', 'tomorrow', 'https://t.co/ul4hrc…	positive
968	1.2939E+18	2020-08-13T13:00:41.000Z		53	{'neg': 0.042, 'neu': 0.86, 'pos': 0.098, 'compound': 0.4404}	0.4404	Positive	['my', 'daughter', 'was', 'one', 'of', 'the', 'lucky', 'ones,', 'she', 'went', 'to', 'a', 'school', 'where', 'ofqual�s', 'algorithm', 'was', 'less', 'likely', 'to', 'balk', 'at', 'her', 'predicted', 'grades.', 'i', 'feel', 'for', 'those', 'students', 'whose', 'ability', 'has', 'not', 'been', 'recognised', 'due', 'to', 'suspect', 'mathematical', 'modeling', '&amp;', 'political', 'fuckwittery.�trip…	positive
969	1.29389E+18	2020-08-13T12:59:29.000Z		37	{'neg': 0.065, 'neu': 0.809, 'pos': 0.125, 'compound': 0.3182}	0.3182	Positive	['then', "there's", 'the', 'tone-deaf', 'argument', 'that', 'if', 'they', 'allow', 'an', 'appeal', 'for', '1', 'pupil', 'at', 'bog', 'comp', 'then', 'they', 'would', 'have', 'to', 'downgrade', 'another', 'pupil', 'to', 'fulfill', 'the', 'algorithm...', "it's", 'a', 'shambles', 'at', 'ofqual']	negative
[truncated: 389 more rows]
