# Supplementary material for: Critical reflections on three popular computational linguistic approaches to examine Twitter discourses
Source: PeerJ Comput Sci. 2023 Jan 30;9:e1211. doi: 10.7717/peerj-cs.1211 (PMC10280252; doi:10.7717/peerj-cs.1211)
Supplement: Supplemental Information 1 [file peerj-cs-09-1211-s001.zip › Supplementary_Material_PeerJ_Oct22/Supplementary Material/Sentiment Analysis VADER cleaned data OALA/Aug 14.csv]

	User_name	Time	Location	description_lengths	scores	compound	Sentiment	temp_list	Emotion
0	1.29442E+18	2020-08-14T23:56:19.000Z		22	{'neg': 0.119, 'neu': 0.881, 'pos': 0.0, 'compound': -0.4019}	-0.4019	Negative	['did', 'the', 'uk', 'government', 'publish', 'the', 'estimated', 'error', 'of', 'the', 'model', 'they', 'used', 'to', 'design', 'the', 'algorithm', 'to', 'correct', 'a-level', 'results?']	negative
1	1.29442E+18	2020-08-14T23:55:24.000Z		15	{'neg': 0.242, 'neu': 0.758, 'pos': 0.0, 'compound': -0.4939}	-0.4939	Negative	["'punishment", 'by', "statistics':", 'the', 'father', 'who', 'foresaw', 'a-level', 'algorithm', 'flaws', 'https://t.co/ohyzhyxzcu']	trust
2	1.29442E+18	2020-08-14T23:55:24.000Z		15	{'neg': 0.242, 'neu': 0.758, 'pos': 0.0, 'compound': -0.4939}	-0.4939	Negative	["'punishment", 'by', "statistics':", 'the', 'father', 'who', 'foresaw', 'a-level', 'algorithm', 'flaws', 'https://t.co/ohyzhyxzcu']	trust
3	1.29442E+18	2020-08-14T23:52:37.000Z		30	{'neg': 0.208, 'neu': 0.792, 'pos': 0.0, 'compound': -0.7964}	-0.7964	Negative	['in', 'the', 'words', 'of', 'a', 'headteacher', 'earlier', 'today,', '�young', 'people�s', 'futures', 'are', 'being', 'dictated', 'by', 'an', 'algorithm', 'that', 'perpetuates', 'inequality.�', 'it', 'is', 'wicked', 'and', 'i', 'could', 'weep', 'for', 'them.']	negative
4	1.29442E+18	2020-08-14T23:49:46.000Z		42	{'neg': 0.178, 'neu': 0.729, 'pos': 0.093, 'compound': -0.5719}	-0.5719	Negative	['how', 'could', 'you', '?', 'you', 'have', 'affected', 'so', 'many', "student's", 'lives.', 'the', 'baked-in-bias', 'of', 'small', 'versus', 'large', 'student', 'cohorts', 'is', 'obvious', 'to', 'see.', 'you', 'should', 'be', 'ashamed.', 'be', 'responsible', 'and', 'admit', 'the', 'algorithm', 'is', 'wrong.', '#examshambles', 'https://t.co/svcsowzefo']	negative
5	1.29442E+18	2020-08-14T23:48:23.000Z		46	{'neg': 0.328, 'neu': 0.646, 'pos': 0.027, 'compound': -0.9539}	-0.9539	Negative	['i�m', 'sorry,', 'but', 'the', 'students', 'screwed', 'over', 'by', 'the', 'governments', 'so-called', 'algorithm', 'that', 'worked', 'out', 'their', 'a-level', 'results', 'should', 'not', 'have', 'to', 'pay', 'for', 'the', 'governments', 'to', 'rectify', 'the', 'mess.', 'that�s', 'disgusting,', 'uncaring', 'and', 'unethical.', 'i', 'assume', 'you�re', 'working', 'on', 'this.']	negative
6	1.29442E+18	2020-08-14T23:45:20.000Z		38	{'neg': 0.093, 'neu': 0.907, 'pos': 0.0, 'compound': -0.5849}	-0.5849	Negative	['this', 'is', 'why', 'the', 'algorithm', 'should', 'have', 'been', 'published', 'in', 'the', '319', 'page', 'long', 'document', "'explaining'", 'the', 'algorithm,', 'and', 'why', 'it', 'is', 'deeply', 'troubling', 'that', 'ofqual', 'appear', 'to', 'have', 'required', 'those', 'working', 'on', 'the', 'algorithm', 'to', 'sign', 'ndas.']	positive
7	1.29442E+18	2020-08-14T23:43:01.000Z		15	{'neg': 0.0, 'neu': 1.0, 'pos': 0.0, 'compound': 0.0}	0	Neutral	['2020', 'modern', 'dystopia', 'for', 'teenagers:', 'your', 'gsce', 'and', 'a-level', 'results', 'downgraded', 'by', 'algorithm.', '#alevels2020']	No emotion
8	1.29442E+18	2020-08-14T23:42:23.000Z		32	{'neg': 0.097, 'neu': 0.731, 'pos': 0.172, 'compound': 0.4137}	0.4137	Positive	['have', 'you', 'also', 'seen', 'concerns', 'that', 'your', 'whole', 'algorithm-based', 'looney', 'tunes', 'was', 'a', 'shit', 'show?', 'can', 'you', 'reassure', 'students', 'that', 'this', 'all', 'wasn�t', 'skewed', 'towards', 'posh', 'kids', 'in', 'rich', 'schools?']	anger
9	1.29442E+18	2020-08-14T23:42:11.000Z		48	{'neg': 0.146, 'neu': 0.668, 'pos': 0.186, 'compound': 0.0772}	0.0772	Positive	['i', 'know,', 'i�m', 'fortunate.', 'i�m', 'fairly', 'well', 'insulated', 'from', 'this', 'shambles', 'but', 'i', 'have', 'lifelong', 'friends', 'already', 'out', 'of', 'work', 'because', 'of', 'brexit.', 'my', 'daughter', 'had', 'her', 'a-levels', 'downgraded', 'yesterday', 'such', 'that', 'plan', 'a', 'is', 'derailed', 'by', 'an', 'algorithm', 'favouring', 'private', 'schools.', 'it�s', 'enragi…	positive
10	1.29442E+18	2020-08-14T23:40:52.000Z		18	{'neg': 0.186, 'neu': 0.814, 'pos': 0.0, 'compound': -0.4939}	-0.4939	Negative	['�', "'punishment", 'by', "statistics':", 'the', 'father', 'who', 'foresaw', 'a-level', 'algorithm', 'flaws', 'education', 'the', 'guardian', 'https://t.co/8qzubfmwyx']	trust
11	1.29442E+18	2020-08-14T23:40:52.000Z		18	{'neg': 0.186, 'neu': 0.814, 'pos': 0.0, 'compound': -0.4939}	-0.4939	Negative	['�', "'punishment", 'by', "statistics':", 'the', 'father', 'who', 'foresaw', 'a-level', 'algorithm', 'flaws', 'education', 'the', 'guardian', 'https://t.co/8qzubfmwyx']	trust
12	1.29442E+18	2020-08-14T23:35:22.000Z		24	{'neg': 0.127, 'neu': 0.873, 'pos': 0.0, 'compound': -0.4939}	-0.4939	Negative	['you', 'may', 'have', '�fluffed�', 'your', 'a', 'levels..', 'these', 'kids', 'did', 'not..they', 'were', 'stolen', 'from', 'them', 'by', 'an', 'algorithm..', 'not', 'at', 'all', 'a', 'comparison.']	anger
13	1.29442E+18	2020-08-14T23:34:49.000Z		51	{'neg': 0.084, 'neu': 0.79, 'pos': 0.126, 'compound': 0.5106}	0.5106	Positive	['this', 'school', 'is', 'one', 'of', 'best', 'in', 'the', 'country,', 'and', 'goes', 'up', 'progress', '8', 'league', 'table', 'by', 'over', 'a', 'hundred', 'places', 'in', 'our', '#fairerleaguetable.', 'by', 'any', 'definition,', 'it', 'is', 'the', 'type', 'of', 'school', 'which', 'has', 'been', 'punitaively', 'affected', 'by', 'the', 'algorithm', 'then', '&amp;', 'have', 'got', 'it', 'wrong.',…	trust
14	1.29442E+18	2020-08-14T23:33:33.000Z		15	{'neg': 0.242, 'neu': 0.758, 'pos': 0.0, 'compound': -0.4939}	-0.4939	Negative	["'punishment", 'by', "statistics':", 'the', 'father', 'who', 'foresaw', 'a-level', 'algorithm', 'flaws', 'https://t.co/3jf4cuwbkv']	trust
15	1.29442E+18	2020-08-14T23:33:33.000Z		15	{'neg': 0.242, 'neu': 0.758, 'pos': 0.0, 'compound': -0.4939}	-0.4939	Negative	["'punishment", 'by', "statistics':", 'the', 'father', 'who', 'foresaw', 'a-level', 'algorithm', 'flaws', 'https://t.co/3jf4cuwbkv']	trust
16	1.29442E+18	2020-08-14T23:30:12.000Z		50	{'neg': 0.138, 'neu': 0.768, 'pos': 0.094, 'compound': -0.3182}	-0.3182	Negative	['a-levels.', 'good', 'news', 'stories', 'for', 'majority', 'of', 'students', '&amp;their', 'teachers.', 'cruelly,', 'not', 'so', 'for', 'many', 'students', 'overseas', '&amp;in', 'the', 'uk', 'as', 'the', 'a-level', 'algorithm', 'said', '�no�.', 'needs', 'to', 'act', 'in', 'the', 'interests', 'of', 'every', 'young', 'person', 'overseas', '&amp;in', 'the', 'uk', 'who', 'has', 'been', 'adversely',…	positive
17	1.29442E+18	2020-08-14T23:30:12.000Z		50	{'neg': 0.138, 'neu': 0.768, 'pos': 0.094, 'compound': -0.3182}	-0.3182	Negative	['a-levels.', 'good', 'news', 'stories', 'for', 'majority', 'of', 'students', '&amp;their', 'teachers.', 'cruelly,', 'not', 'so', 'for', 'many', 'students', 'overseas', '&amp;in', 'the', 'uk', 'as', 'the', 'a-level', 'algorithm', 'said', '�no�.', 'needs', 'to', 'act', 'in', 'the', 'interests', 'of', 'every', 'young', 'person', 'overseas', '&amp;in', 'the', 'uk', 'who', 'has', 'been', 'adversely',…	positive
18	1.29442E+18	2020-08-14T23:27:48.000Z		29	{'neg': 0.0, 'neu': 0.907, 'pos': 0.093, 'compound': 0.4137}	0.4137	Positive	['what', 'does', 'the', 'a-level', 'results', 'algorithm', 'and', 'the', 'post', 'office', 'horizon', 'system', 'have', 'in', 'common?', 'they', 'are', 'both', '"robust".', 'does', 'anyone', 'have', 'a', 'civil', 'servant', 'phrase', 'book', 'handy?']	positive
19	1.29441E+18	2020-08-14T23:24:13.000Z		28	{'neg': 0.184, 'neu': 0.745, 'pos': 0.071, 'compound': -0.4926}	-0.4926	Negative	['parent', 'of', 'sixth', 'former', 'at', 'oxford', 'comprehensive', 'school', 'exactly', 'foresaw', 'the', 'problems', 'with', '#examresults', 'and', 'repeatedly', 'wrote', 'to', 'authorities.', 'pity', 'they', 'didn�t', 'listen!', 'https://t.co/v9jwlt5c5p']	trust
20	1.29441E+18	2020-08-14T23:23:55.000Z		37	{'neg': 0.082, 'neu': 0.851, 'pos': 0.067, 'compound': -0.1531}	-0.1531	Negative	['the', 'algorithm', 'helps', 'pupils', 'at', 'small', 'independent', 'schools', 'and', 'harms', 'pupils', 'at', 'large', 'state', 'schools.', 'ofqual�s', 'concerns', 'about', 'grade', 'inflation', 'don�t', 'seem', 'to', 'apply', 'to', 'smaller,', 'independent', 'schools,', 'whose', 'results', 'this', 'year', 'have', 'shot', 'up.']	negative
21	1.29441E+18	2020-08-14T23:23:52.000Z		32	{'neg': 0.065, 'neu': 0.864, 'pos': 0.071, 'compound': 0.0516}	0.0516	Positive	['ofqual', 'just', 'hasn�t', 'got', 'the', 'power', 'to', 'mark', 'students', 'based', 'on', 'an', 'algorithm', 'which', 'actively', 'ignores', 'individual', 'student', 'performance', 'for', 'cohorts', 'over', '15.', 'in', 'law-speak,', 'this', 'is', 'called', '�ultra', 'vires�.']	No emotion
22	1.29441E+18	2020-08-14T23:22:48.000Z		37	{'neg': 0.057, 'neu': 0.849, 'pos': 0.094, 'compound': 0.3527}	0.3527	Positive	['i�m', 'hearing', 'that', 'ofqual', 'didn�t', 'receive', 'help', 'from', 'mathematicians', 'bc', 'the', 'mathematicians', 'refused', 'to', 'sign', 'a', 'contract', 'where', 'they', 'aren�t', 'allowed', 'to', 'talk', 'about', 'how', 'the', 'algorithm', 'was', 'done', 'for', 'the', 'next', '5', 'years', '??????']	negative
23	1.29441E+18	2020-08-14T23:22:48.000Z		32	{'neg': 0.183, 'neu': 0.74, 'pos': 0.077, 'compound': -0.5118}	-0.5118	Negative	['have', 'been', 'struggling', 'to', 'stay', 'across', 'the', 'scandal', 'around', 'a-levels', 'in', 'england,', 'northern', 'ireland', 'and', 'wales.', 'this', 'article', 'by', 'explains', 'it', 'really', 'well', '-', 'https://t.co/aisu1tie6p', 'https://t.co/jagqebo3gn']	fear
24	1.29441E+18	2020-08-14T23:22:36.000Z		33	{'neg': 0.104, 'neu': 0.817, 'pos': 0.079, 'compound': -0.2263}	-0.2263	Negative	['it�s', 'the', 'tories', 'we�re', 'talking', 'about.....', 'they', 'hate', 'grade', 'inflation.', 'the', 'algorithm', 'favoured', 'the', 'independent', 'schools.', 'were', 'it', 'the', 'other', 'way', 'you', 'can', 'bet', 'they', 'would', 'be', 'doing', 'more', 'about', 'it.']	fear
25	1.29441E+18	2020-08-14T23:22:35.000Z		33	{'neg': 0.26, 'neu': 0.678, 'pos': 0.062, 'compound': -0.8074}	-0.8074	Negative	["i'm", 'disgusted', 'that', 'anyone', 'at', 'ofqual', 'thought', 'using', 'an', 'algorithm', 'with', 'a', 'percentage', 'of', 'error', 'of', '33%', 'was', 'acceptable.', 'how', 'dare', 'you', 'fuck', 'with', 'that', 'many', 'peoples', 'futures', 'https://t.co/tsfzaam5q6']	anticipation
26	1.29441E+18	2020-08-14T23:20:09.000Z		44	{'neg': 0.21, 'neu': 0.67, 'pos': 0.12, 'compound': -0.7177}	-0.7177	Negative	['this', 'is', 'shocking', '&amp;', 'callous.', 'know', 'many', 'students', 'will', 'be', 'distraught', 'or', 'even', 'made', 'mentally', 'ill', 'by', 'their', 'results,', 'as', 'well', 'as', 'missing', 'lifetime', 'chances.', 'however,', 'knowing', 'their', 'algorithm', 'was', 'unfit', '(unfairly', 'downgrading', 'students)', '&amp;', 'using', 'it', 'anyway', 'will', 'help', 'law', 'case', 'agai…	negative
27	1.29441E+18	2020-08-14T23:19:59.000Z		31	{'neg': 0.198, 'neu': 0.802, 'pos': 0.0, 'compound': -0.7506}	-0.7506	Negative	['ministers', 'should', 'have', 'seen', 'the', '#alevelsresults', 'fiasco', 'coming.', 'a', 'government', 'paying', 'attention', 'would', 'have', 'recognised', 'this.', 'explains', 'how', 'it', 'went', 'wrong.', '#alevels2020', '#analysis', '#algorithm', '#gavinwilliamson', '#ofqual', '#ukgovernment', 'https://t.co/otbwkrm3ai']	negative
28	1.29441E+18	2020-08-14T23:19:19.000Z		41	{'neg': 0.062, 'neu': 0.938, 'pos': 0.0, 'compound': -0.3923}	-0.3923	Negative	['wonder', 'if', "they've", 'come', 'up', 'with', 'this', 'algorithm', 'for', 'a', 'levels', 'through', 'machine', 'learning', 'on', 'old', 'data', 'sets,', 'which', 'have', 'put', 'some', 'hideous', 'weighing', 'on', 'postcode.', 'plausible', 'deniability', 'from', 'the', 'govt', '(the', 'computer', 'did', 'it!).', 'screw', 'all', 'the', 'outliers,', 'obv', '????????????']	fear
29	1.29441E+18	2020-08-14T23:16:24.000Z		25	{'neg': 0.173, 'neu': 0.714, 'pos': 0.113, 'compound': -0.1063}	-0.1063	Negative	['exam', 'regulator', 'ignored', 'offers', 'of', 'help', 'from', 'expert', 'statisticians', 'on', '#alevels', 'grading', 'algorithm', 'after', 'statisticians', "wouldn't", 'sign', 'non-disclosure', 'agreements.', 'https://t.co/qdlvdbaqdw']	trust
30	1.29441E+18	2020-08-14T23:15:20.000Z		48	{'neg': 0.177, 'neu': 0.774, 'pos': 0.048, 'compound': -0.687}	-0.687	Negative	['i', 'have', 'heard', 'dozens', 'of', 'stories', 'like', 'this,', 'hard', 'working', 'young', 'people', 'are', 'having', 'their', 'lives', 'wrecked', 'by', 'an', 'incompetent', 'and', 'uncaring', 'government.', 'the', 'algorithm', 'employed', 'was', 'not', 'fair,', 'it', 'was', 'always', 'going', 'to', 'be', 'incapable', 'of', 'making', 'the', 'correct', 'decisions', 'for', 'real', 'students.', …	positive
31	1.29441E+18	2020-08-14T23:15:12.000Z		15	{'neg': 0.242, 'neu': 0.758, 'pos': 0.0, 'compound': -0.4939}	-0.4939	Negative	["'punishment", 'by', "statistics':", 'the', 'father', 'who', 'foresaw', 'a-level', 'algorithm', 'flaws', 'https://t.co/g58z3zkbop']	trust
32	1.29441E+18	2020-08-14T23:15:12.000Z		15	{'neg': 0.242, 'neu': 0.758, 'pos': 0.0, 'compound': -0.4939}	-0.4939	Negative	["'punishment", 'by', "statistics':", 'the', 'father', 'who', 'foresaw', 'a-level', 'algorithm', 'flaws', 'https://t.co/g58z3zkbop']	trust
33	1.29441E+18	2020-08-14T23:15:09.000Z		46	{'neg': 0.154, 'neu': 0.731, 'pos': 0.115, 'compound': -0.25}	-0.25	Negative	['i�ve', 'written', 'to', 'my', 'undergrad', 'uni�s', 'admissions', 'team', '()', 'asking', 'them', 'to', 'honour', 'predicted', 'grades', 'for', 'a-level', 'students', 'whose', 'results', 'were', 'downgraded', 'by', 'the', 'govt', 'algorithm.', 'please', 'consider', 'doing', 'the', 'same�this', 'is', 'an', 'injustice', 'that', 'will', 'haunt', 'those', 'affected', 'for', 'years', 'to', 'come.']	negative
34	1.29441E+18	2020-08-14T23:14:54.000Z		18	{'neg': 0.198, 'neu': 0.802, 'pos': 0.0, 'compound': -0.4939}	-0.4939	Negative	['the', 'guardian:', "'punishment", 'by', "statistics':", 'the', 'father', 'who', 'foresaw', 'a-level', 'algorithm', 'flaws.', 'https://t.co/fpo5yecusv', 'via']	trust
35	1.29441E+18	2020-08-14T23:14:54.000Z		18	{'neg': 0.198, 'neu': 0.802, 'pos': 0.0, 'compound': -0.4939}	-0.4939	Negative	['the', 'guardian:', "'punishment", 'by', "statistics':", 'the', 'father', 'who', 'foresaw', 'a-level', 'algorithm', 'flaws.', 'https://t.co/fpo5yecusv', 'via']	trust
36	1.29441E+18	2020-08-14T23:12:54.000Z		39	{'neg': 0.271, 'neu': 0.673, 'pos': 0.055, 'compound': -0.8625}	-0.8625	Negative	['it', 'was', 'not', 'an', 'algorithm,', 'it', 'was', 'incompetence.', 'ofqual', 'clearly', 'have', 'no', 'idea', 'how', 'to', 'round', 'numbers', 'and', 'you', 'gavin', 'have', 'no', 'clue', 'what', 'they', 'are', 'doing.', 'stop', 'lying', 'and', 'do', 'right', 'by', 'students,', 'do', 'the', 'same', 'as', 'scotland.']	negative
37	1.29441E+18	2020-08-14T23:12:04.000Z		30	{'neg': 0.0, 'neu': 0.836, 'pos': 0.164, 'compound': 0.5994}	0.5994	Positive	['dear', 'department', 'for', 'education,', 'please', 'provide', 'the', 'algorithm', '(for', 'detailed', 'expert', 'scrutiny)', 'used', 'to', 'modify', 'the', 'grades', 'submitted', 'by', 'schools', 'for', "'a'", 'levels', 'this', 'year.', '#alevelresults', 'https://t.co/0laknf3klz']	positive
38	1.29441E+18	2020-08-14T23:11:17.000Z		22	{'neg': 0.084, 'neu': 0.802, 'pos': 0.114, 'compound': 0.1779}	0.1779	Positive	['ofqual,', 'the', 'exam', 'regulator', 'have', 'just', 'cancelled', '#brexit', 'by', '39.1%', 'because', 'of', 'an', 'algorithm.', 'support', 'the', 'covid', 'generation', 'of', 'kids.', '#thegreatexamrobbery']	No emotion
39	1.29441E+18	2020-08-14T23:10:16.000Z		37	{'neg': 0.176, 'neu': 0.824, 'pos': 0.0, 'compound': -0.6296}	-0.6296	Negative	['fck', 'you', 'for', 'screwing', 'up', 'the', 'a', 'level', 'algorithm', 'and', 'for', 'most', 'likely', 'ruining', 'thousands', 'of', 'people�s', 'weeks,', 'from', 'a', 'levels', 'and', 'from', 'gcses.', '??change??your??algorithm??back??to??how??it??was??.', 'https://t.co/dp2al1iqsf']	fear
40	1.29441E+18	2020-08-14T23:10:16.000Z		37	{'neg': 0.176, 'neu': 0.824, 'pos': 0.0, 'compound': -0.6296}	-0.6296	Negative	['fck', 'you', 'for', 'screwing', 'up', 'the', 'a', 'level', 'algorithm', 'and', 'for', 'most', 'likely', 'ruining', 'thousands', 'of', 'people�s', 'weeks,', 'from', 'a', 'levels', 'and', 'from', 'gcses.', '??change??your??algorithm??back??to??how??it??was??.', 'https://t.co/dp2al1iqsf']	fear
41	1.29441E+18	2020-08-14T23:08:41.000Z		22	{'neg': 0.084, 'neu': 0.802, 'pos': 0.114, 'compound': 0.1779}	0.1779	Positive	['ofqual,', 'the', 'exam', 'regulator', 'have', 'just', 'cancelled', '#brexit', 'by', '39.1%', 'because', 'of', 'an', 'algorithm.', 'support', 'the', 'covid', 'generation', 'of', 'kids.', '#nowhearthenoise']	No emotion
42	1.29441E+18	2020-08-14T23:08:19.000Z		51	{'neg': 0.07, 'neu': 0.716, 'pos': 0.214, 'compound': 0.8916}	0.8916	Positive	["there's", 'been', 'a', 'lot', 'to', 'be', 'sad', 'or', 'angry', 'about', 'in', 'recent', 'years', 'but', 'the', 'results', 'of', 'the', 'a', 'level', 'algorithm', 'feel', 'like', 'a', 'particularly', 'blatant', 'punch', 'in', 'the', 'stomach', 'for', 'social', 'mobility.', "it's", 'not', 'all', 'bad', 'news', 'though,', 'apparently', 'eton', 'have', 'received', 'their', 'best', 'ever', 'a-level…	anger
43	1.29441E+18	2020-08-14T23:08:19.000Z		51	{'neg': 0.07, 'neu': 0.716, 'pos': 0.214, 'compound': 0.8916}	0.8916	Positive	["there's", 'been', 'a', 'lot', 'to', 'be', 'sad', 'or', 'angry', 'about', 'in', 'recent', 'years', 'but', 'the', 'results', 'of', 'the', 'a', 'level', 'algorithm', 'feel', 'like', 'a', 'particularly', 'blatant', 'punch', 'in', 'the', 'stomach', 'for', 'social', 'mobility.', "it's", 'not', 'all', 'bad', 'news', 'though,', 'apparently', 'eton', 'have', 'received', 'their', 'best', 'ever', 'a-level…	anger
44	1.29441E+18	2020-08-14T23:07:16.000Z		31	{'neg': 0.359, 'neu': 0.58, 'pos': 0.061, 'compound': -0.8968}	-0.8968	Negative	["i'm", 'not', 'surprised', 'the', 'statisticians', "wouldn't", 'sign', 'such', 'a', 'restrictive', 'nda', '.', 'i', 'certainly', "wouldn't.", 'it', 'is', 'clear', 'ofqual', 'algorithm', 'was', 'fatally', 'flawed.', 'invalad,', 'unreliable', 'and', 'unfair', 'to', 'students.']	negative
45	1.29441E+18	2020-08-14T23:05:25.000Z		50	{'neg': 0.226, 'neu': 0.73, 'pos': 0.045, 'compound': -0.8977}	-0.8977	Negative	['yesterday', 'was', 'the', 'nth', 'day', 'in', 'a', 'row', 'that', 'our', 'covid', 'figures', 'were', 'the', 'worst', 'in', 'europe.', 'today', 'was', 'the', 'day', 'that', 'they', 'used', 'an', 'unjust', 'algorithm', 'to', 'cheat', 'our', 'kids', 'out', 'of', 'their', 'a', 'levels.', 'that�s', 'a', 'national', 'disgrace', 'you', 'jumped', 'up', 'enoch', 'powell', 'with', 'far', 'less', 'intelle…	anger
46	1.29441E+18	2020-08-14T23:04:06.000Z		19	{'neg': 0.18, 'neu': 0.709, 'pos': 0.111, 'compound': -0.3313}	-0.3313	Negative	['yep', '??', "'punishment", 'by', "statistics':", 'the', 'father', 'who', 'foresaw', 'a-level', 'algorithm', 'flaws', 'education', 'the', 'guardian', 'https://t.co/tkquyuqd6i']	trust
47	1.29441E+18	2020-08-14T23:04:06.000Z		19	{'neg': 0.18, 'neu': 0.709, 'pos': 0.111, 'compound': -0.3313}	-0.3313	Negative	['yep', '??', "'punishment", 'by', "statistics':", 'the', 'father', 'who', 'foresaw', 'a-level', 'algorithm', 'flaws', 'education', 'the', 'guardian', 'https://t.co/tkquyuqd6i']	trust
48	1.29441E+18	2020-08-14T23:03:55.000Z		11	{'neg': 0.287, 'neu': 0.463, 'pos': 0.25, 'compound': -0.1027}	-0.1027	Negative	['a-levels:', "'dreams", 'ruined', 'by', 'an', "algorithm'", 'https://t.co/furxqzklck']	fear
49	1.29441E+18	2020-08-14T23:03:05.000Z		47	{'neg': 0.086, 'neu': 0.736, 'pos': 0.178, 'compound': 0.7202}	0.7202	Positive	['gavin', "wouldn't", 'even', 'respond', 'to', 'an', 'email', 'about', 'how', 'to', 'improve', 'the', 'schooling', 'system.', 'the', 'government', 'no', 'longer', 'cares', 'about', 'the', 'people', 'who', 'they', 'represent.', 'the', 'only', 'care', 'about', 'the', 'rich', 'not', 'the', 'working', 'class', '&amp;', 'the', 'a-level', 'grades', 'proved', 'that.', 'fancy', 'algorithm', 'my', 'arse']	positive
50	1.29441E+18	2020-08-14T23:01:11.000Z		34	{'neg': 0.06, 'neu': 0.867, 'pos': 0.073, 'compound': 0.128}	0.128	Positive	['moreover,', 'no', 'one', 'took', 'a', 'levels', 'this', 'year.', 'instead', 'they', 'were', 'awarded', 'grades', 'based', 'on', 'an', 'arbitrary', 'government', 'algorithm', 'based', 'on', 'type', 'of', 'school,', 'location,', 'class', 'size', 'and', 'somewhere', 'in', 'there', 'implausible', 'teacher', 'assessments.']	trust
51	1.29441E+18	2020-08-14T23:00:48.000Z		48	{'neg': 0.132, 'neu': 0.81, 'pos': 0.058, 'compound': -0.5994}	-0.5994	Negative	['thank-you.', 'am', 'an', 'a-level', 'teacher', 'and', 'senior', 'examiner', 'with', 'high', 'past', 'grades.', '84%', 'of', 'my', 'students', 'had', 'their', 'results', 'downgraded.', 'the', 'worst', 'results', 'on', 'record', 'without', 'sitting', 'a', 'single', 'exam', 'but', 'apparently', 'this', 'algorithm', 'is', 'robust.', 'however', 'it', 'is', 'needed', 'as', 'i', 'would', 'inflate', 'r…	positive
52	1.29441E+18	2020-08-14T22:59:23.000Z		41	{'neg': 0.23, 'neu': 0.73, 'pos': 0.04, 'compound': -0.7636}	-0.7636	Negative	['i', 'wonder', 'if', 'universities', 'can', 'also', 'just', 'ignore', 'the', 'assigned', 'grades', 'and', 'use', 'predicted', 'grades', 'to', 'accept', 'students?', 'no', 'one', 'can', 'make', 'them', 'do', 'that,', 'and', "it's", 'not', 'a', 'perfect', 'solution,', 'but', 'it', 'would', 'circumvent', "ofqual's", 'nonsense', '~algorithm~', 'entirely']	positive
53	1.29441E+18	2020-08-14T22:53:40.000Z		32	{'neg': 0.202, 'neu': 0.798, 'pos': 0.0, 'compound': -0.624}	-0.624	Negative	['who', 'foresaw', 'the', 'problems', 'and', 'tried', 'to', 'warn', 'everyone', 'was', 'quite', 'sweet/disheartening.https://t.co/ocd16xz58e', '(have', 'becomes', 'quite', 'obsessed', 'with', 'this', 'today', 'and', 'the', 'research', 'qs', 'that', 'could', 'be', 'studied)']	fear
54	1.29441E+18	2020-08-14T22:51:09.000Z		13	{'neg': 0.096, 'neu': 0.815, 'pos': 0.089, 'compound': -0.0258}	-0.0258	Neutral	['sorry,', 'the', 'old', 'grey', 'whistle', 'test', 'has', 'been', 'replaced', 'by', 'an', 'ofqual', 'algorithm.']	No emotion
55	1.29441E+18	2020-08-14T22:49:56.000Z		15	{'neg': 0.242, 'neu': 0.758, 'pos': 0.0, 'compound': -0.4939}	-0.4939	Negative	["'punishment", 'by', "statistics':", 'the', 'father', 'who', 'foresaw', 'a-level', 'algorithm', 'flaws', 'https://t.co/af3fauhpks']	trust
56	1.29441E+18	2020-08-14T22:49:56.000Z		15	{'neg': 0.242, 'neu': 0.758, 'pos': 0.0, 'compound': -0.4939}	-0.4939	Negative	["'punishment", 'by', "statistics':", 'the', 'father', 'who', 'foresaw', 'a-level', 'algorithm', 'flaws', 'https://t.co/af3fauhpks']	trust
57	1.29441E+18	2020-08-14T22:49:51.000Z		15	{'neg': 0.242, 'neu': 0.758, 'pos': 0.0, 'compound': -0.4939}	-0.4939	Negative	["'punishment", 'by', "statistics':", 'the', 'father', 'who', 'foresaw', 'a-level', 'algorithm', 'flaws', 'https://t.co/srjn9iihpj']	trust
58	1.29441E+18	2020-08-14T22:49:51.000Z		15	{'neg': 0.242, 'neu': 0.758, 'pos': 0.0, 'compound': -0.4939}	-0.4939	Negative	["'punishment", 'by', "statistics':", 'the', 'father', 'who', 'foresaw', 'a-level', 'algorithm', 'flaws', 'https://t.co/srjn9iihpj']	trust
59	1.29441E+18	2020-08-14T22:49:41.000Z		36	{'neg': 0.265, 'neu': 0.68, 'pos': 0.056, 'compound': -0.8225}	-0.8225	Negative	['are', 'f-ing', 'nuts?', 'no-one', 'took', 'a', 'levels', 'this', 'year.', "that's", 'the', 'entire', 'point.', 'they', 'were', 'assigned', 'grades', 'by', 'an', 'algorithm', 'that', 'a', 'blind', 'monkey', 'could', 'see', 'was', 'lazy', 'and', 'stupid.', 'please', 'keep', 'up.']	negative
60	1.29441E+18	2020-08-14T22:48:36.000Z		7	{'neg': 0.0, 'neu': 0.649, 'pos': 0.351, 'compound': 0.4019}	0.4019	Positive	['interesting,', 'so', "it's", 'an', 'ofqual', 'algorithm.']	positive
61	1.29441E+18	2020-08-14T22:48:26.000Z		13	{'neg': 0.225, 'neu': 0.58, 'pos': 0.196, 'compound': -0.1027}	-0.1027	Negative	['a-levels:', "'dreams", 'ruined', 'by', 'an', "algorithm'", '-', 'bbc', 'news', 'https://t.co/hdsscbr0rm']	fear
62	1.29441E+18	2020-08-14T22:46:35.000Z		45	{'neg': 0.051, 'neu': 0.832, 'pos': 0.117, 'compound': 0.483}	0.483	Positive	['ofqual', 'has', 'just', 'downgraded', 'the', 'british', 'government�s', 'results', 'by', '39.1%', 'so', 'they', 'are', 'no', 'longer', 'in', 'power', 'because', 'of', 'an', 'algorithm.', 'a', 'seventeen', 'year', 'old', 'from', 'penrith,', 'who', 'makes', 'more', 'sense', 'with', 'an', 'a*,', 'will', 'replace', 'them.', 'glory', 'be,', 'there', 'is', 'god.', '#penrithknowsbest']	positive
63	1.29441E+18	2020-08-14T22:46:17.000Z		17	{'neg': 0.0, 'neu': 1.0, 'pos': 0.0, 'compound': 0.0}	0	Neutral	['shambles.', '#universities', '#resultsday', '�punishment', 'by', "statistics':", 'the', 'father', 'who', 'foresaw', '#alevels', '#algorithm', 'flaws', 'https://t.co/hpcwrk2peh']	trust
64	1.29441E+18	2020-08-14T22:46:17.000Z		17	{'neg': 0.0, 'neu': 1.0, 'pos': 0.0, 'compound': 0.0}	0	Neutral	['shambles.', '#universities', '#resultsday', '�punishment', 'by', "statistics':", 'the', 'father', 'who', 'foresaw', '#alevels', '#algorithm', 'flaws', 'https://t.co/hpcwrk2peh']	trust
65	1.2944E+18	2020-08-14T22:45:57.000Z		22	{'neg': 0.0, 'neu': 1.0, 'pos': 0.0, 'compound': 0.0}	0	Neutral	['new', 'photo', 'emerges', 'of', 'an', 'ofqual', 'statistician', 'using', 'their', 'algorithm', 'to', 'calculate', 'this', "year's", 'a', 'level', 'grades', 'https://t.co/js2yyxsull']	trust
66	1.2944E+18	2020-08-14T22:44:44.000Z		33	{'neg': 0.077, 'neu': 0.923, 'pos': 0.0, 'compound': -0.3252}	-0.3252	Negative	['this', 'exchange', 'suggests', 'different', 'oxford', 'and', 'cambridge', 'colleges', '(and', 'other', 'institutions)', 'taking', 'very', 'different', 'views', 'of', 'what', 'to', 'do', 'about', 'a-level', 'grading', 'by', 'statistical', 'algorithm,', 'not', 'individual', 'merit', 'https://t.co/7cd7ytie5n']	trust
67	1.2944E+18	2020-08-14T22:44:18.000Z		31	{'neg': 0.154, 'neu': 0.846, 'pos': 0.0, 'compound': -0.6453}	-0.6453	Negative	['not', 'just', 'a', 'levels,', 'ib', 'students', 'have', 'also', 'been', 'very', 'badly', 'affected', 'by', 'the', 'secretive', 'algorithm', 'used', 'and', 'concerns', 'initially', 'dismissed.', 'many', 'appeals', 'going', 'ahead', 'and', 'also', 'some', 'international', 'court', 'cases.']	negative
68	1.2944E+18	2020-08-14T22:44:04.000Z		25	{'neg': 0.0, 'neu': 0.826, 'pos': 0.174, 'compound': 0.4588}	0.4588	Positive	['ofqual', 'seems', 'to', 'have', 'created', 'an', 'algorithm', 'that', 'is', 'designed', 'to', 'guarantee', 'that', 'people', 'can�t', 'break', 'through', 'the', 'glass', 'ceiling.', 'https://t.co/ru8llzlotj']	trust
69	1.2944E+18	2020-08-14T22:43:21.000Z		46	{'neg': 0.0, 'neu': 0.891, 'pos': 0.109, 'compound': 0.6588}	0.6588	Positive	['yes', 'the', 'predictions', 'would', 'have', 'been', 'accurate..', 'it', 'is', 'our', 'job.', 'from', 'eyfs', 'we', 'assess', 'every', 'minute', 'of', 'every', 'day.', 'with', 'enhanced', 'layers', 'of', 'moderation', 'and', 'robust', 'data', 'evidence', 'over', 'time', 'teachers', 'would', 'have', 'been', 'more', 'accurate', 'than', 'the', 'algorithm.', 'every', 'teacher', 'could', 'evidence',…	positive
70	1.2944E+18	2020-08-14T22:41:35.000Z		49	{'neg': 0.115, 'neu': 0.824, 'pos': 0.061, 'compound': -0.4215}	-0.4215	Negative	['so', 'ofqual', 'used', 'a', 'pretty', 'much', 'untested', 'algorithm', 'on', 'thousands', 'of', 'young', 'people', 'which', 'reinforced', 'the', 'social', 'inequality', 'in', 'this', 'country.', 'they', 'ignored', 'professional', 'advice', 'and', 'tried', 'to', 'enforce', 'strict', 'ndas.', 'this', 'is', 'terrifying.', 'the', 'gov.', 'are', 'weaponising', 'ai', 'and', 'we', 'really', 'were', 'g…	positive
71	1.2944E+18	2020-08-14T22:41:32.000Z		46	{'neg': 0.121, 'neu': 0.879, 'pos': 0.0, 'compound': -0.7243}	-0.7243	Negative	['the', 'point', 'is', 'there', 'is', 'nothing', 'to', 'appeal!!!', 'the', 'teachers', 'said', 'student', 'x', 'is', 'of', 'a*', 'caliber.', 'the', 'algorithm', 'said', 'not', 'based', 'on', 'other', 'peoples', 'results.', 'give', 'these', 'kids', 'their', 'grades!', 'bernard', 'mathew', 'bronze', 'size', 'turkey', 'bollocks', 'all', 'of', 'it!', 'stop', 'hurting', 'these', 'kids', '#williamsonre…	fear
72	1.2944E+18	2020-08-14T22:40:21.000Z		21	{'neg': 0.0, 'neu': 0.876, 'pos': 0.124, 'compound': 0.4019}	0.4019	Positive	['i', 'think', 'the', 'person', 'who', 'made', 'up', 'the', 'algorithm', 'should', 'definitely', 'go', 'back', 'to', 'school', 'and', 'do', 'his/her', 'a', 'levels']	trust
73	1.2944E+18	2020-08-14T22:39:19.000Z		22	{'neg': 0.0, 'neu': 0.812, 'pos': 0.188, 'compound': 0.5719}	0.5719	Positive	['according', 'to', 'ofqual�s', 'algorithm,', 'based', 'on', 'previous', 'results', 'and', 'prior', 'attainment,', 'barcelona', 'won', 'this', 'game', '3-0', 'https://t.co/osqjdber81']	positive
74	1.2944E+18	2020-08-14T22:38:45.000Z		38	{'neg': 0.0, 'neu': 1.0, 'pos': 0.0, 'compound': 0.0}	0	Neutral	['in', 'the', 'uk,', 'individual', 'colleges', 'can', 'tailor', 'their', 'admissions', 'to', 'adjust', 'to', 'the', 'current', 'a-level', 'algorithm', 'issues.', 'in', 'ireland,', 'the', 'central', 'applications', 'office', '(cao)', 'approach', 'means', 'this', "can't", 'happen.', 'which', 'is', 'fairer?', 'https://t.co/pop5j22vd3']	anticipation
75	1.2944E+18	2020-08-14T22:38:42.000Z		19	{'neg': 0.0, 'neu': 1.0, 'pos': 0.0, 'compound': 0.0}	0	Neutral	['maybe', 'the', 'minister', 'operating', 'beyond', 'his', 'competence,', 'decided', 'to', 'reuse', 'the', 'algorithm', 'for', 'the', 'brexit', 'vote', 'from', 'cambridge', 'analytica?']	trust
76	1.2944E+18	2020-08-14T22:38:17.000Z		31	{'neg': 0.148, 'neu': 0.852, 'pos': 0.0, 'compound': -0.6174}	-0.6174	Negative	['2', 'grades', 'lower', 'across', '4', 'a-levels.', 'textbookcase', 'of', 'how', 'faulty', 'that', 'algorithm', 'is.', 'i', 'forgot,', 'he', 'did', 'a', 'gcse', 'early.', '12', 'a*', 'not', '11.', 'appeal?', 'it', 'should', 'be', 'in', 'court', '??.']	negative
77	1.2944E+18	2020-08-14T22:36:59.000Z		49	{'neg': 0.07, 'neu': 0.866, 'pos': 0.065, 'compound': -0.0676}	-0.0676	Negative	['wat', 'tyler', 'is', 'my', 'role', 'model', 'n', 'he', 'has', 'been', 'since', 'yr', '7', 'history', 'where', 'we', 'had', 'lessons', 'in', 'a', 'music', 'room', 'cos', 'state', 'schools', 'have', 'been', 'underfunded', 'now', 'since', 'fucking', '2010.', 'fuck', 'ur', 'algorithm', 'im', 'goin', 'all', 'peasants', 'revolt', 'cos', 'i', 'cannot', 'be', 'fucked', 'w', 'this', 'bs', '#examshambles…	positive
78	1.2944E+18	2020-08-14T22:36:30.000Z		34	{'neg': 0.096, 'neu': 0.904, 'pos': 0.0, 'compound': -0.34}	-0.34	Negative	['did', 'you', 'perform', 'a', 'data', 'protection', 'impact', 'assessment', 'on', 'the', 'use', 'of', 'profiling', 'with', 'serious', 'consequences', 'when', 'designing', 'your', 'algorithm', 'for', 'exam', 'results,', 'and', 'did', 'you', 'consult', 'with', 'the', 'on', 'the', 'risks', 'and', 'mitigations?']	trust
79	1.2944E+18	2020-08-14T22:34:30.000Z		45	{'neg': 0.034, 'neu': 0.786, 'pos': 0.18, 'compound': 0.7845}	0.7845	Positive	['the', 'government', 'invented', 'a', 'curious', 'central', 'system', 'to', 'award', 'grades', 'without', 'exams', 'because', 'of', 'covid.', 'much', 'has', 'been', 'written', 'about', 'how', "that's", 'affected', 'students.', 'here', 'is', 'an', 'interesting', 'article', 'by', 'my', 'colleague', 'ashwin', 'iyengar', 'that', 'explains', 'how', 'the', 'system', 'works:', 'https://t.co/ldyku5orji']	trust
80	1.2944E+18	2020-08-14T22:34:18.000Z		15	{'neg': 0.242, 'neu': 0.758, 'pos': 0.0, 'compound': -0.4939}	-0.4939	Negative	["'punishment", 'by', "statistics':", 'the', 'father', 'who', 'foresaw', 'a-level', 'algorithm', 'flaws', 'https://t.co/os6cwaa5a8']	trust
81	1.2944E+18	2020-08-14T22:34:18.000Z		15	{'neg': 0.242, 'neu': 0.758, 'pos': 0.0, 'compound': -0.4939}	-0.4939	Negative	["'punishment", 'by', "statistics':", 'the', 'father', 'who', 'foresaw', 'a-level', 'algorithm', 'flaws', 'https://t.co/os6cwaa5a8']	trust
82	1.2944E+18	2020-08-14T22:32:41.000Z		45	{'neg': 0.051, 'neu': 0.832, 'pos': 0.117, 'compound': 0.483}	0.483	Positive	['ofqual', 'has', 'just', 'downgraded', 'the', 'british', 'government�s', 'results', 'by', '39.1%', 'so', 'they', 'are', 'no', 'longer', 'in', 'power', 'due', 'to', 'an', 'algorithm.', 'a', 'seventeen', 'year', 'old', 'from', 'penrith,', 'who', 'makes', 'more', 'sense', 'with', 'an', 'a*,', 'will', 'replace', 'them.', 'glory', 'be,', 'there', 'is', 'god.', '#newbritain']	positive
83	1.2944E+18	2020-08-14T22:32:29.000Z		40	{'neg': 0.105, 'neu': 0.652, 'pos': 0.243, 'compound': 0.7149}	0.7149	Positive	['thread', 'by', ':', 'exclusive:', 'ofqual', 'ignored', 'offers', 'of', 'expert', 'help', 'with', 'its', 'algorithm', 'after', 'statisticians', 'refused', 'to', 'sign', 'a', 'highly-resn-disclosure', 'agreement', 'https://t.co/6fkgmibvnc�', '??', 'in', 'april,', 'the', 'royal', 'statistical', 'society', 'offered', 'to', 'help', 'ofqu�', 'https://t.co/5iizg0suoz']	trust
84	1.2944E+18	2020-08-14T22:32:29.000Z		40	{'neg': 0.105, 'neu': 0.652, 'pos': 0.243, 'compound': 0.7149}	0.7149	Positive	['thread', 'by', ':', 'exclusive:', 'ofqual', 'ignored', 'offers', 'of', 'expert', 'help', 'with', 'its', 'algorithm', 'after', 'statisticians', 'refused', 'to', 'sign', 'a', 'highly-resn-disclosure', 'agreement', 'https://t.co/6fkgmibvnc�', '??', 'in', 'april,', 'the', 'royal', 'statistical', 'society', 'offered', 'to', 'help', 'ofqu�', 'https://t.co/5iizg0suoz']	trust
85	1.2944E+18	2020-08-14T22:32:13.000Z		44	{'neg': 0.096, 'neu': 0.856, 'pos': 0.048, 'compound': -0.521}	-0.521	Negative	['your', 'algorithm', 'system', 'really', 'made', 'sense!!', 'well', 'done!!', 'why', 'is', 'it', 'always', 'britain', 'that', 'does', 'things', 'backwards?', 'this', 'is', 'the', 'future', 'of', 'our', 'country!!', '42', 'weeks', 'for', 'an', 'appeal', 'with', 'aqa?', 'this', 'is', 'a', 'disgrace!', 'not', 'happening', 'to', 'the', 'kids', 'that', 'went', 'to', 'eton...']	negative
86	1.2944E+18	2020-08-14T22:30:05.000Z		51	{'neg': 0.0, 'neu': 0.881, 'pos': 0.119, 'compound': 0.7264}	0.7264	Positive	['�i', 'came', 'here', 'as', 'a', 'teenager', 'in', 'the', '1980s.', 'in', 'that', 'time,', 'vietnam', 'was', 'a', 'communist', 'country.', 'we', 'came', 'here', 'as', 'political', 'refugees', 'to', 'a', 'democratic', 'country,', 'so', 'i', 'have', 'a', 'very', 'strong', 'idea', 'of', 'how', 'democratic', 'societies', 'should', 'work', 'and', 'this', 'doesn�t', 'look', 'like', 'it.�', 'https://t.…	negative
87	1.2944E+18	2020-08-14T22:29:11.000Z		18	{'neg': 0.0, 'neu': 1.0, 'pos': 0.0, 'compound': 0.0}	0	Neutral	['the', 'a', 'level', 'algorithm', '??', 'if', 'pupil$=eton$', 'then', 'pupilmark=pupilmark+10', 'if', 'pupil$=bogstandard$', 'then', 'pupilmark=pupilmark-10']	trust
88	1.2944E+18	2020-08-14T22:28:54.000Z		24	{'neg': 0.082, 'neu': 0.918, 'pos': 0.0, 'compound': -0.2003}	-0.2003	Negative	['english', 'government:', 'demand', 'that', 'the', 'algorithm', 'used', 'to', 'recalculate', 'a-level', 'grades', 'is', 'made', 'publicly', 'available.', '-', 'sign', 'the', 'petition!', 'https://t.co/9okb0qssz5', 'via']	negative
89	1.2944E+18	2020-08-14T22:27:17.000Z		37	{'neg': 0.215, 'neu': 0.785, 'pos': 0.0, 'compound': -0.802}	-0.802	Negative	['the', 'ofqual', 'algorithm', 'does', 'not', 'take', 'into', 'account', 'an', "individual's", 'gcses', 'or', 'mocks.', 'it', 'rates', 'a', 'student', 'against', 'the', 'ghosts', 'of', 'pupils', 'past', 'at', 'the', 'same', 'school.', 'it', 'seems', 'biased', 'and', 'unfair.', 'https://t.co/elkjkttnpo']	trust
90	1.2944E+18	2020-08-14T22:25:44.000Z		49	{'neg': 0.303, 'neu': 0.617, 'pos': 0.08, 'compound': -0.9294}	-0.9294	Negative	['conservatives', 'have', 'let', 'young', 'people', 'down', 'so', 'badly', 'with', 'their', 'dreadful', 'algorithm', 'for', 'a', 'levels.', 'we', 'cannot', 'allow', 'a', 'sloppy', 'computer', 'programme', 'to', 'damage', 'the', 'opportunities', 'of', 'thousands', 'of', 'young', 'people,', 'esp', 'when', 'those', 'from', 'poorer', 'areas', 'and', 'schools', 'have', 'been', 'worst', 'hit.', 'please…	negative
91	1.2944E+18	2020-08-14T22:24:33.000Z		41	{'neg': 0.231, 'neu': 0.769, 'pos': 0.0, 'compound': -0.8591}	-0.8591	Negative	['the', '#examshambles', 'is', 'about', 'to', 'get', 'even', 'worse', '-', '2', 'million', 'gcse', 'students', 'set', 'to', 'see', 'results', 'downgraded,', 'with', 'disadvantaged', 'students', 'even', 'worse', 'affected', 'than', 'with', 'a', 'levels.', 'if', 'only', 'there', 'were', 'an', 'algorithm', 'to', 'downgrade', 'gavin', 'williamson.', 'https://t.co/cvzisjwox4']	fear
92	1.2944E+18	2020-08-14T22:24:00.000Z		44	{'neg': 0.0, 'neu': 1.0, 'pos': 0.0, 'compound': 0.0}	0	Neutral	['they', 'studied,', 'and', 'took', 'their', 'a-levels', 'while', 'there', 'was', 'a', 'tory', 'government.', 'the', 'tory', 'have', 'been', 'in', 'charge', 'of', 'the', 'department', 'of', 'education', 'for', 'the', 'past', '10yrs.', 'the', 'algorithm', 'drawn', 'up', 'was', 'done', 'with', 'full', 'knowledge', 'of', 'the', 'tories,', 'on', 'their', 'watch.', '#hopethathelps']	fear
93	1.2944E+18	2020-08-14T22:22:23.000Z		15	{'neg': 0.242, 'neu': 0.758, 'pos': 0.0, 'compound': -0.4939}	-0.4939	Negative	["'punishment", 'by', "statistics':", 'the', 'father', 'who', 'foresaw', 'a-level', 'algorithm', 'flaws', 'https://t.co/6cwlmleltw']	trust
94	1.2944E+18	2020-08-14T22:22:23.000Z		15	{'neg': 0.242, 'neu': 0.758, 'pos': 0.0, 'compound': -0.4939}	-0.4939	Negative	["'punishment", 'by', "statistics':", 'the', 'father', 'who', 'foresaw', 'a-level', 'algorithm', 'flaws', 'https://t.co/6cwlmleltw']	trust
95	1.2944E+18	2020-08-14T22:21:01.000Z		34	{'neg': 0.0, 'neu': 0.672, 'pos': 0.328, 'compound': 0.9043}	0.9043	Positive	['i', 'hear', '#dominiccummings', 'has', 'a', 'mate', 'who', 'has', 'written', 'an', 'algorithm', 'ensuring', 'that', 'tory', 'party', 'members', 'and', 'party', 'donors', 'can', 'be', '#covid19', 'free.', "it's", 'no', 'doubt', 'very', 'similar', 'to', 'the', 'a-level', 'algorithm!']	trust
96	1.2944E+18	2020-08-14T22:20:52.000Z		52	{'neg': 0.214, 'neu': 0.682, 'pos': 0.104, 'compound': -0.7853}	-0.7853	Negative	['you�re', 'algorithm', 'is', 'trash', 'and', 'you�ve', 'ruined', 'many', 'chances', 'for', 'students', 'mocks', 'are', 'in', 'no', 'way', 'a', 'good', 'representation', 'of', 'grades', 'two', 'of', 'my', 'teachers', 'even', 'told', 'us', 'before', 'mocks', 'that', 'they', 'had', 'no', 'meaning', 'and', 'should', 'not', 'be', 'worried', 'about', 'so', 'explain', 'why', 'that', 'was', 'the', 'main…	positive
97	1.2944E+18	2020-08-14T22:20:21.000Z		35	{'neg': 0.236, 'neu': 0.561, 'pos': 0.203, 'compound': -0.6757}	-0.6757	Negative	['wonderful', 'poems', 'from', 'your', 'students', 'kate.', "it's", 'criminal', 'that', 'ofqual', 'are', 'undervaluing', 'their', 'achievements.', 'i', 'hope', 'the', 'school', 'is', 'able', 'to', 'successfully', 'challenge', 'the', 'grades', 'awarded', 'but', 'this', 'spiteful', 'algorithm', 'leaves', 'a', 'nasty', 'taste.']	anger
98	1.2944E+18	2020-08-14T22:19:44.000Z		46	{'neg': 0.0, 'neu': 0.893, 'pos': 0.107, 'compound': 0.6597}	0.6597	Positive	['do', 'you', 'think', 'it', 'would', 'have', 'been', 'different', 'if', 'the', 'algorithm', 'had', 'been', 'shared', 'in', 'advance', '-', 'perhaps', 'if', 'schools', 'had', 'been', 'able', 'to', 'put', 'their', 'data', 'into', 'some', 'fancy', 'excel', 'file', 'so', 'they', 'could', 'see', 'a', 'calculation', 'and', 'work', 'with', 'ofqual', 'to', 'iron', 'out', 'the', 'anomalies?']	positive
99	1.2944E+18	2020-08-14T22:19:09.000Z		20	{'neg': 0.291, 'neu': 0.709, 'pos': 0.0, 'compound': -0.7902}	-0.7902	Negative	['that', 'is', 'disgusting.', 'using', 'an', 'algorithm', 'that', "couldn't", 'pass', 'its', 'own', 'test', 'shows', 'either', 'extreme', 'incompetence', 'or', 'intentional', 'malfeasance.']	negative
100	1.2944E+18	2020-08-14T22:18:30.000Z		34	{'neg': 0.0, 'neu': 0.805, 'pos': 0.195, 'compound': 0.6975}	0.6975	Positive	['this', 'is', 'exactly', 'the', 'kind', 'of', 'young', 'person', 'a', 'tory', 'government', 'should', 'be', 'supporting', 'and', 'promoting,', 'not', 'cutting', 'off', 'at', 'the', 'knees', 'with', 'an', 'exam', 'system', 'unfit', 'for', 'purpose', '#alevelresults', 'https://t.co/ee4qwzp88p']	trust
101	1.2944E+18	2020-08-14T22:16:28.000Z		50	{'neg': 0.051, 'neu': 0.949, 'pos': 0.0, 'compound': -0.3839}	-0.3839	Negative	['really', 'feel', 'for', 'the', 'a-level', 'students', 'today.', 'i', 'remember', 'how', 'bad', 'i', 'felt', 'when', 'i', 'had', 'predicted', 'grades', 'fall', 'flat', 'and', 'that', 'was', 'without', 'an', 'algorithm', 'predicting', 'it.', 'i', 'cannot', 'even', 'remember', 'all', 'the', 'subjects', 'i', 'took', 'now', '??', 'but', 'i', 'got', 'a', '1st', 'in', 'my', 'degree', 'in', 'the', 'end…	negative
102	1.2944E+18	2020-08-14T22:16:27.000Z		39	{'neg': 0.068, 'neu': 0.782, 'pos': 0.149, 'compound': 0.5106}	0.5106	Positive	['and', 'those', 'universities', 'are', 'also', 'guilty', 'for', 'giving', 'places', 'according', 'to', 'the', 'discriminatory', 'algorithm', 'standardisation.', 'why', 'not', 'doing', 'what', 'this', 'college', 'has', 'decided?', '#alevels2020', 'the', 'a-levels:', 'worcester', 'college', 'oxford,', "'will", 'honour', "offers'", 'despite', 'results', 'https://t.co/vkl8bxwlz6']	anger
103	1.2944E+18	2020-08-14T22:15:51.000Z		30	{'neg': 0.135, 'neu': 0.8, 'pos': 0.065, 'compound': -0.3182}	-0.3182	Negative	['our', 'govt', 'has', 'been', 'shouting', 'for', 'ages', 'for', 'kids', 'to', 'get', 'back', 'to', 'school.', 'what�s', 'the', 'point', 'if', 'they', 'create', 'a', 'dodgy', 'rigged', 'algorithm', 'to', 'decide', 'their', 'educational', 'achievements?']	trust
104	1.2944E+18	2020-08-14T22:15:27.000Z		17	{'neg': 0.3, 'neu': 0.7, 'pos': 0.0, 'compound': -0.7184}	-0.7184	Negative	["it's", 'nowhere', 'near', 'enough.', 'ofqual', 'needs', 'to', 'abandon', 'the', 'flawed', 'algorithm', 'and', 'williamson', 'has', 'to', 'go.']	fear
105	1.2944E+18	2020-08-14T22:15:09.000Z		55	{'neg': 0.047, 'neu': 0.953, 'pos': 0.0, 'compound': -0.3595}	-0.3595	Negative	['no', 'he', 'should', 'have', 'got', 'what', 'his', 'teachers', 'who', 'have', 'taught', 'him', 'for', 'the', 'last', '7', 'years', 'predicted', 'at', 'least', 'a', 'c.', 'he�s', 'not', 'asking', 'for', 'an', 'a*', 'just', 'what', 'he', 'deserves!', 'he', 'got', 'a', '7', 'in', 'gcse�s', 'where', 'he', 'actually', 'sat', 'an', 'exam.', 'his', 'a-level', 'grade', 'was', 'decided', 'by', 'an', 'al…	trust
106	1.2944E+18	2020-08-14T22:14:57.000Z		43	{'neg': 0.189, 'neu': 0.568, 'pos': 0.243, 'compound': 0.4907}	0.4907	Positive	['excellent', 'simple', 'but', 'technical', 'explanation', 'of', 'why', 'the', 'grading', 'algorithm', 'system', 'is', 'not', 'only', 'unfair', 'but', 'is', 'actually', 'wrong.', 'ofqual', 'and', 'ministers', 'compliment', 'themselves', 'on', 'their', 'rigour', 'and', 'process.', 'the', 'reality', 'is', 'that', 'they', 'are', 'pretty', 'ignorant', 'and', 'incompetent.', 'https://t.co/vyzqrxf2om']	trust
107	1.2944E+18	2020-08-14T22:14:54.000Z		39	{'neg': 0.075, 'neu': 0.876, 'pos': 0.049, 'compound': -0.2732}	-0.2732	Negative	['confirmation', 'of', 'places', 'and', 'clearing', 'should', 'have', 'been', 'suspended', 'until', 'end', 'of', 'august', 'to', 'give', 'the', 'kids', 'a', 'chance', 'to', 'appeal', 'the', 'algorithm', 'result.', 'this', 'will', 'also', 'affect', 'next', 'years', 'cohort,', 'as', 'they', 'will', 'be', 'up', 'against', '2/3']	anticipation
108	1.2944E+18	2020-08-14T22:14:49.000Z		22	{'neg': 0.186, 'neu': 0.814, 'pos': 0.0, 'compound': -0.4939}	-0.4939	Negative	["'punishment", 'by', "statistics':", 'the', 'father', 'who', 'foresaw', 'a-level', 'algorithm', 'flaws', 'education', 'the', 'guardian', 'https://t.co/w1uqb4fhcw', 'https://t.co/hlkewynchp']	trust
109	1.2944E+18	2020-08-14T22:14:49.000Z		22	{'neg': 0.186, 'neu': 0.814, 'pos': 0.0, 'compound': -0.4939}	-0.4939	Negative	["'punishment", 'by', "statistics':", 'the', 'father', 'who', 'foresaw', 'a-level', 'algorithm', 'flaws', 'education', 'the', 'guardian', 'https://t.co/w1uqb4fhcw', 'https://t.co/hlkewynchp']	trust
110	1.2944E+18	2020-08-14T22:14:24.000Z		35	{'neg': 0.0, 'neu': 0.913, 'pos': 0.087, 'compound': 0.4993}	0.4993	Positive	['are', 'you', 'any', 'closer', 'to', 'getting', 'the', 'algorithm', 'released?', 'any', 'closer', 'to', 'knowing', 'who', 'was', 'consulted', 'about', 'the', 'process?', 'any', 'closer', 'to', 'giving', 'an', 'account', 'of', 'themselves?', 'too', 'much', 'talk', 'of', '#only1grade', '...tell', 'ibrahim', 'that!']	positive
111	1.2944E+18	2020-08-14T22:14:22.000Z		25	{'neg': 0.208, 'neu': 0.66, 'pos': 0.132, 'compound': -0.34}	-0.34	Negative	['you', 'thought', 'the', 'a', 'levels', 'debacle', 'was', 'scandalous?', "you'll", 'love', 'next', 'thursday', 'when', 'even', 'more', 'kids', 'futures', 'are', 'screwed', 'over', 'by', 'a', 'shite', 'algorithm']	negative
112	1.2944E+18	2020-08-14T22:12:56.000Z		43	{'neg': 0.159, 'neu': 0.764, 'pos': 0.076, 'compound': -0.4588}	-0.4588	Negative	['why', 'exactly', 'have', 'you', 'allowed', 'universities', 'to', 'reject', 'students', 'that', 'they', 'were', 'previously', 'happy', 'to', 'take', 'based', 'on', 'mock', 'results', 'etc,', 'because', 'their', 'grades', 'are', 'now', 'lower', 'based', 'on', 'exams', 'they', 'didn�t', 'sit,', 'that', 'an', 'algorithm', 'has', 'decided', 'the', 'grade', '1/2']	negative
113	1.2944E+18	2020-08-14T22:10:39.000Z		52	{'neg': 0.042, 'neu': 0.875, 'pos': 0.084, 'compound': 0.296}	0.296	Positive	['this.', 'if', 'the', 'algorithm', 'is', 'fair', 'and', 'well', 'designed', 'there', 'is', 'no', 'reason', 'not', 'to', 'publish', 'it.', 'why', 'would', 'they', 'need', 'an', 'nda', 'with', 'the', 'royal', 'statistical', 'society?', 'exam', 'boards', 'have', 'to', 'publish', 'their', 'making', 'criteria.', 'it', 'would', 'be', 'absurd', 'if', 'this', 'was', 'not', 'the', 'case', 'for', 'ofqual.…	positive
114	1.2944E+18	2020-08-14T22:10:38.000Z		15	{'neg': 0.242, 'neu': 0.758, 'pos': 0.0, 'compound': -0.4939}	-0.4939	Negative	["'punishment", 'by', "statistics':", 'the', 'father', 'who', 'foresaw', 'a-level', 'algorithm', 'flaws', 'https://t.co/ggooqqhsys']	trust
115	1.2944E+18	2020-08-14T22:10:38.000Z		15	{'neg': 0.242, 'neu': 0.758, 'pos': 0.0, 'compound': -0.4939}	-0.4939	Negative	["'punishment", 'by', "statistics':", 'the', 'father', 'who', 'foresaw', 'a-level', 'algorithm', 'flaws', 'https://t.co/ggooqqhsys']	trust
116	1.2944E+18	2020-08-14T22:09:37.000Z		39	{'neg': 0.084, 'neu': 0.916, 'pos': 0.0, 'compound': -0.4939}	-0.4939	Negative	['now', 'a', 'father', 'of', 'three', 'and', 'an', 'it', 'consultant,', 'he', 'told', 'the', 'guardian', 'that', 'his', 'formative', 'years', 'made', 'him', 'inherently', 'opposed', 'to', 'anything', 'which', 'felt', 'opaque', 'and', 'undemocratic.', 'and', 'that', 'included', '�collective', 'punishment', 'by', 'statistics�.', 'https://t.co/lubtuxcaxn']	trust
117	1.2944E+18	2020-08-14T22:09:20.000Z		51	{'neg': 0.24, 'neu': 0.717, 'pos': 0.043, 'compound': -0.9081}	-0.9081	Negative	['no', 'a', 'level', 'exams', 'so', 'it', 'was', 'all', 'estimated', 'and', 'a', 'biased', 'algorithm', 'reduced', 'the', 'grades', 'of', 'mostly', 'poor', 'people.', 'as', 'a', 'levels', 'scores', 'are', 'needed', 'to', 'confirm', 'their', 'university', 'acceptances,', 'many', 'people', 'are', 'fucked', 'and', 'angry', 'and', 'do', 'not', 'have', 'a', 'lot', 'of', 'time', 'to', 'sort', 'out', 'a…	anticipation
118	1.2944E+18	2020-08-14T22:09:03.000Z		13	{'neg': 0.0, 'neu': 1.0, 'pos': 0.0, 'compound': 0.0}	0	Neutral	['it', 'was', 'the', 'right', 'decision', 'executed', 'poorly', 'by', 'ofqual', 'with', 'a', 'cretinous', 'algorithm.']	negative
119	1.2944E+18	2020-08-14T22:07:49.000Z		49	{'neg': 0.067, 'neu': 0.799, 'pos': 0.134, 'compound': 0.3839}	0.3839	Positive	['the', 'govt', 'didnt', 'write', 'the', 'algorithm..', 'ofqual', 'are', 'the', 'people', 'responsible', 'for', 'this', 'sh*tshow,', 'a', 'publicly', 'funded', 'body', 'no', 'doubt', 'full', 'of', 'left', 'wingers', 'who', "couldn't", 'pass', 'on', 'the', 'opportunity', 'to', 'stitch', 'up', 'the', 'nasty', 'tories.', 'gone', 'are', 'the', 'days', 'when', 'the', 'civil', 'service', 'were', 'non',…	positive
120	1.29439E+18	2020-08-14T22:06:21.000Z		27	{'neg': 0.0, 'neu': 0.894, 'pos': 0.106, 'compound': 0.3612}	0.3612	Positive	['why', 'did', 'the', 'a-level', 'algorithm', 'say', 'no?', 'because', 'you', 'didn�t', 'go', 'to', 'a', 'posh', 'school', 'like', 'dominic', 'and', 'his', 'elite', 'chums', 'https://t.co/j49j4bjm7v']	trust
121	1.29439E+18	2020-08-14T22:05:26.000Z		18	{'neg': 0.198, 'neu': 0.802, 'pos': 0.0, 'compound': -0.4939}	-0.4939	Negative	['the', 'guardian:', "'punishment", 'by', "statistics':", 'the', 'father', 'who', 'foresaw', 'a-level', 'algorithm', 'flaws.', 'https://t.co/evpxxp4kvp', 'via']	trust
122	1.29439E+18	2020-08-14T22:05:26.000Z		18	{'neg': 0.198, 'neu': 0.802, 'pos': 0.0, 'compound': -0.4939}	-0.4939	Negative	['the', 'guardian:', "'punishment", 'by', "statistics':", 'the', 'father', 'who', 'foresaw', 'a-level', 'algorithm', 'flaws.', 'https://t.co/evpxxp4kvp', 'via']	trust
123	1.29439E+18	2020-08-14T22:04:38.000Z		39	{'neg': 0.164, 'neu': 0.66, 'pos': 0.176, 'compound': 0.163}	0.163	Positive	['my', 'opinion', 'on', '2020', 'a-level', 'fiasco.', '?', 'govt', 'quote', 'on', 'mock', 'results', 'shows', 'is', 'out', 'of', 'his', 'depth.', '?', 'algorithm', 'favours', 'small', 'class', 'size,', '&amp;', 'schools', 'with', 'a', 'history', 'of', 'success', 'so', 'discriminates', 'against', 'state', 'schools.', '?', 'actively', 'restricting', 'social', 'mobility']	positive
124	1.29439E+18	2020-08-14T22:04:01.000Z		43	{'neg': 0.161, 'neu': 0.839, 'pos': 0.0, 'compound': -0.7574}	-0.7574	Negative	['on', 'asking', 'for', 'a', 'level', 'algorithm', 'to', 'be', 're-examined', 'and', 'individual', 'appeals', 'allowed', 'as', 'systematic', 'bias', 'against', 'state', 'schools,', 'outliers', 'and', 'poor', 'students', 'is', 'revealed.', 'and', 'calls', 'for', 'action', 'now', 'on', 'algorithm', 'storing', 'up', 'more', 'trouble', 'for', 'gcses', 'next', 'week.', 'spot', 'on.']	trust
125	1.29439E+18	2020-08-14T22:03:07.000Z		13	{'neg': 0.0, 'neu': 1.0, 'pos': 0.0, 'compound': 0.0}	0	Neutral	['an', '18', 'yr', 'old�s', 'future', 'in', 'the', 'balance', '...', 'https://t.co/wf3eqkbsnc']	positive
126	1.29439E+18	2020-08-14T22:02:45.000Z		11	{'neg': 0.314, 'neu': 0.686, 'pos': 0.0, 'compound': -0.4939}	-0.4939	Negative	['new', 'favourite', 'phrase:', '�collective', 'punishment', 'by', 'statistics�', 'https://t.co/3mton3gegs']	fear
127	1.29439E+18	2020-08-14T22:02:00.000Z		27	{'neg': 0.084, 'neu': 0.916, 'pos': 0.0, 'compound': -0.3182}	-0.3182	Negative	['hi', 'nick', 'i', 'went', 'for', 'the', 'weigh', 'in', 'at', 'weight', 'watchers', 'and', 'using', 'the', 'a', 'level', 'algorithm', "i've", 'lost', '3', 'stones', 'this', 'week', 'nicholas', 'from', 'chiswick']	trust
128	1.29439E+18	2020-08-14T22:01:27.000Z		15	{'neg': 0.242, 'neu': 0.758, 'pos': 0.0, 'compound': -0.4939}	-0.4939	Negative	["'punishment", 'by', "statistics':", 'the', 'father', 'who', 'foresaw', 'a-level', 'algorithm', 'flaws', 'https://t.co/abtvzhxfbg']	trust
129	1.29439E+18	2020-08-14T22:01:27.000Z		15	{'neg': 0.242, 'neu': 0.758, 'pos': 0.0, 'compound': -0.4939}	-0.4939	Negative	["'punishment", 'by', "statistics':", 'the', 'father', 'who', 'foresaw', 'a-level', 'algorithm', 'flaws', 'https://t.co/abtvzhxfbg']	trust
130	1.29439E+18	2020-08-14T22:00:58.000Z		33	{'neg': 0.064, 'neu': 0.936, 'pos': 0.0, 'compound': -0.296}	-0.296	Negative	['it', 'was', 'designed', 'by', 'ofqual,', 'who', 'are', 'independent', 'of', 'government.', 'ofqual', 'also', 'refused', 'to', 'publish', 'the', 'algorithm', 'when', 'requested', 'to', 'do', 'so', 'by', 'the', 'education', 'select', 'committee', 'chaired', 'by', 'conservative', 'mp', 'richard', 'halfon.']	negative
131	1.29439E+18	2020-08-14T21:59:25.000Z		50	{'neg': 0.065, 'neu': 0.787, 'pos': 0.148, 'compound': 0.6369}	0.6369	Positive	['it', 'got', 'worse...again', 'the', 'royal', 'statistical', 'society', 'recommended', 'ofqual', 'use', 'its', 'expert', 'advice', 'for', 'the', 'algorithm', 'ofqual', 'was', 'keen,', 'until', 'the', 'rss', 'refused', 'to', 'sign', 'a', 'non-disclosure', 'agreement', 'preventing', 'them', 'from', 'commenting', 'in', 'any', 'way', 'on', 'the', 'model', 'for', '5', 'years', 'after', 'results', 're…	trust
132	1.29439E+18	2020-08-14T21:59:21.000Z		39	{'neg': 0.0, 'neu': 1.0, 'pos': 0.0, 'compound': 0.0}	0	Neutral	['or', 'is', 'it', 'that', 'the', 'governments', 'algorithm', 'is', 'not', 'used', 'at', 'private', 'schools', 'but', 'is', 'at', '6th', 'form', 'colleges', 'and', 'state', 'schools.', 'pupils', 'are', 'therefore', 'being', 'penalised', 'for', 'where', 'they', 'live', 'as', 'opposed', 'to', 'the', 'work', 'that', 'they', 'produced.']	fear
133	1.29439E+18	2020-08-14T21:59:18.000Z		44	{'neg': 0.116, 'neu': 0.741, 'pos': 0.144, 'compound': 0.1189}	0.1189	Positive	['had', 'anyone', 'made', 'a', 'tool', 'that', 'replicates', 'the', 'ofqual', 'algorithm?', 'i', 'got', 'shit', 'grades', '(because', 'i', 'was', 'super', 'lazy)', 'from', 'one', 'the', 'most', 'prestigious', 'and', 'well', 'performing', "girls'", 'schools', 'in', 'an', 'affluent', 'postcode.', 'i', 'want', 'to', 'now', 'what', 'they', 'would', 'have', 'done', 'to', 'mine.']	negative
134	1.29439E+18	2020-08-14T21:58:57.000Z		18	{'neg': 0.162, 'neu': 0.838, 'pos': 0.0, 'compound': -0.4019}	-0.4019	Negative	['https://t.co/bcvdgqcruj', 'shocking.', 'the', 'institutions', 'past', 'performance', 'is', 'weighted', 'higher', 'than', 'the', 'individuals', 'in', 'the', 'algorithm']	No emotion
135	1.29439E+18	2020-08-14T21:58:30.000Z		18	{'neg': 0.0, 'neu': 1.0, 'pos': 0.0, 'compound': 0.0}	0	Neutral	['another', 'one', 'here', 'sis!', 'bbc', 'news', '-', 'why', 'did', 'the', 'a-level', 'algorithm', 'say', 'no?', 'https://t.co/ehtp873eci']	No emotion
136	1.29439E+18	2020-08-14T21:57:54.000Z		25	{'neg': 0.112, 'neu': 0.888, 'pos': 0.0, 'compound': -0.3412}	-0.3412	Negative	['another', 'cr', 'computer', 'model.', 'this', 'time', 'ofqual�s.', '�our', 'algorithm', 'did', 'not', 'favour', 'private', 'schools�.', 'here�s', 'the', 'results.', 'you', 'decide.', 'https://t.co/sy0joqvvj0']	positive
137	1.29439E+18	2020-08-14T21:57:53.000Z		58	{'neg': 0.076, 'neu': 0.866, 'pos': 0.058, 'compound': -0.2732}	-0.2732	Negative	['i', 'get', 'the', 'feeling', 'you', 'have', 'no', 'idea', 'how', 'a-levels', 'work,', 'how', "it's", 'based', 'on', '2', 'years', 'worth', 'of', 'work,', 'how', 'after', 'a', 'year', 'and', 'a', 'half', 'of', 'exams', 'and', 'coursework', "they'll", 'roughly', 'know', 'where', 'they', 'stand', 'going', 'into', 'final', 'exams', 'they', 'never', 'took', 'this', 'year', 'and', 'now', 'lost', 'out…	positive
138	1.29439E+18	2020-08-14T21:55:40.000Z		15	{'neg': 0.242, 'neu': 0.758, 'pos': 0.0, 'compound': -0.4939}	-0.4939	Negative	["'punishment", 'by', "statistics':", 'the', 'father', 'who', 'foresaw', 'a-level', 'algorithm', 'flaws', 'https://t.co/piz1slmpfp']	trust
139	1.29439E+18	2020-08-14T21:55:40.000Z		15	{'neg': 0.242, 'neu': 0.758, 'pos': 0.0, 'compound': -0.4939}	-0.4939	Negative	["'punishment", 'by', "statistics':", 'the', 'father', 'who', 'foresaw', 'a-level', 'algorithm', 'flaws', 'https://t.co/piz1slmpfp']	trust
140	1.29439E+18	2020-08-14T21:55:34.000Z		39	{'neg': 0.161, 'neu': 0.789, 'pos': 0.05, 'compound': -0.498}	-0.498	Negative	['the', 'ofqual', 'algorithm', 'was', 'not', 'fair.', 'i', "don't", 'get', "what's", 'fair', 'about', 'resit', 'students', 'being', 'given', "u's", '(lower', 'than', 'previously', 'attained', 'grades).', '&amp;', 'straight', 'a', 'students', 'getting', "d's", 'and', "e's", 'because', 'of', 'their', 'postcode.']	positive
141	1.29439E+18	2020-08-14T21:55:34.000Z		55	{'neg': 0.075, 'neu': 0.925, 'pos': 0.0, 'compound': -0.434}	-0.434	Negative	['this', 'has', 'cummings', 'and', 'gove', 'all', 'over', 'it,', 'as', 'far', 'as', "i'm", 'concerned.', 'i', 'would', 'not', 'be', 'surprised', 'if', 'ofqual', 'has', 'been', 'leaned', 'on.', 'either', 'that,', 'or', 'they', 'have', 'a', 'rogue', 'programmer', 'who', 'has', 'warped', 'their', 'exam', 'algorithm', 'spectacularly', 'without', 'knowing', 'it.', 'no,', "she's", 'right,', 'this', 'is…	negative
142	1.29439E+18	2020-08-14T21:55:25.000Z		15	{'neg': 0.193, 'neu': 0.807, 'pos': 0.0, 'compound': -0.4767}	-0.4767	Negative	['#newsnight', 'sad', 'that', 'even', 'david', 'willetts', "doesn't", 'understand', 'the', 'flaws', 'in', 'on', "'s", 'algorithm']	No emotion
143	1.29439E+18	2020-08-14T21:54:54.000Z		14	{'neg': 0.0, 'neu': 1.0, 'pos': 0.0, 'compound': 0.0}	0	Neutral	['williamson', 'is', 'doing', 'social', 'engineering', 'via', 'a', 'levels', 'downgrades.', 'who', 'designed', 'the', 'algorithm?', 'mengele?']	No emotion
144	1.29439E+18	2020-08-14T21:54:49.000Z		15	{'neg': 0.153, 'neu': 0.6, 'pos': 0.247, 'compound': 0.34}	0.34	Positive	['who', 'won', 'and', 'who', 'lost:', 'when', 'a-levels', 'meet', 'the', 'algorithm', 'https://t.co/mhecfpaegn']	negative
145	1.29439E+18	2020-08-14T21:54:49.000Z		15	{'neg': 0.153, 'neu': 0.6, 'pos': 0.247, 'compound': 0.34}	0.34	Positive	['who', 'won', 'and', 'who', 'lost:', 'when', 'a-levels', 'meet', 'the', 'algorithm', 'https://t.co/mhecfpaegn']	negative
146	1.29439E+18	2020-08-14T21:54:40.000Z		36	{'neg': 0.072, 'neu': 0.928, 'pos': 0.0, 'compound': -0.34}	-0.34	Negative	["i've", 'really', 'had', 'enough', 'of', 'the', 'tories', 'trying', 'to', 'put', 'part', 'of', 'the', 'blame', 'on', 'teachers', 'for', "what's", 'happened', 'with', 'the', 'a-level', 'results.', 'it', "wasn't", 'the', 'teachers', 'who', 'designed', 'the', 'algorithm.', '#newsnight']	anger
147	1.29439E+18	2020-08-14T21:52:49.000Z		15	{'neg': 0.242, 'neu': 0.758, 'pos': 0.0, 'compound': -0.4939}	-0.4939	Negative	["'punishment", 'by', "statistics':", 'the', 'father', 'who', 'foresaw', 'a-level', 'algorithm', 'flaws', 'https://t.co/wdmed0vcay']	trust
148	1.29439E+18	2020-08-14T21:52:49.000Z		15	{'neg': 0.242, 'neu': 0.758, 'pos': 0.0, 'compound': -0.4939}	-0.4939	Negative	["'punishment", 'by', "statistics':", 'the', 'father', 'who', 'foresaw', 'a-level', 'algorithm', 'flaws', 'https://t.co/wdmed0vcay']	trust
149	1.29439E+18	2020-08-14T21:52:44.000Z		58	{'neg': 0.134, 'neu': 0.866, 'pos': 0.0, 'compound': -0.7845}	-0.7845	Negative	['i', 'was', 'predicted', 'three', 'a', 'levels', 'grades', 'a,', 'a,', 'b.', 'i', 'crumbled', 'in', 'my', 'exams,', 'crying', 'at', 'the', 'pressure', 'i', 'had', 'put', 'on', 'myself', 'and', 'i', 'got', 'a', 'c', 'and', 'two', 'd�s.', 'i', 'thought', 'my', 'entire', 'life', 'was', 'over.', 'we', 'must', 'all', 'fight', 'to', 'right', 'the', 'wrongs', 'of', 'the', 'discriminatory', 'algorithm',…	negative
150	1.29439E+18	2020-08-14T21:52:01.000Z		26	{'neg': 0.0, 'neu': 0.791, 'pos': 0.209, 'compound': 0.6486}	0.6486	Positive	['i', 'was', 'kind', 'of', 'thinking', "there's", 'a', 'certain', 'educative', 'honesty', 'in', 'the', 'a-level', 'algorithm.', "it's", 'not', 'you,', "it's", 'your', 'school', 'that', 'counts.']	trust
151	1.29439E+18	2020-08-14T21:51:51.000Z		12	{'neg': 0.0, 'neu': 1.0, 'pos': 0.0, 'compound': 0.0}	0	Neutral	['re', 'government', 'and', 'their', 'bent', 'a', 'level', 'algorithm', 'https://t.co/fyuhdny8gy']	fear
152	1.29439E+18	2020-08-14T21:50:23.000Z		19	{'neg': 0.225, 'neu': 0.775, 'pos': 0.0, 'compound': -0.4939}	-0.4939	Negative	["'punishment", 'by', "statistics':", 'the', 'father', 'who', 'foresaw', 'a-level', 'algorithm', 'flaws', 'https://t.co/rwst8e88h5', 'https://t.co/qm8mzrl8m2']	trust
153	1.29439E+18	2020-08-14T21:50:23.000Z		19	{'neg': 0.225, 'neu': 0.775, 'pos': 0.0, 'compound': -0.4939}	-0.4939	Negative	["'punishment", 'by', "statistics':", 'the', 'father', 'who', 'foresaw', 'a-level', 'algorithm', 'flaws', 'https://t.co/rwst8e88h5', 'https://t.co/qm8mzrl8m2']	trust
154	1.29439E+18	2020-08-14T21:50:06.000Z		39	{'neg': 0.074, 'neu': 0.765, 'pos': 0.16, 'compound': 0.7219}	0.7219	Positive	['so', 'this', '#ofqual', 'algorithm', 'is', 'surely', 'just', 'politics', 'for', '�make', 'shit', 'up?�', 'i', 'know', 'the', 'government', 'pretends', 'to', '�follow', 'science�', 'but', 'it�s', 'all', 'just', 'spin', 'nothing', 'stands', 'up', 'to', 'logical', 'scrutiny.', 'who', 'voted', 'these', 'idiots', 'in', '?', 'happy', 'now', '?']	negative
155	1.29439E+18	2020-08-14T21:50:03.000Z		44	{'neg': 0.06, 'neu': 0.852, 'pos': 0.087, 'compound': 0.3182}	0.3182	Positive	['based', 'on', 'the', 'ppe', 'scandal', 'my', 'best', 'bet', 'is', 'that', 'the', 'algorithm', 'was', 'provided', 'by', 'a', '�100', 'ltd', 'company', 'run', 'by', 'the', 'relative', 'of', 'a', 'cabinet', 'minister', 'who', 'bought', 'it', 'from', 'turkey', 'for', 'a', 'tenner', 'and', 'sold', 'it', 'to', 'ofqual', 'for', '�1.5', 'million.']	trust
156	1.29439E+18	2020-08-14T21:49:39.000Z		30	{'neg': 0.201, 'neu': 0.712, 'pos': 0.087, 'compound': -0.5719}	-0.5719	Negative	['so', 'the', 'a-level', 'algorithm', 'was', 'tested.', 'it', 'failed', 'the', 'tests.', 'then', 'it', 'was', 'used', 'and', 'destroyed', 'the', 'hopes', 'of', 'tens', 'of', 'thousands', 'of', 'young', 'people.', 'https://t.co/i6ky6jm60s']	fear
157	1.29439E+18	2020-08-14T21:49:09.000Z		24	{'neg': 0.121, 'neu': 0.772, 'pos': 0.107, 'compound': -0.1027}	-0.1027	Negative	['the', 'principles', 'of', 'the', 'a-level', 'fiasco', 'are:', '1)', 'that', 'an', 'algorithm', 'knows', 'better', 'than', 'teachers', 'and', '2)', 'that', 'nobody', 'should', 'police', 'the', 'system']	trust
158	1.29439E+18	2020-08-14T21:48:59.000Z		25	{'neg': 0.0, 'neu': 0.853, 'pos': 0.147, 'compound': 0.5859}	0.5859	Positive	['uefa', 'have', 'readjusted', 'the', 'barca', 'v', 'bayern', 'score', 'using', 'the', 'a-level', 'algorithm', 'and', 'it', 'has', 'been', 'declared', 'as', 'a', '3-0', 'win', 'for', 'barca.']	surprise
159	1.29439E+18	2020-08-14T21:47:38.000Z		4	{'neg': 0.0, 'neu': 1.0, 'pos': 0.0, 'compound': 0.0}	0	Neutral	['a-level', 'algorithm', 'applied?']	No emotion
160	1.29439E+18	2020-08-14T21:47:16.000Z		43	{'neg': 0.0, 'neu': 0.889, 'pos': 0.111, 'compound': 0.5932}	0.5932	Positive	['just', 'one', 'of', 'many', 'stories', '-', 'some', 'students', 'have', 'already', 'had', 'to', 'display', 'more', 'grit', 'and', 'resilience', 'than', 'any', 'of', 'the', 'sanctimonious', 'preachers', 'of', '�look', 'at', 'me,', 'i', 'made', 'it', 'despite', 'my', 'poor', 'grades�.', 'is', 'this', 'system', 'a', 'fair', 'one?', 'https://t.co/y4vbqvavf3']	trust
161	1.29439E+18	2020-08-14T21:47:14.000Z		30	{'neg': 0.177, 'neu': 0.823, 'pos': 0.0, 'compound': -0.6808}	-0.6808	Negative	['to', 'those', 'posting', '�i', 'got', 'bad', 'a-levels', 'and', 'look', 'at', 'me', 'now��', 'your', 'results', 'weren�t', 'due', 'to', 'a', 'systemically', 'biased', 'classist', 'algorithm,', 'your', 'advice', 'is', 'not', 'applicable', 'here.']	negative
162	1.29439E+18	2020-08-14T21:46:35.000Z		19	{'neg': 0.162, 'neu': 0.838, 'pos': 0.0, 'compound': -0.509}	-0.509	Negative	['if', 'ofqual', 'had', 'an', 'algorithm', 'for', '#worldsnookerchampionship2020', 'then', 'ronnie', "o'sullivan", 'would', 'never', 'have', 'won', 'it', '5', 'times?!', '#newsnight']	No emotion
163	1.29439E+18	2020-08-14T21:44:47.000Z		10	{'neg': 0.0, 'neu': 0.69, 'pos': 0.31, 'compound': 0.4019}	0.4019	Positive	['interesting', 'for', 'comments', 'on', 'algorithm', 'chosen.', 'https://t.co/q0tcdvbotn']	positive
164	1.29439E+18	2020-08-14T21:44:28.000Z		15	{'neg': 0.242, 'neu': 0.758, 'pos': 0.0, 'compound': -0.4939}	-0.4939	Negative	["'punishment", 'by', "statistics':", 'the', 'father', 'who', 'foresaw', 'a-level', 'algorithm', 'flaws', 'https://t.co/zvmbzo7jfa']	trust
165	1.29439E+18	2020-08-14T21:44:28.000Z		15	{'neg': 0.242, 'neu': 0.758, 'pos': 0.0, 'compound': -0.4939}	-0.4939	Negative	["'punishment", 'by', "statistics':", 'the', 'father', 'who', 'foresaw', 'a-level', 'algorithm', 'flaws', 'https://t.co/zvmbzo7jfa']	trust
166	1.29439E+18	2020-08-14T21:43:20.000Z		44	{'neg': 0.219, 'neu': 0.652, 'pos': 0.129, 'compound': -0.7906}	-0.7906	Negative	['gavin', "williamson's", 'disastrous', 'and', 'classist', 'a', 'levels', 'exams', 'algorithm', 'is', 'the', 'worst', 'education', 'blunder', 'of', 'this', 'short', 'century.', "it's", 'possibly', 'the', 'worst', 'educational', 'decision', 'made', 'in', 'government', 'since', 'the', 'creation', 'of', 'state', 'faith', 'schools', 'and', 'the', 'introduction', 'of', 'collective', 'worship', 'in', '…	fear
167	1.29439E+18	2020-08-14T21:42:40.000Z		15	{'neg': 0.242, 'neu': 0.758, 'pos': 0.0, 'compound': -0.4939}	-0.4939	Negative	["'punishment", 'by', "statistics':", 'the', 'father', 'who', 'foresaw', 'a-level', 'algorithm', 'flaws', 'https://t.co/tkmkgucbbl']	trust
168	1.29439E+18	2020-08-14T21:42:40.000Z		15	{'neg': 0.242, 'neu': 0.758, 'pos': 0.0, 'compound': -0.4939}	-0.4939	Negative	["'punishment", 'by', "statistics':", 'the', 'father', 'who', 'foresaw', 'a-level', 'algorithm', 'flaws', 'https://t.co/tkmkgucbbl']	trust
169	1.29439E+18	2020-08-14T21:42:31.000Z		47	{'neg': 0.075, 'neu': 0.925, 'pos': 0.0, 'compound': -0.5413}	-0.5413	Negative	['my', 'niece', 'was', 'predicted', 'abb', 'for', 'her', 'a-', 'levels.', 'when', 'the', 'school', 'submitted', 'the', 'suggested', 'a-', 'level', 'grades', 'to', 'they', 'moderated', 'the', 'grades', 'to', 'bcc.', 'her', 'grades', 'were', 'then', 'moderated', 'yet', 'again', 'by', 'an', 'algorithm', 'to', 'bdd.', 'what', 'an', 'utter', 'disgrace', 'review', 'now', 'https://t.co/2xlenowcfd']	trust
170	1.29439E+18	2020-08-14T21:42:31.000Z		47	{'neg': 0.075, 'neu': 0.925, 'pos': 0.0, 'compound': -0.5413}	-0.5413	Negative	['my', 'niece', 'was', 'predicted', 'abb', 'for', 'her', 'a-', 'levels.', 'when', 'the', 'school', 'submitted', 'the', 'suggested', 'a-', 'level', 'grades', 'to', 'they', 'moderated', 'the', 'grades', 'to', 'bcc.', 'her', 'grades', 'were', 'then', 'moderated', 'yet', 'again', 'by', 'an', 'algorithm', 'to', 'bdd.', 'what', 'an', 'utter', 'disgrace', 'review', 'now', 'https://t.co/2xlenowcfd']	trust
171	1.29439E+18	2020-08-14T21:38:40.000Z		29	{'neg': 0.111, 'neu': 0.801, 'pos': 0.087, 'compound': -0.1779}	-0.1779	Negative	["'punishment", 'by', "statistics':", 'the', 'cummings/johnson', 'promised', 'land.', 'that', 'this', 'is', 'where', 'we', 'are', 'is', 'blindingly', 'obvious.', 'what', 'are', 'we', 'going', 'to', 'do', 'about', 'it?', 'https://t.co/c5duyhtspi']	positive
172	1.29439E+18	2020-08-14T21:38:18.000Z		12	{'neg': 0.0, 'neu': 1.0, 'pos': 0.0, 'compound': 0.0}	0	Neutral	['was', 'it', 'the', 'same', 'algorithm', 'that', 'ballsed', 'up', 'the', 'a', 'levels,', 'too?']	No emotion
173	1.29439E+18	2020-08-14T21:38:06.000Z		35	{'neg': 0.121, 'neu': 0.672, 'pos': 0.207, 'compound': 0.4926}	0.4926	Positive	['exclusive', 'on', 'corruption!', 'ofqual', 'ignored', 'offers', 'of', 'expert', 'help', 'with', 'its', 'algorithm', 'after', 'statisticians', 'refused', 'to', 'sign', 'a', 'highly-restrictive', 'non-disclosure', 'agreement', 'https://t.co/9m1don3dlz', 'maybe', 'the', 'posh', 'lot', 'signed', 'an', 'nda', 'too?']	trust
174	1.29439E+18	2020-08-14T21:38:06.000Z		35	{'neg': 0.121, 'neu': 0.672, 'pos': 0.207, 'compound': 0.4926}	0.4926	Positive	['exclusive', 'on', 'corruption!', 'ofqual', 'ignored', 'offers', 'of', 'expert', 'help', 'with', 'its', 'algorithm', 'after', 'statisticians', 'refused', 'to', 'sign', 'a', 'highly-restrictive', 'non-disclosure', 'agreement', 'https://t.co/9m1don3dlz', 'maybe', 'the', 'posh', 'lot', 'signed', 'an', 'nda', 'too?']	trust
175	1.29439E+18	2020-08-14T21:38:00.000Z		21	{'neg': 0.37, 'neu': 0.63, 'pos': 0.0, 'compound': -0.8316}	-0.8316	Negative	['i', 'passed', 'my', 'a', 'levels', 'and', 'went', 'to', 'cambridge.', 'no', 'algorithm', 'can', 'stop', 'me', 'being', 'a', 'twat.', 'https://t.co/qycir7xg7k']	No emotion
176	1.29439E+18	2020-08-14T21:37:48.000Z		23	{'neg': 0.0, 'neu': 1.0, 'pos': 0.0, 'compound': 0.0}	0	Neutral	['a-level', 'algorithm', 'revealed:', 'private', 'schools', '-', 'upgraded', '100%;', 'state', 'schools', '-', 'downgraded!', '#alevelresults', '#sackwilliamson', '#alevels2020', '#downgraded', '#unfairgrading', '#division', '#inequality', '#government', '#wideningthegap', '#privateschools', '#state', '#resignbeforeautumn']	fear
177	1.29439E+18	2020-08-14T21:37:07.000Z		40	{'neg': 0.105, 'neu': 0.652, 'pos': 0.243, 'compound': 0.7149}	0.7149	Positive	['thread', 'by', ':', 'exclusive:', 'ofqual', 'ignored', 'offers', 'of', 'expert', 'help', 'with', 'its', 'algorithm', 'after', 'statisticians', 'refused', 'to', 'sign', 'a', 'highly-resn-disclosure', 'agreement', 'https://t.co/lhp77iwh89�', '??', 'in', 'april,', 'the', 'royal', 'statistical', 'society', 'offered', 'to', 'help', 'ofqu�', 'https://t.co/kqwlbugdai']	trust
178	1.29439E+18	2020-08-14T21:37:07.000Z		40	{'neg': 0.105, 'neu': 0.652, 'pos': 0.243, 'compound': 0.7149}	0.7149	Positive	['thread', 'by', ':', 'exclusive:', 'ofqual', 'ignored', 'offers', 'of', 'expert', 'help', 'with', 'its', 'algorithm', 'after', 'statisticians', 'refused', 'to', 'sign', 'a', 'highly-resn-disclosure', 'agreement', 'https://t.co/lhp77iwh89�', '??', 'in', 'april,', 'the', 'royal', 'statistical', 'society', 'offered', 'to', 'help', 'ofqu�', 'https://t.co/kqwlbugdai']	trust
179	1.29439E+18	2020-08-14T21:36:33.000Z		39	{'neg': 0.0, 'neu': 0.891, 'pos': 0.109, 'compound': 0.6124}	0.6124	Positive	['see', 'earlier', 'tweets', '-', 'it�s', 'research', 'on', 'past', 'a', 'level', 'predicted', 'grades', '-', 'on', 'which', 'there', 'is', 'a', 'wealth', 'of', 'data', '-', 'it', 'influenced', 'the', 'decision', 'by', 'ofqual', 'to', 'have', 'a', 'moderating', 'algorithm', '-', 'the', 'route', 'to', 'the', 'current', 'controversy', '-', 'important', 'context']	trust
180	1.29439E+18	2020-08-14T21:36:29.000Z		30	{'neg': 0.131, 'neu': 0.869, 'pos': 0.0, 'compound': -0.6199}	-0.6199	Negative	['i', 'remember', 'when', 'i', 'did', 'a', 'levels', '-', 'people', 'were', 'crying', 'because', 'they�d', 'spent', 'too', 'much', 'time', 'drinking', 'rather', 'than', 'studying.', 'the', 'algorithm', 'factored', 'that', 'in', '????????????????????????', 'https://t.co/g0ibngeq8b']	negative
181	1.29439E+18	2020-08-14T21:36:22.000Z		36	{'neg': 0.0, 'neu': 1.0, 'pos': 0.0, 'compound': 0.0}	0	Neutral	['that�s', 'until', 'ofqual', 'downgrade', 'his', 'algorithm', 'so', 'he', 'becomes', 'edber', 'uzem', 'then', 'have', 'to', 're-rank', 'him', 'until', 'he', 'appeals', 'and', 'reappears', 'as', 'a*abar', 'aza*m', 'in', '43', 'days', 'time.', '????', 'https://t.co/qorukrud0k']	anticipation
182	1.29439E+18	2020-08-14T21:36:00.000Z		28	{'neg': 0.0, 'neu': 0.892, 'pos': 0.108, 'compound': 0.4404}	0.4404	Positive	['so', 'we', 'choose', 'when', 'we', 'follow', 'britain?', 'our', 'children', 'deserve', 'better.', 'bbc', 'news', '-', 'a-levels:', 'peter', 'weir', 'asked', 'to', "'produce", "homework'", 'on', 'grading', 'algorithm', 'https://t.co/ryumhl8at5']	fear
183	1.29439E+18	2020-08-14T21:35:51.000Z		24	{'neg': 0.132, 'neu': 0.582, 'pos': 0.286, 'compound': 0.7224}	0.7224	Positive	['they', 'have', 'dealt', 'admirably', 'with', 'an', 'appalling', 'situation', 'created', 'by', 'cretins', 'who', 'cannot', 'create', 'plausible', 'standardisation', 'systems.', 'do', 'they', '(ofqual)', 'truly', 'understand', 'algorithm', 'construction????']	fear
184	1.29439E+18	2020-08-14T21:35:38.000Z		55	{'neg': 0.061, 'neu': 0.851, 'pos': 0.089, 'compound': 0.1548}	0.1548	Positive	['with', 'the', 'reaction', 'to', 'a', 'levels,', 'i', 'am', 'concerned', 'about', 'my', 'brothers', 'gcse', 'results', 'later', 'in', 'the', 'month.', 'he�s', 'a', 'smart', 'boy.', 'could', 'pass', 'every', 'exam,', 'if', 'he', 'was', 'allowed', 'to', 'sit', 'them.', 'if', 'the', 'same', 'algorithm', 'was', 'used', 'for', 'gcse,', 'he�s', 'almost', 'definitely', 'marked', 'a', 'fail,', 'because'…	fear
185	1.29439E+18	2020-08-14T21:34:52.000Z		11	{'neg': 0.0, 'neu': 0.722, 'pos': 0.278, 'compound': 0.4019}	0.4019	Positive	['interesting,', 'assume', 'gcse', 'would', 'be', 'similar?', 'https://t.co/p58fh9sebl', '#mfltwitterati']	positive
186	1.29439E+18	2020-08-14T21:34:02.000Z		26	{'neg': 0.123, 'neu': 0.52, 'pos': 0.357, 'compound': 0.8205}	0.8205	Positive	['namaste,', 'please', 'find', 'the', 'unroll', 'here:', ':', 'exclusive:', 'ofqual', 'ignored', 'offers', 'of', 'expert', 'help', 'with', 'its', 'algorithm', 'after', 'statisticians', 'refused', 'to', 'sign�', 'https://t.co/lk9l7cmvzp', 'enjoy', ':)', '??']	trust
187	1.29439E+18	2020-08-14T21:31:58.000Z		39	{'neg': 0.044, 'neu': 0.859, 'pos': 0.097, 'compound': 0.2846}	0.2846	Positive	['as', 'we', 'speak', 'a', 'new', 'algorithm', 'will', 'be', 'being', 'devised', 'for', 'publication', '-', 'specifically', 're-', 'written', 'to', 'appear', 'just', '-', 'short', 'of', 'collecting', 'up', 'everyone�s', 'results', 'no-one', 'would', 'be', 'any', 'the', 'wiser....', 'cynical', 'maybe', 'but', 'wouldn�t', 'be', 'surprised']	surprise
188	1.29439E+18	2020-08-14T21:31:48.000Z		58	{'neg': 0.06, 'neu': 0.814, 'pos': 0.127, 'compound': 0.4019}	0.4019	Positive	['&gt;i', 'failed', '11+', 'in', '1971', 'when', 'everyone', 'took', 'it', '&amp;', 'like', '2/3', 'pop.', 'went', 'to', 'a', 'secondary', 'modern', 'school.', '&gt;if', 'i�d', 'been', 'through', 'same', 'algorithm', 'as', 'a-levels', 'this', 'week;', 'i', 'wouldn�t', 'have', 'a', 'bsc/msc', 'in', 'maths,', 'or', 'been', 'a', 'teacher', '&amp;', 'uni', 'lecturer.', '&gt;tories', 'don�t', 'want', …	trust
189	1.29439E+18	2020-08-14T21:31:02.000Z		37	{'neg': 0.074, 'neu': 0.926, 'pos': 0.0, 'compound': -0.4019}	-0.4019	Negative	['oxford', 'gets', 'all', 'applicants', 'to', 'sit', 'exams', 'before', 'offers.worcester', 'college', 'looked', 'at', 'those', 'actual', 'exams', '&amp;', 'the', 'allocated', 'a', 'levels', 'given', 'by', 'government�s', 'algorithm.', 'they', 'found', 'that', 'the', 'students', 'from', 'disadvantaged', 'backgrounds', 'were', 'unfairly', 'downgraded.']	positive
190	1.29439E+18	2020-08-14T21:30:30.000Z		36	{'neg': 0.074, 'neu': 0.737, 'pos': 0.189, 'compound': 0.7044}	0.7044	Positive	['a-levels:', 'worcester', 'college,', 'oxford,', "'will", 'honour', "offers'", 'despite', 'results', '-', 'bbc', 'news', '?', '?', 'oxford', 'think', 'your', 'algorithm', 'is', 'wrong:', 'your', 'algorithm', 'doesn�t', 'match', 'their', 'entrance', 'exam', 'grades:', 'sort', 'it', 'out!', 'trust', 'teachers!', 'https://t.co/jcxtxvf4nu']	trust
191	1.29439E+18	2020-08-14T21:30:09.000Z		40	{'neg': 0.1, 'neu': 0.779, 'pos': 0.12, 'compound': 0.2177}	0.2177	Positive	['why', 'is', 'the', 'a-level', 'results', 'algorithm', 'not', 'easily', 'available', 'with', 'clear', 'description', 'of', 'its', 'performance', 'in', 'independent', 'data.', 'i.e.', 'develop', 'algorithm', 'on', 'data', 'from', 'several', 'years', 'past', 'and', 'validate', 'on', 'last', "year's", 'actual', 'results.', 'then', 'no', 'debate.']	positive
192	1.29439E+18	2020-08-14T21:30:03.000Z		39	{'neg': 0.0, 'neu': 0.927, 'pos': 0.073, 'compound': 0.4574}	0.4574	Positive	['leading', 'a', 'discussion', 'in', 'my', 'sitting', 'room', 'about', 'whether', 'the', 'a', 'level', 'algorithm', 'is', 'wednesbury', 'unreasonable.', '(i', 'say', 'yes,', 'having', 'had', 'precisely', 'one', 'skirmish', 'with', 'administrative', 'law', 'since', 'my', 'first', 'year', 'llb', 'exam', 'in', '1999).', 'friday', 'night,', 'whoop', 'whoop!']	trust
193	1.29439E+18	2020-08-14T21:29:28.000Z		18	{'neg': 0.0, 'neu': 1.0, 'pos': 0.0, 'compound': 0.0}	0	Neutral	['here�s', 'an', 'a�level', 'algorithm', 'story', '..', 'tho', 'you�ve', 'probably', 'already', 'seen', 'it', 'https://t.co/gxql4q2uo1']	No emotion
194	1.29439E+18	2020-08-14T21:27:06.000Z		49	{'neg': 0.076, 'neu': 0.801, 'pos': 0.124, 'compound': 0.3919}	0.3919	Positive	['a', 'bit', 'late', 'on', 'saying', 'this', 'but', 'thoughts', 'go', 'to', 'all', 'a-level', 'students', 'out', 'there', 'who', 'didn�t', 'get', 'the', 'results', 'they', 'deserved.', 'would', 'be', 'interested', 'to', 'see', 'what', 'parameters', 'they', 'trained', 'their', '�algorithm�', 'with,', 'but', 'it', 'looks', 'like', 'bollocks', 'to', 'me', 'and', 'yet', 'another', 'thing', 'done', 'b…	sadness
195	1.29439E+18	2020-08-14T21:27:01.000Z		46	{'neg': 0.085, 'neu': 0.833, 'pos': 0.081, 'compound': -0.0498}	-0.0498	Neutral	['i', 'hope', 'there', 'are', 'many', 'teachers', 'with', 'statistics', 'degrees', 'who', 'will', 'break', 'down', 'the', 'bias', 'in', 'williamson', '&amp;', "johnson's", 'silly', 'algorithm', '-', 'then', 'just', 'post', 'the', 'facts.', 'this', 'cannot', 'be', 'allowed', 'to', 'pass', 'or', 'ever', 'happen', 'again.', 'utter', 'mess', 'of', "govt's", 'making,', 'dictating', 'to', 'ofqual.']	negative
196	1.29439E+18	2020-08-14T21:26:48.000Z		38	{'neg': 0.256, 'neu': 0.744, 'pos': 0.0, 'compound': -0.8934}	-0.8934	Negative	['or', 'directing', 'them', 'to', 'more', 'suitable', 'jobs', 'for', 'the', 'sick,', 'lame,', 'lazy', 'and', 'incompetent', 'such', 'as', 'becoming', 'an', 'mp', '(particularly', 'the', 'bloke', 'running', 'the', 'economy)', 'joining', 'uk', 'border', 'force,', 'counting', 'covid', 'stats,', 'working', 'out', 'the', 'a', 'level', 'algorithm...']	negative
197	1.29438E+18	2020-08-14T21:26:26.000Z		18	{'neg': 0.0, 'neu': 0.756, 'pos': 0.244, 'compound': 0.6369}	0.6369	Positive	['i', 'would', 'love', 'to', 'see', 'the', 'algorithm', 'for', 'how', 'a-level', 'results', 'are', 'calculated.', 'https://t.co/olzmj671zw']	positive
198	1.29438E+18	2020-08-14T21:25:46.000Z		30	{'neg': 0.141, 'neu': 0.627, 'pos': 0.232, 'compound': 0.4404}	0.4404	Positive	['exclusive:', 'ofqual', 'ignored', 'offers', 'of', 'expert', 'help', 'with', 'its', 'algorithm', 'after', 'statisticians', 'refused', 'to', 'sign', 'a', 'highly-restrictive', 'non-disclosure', 'agreement', 'https://t.co/9m1don3dlz', 'so', 'what', 'do', 'you', 'say?']	trust
199	1.29438E+18	2020-08-14T21:25:46.000Z		30	{'neg': 0.141, 'neu': 0.627, 'pos': 0.232, 'compound': 0.4404}	0.4404	Positive	['exclusive:', 'ofqual', 'ignored', 'offers', 'of', 'expert', 'help', 'with', 'its', 'algorithm', 'after', 'statisticians', 'refused', 'to', 'sign', 'a', 'highly-restrictive', 'non-disclosure', 'agreement', 'https://t.co/9m1don3dlz', 'so', 'what', 'do', 'you', 'say?']	trust
200	1.29438E+18	2020-08-14T21:25:22.000Z		11	{'neg': 0.0, 'neu': 1.0, 'pos': 0.0, 'compound': 0.0}	0	Neutral	['the', '�a�', 'in', '�a-level�', 'stands', 'for', '�algorithm�.', 'deal', 'with', 'it.']	trust
201	1.29438E+18	2020-08-14T21:24:57.000Z		38	{'neg': 0.0, 'neu': 0.948, 'pos': 0.052, 'compound': 0.1901}	0.1901	Positive	['uk', 'a-level', 'results', 'look', 'like', 'a', 'case', 'study', 'from', "'automating", "inequality'", "i'm", 'afraid.', 'my', 'daughter', 'got', 'into', 'her', 'uni', 'course', 'but', 'i', 'feel', 'gutted', 'for', 'those', 'who', 'have', 'been', 'unfairly', 'marked', 'down.', 'https://t.co/vw0unjjzpd']	fear
202	1.29438E+18	2020-08-14T21:24:57.000Z		38	{'neg': 0.0, 'neu': 0.948, 'pos': 0.052, 'compound': 0.1901}	0.1901	Positive	['uk', 'a-level', 'results', 'look', 'like', 'a', 'case', 'study', 'from', "'automating", "inequality'", "i'm", 'afraid.', 'my', 'daughter', 'got', 'into', 'her', 'uni', 'course', 'but', 'i', 'feel', 'gutted', 'for', 'those', 'who', 'have', 'been', 'unfairly', 'marked', 'down.', 'https://t.co/vw0unjjzpd']	fear
203	1.29438E+18	2020-08-14T21:24:14.000Z		32	{'neg': 0.058, 'neu': 0.606, 'pos': 0.336, 'compound': 0.8979}	0.8979	Positive	['so', 'the', 'a', 'level', 'algorithm', 'is', 'rigged', 'just', 'like', 'the', 'economy', 'to', 'work', 'on', 'behalf', 'of', 'the', 'rich', 'elites.', 'surprise', 'surprise.', 'suggests', 'this', 'is', 'the', 'beginning', 'of', 'government', 'by', 'algorithm.', 'great', 'start.']	fear
204	1.29438E+18	2020-08-14T21:23:39.000Z		15	{'neg': 0.242, 'neu': 0.758, 'pos': 0.0, 'compound': -0.4939}	-0.4939	Negative	["'punishment", 'by', "statistics':", 'the', 'father', 'who', 'foresaw', 'a-level', 'algorithm', 'flaws', 'https://t.co/lgqajsxuia']	trust
205	1.29438E+18	2020-08-14T21:23:39.000Z		15	{'neg': 0.242, 'neu': 0.758, 'pos': 0.0, 'compound': -0.4939}	-0.4939	Negative	["'punishment", 'by', "statistics':", 'the', 'father', 'who', 'foresaw', 'a-level', 'algorithm', 'flaws', 'https://t.co/lgqajsxuia']	trust
206	1.29438E+18	2020-08-14T21:23:13.000Z		34	{'neg': 0.0, 'neu': 0.845, 'pos': 0.155, 'compound': 0.631}	0.631	Positive	['i', 'agree', 'to', 'some', 'extent', 'andy', 'but', 'a-level', 'grades', 'stay', 'with', 'you', 'for', 'life.', 'they', 'should', 'reflect', 'what', 'you', 'were', 'capable', 'of', 'achieving', 'not', 'what', 'some', 'algorithm', 'spews', 'out', 'https://t.co/bdzbexmavs']	positive
207	1.29438E+18	2020-08-14T21:22:29.000Z		17	{'neg': 0.3, 'neu': 0.7, 'pos': 0.0, 'compound': -0.7184}	-0.7184	Negative	["it's", 'nowhere', 'near', 'enough.', 'ofqual', 'needs', 'to', 'abandon', 'the', 'flawed', 'algorithm', 'and', 'williamson', 'has', 'to', 'go.']	fear
208	1.29438E+18	2020-08-14T21:21:13.000Z		19	{'neg': 0.198, 'neu': 0.802, 'pos': 0.0, 'compound': -0.4939}	-0.4939	Negative	["'punishment", 'by', "statistics':", 'the', 'father', 'who', 'foresaw', 'a-level', 'algorithm', 'flaws', 'a-levels', 'the', 'guardian', 'https://t.co/abrul0qejo']	trust
209	1.29438E+18	2020-08-14T21:21:13.000Z		19	{'neg': 0.198, 'neu': 0.802, 'pos': 0.0, 'compound': -0.4939}	-0.4939	Negative	["'punishment", 'by', "statistics':", 'the', 'father', 'who', 'foresaw', 'a-level', 'algorithm', 'flaws', 'a-levels', 'the', 'guardian', 'https://t.co/abrul0qejo']	trust
210	1.29438E+18	2020-08-14T21:21:13.000Z		19	{'neg': 0.198, 'neu': 0.802, 'pos': 0.0, 'compound': -0.4939}	-0.4939	Negative	["'punishment", 'by', "statistics':", 'the', 'father', 'who', 'foresaw', 'a-level', 'algorithm', 'flaws', 'a-levels', 'the', 'guardian', 'https://t.co/abrul0qejo']	trust
211	1.29438E+18	2020-08-14T21:21:02.000Z		27	{'neg': 0.0, 'neu': 0.772, 'pos': 0.228, 'compound': 0.7269}	0.7269	Positive	['just', 'hearing', 'that', '#abba', 'are', 'now', 'called', '#cbbc', 'thanks', 'to', 'the', "government's", 'a', 'level', 'algorithm.', 'please', 'get', 'on', 'the', 'national', 'media', 'now', 'and', 'sort', 'this', 'out', ';)']	fear
212	1.29438E+18	2020-08-14T21:20:30.000Z		13	{'neg': 0.159, 'neu': 0.513, 'pos': 0.328, 'compound': 0.5106}	0.5106	Positive	['excellent', 'news.', 'why', 'has', 'the', 'algorithm', 'not', 'been', 'published', 'as', 'clearly', 'flawed?', '#bbcaq']	trust
213	1.29438E+18	2020-08-14T21:20:18.000Z		14	{'neg': 0.0, 'neu': 1.0, 'pos': 0.0, 'compound': 0.0}	0	Neutral	['why', 'did', 'the', 'a-level', 'algorithm', 'say', 'no?', '-', 'bbc', 'news', 'https://t.co/vd8bmcjenk']	No emotion
214	1.29438E+18	2020-08-14T21:20:13.000Z		42	{'neg': 0.219, 'neu': 0.646, 'pos': 0.135, 'compound': -0.6597}	-0.6597	Negative	['can', 'someone', 'please', 'explain', 'all', 'the', 'extra', 'work', 'and', 'resources', 'we', 'put', 'in', 'for', 'pupil', 'premium', 'children', 'only', 'for', 'the', 'government', 'to', 'allow', 'the', 'dfe/ofqual', 'to', 'destroy', 'all', 'that', 'good', 'hard', 'work', 'with', 'a', 'pathetic', 'algorithm', 'that', 'they', 'knew', 'was', 'defective']	positive
215	1.29438E+18	2020-08-14T21:19:04.000Z		29	{'neg': 0.144, 'neu': 0.609, 'pos': 0.247, 'compound': 0.4926}	0.4926	Positive	['exclusive:', 'ofqual', 'ignored', 'offers', 'of', 'expert', 'help', 'with', 'its', 'algorithm', 'after', 'statisticians', 'refused', 'to', 'sign', 'a', 'highly-restrictive', 'non-disclosure', 'agreement', 'https://t.co/9m1don3dlz', 'corrupt', 'to', 'the', 'core!']	positive
216	1.29438E+18	2020-08-14T21:19:04.000Z		29	{'neg': 0.144, 'neu': 0.609, 'pos': 0.247, 'compound': 0.4926}	0.4926	Positive	['exclusive:', 'ofqual', 'ignored', 'offers', 'of', 'expert', 'help', 'with', 'its', 'algorithm', 'after', 'statisticians', 'refused', 'to', 'sign', 'a', 'highly-restrictive', 'non-disclosure', 'agreement', 'https://t.co/9m1don3dlz', 'corrupt', 'to', 'the', 'core!']	positive
217	1.29438E+18	2020-08-14T21:18:48.000Z		50	{'neg': 0.115, 'neu': 0.85, 'pos': 0.035, 'compound': -0.6486}	-0.6486	Negative	['this', 'is', 'true', 'freddie', '-', 'speaking', 'as', 'someone', 'who', 'got', 'a', 'first', 'at', 'uni', 'but', 'has', 'zero', 'a-levels', '-', 'but', 'this', 'isn�t', 'about', 'grades,', 'it�s', 'about', 'the', 'cons', 'using', 'an', 'algorithm', 'to', 'punish', 'hard', 'working', 'working', 'class', 'students.', 'as', 'usual,', 'the', 'cons', 'are', 'using', 'education', 'to', 'further', 's…	positive
218	1.29438E+18	2020-08-14T21:18:45.000Z		41	{'neg': 0.149, 'neu': 0.767, 'pos': 0.084, 'compound': -0.6179}	-0.6179	Negative	['appalling.', 'and', 'not', 'a', 'single', 'mark', 'at', 'eton', 'was', 'downgraded,', 'naturally.', 'i', 'was', 'a', 'state', 'school', 'pupil', 'who', 'peaked', 'for', 'my', 'a', 'levels', 'so', 'i�m', 'absolutely', 'sure', 'the', 'algorithm', 'would', 'have', 'killed', 'any', 'silly', 'notions', 'i', 'had', 'of', 'social', 'advancement.']	negative
219	1.29438E+18	2020-08-14T21:18:27.000Z		15	{'neg': 0.0, 'neu': 0.909, 'pos': 0.091, 'compound': 0.0772}	0.0772	Positive	['we', 'all', 'want', 'to', 'know', 'who', 'was', 'paid', 'for', "ofqual's", 'algorithm.', 'does', 'anyone', 'know?']	No emotion
220	1.29438E+18	2020-08-14T21:18:03.000Z		30	{'neg': 0.14, 'neu': 0.621, 'pos': 0.239, 'compound': 0.4926}	0.4926	Positive	['exclusive:', 'ofqual', 'ignored', 'offers', 'of', 'expert', 'help', 'with', 'its', 'algorithm', 'after', 'statisticians', 'refused', 'to', 'sign', 'a', 'highly-restrictive', 'non-disclosure', 'agreement', 'https://t.co/9m1don3dlz', 'this', 'needs', 'to', 'be', 'raised!']	trust
221	1.29438E+18	2020-08-14T21:18:03.000Z		30	{'neg': 0.14, 'neu': 0.621, 'pos': 0.239, 'compound': 0.4926}	0.4926	Positive	['exclusive:', 'ofqual', 'ignored', 'offers', 'of', 'expert', 'help', 'with', 'its', 'algorithm', 'after', 'statisticians', 'refused', 'to', 'sign', 'a', 'highly-restrictive', 'non-disclosure', 'agreement', 'https://t.co/9m1don3dlz', 'this', 'needs', 'to', 'be', 'raised!']	trust
222	1.29438E+18	2020-08-14T21:17:45.000Z		27	{'neg': 0.0, 'neu': 0.871, 'pos': 0.129, 'compound': 0.5719}	0.5719	Positive	['apparently', 'uefa', 'have', 'used', 'the', 'government', 'algorithm', 'for', 'a', 'levels', 'on', 'the', 'bayern', 'munich', 'v', 'barcelona', 'game', 'and', 'on', 'previous', 'performances', 'have', 'concluded', 'barcelona', 'won', '2-1.']	fear
223	1.29438E+18	2020-08-14T21:15:32.000Z		13	{'neg': 0.0, 'neu': 0.894, 'pos': 0.106, 'compound': 0.0772}	0.0772	Positive	["it's", 'because', 'we', 'want', 'standards', 'preserving', 'that', 'we', 'oppose', 'the', 'ofqual', 'algorithm']	negative
224	1.29438E+18	2020-08-14T21:15:25.000Z		32	{'neg': 0.117, 'neu': 0.494, 'pos': 0.39, 'compound': 0.8591}	0.8591	Positive	['exclusive:', 'ofqual', 'ignored', 'offers', 'of', 'expert', 'help', 'with', 'its', 'algorithm', 'after', 'statisticians', 'refused', 'to', 'sign', 'a', 'highly-restrictive', 'non-disclosure', 'agreement', 'https://t.co/9m1don3dlz', 'surprise', 'surprise-', 'corruption', 'of', 'the', 'deepest', 'kind']	positive
225	1.29438E+18	2020-08-14T21:15:25.000Z		32	{'neg': 0.117, 'neu': 0.494, 'pos': 0.39, 'compound': 0.8591}	0.8591	Positive	['exclusive:', 'ofqual', 'ignored', 'offers', 'of', 'expert', 'help', 'with', 'its', 'algorithm', 'after', 'statisticians', 'refused', 'to', 'sign', 'a', 'highly-restrictive', 'non-disclosure', 'agreement', 'https://t.co/9m1don3dlz', 'surprise', 'surprise-', 'corruption', 'of', 'the', 'deepest', 'kind']	positive
226	1.29438E+18	2020-08-14T21:15:01.000Z		22	{'neg': 0.0, 'neu': 1.0, 'pos': 0.0, 'compound': 0.0}	0	Neutral	['the', 'algorithm', 'used', 'to', 'decide', 'a-level', 'results', 'has', 'been', 'cracked:', '{m-1st_ch01ce_of-un15}', '#examshambles', '#alevelresults', '#alevels2020', '#examresults', 'https://t.co/zr3uoayjql']	fear
227	1.29438E+18	2020-08-14T21:13:59.000Z		14	{'neg': 0.0, 'neu': 0.678, 'pos': 0.322, 'compound': 0.69}	0.69	Positive	['seems', 'like', 'a', 'better', 'option', 'for', 'a', 'levels', 'and', 'gcses', 'than', 'a', 'computer', 'algorithm!']	positive
228	1.29438E+18	2020-08-14T21:12:58.000Z		30	{'neg': 0.0, 'neu': 1.0, 'pos': 0.0, 'compound': 0.0}	0	Neutral	['has', 'gone', 'yet', '-', 'if', 'not,', 'why', 'not', '-', "hasn't", '#barnardcastleeyetest', 'given', 'spafferov', 'permission', 'to', 'sack', 'him', 'bbc', 'news', '-', 'why', 'did', 'the', 'a-level', 'algorithm', 'say', 'no?', 'https://t.co/v6kzmc547x']	positive
229	1.29438E+18	2020-08-14T21:12:57.000Z		26	{'neg': 0.156, 'neu': 0.556, 'pos': 0.288, 'compound': 0.5826}	0.5826	Positive	['exclusive:', 'ofqual', 'ignored', 'offers', 'of', 'expert', 'help', 'with', 'its', 'algorithm', 'after', 'statisticians', 'refused', 'to', 'sign', 'a', 'highly-restrictive', 'non-disclosure', 'agreement', 'https://t.co/9m1don3dlz', 'corrupt!!!']	trust
230	1.29438E+18	2020-08-14T21:12:57.000Z		26	{'neg': 0.156, 'neu': 0.556, 'pos': 0.288, 'compound': 0.5826}	0.5826	Positive	['exclusive:', 'ofqual', 'ignored', 'offers', 'of', 'expert', 'help', 'with', 'its', 'algorithm', 'after', 'statisticians', 'refused', 'to', 'sign', 'a', 'highly-restrictive', 'non-disclosure', 'agreement', 'https://t.co/9m1don3dlz', 'corrupt!!!']	trust
231	1.29438E+18	2020-08-14T21:12:41.000Z		47	{'neg': 0.0, 'neu': 0.837, 'pos': 0.163, 'compound': 0.8205}	0.8205	Positive	['should', 'this', 'press', 'report', 'be', 'subjected', 'to', 'the', 'a', 'level', 'algorithm,', '&amp;', 'grade', 'awarded', 'for', 'comprehensive', 'trade', 'deal', 'by', 'end', 'oct?', 'a', '"u"', 'i', 'think?', 'award', 'for', 'pr', 'strategy', 'in', 'place', 'to', 'describe', 'non', 'substantive', 'trade', 'deal.', 'a', '"d"', 'for', 'trying,', 'most', 'can', 'see', 'the', 'bs', 'now.']	trust
232	1.29438E+18	2020-08-14T21:12:25.000Z		54	{'neg': 0.239, 'neu': 0.715, 'pos': 0.046, 'compound': -0.9025}	-0.9025	Negative	['this', 'a', 'level', 'algorithm', 'bullshit', 'proves', 'the', 'tory', 'gov', 'don�t', 'give', 'a', 'shit', 'about', 'the', 'disadvantaged.', 'i', 'will', 'never', 'forgive', 'the', 'british', 'public', 'for', 'not', 'voting', 'corbyn', 'he', 'was', 'truly', 'the', 'most', 'genuine', 'politician', 'i�ve', 'seen', 'in', 'my', 'lifetime', '&amp;', 'he', 'wouldn�t', 'have', 'ruined', 'the', 'futur…	positive
233	1.29438E+18	2020-08-14T21:12:19.000Z		29	{'neg': 0.143, 'neu': 0.603, 'pos': 0.254, 'compound': 0.5399}	0.5399	Positive	['exclusive:', 'ofqual', 'ignored', 'offers', 'of', 'expert', 'help', 'with', 'its', 'algorithm', 'after', 'statisticians', 'refused', 'to', 'sign', 'a', 'highly-restrictive', 'non-disclosure', 'agreement', 'https://t.co/9m1don3dlz', 'corrupt', 'to', 'the', 'core!!']	positive
234	1.29438E+18	2020-08-14T21:12:19.000Z		29	{'neg': 0.143, 'neu': 0.603, 'pos': 0.254, 'compound': 0.5399}	0.5399	Positive	['exclusive:', 'ofqual', 'ignored', 'offers', 'of', 'expert', 'help', 'with', 'its', 'algorithm', 'after', 'statisticians', 'refused', 'to', 'sign', 'a', 'highly-restrictive', 'non-disclosure', 'agreement', 'https://t.co/9m1don3dlz', 'corrupt', 'to', 'the', 'core!!']	positive
235	1.29438E+18	2020-08-14T21:11:37.000Z		16	{'neg': 0.0, 'neu': 1.0, 'pos': 0.0, 'compound': 0.0}	0	Neutral	['a', 'level', 'algorithm', 'step', '1', 'start', 'step', '1', 'analysis', 'step', '1', 'feck', 'the', 'working', 'class.', 'end.']	positive
236	1.29438E+18	2020-08-14T21:11:32.000Z		25	{'neg': 0.0, 'neu': 0.95, 'pos': 0.05, 'compound': 0.0258}	0.0258	Neutral	['this', 'a-level', 'grade', 'algorithm', 'isn�t', '�flawed�.', 'it', 'is', 'doing', 'exactly', 'what', 'it', 'was', 'designed', 'to', 'do,', 'we�d', 'be', 'silly', 'to', 'believe', 'otherwise.']	negative
237	1.29438E+18	2020-08-14T21:10:45.000Z		14	{'neg': 0.0, 'neu': 1.0, 'pos': 0.0, 'compound': 0.0}	0	Neutral	['bbc', 'news', '-', 'why', 'did', 'the', 'a-level', 'algorithm', 'say', 'no?', 'https://t.co/735wtvgddw']	No emotion
238	1.29438E+18	2020-08-14T21:10:42.000Z		45	{'neg': 0.032, 'neu': 0.913, 'pos': 0.055, 'compound': 0.2732}	0.2732	Positive	['had', 'gove', 'not', 'removed', 'modular', 'examination', 'and', 'coursework', 'in', 'his', 'educational', 'reforms', 'then', 'we', 'would', 'be', 'a', 'much', 'stronger', 'place', 'to', 'predict', 'grades', 'and', 'the', 'need', 'for', 'the', '�algorithm�', 'would', 'be', 'reduced', 'as', 'we', 'would', 'already', 'have', 'standardised', 'marking.', 'i', 'believe', 'they', 'call', 'that', 'iro…	fear
239	1.29438E+18	2020-08-14T21:10:30.000Z		17	{'neg': 0.0, 'neu': 1.0, 'pos': 0.0, 'compound': 0.0}	0	Neutral	['bbc', 'news', '-', 'a-levels:', 'peter', 'weir', 'asked', 'to', "'produce", "homework'", 'on', 'grading', 'algorithm', 'https://t.co/hjebzfiuvw']	fear
240	1.29438E+18	2020-08-14T21:08:55.000Z		41	{'neg': 0.053, 'neu': 0.885, 'pos': 0.062, 'compound': 0.1027}	0.1027	Positive	['#examshambles', 'no', 'one', 'should', 'have', 'to', 'appeal', 'a-level', 'grades,', 'the', 'algorithm', 'needs', 'to', 'be', 'scrapped', 'and', 'grades', 'changed', 'to', "teachers'", 'predictions.', 'teachers', 'would', 'know,', 'objectively,', 'what', 'their', 'students', 'are', 'capable', 'of', 'because', "they've", 'been', 'teaching', 'them', 'for', '2', 'years.']	anticipation
241	1.29438E+18	2020-08-14T21:08:44.000Z		42	{'neg': 0.108, 'neu': 0.628, 'pos': 0.264, 'compound': 0.8943}	0.8943	Positive	['my', 'heart', 'is', 'honestly', 'hurting', 'so', 'much', 'for', 'all', 'the', 'a-level', 'students', 'who', 'put', 'in', 'so', 'much', 'blood,', 'sweat,', 'tears', 'and', 'hard', 'work', 'into', 'their', 'exams', 'to', 'be', 'cast', 'aside', 'by', 'a', 'poorly', 'designed', '�algorithm�.', 'sending', 'so', 'much', 'love', 'and', 'support', '??']	fear
242	1.29438E+18	2020-08-14T21:08:33.000Z		34	{'neg': 0.212, 'neu': 0.608, 'pos': 0.18, 'compound': -0.0846}	-0.0846	Negative	["can't", 'help', 'but', 'everything', 'about', 'this', 'shows', 'a', 'staggering', 'lack', 'of', 'trust', 'from', 'gavin', 'williamson', 'in', 'the', 'state', 'sytem:', 'both', 'in', 'teacher', 'professionalism', '&amp;', 'student', 'ability.', 'shame', 'on', 'him.', 'https://t.co/x5v3qy8cy9']	negative
243	1.29438E+18	2020-08-14T21:08:12.000Z		45	{'neg': 0.139, 'neu': 0.749, 'pos': 0.112, 'compound': 0.0}	0	Neutral	['?', 'tried', 'to', 'keep', 'experts�', 'mouths', 'shut', 'with', 'dubious', 'ndas', 'and', 'instead', 'of', 'improving', 'their', 'algorithm,', 'they', 'decided', 'to', 'go', 'it', 'alone', 'and', 'now', 'they', 'insist', 'that', '�there', 'is', 'no', 'evidence', 'of', 'systemic', 'bias�.', 'this', 'is', 'really', 'our', 'exam', 'regulator?', 'do', 'better.', 'https://t.co/yhbkmjvwf3']	fear
244	1.29438E+18	2020-08-14T21:07:57.000Z		49	{'neg': 0.218, 'neu': 0.596, 'pos': 0.186, 'compound': -0.6085}	-0.6085	Negative	["it's", 'impossible', 'to', 'feel', 'anything', 'but', 'anger', 'for', 'the', 'fools', 'in', 'government', '&amp;', 'ofqual', 'who', 'have', 'ruined', 'young', 'lives', 'like', 'this.', 'but', "let's", 'not', 'forget', 'the', 'incompetent', 'it', '"professionals"', 'responsible', 'for', 'the', 'toxic', 'algorithm.', 'the', 'unforgivable', 'folly', 'of', 'putting', 'tech', 'ahead', 'of', 'people.…	negative
245	1.29438E+18	2020-08-14T21:07:50.000Z		14	{'neg': 0.0, 'neu': 1.0, 'pos': 0.0, 'compound': 0.0}	0	Neutral	['three-no�s', 'a-level', 'results', 'were', 'upgraded', 'by', 'algorithm', '...', 'https://t.co/vbskdbtjhr']	No emotion
246	1.29438E+18	2020-08-14T21:06:59.000Z		52	{'neg': 0.031, 'neu': 0.869, 'pos': 0.1, 'compound': 0.5574}	0.5574	Positive	['angel,', 'our', 'fabulous', 'kp,', 'was', 'predicted', 'bbb', 'a', 'levels.', 'the', 'governments', 'algorithm', 'gave', 'her', 'a', 'uue.', 'she�s', 'off', 'to', 'southampton', 'uni', 'in', 'september', 'regardless', 'to', 'read', 'psychology', '-', 'to', 'us', 'she�s', 'always', 'been', 'an', 'aaa***', '-', 'hardworking,', 'diligent', 'and', 'conscientious', 'with', 'sugar', 'on', 'top.', 'we…	positive
247	1.29438E+18	2020-08-14T21:06:30.000Z		43	{'neg': 0.094, 'neu': 0.818, 'pos': 0.087, 'compound': -0.0772}	-0.0772	Negative	['but', 'they', 'haven�t', 'fluffed', 'their', 'a', 'levels.', 'they�ve', 'been', 'let', 'down', 'by', 'an', 'unfair', 'algorithm.', 'grit', 'and', 'perseverance', 'are', 'always', 'to', 'be', 'valued.', 'but', 'with', 'the', '�right�', 'background,', 'perhaps', 'some', 'are', 'still', 'more', 'equal', 'than', 'others', '#socialmobility', 'https://t.co/wyfrz3f2if']	anger
248	1.29438E+18	2020-08-14T21:05:58.000Z		12	{'neg': 0.0, 'neu': 1.0, 'pos': 0.0, 'compound': 0.0}	0	Neutral	['what', 'would', 'you', 'give', 'the', 'head', 'of', 'ofqual', 'who', 'built', 'the', 'algorithm?']	No emotion
249	1.29438E+18	2020-08-14T21:04:28.000Z		38	{'neg': 0.055, 'neu': 0.849, 'pos': 0.096, 'compound': 0.128}	0.128	Positive	["o'sullivan", 'wins', '17-16', 'in', 'the', 'semi-final,', 'sweeping', 'the', 'last', '3', 'frames,', 'and', 'beating', 'former', 'world', 'number', 'one', 'selby', 'for', 'the', 'first', 'time', 'in', 'his', 'career.', 'but', 'the', 'ofqual', 'algorithm', 'has', 'downgraded', 'it', 'to', '15-16.']	anticipation
250	1.29438E+18	2020-08-14T21:02:58.000Z		23	{'neg': 0.215, 'neu': 0.785, 'pos': 0.0, 'compound': -0.6369}	-0.6369	Negative	['as', 'we', 'all', 'suspected,', 'the', 'a-level', 'moderation', 'algorithm', "wasn't", 'exactly', 'a', 'world', 'beater', 'after', 'all.', '#ofqual', '#alevels2020', '#statistics', '#datascience', '#failed', '#examshambles']	No emotion
251	1.29438E+18	2020-08-14T21:02:58.000Z		23	{'neg': 0.215, 'neu': 0.785, 'pos': 0.0, 'compound': -0.6369}	-0.6369	Negative	['as', 'we', 'all', 'suspected,', 'the', 'a-level', 'moderation', 'algorithm', "wasn't", 'exactly', 'a', 'world', 'beater', 'after', 'all.', '#ofqual', '#alevels2020', '#statistics', '#datascience', '#failed', '#examshambles']	No emotion
252	1.29438E+18	2020-08-14T21:02:26.000Z		43	{'neg': 0.19, 'neu': 0.758, 'pos': 0.052, 'compound': -0.7506}	-0.7506	Negative	['if', "you'd", 'been', 'through', 'the', 'same', 'algorithm', 'as', 'a-levels', 'yesterday,', "you'd", 'be', 'ur', 'uominie', 'pimuntc', '.', 'sadly,', 'the', 'lack', 'of', 'flexibility', 'of', 'medical/dental', 'schools', 'regarding', '"resits"', '(1st', 'sits)', 'in', '2021', 'for', 'this', 'cohort', 'of', 'medicine/dentistry', 'applicants', 'exacerbates', 'the', 'injustice.']	negative
253	1.29438E+18	2020-08-14T20:59:03.000Z		38	{'neg': 0.121, 'neu': 0.879, 'pos': 0.0, 'compound': -0.609}	-0.609	Negative	['or', 'maybe', 'teachers', 'unions', "wouldn't", 'have', 'agreed', 'with', 'the', 'exam', 'algorithm???', 'office', 'of', 'qualifications', 'and', 'examinations', 'regulation', '(ofqual)', 'now', 'claims', 'that', 'a', 'minority', 'of', 'teachers', 'put', 'forward', 'significantly', 'inflated', 'grades,', 'the', 'telegraph', 'reports.', 'she', 'has', 'no', 'idea', '??']	positive
254	1.29438E+18	2020-08-14T20:58:25.000Z		26	{'neg': 0.167, 'neu': 0.632, 'pos': 0.201, 'compound': 0.296}	0.296	Positive	['this', 'is', 'great', 'news', 'roger.', 'i', 'hope', 'the', 'college', 'is', 'nonetheless', 'looking', 'to', 'mitigate', 'the', 'unfair', 'impacts', 'of', 'the', 'ofqual', 'algorithm', 'on', 'outliers', 'from', 'disadvantaged', 'schools?']	anger
255	1.29438E+18	2020-08-14T20:57:20.000Z		17	{'neg': 0.076, 'neu': 0.924, 'pos': 0.0, 'compound': -0.0387}	-0.0387	Neutral	['sorry', 'bayern', 'munich', 'but', 'that', 'a-level', 'algorithm', 'has', 'just', 'downgraded', 'the', 'score', 'to', '2-2', '#barcabayern']	surprise
256	1.29438E+18	2020-08-14T20:55:16.000Z		25	{'neg': 0.0, 'neu': 0.88, 'pos': 0.12, 'compound': 0.5267}	0.5267	Positive	['barcelona', '2', '-', '8', 'bayern', 'munich.', 'the', 'result', 'is', 'unprecedented', 'in', 'a', 'champions', 'league', 'quarter-final.', 'so', 'the', 'ofqual', 'algorithm', 'has', 'downgraded', 'it', 'to', '1', '-', '1.']	surprise
257	1.29438E+18	2020-08-14T20:54:47.000Z		45	{'neg': 0.044, 'neu': 0.813, 'pos': 0.143, 'compound': 0.6141}	0.6141	Positive	['not', 'only', 'is', 'the', 'algorithm', 'not', 'being', 'made', 'public,', 'when', 'the', 'royal', 'statistical', 'society', 'offered', 'to', 'provide', 'assistance', 'to', 'ofqual', 'on', 'their', 'modeling', 'they', 'were', 'refused', 'and', 'told', 'that', 'help', 'would', 'only', 'be', 'accepted', 'if', 'they', 'signed', 'ndas,', 'which', 'shows', 'how', 'little', 'ofqual', 'value', 'scruti…	positive
258	1.29438E+18	2020-08-14T20:53:29.000Z		16	{'neg': 0.387, 'neu': 0.613, 'pos': 0.0, 'compound': -0.743}	-0.743	Negative	['shock', 'and', 'anger', 'as', 'a-level', 'algorithm', 'strips', 'pupils', 'of', 'their', 'grades', 'https://t.co/pdlb9eqiea']	anger
259	1.29438E+18	2020-08-14T20:52:08.000Z		48	{'neg': 0.052, 'neu': 0.948, 'pos': 0.0, 'compound': -0.3597}	-0.3597	Negative	['we', 'had', 'absolutely', 'no', 'examinations', 'for', 'gcse,', 'a-levels', 'or', 'scottish', 'highers', 'this', 'year,', 'the', "gov't", 'in', 'westminster', '&amp;', 'the', '3', 'devolved', 'nations', 'all', 'thought', 'they', 'could', 'base', 'it', 'on', "'teachers", 'assessments', '&amp;', 'an', 'algorithm', 'based', 'on', 'schools', 'previous', 'years', "results'...", 'turns', 'out', 'that…	trust
260	1.29438E+18	2020-08-14T20:52:04.000Z		48	{'neg': 0.121, 'neu': 0.879, 'pos': 0.0, 'compound': -0.7118}	-0.7118	Negative	['i�m', 'so', 'angry', 'at', 'the', 'fact', 'so', 'many', 'people', 'were', 'stripped', 'of', 'their', 'grades', 'for', 'a-levels.', 'fucking', 'algorithms.', 'you', 'cannot', 'put', 'the', 'safety', 'of', 'someone�s', 'future', 'in', 'an', 'algorithm.', 'let', 'everyone', 'resit', 'their', 'exams.', 'or', 'give', 'them', 'the', 'exam', 'grades', 'they', 'were', 'predicted', 'by', 'teachers.']	anger
261	1.29438E+18	2020-08-14T20:51:42.000Z		47	{'neg': 0.055, 'neu': 0.771, 'pos': 0.174, 'compound': 0.7178}	0.7178	Positive	['okay...so...a', 'levels', 'are', 'like', 'the', 'big', 'end', 'of', 'year', 'test', 'and', 'it�s', 'really', 'important', 'for', 'college', 'stuff.', 'with', 'schools', 'closed,', 'they', 'decided', 'to', 'combine', 'a', 'mock', 'exam,', 'a', 'teacher�s', 'best', 'guess,', 'and', 'then', 'ran', 'those', 'two', 'pieces', 'of', 'information', 'through', 'some', 'fancy', 'algorithm.']	positive
262	1.29438E+18	2020-08-14T20:51:04.000Z		49	{'neg': 0.056, 'neu': 0.791, 'pos': 0.153, 'compound': 0.6705}	0.6705	Positive	['thank', 'you', 'for', 'your', 'reply', 'stuart.', 'my', 'honest', 'opinion', 'is', 'that', 'exams', 'will', 'be', 'very', 'different', 'in', 'the', '12yrs', 'until', 'he', 'will', 'have', 'to', 'sit', 'his', 'a', 'levels.', 'the', 'algorithm', 'will', 'be', 'setting', 'not', 'only', 'marking', 'the', 'exam.', 'which', 'perversely', 'means', 'everyone', 'good', 'at', 'math', 'will', 'pass', 'eve…	trust
263	1.29438E+18	2020-08-14T20:49:57.000Z		42	{'neg': 0.133, 'neu': 0.753, 'pos': 0.114, 'compound': -0.2263}	-0.2263	Negative	['i', 'have', 'loads', 'to', 'add', 'from', 'my', 'former', 'professional', 'experience.', 'i', 'agree', 'the', 'system', 'is', 'unfair', 'but', 'this', 'smart', 'it', 'consultant', 'sums', 'up', 'what', 'is', 'wrong', 'with', 'an', '�algorithm�.', 'read', 'the', 'bit', 'about', '100', 'cars', 'and', 'speeding', 'fines', 'https://t.co/z0ozpaljzy']	trust
264	1.29438E+18	2020-08-14T20:49:01.000Z		22	{'neg': 0.286, 'neu': 0.714, 'pos': 0.0, 'compound': -0.7506}	-0.7506	Negative	["'punishment", 'by', "statistics':", 'the', 'father', 'who', 'foresaw', 'a-level', 'algorithm', 'flaws', 'and', 'our', 'institutions', 'too', 'arrogant', 'to', 'listen', 'https://t.co/ta1ml9woxb']	anger
265	1.29438E+18	2020-08-14T20:49:01.000Z		22	{'neg': 0.286, 'neu': 0.714, 'pos': 0.0, 'compound': -0.7506}	-0.7506	Negative	["'punishment", 'by', "statistics':", 'the', 'father', 'who', 'foresaw', 'a-level', 'algorithm', 'flaws', 'and', 'our', 'institutions', 'too', 'arrogant', 'to', 'listen', 'https://t.co/ta1ml9woxb']	anger
266	1.29438E+18	2020-08-14T20:48:34.000Z		10	{'neg': 0.279, 'neu': 0.721, 'pos': 0.0, 'compound': -0.5387}	-0.5387	Negative	['this', 'a-level', 'grading', 'algorithm', 'drama', 'is', 'so', 'messed', 'up', '??']	No emotion
267	1.29438E+18	2020-08-14T20:48:26.000Z		12	{'neg': 0.0, 'neu': 1.0, 'pos': 0.0, 'compound': 0.0}	0	Neutral	['according', 'to', "ofqual's", 'algorithm,', 'this', 'finishes', '2-1', 'to', '.', '#barcabayern', '#ucl']	No emotion
268	1.29438E+18	2020-08-14T20:48:05.000Z		42	{'neg': 0.155, 'neu': 0.774, 'pos': 0.071, 'compound': -0.2263}	-0.2263	Negative	['it', 'was', 'in', 'plain', 'sight.', 'ofqual', 'didn�t', 'ever', 'trust', 'teacher', 'grades', 'so', 'opted', 'to', 'bring', 'students', 'down.', 'their', 'assumptions', 'were', 'based', 'on', 'replacing', 'potential', 'teacher', 'bias', 'with', 'an', 'experimental', 'and', 'untested', 'algorithm', 'that', 'imposed', 'its', 'own', '(worse)', 'bias.', '#toryshambles', '#ofqual', '#alevels2020']	trust
269	1.29438E+18	2020-08-14T20:47:59.000Z		19	{'neg': 0.2, 'neu': 0.8, 'pos': 0.0, 'compound': -0.5423}	-0.5423	Negative	['short', 'thread', 'from', 'frances', 'on', 'just', 'how', 'bad', 'that', 'ofqual', 'a-levels', 'algorithm', 'actually', 'is:', 'https://t.co/knq1at2b1w']	fear
270	1.29438E+18	2020-08-14T20:47:59.000Z		19	{'neg': 0.2, 'neu': 0.8, 'pos': 0.0, 'compound': -0.5423}	-0.5423	Negative	['short', 'thread', 'from', 'frances', 'on', 'just', 'how', 'bad', 'that', 'ofqual', 'a-levels', 'algorithm', 'actually', 'is:', 'https://t.co/knq1at2b1w']	fear
271	1.29438E+18	2020-08-14T20:47:45.000Z		41	{'neg': 0.097, 'neu': 0.793, 'pos': 0.11, 'compound': 0.1531}	0.1531	Positive	['yes', 'it', 'has', 'been', 'said', 'this', 'is', 'the', 'covid', 'generation.', 'let�s', 'remember', 'them', 'for', 'teachers', 'grades', 'where', 'some', 'have', 'been', 'inflated,', 'instead', 'of', 'the', 'ofqual', 'grades', 'where', 'a', 'huge', 'proportion', 'have', 'been', 'given', 'lower', 'grades', 'based', 'on', 'a', 'questionable', 'algorithm.']	negative
272	1.29438E+18	2020-08-14T20:47:35.000Z		44	{'neg': 0.285, 'neu': 0.715, 'pos': 0.0, 'compound': -0.948}	-0.948	Negative	['i', 'would', 'have', 'been', 'seriously', 'fucked', 'if', 'i', 'did', 'my', 'a', 'levels', 'in', '2020,', 'it�s', 'so', 'common', 'for', 'people', 'to', 'switch', 'up', 'at', 'a', 'levels', 'and', 'kill', 'it.', 'this', 'algorithm', 'is', 'so', 'retarded', 'man,', 'what', 'a', 'shambles', '2020', 'is', 'turning', 'out', 'to', 'be.']	negative
273	1.29438E+18	2020-08-14T20:47:10.000Z		18	{'neg': 0.0, 'neu': 0.802, 'pos': 0.198, 'compound': 0.5719}	0.5719	Positive	['according', 'to', 'ofqual�s', 'algorithm,', 'based', 'on', 'previous', 'results', 'and', 'prior', 'attainment,', 'barcelona', 'won', 'this', 'game', '3-0']	positive
274	1.29437E+18	2020-08-14T20:46:30.000Z		36	{'neg': 0.0, 'neu': 1.0, 'pos': 0.0, 'compound': 0.0}	0	Neutral	['from', 'sky', 'news', 'reports', 'that', 'the', 'royal', 'statistical', 'society', '"has', 'sent', 'a', 'letter', 'to', 'the', 'office', 'for', 'statistics', 'regulation', 'urging', 'it', 'to', 'investigate', 'the', 'algorithm', 'used', 'by', 'ofqual."', 'https://t.co/v2xif2sxnn', 'https://t.co/3v10ubiypm']	positive
275	1.29437E+18	2020-08-14T20:46:30.000Z		36	{'neg': 0.0, 'neu': 1.0, 'pos': 0.0, 'compound': 0.0}	0	Neutral	['from', 'sky', 'news', 'reports', 'that', 'the', 'royal', 'statistical', 'society', '"has', 'sent', 'a', 'letter', 'to', 'the', 'office', 'for', 'statistics', 'regulation', 'urging', 'it', 'to', 'investigate', 'the', 'algorithm', 'used', 'by', 'ofqual."', 'https://t.co/v2xif2sxnn', 'https://t.co/3v10ubiypm']	positive
276	1.29437E+18	2020-08-14T20:46:16.000Z		50	{'neg': 0.207, 'neu': 0.652, 'pos': 0.141, 'compound': -0.5126}	-0.5126	Negative	['my', 'irl', 'got', 'aab', 'from', 'teachers', 'and', 'ofqual', 'didn�t', 'move', 'it', 'down', 'or', 'up', 'so', 'it', 'stayed', 'aab', 'but', 'she', 'did', 'worse', 'than', 'me', 'in', 'mocks', ':/', 'obviously', 'i�m', 'glad', 'she', 'didn�t', 'get', 'caught', 'in', 'the', 'algorithm', 'and', 'happy', 'for', 'her', 'but', 'that', 'makes', 'me', 'feel', 'so', 'bittersweet']	positive
277	1.29437E+18	2020-08-14T20:45:57.000Z		20	{'neg': 0.0, 'neu': 0.914, 'pos': 0.086, 'compound': 0.1531}	0.1531	Positive	['i', 'wanted', 'to', 'make', 'a', 'joke', 'about', 'the', 'a-level', 'system', 'but', 'i', 'couldn�t', 'find', 'the', 'right', 'algorithm.', '#examshambles']	trust
278	1.29437E+18	2020-08-14T20:44:43.000Z		27	{'neg': 0.0, 'neu': 1.0, 'pos': 0.0, 'compound': 0.0}	0	Neutral	['anyone', 'doing', 'a', 'maths', 'dissertation', 'next', 'year,', 'would', 'it', 'be', 'possible', 'to', 'analyse', 'the', 'algorithm', 'used', 'to', 'decide', 'the', 'a-level', 'grades', 'of', 'this', "year's", 'students?']	No emotion
279	1.29437E+18	2020-08-14T20:44:32.000Z		56	{'neg': 0.033, 'neu': 0.789, 'pos': 0.178, 'compound': 0.8555}	0.8555	Positive	["it's", 'not', 'an', 'algorithm,', "it's", 'an:', '"ignoramus', 'what', "we're", 'doing', 'bk', 'never', 'learnt', 'anything', 'but', 'how', 'to', 'party', '&amp;look', "we're", 'prime', 'minister', 'with', '30', 'peerages', 'promised', 'if', 'they', 'did', 'as', 'we', 'party', 'goers', 'told', 'them,', 'add', 'those', 'russian', 'links', 'to', 'undo', 'democracy,', 'this', 'is', 'how', 'we', "a…	positive
280	1.29437E+18	2020-08-14T20:42:24.000Z		15	{'neg': 0.185, 'neu': 0.709, 'pos': 0.106, 'compound': -0.3736}	-0.3736	Negative	['well', 'done', 'this', 'will', 'advance', 'the', 'case', 'for', 'to', 'reconsider', 'their', 'algorithm', 'that', 'disadvantages', 'colleges', '????']	fear
281	1.29437E+18	2020-08-14T20:42:06.000Z		21	{'neg': 0.133, 'neu': 0.602, 'pos': 0.264, 'compound': 0.4664}	0.4664	Positive	['just', 'donated', 'to', 'this', 'fantastic', 'cause', 'challenging', 'the', 'terrible', 'algorithm', 'determining', 'a-level', 'grades.', 'you', 'should', 'too!', 'https://t.co/sgpcssecqg']	fear
282	1.29437E+18	2020-08-14T20:41:49.000Z		53	{'neg': 0.157, 'neu': 0.763, 'pos': 0.08, 'compound': -0.6784}	-0.6784	Negative	['nobody', 'took', 'any', 'a-levels', '-', "that's", 'the', 'whole', 'point!', 'and', 'yes,', 'your', 'comments', 'were', 'insensitive,', 'not', 'just', 'felt', 'to', 'be!', 'as', 'for', 'what', 'to', 'choose', 'to', 'do', 'next,', 'many', 'of', 'our', 'youngsters', "won't", 'now', 'have', 'the', 'chance', 'of', 'a', 'first-class', 'uni', 'education,', 'just', 'because', 'some', 'stupid', 'algori…	negative
283	1.29437E+18	2020-08-14T20:41:08.000Z		50	{'neg': 0.0, 'neu': 0.953, 'pos': 0.047, 'compound': 0.327}	0.327	Positive	['2/2', 'a)ofqual', 'grade', 'protection', 'on', 'appeal,', 'wales', 'not', '?', 'b)', 'uk', 'students-unis', 'full-', 'despite', 'being', 'told', 'they�d', 'otherwise', 'be', 'priority', 'due', 'to', 'their', 'circumstances', '(1', 'oxford', 'uni', 'college)', 'c)no', 'resits', 'til', 'next', 'summer', '?', 'd)', 'top', 'grade', 'in', 'as', 'is', 'grade', 'a', '?', 'd)', 'the', 'guardian', '-alg…	positive
284	1.29437E+18	2020-08-14T20:38:45.000Z		50	{'neg': 0.054, 'neu': 0.899, 'pos': 0.047, 'compound': -0.0772}	-0.0772	Negative	['i�m', 'a', 'psych', 'who', 'can', 'do', 'stats', 'whilst', 'not', 'being', 'any', 'level', 'of', 'expert&amp;even', 'i', 'could', 'see', 'how', 'the', 'exams', 'algorithm', 'ran', 'into', 'difficulty', 'with', 'the', 'relevant', 'samples.', 'i', 'was', 'wondering-why', 'didn�t', 'the', 'govt', 'statistician', 'see', 'that?', 'well,', 'now', 'we', 'know.', 'https://t.co/5oex9zkfcn']	trust
285	1.29437E+18	2020-08-14T20:37:48.000Z		39	{'neg': 0.137, 'neu': 0.816, 'pos': 0.048, 'compound': -0.6041}	-0.6041	Negative	['hmm,', 'well', 'my', 'son', 'is', 'devastated', 'that', 'have', 'withdrawn', 'his', 'mecheng', 'offer', 'after', 'the', 'ofqual', 'algorithm', 'downgraded', 'his', 'maths', 'from', 'an', 'a*', 'to', 'an', 'a.', 'he', 'came', 'out', 'with', 'aaaa.', '(local', '6th', 'form).', 'not', 'much', 'flexibility', 'in', 'evidence', 'there.']	positive
286	1.29437E+18	2020-08-14T20:36:21.000Z		15	{'neg': 0.242, 'neu': 0.758, 'pos': 0.0, 'compound': -0.4939}	-0.4939	Negative	["'punishment", 'by', "statistics':", 'the', 'father', 'who', 'foresaw', 'a-level', 'algorithm', 'flaws', 'https://t.co/fabsrug5u2']	trust
287	1.29437E+18	2020-08-14T20:36:21.000Z		15	{'neg': 0.242, 'neu': 0.758, 'pos': 0.0, 'compound': -0.4939}	-0.4939	Negative	["'punishment", 'by', "statistics':", 'the', 'father', 'who', 'foresaw', 'a-level', 'algorithm', 'flaws', 'https://t.co/fabsrug5u2']	trust
288	1.29437E+18	2020-08-14T20:35:33.000Z		23	{'neg': 0.0, 'neu': 1.0, 'pos': 0.0, 'compound': 0.0}	0	Neutral	['only', 'way', 'barcelona', 'are', 'getting', 'through', 'tonight', 'is', 'if', 'uefa', 'apply', 'the', 'tory', 'a-level', 'algorithm', 'at', 'the', 'end', 'of', 'the', 'match', '#barbay']	No emotion
289	1.29437E+18	2020-08-14T20:35:15.000Z		58	{'neg': 0.0, 'neu': 0.967, 'pos': 0.033, 'compound': 0.1655}	0.1655	Positive	['12', 'years', 'ago,', 'an', 'algorithm', 'based', 'on', 'my', 'gcses', 'indicated', 'that', 'my', 'a', 'level', 'results', 'would', 'be', 'ccd.', 'my', 'actual', 'results,', 'at', 'exam?', 'aab.', 'the', 'full', 'story', 'is', 'here', 'https://t.co/f5trsuns8v', 'if', "you're", 'curious,', 'but', "it's", 'not', 'really', 'about', 'what', 'i', 'got.', "it's", 'about', 'what', 'i', 'so', 'nearly',…	positive
290	1.29437E+18	2020-08-14T20:34:56.000Z		53	{'neg': 0.053, 'neu': 0.736, 'pos': 0.211, 'compound': 0.8481}	0.8481	Positive	['the', 'fact', 'is', 'ofqual�s', 'algorithm', 'doesn�t', 'work.', 'correct', 'prediction', 'at', 'best', '2/3', 'of', 'the', 'time', 'isn�t', 'good', 'enough.', 'within', 'one', 'grade', 'isn�t', 'good', 'enough', '-', 'one', 'grade', 'is', 'huge,', 'esp', 'across', 'multiple', 'subjects.', 'you�ve', 'allocated', 'the', 'wrong', 'grade', 'to', 'thousands', 'of', 'students;', 'you', 'need', 'to',…	anticipation
291	1.29437E+18	2020-08-14T20:34:51.000Z		15	{'neg': 0.242, 'neu': 0.758, 'pos': 0.0, 'compound': -0.4939}	-0.4939	Negative	["'punishment", 'by', "statistics':", 'the', 'father', 'who', 'foresaw', 'a-level', 'algorithm', 'flaws', 'https://t.co/ixwmovfi6i']	trust
292	1.29437E+18	2020-08-14T20:34:51.000Z		15	{'neg': 0.242, 'neu': 0.758, 'pos': 0.0, 'compound': -0.4939}	-0.4939	Negative	["'punishment", 'by', "statistics':", 'the', 'father', 'who', 'foresaw', 'a-level', 'algorithm', 'flaws', 'https://t.co/ixwmovfi6i']	trust
293	1.29437E+18	2020-08-14T20:33:45.000Z		39	{'neg': 0.153, 'neu': 0.721, 'pos': 0.127, 'compound': -0.0516}	-0.0516	Negative	['i', 'suspect', '(and', 'hope,', 'in', 'a', 'weird', 'way)', 'that', 'i', 'did', 'worse', 'than', 'predicted', 'in', 'my', 'a', 'levels.', 'on', 'that', 'basis,', 'would', 'i', 'have', 'deserved', 'a', 'better', 'university/poly', '(as', 'they', 'were', 'then)', 'than', 'i', 'deserved', 'on', 'an', 'algorithm?']	positive
294	1.29437E+18	2020-08-14T20:32:24.000Z		29	{'neg': 0.214, 'neu': 0.681, 'pos': 0.105, 'compound': -0.3612}	-0.3612	Negative	['ofqual:', 'ignored', 'expert', 'advice', 'ignored', 'comments', 'made', 'on', 'their', 'eia', 'ignored', 'concerns', 'about', 'algorithm', 'williamson:', 'chose', 'grade', 'boundaries', 'over', 'individual', 'justice', 'has', 'added', 'to', 'inequity', 'https://t.co/dnbq0i13rr']	trust
295	1.29437E+18	2020-08-14T20:31:43.000Z		15	{'neg': 0.242, 'neu': 0.758, 'pos': 0.0, 'compound': -0.4939}	-0.4939	Negative	["'punishment", 'by', "statistics':", 'the', 'father', 'who', 'foresaw', 'a-level', 'algorithm', 'flaws', 'https://t.co/p2hta5xfns']	trust
296	1.29437E+18	2020-08-14T20:31:43.000Z		15	{'neg': 0.242, 'neu': 0.758, 'pos': 0.0, 'compound': -0.4939}	-0.4939	Negative	["'punishment", 'by', "statistics':", 'the', 'father', 'who', 'foresaw', 'a-level', 'algorithm', 'flaws', 'https://t.co/p2hta5xfns']	trust
297	1.29437E+18	2020-08-14T20:31:20.000Z		43	{'neg': 0.0, 'neu': 0.904, 'pos': 0.096, 'compound': 0.5719}	0.5719	Positive	['cambridge', 'alumni:', 'sign', 'this', 'open', 'letter', 'asking', 'them', 'to', 'honour', 'offers', 'to', 'state', 'school', 'applicants.', 'you', 'interviewed', 'them,', 'you', 'saw', 'their', 'potential,', 'you', 'know', 'the', 'a-level', 'algorithm', 'embedded', 'inequality,', 'now', 'do', 'the', 'right', 'thing', 'https://t.co/yyeazlwpuq', 'https://t.co/dv8p8pn1h2']	fear
298	1.29437E+18	2020-08-14T20:31:16.000Z		40	{'neg': 0.117, 'neu': 0.69, 'pos': 0.192, 'compound': 0.5574}	0.5574	Positive	['hi', '.', 'as', 'an', 'alumnus,', 'i', 'hope', 'you', 'follow', 'the', 'excellent', 'example', 'of', 'worcester', 'college', 'in', 'confirming', 'places', 'where', 'opportunities', 'for', 'deserving', 'students,', 'disproportionately', 'from', 'disadvantaged', 'backgrounds,', 'have', 'been', 'unfairly', 'damaged', 'by', 'the', 'a', 'level', 'algorithm.', '#alevels2020', 'https://t.co/ogumnvnvty…	trust
299	1.29437E+18	2020-08-14T20:30:52.000Z		15	{'neg': 0.242, 'neu': 0.758, 'pos': 0.0, 'compound': -0.4939}	-0.4939	Negative	["'punishment", 'by', "statistics':", 'the', 'father', 'who', 'foresaw', 'a-level', 'algorithm', 'flaws', 'https://t.co/fwu10xvsw2']	trust
300	1.29437E+18	2020-08-14T20:30:52.000Z		15	{'neg': 0.242, 'neu': 0.758, 'pos': 0.0, 'compound': -0.4939}	-0.4939	Negative	["'punishment", 'by', "statistics':", 'the', 'father', 'who', 'foresaw', 'a-level', 'algorithm', 'flaws', 'https://t.co/fwu10xvsw2']	trust
301	1.29437E+18	2020-08-14T20:29:30.000Z		20	{'neg': 0.255, 'neu': 0.618, 'pos': 0.127, 'compound': -0.5118}	-0.5118	Negative	['really', 'glad', 'i', 'am', 'old', 'enough', 'to', 'have', 'fucked', 'up', 'my', 'a-levels', 'all', 'on', 'my', 'own,', 'no', 'algorithm', 'required.']	positive
302	1.29437E+18	2020-08-14T20:28:11.000Z		35	{'neg': 0.0, 'neu': 0.923, 'pos': 0.077, 'compound': 0.3818}	0.3818	Positive	['1)', 'ofqual', 'protect', 'grades', 'on', 'appeal,', 'wales', 'don�t.', '2)', 'students', 'loosing', 'uni', 'places', 'at', 'oxford', '(', 'one', 'college', 'full).', '3)', 'guardian', 'article', 'on', 'man', 'who', 'foresaw', 'the', 'massive', 'downgrading', 'algorithm', 'flaws', 'https://t.co/udaszvpexh']	positive
303	1.29437E+18	2020-08-14T20:28:11.000Z		35	{'neg': 0.0, 'neu': 0.923, 'pos': 0.077, 'compound': 0.3818}	0.3818	Positive	['1)', 'ofqual', 'protect', 'grades', 'on', 'appeal,', 'wales', 'don�t.', '2)', 'students', 'loosing', 'uni', 'places', 'at', 'oxford', '(', 'one', 'college', 'full).', '3)', 'guardian', 'article', 'on', 'man', 'who', 'foresaw', 'the', 'massive', 'downgrading', 'algorithm', 'flaws', 'https://t.co/udaszvpexh']	positive
304	1.29437E+18	2020-08-14T20:27:29.000Z		53	{'neg': 0.2, 'neu': 0.8, 'pos': 0.0, 'compound': -0.8677}	-0.8677	Negative	['this', 'is', 'utterly', 'outrageous!', 'this', 'student', 'now', 'can�t', 'study', 'medicine', 'as', 'a', 'result', 'of', 'the', 'a-level', 're-grade', 'algorithm.', 'the', 're-grade', 'applied', 'here', 'makes', 'no', 'sense', '-', 'falling', 'so', 'many', 'grades!', 'given', 'the', 'world', 'needs', 'as', 'many', 'medically', 'trained', 'people', 'as', 'possible,', 'doing', 'this', 'is', 'tot…	positive
305	1.29437E+18	2020-08-14T20:25:50.000Z		47	{'neg': 0.0, 'neu': 0.955, 'pos': 0.045, 'compound': 0.25}	0.25	Positive	['do', 'the', 'maths:', '"if', 'ofqual�s', 'mysterious', 'algorithm', 'predicted', 'any', 'chance', 'at', 'all', 'of', 'a', 'u', 'grade', 'in', 'a', 'class', '�', 'even', 'if', 'its', 'prediction', 'was', 'less', 'than', 'one', 'single', 'pupil', 'getting', 'that', 'grade', '�', 'then', 'one', 'pupil�had�to', 'be', 'given', 'that', 'grade"', '#examshambles', 'https://t.co/blj9o0pud5']	surprise
306	1.29437E+18	2020-08-14T20:25:18.000Z		49	{'neg': 0.087, 'neu': 0.777, 'pos': 0.136, 'compound': 0.5549}	0.5549	Positive	['this', 'year�s', 'a-level', 'grading', 'system', 'was', 'nothing', 'but', 'unfair.', 'year', '13�s', 'studied', 'hard', 'for', 'two', 'years', 'in', 'preparation', 'for', 'exams', 'we', 'never', 'had', 'the', 'opportunity', 'to', 'take.', 'instead', 'of', 'supporting', 'us,', 'the', 'education', 'authorities', 'put', 'us', 'in', 'the', 'hands', 'of', 'an', 'algorithm', 'that', 'discriminated...…	trust
307	1.29437E+18	2020-08-14T20:24:31.000Z		6	{'neg': 0.0, 'neu': 1.0, 'pos': 0.0, 'compound': 0.0}	0	Neutral	['algorithm', 'used', 'for', 'backwards', 'social', 'engineering']	negative
308	1.29437E+18	2020-08-14T20:24:06.000Z		24	{'neg': 0.088, 'neu': 0.749, 'pos': 0.163, 'compound': 0.1779}	0.1779	Positive	['it', 'comes', 'to', 'this?', 'downgraded', 'a-level', 'students', 'urged', 'to', 'join', 'possible', 'legal', 'action.', 'an', 'algorithm', 'delivering', 'inequality', 'ruining', 'lives', 'https://t.co/m1upbqaei8']	positive
309	1.29437E+18	2020-08-14T20:23:47.000Z		28	{'neg': 0.0, 'neu': 0.866, 'pos': 0.134, 'compound': 0.504}	0.504	Positive	['�does', 'anybody', 'have', 'the', 'a', 'level', 'algorithm', 'information?', 'be', 'good', 'to', 'take', 'a', 'look', 'at', 'it.', 'has', 'it', 'been', 'published?�', 'https://t.co/iednqs5hj5', 'https://t.co/z25bb52a7m']	positive
310	1.29437E+18	2020-08-14T20:23:29.000Z		32	{'neg': 0.0, 'neu': 0.916, 'pos': 0.084, 'compound': 0.3939}	0.3939	Positive	['bonjour,', 'please', 'find', 'the', 'unroll', 'here:', ':', 'i', 'think', 'a-level', 'algorithm', 'by', 'design', 'makes', 'it', 'impossible', 'for', 'any', 'individual', 'student', 'to', 'get', 'a*', 'grade', 'if�', 'https://t.co/9ngaxj4orh', 'see', 'you', 'soon.', '??']	negative
311	1.29437E+18	2020-08-14T20:23:06.000Z		40	{'neg': 0.143, 'neu': 0.799, 'pos': 0.058, 'compound': -0.4464}	-0.4464	Negative	['how', 'much', 'of', 'a', '"cull"', 'was', 'needed', 'for', 'these', 'purely', 'practical', 'purposes?', 'there', 'are,', 'i', 'suspect,', 'hard', 'capacity', 'constraints.', 'the', 'algorithm', 'is', 'clearly', 'suspect', '(!).', 'was', 'it', 'necessary?', 'or', 'just', 'an', 'attempt', 'to', '"emulate"', 'how', 'things', 'were', 'done', 'in', 'the', 'past?']	negative
312	1.29437E+18	2020-08-14T20:20:54.000Z		48	{'neg': 0.0, 'neu': 0.948, 'pos': 0.052, 'compound': 0.3612}	0.3612	Positive	['the', 'education', 'system', 'has', 'changed', 'so', 'much', 'since', 'i', 'did', 'my', 'a-levels', 'and', 'privilege', 'is', 'a', 'bigger', 'requirement', 'i', 'feel', '(perhaps', 'it�s', 'still', 'the', 'same,', 'just', 'more', 'obvious)', '�', 'the', 'fact', 'is', 'that', 'their', 'grades', 'were', 'dictated', 'by', 'algorithm,', 'making', 'this', 'predicament', 'entirely', 'unlike', 'any', …	trust
313	1.29437E+18	2020-08-14T20:20:39.000Z		42	{'neg': 0.06, 'neu': 0.756, 'pos': 0.183, 'compound': 0.69}	0.69	Positive	['centre', 'assessment', 'grades', 'must', 'stand!', 'how', 'can', 'a', 'hastily-cobbled-together', 'algorithm', 'improve', 'on', 'grades', 'awarded', 'by', 'teachers', "who've", 'worked', 'with', 'students', 'for', 'years,', 'professionals', 'whose', 'integrity', 'is', 'being', 'called', 'into', 'question', 'by', 'ai', 'designed', 'to', 'disadvantage', 'the', 'unprivileged', 'even', 'further?']	trust
314	1.29437E+18	2020-08-14T20:19:46.000Z		46	{'neg': 0.051, 'neu': 0.736, 'pos': 0.212, 'compound': 0.7837}	0.7837	Positive	["i've", 'just', 'signed', "'s", 'petition', 'for', 'fair', 'grades', 'on', '#alevelresults', 'luckily', 'my', 'daughter', 'still', 'has', 'her', 'uni', 'place', 'but', 'has', 'been', 'downgraded', 'through', 'no', 'fault', 'of', 'her', 'own.', 'many', 'students', 'haven�t', 'been', 'as', 'lucky.', 'the', '#ofqual', 'algorithm', 'stinks.', 'sign', 'here:', 'https://t.co/8e2znx6k4a']	positive
315	1.29437E+18	2020-08-14T20:18:33.000Z		42	{'neg': 0.175, 'neu': 0.766, 'pos': 0.059, 'compound': -0.6486}	-0.6486	Negative	['punishment', 'by', 'statistics:', 'when', 'english', 'exams', 'regulator', 'set', 'out', 'how', 'grades', 'would', 'be', 'awarded', 'following', 'cancellation', 'of', 'gcse', '&amp;', 'a-levels', 'this', 'summer,', 'there', 'was', 'suspicion', 'of', 'its', '�standardisation', 'model�', '�', 'a', 'mysterious', 'algorithm', 'designed', 'to', 'avoid', 'grade', 'inflation', 'https://t.co/xvipceio1b…	fear
316	1.29437E+18	2020-08-14T20:18:33.000Z		42	{'neg': 0.175, 'neu': 0.766, 'pos': 0.059, 'compound': -0.6486}	-0.6486	Negative	['punishment', 'by', 'statistics:', 'when', 'english', 'exams', 'regulator', 'set', 'out', 'how', 'grades', 'would', 'be', 'awarded', 'following', 'cancellation', 'of', 'gcse', '&amp;', 'a-levels', 'this', 'summer,', 'there', 'was', 'suspicion', 'of', 'its', '�standardisation', 'model�', '�', 'a', 'mysterious', 'algorithm', 'designed', 'to', 'avoid', 'grade', 'inflation', 'https://t.co/xvipceio1b…	fear
317	1.29437E+18	2020-08-14T20:16:49.000Z		16	{'neg': 0.225, 'neu': 0.775, 'pos': 0.0, 'compound': -0.4939}	-0.4939	Negative	["'punishment", 'by', "statistics':", 'the', 'father', 'who', 'foresaw', 'a-level', 'algorithm', 'flaws', 'via', 'https://t.co/xjubnsntox']	trust
318	1.29437E+18	2020-08-14T20:16:49.000Z		16	{'neg': 0.225, 'neu': 0.775, 'pos': 0.0, 'compound': -0.4939}	-0.4939	Negative	["'punishment", 'by', "statistics':", 'the', 'father', 'who', 'foresaw', 'a-level', 'algorithm', 'flaws', 'via', 'https://t.co/xjubnsntox']	trust
319	1.29437E+18	2020-08-14T20:16:41.000Z		25	{'neg': 0.076, 'neu': 0.924, 'pos': 0.0, 'compound': -0.2406}	-0.2406	Negative	['after', 'the', 'a', 'level', 'algorithm', 'atrocity', 'now', 'waiting', 'for', 'the', 'grotesque', 'gcse', 'grading', 'gazumping.', 'm�son', 'one', 'of', 'thousands', 'whose', 'life', 'choices', 'will', 'be', 'affected.', '??']	negative
320	1.29437E+18	2020-08-14T20:15:18.000Z		25	{'neg': 0.128, 'neu': 0.785, 'pos': 0.087, 'compound': -0.25}	-0.25	Negative	['how', 'does', 'an', 'algorithm', 'unfair', 'apply', 'a-level', 'grade', 'moderation?', 'well,', 'there', 'is', 'a', 'book', 'about', 'algorithms', 'in', 'the', 'real', 'world.', 'https://t.co/u4k9cmqjcn']	anger
321	1.29437E+18	2020-08-14T20:14:15.000Z		45	{'neg': 0.0, 'neu': 0.935, 'pos': 0.065, 'compound': 0.4215}	0.4215	Positive	['algorithms', 'aren�t', 'neutral', 'and', 'kids', 'from', 'under-represented', 'backgrounds', 'were', 'more', 'likely', 'to', 'have', 'their', 'results', 'downgraded', 'because', 'of', 'the', 'priorities', 'of', 'the', 'tory', 'algorithm.', 'it�s', 'also', 'true', 'that', 'this', 'situation', 'became', 'possible', 'because', 'of', 'the', 'hatchet', 'job', 'gove', 'did', 'on', 'a-levels.']	trust
322	1.29437E+18	2020-08-14T20:14:13.000Z		17	{'neg': 0.0, 'neu': 0.843, 'pos': 0.157, 'compound': 0.2023}	0.2023	Positive	['i', 'think', 'one', 'of', 'the', 'legal', 'challenges', 'had', 'asked', 'ofqual', 'to', 'produce', 'the', 'algorithm', 'by', '5pm', 'today?']	trust
323	1.29437E+18	2020-08-14T20:13:52.000Z		11	{'neg': 0.0, 'neu': 0.732, 'pos': 0.268, 'compound': 0.5106}	0.5106	Positive	['to', 'be', 'honest,', 'var', 'probably', 'more', 'accurate', 'that', "ofqual's", 'algorithm']	trust
324	1.29437E+18	2020-08-14T20:12:56.000Z		29	{'neg': 0.119, 'neu': 0.881, 'pos': 0.0, 'compound': -0.3612}	-0.3612	Negative	['actually,', '"amends', 'grades"', 'is', 'not', 'the', 'right', 'way', 'of', 'describing', 'what', "'s", 'algorithm', 'does.', 'it', "doesn't", 'amend', 'teacher-', 'assessed', 'predicted', 'grades.', 'it', 'ignores', 'them', 'and', 'imposes', 'its', 'own.']	positive
325	1.29437E+18	2020-08-14T20:12:50.000Z		28	{'neg': 0.113, 'neu': 0.661, 'pos': 0.226, 'compound': 0.3832}	0.3832	Positive	['.', 'students', 'didn�t', '�fluff�', 'their', 'a', 'levels....', 'the', 'government', 'created', 'an', 'algorithm', 'that', 'benefitted', 'people', 'like', 'baron', 'james', 'bethell', 'and', 'completely', 'failed', 'the', 'majority', 'https://t.co/6j90cvixmq']	positive
326	1.29437E+18	2020-08-14T20:12:38.000Z		8	{'neg': 0.0, 'neu': 1.0, 'pos': 0.0, 'compound': 0.0}	0	Neutral	['you', 'fluffed', 'your', 'a', 'levels.', 'not', 'some', 'algorithm.']	No emotion
327	1.29437E+18	2020-08-14T20:12:17.000Z		43	{'neg': 0.0, 'neu': 0.791, 'pos': 0.209, 'compound': 0.8399}	0.8399	Positive	['hope', 'cambridge', 'has', 'him', 'reading', 'wendy', 'brown', '"[neoliberal]', 'democratic', 'practices', '&amp;', 'institutions...cruelly', 'invert', '[democratic', 'practices].', '"i', 'have', 'a', 'very', 'strong', 'idea', 'of', 'how', 'democratic', 'societies', 'should', 'work', 'and', 'this', 'doesn�t', 'look', 'like', 'it"', 'a-level', 'algorithm', 'flaws', 'https://t.co/y0u8melnfq']	positive
328	1.29437E+18	2020-08-14T20:12:17.000Z		43	{'neg': 0.0, 'neu': 0.791, 'pos': 0.209, 'compound': 0.8399}	0.8399	Positive	['hope', 'cambridge', 'has', 'him', 'reading', 'wendy', 'brown', '"[neoliberal]', 'democratic', 'practices', '&amp;', 'institutions...cruelly', 'invert', '[democratic', 'practices].', '"i', 'have', 'a', 'very', 'strong', 'idea', 'of', 'how', 'democratic', 'societies', 'should', 'work', 'and', 'this', 'doesn�t', 'look', 'like', 'it"', 'a-level', 'algorithm', 'flaws', 'https://t.co/y0u8melnfq']	positive
329	1.29437E+18	2020-08-14T20:11:34.000Z		33	{'neg': 0.176, 'neu': 0.714, 'pos': 0.11, 'compound': -0.296}	-0.296	Negative	['excellent', 'analysis:', '"do', 'the', 'maths:', 'why', "england's", 'a-level', 'grading', 'system', 'is', 'unfair"', '"ofqual�s', 'algorithm', 'has', 'caused', 'dismay', 'and', 'an', 'analysis', 'of', 'its', 'method', 'shows', 'the', 'reason"', 'https://t.co/n83yvn2sxa']	anger
330	1.29437E+18	2020-08-14T20:11:34.000Z		33	{'neg': 0.176, 'neu': 0.714, 'pos': 0.11, 'compound': -0.296}	-0.296	Negative	['excellent', 'analysis:', '"do', 'the', 'maths:', 'why', "england's", 'a-level', 'grading', 'system', 'is', 'unfair"', '"ofqual�s', 'algorithm', 'has', 'caused', 'dismay', 'and', 'an', 'analysis', 'of', 'its', 'method', 'shows', 'the', 'reason"', 'https://t.co/n83yvn2sxa']	anger
331	1.29437E+18	2020-08-14T20:11:24.000Z		27	{'neg': 0.0, 'neu': 1.0, 'pos': 0.0, 'compound': 0.0}	0	Neutral	['who', 'did', 'actually', 'work', 'up', 'the', 'algorithm?', 'and', 'who', 'did', 'the', 'final', 'system', 'testing?', 'ofqual', 'is', 'a', 'govt', 'department.', 'https://t.co/ox0creeqph', 'https://t.co/gg8bhs3wv0']	trust
332	1.29437E+18	2020-08-14T20:10:33.000Z		15	{'neg': 0.242, 'neu': 0.758, 'pos': 0.0, 'compound': -0.4939}	-0.4939	Negative	["'punishment", 'by', "statistics':", 'the', 'father', 'who', 'foresaw', 'a-level', 'algorithm', 'flaws', 'https://t.co/3uigdhf6f7']	trust
333	1.29437E+18	2020-08-14T20:10:33.000Z		15	{'neg': 0.242, 'neu': 0.758, 'pos': 0.0, 'compound': -0.4939}	-0.4939	Negative	["'punishment", 'by', "statistics':", 'the', 'father', 'who', 'foresaw', 'a-level', 'algorithm', 'flaws', 'https://t.co/3uigdhf6f7']	trust
334	1.29437E+18	2020-08-14T20:10:20.000Z		38	{'neg': 0.071, 'neu': 0.684, 'pos': 0.245, 'compound': 0.7506}	0.7506	Positive	['pleased', 'to', 'hear', 'royal', 'statistical', 'society', 'offered', 'expertise', 'to', 'help', 'ofqual', 'with', 'their', 'algorithm', '-', 'appalled', 'that', 'they', 'were', 'told', 'that', 'they', 'would', 'have', 'to', 'sign', 'non-disclosure', 'agreements', 'to', 'help.', 'so', 'they', 'couldn�t.', 'https://t.co/qfdauvx1ut']	trust
335	1.29437E+18	2020-08-14T20:10:05.000Z		19	{'neg': 0.2, 'neu': 0.8, 'pos': 0.0, 'compound': -0.5423}	-0.5423	Negative	['tory', 'mps', 'urge', 'government', 'to', "'look", "again'", 'at', 'a-levels', 'algorithm', 'that', 'downgraded', 'poorest', 'students', 'https://t.co/uq06rhbs8q']	fear
336	1.29437E+18	2020-08-14T20:10:05.000Z		19	{'neg': 0.2, 'neu': 0.8, 'pos': 0.0, 'compound': -0.5423}	-0.5423	Negative	['tory', 'mps', 'urge', 'government', 'to', "'look", "again'", 'at', 'a-levels', 'algorithm', 'that', 'downgraded', 'poorest', 'students', 'https://t.co/uq06rhbs8q']	fear
337	1.29437E+18	2020-08-14T20:10:00.000Z		36	{'neg': 0.151, 'neu': 0.849, 'pos': 0.0, 'compound': -0.7469}	-0.7469	Negative	['right', 'decision', '-', 'but', 'could', 'have', 'been', 'done', 'months', 'ago,', 'thus', 'paving', 'the', 'way', 'for', 'other', 'colleges/universities', 'and', 'diminishing', 'the', 'impact', 'of', "#ofqual's", 'disastrous', 'algorithm.', '*subject', 'to', 'over-subscription', 'of', 'places.', 'https://t.co/xhi9r6jaj1']	negative
338	1.29437E+18	2020-08-14T20:09:45.000Z		34	{'neg': 0.063, 'neu': 0.777, 'pos': 0.16, 'compound': 0.5994}	0.5994	Positive	['the', 'same', 'people', 'that', 'complain', 'about', 'jobs', 'specifically', 'advertised', 'for', 'minority', 'groups', 'are', 'extremely', 'quiet', 'regarding', 'the', 'a', 'level', 'algorithm', 'which', 'wholeheartedly', 'favours', 'predominately', 'rich', 'white', 'kids', 'who', 'go', 'to', 'private', 'school.', 'go', 'figure']	trust
339	1.29437E+18	2020-08-14T20:09:18.000Z		41	{'neg': 0.0, 'neu': 1.0, 'pos': 0.0, 'compound': 0.0}	0	Neutral	['now,', 'this.', 'in', 'addition', 'to', 'its', '"prior', 'attainment"', 'probability', 'matrix', 'based', 'on', "students'", 'gcse', 'results,', "'s", 'algorithm', 'also', 'amends', 'grades', 'to', 'keep', 'them', 'in', 'line', 'with', 'the', "school's", 'own', 'historical', 'a', 'level', 'results', 'in', 'that', 'subject.', 'https://t.co/1jg10xa9fz']	positive
340	1.29437E+18	2020-08-14T20:08:30.000Z		48	{'neg': 0.074, 'neu': 0.926, 'pos': 0.0, 'compound': -0.3818}	-0.3818	Negative	['a', 'levels', 'are', 'the', 'final', 'year', 'boards', 'and', "today's", 'the', 'results', 'day.', 'because', 'there', 'were', 'no', 'exams', 'bc', 'covid,', 'they', 'used', 'an', 'algorithm', 'that', 'gave', 'them', 'their', 'final', 'results', 'based', 'on', 'prediction', 'grades', 'and', 'internal', 'assessments.', 'that', 'algorithm', 'is', 'bias', 'and', 'has', 'pushed', 'grades', 'in', 'h…	negative
341	1.29437E+18	2020-08-14T20:07:57.000Z		49	{'neg': 0.059, 'neu': 0.843, 'pos': 0.098, 'compound': 0.2293}	0.2293	Positive	['they', 'haven�t', 'thought', 'this', 'through!', 'playing', 'the', 'reasonable', 'parent', 'is', 'a', 'joke!', 'this', 'year�s', 'a-level', 'students', 'are', 'next', 'year�s', 'voters,', 'as', 'are', 'their', 'parents', 'and', 'wider', 'family.', 'red', 'wall', "voters'", 'children', 'are', 'most', 'likely', 'to', 'lose', 'from', 'the', 'algorithm.', 'tories', 'tuition', 'fee', 'moment?', 'you…	negative
342	1.29437E+18	2020-08-14T20:07:52.000Z		48	{'neg': 0.105, 'neu': 0.833, 'pos': 0.062, 'compound': -0.2023}	-0.2023	Negative	['read', 'ofqual', 'docs', 'online-like', 'i', 'did.for', 'small', 'cohorts,ie', 'private', 'schools,algorithm', 'isn�t', 'applied', 'the', 'same,', 'as', 'widely', 'reported.', 'ofqual�s', 'goal-to', 'ensure', 'no', 'grade', 'inflation,requires', 'them', 'to', 'lower', 'grades', 'elsewhere,when', 'cags', 'of', 'small', 'private', 'school', 'inflated', 'grades,to', 'keep', 'up', 'standards.']	negative
343	1.29436E+18	2020-08-14T20:07:17.000Z		46	{'neg': 0.187, 'neu': 0.763, 'pos': 0.05, 'compound': -0.8104}	-0.8104	Negative	['they', 'don�t', 'even', 'do', 'the', 'plucking-', 'they', 'use', 'an', 'algorithm.', 'this', 'is', 'a', 'prime', 'example', 'of', 'data', 'misuse.', 'instead', 'of', 'looking', 'at', 'individual', 'student', 'attainment', 'they', 'use', 'previous', 'attainment', 'of', 'the', 'schools.', 'absolutely', 'disgusting', 'and', 'heartbreaking', 'way', 'to', 'treat', 'our', 'young', 'people.', 'shame',…	positive
344	1.29436E+18	2020-08-14T20:06:08.000Z		21	{'neg': 0.136, 'neu': 0.763, 'pos': 0.1, 'compound': -0.2247}	-0.2247	Negative	['looks', 'like', 'whichever', 'of', 'dominic', "cummings'", 'mates', 'got', 'the', 'lucrative', 'contract', 'for', 'the', 'a', 'levels', 'algorithm', 'has', 'got', 'it', 'very', 'wrong.']	negative
345	1.29436E+18	2020-08-14T20:05:08.000Z		13	{'neg': 0.184, 'neu': 0.816, 'pos': 0.0, 'compound': -0.2023}	-0.2023	Negative	['a-levels:', 'how', 'controversial', 'algorithm', 'behind', 'moderation', 'row', 'works', 'https://t.co/u8pusnqjed']	anger
346	1.29436E+18	2020-08-14T20:05:08.000Z		13	{'neg': 0.184, 'neu': 0.816, 'pos': 0.0, 'compound': -0.2023}	-0.2023	Negative	['a-levels:', 'how', 'controversial', 'algorithm', 'behind', 'moderation', 'row', 'works', 'https://t.co/u8pusnqjed']	anger
347	1.29436E+18	2020-08-14T20:04:57.000Z		15	{'neg': 0.242, 'neu': 0.758, 'pos': 0.0, 'compound': -0.4939}	-0.4939	Negative	["'punishment", 'by', "statistics':", 'the', 'father', 'who', 'foresaw', 'a-level', 'algorithm', 'flaws', 'https://t.co/rfurjwhnoy']	trust
348	1.29436E+18	2020-08-14T20:04:57.000Z		15	{'neg': 0.242, 'neu': 0.758, 'pos': 0.0, 'compound': -0.4939}	-0.4939	Negative	["'punishment", 'by', "statistics':", 'the', 'father', 'who', 'foresaw', 'a-level', 'algorithm', 'flaws', 'https://t.co/rfurjwhnoy']	trust
349	1.29436E+18	2020-08-14T20:04:09.000Z		15	{'neg': 0.242, 'neu': 0.758, 'pos': 0.0, 'compound': -0.4939}	-0.4939	Negative	["'punishment", 'by', "statistics':", 'the', 'father', 'who', 'foresaw', 'a-level', 'algorithm', 'flaws', 'https://t.co/opuj9nwxc4']	trust
350	1.29436E+18	2020-08-14T20:04:09.000Z		15	{'neg': 0.242, 'neu': 0.758, 'pos': 0.0, 'compound': -0.4939}	-0.4939	Negative	["'punishment", 'by', "statistics':", 'the', 'father', 'who', 'foresaw', 'a-level', 'algorithm', 'flaws', 'https://t.co/opuj9nwxc4']	trust
351	1.29436E+18	2020-08-14T20:04:04.000Z		33	{'neg': 0.224, 'neu': 0.776, 'pos': 0.0, 'compound': -0.7579}	-0.7579	Negative	["'punishment", 'by', "statistics':", 'the', 'father', 'who', 'foresaw', 'a-level', 'algorithm', 'flaws', '"huy', 'duong', 'had', 'long', 'warned', '39%', 'of', 'grades', 'between', 'a*', 'and', 'd', 'would', 'be', 'lower', 'than', 'teacher', 'assessments"', 'https://t.co/k1h2gisziw']	trust
352	1.29436E+18	2020-08-14T20:04:04.000Z		33	{'neg': 0.224, 'neu': 0.776, 'pos': 0.0, 'compound': -0.7579}	-0.7579	Negative	["'punishment", 'by', "statistics':", 'the', 'father', 'who', 'foresaw', 'a-level', 'algorithm', 'flaws', '"huy', 'duong', 'had', 'long', 'warned', '39%', 'of', 'grades', 'between', 'a*', 'and', 'd', 'would', 'be', 'lower', 'than', 'teacher', 'assessments"', 'https://t.co/k1h2gisziw']	trust
353	1.29436E+18	2020-08-14T20:03:25.000Z		50	{'neg': 0.0, 'neu': 1.0, 'pos': 0.0, 'compound': 0.0}	0	Neutral	['why', "don't", 'you', 'just', 'gather', 'the', 'data', 'on', 'how', 'all', 'gm', 'students', 'have', 'been', 'scoring', 'so', 'far,', 'write', 'an', 'algorithm', 'that', 'actually', 'takes', 'those', 'invidual', 'scores', 'into', 'account', 'and', 'send', 'those', 'out', 'along', '-', 'also', 'publish', 'the', 'comparison', 'with', 'the', 'current', 'algorithm.', "you'd", 'have', 'to', 'open', …	trust
354	1.29436E+18	2020-08-14T20:03:24.000Z		30	{'neg': 0.078, 'neu': 0.922, 'pos': 0.0, 'compound': -0.296}	-0.296	Negative	["that's", 'what', 'the', 'ofqual', 'report', 'announced.', '0-5', 'no', 'consideration', 'of', 'ranking', 'only', 'cags.', '5-15', 'a', 'combination', 'of', 'cags', 'and', 'ranking', 'plus', 'algorithm,', '15+', 'ranking', 'and', 'algorithm', 'only.']	No emotion
355	1.29436E+18	2020-08-14T20:01:37.000Z		9	{'neg': 0.452, 'neu': 0.548, 'pos': 0.0, 'compound': -0.5106}	-0.5106	Negative	['why', 'ofqual�s', 'algorithm', 'failed', 'https://t.co/g4aozssmz2']	No emotion
356	1.29436E+18	2020-08-14T20:01:35.000Z		30	{'neg': 0.0, 'neu': 1.0, 'pos': 0.0, 'compound': 0.0}	0	Neutral	['gavin', 'williamson', 'mp,', 'secretary', 'of', 'state', 'for', 'education:', 'the', 'government', 'to', 'fully', 'disclose', 'the', 'algorithm', 'used', 'to', 'standardise', '2020', 'a-level', 'grades', '-', 'sign', 'the', 'petition!', 'https://t.co/x4crz9gl62', 'via']	fear
357	1.29436E+18	2020-08-14T20:01:20.000Z		36	{'neg': 0.195, 'neu': 0.765, 'pos': 0.04, 'compound': -0.7825}	-0.7825	Negative	['.', '-my', 'son', 'has', 'lost', 'his', 'offers', 'at', '2', 'top', '#scottish', 'universities', 'as', 'your', 'algorithm', 'has', 'downgraded', 'teacher', 'assessed', 'a*aa', 'to', 'aab', '-', 'this', 'is', 'absolute', 'disgrace', '-', 'what', 'are', 'you', 'going', 'to', 'do', 'to', 'sort', 'this', 'mess!']	positive
358	1.29436E+18	2020-08-14T20:00:53.000Z		44	{'neg': 0.0, 'neu': 1.0, 'pos': 0.0, 'compound': 0.0}	0	Neutral	['also,', 'they�re', 'saying', 'almost', '40%', 'of', 'all', 'students/grades', 'were', 'downgraded', 'because', 'of', 'the', 'algorithm...', 'but', 'i', 'wonder', 'what', 'this', 'percentage', 'is', 'if', 'you', 'remove', 'the', 'small', 'cohorts/subjects', 'which', 'weren�t', 'touched', 'the', 'algorithm?', 'most', 'seem', 'to', 'have', 'experienced', 'much', 'higher', 'percentages!', '?']	negative
359	1.29436E+18	2020-08-14T20:00:40.000Z		30	{'neg': 0.19, 'neu': 0.749, 'pos': 0.061, 'compound': -0.6705}	-0.6705	Negative	['well', 'they', 'tried', 'against', 'last', "year's", 'predicted', 'results', 'versus', 'actual', 'results', 'and', 'it', 'failed.', 'it', 'downgraded', 'lots', 'of', 'results.', 'so', 'they', 'took', 'said', 'failed', 'algorithm', 'and', 'used', 'it', 'anyway.']	anger
360	1.29436E+18	2020-08-14T20:00:26.000Z		13	{'neg': 0.0, 'neu': 0.865, 'pos': 0.135, 'compound': 0.1027}	0.1027	Positive	['another', 'demonstration', 'of', 'the', 'shortcomings', 'of', 'the', 'ofqual', 'algorithm', 'https://t.co/xkeqx7uhez']	No emotion
361	1.29436E+18	2020-08-14T20:00:17.000Z		15	{'neg': 0.242, 'neu': 0.758, 'pos': 0.0, 'compound': -0.4939}	-0.4939	Negative	["'punishment", 'by', "statistics':", 'the', 'father', 'who', 'foresaw', 'a-level', 'algorithm', 'flaws', 'https://t.co/fvyiocj5fl']	trust
362	1.29436E+18	2020-08-14T20:00:17.000Z		15	{'neg': 0.242, 'neu': 0.758, 'pos': 0.0, 'compound': -0.4939}	-0.4939	Negative	["'punishment", 'by', "statistics':", 'the', 'father', 'who', 'foresaw', 'a-level', 'algorithm', 'flaws', 'https://t.co/fvyiocj5fl']	trust
363	1.29436E+18	2020-08-14T20:00:02.000Z		28	{'neg': 0.258, 'neu': 0.742, 'pos': 0.0, 'compound': -0.8655}	-0.8655	Negative	['to', 'all', 'those', 'tweeting', 'i', 'got', 'shit', 'a', 'levels', 'but', 'now', 'i�m', 'a', 'millionaire�', 'just', 'remember', 'it', 'was', 'you', 'who', 'fucked', 'it', 'up', 'not', 'an', 'algorithm!', '#toryshambles']	anger
364	1.29436E+18	2020-08-14T19:59:14.000Z		45	{'neg': 0.151, 'neu': 0.733, 'pos': 0.116, 'compound': -0.2115}	-0.2115	Negative	['there�s', 'no', 'ideal', 'solution', 'when', 'students', 'don�t', 'take', 'exams.', 'one', 'thing', 'is', 'for', 'sure-', 'teachers', 'are', 'far', 'closer', 'to', 'knowing', 'individual', 'students', 'capabilities', 'than', 'a', 'weighted', 'algorithm', 'centred', 'on', '�averaging�', 'to', 'a', 'predetermined', 'success', 'rate.', 'its', 'fundamentally', 'flawed', 'at', 'the', 'expense', 'of'…	positive
365	1.29436E+18	2020-08-14T19:58:55.000Z		43	{'neg': 0.269, 'neu': 0.674, 'pos': 0.056, 'compound': -0.893}	-0.893	Negative	['they', 'need', 'to', 'reverse', 'the', 'a', 'level', 'algorithm', '*immediately*.', 'young', 'people', 'are', 'suffering', 'terribly.', 'first', 'in', 'lockdown,', 'deprived', 'of', 'schooling,', 'friends,', 'end', 'of', 'term', 'events.', 'now', 'this', 'debacle.', 'if', 'one', 'distressed', 'young', 'person', 'takes', 'the', 'ultimate', 'step,', 'the', 'govt', 'will', 'not', 'be', 'forgiven.']	positive
366	1.29436E+18	2020-08-14T19:58:42.000Z		17	{'neg': 0.0, 'neu': 0.838, 'pos': 0.162, 'compound': 0.4019}	0.4019	Positive	['not', 'even', 'the', 'a-level', 'algorithm', 'could', 'have', 'called', 'that', 'first-half', 'score.', 'barcelona', 'definitely', 'downgraded', '#bbcfootball']	surprise
367	1.29436E+18	2020-08-14T19:58:03.000Z		12	{'neg': 0.0, 'neu': 1.0, 'pos': 0.0, 'compound': 0.0}	0	Neutral	['why', 'did', 'the', 'a-level', 'algorithm', 'say', 'no?', 'https://t.co/wgnj31j3q2']	No emotion
368	1.29436E+18	2020-08-14T19:57:57.000Z		15	{'neg': 0.242, 'neu': 0.758, 'pos': 0.0, 'compound': -0.4939}	-0.4939	Negative	["'punishment", 'by', "statistics':", 'the', 'father', 'who', 'foresaw', 'a-level', 'algorithm', 'flaws', 'https://t.co/outtd0lmc5']	trust
369	1.29436E+18	2020-08-14T19:57:57.000Z		15	{'neg': 0.242, 'neu': 0.758, 'pos': 0.0, 'compound': -0.4939}	-0.4939	Negative	["'punishment", 'by', "statistics':", 'the', 'father', 'who', 'foresaw', 'a-level', 'algorithm', 'flaws', 'https://t.co/outtd0lmc5']	trust
370	1.29436E+18	2020-08-14T19:57:50.000Z		19	{'neg': 0.0, 'neu': 0.686, 'pos': 0.314, 'compound': 0.782}	0.782	Positive	['lol', 'with', 'my', 'average', 'a-levels', 'i�d', 'take', 'aaa', 'from', 'the', 'algorithm', 'and', 'console', 'my', 'friends', 'who', 'flopped????']	positive
371	1.29436E+18	2020-08-14T19:56:38.000Z		46	{'neg': 0.056, 'neu': 0.944, 'pos': 0.0, 'compound': -0.3612}	-0.3612	Negative	['difficult', 'to', 'believe', 'what', 'is', 'saying', 'here.', 'everything', 'we', 'have', 'heard', 'over', 'the', 'past', 'two', 'days', 'has', 'been', 'about', 'the', 'algorithm.', 'it', 'appears', 'from', 'the', 'track', 'and', 'trace', 'app', 'that', 'the', 'govt', 'is', 'paying', 'lip', 'service', 'to', 'data', 'protection.', 'need', 'to', 'investigate.', 'https://t.co/mghmmgfysr']	fear
372	1.29436E+18	2020-08-14T19:56:15.000Z		18	{'neg': 0.121, 'neu': 0.879, 'pos': 0.0, 'compound': -0.2944}	-0.2944	Negative	['ask', 'the', 'people', 'behind', 'the', 'a', 'levels', 'marks', 'algorithm.', "it's", 'somewhere', 'in', 'the', 'high', 'thousands.', 'unbelievably', 'insensitive.']	No emotion
373	1.29436E+18	2020-08-14T19:56:11.000Z		26	{'neg': 0.145, 'neu': 0.773, 'pos': 0.082, 'compound': -0.34}	-0.34	Negative	['top', 'story:', "'punishment", 'by', "statistics':", 'the', 'father', 'who', 'foresaw', 'a-level', 'algorithm', 'flaws', 'education', 'the', 'guardian', 'https://t.co/fn49awxevf,', 'see', 'more', 'https://t.co/e1yemc0yxa']	trust
374	1.29436E+18	2020-08-14T19:56:11.000Z		26	{'neg': 0.145, 'neu': 0.773, 'pos': 0.082, 'compound': -0.34}	-0.34	Negative	['top', 'story:', "'punishment", 'by', "statistics':", 'the', 'father', 'who', 'foresaw', 'a-level', 'algorithm', 'flaws', 'education', 'the', 'guardian', 'https://t.co/fn49awxevf,', 'see', 'more', 'https://t.co/e1yemc0yxa']	trust
375	1.29436E+18	2020-08-14T19:56:05.000Z		14	{'neg': 0.0, 'neu': 1.0, 'pos': 0.0, 'compound': 0.0}	0	Neutral	['a', 'probability-based', 'algorithm', 'could', 'not', 'possibly', 'work', 'for', 'small', 'centres', 'and', 'minority', 'subjects.']	negative
376	1.29436E+18	2020-08-14T19:55:54.000Z		46	{'neg': 0.089, 'neu': 0.811, 'pos': 0.099, 'compound': 0.128}	0.128	Positive	['#bbcaq', 'nina', 'highlights', 'lack', 'of', 'clear', 'forethought.', 'the', 'solution', 'was', 'simply', 'an', 'iterative', 'process', 'prior', 'to', 'release', '&amp;', 'cut', 'down', 'on', 'subsequent', 'appeals.', 'after', 'algorithm', 'based', 'on', 'school�s', 'history', 'return', 'those', 'grades', 'to', 'schools', 'for', 'input', 'at', 'individual', 'level', 'then', 'back', 'to', 'sqa/o…	positive
377	1.29436E+18	2020-08-14T19:55:51.000Z		43	{'neg': 0.209, 'neu': 0.767, 'pos': 0.024, 'compound': -0.8577}	-0.8577	Negative	['question', 'is,', 'is', 'it', 'a', 'matter', 'of', 'incompetence', 'or', 'being', 'willfully', 'misleading?', 'and', 'would', 'it', 'have', 'been', 'the', 'end', 'of', 'the', 'world', 'if', 'some', 'students', 'got', '"inflated"', 'grades?', "'punishment", 'by', "statistics':", 'the', 'father', 'who', 'foresaw', 'a-level', 'algorithm', 'flaws', 'https://t.co/0g8wnqxpuk']	negative
378	1.29436E+18	2020-08-14T19:55:51.000Z		43	{'neg': 0.209, 'neu': 0.767, 'pos': 0.024, 'compound': -0.8577}	-0.8577	Negative	['question', 'is,', 'is', 'it', 'a', 'matter', 'of', 'incompetence', 'or', 'being', 'willfully', 'misleading?', 'and', 'would', 'it', 'have', 'been', 'the', 'end', 'of', 'the', 'world', 'if', 'some', 'students', 'got', '"inflated"', 'grades?', "'punishment", 'by', "statistics':", 'the', 'father', 'who', 'foresaw', 'a-level', 'algorithm', 'flaws', 'https://t.co/0g8wnqxpuk']	negative
379	1.29436E+18	2020-08-14T19:54:48.000Z		43	{'neg': 0.141, 'neu': 0.818, 'pos': 0.041, 'compound': -0.6597}	-0.6597	Negative	['samantha', 'wil', 'be', 'fine.', 'i', 'worry', 'slightly', 'more', 'about', 'the', 'working', 'class', 'young', 'people', 'who', "didn't", 'even', 'take', 'a', 'levels.', 'some', 'barely', 'managed', 'a', 'gcse.', 'and', 'a', 'whole', 'load', 'were', 'failed', 'by', 'our', 'education', 'system', 'not', 'an', 'algorithm.', 'https://t.co/ljuothjcnj']	positive
380	1.29436E+18	2020-08-14T19:54:40.000Z		47	{'neg': 0.086, 'neu': 0.64, 'pos': 0.275, 'compound': 0.8809}	0.8809	Positive	['such', 'a', 'powerful', 'message', 'if', 'they', 'did.', 'not', 'just', 'about', 'rejecting', 'the', 'inadequate', 'ofqual', 'algorithm,', 'but', 'also', 'to', 'say', 'to', 'this', 'year�s', 'students', 'that', 'these', 'educational', 'institutions', 'really', 'do', 'care', 'about', 'them', 'and', 'want', 'to', 'help', 'address', 'the', 'huge', 'impact', 'of', 'the', 'disruption', 'of', 'the', …	fear
381	1.29436E+18	2020-08-14T19:53:55.000Z		14	{'neg': 0.0, 'neu': 1.0, 'pos': 0.0, 'compound': 0.0}	0	Neutral	['bbc', 'news', '-', 'why', 'did', 'the', 'a-level', 'algorithm', 'say', 'no?', 'https://t.co/vzjnm1wpql']	No emotion
382	1.29436E+18	2020-08-14T19:53:43.000Z		45	{'neg': 0.028, 'neu': 0.872, 'pos': 0.1, 'compound': 0.5267}	0.5267	Positive	['bridge,', 'have', 'you', 'seen', 'and', 'the', 'good', 'law', 'project', 'case', 'they�re', 'bringing', 'against', 'ofqual?', 'gov', 'need', 'to', 'publish', 'algorithm', 'used', 'so', 'it', 'can', 'be', '�stress', 'tested�', 'by', 'independent', 'experts.', 'sorry', 'to', 'hear', 'peter', 'was', 'unfairly', 'downgraded.', 'yet', 'eton,', 'winchester', 'et', 'al', 'received', 'top', 'marks.']	trust
383	1.29436E+18	2020-08-14T19:53:35.000Z		49	{'neg': 0.0, 'neu': 0.935, 'pos': 0.065, 'compound': 0.4956}	0.4956	Positive	['fascinating.', '1)', 'from', 'scant', 'information,', 'this', 'dad', 'correctly', 'calculated', 'that', 'the', 'algorithm', 'would', 'downgrade', '39%', 'of', 'a', 'level', 'results.', '2)', 'he', 'informed', 'ofqual', 'repeatedly', 'and', 'the', 'education', 'select', 'committee,', 'but', 'was', 'brushed', 'off.', '3)', 'his', 'son', 'got', 'a*', 'in', 'further', 'maths', 'yet', 'downgraded', …	positive
384	1.29436E+18	2020-08-14T19:53:28.000Z		49	{'neg': 0.066, 'neu': 0.934, 'pos': 0.0, 'compound': -0.4767}	-0.4767	Negative	['it�s', 'a', 'common', 'theme', 'because', 'it�s', 'a', 'cliche.', 'tbh', 'these', 'discussions', 'tend', 'to', 'go', 'round', 'and', 'round', 'when', 'the', 'male', 'and', 'female', 'perspectives', 'on', 'equality', 'are', 'so', 'v.', 'different.', 'it', 'gets', 'even', 'worse', 'if', 'you', 'introduce', 'class', 'and', 'identity-witness', 'todays', 'discussion', 'on', 'a-level', 'algorithm', '…	positive
385	1.29436E+18	2020-08-14T19:53:23.000Z		43	{'neg': 0.031, 'neu': 0.883, 'pos': 0.086, 'compound': 0.3612}	0.3612	Positive	['we', 'must', 'give', 'the', 'tories', 'credit', 'for', 'coming', 'up', 'with', 'a', 'plausible', 'excuse', 'for', 'their', "algorithm's", 'bias', 'towards', 'private', 'schools.', '"small', 'cohort', '...', 'niche', 'subjects', '...', 'not', 'a', 'big', 'enough', 'sample', 'to', 'adjust."', 'either', 'everyone', 'should', 'be', 'subject', 'to', 'the', 'algorithm', 'or', 'no-one.']	negative
386	1.29436E+18	2020-08-14T19:53:16.000Z		29	{'neg': 0.184, 'neu': 0.816, 'pos': 0.0, 'compound': -0.6597}	-0.6597	Negative	['ofqual', 'was', 'told', 'by', 'a', 'father,', 'in', 'detail,', 'exactly', 'what', 'was', 'how', 'wrong', 'with', 'its', 'methodology.', 'they', 'ignored', 'him.', 'the', 'father', 'was', 'spot', 'on', 'right.', 'https://t.co/dmhf0pg7m0']	trust
387	1.29436E+18	2020-08-14T19:53:16.000Z		29	{'neg': 0.184, 'neu': 0.816, 'pos': 0.0, 'compound': -0.6597}	-0.6597	Negative	['ofqual', 'was', 'told', 'by', 'a', 'father,', 'in', 'detail,', 'exactly', 'what', 'was', 'how', 'wrong', 'with', 'its', 'methodology.', 'they', 'ignored', 'him.', 'the', 'father', 'was', 'spot', 'on', 'right.', 'https://t.co/dmhf0pg7m0']	trust
388	1.29436E+18	2020-08-14T19:52:30.000Z		12	{'neg': 0.0, 'neu': 1.0, 'pos': 0.0, 'compound': 0.0}	0	Neutral	['why', 'did', 'the', 'a-level', 'algorithm', 'say', 'no?', 'https://t.co/xypfhzp0bd']	No emotion
389	1.29436E+18	2020-08-14T19:52:23.000Z		50	{'neg': 0.0, 'neu': 0.875, 'pos': 0.125, 'compound': 0.6486}	0.6486	Positive	['oh', 'dear', '�it', 'comes', 'amid', 'a', 'row', 'between', 'ofqual,', 'the', 'exam', 'regulator,', 'and', 'the', 'royal', 'statistical', 'society,', 'after', 'it', 'claimed', 'to', 'have', 'offered', 'independent', 'external', 'advisers', 'to', 'help', 'oversee', 'the', 'algorithm', '�', 'but', 'was', 'told', 'this', 'would', 'only', 'be', 'accepted', 'if', 'it', 'signed', 'a', 'non-disclosure…	anger
390	1.29436E+18	2020-08-14T19:52:04.000Z		40	{'neg': 0.102, 'neu': 0.762, 'pos': 0.136, 'compound': 0.128}	0.128	Positive	['if', 'this', 'is', 'true.', 'i', 'have', 'no', 'reason', 'to', 'believe', 'it', 'isn�t', 'then', 'it�s', 'important', 'to', 'challenge', '#ofqual', 'to', 'demonstrate', 'publicly', 'how', 'the', 'algorithm', 'was', 'applied', 'to', 'eton', 'results.', 'pressure', 'for', 'transparency', '&amp;', 'accountability', 'needs', 'to', 'be', 'applied']	positive
391	1.29436E+18	2020-08-14T19:51:50.000Z		33	{'neg': 0.0, 'neu': 0.919, 'pos': 0.081, 'compound': 0.3939}	0.3939	Positive	['saluti,', 'please', 'find', 'the', 'unroll', 'here:', ':', 'i', 'think', 'a-level', 'algorithm', 'by', 'design', 'makes', 'it', 'impossible', 'for', 'any', 'individual', 'student', 'to', 'get', 'a*', 'grade', 'if�', 'https://t.co/fnwz1rr39q', 'talk', 'to', 'you', 'soon.', '??']	positive
392	1.29436E+18	2020-08-14T19:51:24.000Z		19	{'neg': 0.0, 'neu': 0.859, 'pos': 0.141, 'compound': 0.4201}	0.4201	Positive	['have', 'barcelona', 'been', 'put', 'through', 'the', 'a-level', 'algorithm', 'as', 'they', 'look', 'more', 'like', 'bbrculone', '#ucl', '#fcbfcb', '#barcabayern', '#examshambles']	No emotion
393	1.29436E+18	2020-08-14T19:48:16.000Z		35	{'neg': 0.206, 'neu': 0.653, 'pos': 0.141, 'compound': -0.3612}	-0.3612	Negative	['the', 'royal', 'statistical', 'society', 'offered', 'expert', 'help,', 'to', 'help', 'ofqual', 'get', 'the', 'a-levels', 'algorithm', 'right.', 'ofqual', 'refused', 'the', 'offer,', 'because', 'rss', '(rightly)', 'rejected', "ofqual's", 'insistence', 'on', 'a', 'gag', 'rule.', 'https://t.co/itqvf9w1ib']	trust
394	1.29436E+18	2020-08-14T19:48:16.000Z		35	{'neg': 0.206, 'neu': 0.653, 'pos': 0.141, 'compound': -0.3612}	-0.3612	Negative	['the', 'royal', 'statistical', 'society', 'offered', 'expert', 'help,', 'to', 'help', 'ofqual', 'get', 'the', 'a-levels', 'algorithm', 'right.', 'ofqual', 'refused', 'the', 'offer,', 'because', 'rss', '(rightly)', 'rejected', "ofqual's", 'insistence', 'on', 'a', 'gag', 'rule.', 'https://t.co/itqvf9w1ib']	trust
395	1.29436E+18	2020-08-14T19:48:10.000Z		47	{'neg': 0.05, 'neu': 0.806, 'pos': 0.143, 'compound': 0.5574}	0.5574	Positive	['regardless', 'of', 'whether', 'he', 'said', 'this', 'or', 'not,', 'the', 'algorithm/ofqual/williamson', 'is', 'driving', 'a', 'narrative', 'of', 'blatant', 'classism', 'and', 'persecuting', 'an', 'entire', 'generation.', 'joking', 'about', 'a', 'student�s', 'future', 'is', 'clearly', 'comedy', 'gold', 'to', 'tories', 'so', 'carry', 'on', 'with', 'your', 'show.', 'we', 'will', 'not', 'be', 'sile…	positive
396	1.29436E+18	2020-08-14T19:47:45.000Z		54	{'neg': 0.165, 'neu': 0.754, 'pos': 0.08, 'compound': -0.6219}	-0.6219	Negative	["i've", 'solved', 'brexit!', "let's", 'just', 'pretend', 'there', 'are', 'real', 'fish,', 'fisherman', 'tell', 'us', 'how', 'many', 'fake', 'fish', 'they', "would've", 'caught,', 'we', 'adjust', 'with', 'an', 'algorithm', 'for', 'donations', 'to', 'tory', 'party', '&amp;', 'brexityness', '&amp;', 'pay', 'them', 'for', 'fake', 'fish.', 'voila!', 'brexit', 'for', 'a', 'fraction', 'of', 'cost,', 'i…	negative
397	1.29436E+18	2020-08-14T19:47:25.000Z		41	{'neg': 0.103, 'neu': 0.826, 'pos': 0.071, 'compound': -0.3612}	-0.3612	Negative	['i', 'would', 'say', 'i', 'can�t', 'believe', 'how', 'blatant', 'the', 'tories', 'have', 'been', 'in', 'weighting', 'the', 'a', 'level', 'algorithm', 'to', 'private', 'schools', 'so', 'heavily,', 'but', 'after', 'cummings,', 'i', 'totally', 'can.', 'they', 'know', 'they', 'can', 'do', 'literally', 'whatever', 'the', 'fuck', 'the', 'like']	negative
398	1.29436E+18	2020-08-14T19:47:10.000Z		19	{'neg': 0.167, 'neu': 0.833, 'pos': 0.0, 'compound': -0.4215}	-0.4215	Negative	['�ofqual�s', 'algorithm', 'has', 'caused', 'dismay', 'and', 'an', 'analysis', 'of', 'its', 'method', 'shows', 'the', 'reason�', 'https://t.co/knqrebhhys']	fear
399	1.29436E+18	2020-08-14T19:46:47.000Z		44	{'neg': 0.218, 'neu': 0.728, 'pos': 0.055, 'compound': -0.7941}	-0.7941	Negative	['on', 'the', '#alevelresults', 'fiasco,', 'this', 'thread', 'from', 'is', 'a', 'must-read.', 'he', 'reports', 'ignored', 'offers', 'of', 'expert', 'help', 'with', 'its', '#algorithm', 'after', 'statisticians', 'refused', 'to', 'sign', 'an', 'nda', 'with', 'severe', 'constraints', 'for', '5', 'years,', '&amp;', 'conflicted', 'with', 'principle', 'of', 'transparency.', '??', 'https://t.co/rxo8zews…	negative
400	1.29436E+18	2020-08-14T19:46:34.000Z		32	{'neg': 0.0, 'neu': 1.0, 'pos': 0.0, 'compound': 0.0}	0	Neutral	['i�m', 'really', 'not', 'getting', 'this', 'a-level', 'thing,', 'what', 'did', 'the', 'algorithm', 'calculate?', 'what', 'was', 'the', 'input?', 'cos', 'why', 'are', 'there', 'so', 'many', 'cases', 'of', 'dropping', 'way', 'below', 'the', 'predicted', 'grades?']	No emotion
401	1.29436E+18	2020-08-14T19:46:02.000Z		40	{'neg': 0.032, 'neu': 0.835, 'pos': 0.133, 'compound': 0.6705}	0.6705	Positive	['funny', 'how', 'the', 'algorithm', "isn't", 'set', 'to', 'make', 'results', "'upped'", 'to', 'other', 'normalisations,', 'isnt', 'it?', 'as', 'with', 'all', 'algorithms', '-', 'they', 'contain', 'the', 'basis', 'of', 'the', 'bias', 'of', 'their', 'creators.', 'welcome', 'to', 'the', 'world', 'of', 'dominic', 'cummings', '(your', 'controller)', 'people.']	anger
402	1.29436E+18	2020-08-14T19:45:53.000Z		13	{'neg': 0.0, 'neu': 0.756, 'pos': 0.244, 'compound': 0.4404}	0.4404	Positive	['this', 'is', 'a', 'good', 'read', 'from', 'a', 'young', 'person', 'https://t.co/gugyqruizo']	surprise
403	1.29436E+18	2020-08-14T19:44:49.000Z		18	{'neg': 0.198, 'neu': 0.802, 'pos': 0.0, 'compound': -0.4939}	-0.4939	Negative	["'punishment", 'by', "statistics':", 'the', 'father', 'who', 'foresaw', 'a-level', 'algorithm', 'flaws', 'education', 'the', 'guardian', 'https://t.co/qfjroashei']	trust
404	1.29436E+18	2020-08-14T19:44:49.000Z		18	{'neg': 0.198, 'neu': 0.802, 'pos': 0.0, 'compound': -0.4939}	-0.4939	Negative	["'punishment", 'by', "statistics':", 'the', 'father', 'who', 'foresaw', 'a-level', 'algorithm', 'flaws', 'education', 'the', 'guardian', 'https://t.co/qfjroashei']	trust
405	1.29436E+18	2020-08-14T19:43:46.000Z		46	{'neg': 0.068, 'neu': 0.853, 'pos': 0.079, 'compound': 0.128}	0.128	Positive	['been', 'digesting', 'the', 'a-level', 'results', 'and', 'their', 'apparent', 'calculations.', 'an', 'algorithm', 'that', 'downgrades', 'a', 'kid�s', 'exam', 'results', 'purely', 'on', 'the', 'basis', 'that', 'they', 'attend', 'a', 'historically', 'crapper', 'school', 'is', 'literally', 'a', 'tool', 'for', 'widening', 'the', 'gap', 'between', 'rich', 'and', 'poor.', 'https://t.co/lvtkaat83q']	trust
406	1.29436E+18	2020-08-14T19:43:40.000Z		21	{'neg': 0.064, 'neu': 0.619, 'pos': 0.318, 'compound': 0.7992}	0.7992	Positive	['they', 'think', 'we', 'are', 'ignorant,', 'and', 'maybe', 'we', 'are.', 'but', 'our', 'young', 'people', 'are', 'nice', 'and', 'clever', 'https://t.co/gugyqruizo']	positive
407	1.29436E+18	2020-08-14T19:43:29.000Z		14	{'neg': 0.0, 'neu': 1.0, 'pos': 0.0, 'compound': 0.0}	0	Neutral	['bbc', 'news', '-', 'why', 'did', 'the', 'a-level', 'algorithm', 'say', 'no?', 'https://t.co/iwccjtbrbs']	No emotion
408	1.29436E+18	2020-08-14T19:43:28.000Z		30	{'neg': 0.172, 'neu': 0.747, 'pos': 0.08, 'compound': -0.6369}	-0.6369	Negative	['teachers', 'had', 'nothing', 'whatsoever', 'to', 'do', 'with', 'the', 'algorithm.', 'even', 'the', 'royal', 'statistical', 'society', 'has', 'now', 'lodged', 'a', 'legal', 'challenge', 'against', 'ofqual,', 'so', 'how', 'is', 'it', "teachers'", 'fault?', 'dumb', 'comment.']	negative
409	1.29436E+18	2020-08-14T19:42:45.000Z		30	{'neg': 0.067, 'neu': 0.854, 'pos': 0.079, 'compound': 0.1002}	0.1002	Positive	['like,', 'not', 'standardising', 'a', 'whole', 'bunch', 'of', "candidates'", 'grades', 'because', 'you', "can't", 'make', 'the', 'algorithm', 'work', 'for', 'them', 'suggests', '(to', 'me)', 'that', 'the', 'algorithm', 'is', 'not', 'fit', 'for', 'purpose.']	No emotion
410	1.29436E+18	2020-08-14T19:41:47.000Z		52	{'neg': 0.207, 'neu': 0.748, 'pos': 0.045, 'compound': -0.8309}	-0.8309	Negative	["let's", 'just', 'pretend', 'there', 'are', 'real', 'fish,', 'fisherman', 'tell', 'us', 'how', 'many', 'fake', 'fish', 'they', 'would', 'have', 'caught,', 'then', 'adjust', 'with', 'an', 'algorithm', 'for', 'donations', 'to', 'tory', 'party', '&amp;', 'brexityness.', 'we', 'pay', 'them', 'for', 'the', 'fake', 'fish.', 'voila!', 'brexit', 'for', 'a', 'fraction', 'of', 'cost,', 'it', 'worked', 'fo…	negative
411	1.29436E+18	2020-08-14T19:40:37.000Z		28	{'neg': 0.0, 'neu': 1.0, 'pos': 0.0, 'compound': 0.0}	0	Neutral	['quite', 'a', 'bit', 'of', 'chat', 'elsewhere', 'on', 'twitter', 'about', 'this.', 'i', 'presume', 'the', 'algorithm', 'is', 'in', 'here', 'somewhere', 'but', 'its', 'beyond', 'my', 'own', 'understanding!', 'https://t.co/1vnmkfcyrn']	trust
412	1.29436E+18	2020-08-14T19:40:06.000Z		28	{'neg': 0.152, 'neu': 0.717, 'pos': 0.131, 'compound': -0.168}	-0.168	Negative	['bonjour,', 'you', 'can', 'read', 'it', 'here:', ':', 'exclusive:', 'ofqual', 'ignored', 'offers', 'of', 'expert', 'help', 'with', 'its', 'algorithm', 'after', 'statisticians', 'refused', 'to', 'sign�', 'https://t.co/lk9l7cmvzp', 'see', 'you', 'soon.', '??']	trust
413	1.29436E+18	2020-08-14T19:40:03.000Z		41	{'neg': 0.082, 'neu': 0.918, 'pos': 0.0, 'compound': -0.3612}	-0.3612	Negative	['all', 'appeals', 'fees', 'should', 'also', 'be', 'removed.', 'why', 'should', 'kids', 'pay', 'just', 'to', 'get', 'back', 'their', 'own', 'grades', 'from', 'a', 'biased', 'algorithm?', 'not', 'everyone', 'sitting', 'a', 'levels', 'is', 'planning', 'on', 'university', 'so', 'those', 'grades', 'really', 'are', 'going', 'to', 'follow', 'them', 'around.']	positive
414	1.29436E+18	2020-08-14T19:38:24.000Z		26	{'neg': 0.0, 'neu': 0.879, 'pos': 0.121, 'compound': 0.466}	0.466	Positive	['we', 'know', 'how', 'the', 'algorithm', 'works,', 'but', 'does', 'anyone', 'know', 'who', 'created', 'it?', 'who', 'commissioned', 'it?', 'who', 'was', 'the', 'sme?', '#alevelresults', '#results2020', 'https://t.co/znswkvtlnx']	No emotion
415	1.29436E+18	2020-08-14T19:38:03.000Z		51	{'neg': 0.022, 'neu': 0.895, 'pos': 0.083, 'compound': 0.4635}	0.4635	Positive	['if', 'ofqual�s', 'mysterious', 'algorithm', 'predicted', 'any', 'chance', 'at', 'all', 'of', 'a', 'u', 'grade', 'in', 'a', 'class', '�', 'even', 'if', 'its', 'prediction', 'was', 'less', 'than', 'one', 'single', 'pupil', 'getting', 'that', 'grade', '�', 'then', 'one', 'pupil�had�to', 'be', 'given', 'that', 'grade,', 'no', 'matter', 'how', 'well', 'they', 'had', 'performed', '[before]', 'https:/…	surprise
416	1.29436E+18	2020-08-14T19:36:45.000Z		53	{'neg': 0.145, 'neu': 0.738, 'pos': 0.117, 'compound': -0.4182}	-0.4182	Negative	['all', 'these', 'people', 'saying', 'i', 'fluffed', 'my', 'a', 'levels.', 'well', 'i', "didn't,", 'i', 'did', 'great', 'and', 'i', 'think', 'that', 'definitely', 'helped', 'me', 'get', 'into', 'a', 'russell', 'group', 'uni', 'at', '18', 'and', 'to', 'these', 'kids', 'missing', 'out', 'because', 'of', 'the', 'algorithm,', 'it', 'is', 'totally', 'unfair', 'and', 'giving', 'them', 'a', 'false', 'st…	negative
417	1.29436E+18	2020-08-14T19:34:43.000Z		28	{'neg': 0.0, 'neu': 0.845, 'pos': 0.155, 'compound': 0.5574}	0.5574	Positive	['where', 'is', 'the', 'ofqual', 'algorithm', 'drastically', 'downgrading', 'people�s', 'rents', 'in', 'line', 'with', 'a', 'fair', 'proportion', 'of', 'their', 'earned', 'wages?', 'do', 'it', 'now', 'please', 'mr', 'corrupt', 'housing', 'secretary']	positive
418	1.29436E+18	2020-08-14T19:33:30.000Z		58	{'neg': 0.057, 'neu': 0.9, 'pos': 0.042, 'compound': 0.3147}	0.3147	Positive	['oy', 'pretend', 'govt,', 'i', 'would', 'like', 'to', 'pretend', 'that', 'you', 'governed', 'for', '4', 'years', 'and', 'then', 'mark', 'you', 'down', 'at', 'the', 'ballot', 'box', 'on', 'an', 'algorithm', 'based', 'on', 'what', 'my', 'mates', 'think', 'of', 'you', '&amp;', 'what', 'i', 'imagine', 'you', 'might', 'do', 'in', 'the', '3', '1/2', 'years', 'that', 'you', "didn't", 'govern!', 'appare…	trust
419	1.29436E+18	2020-08-14T19:33:28.000Z		17	{'neg': 0.0, 'neu': 1.0, 'pos': 0.0, 'compound': 0.0}	0	Neutral	['why', 'did', 'the', 'a-level', 'algorithm', 'say', 'no?', '-', 'bbc', 'news', '#alevels2020', '#alevelprotests', '#alllivesmatter', 'https://t.co/4corskrhxx']	No emotion
420	1.29436E+18	2020-08-14T19:32:37.000Z		14	{'neg': 0.24, 'neu': 0.76, 'pos': 0.0, 'compound': -0.5849}	-0.5849	Negative	['barcelona', 'so', 'bad', 'tonight', 'the', 'a-level', 'algorithm', 'has', 'downgraded', 'them', 'to', 'earcelona.', '#barcabayern']	fear
421	1.29436E+18	2020-08-14T19:30:15.000Z		37	{'neg': 0.042, 'neu': 0.914, 'pos': 0.044, 'compound': 0.0258}	0.0258	Neutral	['it', 'is', 'not', 'by', 'any', 'reasonable', 'definition', '"fair"', 'to', 'reduce', 'the', 'grades', 'of', 'those', 'few', 'students', 'because', 'the', 'probability', 'that', 'they', 'would', 'have', 'achieved', 'a*', 'in', 'an', 'exam', 'was', 'low.', 'but', "that's", 'what', "'s", 'algorithm', 'does.']	positive
422	1.29436E+18	2020-08-14T19:30:12.000Z		44	{'neg': 0.138, 'neu': 0.862, 'pos': 0.0, 'compound': -0.7269}	-0.7269	Negative	['peeps', 'outside', 'england,', 'we�re', 'in', 'the', 'midst', 'of', 'an', 'algorithmic', 'fiasco.', 'nationwide,', 'students�', 'grades', 'have', 'bn', 'algorithmically', 'adjusted.', 'grades', 'in', 'small', 'private', 'schools', 'have', 'bn', 'inflated,', 'in', 'inner', 'city', 'state', 'schools', 'reduced.', 'who', 'knows', 'where', 'else', 'the', 'prejudices', 'r.', 'https://t.co/uqn365mi4b…	negative
423	1.29436E+18	2020-08-14T19:28:40.000Z		45	{'neg': 0.0, 'neu': 0.913, 'pos': 0.087, 'compound': 0.4215}	0.4215	Positive	['the', 'royal', 'statistical', 'society', '(rss)', 'offered', 'their', 'help', 'to', 'make', 'the', 'a', 'level', 'algorithm', 'better', 'but', 'the', 'requirement', 'to', 'sign', 'a', '5', 'year', 'gagging', 'order', 'not', 'to', 'comment', 'on', 'the', 'work', 'could', 'not', 'be', 'squared', 'with', 'their', 'requirements', 'for', 'understandable', 'transparency', 'https://t.co/ri24w4bopt']	trust
424	1.29436E+18	2020-08-14T19:28:40.000Z		45	{'neg': 0.0, 'neu': 0.913, 'pos': 0.087, 'compound': 0.4215}	0.4215	Positive	['the', 'royal', 'statistical', 'society', '(rss)', 'offered', 'their', 'help', 'to', 'make', 'the', 'a', 'level', 'algorithm', 'better', 'but', 'the', 'requirement', 'to', 'sign', 'a', '5', 'year', 'gagging', 'order', 'not', 'to', 'comment', 'on', 'the', 'work', 'could', 'not', 'be', 'squared', 'with', 'their', 'requirements', 'for', 'understandable', 'transparency', 'https://t.co/ri24w4bopt']	trust
425	1.29436E+18	2020-08-14T19:27:55.000Z		49	{'neg': 0.149, 'neu': 0.851, 'pos': 0.0, 'compound': -0.7929}	-0.7929	Negative	['quiet', 'today,', 'as', 'reading', 'about', 'belarus,', 'the', 'immoral', 'a', 'level', 'algorithm', 'fiasco', '&amp;', 'pandemic', 'issues.', 'had', 'a', 'heated', 'discussion', 'with', '3', 'people', 'i', 'met,', 'who', 'claimed', 'that', 'an', 'independent', 'education', 'was', 'not', 'an', 'advantage', 'in', 'life.', 'my', 'response,', 'why', 'the', 'f***', 'do', 'people', 'spend', 'a', 'fo…	positive
426	1.29435E+18	2020-08-14T19:27:10.000Z		46	{'neg': 0.0, 'neu': 0.876, 'pos': 0.124, 'compound': 0.7003}	0.7003	Positive	['i', 'was', 'for', 'many', 'years', 'a', 'fellow', 'of', 'the', 'royal', 'statistical', 'society.', 'this', 'makes', 'me', 'proud.', 'a', 'row', 'between', 'ofqual,', 'the', 'exam', 'regulator,', 'and', 'the', 'royal', 'statistical', 'society,', 'after', 'it', 'claimed', 'to', 'have', 'offered', 'independent', 'external', 'advisers', 'to', 'help', 'oversee', 'the', 'algorithm', 'https://t.co/ryr…	trust
427	1.29435E+18	2020-08-14T19:26:03.000Z		42	{'neg': 0.0, 'neu': 0.963, 'pos': 0.037, 'compound': 0.1406}	0.1406	Positive	['to', 'create', 'the', 'algorithm,', '#ofqual,', 'who', 'claim', 'to', 'be', 'independent', 'of', 'govt,', 'tested', '12', 'different', 'standardisation', 'models', '&amp;', 'selected', 'the', 'most', 'accurate,', 'which', 'it', 'calls', 'direct', 'centre-level', 'performance,', 'or', '#dcp.', 'but', 'it', 'has', 'benefited', 'private', 'schools', '&amp;', 'penalised', 'students', 'at', '#public…	trust
428	1.29435E+18	2020-08-14T19:25:57.000Z		21	{'neg': 0.0, 'neu': 1.0, 'pos': 0.0, 'compound': 0.0}	0	Neutral	['i', 'do', 'wonder', 'if', 'the', 'person', 'who', 'wrote', 'the', 'a-level', 'grading', 'algorithm', 'went', 'to', 'a', 'private', 'school', 'themselves...', '#alevelresults', '#examshambles']	trust
429	1.29435E+18	2020-08-14T19:24:31.000Z		37	{'neg': 0.144, 'neu': 0.805, 'pos': 0.051, 'compound': -0.5859}	-0.5859	Negative	['is', 'it', 'possible', 'that', 'the', 'specific', 'algorithm', 'used', 'to', 'determine', 'a-level', 'results', 'was', 'designed', 'to', 'negatively', 'target', 'the', 'socio-economically', 'disadvantaged', '-', 'preeminently', 'non-white', 'students', '-', 'and', 'that', 'a', 'certain', 'amount', 'of', 'white', 'collateral', 'damage', 'was', 'inevitable?']	trust
430	1.29435E+18	2020-08-14T19:23:51.000Z		20	{'neg': 0.189, 'neu': 0.811, 'pos': 0.0, 'compound': -0.5423}	-0.5423	Negative	['tory', 'mps', 'urge', 'government', 'to', "'look", "again'", 'at', 'a-levels', 'algorithm', 'that', 'downgraded', 'poorest', 'students', 'https://t.co/xnblrj9yrh', 'huffpost']	fear
431	1.29435E+18	2020-08-14T19:23:47.000Z		20	{'neg': 0.189, 'neu': 0.811, 'pos': 0.0, 'compound': -0.5423}	-0.5423	Negative	['tory', 'mps', 'urge', 'government', 'to', "'look", "again'", 'at', 'a-levels', 'algorithm', 'that', 'downgraded', 'poorest', 'students', 'https://t.co/lov1v479ch', 'huffpost']	fear
432	1.29435E+18	2020-08-14T19:23:29.000Z		50	{'neg': 0.041, 'neu': 0.907, 'pos': 0.051, 'compound': 0.128}	0.128	Positive	['i', 'am', 'a', 'teacher', 'so', 'pip', 'down', 'son.', 'you', 'don�t', 'know', 'the', 'rigorous', 'process', 'we', 'had', 'to', 'go', 'though', 'to', 'grade', 'pupils', 'and', 'the', 'amount', 'of', 'evidence', 'we', 'had', 'to', 'provide.', 'we', 'know', 'what', 'these', 'kids', 'are', 'capable', 'of', 'achieving', 'and', 'they�ve', 'been', 'let', 'down', 'by', 'an', 'algorithm']	trust
433	1.29435E+18	2020-08-14T19:23:25.000Z		15	{'neg': 0.242, 'neu': 0.758, 'pos': 0.0, 'compound': -0.4939}	-0.4939	Negative	["'punishment", 'by', "statistics':", 'the', 'father', 'who', 'foresaw', 'a-level', 'algorithm', 'flaws', 'https://t.co/lj5cfxnrou']	trust
434	1.29435E+18	2020-08-14T19:23:25.000Z		15	{'neg': 0.242, 'neu': 0.758, 'pos': 0.0, 'compound': -0.4939}	-0.4939	Negative	["'punishment", 'by', "statistics':", 'the', 'father', 'who', 'foresaw', 'a-level', 'algorithm', 'flaws', 'https://t.co/lj5cfxnrou']	trust
435	1.29435E+18	2020-08-14T19:22:30.000Z		42	{'neg': 0.214, 'neu': 0.786, 'pos': 0.0, 'compound': -0.8402}	-0.8402	Negative	['two', 'million', 'too', 'many.', "we've", 'already', 'seen', 'the', 'failure', 'of', 'the', 'algorithm', 'with', 'a-level', 'results', 'and', 'yet', "there's", 'still', 'no', 'change', 'for', 'gcse', 'students...', 'how', 'many', 'more', 'young', 'people', 'are', 'the', 'government', 'going', 'to', 'fail?', 'https://t.co/kz9nnrjvr1']	fear
436	1.29435E+18	2020-08-14T19:22:10.000Z		17	{'neg': 0.137, 'neu': 0.617, 'pos': 0.247, 'compound': 0.3612}	0.3612	Positive	['yes', 'the', 'good', 'student', 'in', 'a', 'historically', 'poor', 'school', 'is', 'marked', 'down.', 'because', 'the', 'algorithm', 'says', 'so.']	trust
437	1.29435E+18	2020-08-14T19:21:35.000Z		19	{'neg': 0.0, 'neu': 1.0, 'pos': 0.0, 'compound': 0.0}	0	Neutral	['do', 'you', 'think', 'that', 'the', 'details', 'of', 'the', 'algorithm', 'should', 'be', 'published', 'as', 'it', 'was', 'developed', 'with', 'taxpayers', 'money?']	anger
438	1.29435E+18	2020-08-14T19:21:23.000Z		16	{'neg': 0.0, 'neu': 1.0, 'pos': 0.0, 'compound': 0.0}	0	Neutral	['vindictive', '-', 'cummings', 'and', 'gove', 'why', 'did', 'the', 'a-level', 'algorithm', 'say', 'no?', 'https://t.co/ych0744mpn']	anger
439	1.29435E+18	2020-08-14T19:20:24.000Z		19	{'neg': 0.0, 'neu': 1.0, 'pos': 0.0, 'compound': 0.0}	0	Neutral	['the', 'man', 'who', 'saw', 'hal', 'the', 'adjudicator', '??', 'heading', 'for', 'this', 'year�s', 'a-level', 'cohort', 'https://t.co/3ffnzfceag']	No emotion
440	1.29435E+18	2020-08-14T19:20:24.000Z		19	{'neg': 0.0, 'neu': 1.0, 'pos': 0.0, 'compound': 0.0}	0	Neutral	['the', 'man', 'who', 'saw', 'hal', 'the', 'adjudicator', '??', 'heading', 'for', 'this', 'year�s', 'a-level', 'cohort', 'https://t.co/3ffnzfceag']	No emotion
441	1.29435E+18	2020-08-14T19:20:00.000Z		26	{'neg': 0.0, 'neu': 0.783, 'pos': 0.217, 'compound': 0.7691}	0.7691	Positive	['questions', 'or', 'concerns?', 'are', 'you', 'having', 'a', 'laugh?', 'publish', 'your', 'algorithm.', 'say', 'how', 'you', 'are', 'going', 'to', 'help', 'students,', 'not', 'hinder', 'them.', 'algorithms', 'above', 'people.', 'disgraceful.']	anger
442	1.29435E+18	2020-08-14T19:19:57.000Z		44	{'neg': 0.115, 'neu': 0.885, 'pos': 0.0, 'compound': -0.7227}	-0.7227	Negative	['once', 'again,', 'if', 'you', 'do', 'everything', 'possible', 'and', 'achieve', 'something,', 'but', 'on', 'the', 'basis', 'of', 'your', 'postcode', 'or', 'school', 'are', 'downgraded,', 'an', 'injustice', 'has', 'been', 'done', 'that', 'needs', 'remedied:', '�punishment', 'by', "statistics':", 'the', 'father', 'who', 'foresaw', 'a-level', 'algorithm', 'flaws', 'https://t.co/gsbqbyakst']	trust
443	1.29435E+18	2020-08-14T19:19:57.000Z		44	{'neg': 0.115, 'neu': 0.885, 'pos': 0.0, 'compound': -0.7227}	-0.7227	Negative	['once', 'again,', 'if', 'you', 'do', 'everything', 'possible', 'and', 'achieve', 'something,', 'but', 'on', 'the', 'basis', 'of', 'your', 'postcode', 'or', 'school', 'are', 'downgraded,', 'an', 'injustice', 'has', 'been', 'done', 'that', 'needs', 'remedied:', '�punishment', 'by', "statistics':", 'the', 'father', 'who', 'foresaw', 'a-level', 'algorithm', 'flaws', 'https://t.co/gsbqbyakst']	trust
444	1.29435E+18	2020-08-14T19:18:09.000Z		46	{'neg': 0.094, 'neu': 0.786, 'pos': 0.121, 'compound': 0.0611}	0.0611	Positive	['if', "you're", 'apologising', 'for', 'how', 'people', 'felt', "you're", 'not', 'actually', 'apologising.', 'an', 'apology', 'should', 'acknowledge', 'wrongdoing.', 'this', 'year', 'a-levels', "weren't", 'judged', 'on', 'individual', 'effort', 'but', 'arbitrarily', 'by', 'an', 'algorithm', 'which', 'managed', 'to', 'downgrade', 'pupils', 'who', "didn't", 'benefit', 'from', 'accident', 'of', 'bir…	positive
445	1.29435E+18	2020-08-14T19:18:03.000Z		43	{'neg': 0.0, 'neu': 1.0, 'pos': 0.0, 'compound': 0.0}	0	Neutral	['royal', 'statistical', 'society', 'said', 'it', 'offered', 'its', 'fellows', 'to', 'act', 'as', 'independent', 'external', 'advisers', 'on', 'ofqual�s', 'technical', 'advisory', 'group', 'during', 'the', 'construction', 'of', 'its', 'algorithm.', '�we', 'eventually', 'heard', 'from', 'ofqual', 'that', 'they', 'could', 'consider', 'these', 'two', 'fellows,', 'but', 'only', 'with...nda', '(cont)']	trust
446	1.29435E+18	2020-08-14T19:17:42.000Z		44	{'neg': 0.151, 'neu': 0.787, 'pos': 0.062, 'compound': -0.636}	-0.636	Negative	["'punishment", 'by', "statistics':", 'the', 'father', 'who', 'foresaw', 'a-level', 'algorithm', 'flaws', '-', 'the', 'limitations', 'of', 'using', 'predictive', 'analysis.', 'all', 'of', 'the', 'stats', 'and', 'none', 'of', 'the', 'context.gdpr', 'dictates', 'it', 'is', 'illegal', 'to', 'automate', 'decisions', 'about', 'individual', 'children', 'for', 'good', 'reason!', 'https://t.co/st4oxxrlt9…	trust
447	1.29435E+18	2020-08-14T19:17:42.000Z		44	{'neg': 0.151, 'neu': 0.787, 'pos': 0.062, 'compound': -0.636}	-0.636	Negative	["'punishment", 'by', "statistics':", 'the', 'father', 'who', 'foresaw', 'a-level', 'algorithm', 'flaws', '-', 'the', 'limitations', 'of', 'using', 'predictive', 'analysis.', 'all', 'of', 'the', 'stats', 'and', 'none', 'of', 'the', 'context.gdpr', 'dictates', 'it', 'is', 'illegal', 'to', 'automate', 'decisions', 'about', 'individual', 'children', 'for', 'good', 'reason!', 'https://t.co/st4oxxrlt9…	trust
448	1.29435E+18	2020-08-14T19:17:39.000Z		25	{'neg': 0.125, 'neu': 0.875, 'pos': 0.0, 'compound': -0.4588}	-0.4588	Negative	['this', 'student', 'with', 'mocks', 'of', 'a*aa,', 'and', 'predicted', 'grades', 'of', 'the', 'same,', 'was', 'downgraded', 'to', 'abb', 'by', 'the', 'ofqual', 'algorithm', '...', 'https://t.co/psay2idcpd']	No emotion
449	1.29435E+18	2020-08-14T19:16:20.000Z		19	{'neg': 0.0, 'neu': 1.0, 'pos': 0.0, 'compound': 0.0}	0	Neutral	['tory', 'mps', 'urge', 'government', 'to', '�look', 'again�', 'at', 'a-levels', 'algorithm', 'that', 'downgraded', 'poorest�students', 'https://t.co/m6ktyhfbsw']	fear
450	1.29435E+18	2020-08-14T19:16:20.000Z		19	{'neg': 0.0, 'neu': 1.0, 'pos': 0.0, 'compound': 0.0}	0	Neutral	['tory', 'mps', 'urge', 'government', 'to', '�look', 'again�', 'at', 'a-levels', 'algorithm', 'that', 'downgraded', 'poorest�students', 'https://t.co/m6ktyhfbsw']	fear
451	1.29435E+18	2020-08-14T19:14:30.000Z		39	{'neg': 0.206, 'neu': 0.794, 'pos': 0.0, 'compound': -0.8316}	-0.8316	Negative	['crowdfunded', 'for', 'strategic', 'algorithmic', 'litigation', 'against', 'ofqual', 'by', ',', 'who', 'recently', 'forced', 'government', 'to', 'disclose', 'and', 'change', 'covid', 'data', 'analysis', 'procurement', 'contracts', 'and', 'the', 'home', 'office', 'to', 'retire', 'and', 'rethink', 'their', 'allegedly', 'racist', 'visa', 'streaming', 'algorithm.', 'https://t.co/2cbbuvkur4']	fear
452	1.29435E+18	2020-08-14T19:14:08.000Z		18	{'neg': 0.0, 'neu': 0.792, 'pos': 0.208, 'compound': 0.6369}	0.6369	Positive	["wouldn't", 'it', 'be', 'appropriate', 'here', 'for', 'the', 'to', 'request', 'the', 'algorithm', 'using', 'the', 'freedom', 'of', 'information', 'act?']	positive
453	1.29435E+18	2020-08-14T19:13:19.000Z		34	{'neg': 0.0, 'neu': 0.821, 'pos': 0.179, 'compound': 0.7264}	0.7264	Positive	['we', 'came', 'here', 'as', 'political', 'refugees', 'to', 'a', 'democratic', 'country,', 'so', 'i', 'have', 'a', 'very', 'strong', 'idea', 'of', 'how', 'democratic', 'societies', 'should', 'work', 'and', 'this', 'doesn�t', 'look', 'like', 'it.', 'https://t.co/tqskdo47u0']	No emotion
454	1.29435E+18	2020-08-14T19:12:58.000Z		12	{'neg': 0.0, 'neu': 1.0, 'pos': 0.0, 'compound': 0.0}	0	Neutral	['why', 'did', 'the', 'a-level', 'algorithm', 'say', 'no?', 'https://t.co/nwyf5tckxl']	No emotion
455	1.29435E+18	2020-08-14T19:11:56.000Z		42	{'neg': 0.0, 'neu': 0.831, 'pos': 0.169, 'compound': 0.7269}	0.7269	Positive	["ofqual's", 'algorithm', 'had', '"no', 'chance', 'of', 'providing', 'grades', 'to', 'the', 'students', 'in', 'a', 'way', 'that', 'satisfies', 'the', 'double', 'criteria', 'of', 'being', 'fair', 'to', 'the', 'individuals', 'and', 'controlling', 'grade', 'inflation', 'nationally.�', 'and', 'he', 'was', 'exactly', 'right.', '#punishmentbystatistics', '#alevels2020', 'https://t.co/dksuniqhsr']	positive
456	1.29435E+18	2020-08-14T19:11:56.000Z		42	{'neg': 0.0, 'neu': 0.831, 'pos': 0.169, 'compound': 0.7269}	0.7269	Positive	["ofqual's", 'algorithm', 'had', '"no', 'chance', 'of', 'providing', 'grades', 'to', 'the', 'students', 'in', 'a', 'way', 'that', 'satisfies', 'the', 'double', 'criteria', 'of', 'being', 'fair', 'to', 'the', 'individuals', 'and', 'controlling', 'grade', 'inflation', 'nationally.�', 'and', 'he', 'was', 'exactly', 'right.', '#punishmentbystatistics', '#alevels2020', 'https://t.co/dksuniqhsr']	positive
457	1.29435E+18	2020-08-14T19:10:47.000Z		34	{'neg': 0.0, 'neu': 1.0, 'pos': 0.0, 'compound': 0.0}	0	Neutral	['brexit', '-', 'following', 'the', 'will', 'of', 'the', 'people', 'covid', '-', 'following', 'the', 'science', 'a-levels', '-', 'following', 'the', 'algorithm', 'strategy', '-', 'following', 'cummings', 'and', 'his', 'masters', 'when', 'will', 'this', 'govt', 'start', 'to', 'lead', 'rather', 'than', 'to', 'follow?', '#bbcaq']	positive
458	1.29435E+18	2020-08-14T19:09:59.000Z		42	{'neg': 0.14, 'neu': 0.735, 'pos': 0.125, 'compound': -0.1851}	-0.1851	Negative	['these', 'stories', 'from', 'the', 'recent', 'a', 'level', 'estimated', 'results', 'are', 'absolutely', 'horrific.', 'a', 'clear', 'example', 'of', 'misused', 'statistics.', 'https://t.co/wvvrjkb57b', 'surely', "there's", 'scope', 'for', 'some', 'education', 'advocacy', 'group', 'to', 'lead', 'a', 'group', 'litigation', 'order', 'against', 'for', 'their', 'wilful', 'negligence?']	positive
459	1.29435E+18	2020-08-14T19:09:59.000Z		42	{'neg': 0.14, 'neu': 0.735, 'pos': 0.125, 'compound': -0.1851}	-0.1851	Negative	['these', 'stories', 'from', 'the', 'recent', 'a', 'level', 'estimated', 'results', 'are', 'absolutely', 'horrific.', 'a', 'clear', 'example', 'of', 'misused', 'statistics.', 'https://t.co/wvvrjkb57b', 'surely', "there's", 'scope', 'for', 'some', 'education', 'advocacy', 'group', 'to', 'lead', 'a', 'group', 'litigation', 'order', 'against', 'for', 'their', 'wilful', 'negligence?']	positive
460	1.29435E+18	2020-08-14T19:09:08.000Z		12	{'neg': 0.0, 'neu': 1.0, 'pos': 0.0, 'compound': 0.0}	0	Neutral	['way', 'to', 'go', 'perpetuating', 'inequality', 'https://t.co/xh5biv3acx', '#alevelresults', '#alevels2020', '#alevelsalgorithm']	fear
461	1.29435E+18	2020-08-14T19:08:33.000Z		26	{'neg': 0.0, 'neu': 0.622, 'pos': 0.378, 'compound': 0.9325}	0.9325	Positive	['are', 'you', 'thinking', 'about', 'how', 'you', 'have', 'shafted', 'their', 'great', '(great)', 'grandchildren', 'with', 'the', 'a', 'level', 'algorithm', '-', 'they', 'deserved', 'better', 'and', 'these', 'young', 'people', 'deserve', 'better']	positive
462	1.29435E+18	2020-08-14T19:08:28.000Z		15	{'neg': 0.242, 'neu': 0.758, 'pos': 0.0, 'compound': -0.4939}	-0.4939	Negative	["'punishment", 'by', "statistics':", 'the', 'father', 'who', 'foresaw', 'a-level', 'algorithm', 'flaws', 'https://t.co/h8eksnn0s8']	trust
463	1.29435E+18	2020-08-14T19:08:28.000Z		15	{'neg': 0.242, 'neu': 0.758, 'pos': 0.0, 'compound': -0.4939}	-0.4939	Negative	["'punishment", 'by', "statistics':", 'the', 'father', 'who', 'foresaw', 'a-level', 'algorithm', 'flaws', 'https://t.co/h8eksnn0s8']	trust
464	1.29435E+18	2020-08-14T19:08:04.000Z		47	{'neg': 0.104, 'neu': 0.846, 'pos': 0.051, 'compound': -0.3612}	-0.3612	Negative	['the', 'algorithm', 'that', 'determined', 'the', 'calculated', '#alevelresults', 'was', 'an', 'error', 'and', 'will', 'be', 'reversed.', "teacher's", 'grades', 'will', 'be', 'regarded', 'as', 'the', 'official', 'grades', 'for', 'their', 'a-level.', 'in', 'the', 'unlikely', 'event', 'that', 'a', "student's", 'downgraded', 'marks', "aren't", 'corrected,', 'they', 'can', 'appeal', 'at', 'no', 'cost…	trust
465	1.29435E+18	2020-08-14T19:07:34.000Z		40	{'neg': 0.081, 'neu': 0.919, 'pos': 0.0, 'compound': -0.5334}	-0.5334	Negative	['ofqual', 'continues', 'to', 'insist', 'its', 'standardisation', 'arrangements', '�are', 'the', 'fairest', 'possible', 'to', 'facilitate', 'students', 'progressing...�', 'but', 'will', 'not', 'publish', 'the', 'algorithm', 'and', 'details', 'of', 'the', 'stats', 'it', 'has', 'applied.', 'it,', 'there4,', 'is', 'not', 'confident', 'in', 'the', 'conclusions', 'others', 'will', 'conclude']	positive
466	1.29435E+18	2020-08-14T19:06:30.000Z		47	{'neg': 0.065, 'neu': 0.861, 'pos': 0.074, 'compound': 0.1179}	0.1179	Positive	['appalled', 'at', 'the', '"algorithm"', 'for', 'determining', 'a-level', 'grades', 'in', 'the', 'uk.', 'where', 'is', 'the', 'science', 'behind', 'it?', 'and', 'how', 'on', 'earth', 'does', 'it', 'determine', 'a', "student's", 'potential', 'based', 'on', 'the', 'neighborhood', 'and', 'school', 'they', 'go', 'to', 'rather', 'than', 'their', 'intelligence?', '#alevels2020', 'https://t.co/1ok5las0u…	trust
467	1.29435E+18	2020-08-14T19:05:45.000Z		15	{'neg': 0.0, 'neu': 1.0, 'pos': 0.0, 'compound': 0.0}	0	Neutral	['a-levels:', 'peter', 'weir', 'asked', 'to', "'produce", "homework'", 'on', 'grading', 'algorithm', 'https://t.co/dx8xikimxv']	fear
468	1.29435E+18	2020-08-14T19:05:27.000Z		15	{'neg': 0.0, 'neu': 1.0, 'pos': 0.0, 'compound': 0.0}	0	Neutral	['a-levels:', 'peter', 'weir', 'asked', 'to', '�produce', 'homework�', 'on', 'grading�algorithm', 'https://t.co/ucduadwaux']	No emotion
469	1.29435E+18	2020-08-14T19:05:27.000Z		15	{'neg': 0.0, 'neu': 1.0, 'pos': 0.0, 'compound': 0.0}	0	Neutral	['a-levels:', 'peter', 'weir', 'asked', 'to', '�produce', 'homework�', 'on', 'grading�algorithm', 'https://t.co/ucduadwaux']	No emotion
470	1.29435E+18	2020-08-14T19:04:40.000Z		52	{'neg': 0.107, 'neu': 0.748, 'pos': 0.145, 'compound': 0.4939}	0.4939	Positive	['spot', 'on', 'doc.', "i'm", 'raging.', 'my', 'brilliantly', 'talented', 'stepdaughter', 'completed', 'a', 'levels', 'in', '07,', 'all', "a's.", 'but', 'she', 'went', 'to', 'a', '6th', 'form', 'coll.', 'so', 'would', 'have', 'been', 'vulnerable', 'to', 'downgrading.', 'i', "couldn't", 'bear', 'the', 'thought', 'that', 'her', 'talent', '&amp;', 'hard', 'work', 'would', 'be', 'sabotaged', 'by', 's…	fear
471	1.29435E+18	2020-08-14T19:04:12.000Z		40	{'neg': 0.067, 'neu': 0.792, 'pos': 0.141, 'compound': 0.4588}	0.4588	Positive	['my', "daughter's", 'school', 'have', 'advised', 'that', 'ofqual', "won't", 'respond', 'https://t.co/xmbtb4tpdo', 'appeal', 'until', 'october.', 'this', 'is', 'much', 'too', 'late.', 'it', 'is', 'shocking', 'that', 'an', 'algorithm', 'has', 'been', 'produced', 'that', 'favours', 'the', 'already', 'privileged', 'in', 'our', 'society.']	trust
472	1.29435E+18	2020-08-14T19:04:09.000Z		21	{'neg': 0.241, 'neu': 0.639, 'pos': 0.12, 'compound': -0.4939}	-0.4939	Negative	['govt', 'which', 'designed', 'a', 'failed', 'covid', 'app', 'turns', 'its', 'hand', 'to', 'an', 'a-level', 'algorithm.', 'what', 'could', 'possibly', 'go', 'wrong?', '#bbcaq']	negative
473	1.29435E+18	2020-08-14T19:02:59.000Z		35	{'neg': 0.227, 'neu': 0.651, 'pos': 0.122, 'compound': -0.6705}	-0.6705	Negative	['yes,', 'underprivileged', 'students', 'at', 'state', 'schools', 'have', 'been', 'hurt', 'this', 'year', 'by', 'ofqual�s', 'algorithm.', 'but', 'the', 'reality', 'is', 'that', 'they�ve', 'been', 'hurt', 'for', 'decades', 'by', 'our', 'lack', 'of', 'commitment', 'to', 'real', '�fairness�.', '(/9)']	negative
474	1.29435E+18	2020-08-14T19:02:39.000Z		12	{'neg': 0.0, 'neu': 1.0, 'pos': 0.0, 'compound': 0.0}	0	Neutral	['why', 'did', 'the', 'a-level', 'algorithm', 'say', 'no?', 'https://t.co/oktqkokrfz']	No emotion
475	1.29435E+18	2020-08-14T19:02:26.000Z		15	{'neg': 0.242, 'neu': 0.758, 'pos': 0.0, 'compound': -0.4939}	-0.4939	Negative	["'punishment", 'by', "statistics':", 'the', 'father', 'who', 'foresaw', 'a-level', 'algorithm', 'flaws', 'https://t.co/vn5bwig6fp']	trust
476	1.29435E+18	2020-08-14T19:02:26.000Z		15	{'neg': 0.242, 'neu': 0.758, 'pos': 0.0, 'compound': -0.4939}	-0.4939	Negative	["'punishment", 'by', "statistics':", 'the', 'father', 'who', 'foresaw', 'a-level', 'algorithm', 'flaws', 'https://t.co/vn5bwig6fp']	trust
477	1.29435E+18	2020-08-14T19:02:01.000Z		13	{'neg': 0.184, 'neu': 0.816, 'pos': 0.0, 'compound': -0.2023}	-0.2023	Negative	['a-levels:', 'how', 'controversial', 'algorithm', 'behind', 'moderation', 'row', 'works', 'https://t.co/x1e4tc7x5z']	anger
478	1.29435E+18	2020-08-14T19:02:01.000Z		13	{'neg': 0.184, 'neu': 0.816, 'pos': 0.0, 'compound': -0.2023}	-0.2023	Negative	['a-levels:', 'how', 'controversial', 'algorithm', 'behind', 'moderation', 'row', 'works', 'https://t.co/x1e4tc7x5z']	anger
479	1.29435E+18	2020-08-14T19:01:29.000Z		41	{'neg': 0.039, 'neu': 0.833, 'pos': 0.128, 'compound': 0.4291}	0.4291	Positive	['instead,', 'ofqual�s', 'algorithm', 'forces', 'us', 'to', 'confront', 'that', 'false', 'comfortability.', 'is', 'it', 'fair', 'that', 'students', 'at', 'private', 'and', 'state', 'schools', 'are', 'unequally', 'resourced?', 'why', 'does', 'social', 'capital', 'matter', 'in', 'an', 'ostensible', 'meritocracy?', 'what', 'grade', 'does', 'a', 'student', 'actually', '*deserve*?', '(/6)']	anger
480	1.29435E+18	2020-08-14T19:00:33.000Z		23	{'neg': 0.097, 'neu': 0.903, 'pos': 0.0, 'compound': -0.2617}	-0.2617	Negative	['a-levels:', 'calls', 'to', 'scrap', "'flawed'", 'algorithm', 'used', 'for', 'results', '-', 'but', 'watchdog', 'says', 'some', 'students', 'given', "'implausibly'", 'high', 'grades', 'https://t.co/gmgwuqev3t']	trust
481	1.29435E+18	2020-08-14T19:00:33.000Z		23	{'neg': 0.097, 'neu': 0.903, 'pos': 0.0, 'compound': -0.2617}	-0.2617	Negative	['a-levels:', 'calls', 'to', 'scrap', "'flawed'", 'algorithm', 'used', 'for', 'results', '-', 'but', 'watchdog', 'says', 'some', 'students', 'given', "'implausibly'", 'high', 'grades', 'https://t.co/gmgwuqev3t']	trust
482	1.29435E+18	2020-08-14T19:00:18.000Z		42	{'neg': 0.058, 'neu': 0.901, 'pos': 0.041, 'compound': -0.168}	-0.168	Negative	['were', 'this', 'year�s', 'a-level', 'results', '*fair*?', 'the', 'short', 'answer', 'is', '�no�.', 'patently,', 'an', 'algorithm', 'is', 'a', 'weak', 'substitute', 'for', 'a', 'student�s', 'actual', 'exam', 'performance.', 'but', 'has', 'the', 'answer', 'ever', 'been', '�yes�?', 'here�s', 'a', 'thread', 'on', 'my', 'views:', '(/1)']	positive
483	1.29435E+18	2020-08-14T18:59:14.000Z		54	{'neg': 0.044, 'neu': 0.909, 'pos': 0.046, 'compound': 0.0276}	0.0276	Neutral	['if', 'i', 'did', 'my', 'a', 'levels', 'this', 'year,', 'there', 'is', 'absolutely', 'no', 'way', 'on', 'earth', 'i', "would've", 'got', 'the', 'results', 'i', 'got', 'from', 'the', 'algorithm.', 'my', 'sixth', 'form', 'never', 'had', 'a', 'single', 'a*', 'in', 'english', 'literature', 'a', 'level', 'until', 'i', 'achieved', 'one,', 'even', 'though', 'my', 'teachers', 'knew', 'i', 'was', 'capabl…	trust
484	1.29435E+18	2020-08-14T18:59:10.000Z		19	{'neg': 0.198, 'neu': 0.802, 'pos': 0.0, 'compound': -0.4939}	-0.4939	Negative	["'punishment", 'by', "statistics':", 'the', 'father', 'who', 'foresaw', 'a-level', 'algorithm', 'flaws', 'a-levels', 'the', 'guardian', 'https://t.co/7os1r3hcn5']	trust
485	1.29435E+18	2020-08-14T18:59:10.000Z		19	{'neg': 0.198, 'neu': 0.802, 'pos': 0.0, 'compound': -0.4939}	-0.4939	Negative	["'punishment", 'by', "statistics':", 'the', 'father', 'who', 'foresaw', 'a-level', 'algorithm', 'flaws', 'a-levels', 'the', 'guardian', 'https://t.co/7os1r3hcn5']	trust
486	1.29435E+18	2020-08-14T18:59:10.000Z		19	{'neg': 0.198, 'neu': 0.802, 'pos': 0.0, 'compound': -0.4939}	-0.4939	Negative	["'punishment", 'by', "statistics':", 'the', 'father', 'who', 'foresaw', 'a-level', 'algorithm', 'flaws', 'a-levels', 'the', 'guardian', 'https://t.co/7os1r3hcn5']	trust
487	1.29435E+18	2020-08-14T18:58:55.000Z		36	{'neg': 0.095, 'neu': 0.905, 'pos': 0.0, 'compound': -0.5499}	-0.5499	Negative	['i', 'think', 'it', 'may', 'be', 'a', 'one-off', '-', 'i', 'don�t', 'know.', 'but', 'it', 'suggests', 'that', 'the', 'algorithm', 'has', 'in', 'essence', 'recreated', 'what', 'happens', 'every', 'year.', 'it', 'begs', 'questions', 'of', 'whether', 'there', 'is', 'a', 'systemic', 'problem.']	fear
488	1.29435E+18	2020-08-14T18:58:50.000Z		46	{'neg': 0.088, 'neu': 0.865, 'pos': 0.046, 'compound': -0.2361}	-0.2361	Negative	['i', 'think', 'for', 'immigrants', 'and', 'people', 'not', 'brought', 'up', 'as', 'british', 'we', 'have', 'an', 'acute', 'sensitivity', 'for', 'things', 'that', 'are', '(even', 'marginally)', 'unfair.', 'in', 'the', 'end', 'this', 'damages', 'confidence', 'not', 'only', 'in', 'parents', '&amp;', 'students', 'but', 'potentially', 'a', 'much', 'wider', 'group', '#alevels2020', 'https://t.co/eqfpw…	negative
489	1.29435E+18	2020-08-14T18:57:03.000Z		39	{'neg': 0.066, 'neu': 0.762, 'pos': 0.172, 'compound': 0.5095}	0.5095	Positive	['the', 'ofqual', 'algorithm', 'was', 'very', 'carefully', 'thought', 'through', 'and', 'as', 'fair', 'as', 'one', 'could', 'hope.', 'have', 'you', 'read', 'the', 'v', 'detailed', 'report?', 'the', 'problem', 'is', 'not', 'the', 'grades,', "it's", 'what', 'universities', 'do', 'with', 'them.', 'https://t.co/t8qkvgyukd']	positive
490	1.29435E+18	2020-08-14T18:56:55.000Z		38	{'neg': 0.133, 'neu': 0.768, 'pos': 0.098, 'compound': -0.1655}	-0.1655	Negative	['(', 'the', 'lowest', 'grade', 'at', 'the', 'least', 'that', 'should', 'be', 'given', 'to', 'a', 'pupil', 'unable', 'to', 'sit', 'their', 'real', 'exam)', 'but', 'instead', 'on', 'an', 'algorithm', 'lacking', 'thought,', 'logic', 'and', 'justice....', 'the', 'incompetence', 'in', 'charge', 'ladies', '&amp;', 'gents', '#alevels2020', '#toryshambles']	negative
491	1.29435E+18	2020-08-14T18:55:54.000Z		19	{'neg': 0.0, 'neu': 0.807, 'pos': 0.193, 'compound': 0.555}	0.555	Positive	['what', 'an', 'intelligent', 'man!', 'that', 'family', 'is', 'something', 'else!', 'even', 'his', 'sister', 'is', 'a', 'statistician', 'https://t.co/a2ejszfyuw']	trust
492	1.29435E+18	2020-08-14T18:55:32.000Z		15	{'neg': 0.242, 'neu': 0.758, 'pos': 0.0, 'compound': -0.4939}	-0.4939	Negative	["'punishment", 'by', "statistics':", 'the', 'father', 'who', 'foresaw', 'a-level', 'algorithm', 'flaws', 'https://t.co/bnmuw3ybpr']	trust
493	1.29435E+18	2020-08-14T18:55:32.000Z		15	{'neg': 0.242, 'neu': 0.758, 'pos': 0.0, 'compound': -0.4939}	-0.4939	Negative	["'punishment", 'by', "statistics':", 'the', 'father', 'who', 'foresaw', 'a-level', 'algorithm', 'flaws', 'https://t.co/bnmuw3ybpr']	trust
494	1.29435E+18	2020-08-14T18:54:54.000Z		49	{'neg': 0.068, 'neu': 0.888, 'pos': 0.043, 'compound': -0.296}	-0.296	Negative	['the', 'exam', 'boards', 'and', 'ofqual', 'have', 'failed', 'the', 'young.', 'inhumanity', 'by', 'algorithm', 'for', 'the', 'class', 'of', '2020.', 'pandemic', 'standardisation', 'as', 'you', 'well', 'know', 'did', 'not', 'take', 'human', 'teacher', 'input', 'into', 'account', 'in', 'groups', 'larger', 'than', '15,', 'so', 'i', 'guess', 'they�ll', 'see', 'you', 'in', 'court.', 'https://t.co/ks46…	trust
495	1.29435E+18	2020-08-14T18:54:03.000Z		41	{'neg': 0.0, 'neu': 0.856, 'pos': 0.144, 'compound': 0.7622}	0.7622	Positive	['you', 'have', 'not', 'got', 'this', 'right.', 'you', 'know', 'these', 'people.', 'you', 'have', 'interviewed', 'them', 'and', 'looked', 'into', 'their', 'histories.', 'how', 'can', 'you', 'trust', 'the', 'ofqual', 'algorithm', 'against', 'that?', 'surely', 'one', 'of', 'your', 'dons', 'has', 'a', 'grip', 'on', 'the', 'ofqual', 'statistical', 'realities?']	trust
496	1.29435E+18	2020-08-14T18:53:20.000Z		13	{'neg': 0.256, 'neu': 0.579, 'pos': 0.165, 'compound': -0.2732}	-0.2732	Negative	['the', 'a-level', 'algorithm', 'shattered', 'my', 'university', 'dream', 'https://t.co/3y9i0fqerx', 'via']	positive
497	1.29435E+18	2020-08-14T18:53:20.000Z		13	{'neg': 0.256, 'neu': 0.579, 'pos': 0.165, 'compound': -0.2732}	-0.2732	Negative	['the', 'a-level', 'algorithm', 'shattered', 'my', 'university', 'dream', 'https://t.co/3y9i0fqerx', 'via']	positive
498	1.29435E+18	2020-08-14T18:51:29.000Z		6	{'neg': 0.0, 'neu': 1.0, 'pos': 0.0, 'compound': 0.0}	0	Neutral	['oh', 'my...', 'https://t.co/gjuwl6btwy']	No emotion
499	1.29435E+18	2020-08-14T18:48:43.000Z		31	{'neg': 0.178, 'neu': 0.822, 'pos': 0.0, 'compound': -0.743}	-0.743	Negative	['thinking', 'about', 'those', 'unfairly', 'impacted', 'by', 'the', 'a', 'level', 'algorithm', 'fiasco', 'and', 'what', 'it', 'means', 'for', 'the', 'next', 'generation', 'of', 'clin', 'psychs-', 'already', 'a', 'profession', 'with', 'diversity', 'issues.', 'awful.', '#examshambles', '#dclinpsy']	positive
500	1.29435E+18	2020-08-14T18:48:38.000Z		21	{'neg': 0.102, 'neu': 0.648, 'pos': 0.25, 'compound': 0.4939}	0.4939	Positive	['#ofqual', 'refused', 'help', 'from', 'expert', 'statisticians', 'to', 'help', 'with', '#alevelresults', 'algorithm', 'because', "wouldn't", 'sign', '5yr', 'ndas.', 'https://t.co/znxngx5f1t']	trust
501	1.29435E+18	2020-08-14T18:48:38.000Z		21	{'neg': 0.102, 'neu': 0.648, 'pos': 0.25, 'compound': 0.4939}	0.4939	Positive	['#ofqual', 'refused', 'help', 'from', 'expert', 'statisticians', 'to', 'help', 'with', '#alevelresults', 'algorithm', 'because', "wouldn't", 'sign', '5yr', 'ndas.', 'https://t.co/znxngx5f1t']	trust
502	1.29435E+18	2020-08-14T18:47:59.000Z		33	{'neg': 0.186, 'neu': 0.703, 'pos': 0.111, 'compound': -0.5857}	-0.5857	Negative	['i�m', 'sure', 'it�s', 'not', 'that', 'many.', 'they', 'probably', 'chose', 'the', 'demographic', 'for', 'the', 'polling', 'quite', 'carefully', '(maybe', 'using', 'an', 'ofqual', 'postcode', 'algorithm).', 'don�t', 'let', 'that', 'stupid', 'man', 'depress', 'you.', '�venceremos!']	negative
503	1.29434E+18	2020-08-14T18:47:29.000Z		17	{'neg': 0.189, 'neu': 0.651, 'pos': 0.16, 'compound': -0.128}	-0.128	Negative	["'punishment", 'by', "statistics':", 'the', 'father', 'who', 'foresaw', 'a-level', 'algorithm', 'flaws', 'https://t.co/e6sfebrd7s', 'interesting', 'article.']	trust
504	1.29434E+18	2020-08-14T18:47:29.000Z		17	{'neg': 0.189, 'neu': 0.651, 'pos': 0.16, 'compound': -0.128}	-0.128	Negative	["'punishment", 'by', "statistics':", 'the', 'father', 'who', 'foresaw', 'a-level', 'algorithm', 'flaws', 'https://t.co/e6sfebrd7s', 'interesting', 'article.']	trust
505	1.29434E+18	2020-08-14T18:46:53.000Z		12	{'neg': 0.0, 'neu': 0.894, 'pos': 0.106, 'compound': 0.0772}	0.0772	Positive	['is', 'a', 'judicial', 'review', 'under', 'way', 'to', 'challenge', 'the', 'a', 'level', 'algorithm?']	trust
506	1.29434E+18	2020-08-14T18:46:52.000Z		15	{'neg': 0.242, 'neu': 0.758, 'pos': 0.0, 'compound': -0.4939}	-0.4939	Negative	["'punishment", 'by', "statistics':", 'the', 'father', 'who', 'foresaw', 'a-level', 'algorithm', 'flaws', 'https://t.co/ireiwclvec']	trust
507	1.29434E+18	2020-08-14T18:46:52.000Z		15	{'neg': 0.242, 'neu': 0.758, 'pos': 0.0, 'compound': -0.4939}	-0.4939	Negative	["'punishment", 'by', "statistics':", 'the', 'father', 'who', 'foresaw', 'a-level', 'algorithm', 'flaws', 'https://t.co/ireiwclvec']	trust
508	1.29434E+18	2020-08-14T18:44:50.000Z		39	{'neg': 0.136, 'neu': 0.727, 'pos': 0.136, 'compound': 0.0}	0	Neutral	['.', 'this', 'is', 'shameful!', 'totally', 'obvious', 'that', 'projecting', 'qualification', 'numbers', 'from', 'the', 'past', 'to', '2020', 'would', 'benefit', 'the', 'most', 'privileged', 'institutions,', 'at', 'the', 'detriment', 'of', 'the', 'most', 'disadvantaged', 'individual', 'students.', 'another', 'reason', 'to', 'scrap', 'the', 'algorithm', 'https://t.co/2ghxy6bohp']	positive
509	1.29434E+18	2020-08-14T18:44:38.000Z		18	{'neg': 0.0, 'neu': 0.847, 'pos': 0.153, 'compound': 0.4404}	0.4404	Positive	['where', 'is', 'the', 'education', 'a', 'level', 'algorithm', 'published?', 'it�s', 'surely', 'in', 'the', 'public', 'domain', 'given', 'its', 'impact...']	positive
510	1.29434E+18	2020-08-14T18:44:37.000Z		40	{'neg': 0.0, 'neu': 0.761, 'pos': 0.239, 'compound': 0.8834}	0.8834	Positive	['teachers', 'predictions', 'are', 'closer', 'to', 'reality', 'than', 'an', 'algorithm', 'that', 'is', 'now', 'known', 'to', 'provide', 'results', 'in', 'favour', 'of', 'the', 'few', 'privileged', 'going', 'to', 'private', 'school.', 'why', 'is', 'it', 'the', 'overall', 'improvement', 'is', 'credited', 'to', 'private', 'schools?', '#results2020', '#examshambles', '#torycorruption']	trust
511	1.29434E+18	2020-08-14T18:44:08.000Z		57	{'neg': 0.142, 'neu': 0.858, 'pos': 0.0, 'compound': -0.8625}	-0.8625	Negative	['i', 'have', 'only', 'the', 'vaguest', 'idea', 'of', 'how', 'the', 'a', 'levels', 'work,', 'but', 'what', 'i', 'know', 'about', 'it', 'so', 'far', 'tells', 'me', 'this', 'is', 'absolute', 'bullshit.', 'standardized', 'testing', 'is', 'crap', 'to', 'begin', 'with,', 'but', 'at', 'least', 'it', 'produces', 'an', 'unqualified', 'score.', 'why', 'does', 'it', 'need', 'to', 'be', 'fed', 'into', 'an',…	positive
512	1.29434E+18	2020-08-14T18:43:24.000Z		11	{'neg': 0.0, 'neu': 1.0, 'pos': 0.0, 'compound': 0.0}	0	Neutral	['but', 'instead', 'through', 'students', 'under', 'the', 'bus', 'https://t.co/thghnoqp2o']	No emotion
513	1.29434E+18	2020-08-14T18:42:01.000Z		42	{'neg': 0.0, 'neu': 0.874, 'pos': 0.126, 'compound': 0.7096}	0.7096	Positive	['you', 'honestly', 'think', 'the', 'conservatives', 'deliberately', 'sat', 'down', 'and', 'conspired', 'to', 'design', 'an', 'algorithm', 'that', 'would', 'favour', 'private', 'schools?', 'even', 'the', 'slightest', 'bit', 'of', 'research', 'would', 'have', 'told', 'you', 'the', 'moderation', 'was', 'down', 'by', 'exam', 'boards', 'in', 'conjunction', 'with', ',', 'not', 'the', 'government...']	fear
514	1.29434E+18	2020-08-14T18:39:31.000Z		50	{'neg': 0.16, 'neu': 0.84, 'pos': 0.0, 'compound': -0.7906}	-0.7906	Negative	['uk', 'decided', 'to', 'give', 'students', 'a-levels,', 'which', 'are', 'crucial', 'for', 'admittance', 'into', 'university,', 'by', 'algorithm.', 'this', 'gave', 'students', 'at', 'private/elite', 'schools', 'high', 'scores,', 'students', 'at', 'poor', 'schools', 'received', 'low', 'scores.', 'every', 'kid', 'who', 'might', 'have', 'beat', 'the', 'odds', 'just', 'got', 'beaten', 'by', 'the', 's…	positive
515	1.29434E+18	2020-08-14T18:39:24.000Z		43	{'neg': 0.081, 'neu': 0.811, 'pos': 0.107, 'compound': -0.1068}	-0.1068	Negative	['due', 'to', 'the', 'a-levels', 'algorithm', 'destroying', 'some', 'conditional', 'offers', 'at', 'universities,', "i'm", 'urging', 'to', 'follow', "worcester's", 'lead', 'and', 'extend', 'unconditional', 'offers', 'to', 'all', 'undergrad', 'students', 'this', 'year.', "don't", 'punish', 'a', 'student', 'over', 'a', 'test', 'they', 'never', 'got', 'to', 'take!']	fear
516	1.29434E+18	2020-08-14T18:38:58.000Z		31	{'neg': 0.092, 'neu': 0.712, 'pos': 0.196, 'compound': 0.5423}	0.5423	Positive	['this', 'seems', 'the', 'perfect', 'answer', 'why', 'the', 'method', 'used', 'for', 'awarding', '�a�', 'level', 'grades', 'was', 'wrong.', '�punishment', 'by', "statistics':", 'the', 'father', 'who', 'foresaw', 'a-level', 'algorithm', 'flaws', 'https://t.co/jukbcy1dpk']	trust
517	1.29434E+18	2020-08-14T18:38:58.000Z		31	{'neg': 0.092, 'neu': 0.712, 'pos': 0.196, 'compound': 0.5423}	0.5423	Positive	['this', 'seems', 'the', 'perfect', 'answer', 'why', 'the', 'method', 'used', 'for', 'awarding', '�a�', 'level', 'grades', 'was', 'wrong.', '�punishment', 'by', "statistics':", 'the', 'father', 'who', 'foresaw', 'a-level', 'algorithm', 'flaws', 'https://t.co/jukbcy1dpk']	trust
518	1.29434E+18	2020-08-14T18:38:48.000Z		15	{'neg': 0.242, 'neu': 0.758, 'pos': 0.0, 'compound': -0.4939}	-0.4939	Negative	["'punishment", 'by', "statistics':", 'the', 'father', 'who', 'foresaw', 'a-level', 'algorithm', 'flaws', 'https://t.co/p7c5bjr6hr']	trust
519	1.29434E+18	2020-08-14T18:38:48.000Z		15	{'neg': 0.242, 'neu': 0.758, 'pos': 0.0, 'compound': -0.4939}	-0.4939	Negative	["'punishment", 'by', "statistics':", 'the', 'father', 'who', 'foresaw', 'a-level', 'algorithm', 'flaws', 'https://t.co/p7c5bjr6hr']	trust
520	1.29434E+18	2020-08-14T18:37:57.000Z		23	{'neg': 0.231, 'neu': 0.667, 'pos': 0.102, 'compound': -0.5093}	-0.5093	Negative	["'punishment", 'by', "statistics':", 'the', 'father', 'who', 'foresaw', 'a-level', 'algorithm', 'flaws', '-', 'needs', 'to', 'accept', 'schools', 'assessment', 'or', 'resign!', '#toryshambles', 'https://t.co/tcqg9k4g4j']	trust
521	1.29434E+18	2020-08-14T18:37:57.000Z		23	{'neg': 0.231, 'neu': 0.667, 'pos': 0.102, 'compound': -0.5093}	-0.5093	Negative	["'punishment", 'by', "statistics':", 'the', 'father', 'who', 'foresaw', 'a-level', 'algorithm', 'flaws', '-', 'needs', 'to', 'accept', 'schools', 'assessment', 'or', 'resign!', '#toryshambles', 'https://t.co/tcqg9k4g4j']	trust
522	1.29434E+18	2020-08-14T18:36:32.000Z		26	{'neg': 0.0, 'neu': 1.0, 'pos': 0.0, 'compound': 0.0}	0	Neutral	['in', 'our', 'experience', 'ofqual', 'has', 'told', 'our', 'school', 'that', 'they', 'didn�t', 'refer', 'the', 'the', 'assessments', 'at', 'all', 'but', 'only', 'used', 'the', 'ranking', 'and', 'the', 'algorithm.']	trust
523	1.29434E+18	2020-08-14T18:35:34.000Z		48	{'neg': 0.219, 'neu': 0.598, 'pos': 0.183, 'compound': -0.4902}	-0.4902	Negative	['what', 'a', 'nice', 'story,', 'what', 'a', 'good', 'job', 'this', 'nice', 'young', 'man', 'did', 'pant', 'sit', 'his', 'a', 'levels', 'this', 'year', 'and', 'suffer', 'from', 'the', 'tory�s', 'unjust', 'algorithm,', 'like', 'so', 'many', 'unfortunate', 'young', 'people', 'whose', 'lives', 'have', 'been', 'ruined', 'by', 'the', 'arse', 'in', 'charge.', 'https://t.co/qhgjw54yit']	positive
524	1.29434E+18	2020-08-14T18:34:20.000Z		46	{'neg': 0.128, 'neu': 0.759, 'pos': 0.112, 'compound': -0.2263}	-0.2263	Negative	['at', 'first,', 'i', 'viewed', 'the', '40%', 'downgraded', 'story', 'as', 'a', 'damp', 'squib.', 'students', 'in', 'real', 'exams', 'tend', 'to', 'do', 'worse', 'than', 'this', 'vs.', 'prediction.', 'but', 'the', 'stories', 'of', 'how', 'the', 'algorithm', 'ingrains', 'privilege', 'have', 'changed', 'my', 'mind.', 'there', 'is', 'huge', 'injustice', 'here.', 'more', 'power', 'to', 'you.']	negative
525	1.29434E+18	2020-08-14T18:32:57.000Z		29	{'neg': 0.0, 'neu': 0.878, 'pos': 0.122, 'compound': 0.5777}	0.5777	Positive	['if', 'the', 'algorithm', 'is', 'so', 'good,', 'then', 'why', "don't", 'the', 'dfe,', 'ofqual', '&amp;', 'ministers', 'run', 'it', 'on', 'their', 'own', 'past', 'exam', 'results', '&amp;', 'see', 'what', 'grades', 'they', 'get.']	trust
526	1.29434E+18	2020-08-14T18:32:22.000Z		25	{'neg': 0.082, 'neu': 0.815, 'pos': 0.103, 'compound': 0.128}	0.128	Positive	['response', 'by', 'algorithm.', '&gt;', 'boris', 'johnson', 'insists', 'a-level', 'results', 'are', "'robust'", 'as', 'he', 'shrugs', 'off', 'protests', 'from', 'teachers', 'and', 'pupils.', 'https://t.co/ombus3x6ir']	No emotion
527	1.29434E+18	2020-08-14T18:32:05.000Z		46	{'neg': 0.098, 'neu': 0.679, 'pos': 0.222, 'compound': 0.8074}	0.8074	Positive	['you', 'won�t', 'have', 'any', 'bragging', 'rights', 'until', 'the', '%', 'is', 'higher', 'than', '93%.', 'why', 'did', 'you', 'reject', 'pupils', 'that', 'you', 'would', 'have', 'interviewed', '&amp;', 'probably', 'tested', 'as', 'well?', 'you', 'had', 'already', 'chosen', 'the', 'best.', 'now', 'you', 'are', 'accepting', 'second', 'best', 'due', 'to', 'the', 'ofqual', 'flawed', 'algorithm.']	fear
528	1.29434E+18	2020-08-14T18:32:02.000Z		36	{'neg': 0.0, 'neu': 1.0, 'pos': 0.0, 'compound': 0.0}	0	Neutral	['now', 'a', 'father', 'of', 'three', 'and', 'an', 'it', 'consultant,', 'he', 'told', 'the', 'guardian', 'that', 'his', 'formative', 'years', 'made', 'him', 'inherently', 'opposed', 'to', 'anything', 'which', 'felt', 'opaque', 'and', 'undemocratic.', "i'm", 'with', 'him.', 'https://t.co/orwxxvt8aq']	trust
529	1.29434E+18	2020-08-14T18:32:00.000Z		27	{'neg': 0.0, 'neu': 0.909, 'pos': 0.091, 'compound': 0.2732}	0.2732	Positive	['the', 'next', 'time', 'the', 'title', 'might', 'well', 'be', '�punishment', 'by', 'machine', "learning�......'punishment", 'by', "statistics':", 'the', 'father', 'who', 'foresaw', 'a-level', 'algorithm', 'flaws', 'https://t.co/y6un0jsloc']	trust
530	1.29434E+18	2020-08-14T18:32:00.000Z		27	{'neg': 0.0, 'neu': 0.909, 'pos': 0.091, 'compound': 0.2732}	0.2732	Positive	['the', 'next', 'time', 'the', 'title', 'might', 'well', 'be', '�punishment', 'by', 'machine', "learning�......'punishment", 'by', "statistics':", 'the', 'father', 'who', 'foresaw', 'a-level', 'algorithm', 'flaws', 'https://t.co/y6un0jsloc']	trust
531	1.29434E+18	2020-08-14T18:31:51.000Z		45	{'neg': 0.266, 'neu': 0.647, 'pos': 0.087, 'compound': -0.8814}	-0.8814	Negative	['your', 'special', 'a', 'level', '*algorithm*', 'has', 'ruined', 'countless', 'lives.', 'you', 'should', 'be', 'ashamed', 'at', 'what', 'has', 'happened.', 'will', 'you', 'please', 'do', 'the', 'right', 'thing', 'and', 'announce', 'a', 'u', 'turn.', 'oh', 'and', 'fire', 'this', 'incompetent', 'man.', 'i', 'dread', 'to', 'think', 'how', 'the', "gcse's", 'will', 'look.']	negative
532	1.29434E+18	2020-08-14T18:31:40.000Z		19	{'neg': 0.249, 'neu': 0.539, 'pos': 0.212, 'compound': 0.0098}	0.0098	Neutral	['yep.', 'not', 'sure', 'where', 'the', 'argument', 'otherwise', 'was', 'posited.', 'the', 'a', 'level', 'algorithm', 'still', 'stinks', 'to', 'high', 'heaven.', 'imo.']	anger
533	1.29434E+18	2020-08-14T18:31:03.000Z		54	{'neg': 0.13, 'neu': 0.819, 'pos': 0.052, 'compound': -0.6588}	-0.6588	Negative	['the', 'ofqual', 'algorithm', 'for', 'assigning', 'a-level', 'grades', 'has', 'a', 'fatal', 'flaw:', '"a', 'class', 'predicted', 'just', 'less', 'than', 'one', 'a*', 'and', 'just', 'more', 'than', 'zero', 'u', 'grades', 'would', 'be', 'given', 'zero', 'a*s', 'and', 'one', 'u."', 'in', 'other', 'words,', 'it', 'rounds', 'up', 'the', 'bad', 'news,', 'yet', 'rounds', 'down', 'the', 'good!', 'https:…	negative
534	1.29434E+18	2020-08-14T18:31:03.000Z		54	{'neg': 0.13, 'neu': 0.819, 'pos': 0.052, 'compound': -0.6588}	-0.6588	Negative	['the', 'ofqual', 'algorithm', 'for', 'assigning', 'a-level', 'grades', 'has', 'a', 'fatal', 'flaw:', '"a', 'class', 'predicted', 'just', 'less', 'than', 'one', 'a*', 'and', 'just', 'more', 'than', 'zero', 'u', 'grades', 'would', 'be', 'given', 'zero', 'a*s', 'and', 'one', 'u."', 'in', 'other', 'words,', 'it', 'rounds', 'up', 'the', 'bad', 'news,', 'yet', 'rounds', 'down', 'the', 'good!', 'https:…	negative
535	1.29434E+18	2020-08-14T18:31:01.000Z		48	{'neg': 0.0, 'neu': 0.861, 'pos': 0.139, 'compound': 0.7269}	0.7269	Positive	['yeah,', 'and', 'remember', 'that', 'human', 'reliability', 'is', 'about', 'as', 'good', 'as', 'the', 'ofqual', 'algorithm.', '(fig', '7.25', 'on', 'p81', 'of', 'the', 'big', 'report', 'from', 'memory.)', 'exams', 'may', 'or', 'may', 'not', 'measure', 'what', 'they', 'purport', 'to', 'but', 'they', 'are', 'definitely', 'not', 'as', 'reliable', 'a', 'measure', 'as', 'they', 'are', 'treated.']	trust
536	1.29434E+18	2020-08-14T18:30:40.000Z		34	{'neg': 0.1, 'neu': 0.752, 'pos': 0.147, 'compound': 0.4003}	0.4003	Positive	['in', 'light', 'of', 'the', 'algorithm', 'downgrading', 'the', 'grades', 'of', 'many', 'hard', 'working', 'students,', 'denting', 'their', 'dreams,', 'please', 'sign', 'https://t.co/pdsbesrk0n', 'to', 'review', 'decision', 'to', 'use', 'questionable', 'data', 'to', 'calculate', 'exam', 'grades!', '#examshambles']	positive
537	1.29434E+18	2020-08-14T18:29:35.000Z		36	{'neg': 0.224, 'neu': 0.715, 'pos': 0.061, 'compound': -0.8197}	-0.8197	Negative	['retired', 'teacher', 'who', 'worked', 'in', 'deprived', 'and', 'affluent', 'areas', 'in', 'wales', '-', 'so', 'annoyed', 'at', 'the', 'blatant', '�favouritism�', 'this', 'algorithm', 'has', 'promoted.', 'heartbreaking', 'for', 'the', 'pupils,', 'staff', 'and', 'families.', 'wales', 'is', 'labour', 'led', 'so', 'waiting', 'for', 'developments!!!']	positive
538	1.29434E+18	2020-08-14T18:27:38.000Z		46	{'neg': 0.0, 'neu': 1.0, 'pos': 0.0, 'compound': 0.0}	0	Neutral	['hi', 'helen,', 'you', 'said', '"nearly', 'two', 'in', 'five', '(39.1%)', 'pupils', 'in', 'the', 'country', 'saw', 'their', 'a-level', 'grades', 'downgraded"', '-', 'my', 'understanding', 'was', 'that', '39.1%', 'of', 'grades', 'were', 'downgraded;', 'thus,', 'on', 'average,', 'every', 'student', 'will', 'have', 'had', 'an', 'a-level', 'downgraded?', 'https://t.co/cs3ascxhpy']	trust
539	1.29434E+18	2020-08-14T18:27:38.000Z		46	{'neg': 0.0, 'neu': 1.0, 'pos': 0.0, 'compound': 0.0}	0	Neutral	['hi', 'helen,', 'you', 'said', '"nearly', 'two', 'in', 'five', '(39.1%)', 'pupils', 'in', 'the', 'country', 'saw', 'their', 'a-level', 'grades', 'downgraded"', '-', 'my', 'understanding', 'was', 'that', '39.1%', 'of', 'grades', 'were', 'downgraded;', 'thus,', 'on', 'average,', 'every', 'student', 'will', 'have', 'had', 'an', 'a-level', 'downgraded?', 'https://t.co/cs3ascxhpy']	trust
540	1.29434E+18	2020-08-14T18:27:36.000Z		50	{'neg': 0.104, 'neu': 0.738, 'pos': 0.158, 'compound': 0.4767}	0.4767	Positive	['this', 'roiling', 'bugger-up', 'with', 'a-levels', 'is', 'cruel', 'in', 'two', 'complementary', 'ways.', 'a', 'lot', 'of', "people's", 'dreams', 'have', 'been', 'shredded', 'by', '"the', 'algorithm"', 'taking', 'away', 'grades', 'they', 'should', 'have', 'earned,', 'and', 'another', 'lot', 'of', 'people', 'are', 'tweeting', 'their', 'pride', 'and', 'delight', 'about', 'grades', 'that', 'must', …	positive
541	1.29434E+18	2020-08-14T18:26:57.000Z		15	{'neg': 0.242, 'neu': 0.758, 'pos': 0.0, 'compound': -0.4939}	-0.4939	Negative	["'punishment", 'by', "statistics':", 'the', 'father', 'who', 'foresaw', 'a-level', 'algorithm', 'flaws', 'https://t.co/cp50seyw2k']	trust
542	1.29434E+18	2020-08-14T18:26:57.000Z		15	{'neg': 0.242, 'neu': 0.758, 'pos': 0.0, 'compound': -0.4939}	-0.4939	Negative	["'punishment", 'by', "statistics':", 'the', 'father', 'who', 'foresaw', 'a-level', 'algorithm', 'flaws', 'https://t.co/cp50seyw2k']	trust
543	1.29434E+18	2020-08-14T18:26:20.000Z		15	{'neg': 0.0, 'neu': 1.0, 'pos': 0.0, 'compound': 0.0}	0	Neutral	['a-levels:', 'peter', 'weir', 'asked', 'to', "'produce", "homework'", 'on', 'grading', 'algorithm', 'https://t.co/ciindxbfmf']	fear
544	1.29434E+18	2020-08-14T18:26:06.000Z		41	{'neg': 0.098, 'neu': 0.676, 'pos': 0.226, 'compound': 0.7667}	0.7667	Positive	['we', 'need', 'to', 'see', 'the', 'colleges', '/', 'universities', 'take', 'the', 'high', 'ground', 'in', 'this', 'biased', 'and', 'very', 'poorly', 'thought', 'through', 'govt', 'decision', 'to', 'use', 'ofqual�s', 'inadequate', 'algorithm.', 'take', 'the', 'initiative,', 'honour', 'your', 'original', 'offers,', 'give', 'these', 'young', 'people', 'hope,', 'and', 'opportunity.']	anticipation
545	1.29434E+18	2020-08-14T18:24:54.000Z		53	{'neg': 0.226, 'neu': 0.774, 'pos': 0.0, 'compound': -0.875}	-0.875	Negative	['i', 'cannot', 'believe', 'this', 'a-level', 'algorithm', 'and', 'how', 'it', 'uses', 'a', 'school�s', 'previous', 'results', 'to', 'predict', 'a', 'student�s', 'results!', 'absolutely', 'outrageous.', 'as', 'a', 'medical', 'graduate', 'from', 'a', 'poor', 'performing', 'school,', 'i', 'would', 'not', 'have', 'faired', 'well..', 'i�m', 'sorry', 'to', 'every', 'student', 'that', 'missed', 'out', …	trust
546	1.29434E+18	2020-08-14T18:24:42.000Z		21	{'neg': 0.347, 'neu': 0.381, 'pos': 0.271, 'compound': -0.4215}	-0.4215	Negative	['but', 'with', 'the', 'greatest', 'respect', 'you', 'flunked', 'your', 'a', 'levels...amy', "didn't.", 'she', 'has', 'been', 'failed', 'by', 'a', 'flawed', 'algorithm.']	trust
547	1.29434E+18	2020-08-14T18:24:41.000Z		15	{'neg': 0.242, 'neu': 0.758, 'pos': 0.0, 'compound': -0.4939}	-0.4939	Negative	["'punishment", 'by', "statistics':", 'the', 'father', 'who', 'foresaw', 'a-level', 'algorithm', 'flaws', 'https://t.co/0plf1rpvna']	trust
548	1.29434E+18	2020-08-14T18:24:41.000Z		15	{'neg': 0.242, 'neu': 0.758, 'pos': 0.0, 'compound': -0.4939}	-0.4939	Negative	["'punishment", 'by', "statistics':", 'the', 'father', 'who', 'foresaw', 'a-level', 'algorithm', 'flaws', 'https://t.co/0plf1rpvna']	trust
549	1.29434E+18	2020-08-14T18:24:11.000Z		37	{'neg': 0.054, 'neu': 0.832, 'pos': 0.115, 'compound': 0.3572}	0.3572	Positive	['modular', 'a', 'levels', 'more', 'fit', 'for', 'purpose', 'for', 'a', 'modern', 'world,', 'gove', 'just', 'wanted', 'the', 'old', 'fashioned', 'one', 'off', 'exams.', 'and', 'of', 'course,', 'modular', 'a', 's', 'would', 'have', '4', 'terms', 'of', 'propers', 'marks,', 'no', 'guesses,', 'no', 'algorithm']	No emotion
550	1.29434E+18	2020-08-14T18:23:46.000Z		12	{'neg': 0.222, 'neu': 0.486, 'pos': 0.292, 'compound': 0.25}	0.25	Positive	['i', 'love', 'the', 'phrase', '"collective', 'punishment', 'by', 'statistics�.', 'https://t.co/qgzqfrztcs']	fear
551	1.29434E+18	2020-08-14T18:22:14.000Z		12	{'neg': 0.0, 'neu': 1.0, 'pos': 0.0, 'compound': 0.0}	0	Neutral	['was', 'it', 'the', 'exam', 'algorithm', 'that', 'downgraded', 'results', 'https://t.co/ewacraqfkj']	No emotion
552	1.29434E+18	2020-08-14T18:20:36.000Z		34	{'neg': 0.0, 'neu': 0.764, 'pos': 0.236, 'compound': 0.8971}	0.8971	Positive	['absolutely.', 'i', 'guess', 'ofqual', 'is', 'likely', 'to', 'be', 'thrown', 'under', 'the', 'bus,', 'but', 'why', 'did', 'they', 'only', 'publish', 'their', 'technical', 'paper', 'on', 'the', 'algorithm', 'yesterday?', 'they', 'need', 'to', 'do', 'far', 'more', 'to', 'gain', 'trust.']	trust
553	1.29434E+18	2020-08-14T18:20:27.000Z		55	{'neg': 0.0, 'neu': 1.0, 'pos': 0.0, 'compound': 0.0}	0	Neutral	['so', "i've", 'just', 'been', 'told', 'by', 'my', 'teachers', 'that', 'apparently', 'the', 'algorithm', 'used', 'for', 'a', 'levels', 'took', 'account', 'our', 'cohorts', 'gcse', 'performance.', 'but', 'without', 'actually', 'assigning', 'grades', 'to', 'the', 'relevant', 'people.', 'so', 'because', 'not', 'many', 'got', 'as', 'at', 'gcse', 'chem,', 'i', 'got', 'a', 'c', 'at', 'a', 'level.', 'wh…	trust
554	1.29434E+18	2020-08-14T18:19:56.000Z		26	{'neg': 0.104, 'neu': 0.819, 'pos': 0.076, 'compound': -0.1901}	-0.1901	Negative	['"ms', 'witherspoon', 'said', 'she', 'believed', 'independent', 'expertise', 'could', 'have', 'improved', 'the', 'a-level', 'algorithm"', 'but', 'she', "doesn't", 'know', 'because', 'she', 'refused', 'to', 'sign', 'an', 'nda.']	trust
555	1.29434E+18	2020-08-14T18:19:27.000Z		40	{'neg': 0.072, 'neu': 0.862, 'pos': 0.065, 'compound': -0.0772}	-0.0772	Negative	['oxbridge', 'jumping', 'at', 'the', 'opportunity', 'to', 'withdraw', 'their', 'offer', 'to', 'state', 'school', 'kids', 'that', 'have', 'been', 'done', 'wrong', 'by', 'the', 'a-level', 'algorithm', 'when', 'they', 'know', 'of', 'the', 'unfairness', 'discriminatory', 'nature', 'of', 'such', 'algorithm', 'just', 'show', 'their', 'utter', 'hypocrisy.', '#oxbridge']	negative
556	1.29434E+18	2020-08-14T18:18:28.000Z		16	{'neg': 0.181, 'neu': 0.819, 'pos': 0.0, 'compound': -0.4767}	-0.4767	Negative	['i�ll', 'tell', 'you', 'the', 'algorithm', 'they', 'used', 'for', 'a', 'levels', 'if', 'student', '==', 'poor:', 'lower(grade)']	negative
557	1.29434E+18	2020-08-14T18:18:28.000Z		20	{'neg': 0.0, 'neu': 0.763, 'pos': 0.237, 'compound': 0.6808}	0.6808	Positive	['april', '2020', 're.', 'the', 'algorithm', '�the', 'neu', 'will', 'be', 'working', 'with', 'ofqual', 'and', 'awarding', 'organisations', 'to', 'help', 'make', 'that', 'happen�.']	positive
558	1.29434E+18	2020-08-14T18:18:14.000Z		43	{'neg': 0.32, 'neu': 0.68, 'pos': 0.0, 'compound': -0.9545}	-0.9545	Negative	['i', 'must', 'have', 'missed', 'a', 'govt', 'that', 'illegally', 'prorogued', 'parliament,', 'gave', 'pupils', 'a-level', 'results', 'based', 'on', 'an', 'unfair', 'algorithm', 'and', 'presided', 'over', 'one', 'of', 'the', 'worst', 'covid', 'death', 'rates', 'in', 'the', 'world', 'and', 'the', 'worst', 'economy', 'in', 'europe.', 'all', 'in', 'a', 'year.']	anger
559	1.29434E+18	2020-08-14T18:18:00.000Z		52	{'neg': 0.089, 'neu': 0.789, 'pos': 0.122, 'compound': 0.25}	0.25	Positive	['as', 'others', 'have', 'said,', 'publish', 'the', 'a', 'level', 'algorithm', 'so', 'that', 'it', 'can', 'be', 'peer', 'reviewed.', 'if', 'it', 'is', 'good', 'then', ',', 'fine,', 'accept', 'the', 'regrading', 'results.', 'if', 'it', 'is', 'flawed,', 'redo', 'them.', 'this', 'is', "people's", 'futures', 'that', 'we', 'are', 'dealing', 'with', 'here.', 'not', 'willing', 'to', 'publish', 'means', …	trust
560	1.29434E+18	2020-08-14T18:17:45.000Z		42	{'neg': 0.06, 'neu': 0.762, 'pos': 0.179, 'compound': 0.7184}	0.7184	Positive	['wow,', 'oxford�s', 'worcester', 'college', 'will', 'ignore', 'the', 'a-level', 'algorithm', 'and', 'honour', 'all', 'uk', 'offers.', 'i', 'don�t', 'see', 'why', 'more', 'unis', 'don�t', 'do', 'this,', 'given', 'that', 'nothing', 'has', 'changed', 'since', 'the', 'offers', 'were', 'originally', 'made', 'https://t.co/ikbtzle1f9']	negative
561	1.29434E+18	2020-08-14T18:17:31.000Z		21	{'neg': 0.072, 'neu': 0.928, 'pos': 0.0, 'compound': -0.1027}	-0.1027	Negative	['so', 'we', 'had', 'harder', 'gcse�s,', 'algorithm', 'a-levels,', 'i', 'wonder', 'what', 'the', 'government', 'will', 'do', 'to', 'screw', 'up', 'our', 'degrees']	fear
562	1.29434E+18	2020-08-14T18:16:09.000Z		15	{'neg': 0.242, 'neu': 0.758, 'pos': 0.0, 'compound': -0.4939}	-0.4939	Negative	["'punishment", 'by', "statistics':", 'the', 'father', 'who', 'foresaw', 'a-level', 'algorithm', 'flaws', 'https://t.co/3sblo2lctg']	trust
563	1.29434E+18	2020-08-14T18:16:09.000Z		15	{'neg': 0.242, 'neu': 0.758, 'pos': 0.0, 'compound': -0.4939}	-0.4939	Negative	["'punishment", 'by', "statistics':", 'the', 'father', 'who', 'foresaw', 'a-level', 'algorithm', 'flaws', 'https://t.co/3sblo2lctg']	trust
564	1.29434E+18	2020-08-14T18:15:40.000Z		16	{'neg': 0.0, 'neu': 1.0, 'pos': 0.0, 'compound': 0.0}	0	Neutral	['this', '??????', '�punishment', 'by', "statistics':", 'the', 'father', 'who', 'foresaw', 'a-level', 'algorithm', 'flaws', 'https://t.co/d221swq0z1']	trust
565	1.29434E+18	2020-08-14T18:15:40.000Z		16	{'neg': 0.0, 'neu': 1.0, 'pos': 0.0, 'compound': 0.0}	0	Neutral	['this', '??????', '�punishment', 'by', "statistics':", 'the', 'father', 'who', 'foresaw', 'a-level', 'algorithm', 'flaws', 'https://t.co/d221swq0z1']	trust
566	1.29434E+18	2020-08-14T18:15:27.000Z		25	{'neg': 0.209, 'neu': 0.686, 'pos': 0.105, 'compound': -0.4939}	-0.4939	Negative	['the', 'govt', 'who', 'managed', 'to', 'commission', 'a', 'failed', 'covid', 'app', 'turns', 'its', 'hand', 'to', 'an', 'a-level', 'grade', 'algorithm.', 'what', 'could', 'possibly', 'go', 'wrong?', '#c4news']	trust
567	1.29434E+18	2020-08-14T18:15:21.000Z		11	{'neg': 0.0, 'neu': 0.787, 'pos': 0.213, 'compound': 0.4019}	0.4019	Positive	['yes,', 'ofqual', 'would', 'release', 'data', 'to', 'slander', 'their', 'own', '"""predictive"""', 'algorithm']	anger
568	1.29434E+18	2020-08-14T18:14:20.000Z		48	{'neg': 0.141, 'neu': 0.807, 'pos': 0.052, 'compound': -0.5613}	-0.5613	Negative	['imagine', 'using', 'a', 'biased', 'algorithm', 'to', 'lower', 'the', 'grades', 'of', 'working', 'class', 'a-level', 'students', 'and', 'then', 'charging', 'them', '~�100', 'to', 'appeal', 'each', 'grade', 'when', 'they', 'didn�t', 'even', 'get', 'to', 'sit', 'their', 'exams', 'in', 'the', 'first', 'place?', 'imagine', 'trusting', 'this', 'biased', 'algorithm', 'over', 'the', 'students', 'teache…	negative
569	1.29434E+18	2020-08-14T18:12:52.000Z		54	{'neg': 0.114, 'neu': 0.714, 'pos': 0.172, 'compound': 0.5562}	0.5562	Positive	['wow', 'another', 'unbelievable', 'person', '!', 'you', 'screwed', 'up', 'your', 'a', 'levels', 'lady', 'then', 'show', 'off', 'about', 'how', 'specatacular', 'you', 'are.', 'they', 'didn�t', 'screw', 'up', '...an', 'algorithm', 'did', '...', 'a', '�computer', 'says', 'no�', 'approach', 'by', 'the', 'government', 'messed', 'up', 'their', 'futures.', 'shut', 'up', 'just', 'shut', 'up.', 'god', 'a…	negative
570	1.29434E+18	2020-08-14T18:11:24.000Z		35	{'neg': 0.0, 'neu': 1.0, 'pos': 0.0, 'compound': 0.0}	0	Neutral	['ofqual', 'assigned', 'grades.', 'private', 'schools', 'do', '�better�', 'each', 'year.', 'the', 'algorithm', 'is', 'based', 'on', 'previous', 'years', 'so', 'stands', 'to', 'reason', 'this', 'would', 'be', 'seen', 'again.', 'there', 'are', 'still', 'questions', 'to', 'be', 'asked', 'and', 'answered', 'though.']	positive
571	1.29434E+18	2020-08-14T18:10:53.000Z		22	{'neg': 0.084, 'neu': 0.703, 'pos': 0.213, 'compound': 0.5951}	0.5951	Positive	['please', 'ask', 'the', 'goverment', 'to', 'reconsider', 'the', 'a', 'levels', 'algorithm!', 'this', 'keeps', 'education', 'within', 'privileged', 'circles', '!', 'not', 'your', 'constituents', 'in', 'poorer', 'areas', '!!!!!!!']	trust
572	1.29434E+18	2020-08-14T18:10:41.000Z		39	{'neg': 0.05, 'neu': 0.774, 'pos': 0.176, 'compound': 0.722}	0.722	Positive	['well,', 'it�s', 'not', 'seemed', 'to', 'have', 'got', 'light', 'all', 'day,', 'rain', 'brought', 'out', 'loads', 'of', 'slugs', 'and', 'snails', 'in', 'garden,a�', 'level', 'algorithm', 'awful.', 'but', 'macro', 'lens', 'for', 'phone', 'camera', 'still', 'bringing', 'me', 'joy!', 'https://t.co/ca8swk4kq7']	positive
573	1.29434E+18	2020-08-14T18:10:39.000Z		15	{'neg': 0.242, 'neu': 0.758, 'pos': 0.0, 'compound': -0.4939}	-0.4939	Negative	["'punishment", 'by', "statistics':", 'the', 'father', 'who', 'foresaw', 'a-level', 'algorithm', 'flaws', 'https://t.co/ruv6xkw6wq']	trust
574	1.29434E+18	2020-08-14T18:10:39.000Z		15	{'neg': 0.242, 'neu': 0.758, 'pos': 0.0, 'compound': -0.4939}	-0.4939	Negative	["'punishment", 'by', "statistics':", 'the', 'father', 'who', 'foresaw', 'a-level', 'algorithm', 'flaws', 'https://t.co/ruv6xkw6wq']	trust
575	1.29434E+18	2020-08-14T18:09:15.000Z		43	{'neg': 0.135, 'neu': 0.582, 'pos': 0.283, 'compound': 0.7813}	0.7813	Positive	['shocking', 'grades', 'given', 'out', 'to', 'hard', 'working', 'students', 'by', 'algorithm!', 'the', 'students,', 'who', 'have', 'spoken', 'out,', 'have', 'done', 'so', 'with', 'a', 'dignity', '&amp;', 'calmness', 'beyond', 'their', 'years!', 'please', 'sign', 'https://t.co/ds9d0bqsrd', 'to', 'allow', 'free', '&amp;', 'accessible', 'appeals', 'to', 'challenge', 'fake', 'grades']	positive
576	1.29433E+18	2020-08-14T18:08:00.000Z		38	{'neg': 0.198, 'neu': 0.767, 'pos': 0.035, 'compound': -0.6808}	-0.6808	Negative	['no', 'transparency', 'until', "it's", 'too', 'late,', 'lack', 'of', 'disregard', 'to', 'experts', 'who', 'reached', 'out', 'to', 'them', 'and', 'not', 'being', 'able', 'to', 'reduce', 'any', 'bias', 'in', 'their', 'decisions.', "ofqual's", 'grading', 'algorithm', 'is', 'the', 'epitome', 'of', 'this', 'government.']	negative
577	1.29433E+18	2020-08-14T18:07:18.000Z		56	{'neg': 0.192, 'neu': 0.714, 'pos': 0.094, 'compound': -0.8095}	-0.8095	Negative	['but', 'you', 'got', 'the', 'chance', 'to', 'sit', 'your', 'a', 'levels?', 'these', 'people', 'were', 'given', 'grades', 'based', 'on', 'an', 'algorithm', '-', 'teacher�s', 'predictions', 'ignored.', 'yes,', 'a', 'levels', 'don�t', 'dictate', 'your', 'future', 'however', 'so', 'many', 'kids', 'are', 'being', 'denied', 'a', 'place', 'at', 'uni', 'that', 'they�ve', 'worked', 'tirelessly', 'for.', …	negative
578	1.29433E+18	2020-08-14T18:07:17.000Z		15	{'neg': 0.242, 'neu': 0.758, 'pos': 0.0, 'compound': -0.4939}	-0.4939	Negative	["'punishment", 'by', "statistics':", 'the', 'father', 'who', 'foresaw', 'a-level', 'algorithm', 'flaws', 'https://t.co/mig8ok5pip']	trust
579	1.29433E+18	2020-08-14T18:07:17.000Z		15	{'neg': 0.242, 'neu': 0.758, 'pos': 0.0, 'compound': -0.4939}	-0.4939	Negative	["'punishment", 'by', "statistics':", 'the', 'father', 'who', 'foresaw', 'a-level', 'algorithm', 'flaws', 'https://t.co/mig8ok5pip']	trust
580	1.29433E+18	2020-08-14T18:06:58.000Z		23	{'neg': 0.0, 'neu': 0.865, 'pos': 0.135, 'compound': 0.4215}	0.4215	Positive	['hoping', 'uni', 'of', 'cambridge', 'will', 'do', 'all', 'it', 'can', 'to', 'accommodate', 'students', 'shafted', 'by', 'the', 'a-level', 'grades', 'algorithm:', 'https://t.co/avxkrel9mp']	No emotion
581	1.29433E+18	2020-08-14T18:06:26.000Z		25	{'neg': 0.175, 'neu': 0.758, 'pos': 0.067, 'compound': -0.4588}	-0.4588	Negative	['yes', 'marilyn', 'but', 'as', 'you', 'say', 'you', 'messed', 'your', 'a', 'levels', 'up', 'you', 'didn�t', 'get', 'your', 'grades', 'lowered', 'by', '4', 'places', 'by', 'an', 'algorithm']	No emotion
582	1.29433E+18	2020-08-14T18:06:07.000Z		44	{'neg': 0.174, 'neu': 0.699, 'pos': 0.127, 'compound': -0.323}	-0.323	Negative	['do', 'the', 'maths:', 'why', "england's", 'a-level', 'grading', 'system', 'is', 'unfair:', '?', 'so', 'your', 'praised', 'ofqual', 'algorithm', 'is', 'just', 'heavily', 'biased', 'towards', 'the', 'bad', 'grades:', 'something', 'that', 'in', 'germany', 'would', 'be', 'unconstitutional', '&amp;', 'courts', 'would', 'rule', 'in', 'favour', 'of', 'students', 'https://t.co/khycfmciut']	negative
583	1.29433E+18	2020-08-14T18:06:07.000Z		44	{'neg': 0.174, 'neu': 0.699, 'pos': 0.127, 'compound': -0.323}	-0.323	Negative	['do', 'the', 'maths:', 'why', "england's", 'a-level', 'grading', 'system', 'is', 'unfair:', '?', 'so', 'your', 'praised', 'ofqual', 'algorithm', 'is', 'just', 'heavily', 'biased', 'towards', 'the', 'bad', 'grades:', 'something', 'that', 'in', 'germany', 'would', 'be', 'unconstitutional', '&amp;', 'courts', 'would', 'rule', 'in', 'favour', 'of', 'students', 'https://t.co/khycfmciut']	negative
584	1.29433E+18	2020-08-14T18:05:27.000Z		18	{'neg': 0.516, 'neu': 0.484, 'pos': 0.0, 'compound': -0.931}	-0.931	Negative	['absolutely', 'it�s', 'devastating', 'and', 'unfair', 'for', 'so', 'many', 'kids', 'having', 'their', 'futures', 'ruined', 'by', 'this', 'flawed', 'algorithm']	anger
585	1.29433E+18	2020-08-14T18:04:43.000Z		15	{'neg': 0.242, 'neu': 0.758, 'pos': 0.0, 'compound': -0.4939}	-0.4939	Negative	["'punishment", 'by', "statistics':", 'the', 'father', 'who', 'foresaw', 'a-level', 'algorithm', 'flaws', 'https://t.co/kz0asiupk1']	trust
586	1.29433E+18	2020-08-14T18:04:43.000Z		15	{'neg': 0.242, 'neu': 0.758, 'pos': 0.0, 'compound': -0.4939}	-0.4939	Negative	["'punishment", 'by', "statistics':", 'the', 'father', 'who', 'foresaw', 'a-level', 'algorithm', 'flaws', 'https://t.co/kz0asiupk1']	trust
587	1.29433E+18	2020-08-14T18:04:40.000Z		15	{'neg': 0.242, 'neu': 0.758, 'pos': 0.0, 'compound': -0.4939}	-0.4939	Negative	["'punishment", 'by', "statistics':", 'the', 'father', 'who', 'foresaw', 'a-level', 'algorithm', 'flaws', 'https://t.co/bay0js2qmp']	trust
588	1.29433E+18	2020-08-14T18:04:40.000Z		15	{'neg': 0.242, 'neu': 0.758, 'pos': 0.0, 'compound': -0.4939}	-0.4939	Negative	["'punishment", 'by', "statistics':", 'the', 'father', 'who', 'foresaw', 'a-level', 'algorithm', 'flaws', 'https://t.co/bay0js2qmp']	trust
589	1.29433E+18	2020-08-14T18:04:26.000Z		35	{'neg': 0.125, 'neu': 0.767, 'pos': 0.107, 'compound': -0.1779}	-0.1779	Negative	['from', 'my', 'understanding', 'the', 'process', 'of', 'teachers', 'assessing', 'and', 'ofqual', 'moderating', 'was', 'agreed', 'by', 'unions.', 'what', 'wasn�t', 'agreed', 'was', 'a', 'rushed', 'and', 'error', 'prone', 'algorithm', 'that', 'disproportionately', 'downgraded', 'result', 'of', 'kids', 'from', 'lower', 'ses']	trust
590	1.29433E+18	2020-08-14T18:02:58.000Z		15	{'neg': 0.139, 'neu': 0.679, 'pos': 0.182, 'compound': 0.1754}	0.1754	Positive	['wow', 'i', 'thought', "hinge's", 'algorithm', 'was', 'bad,', 'but', 'this', 'a-level', 'results', 'algorithm???', 'atrocious.']	anger
591	1.29433E+18	2020-08-14T18:02:02.000Z		38	{'neg': 0.265, 'neu': 0.735, 'pos': 0.0, 'compound': -0.8779}	-0.8779	Negative	['a', 'furious', 'a-level', 'student', 'has', 'told', 'the', 'a-level', 'results', 'fiasco', 'has', '"ruined', "people's", 'lives"', 'thousands', 'of', 'students', 'were', 'left', 'gutted', 'after', 'their', 'a-levels', 'were', 'downgraded', 'by', 'a', 'government', 'algorithm', '#alevelresults', 'https://t.co/d9oshese1y']	negative
592	1.29433E+18	2020-08-14T18:02:02.000Z		38	{'neg': 0.265, 'neu': 0.735, 'pos': 0.0, 'compound': -0.8779}	-0.8779	Negative	['a', 'furious', 'a-level', 'student', 'has', 'told', 'the', 'a-level', 'results', 'fiasco', 'has', '"ruined', "people's", 'lives"', 'thousands', 'of', 'students', 'were', 'left', 'gutted', 'after', 'their', 'a-levels', 'were', 'downgraded', 'by', 'a', 'government', 'algorithm', '#alevelresults', 'https://t.co/d9oshese1y']	negative
593	1.29433E+18	2020-08-14T18:01:43.000Z		15	{'neg': 0.242, 'neu': 0.758, 'pos': 0.0, 'compound': -0.4939}	-0.4939	Negative	["'punishment", 'by', "statistics':", 'the', 'father', 'who', 'foresaw', 'a-level', 'algorithm', 'flaws', 'https://t.co/zurpjvphgr']	trust
594	1.29433E+18	2020-08-14T18:01:43.000Z		15	{'neg': 0.242, 'neu': 0.758, 'pos': 0.0, 'compound': -0.4939}	-0.4939	Negative	["'punishment", 'by', "statistics':", 'the', 'father', 'who', 'foresaw', 'a-level', 'algorithm', 'flaws', 'https://t.co/zurpjvphgr']	trust
595	1.29433E+18	2020-08-14T18:01:28.000Z		30	{'neg': 0.0, 'neu': 0.72, 'pos': 0.28, 'compound': 0.8536}	0.8536	Positive	['worcester', 'college', 'shows', 'the', 'middle', 'finger', 'to', "boris'", '"very', 'robust"', 'algorithm:', 'bbc', 'news', '-', 'a-levels:', 'worcester', 'college', "'will", 'honour', "offers'", 'despite', 'results', 'https://t.co/o0clys204e', 'more', 'of', 'this,', 'please.']	positive
596	1.29433E+18	2020-08-14T18:01:19.000Z		16	{'neg': 0.0, 'neu': 1.0, 'pos': 0.0, 'compound': 0.0}	0	Neutral	['who', 'developed', 'the', 'algorithm?', 'i', 'understood', 'it', 'was', 'ofqual', 'in', 'collaboration', 'with', 'teacher', 'unions,', 'not', 'tories.']	trust
597	1.29433E+18	2020-08-14T18:01:14.000Z		50	{'neg': 0.124, 'neu': 0.775, 'pos': 0.101, 'compound': -0.296}	-0.296	Negative	['the', 'more', 'i', 'see', 'about', 'the', 'a-level', 'results', 'injustices,', 'the', 'angrier', 'i', 'get.', 'the', 'blatant', 'classism', 'is', 'beyond', 'disgusting.', 'when', 'you', 'look', 'into', 'the', 'algorithm,', 'it�s', 'basically', 'capping', 'a', 'students', 'ability', 'to', 'their', 'school', 'and', 'their', 'area.', 'if', 'you�re', 'in', 'a', 'private', 'school', 'you�re', 'laugh…	anger
598	1.29433E+18	2020-08-14T18:01:05.000Z		37	{'neg': 0.0, 'neu': 1.0, 'pos': 0.0, 'compound': 0.0}	0	Neutral	["don't", 'just', 'get', 'hung', 'up', 'on', 'the', 'a-level', 'shitshow', 'algorithm:', 'if', 'the', 'grading', 'decisions', 'were', 'completely', 'automated', 'then', 'students', 'would', 'have', 'some', 'protections', 'under', 'gdpr', '(aka', 'dpa18).', 'there', 'are', 'actual', 'people', 'approving', 'these', 'decisions', 'too.']	positive
599	1.29433E+18	2020-08-14T18:00:32.000Z		42	{'neg': 0.239, 'neu': 0.651, 'pos': 0.11, 'compound': -0.7891}	-0.7891	Negative	['the', 'fiasco', 'over', 'a-level', 'results', 'could', 'be', 'the', 'tories', 'version', 'of', 'the', 'libdems', 'tuition', 'fee', 'debacle.', 'you', 'must', 'keep', 'fighting', 'for', 'a', 'fair', 'outcome', 'for', 'the', 'thousands', 'of', 'students', 'who', 'have', 'been', 'treated', 'unfairly,', 'rich', 'or', 'poor.', 'the', 'algorithm', 'was', 'flawed!!!']	negative
600	1.29433E+18	2020-08-14T18:00:04.000Z		31	{'neg': 0.11, 'neu': 0.89, 'pos': 0.0, 'compound': -0.4939}	-0.4939	Negative	["'punishment", 'by', "statistics':", 'the', 'father', 'who', 'foresaw', 'a-level', 'algorithm', 'flaws', 'https://t.co/xsd6zahxbf', '"he', 'repeatedly', 'sent', 'emails', 'to', 'ofqual', 'only', 'to', 'receive', 'a', 'stock', 'reply"', 'why', 'was', 'nobody', 'listening?']	trust
601	1.29433E+18	2020-08-14T18:00:04.000Z		31	{'neg': 0.11, 'neu': 0.89, 'pos': 0.0, 'compound': -0.4939}	-0.4939	Negative	["'punishment", 'by', "statistics':", 'the', 'father', 'who', 'foresaw', 'a-level', 'algorithm', 'flaws', 'https://t.co/xsd6zahxbf', '"he', 'repeatedly', 'sent', 'emails', 'to', 'ofqual', 'only', 'to', 'receive', 'a', 'stock', 'reply"', 'why', 'was', 'nobody', 'listening?']	trust
602	1.29433E+18	2020-08-14T18:00:04.000Z		31	{'neg': 0.11, 'neu': 0.89, 'pos': 0.0, 'compound': -0.4939}	-0.4939	Negative	["'punishment", 'by', "statistics':", 'the', 'father', 'who', 'foresaw', 'a-level', 'algorithm', 'flaws', 'https://t.co/xsd6zahxbf', '"he', 'repeatedly', 'sent', 'emails', 'to', 'ofqual', 'only', 'to', 'receive', 'a', 'stock', 'reply"', 'why', 'was', 'nobody', 'listening?']	trust
603	1.29433E+18	2020-08-14T17:59:31.000Z		26	{'neg': 0.094, 'neu': 0.755, 'pos': 0.151, 'compound': 0.128}	0.128	Positive	['this', 'entire', 'thread', 'on', 'how', 'the', 'a', 'level', 'algorithm', 'works', 'to', 'mess', 'up', 'so', 'many', 'students', 'results', 'is', 'well', 'worth', 'your', 'time', 'https://t.co/mrflbapw6y']	positive
604	1.29433E+18	2020-08-14T17:58:44.000Z		20	{'neg': 0.382, 'neu': 0.528, 'pos': 0.09, 'compound': -0.8862}	-0.8862	Negative	['i', 'hope', 'that', 'with', 'all', 'this', 'shitty', 'a', 'level', '"algorithm"', 'bullshit', 'the', 'future', 'generation', 'will', 'vote', 'out', 'those', 'torrie', 'cunts', '??']	trust
605	1.29433E+18	2020-08-14T17:58:44.000Z		31	{'neg': 0.0, 'neu': 0.91, 'pos': 0.09, 'compound': 0.4329}	0.4329	Positive	['so', 'there', "isn't", 'an', 'algorithm', 'applied', 'to', 'results', 'en', 'masse', 'according', 'to', 'what', 'have', 'told', 'you?', 'this', 'seems', 'like', 'an', 'obvious', 'lie.', 'how', 'have', 'you', 'confirmed', 'the', 'veracity', 'of', 'it?']	trust
606	1.29433E+18	2020-08-14T17:58:21.000Z		17	{'neg': 0.211, 'neu': 0.789, 'pos': 0.0, 'compound': -0.4939}	-0.4939	Negative	["'punishment", 'by', "statistics':", 'the', 'father', 'who', 'foresaw', 'a-level', 'algorithm', 'flaws', 'https://t.co/01utwpd7bd', 'the', 'guardian']	trust
607	1.29433E+18	2020-08-14T17:58:21.000Z		17	{'neg': 0.211, 'neu': 0.789, 'pos': 0.0, 'compound': -0.4939}	-0.4939	Negative	["'punishment", 'by', "statistics':", 'the', 'father', 'who', 'foresaw', 'a-level', 'algorithm', 'flaws', 'https://t.co/01utwpd7bd', 'the', 'guardian']	trust
608	1.29433E+18	2020-08-14T17:58:20.000Z		24	{'neg': 0.062, 'neu': 0.736, 'pos': 0.202, 'compound': 0.6808}	0.6808	Positive	['i', 'missed', 'this', 'earlier', 'and', 'have', 'been', 'busy', 'all', 'day', 'but', 'this', 'is', 'brilliant', '(ht', 'for', 'pointing', 'this', 'one', 'out)', 'https://t.co/yqnobk2ehd']	trust
609	1.29433E+18	2020-08-14T17:58:16.000Z		17	{'neg': 0.211, 'neu': 0.789, 'pos': 0.0, 'compound': -0.4939}	-0.4939	Negative	["'punishment", 'by', "statistics':", 'the', 'father', 'who', 'foresaw', 'a-level', 'algorithm', 'flaws', 'https://t.co/phpuff0wpm', 'the', 'guardian']	trust
610	1.29433E+18	2020-08-14T17:58:16.000Z		17	{'neg': 0.211, 'neu': 0.789, 'pos': 0.0, 'compound': -0.4939}	-0.4939	Negative	["'punishment", 'by', "statistics':", 'the', 'father', 'who', 'foresaw', 'a-level', 'algorithm', 'flaws', 'https://t.co/phpuff0wpm', 'the', 'guardian']	trust
611	1.29433E+18	2020-08-14T17:57:51.000Z		33	{'neg': 0.0, 'neu': 0.833, 'pos': 0.167, 'compound': 0.7209}	0.7209	Positive	['sometimes', 'in', 'life', 'you', 'just', 'need', 'to', 'do', 'the', 'right', 'thing.', 'covid19', 'has', 'taken', 'away', 'so', 'much', 'hope', 'for', 'our', 'young', 'kids', 'let�s', 'not', 'destroy', 'this', 'completely', 'by', 'an', 'algorithm.', '#gcse2020', '#dotherightthing']	positive
612	1.29433E+18	2020-08-14T17:57:48.000Z		23	{'neg': 0.097, 'neu': 0.903, 'pos': 0.0, 'compound': -0.2617}	-0.2617	Negative	['a-levels:', 'calls', 'to', 'scrap', "'flawed'", 'algorithm', 'used', 'for', 'results', '-', 'but', 'watchdog', 'says', 'some', 'students', 'given', "'implausibly'", 'high', 'grades', 'https://t.co/5b6xqrwtss']	trust
613	1.29433E+18	2020-08-14T17:57:48.000Z		23	{'neg': 0.097, 'neu': 0.903, 'pos': 0.0, 'compound': -0.2617}	-0.2617	Negative	['a-levels:', 'calls', 'to', 'scrap', "'flawed'", 'algorithm', 'used', 'for', 'results', '-', 'but', 'watchdog', 'says', 'some', 'students', 'given', "'implausibly'", 'high', 'grades', 'https://t.co/5b6xqrwtss']	trust
614	1.29433E+18	2020-08-14T17:56:09.000Z		40	{'neg': 0.099, 'neu': 0.734, 'pos': 0.167, 'compound': 0.4664}	0.4664	Positive	['�only', '8,173', 'estranged', 'students', '�', 'who,', 'like', 'myself,', 'have', 'no', 'parental', 'support', 'or', 'are', 'supported', 'by', 'social', 'services', '�', 'are', 'enrolled', 'in', 'university', 'this', 'academic', 'year.', 'who', 'do', 'we', 'have', 'now', 'to', 'help', 'us', 'fix', 'our', 'future?�', 'https://t.co/k2k7avbkmg']	positive
615	1.29433E+18	2020-08-14T17:55:39.000Z		17	{'neg': 0.172, 'neu': 0.828, 'pos': 0.0, 'compound': -0.4019}	-0.4019	Negative	['shocking', 'explanation', 'of', 'the', 'realities', 'of', 'the', 'algorithm', 'used', 'by', 'ofqual', '#examshambles', '#alevels2020', 'https://t.co/j1hcvuxskp']	No emotion
616	1.29433E+18	2020-08-14T17:54:24.000Z		11	{'neg': 0.0, 'neu': 0.781, 'pos': 0.219, 'compound': 0.4215}	0.4215	Positive	['exactly', 'right,', 'the', 'algorithm', 'favours', 'classes', 'of', 'less', 'than', '6', 'most.']	No emotion
617	1.29433E+18	2020-08-14T17:53:44.000Z		49	{'neg': 0.2, 'neu': 0.616, 'pos': 0.183, 'compound': -0.2585}	-0.2585	Negative	["i'm", 'the', 'only', 'one', 'of', 'my', 'friends', 'who', "hasn't", 'had', 'my', 'a', 'levels', 'downgraded.', 'i', 'got', 'lucky.', 'two', 'of', 'my', 'friends', 'got', 'rejected', 'from', 'their', 'dream', 'university,', 'just', 'because', "ofqual's", 'algorithm', 'views', 'students', 'from', 'poorer', 'socioeconomic', 'backgrounds', 'as', 'less', 'able.', "it's", 'unfair,', 'classist', 'and'…	negative
618	1.29433E+18	2020-08-14T17:53:44.000Z		49	{'neg': 0.2, 'neu': 0.616, 'pos': 0.183, 'compound': -0.2585}	-0.2585	Negative	["i'm", 'the', 'only', 'one', 'of', 'my', 'friends', 'who', "hasn't", 'had', 'my', 'a', 'levels', 'downgraded.', 'i', 'got', 'lucky.', 'two', 'of', 'my', 'friends', 'got', 'rejected', 'from', 'their', 'dream', 'university,', 'just', 'because', "ofqual's", 'algorithm', 'views', 'students', 'from', 'poorer', 'socioeconomic', 'backgrounds', 'as', 'less', 'able.', "it's", 'unfair,', 'classist', 'and'…	negative
619	1.29433E+18	2020-08-14T17:53:12.000Z		20	{'neg': 0.0, 'neu': 1.0, 'pos': 0.0, 'compound': 0.0}	0	Neutral	['breaking:', 'due', 'to', 'the', 'dfe', '&amp;', 'ofqual�s', 'algorithm,', '80s', 'band', 'abc', 'are', 'now', 'known', 'as', 'bcd.', '#alevelresults', '#alevelprotests', '#alevels2020']	No emotion
620	1.29433E+18	2020-08-14T17:53:06.000Z		51	{'neg': 0.052, 'neu': 0.854, 'pos': 0.094, 'compound': 0.4906}	0.4906	Positive	["ofqual's", 'algorithm', 'sounds', 'v.', 'fishy.', 'one', 'can', 'imagine', 'extra', 'things', 'they', '*could*', 'have', 'done', 'to', 'mitigate', 'the', 'individual', 'injustices', 'their', 'model', 'was', 'inevitably', 'going', 'to', 'produce.', 'but', 'it', "doesn't", 'sound', 'like', 'they', 'did', 'them.', 'and', 'the', 'opacity', 'must', 'greatly', 'lessen', 'any', 'confidence', 'in', 'th…	positive
621	1.29433E+18	2020-08-14T17:52:35.000Z		44	{'neg': 0.194, 'neu': 0.749, 'pos': 0.058, 'compound': -0.7476}	-0.7476	Negative	['2', 'million', 'gcse', 'centre-assessed', 'grades', 'are', 'to', 'be', 'downgraded', 'with', 'disadvantaged', 'pupils', 'even', 'worse', 'hit', 'than', 'in', 'the', 'a-levels', 'debacle,', 'leading', 'researchers', 'suggest.', 'how', 'many', 'of', 'these', 'pupils', 'will', 'have', 'their', 'post-16', 'dreams', 'denied', 'by', 'an', '?', 'algorithm?', 'https://t.co/dr9sechfo0']	negative
622	1.29433E+18	2020-08-14T17:52:29.000Z		51	{'neg': 0.05, 'neu': 0.882, 'pos': 0.068, 'compound': 0.2516}	0.2516	Positive	['the', 'a', 'level', 'algorithm', 'issue', 'is', 'a', 'perfect', 'example', 'of', 'why', 'our', 'current', 'schooling', 'system', 'does', 'not', 'work', 'in', 'the', 'slightest.', 'for', 'everything', 'to', 'fall', 'apart', 'based', 'on', 'an', 'exam', 'is', 'incredibly', 'worrying.', 'grades', 'should', 'be', 'given', 'based', 'on', 'a', "person's", 'understanding', 'and', 'not', 'just', 'an', …	trust
623	1.29433E+18	2020-08-14T17:52:08.000Z		19	{'neg': 0.278, 'neu': 0.722, 'pos': 0.0, 'compound': -0.6124}	-0.6124	Negative	['labour', 'is', 'demanding', 'ministers', 'ditch', 'a', '"flawed"', 'algorithm', 'used', 'for', 'a-level', 'results', 'in', 'england', 'https://t.co/lm6jj79xnh']	negative
624	1.29433E+18	2020-08-14T17:52:08.000Z		19	{'neg': 0.278, 'neu': 0.722, 'pos': 0.0, 'compound': -0.6124}	-0.6124	Negative	['labour', 'is', 'demanding', 'ministers', 'ditch', 'a', '"flawed"', 'algorithm', 'used', 'for', 'a-level', 'results', 'in', 'england', 'https://t.co/lm6jj79xnh']	negative
625	1.29433E+18	2020-08-14T17:51:44.000Z		33	{'neg': 0.169, 'neu': 0.831, 'pos': 0.0, 'compound': -0.6705}	-0.6705	Negative	['missed', 'most', 'of', "rachel's", 'show.', 'how', 'does', "rachel's", 'kids', 'who', 'might', 'likely', 'have', 'done', 'their', 'gcses', 'or', "'a'", 'levels', 'feel', 'about', 'uncle', "boris's", 'failed', "algorithm's", 'policy', 'on', "'a'", 'levels?']	trust
626	1.29433E+18	2020-08-14T17:51:36.000Z		48	{'neg': 0.0, 'neu': 0.934, 'pos': 0.066, 'compound': 0.4696}	0.4696	Positive	['ofqual', "didn't", 'use', 'an', 'actual', 'statistics', 'body', 'because', 'the', 'one', 'that', 'offered', 'help', 'were', 'asked', 'to', 'sign', 'an', 'nda...', 'so', 'they', "can't", 'talk', 'about', 'how', 'the', 'algorithm', 'works...', 'for', '5', 'year...', 'just', 'to', 'hold', 'over', 'until', 'the', 'next', 'general', 'election', '??', '#examshambles', '#alevelresults', 'https://t.co/…	positive
627	1.29433E+18	2020-08-14T17:50:27.000Z		47	{'neg': 0.156, 'neu': 0.746, 'pos': 0.098, 'compound': -0.5095}	-0.5095	Negative	['feel', 'terrible', 'for', 'the', 'kids', 'downgraded', 'on', 'their', 'a', 'levels', 'by', 'an', 'untried', 'algorithm', 'system,', 'and', 'not', 'based', 'on', 'their', 'performance', 'or', 'predicted', 'grades.', 'they', 'have', 'had', 'a', 'desperate', 'summer', 'and', 'their', 'future', 'prospects', 'already', 'blighted', 'by', 'an', 'economy', 'in', 'free', 'fall.', 'it', 'does', 'seem', '…	negative
628	1.29433E+18	2020-08-14T17:50:19.000Z		35	{'neg': 0.128, 'neu': 0.635, 'pos': 0.237, 'compound': 0.6685}	0.6685	Positive	['interestingly,', 'offered', 'have', 'their', 'experts', 'oversee', 'the', 'algorithm', 'but', 'would', 'only', 'be', 'allowed', 'to', 'help', 'if', 'they', 'signed', 'non-disclosure', 'agreement.', "doesn't", 'sound', 'like', 'robust', 'transparent', 'policymaking', '.', '#alevelresults2020', '#gcse2020', '#gcses2020', 'https://t.co/zqcwzgokb3']	positive
629	1.29433E+18	2020-08-14T17:49:46.000Z		49	{'neg': 0.112, 'neu': 0.82, 'pos': 0.068, 'compound': -0.539}	-0.539	Negative	['the', 'a', 'level', 'debacle', 'is', 'the', 'most', 'profound', 'injustice', '-', 'my', 'son', 'as', 'lost', 'his', 'russell', 'group', 'places', 'based', 'upon', 'algorithm.', 'i', 'won�t', 'asked', 'you', 'to', 'comment', 'as', 'the', 'nut', 'and', 'nha', 'are', 'challenging', 'the', 'legality', 'and', 'fairness', 'via', 'ofqual', '-', 'are', 'you', 'helping', 'me', 'as', 'one', 'of', 'you', …	negative
630	1.29433E+18	2020-08-14T17:49:39.000Z		13	{'neg': 0.0, 'neu': 0.756, 'pos': 0.244, 'compound': 0.4404}	0.4404	Positive	['a', 'good', 'explainer', 'from', 'on', 'the', 'a', 'level', 'algorithm', 'https://t.co/ac8ah7aztt']	trust
631	1.29433E+18	2020-08-14T17:49:34.000Z		55	{'neg': 0.054, 'neu': 0.893, 'pos': 0.052, 'compound': -0.0276}	-0.0276	Neutral	['it�s', 'really', 'interesting', 'to', 'see', 'all', 'tweets', 'ripping', 'a-level', 'results', 'and', 'algorithm', 'to', 'pieces.', 'why', 'would', 'you', 'come', 'up', 'with', 'some', 'bs', 'algorithm', 'and', 'try', 'and', 'pass', 'it', 'off', 'as', '�accurate�', 'to', 'a', 'load', 'of', 'academics', 'and', 'teachers.', 'finding', 'all', 'the', 'ways', 'in', 'which', 'your', 'work', 'is', 'fl…	positive
632	1.29433E+18	2020-08-14T17:49:28.000Z		15	{'neg': 0.242, 'neu': 0.758, 'pos': 0.0, 'compound': -0.4939}	-0.4939	Negative	["'punishment", 'by', "statistics':", 'the', 'father', 'who', 'foresaw', 'a-level', 'algorithm', 'flaws', 'https://t.co/bsha1ywyty']	trust
633	1.29433E+18	2020-08-14T17:49:28.000Z		15	{'neg': 0.242, 'neu': 0.758, 'pos': 0.0, 'compound': -0.4939}	-0.4939	Negative	["'punishment", 'by', "statistics':", 'the', 'father', 'who', 'foresaw', 'a-level', 'algorithm', 'flaws', 'https://t.co/bsha1ywyty']	trust
634	1.29433E+18	2020-08-14T17:49:23.000Z		17	{'neg': 0.211, 'neu': 0.789, 'pos': 0.0, 'compound': -0.4939}	-0.4939	Negative	["'punishment", 'by', "statistics':", 'the', 'father', 'who', 'foresaw', 'a-level', 'algorithm', 'flaws.', '#alevels2020', '#examresults', 'https://t.co/excprusaez']	trust
635	1.29433E+18	2020-08-14T17:49:23.000Z		17	{'neg': 0.211, 'neu': 0.789, 'pos': 0.0, 'compound': -0.4939}	-0.4939	Negative	["'punishment", 'by', "statistics':", 'the', 'father', 'who', 'foresaw', 'a-level', 'algorithm', 'flaws.', '#alevels2020', '#examresults', 'https://t.co/excprusaez']	trust
636	1.29433E+18	2020-08-14T17:48:43.000Z		51	{'neg': 0.063, 'neu': 0.879, 'pos': 0.059, 'compound': -0.0516}	-0.0516	Negative	['thankfully,', 'skynet', "didn't", 'actually', 'become', 'self-aware', 'at', '2:14', 'a.m', 'edt', 'on', '29', 'aug', '1997.', 'however,', 'at', '8.00am', 'gmt', 'on', 'august', '13', '2020,', 'teachers', 'and', 'students', 'were', 'forced', 'to', 'yield', 'to', "#ofqual's", '#alevel', 'algorithm.', 'if', 'we', 'let', 'this', 'pass,', 'who', 'and', "what's", 'next?', '#computersaysno', '#riseoft…	fear
637	1.29433E+18	2020-08-14T17:48:08.000Z		31	{'neg': 0.204, 'neu': 0.796, 'pos': 0.0, 'compound': -0.7096}	-0.7096	Negative	['ofqual�s', 'algorithm', 'has', 'caused', 'dismay', 'and', 'an', 'analysis', 'of', 'its', 'method', 'shows', 'the', 'reason.', 'do', 'the', 'maths:', 'why', "england's", 'a-level', 'grading', 'system', 'is', 'unfair.', 'https://t.co/9waaefligt']	anger
638	1.29433E+18	2020-08-14T17:48:08.000Z		31	{'neg': 0.204, 'neu': 0.796, 'pos': 0.0, 'compound': -0.7096}	-0.7096	Negative	['ofqual�s', 'algorithm', 'has', 'caused', 'dismay', 'and', 'an', 'analysis', 'of', 'its', 'method', 'shows', 'the', 'reason.', 'do', 'the', 'maths:', 'why', "england's", 'a-level', 'grading', 'system', 'is', 'unfair.', 'https://t.co/9waaefligt']	anger
639	1.29433E+18	2020-08-14T17:47:45.000Z		16	{'neg': 0.328, 'neu': 0.672, 'pos': 0.0, 'compound': -0.7461}	-0.7461	Negative	['they', 'didn�t', 'take', 'bloody', 'a', '-levels', 'though,', 'did', 'they???', 'a', 'bloody', 'algorithm', 'decided', 'their', 'grades.']	fear
640	1.29433E+18	2020-08-14T17:46:46.000Z		53	{'neg': 0.043, 'neu': 0.843, 'pos': 0.113, 'compound': 0.6239}	0.6239	Positive	['even', 'the', 'vocabulary', 'he', 'uses', 'to', 'describe', 'not', 'passing', 'his', 'a', 'levels', 'is', 'elitist.', 'he', '"fluffed', 'up"', 'his', 'a', 'levels', 'what', 'a', 'jolly', 'jape', 'that', 'was.', 'haha!', 'these', 'kids', "didn't", 'fluff', 'up', 'their', 'exams', 'an', 'algorithm', 'did.', 'he', 'fluffed', 'up', 'his', 'exams', 'because', 'he', 'was', 'too', 'lazy', 'to', 'put',…	positive
641	1.29433E+18	2020-08-14T17:46:23.000Z		45	{'neg': 0.0, 'neu': 0.827, 'pos': 0.173, 'compound': 0.8316}	0.8316	Positive	['gcses:', 'it', 'comes', 'amid', 'a', 'row', 'between', 'ofqual,', 'the', 'exam', 'regulator,', 'and', 'the', 'royal', 'statistical', 'society,', 'after', 'it', 'claimed', 'to', 'have', 'offered', 'independent', 'external', 'advisers', 'to', 'help', 'oversee', 'the', 'algorithm', '�', 'but', 'was', 'told', 'this', 'would', 'only', 'be', 'accepted', 'if', 'it', 'signed', 'a', 'non-disclosure', 'a…	trust
642	1.29433E+18	2020-08-14T17:45:03.000Z		23	{'neg': 0.0, 'neu': 1.0, 'pos': 0.0, 'compound': 0.0}	0	Neutral	['there', 'are', 'calls', 'for', '#gcseresults', 'not', 'to', 'go', 'through', 'the', 'same', 'much-maligned', 'algorithm', 'used', 'for', 'a-level', 'results', 'https://t.co/kq04lrsqkx']	trust
643	1.29433E+18	2020-08-14T17:45:03.000Z		23	{'neg': 0.0, 'neu': 1.0, 'pos': 0.0, 'compound': 0.0}	0	Neutral	['there', 'are', 'calls', 'for', '#gcseresults', 'not', 'to', 'go', 'through', 'the', 'same', 'much-maligned', 'algorithm', 'used', 'for', 'a-level', 'results', 'https://t.co/kq04lrsqkx']	trust
644	1.29433E+18	2020-08-14T17:42:50.000Z		46	{'neg': 0.0, 'neu': 0.827, 'pos': 0.173, 'compound': 0.8316}	0.8316	Positive	['2/2', '"it', 'comes', 'amid', 'a', 'row', 'between', 'ofqual,', 'the', 'exam', 'regulator,', 'and', 'the', 'royal', 'statistical', 'society,', 'after', 'it', 'claimed', 'to', 'have', 'offered', 'independent', 'external', 'advisers', 'to', 'help', 'oversee', 'the', 'algorithm', '�', 'but', 'was', 'told', 'this', 'would', 'only', 'be', 'accepted', 'if', 'it', 'signed', 'a', 'non-disclosure', 'agr…	trust
645	1.29433E+18	2020-08-14T17:42:47.000Z		57	{'neg': 0.117, 'neu': 0.845, 'pos': 0.038, 'compound': -0.6851}	-0.6851	Negative	['my', 'grades', "weren't", 'based', 'on', 'where', 'i', 'went', 'to', 'school,', 'or', 'where', 'i', 'lived.', 'i', 'still', 'got', 'to', 'be', 'the', '1st', 'in', 'my', 'family', 'to', 'go', 'to', 'uni.', 'many', 'of', "today's", 'teenagers', 'have', 'had', 'this', 'chance', 'taken', 'away', 'by', "#ofqual's", 'deeply', 'flawed', 'algorithm.', "i'm", 'livid', 'for', 'them,', 'and', 'you', 'shou…	anger
646	1.29433E+18	2020-08-14T17:41:49.000Z		20	{'neg': 0.176, 'neu': 0.824, 'pos': 0.0, 'compound': -0.4939}	-0.4939	Negative	["'punishment", 'by', "statistics':", 'the', 'father', 'who', 'foresaw', 'a-level', 'algorithm', 'flaws', 'a-levels', '-', 'the', 'guardian', 'https://t.co/57plcq9hsw', 'via']	trust
647	1.29433E+18	2020-08-14T17:41:49.000Z		20	{'neg': 0.176, 'neu': 0.824, 'pos': 0.0, 'compound': -0.4939}	-0.4939	Negative	["'punishment", 'by', "statistics':", 'the', 'father', 'who', 'foresaw', 'a-level', 'algorithm', 'flaws', 'a-levels', '-', 'the', 'guardian', 'https://t.co/57plcq9hsw', 'via']	trust
648	1.29433E+18	2020-08-14T17:41:49.000Z		20	{'neg': 0.176, 'neu': 0.824, 'pos': 0.0, 'compound': -0.4939}	-0.4939	Negative	["'punishment", 'by', "statistics':", 'the', 'father', 'who', 'foresaw', 'a-level', 'algorithm', 'flaws', 'a-levels', '-', 'the', 'guardian', 'https://t.co/57plcq9hsw', 'via']	trust
649	1.29433E+18	2020-08-14T17:39:41.000Z		15	{'neg': 0.242, 'neu': 0.758, 'pos': 0.0, 'compound': -0.4939}	-0.4939	Negative	["'punishment", 'by', "statistics':", 'the', 'father', 'who', 'foresaw', 'a-level', 'algorithm', 'flaws', 'https://t.co/deskjecaaq']	trust
650	1.29433E+18	2020-08-14T17:39:41.000Z		15	{'neg': 0.242, 'neu': 0.758, 'pos': 0.0, 'compound': -0.4939}	-0.4939	Negative	["'punishment", 'by', "statistics':", 'the', 'father', 'who', 'foresaw', 'a-level', 'algorithm', 'flaws', 'https://t.co/deskjecaaq']	trust
651	1.29433E+18	2020-08-14T17:39:37.000Z		49	{'neg': 0.0, 'neu': 0.854, 'pos': 0.146, 'compound': 0.7579}	0.7579	Positive	['i', 'see', 'the', 'algorithm', 'that', 'was', 'applied', 'to', 'all', 'government', 'cabinets', 'since', 'the', 'introduction', 'of', 'a', 'levels', 'to', 'produce', 'an', 'increase', 'in', 'knowledge,', 'skills', 'and', 'abilities', 'for', 'future', 'goverment', 'cabinets', "didn't", 'work.there', 'is', 'plenty', 'of', 'evidence', 'for', 'this', 'if', 'you', 'check', 'the', 'app.', 'they', 'th…	positive
652	1.29433E+18	2020-08-14T17:39:06.000Z		16	{'neg': 0.157, 'neu': 0.843, 'pos': 0.0, 'compound': -0.3818}	-0.3818	Negative	['anything', 'to', 'say', 'about', 'the', 'working', 'class', 'kids', 'losing', 'out', 'to', 'the', 'tory', 'a-level', 'algorithm?']	anger
653	1.29433E+18	2020-08-14T17:38:12.000Z		34	{'neg': 0.094, 'neu': 0.756, 'pos': 0.151, 'compound': 0.2212}	0.2212	Positive	['nice', 'elucidation', 'here', 'by', 'huy', 'duong', 'of', 'just', "what's", 'wrong', 'with', "ofqual's", 'method', 'for', 'achieving', 'its', 'aim�and', 'the', 'conclusion', 'is', 'chastening', 'and', 'very', 'much', 'worth', 'reflecting', 'on.', 'https://t.co/9kposta4ae']	positive
654	1.29433E+18	2020-08-14T17:38:12.000Z		34	{'neg': 0.094, 'neu': 0.756, 'pos': 0.151, 'compound': 0.2212}	0.2212	Positive	['nice', 'elucidation', 'here', 'by', 'huy', 'duong', 'of', 'just', "what's", 'wrong', 'with', "ofqual's", 'method', 'for', 'achieving', 'its', 'aim�and', 'the', 'conclusion', 'is', 'chastening', 'and', 'very', 'much', 'worth', 'reflecting', 'on.', 'https://t.co/9kposta4ae']	positive
655	1.29433E+18	2020-08-14T17:37:46.000Z		26	{'neg': 0.326, 'neu': 0.674, 'pos': 0.0, 'compound': -0.8481}	-0.8481	Negative	['the', 'trouble', 'with', 'machine', 'learning', 'techniques', 'that', 'select', 'based', 'on', 'prejudice.', "'punishment", 'by', "statistics':", 'the', 'father', 'who', 'foresaw', 'a-level', 'algorithm', 'flaws', 'https://t.co/bvlqnm9seu']	trust
656	1.29433E+18	2020-08-14T17:37:46.000Z		26	{'neg': 0.326, 'neu': 0.674, 'pos': 0.0, 'compound': -0.8481}	-0.8481	Negative	['the', 'trouble', 'with', 'machine', 'learning', 'techniques', 'that', 'select', 'based', 'on', 'prejudice.', "'punishment", 'by', "statistics':", 'the', 'father', 'who', 'foresaw', 'a-level', 'algorithm', 'flaws', 'https://t.co/bvlqnm9seu']	trust
657	1.29433E+18	2020-08-14T17:36:58.000Z		34	{'neg': 0.164, 'neu': 0.836, 'pos': 0.0, 'compound': -0.7964}	-0.7964	Negative	['young', 'people', 'couldn�t', 'take', 'their', 'exams', 'so', 'teachers', 'predicted', 'their', 'grades.', 'ofqual', 'moderated', 'and', 'have', 'downgraded', 'them,', 'but', 'using', 'an', 'algorithm', 'which', 'disproportionately', 'disfavoured', 'working', 'class', 'and', 'ethnically', 'diverse', 'candidates.', 'it�s', 'horrific.']	positive
658	1.29433E+18	2020-08-14T17:36:48.000Z		44	{'neg': 0.061, 'neu': 0.899, 'pos': 0.039, 'compound': -0.2406}	-0.2406	Negative	['what', 'put', 'me', 'in', 'mind', 'of', 'it', 'was', 'all', 'this', 'talk', 'about', 'the', 'a-level', 'algorithm.', 'i', 'was', 'reminded', 'of', 'the', 'old', 'scottish', 'bloke', 'berating', 'the', 'young', 'thatcherite', 'dweeb', 'with', 'accusations', 'of', 'half-baked', 'solutions', 'built', 'with', '�spreadsheets', 'and', 'rinky-dinky', 'dot-matrix', 'printers�', '??']	positive
659	1.29433E+18	2020-08-14T17:36:26.000Z		48	{'neg': 0.059, 'neu': 0.941, 'pos': 0.0, 'compound': -0.3182}	-0.3182	Negative	['exam', 'results:', 'ask', 'why', 'the', 'media', 'and', 'labour', 'have', 'ignored', 'historical', 'over', 'predicting', 'of', 'a-level', 'grades', 'pushing', 'ucas', 'to', 'consider', 'their', 'own', 'algorithm.', 'the', '40%', 'downgrading', 'is', 'a', 'close', 'match', 'to', 'the', '40+%', 'over', 'grading.', 'https://t.co/ge4ln78gel', 'https://t.co/kyjxz2kps8', 'https://t.co/bbhhhqhn4b']	No emotion
660	1.29433E+18	2020-08-14T17:35:34.000Z		11	{'neg': 0.287, 'neu': 0.463, 'pos': 0.25, 'compound': -0.1027}	-0.1027	Negative	['a-levels:', "'dreams", 'ruined', 'by', 'an', "algorithm'", 'https://t.co/mgsuvjz4wn']	fear
661	1.29433E+18	2020-08-14T17:34:47.000Z		53	{'neg': 0.112, 'neu': 0.787, 'pos': 0.1, 'compound': -0.4011}	-0.4011	Negative	['spectacular', 'whataboutery,', 'well', 'done!', 'i', 'too', 'screwed', 'up', 'my', 'a', 'levels', 'and', 'did', 'other', 'things', 'before', 'going', 'back', 'to', 'uni', 'and', 'getting', 'a', 'first', 'in', 'chemistry.', 'crucially', 'though', '*i*', 'screwed', 'them', 'up.', 'i', "didn't", 'work', 'hard', 'with', 'a', 'clear', 'goal', 'only', 'to', 'have', 'the', 'rug', 'pulled', 'by', 'an',…	anger
662	1.29433E+18	2020-08-14T17:34:33.000Z		15	{'neg': 0.241, 'neu': 0.759, 'pos': 0.0, 'compound': -0.5423}	-0.5423	Negative	["it's", 'also', 'a', 'bad', 'takeaway', 'because:', 'the', 'a-level', 'algorithm', "doesn't", 'use', 'ai.']	fear
663	1.29433E+18	2020-08-14T17:32:46.000Z		28	{'neg': 0.054, 'neu': 0.878, 'pos': 0.068, 'compound': 0.1027}	0.1027	Positive	['i', 'have', 'got', 'to', 'say', 'that', 'there', 'are', 'private', 'school', 'kids', 'who', 'have', 'been', 'affected', 'by', 'this', 'abominable', 'algorithm', 'ofqual', 'created.', 'and', 'unis', 'will', 'be', 'actually', 'loosing', 'money.']	trust
664	1.29433E+18	2020-08-14T17:31:35.000Z		40	{'neg': 0.118, 'neu': 0.765, 'pos': 0.117, 'compound': -0.016}	-0.016	Neutral	['not', 'sure', 'i', 'concur', 'on', 'a', 'levels', 'rod.', 'our', 'youngsters', 'have', 'put', 'in', 'huge', 'work', 'and', 'deserve', 'a', 'better', 'methodology', 'than', 'this.', 'exam', 'cancellation', 'known', 'since', 'march', '..', 'algorithm', 'has', 'evidently', 'selected', 'against', 'some', 'which', 'is', 'unjust.', 'https://t.co/fbqn8wtxf9']	positive
665	1.29433E+18	2020-08-14T17:31:34.000Z		39	{'neg': 0.156, 'neu': 0.777, 'pos': 0.067, 'compound': -0.6162}	-0.6162	Negative	['honestly,', 'watching', 'this', 'whole', 'thing', 'unfold', 'with', 'scotland', 'and', 'the', 'a', 'levels', 'has', 'me', 'so', 'upset.', "i'm", 'dreading', 'it.', 'especially', 'if', 'the', 'schools', 'historical', 'data', 'is', 'used', 'along', 'with', 'the', 'algorithm', 'as', 'they', 'have', 'done', 'for', 'a', 'levels.']	anger
666	1.29433E+18	2020-08-14T17:31:10.000Z		19	{'neg': 0.186, 'neu': 0.814, 'pos': 0.0, 'compound': -0.4939}	-0.4939	Negative	['meanwhile', 'in', 'the', 'uk:', "'punishment", 'by', "statistics':", 'the', 'father', 'who', 'foresaw', 'a-level', 'algorithm', 'flaws', 'https://t.co/4cf0rhjnlp']	trust
667	1.29433E+18	2020-08-14T17:31:10.000Z		19	{'neg': 0.186, 'neu': 0.814, 'pos': 0.0, 'compound': -0.4939}	-0.4939	Negative	['meanwhile', 'in', 'the', 'uk:', "'punishment", 'by', "statistics':", 'the', 'father', 'who', 'foresaw', 'a-level', 'algorithm', 'flaws', 'https://t.co/4cf0rhjnlp']	trust
668	1.29433E+18	2020-08-14T17:31:09.000Z		13	{'neg': 0.0, 'neu': 1.0, 'pos': 0.0, 'compound': 0.0}	0	Neutral	['where', 'as', "ofqual's", 'algorithm', 'did', 'a', 'blinding', 'job', '....', 'https://t.co/r3pb2lhuyi']	positive
669	1.29433E+18	2020-08-14T17:30:54.000Z		49	{'neg': 0.066, 'neu': 0.822, 'pos': 0.112, 'compound': 0.3182}	0.3182	Positive	['the', 'students', 'didn�t', '�fluff�', 'their', 'a', 'levels', 'this', 'year.', 'they', 'were', 'failed', 'by', 'a', 'classist', 'algorithm', 'thoughtlessly', 'deployed', 'by', 'the', 'doe.', 'whatever', 'bethnell', 'learned,', 'it', 'certainly', 'wasn�t', 'self', 'awareness.', 'is', '�hustle�', 'now', 'what', 'we', 'are', 'calling', '�falling', 'back', 'on', 'immense', 'wealth', 'and', 'privil…	positive
670	1.29433E+18	2020-08-14T17:30:27.000Z		40	{'neg': 0.07, 'neu': 0.869, 'pos': 0.061, 'compound': -0.1007}	-0.1007	Negative	['it�s', 'clear', 'that', 'there', 'are', 'problems', 'with', 'the', 'algorithm,', 'particularly', 'for', 'sixth', 'form', 'colleges', 'and', 'larger', 'state', 'schools.', 'these', 'are', 'major', 'feeders', 'to', 'university', 'and', 'offer', 'the', 'range', 'of', 'a', 'levels', 'and', 'voc', 'courses', 'the', 'uk', 'needs.', 'sort', 'it!']	positive
671	1.29433E+18	2020-08-14T17:30:27.000Z		40	{'neg': 0.07, 'neu': 0.869, 'pos': 0.061, 'compound': -0.1007}	-0.1007	Negative	['it�s', 'clear', 'that', 'there', 'are', 'problems', 'with', 'the', 'algorithm,', 'particularly', 'for', 'sixth', 'form', 'colleges', 'and', 'larger', 'state', 'schools.', 'these', 'are', 'major', 'feeders', 'to', 'university', 'and', 'offer', 'the', 'range', 'of', 'a', 'levels', 'and', 'voc', 'courses', 'the', 'uk', 'needs.', 'sort', 'it!']	positive
672	1.29433E+18	2020-08-14T17:29:41.000Z		36	{'neg': 0.209, 'neu': 0.663, 'pos': 0.127, 'compound': -0.3804}	-0.3804	Negative	['seeing', 'all', 'these', 'a-level', 'results', 'due', 'to', 'a', 'silly', 'algorithm', 'really', 'really', 'breaks', 'my', 'heart.', 'that', 'time', 'of', 'your', 'life', 'is', 'stressful', 'enough', 'without', 'the', 'government', 'completely', 'disregarding', 'your', 'hard', 'work', 'and', 'ruining', 'your', 'results.']	negative
673	1.29433E+18	2020-08-14T17:28:57.000Z		43	{'neg': 0.064, 'neu': 0.9, 'pos': 0.036, 'compound': -0.296}	-0.296	Negative	['if', 'the', 'algorithm', 'has', 'delivered', 'incorrect', 'grades', '-', 'as', 'appears', 'to', 'have', 'happened,', 'this', 'needs', 'to', 'be', 'investigated', 'and', 'the', 'error', 'fixed', 'in', 'every', 'learners', 'case.', 'this', 'is', 'a', 'legal', 'requirement', 'under', 'ofqual', 'general', 'conditions', 'of', 'recognition,', 'condition', 'l1.4', 'https://t.co/jssabobfar']	trust
674	1.29433E+18	2020-08-14T17:28:32.000Z		25	{'neg': 0.211, 'neu': 0.679, 'pos': 0.109, 'compound': -0.4019}	-0.4019	Negative	['the', 'uk', 'a-level', 'fiasco', 'is', 'truly', 'wild.', 'talked', 'to', 'one', 'student', 'who', 'lost', 'her', 'spot', 'at', 'cambridge', 'as', 'a', 'result:', 'https://t.co/msfayiavhs']	negative
675	1.29433E+18	2020-08-14T17:28:23.000Z		48	{'neg': 0.0, 'neu': 0.968, 'pos': 0.032, 'compound': 0.1139}	0.1139	Positive	['according', 'to', 'the', 'a-level', "'algorithm'", 'which', 'marking', 'private', 'school', 'results', 'up', '&amp;', 'state', 'schools/fe', 'colleges', 'down', 'is', 'a', "'statistical", "quirk'.", 'but', 'they', 'also', 'then', 'revealed', 'ofqual', "hasn't", 'yet', 'published', 'its', 'algorithm.', 'so', 'how', 'do', 'they', 'know', "it's", 'a', 'statistical', 'quirk', '&amp;', 'not', 'desig…	trust
676	1.29433E+18	2020-08-14T17:28:23.000Z		48	{'neg': 0.0, 'neu': 0.968, 'pos': 0.032, 'compound': 0.1139}	0.1139	Positive	['according', 'to', 'the', 'a-level', "'algorithm'", 'which', 'marking', 'private', 'school', 'results', 'up', '&amp;', 'state', 'schools/fe', 'colleges', 'down', 'is', 'a', "'statistical", "quirk'.", 'but', 'they', 'also', 'then', 'revealed', 'ofqual', "hasn't", 'yet', 'published', 'its', 'algorithm.', 'so', 'how', 'do', 'they', 'know', "it's", 'a', 'statistical', 'quirk', '&amp;', 'not', 'desig…	trust
677	1.29432E+18	2020-08-14T17:27:44.000Z		56	{'neg': 0.089, 'neu': 0.81, 'pos': 0.101, 'compound': 0.168}	0.168	Positive	['2/2', 'you', 'can�t', 'conduct', 'public', 'policy', 'on', 'knee-jerk', 'reactions', 'and', 'raw', 'emotions.', 'has', 'to', 'be', 'due', 'process.', 'okay,', 'so', 'people', 'are', 'now', 'unhappy', 'with', 'the', 'process.', 'so', 'what', 'do', 'we', 'now', 'put', 'in', 'its', 'place', 'if', 'that', 'model', 'hasn�t', 'worked?', 'will', 'cags', 'only', 'or', 'a', 'tweaked', 'algorithm', 'make…	trust
678	1.29432E+18	2020-08-14T17:27:37.000Z		23	{'neg': 0.134, 'neu': 0.552, 'pos': 0.314, 'compound': 0.6369}	0.6369	Positive	['death', 'by', 'statistics', '-', 'we', 'can', "'safely'", 'fly', 'to', 'spain', 'on', 'holiday,', 'yet', "can't", 'let', 'people', 'take', 'exams', 'safely?', 'https://t.co/l1nxpg8bhd']	anticipation
679	1.29432E+18	2020-08-14T17:27:13.000Z		25	{'neg': 0.0, 'neu': 1.0, 'pos': 0.0, 'compound': 0.0}	0	Neutral	['part', 'of', 'the', 'ofqual', 'algorithm', 'standardisation', 'were', 'parameters', 'such', 'as', ':', 'the', 'institutions', 'past', 'performance', '&amp;', 'pupils', 'past', 'results', 'this', 'thing', 'was', 'already', 'set', 'in', 'stone']	anger
680	1.29432E+18	2020-08-14T17:27:13.000Z		42	{'neg': 0.08, 'neu': 0.92, 'pos': 0.0, 'compound': -0.4939}	-0.4939	Negative	['dad', 'is', 'a', 'physics', 'phd', '(now', 'an', 'it', 'consultant)', 'and', 'son', 'was', 'on', 'track', 'to', 'an', 'engineering', 'degree', 'place', 'at', 'cambridge.', 'until', 'the', 'ofqual', 'algorithm', 'hit.', '#alevels2020', "'punishment", 'by', "statistics':", 'the', 'father', 'who', 'foresaw', 'a-level', 'algorithm', 'flaws', 'https://t.co/bjd4p8tn09']	positive
681	1.29432E+18	2020-08-14T17:27:13.000Z		42	{'neg': 0.08, 'neu': 0.92, 'pos': 0.0, 'compound': -0.4939}	-0.4939	Negative	['dad', 'is', 'a', 'physics', 'phd', '(now', 'an', 'it', 'consultant)', 'and', 'son', 'was', 'on', 'track', 'to', 'an', 'engineering', 'degree', 'place', 'at', 'cambridge.', 'until', 'the', 'ofqual', 'algorithm', 'hit.', '#alevels2020', "'punishment", 'by', "statistics':", 'the', 'father', 'who', 'foresaw', 'a-level', 'algorithm', 'flaws', 'https://t.co/bjd4p8tn09']	positive
682	1.29432E+18	2020-08-14T17:27:13.000Z		42	{'neg': 0.08, 'neu': 0.92, 'pos': 0.0, 'compound': -0.4939}	-0.4939	Negative	['dad', 'is', 'a', 'physics', 'phd', '(now', 'an', 'it', 'consultant)', 'and', 'son', 'was', 'on', 'track', 'to', 'an', 'engineering', 'degree', 'place', 'at', 'cambridge.', 'until', 'the', 'ofqual', 'algorithm', 'hit.', '#alevels2020', "'punishment", 'by', "statistics':", 'the', 'father', 'who', 'foresaw', 'a-level', 'algorithm', 'flaws', 'https://t.co/bjd4p8tn09']	positive
683	1.29432E+18	2020-08-14T17:23:16.000Z		26	{'neg': 0.0, 'neu': 0.949, 'pos': 0.051, 'compound': 0.2263}	0.2263	Positive	['algorithm', 'league', 'table', '1.', 'youtube', 'recommends', '2.', 'netflix', 'recommendations', '.', '.', '.', '.', '.', '.', '.', '.', '.', '.', '.', '38521.', 'a-levels', 'algorithm', '38522.', 'the', 'algorithm', 'that', 'does', 'substitutions', 'in', 'your', 'online', 'shop', '#examresults2020', '#resultsday', '#examshambles']	positive
684	1.29432E+18	2020-08-14T17:22:39.000Z		49	{'neg': 0.074, 'neu': 0.926, 'pos': 0.0, 'compound': -0.5803}	-0.5803	Negative	['but', "it's", 'never', 'that', 'simple...', 'rounding', 'up?', 'rounding', 'down?', 'what', 'about', 'when', 'small', 'cohort?', 'what', 'about', 'when', 'no', 'past', 'performance?', 'what', 'about', 'when', 'previous', 'stats', 'incomplete?', 'and', 'so', 'on.', "doesn't", 'the', 'ofqual', 'doc', 'on', 'this', 'run', 'to', 'over', '300', 'pages', '-', 'and', 'not', 'even', 'include', 'the', '…	positive
685	1.29432E+18	2020-08-14T17:22:03.000Z		41	{'neg': 0.117, 'neu': 0.813, 'pos': 0.069, 'compound': -0.25}	-0.25	Negative	['following', 'on', 'from', 'this,', 'with', 'the', 'govt�s', 'failure', 'to', 'anticipate/address,', 'what�s', 'stopping', 'oxbridge', 'colleges', 'at', 'least', 'from', 'confirming', 'conditional', 'places', 'where', 'ofqual', 'algorithm', 'penalised', 'students', 'exceeding', 'their', 'own', 'school�s', 'prior', 'achievement', 'record.', 'surely', 'colleges', 'still', 'retain', 'power']	trust
686	1.29432E+18	2020-08-14T17:20:54.000Z		50	{'neg': 0.135, 'neu': 0.865, 'pos': 0.0, 'compound': -0.7999}	-0.7999	Negative	['a', 'geography', 'pupil', 'at', '#stmarymagdaleneacademy', 'in', 'london', 'had', 'her', 'teacher-assessed', 'grade', 'pulled', 'down', 'from', 'b', 'to', 'e', 'because', 'ofqual�s', 'algorithm', 'dictated', 'that', 'someone', 'in', 'her', 'group', 'of', '15', '*had', 'to*', 'get', 'a', 'geography', 'e.', 'so', 'the', 'lowest', 'ranked', 'b', 'was', 'bumped', 'to', 'e.', 'this', 'is', 'so', 'wr…	negative
687	1.29432E+18	2020-08-14T17:20:10.000Z		15	{'neg': 0.0, 'neu': 1.0, 'pos': 0.0, 'compound': 0.0}	0	Neutral	['why', 'does', 'this', 'government', 'not', 'listen', 'but', 'carry', 'on', 'blundering', 'regardless?', 'https://t.co/wqgzqfyxoj']	fear
688	1.29432E+18	2020-08-14T17:19:25.000Z		25	{'neg': 0.074, 'neu': 0.926, 'pos': 0.0, 'compound': -0.1531}	-0.1531	Negative	['see', 'gavin', "williamson's", "'this", "morning'", 'interview', 'and', 'ofqual', 'document', 'that', 'shows', 'just', 'how', 'heavily', 'standardisation', 'algorithm', 'affected', 'cohorts', 'over', '15.', 'https://t.co/2xpb9dkmad']	negative
689	1.29432E+18	2020-08-14T17:19:19.000Z		21	{'neg': 0.0, 'neu': 1.0, 'pos': 0.0, 'compound': 0.0}	0	Neutral	['it', 'does.', 'overall', 'grades', 'were', 'higher', 'this', 'year', 'than', 'last.', 'previous', 'gcse', 'vs', 'a-level', 'grades', 'were', 'part', 'of', 'the', 'algorithm.']	No emotion
690	1.29432E+18	2020-08-14T17:18:22.000Z		42	{'neg': 0.077, 'neu': 0.839, 'pos': 0.084, 'compound': 0.0772}	0.0772	Positive	['in', 'common', 'with', 'other', '#algorithms', 'that', 'have', 'produced', 'biased', 'results,', 'the', 'lack', 'of', 'scrutiny', 'before', 'implementation', 'is', 'surely', 'a', 'signal', 'that', 'something', 'needs', 'to', 'change.', 'what', 'works', 'well', 'here', 'is', 'the', 'transparency,', 'but', 'not', 'explainability.', 'or', 'the', 'outcome', 'https://t.co/emyxg7mcq7']	negative
691	1.29432E+18	2020-08-14T17:18:12.000Z		38	{'neg': 0.0, 'neu': 0.947, 'pos': 0.053, 'compound': 0.25}	0.25	Positive	['how', 'long', 'do', 'you', 'give', 'it', 'until', 'we', 'discover', 'the', 'algorithm', 'that', 'robbed', 'a', 'whole', 'a-level', 'cohort', 'of', 'their', 'futures', 'was', 'created', 'by', 'a', 'tech', 'startup', 'wholly', 'or', 'partly', 'owned', 'by', 'a', 'pal', 'of', 'a', 'cabinet', 'minister?']	trust
692	1.29432E+18	2020-08-14T17:17:54.000Z		19	{'neg': 0.0, 'neu': 1.0, 'pos': 0.0, 'compound': 0.0}	0	Neutral	['forthright', 'from', 'fellows', 'of', 'the', 'who', 'offered', 'expert', 'assistance', 'to', 'about', '�that�', 'algorithm', 'h/t', 'https://t.co/w6nsxq1yqy']	positive
693	1.29432E+18	2020-08-14T17:17:19.000Z		49	{'neg': 0.045, 'neu': 0.955, 'pos': 0.0, 'compound': -0.2732}	-0.2732	Negative	['if', 'the', 'ofqual', 'algorithm', 'generated', 'the', 'grades', 'without', 'qualitative', 'human', 'input', '(which', 'the', 'cags', 'essentially', 'are)', 'it', 'risks', 'breaking', 'article', '22', 'of', 'gdpr,', 'the', 'right', 'not', 'to', 'be', 'subject', 'to', 'a', 'decision', 'based', 'solely', 'on', 'automated', 'processing.', 'this', 'happened', 'from', 'the', 'point', 'they', 'dismis…	negative
694	1.29432E+18	2020-08-14T17:16:51.000Z		17	{'neg': 0.0, 'neu': 0.851, 'pos': 0.149, 'compound': 0.4215}	0.4215	Positive	['nice', 'to', 'see', 'are', 'using', 'the', 'same', 'algorithm', 'for', 'prices', 'as', 'the', 'government', 'used', 'for', 'a', 'levels']	fear
695	1.29432E+18	2020-08-14T17:15:10.000Z		31	{'neg': 0.126, 'neu': 0.789, 'pos': 0.085, 'compound': -0.0772}	-0.0772	Negative	['another', 'case', 'of', 'a', 'govt', 'dept', 'efforts', 'to', 'avoid', 'transparency', 'coming', 'back', 'to', 'bite,', 'this', 'time', 'when', 'experts', 'offered', 'to', 'help', 'ofqual', 'with', 'its', 'now', 'controversial', 'algorithm.', 'https://t.co/colfiwq5mh']	negative
696	1.29432E+18	2020-08-14T17:15:04.000Z		37	{'neg': 0.064, 'neu': 0.936, 'pos': 0.0, 'compound': -0.296}	-0.296	Negative	['we', 'need', 'to', 'stop', 'looking', 'at', 'the', "'big", "picture'", 'of', 'this', "year's", 'a-level', 'results', '�', 'the', 'lives', 'of', 'individuals', 'have', 'been', 'tainted', 'and', 'shaped', 'by', 'an', 'algorithm,', 'writes', 'this', 'year', '13', 'student', 'https://t.co/gfrujxrxuu']	No emotion
697	1.29432E+18	2020-08-14T17:13:28.000Z		44	{'neg': 0.044, 'neu': 0.802, 'pos': 0.154, 'compound': 0.6685}	0.6685	Positive	['feel', 'totally', 'vindicated', 'by', 'the', 'royal', 'society', 'of', 'statisticians', 'report', 'today', 'about', 'offering', 'help', 'to', 'ofqual', 'and', 'it', 'being', 'refused', 'because', 'of', 'a', 'very', 'binding', 'nda', 'that', 'the', 'rss', 'refuses', 'to', 'sign.', 'briefly,', 'the', 'algorithm', 'was', 'not', 'tested', 'correctly', 'nor', 'analysed', 'for', 'questionable', 'resu…	negative
698	1.29432E+18	2020-08-14T17:13:26.000Z		33	{'neg': 0.199, 'neu': 0.714, 'pos': 0.086, 'compound': -0.5848}	-0.5848	Negative	['ha!', "that's", 'happened', 'in', 'the', 'last', 'ten', 'minutes,', 'then.', 'good.', '*appallingly*', 'stupid.', 'all', 'of', 'it.', "it's", 'not', 'as', 'though', 'they', "didn't", 'know', 'that', 'this', 'would', 'happen:', 'https://t.co/wawfi9xdnr']	anticipation
699	1.29432E+18	2020-08-14T17:12:42.000Z		30	{'neg': 0.0, 'neu': 1.0, 'pos': 0.0, 'compound': 0.0}	0	Neutral	['gavin', 'williamson', 'mp,', 'secretary', 'of', 'state', 'for', 'education:', 'the', 'government', 'to', 'fully', 'disclose', 'the', 'algorithm', 'used', 'to', 'standardise', '2020', 'a-level', 'grades', '-', 'sign', 'the', 'petition!', 'https://t.co/kalef2fubv', 'via']	fear
700	1.29432E+18	2020-08-14T17:11:02.000Z		31	{'neg': 0.0, 'neu': 0.903, 'pos': 0.097, 'compound': 0.4019}	0.4019	Positive	['the', 'information', "commissioner's", 'office', 'says', 'it', 'has', 'engaged', 'with', 'exams', 'regulator', 'ofqual', 'after', 'its', 'use', 'of', 'an', 'algorithm', 'to', 'calculate', 'a-level', 'grades', 'backfired', '#gdpr', 'https://t.co/dvmjkw3tvx', 'via']	positive
701	1.29432E+18	2020-08-14T17:11:02.000Z		31	{'neg': 0.0, 'neu': 0.903, 'pos': 0.097, 'compound': 0.4019}	0.4019	Positive	['the', 'information', "commissioner's", 'office', 'says', 'it', 'has', 'engaged', 'with', 'exams', 'regulator', 'ofqual', 'after', 'its', 'use', 'of', 'an', 'algorithm', 'to', 'calculate', 'a-level', 'grades', 'backfired', '#gdpr', 'https://t.co/dvmjkw3tvx', 'via']	positive
702	1.29432E+18	2020-08-14T17:10:39.000Z		27	{'neg': 0.158, 'neu': 0.666, 'pos': 0.176, 'compound': 0.1316}	0.1316	Positive	['pretty', 'worrying', 'ofqual', 'believe', 'that', 'their', 'algorithm', 'can�t', 'be', 'biased', 'because', 'it', 'is', 'not', '*directly*', 'biased', 'by', 'including', 'parameters', 'for', 'school', 'type', 'https://t.co/1yyox1fndr']	negative
703	1.29432E+18	2020-08-14T17:08:53.000Z		52	{'neg': 0.0, 'neu': 1.0, 'pos': 0.0, 'compound': 0.0}	0	Neutral	['by', 'contesting', 'those', 'marks,', 'getting', 'that', 'coursework', 'marked', 'appropriately', 'and', 'then', 'the', 'grades', 'sorted,', 'i', 'got', 'those', "c's,", 'meaning', 'i', 'could', 'go', 'on', 'to', 'do', 'a-levels.', 'subsequently,', 'uni', 'for', 'a', 'bsc,', 'msc', 'and', 'a', 'phd.', 'i', 'know', 'this', 'is', 'different,', 'but', 'you', 'must', 'contest', 'this', 'algorithm',…	positive
704	1.29432E+18	2020-08-14T17:08:00.000Z		18	{'neg': 0.0, 'neu': 0.739, 'pos': 0.261, 'compound': 0.5574}	0.5574	Positive	['i', 'repeat,', 'please', 'explain', 'the', 'algorithm', 'to', 'predict', '#alevels2020', 'then', 'please', 'defend', 'it.', '#examshambles', 'https://t.co/ivqn6qit1h']	positive
705	1.29432E+18	2020-08-14T17:07:40.000Z		15	{'neg': 0.242, 'neu': 0.758, 'pos': 0.0, 'compound': -0.4939}	-0.4939	Negative	["'punishment", 'by', "statistics':", 'the', 'father', 'who', 'foresaw', 'a-level', 'algorithm', 'flaws', 'https://t.co/pk4nkekcj9']	trust
706	1.29432E+18	2020-08-14T17:07:40.000Z		15	{'neg': 0.242, 'neu': 0.758, 'pos': 0.0, 'compound': -0.4939}	-0.4939	Negative	["'punishment", 'by', "statistics':", 'the', 'father', 'who', 'foresaw', 'a-level', 'algorithm', 'flaws', 'https://t.co/pk4nkekcj9']	trust
707	1.29432E+18	2020-08-14T17:04:57.000Z		46	{'neg': 0.0, 'neu': 0.898, 'pos': 0.102, 'compound': 0.5994}	0.5994	Positive	['it�s', 'concerning', 'that', 'the', 'ico', 'would', 'take', 'a', 'statement', 'from', 'ofqual', 'like', 'this', 'at', 'face', 'value', 'and', 'not', 'have', 'the', 'curiosity', 'to', 'ask', 'exactly', 'how', 'this', 'algorithm', 'functions.', 'the', 'numbers', 'involved', 'would', 'indicate', 'that', 'there', 'has', 'to', 'be', 'some', 'form', 'of', 'automated', 'processing', 'taking', 'place.']	positive
708	1.29432E+18	2020-08-14T17:03:29.000Z		14	{'neg': 0.0, 'neu': 0.836, 'pos': 0.164, 'compound': 0.4479}	0.4479	Positive	['who', 'is', 'excited', 'to', 'see', 'trying', 'to', 'explain', 'how', 'the', 'grading', 'algorithm', 'worked', 'to', '?', '??']	trust
709	1.29432E+18	2020-08-14T17:03:26.000Z		15	{'neg': 0.172, 'neu': 0.828, 'pos': 0.0, 'compound': -0.4404}	-0.4404	Negative	['imagine', 'grinding', 'for', 'your', 'a-levels', 'only', 'to', 'have', 'to', 'conceed', 'them', 'to', 'an', '�algorithm�', ':(']	negative
710	1.29432E+18	2020-08-14T17:02:13.000Z		21	{'neg': 0.0, 'neu': 1.0, 'pos': 0.0, 'compound': 0.0}	0	Neutral	['how', 'can', 'you', 'have', 'an', 'algorithm', 'which', 'is', 'downgrading', 'students', 'to', 'a', 'u', 'grade', 'after', 'nearly', 'two', 'years', 'of', 'study?', '#alevelresults']	positive
711	1.29432E+18	2020-08-14T17:00:59.000Z		15	{'neg': 0.242, 'neu': 0.758, 'pos': 0.0, 'compound': -0.4939}	-0.4939	Negative	["'punishment", 'by', "statistics':", 'the', 'father', 'who', 'foresaw', 'a-level', 'algorithm', 'flaws', 'https://t.co/9aqoaggufj']	trust
712	1.29432E+18	2020-08-14T17:00:59.000Z		15	{'neg': 0.242, 'neu': 0.758, 'pos': 0.0, 'compound': -0.4939}	-0.4939	Negative	["'punishment", 'by', "statistics':", 'the', 'father', 'who', 'foresaw', 'a-level', 'algorithm', 'flaws', 'https://t.co/9aqoaggufj']	trust
713	1.29432E+18	2020-08-14T17:00:16.000Z		15	{'neg': 0.242, 'neu': 0.758, 'pos': 0.0, 'compound': -0.4939}	-0.4939	Negative	["'punishment", 'by', "statistics':", 'the', 'father', 'who', 'foresaw', 'a-level', 'algorithm', 'flaws', 'https://t.co/otvkadu730']	trust
714	1.29432E+18	2020-08-14T17:00:16.000Z		15	{'neg': 0.242, 'neu': 0.758, 'pos': 0.0, 'compound': -0.4939}	-0.4939	Negative	["'punishment", 'by', "statistics':", 'the', 'father', 'who', 'foresaw', 'a-level', 'algorithm', 'flaws', 'https://t.co/otvkadu730']	trust
715	1.29432E+18	2020-08-14T16:59:23.000Z		32	{'neg': 0.215, 'neu': 0.785, 'pos': 0.0, 'compound': -0.7627}	-0.7627	Negative	['1', 'scotland', "doesn't", 'have', 'a', 'levels', '2', 'england', 'does,', 'and', 'your', "government's", 'algorithm', 'has', 'screwed', 'up', 'thousands', 'of', 'students', '3', "they're", 'not', 'sending', 'their', 'best', 'https://t.co/0ffvwcpkqk']	negative
716	1.29432E+18	2020-08-14T16:57:56.000Z		21	{'neg': 0.0, 'neu': 1.0, 'pos': 0.0, 'compound': 0.0}	0	Neutral	['today,', 'a-level', 'grades', 'being', 'downgraded', 'by', 'an', 'algorithm.', 'but', 'their', 'record', 'on', 'refugees,', 'on', 'covid,', 'windrush,', 'brexit,', 'the', 'economy', 'etc.']	trust
717	1.29432E+18	2020-08-14T16:56:56.000Z		28	{'neg': 0.0, 'neu': 0.839, 'pos': 0.161, 'compound': 0.5267}	0.5267	Positive	['this', 'father', 'is', 'amazing.', 'i�m', 'glad', 'that', '?', 'has', 'done', 'the', 'right', 'thing', 'for', 'his', 'son', 'but', 'he', 'was', 'making', 'a', 'point', 'for', 'all', 'https://t.co/yyvkbn6may']	trust
718	1.29432E+18	2020-08-14T16:56:14.000Z		32	{'neg': 0.212, 'neu': 0.788, 'pos': 0.0, 'compound': -0.8201}	-0.8201	Negative	['the', 'stories', 'of', 'how', 'students', 'had', 'sick', 'grades', 'coming', 'into', 'their', 'a-levels', 'and', 'getting', 'u�s', 'and', 'e�s', 'is', 'so', 'baffling', '...', 'what', 'kind', 'of', 'algorithm', 'they', 'use', 'for', 'this', 'shit']	negative
719	1.29432E+18	2020-08-14T16:55:53.000Z		21	{'neg': 0.0, 'neu': 0.845, 'pos': 0.155, 'compound': 0.5661}	0.5661	Positive	['is', 'the', 'algorithm', 'public?', 'source', 'code', 'or', 'pseudo', 'code?', 'if', 'yes,', 'where', 'can', 'i', 'find', 'it?', 'if', 'no,', 'why', 'not?', '#opendata']	positive
720	1.29432E+18	2020-08-14T16:55:47.000Z		50	{'neg': 0.175, 'neu': 0.704, 'pos': 0.121, 'compound': -0.504}	-0.504	Negative	['i�m', 'still', 'shocked', 'and', 'disappointed', 'by', 'yesterday', '??', 'from', 'getting', 'all', '8s', 'and', '9s', 'at', 'gcses,', 'being', 'predicted', 'all', 'as', 'for', 'a', 'levels,', 'and', 'then', 'to', 'miss', 'out', 'on', 'doing', 'my', 'dream', 'course', 'because', 'of', 'a', 'clearly', 'flawed', '�algorithm�', 'makes', 'me', 'feel', 'like', 'i�m', 'living', 'in', 'an', 'actual', …	negative
721	1.29432E+18	2020-08-14T16:55:21.000Z		15	{'neg': 0.242, 'neu': 0.758, 'pos': 0.0, 'compound': -0.4939}	-0.4939	Negative	["'punishment", 'by', "statistics':", 'the', 'father', 'who', 'foresaw', 'a-level', 'algorithm', 'flaws', 'https://t.co/x2z2vypyow']	trust
722	1.29432E+18	2020-08-14T16:55:21.000Z		15	{'neg': 0.242, 'neu': 0.758, 'pos': 0.0, 'compound': -0.4939}	-0.4939	Negative	["'punishment", 'by', "statistics':", 'the', 'father', 'who', 'foresaw', 'a-level', 'algorithm', 'flaws', 'https://t.co/x2z2vypyow']	trust
723	1.29432E+18	2020-08-14T16:54:52.000Z		59	{'neg': 0.111, 'neu': 0.845, 'pos': 0.043, 'compound': -0.4809}	-0.4809	Negative	['i', 'went', 'to', 'a', 'very', 'poor', 'performing', 'school.', 'if', 'i', 'had', 'a-levels', 'this', 'year', 'i', "would've", 'received', 'ds', '(at', 'best!),', 'based', 'on', 'the', 'algorithm.', 'in', 'reality', 'i', 'got', 'all', 'bs', 'and', 'went', 'on', 'to', 'uni.', "it's", 'so', 'unfair', 'to', 'think', 'of', 'those', 'kids', 'who', "don't", 'excel', 'naturally', 'but', 'bend', 'over'…	trust
724	1.29432E+18	2020-08-14T16:54:51.000Z		40	{'neg': 0.208, 'neu': 0.605, 'pos': 0.187, 'compound': 0.3755}	0.3755	Positive	['with', 'greatest', 'respect', 'sir', 'you', 'fluffing', 'your', 'a', 'levels', 'was', 'your', 'call!', 'your', 'kama', '!', 'having', 'some', 'algorithm', 'deny', 'you', 'years', 'of', 'hard', 'work', 'or', 'an', 'exceptional', 'gift', 'because', 'your', 'school', 'is', 'on', 'the', 'wrong', 'side', 'of', 'town', 'is', 'class', 'war!']	trust
725	1.29432E+18	2020-08-14T16:54:37.000Z		15	{'neg': 0.242, 'neu': 0.758, 'pos': 0.0, 'compound': -0.4939}	-0.4939	Negative	["'punishment", 'by', "statistics':", 'the', 'father', 'who', 'foresaw', 'a-level', 'algorithm', 'flaws', 'https://t.co/6hlcii5utp']	trust
726	1.29432E+18	2020-08-14T16:54:37.000Z		15	{'neg': 0.242, 'neu': 0.758, 'pos': 0.0, 'compound': -0.4939}	-0.4939	Negative	["'punishment", 'by', "statistics':", 'the', 'father', 'who', 'foresaw', 'a-level', 'algorithm', 'flaws', 'https://t.co/6hlcii5utp']	trust
727	1.29432E+18	2020-08-14T16:54:07.000Z		19	{'neg': 0.141, 'neu': 0.859, 'pos': 0.0, 'compound': -0.3182}	-0.3182	Negative	['breaking:', 'leaked', 'pseudocode', 'used', 'in', 'the', 'design', 'of', 'the', 'department', 'of', 'educations', 'a-level', 'algorithm.', 'https://t.co/uatulfxvdf']	No emotion
728	1.29432E+18	2020-08-14T16:53:33.000Z		16	{'neg': 0.126, 'neu': 0.605, 'pos': 0.27, 'compound': 0.4767}	0.4767	Positive	['i', 'hope', 'is', 'supporting', 'a', 'review', 'for', 'north', 'devon', 'students', 'disadvantaged', 'by', 'the', 'a', 'level', 'algorithm']	trust
729	1.29432E+18	2020-08-14T16:53:10.000Z		41	{'neg': 0.239, 'neu': 0.761, 'pos': 0.0, 'compound': -0.8658}	-0.8658	Negative	['a', 'father', 'was', 'so', 'concerned', 'he', 'used', 'the', 'algorithm', 'methodology', 'provided', 'by', 'the', 'government', 'and', 'discovered', 'that', 'it', 'was', 'flawed', 'before', 'results', 'day.', 'he', 'warned', 'them', 'in', 'advance', 'and', 'they', 'ignored', 'him', 'repeatedly.', 'this', 'is', 'actually', 'mad', 'https://t.co/bipojgssgw']	fear
730	1.29432E+18	2020-08-14T16:52:41.000Z		21	{'neg': 0.137, 'neu': 0.863, 'pos': 0.0, 'compound': -0.4019}	-0.4019	Negative	['ofqual', "'must", 'explain', 'where', 'it', 'appears', 'that', 'their', 'algorithm', 'has', 'penalised', 'disadvantaged', "students,'", 'education', 'committee', 'chair', 'says:', 'https://t.co/a4nmwpdmme']	trust
731	1.29432E+18	2020-08-14T16:51:50.000Z		54	{'neg': 0.028, 'neu': 0.915, 'pos': 0.057, 'compound': 0.3919}	0.3919	Positive	['how', 'the', 'a', 'level', 'algorithm', 'might', 'have', 'been...', '1.', 'no', 'one', 'in', 'your', 'family', 'has', 'been', 'to', 'uni', 'get', 'an', 'extra', '5%', '2.', 'your', 'school', 'traditionally', 'does', 'poorly,', 'but', 'teachers', 'believe', 'in', 'you', 'get', 'an', 'extra', '10%', '3.', 'at', 'a', 'private', 'school', 'with', 'all', 'the', 'advantages', 'that', 'brings,', 'knoc…	trust
732	1.29432E+18	2020-08-14T16:51:20.000Z		45	{'neg': 0.061, 'neu': 0.757, 'pos': 0.182, 'compound': 0.7096}	0.7096	Positive	['this', 'breaks', 'my', 'heart.', 'to', 'think', 'that', 'oxford', 'and', 'cambridge', 'have', 'rounds', 'of', 'exams', 'and', 'interviews,', 'created', 'their', 'own', 'way', 'of', 'assessing', 'students', 'because', 'a', 'levels', 'clearly', "aren't", 'everything,', 'and', 'then', 'are', 'rejecting', 'students', 'on', 'the', 'basis', 'of', 'an', 'algorithm?', 'https://t.co/jhz6vxfaj2']	No emotion
733	1.29432E+18	2020-08-14T16:50:36.000Z		53	{'neg': 0.0, 'neu': 1.0, 'pos': 0.0, 'compound': 0.0}	0	Neutral	['so', 'instead', 'of', 'moderation', 'being', 'put', 'in', 'place', 'they', 'teacher', 'bash', 'and', 'put', 'in', 'place', 'a', 'algorithm', 'which', 'means', 'students', 'results', 'are', 'based', 'on', 'students', 'from', 'the', 'year', 'above', 'them', '??', 'gavin', 'williamson', 'needs', 'to', 'go', 'and', 'dfe', 'needs', 'a', 'reform.', 'talk', 'about', 'it�s', 'not', 'what', 'you', 'know…	positive
734	1.29432E+18	2020-08-14T16:50:31.000Z		32	{'neg': 0.087, 'neu': 0.913, 'pos': 0.0, 'compound': -0.3976}	-0.3976	Negative	['searching', 'for', 'democracy', 'in', 'the', 'era', 'of', 'big', 'data...', 'without', 'humility,', 'consultation', 'and', 'coherent', 'strategy,', 'the', 'uk', 'government', 'will', 'continue', 'to', 'make', 'major', 'policy', 'errors.', '#alevelresults', '#transparency', '#democracy', 'https://t.co/jtvk8uxwv4']	positive
735	1.29432E+18	2020-08-14T16:50:02.000Z		48	{'neg': 0.15, 'neu': 0.505, 'pos': 0.345, 'compound': 0.9376}	0.9376	Positive	['&lt;ofqual', 'algorithm', 'helping', 'out', 'the', 'pools', 'panel&gt;', '-', 'okay,', 'so', 'man', 'united', 'versus', 'chelsea...', '-', 'man', 'united', 'win', '-', 'righto,', 'and', 'then', "we've", 'got', 'brighton', 'v', 'burnley', '-', 'man', 'united', 'win', '-', 'sorry?', '-', 'man', 'united', 'will', 'win', 'everything', '-', 'can', 'we', 'unplug', 'thus?', '-', 'bournemouth', 'will',…	trust
736	1.29432E+18	2020-08-14T16:49:37.000Z		15	{'neg': 0.242, 'neu': 0.758, 'pos': 0.0, 'compound': -0.4939}	-0.4939	Negative	["'punishment", 'by', "statistics':", 'the', 'father', 'who', 'foresaw', 'a-level', 'algorithm', 'flaws', 'https://t.co/0mdoqipizt']	trust
737	1.29432E+18	2020-08-14T16:49:37.000Z		15	{'neg': 0.242, 'neu': 0.758, 'pos': 0.0, 'compound': -0.4939}	-0.4939	Negative	["'punishment", 'by', "statistics':", 'the', 'father', 'who', 'foresaw', 'a-level', 'algorithm', 'flaws', 'https://t.co/0mdoqipizt']	trust
738	1.29432E+18	2020-08-14T16:49:17.000Z		34	{'neg': 0.073, 'neu': 0.817, 'pos': 0.11, 'compound': 0.0772}	0.0772	Positive	['could', 'the', 'a', 'level', 'algorithm', 'be', 'a', 'distraction', 'from', '4', 'straight', 'days', 'of', 'cases', '&gt;1k', 'a', 'day', 'and', '5', 'days', 'out', 'of', '6.', "they're", 'easing', 'the', 'lock', 'down', 'in', 'this', 'scenario.', '#toryshambles']	trust
739	1.29432E+18	2020-08-14T16:49:02.000Z		41	{'neg': 0.188, 'neu': 0.754, 'pos': 0.059, 'compound': -0.7318}	-0.7318	Negative	['the', 'government', 'decided', 'that', "teachers'", 'grades', "couldn't", 'be', 'trusted,', 'so', 'asked', 'ofqual', 'to', 'design', 'an', 'algorithm', 'to', 'moderate', 'the', 'grades.', 'an', 'almost', 'impossible', 'task!', 'unfortunately,', 'they', 'chose', 'to', 'take', 'account', 'of', 'past', 'performance', 'of', 'schools,', 'which', 'favours', 'independents!', 'very', 'unfair!']	negative
740	1.29432E+18	2020-08-14T16:48:49.000Z		35	{'neg': 0.199, 'neu': 0.732, 'pos': 0.068, 'compound': -0.6369}	-0.6369	Negative	['as', 'usual,', 'a', 'cracking', 'story', 'out', 'of', 'on', 'the', 'grading', 'algorithm', 'fiasco.', 'the', 'royal', 'statistical', 'society', 'offered', 'expert', 'help', '-', 'and', 'ofqual', 'refused', 'unless', 'the', 'profs', 'signed', 'a', 'five', 'year', 'gag', 'order', 'https://t.co/2lkqe8oekd']	negative
741	1.29432E+18	2020-08-14T16:48:49.000Z		35	{'neg': 0.199, 'neu': 0.732, 'pos': 0.068, 'compound': -0.6369}	-0.6369	Negative	['as', 'usual,', 'a', 'cracking', 'story', 'out', 'of', 'on', 'the', 'grading', 'algorithm', 'fiasco.', 'the', 'royal', 'statistical', 'society', 'offered', 'expert', 'help', '-', 'and', 'ofqual', 'refused', 'unless', 'the', 'profs', 'signed', 'a', 'five', 'year', 'gag', 'order', 'https://t.co/2lkqe8oekd']	negative
742	1.29432E+18	2020-08-14T16:48:46.000Z		50	{'neg': 0.116, 'neu': 0.846, 'pos': 0.037, 'compound': -0.4595}	-0.4595	Negative	["it's", 'absolutely', 'insane', 'that', 'there', 'are', 'people', 'telling', 'devastated', 'a-level', 'students', 'to', 'take', 'it', 'on', 'the', 'chin', 'and', 'get', 'on', 'with', 'it', 'lol.', '"i', "didn't", 'do', 'well', 'in', 'my', 'exams', 'but..."', 'you', 'sat', 'your', 'exams', 'and', 'got', 'those', 'grades.', 'these', 'lot', 'have', 'an', 'algorithm', 'deciding', 'their', 'fate.']	negative
743	1.29431E+18	2020-08-14T16:48:10.000Z		47	{'neg': 0.241, 'neu': 0.759, 'pos': 0.0, 'compound': -0.9081}	-0.9081	Negative	['these', 'a-level', 'grade', 'horror', 'stories', 'infuriate', 'me.', 'reminds', 'me', 'of', 'how', 'low', 'my', 'predicted', 'grades', 'were', 'during', 'secondary', 'school', 'in', 'spite', 'of', 'my', 'actual', 'maintained', 'high', 'grades', 'as', 'the', 'algorithm', 'factored', 'in', 'background/income.', "i'd", 'have', 'been', 'slaughtered', 'result-wise', 'if', 'this', 'happened', 'back',…	anger
744	1.29431E+18	2020-08-14T16:47:56.000Z		48	{'neg': 0.145, 'neu': 0.822, 'pos': 0.033, 'compound': -0.7717}	-0.7717	Negative	["there's", 'a', 'growing', 'mountain', 'of', 'reasons', 'that', 'people', 'must', 'take', 'this', 'government', 'to', 'task,', 'take', 'to', 'the', 'streets.', 'the', 'deliberate', "'mishandling'", 'of', '#covid19', 'and', 'the', 'a-levels', 'algorithm', 'are', 'only', 'the', 'latest.', 'voting', "isn't", 'going', 'to', 'fix', 'this.', 'the', 'system', 'is', 'broken.', 'democracy', 'is', 'nearly…	positive
745	1.29431E+18	2020-08-14T16:47:32.000Z		45	{'neg': 0.133, 'neu': 0.836, 'pos': 0.031, 'compound': -0.5812}	-0.5812	Negative	['if', "you'd", 'listened', 'to', 'teachers', 'and', 'used', 'the', 'cags', 'there', "wouldn't", 'be', 'any', 'need', 'for', 'appeals.', 'your', 'algorithm', 'has', 'disproportionately', 'affected', 'pupils', 'from', 'poorer', 'areas', 'and', 'state', 'schools.', 'i', 'note', 'that', 'independent', 'schools', 'were', 'not', 'detrimentally', 'affected.', 'you', 'are', 'not', 'fit', 'for', 'purpose…	No emotion
746	1.29431E+18	2020-08-14T16:46:58.000Z		19	{'neg': 0.2, 'neu': 0.8, 'pos': 0.0, 'compound': -0.5411}	-0.5411	Negative	["'punishment", 'by', "statistics':", 'the', 'father', 'who', 'foresaw', 'a-level', 'algorithm', 'flaws...read', 'the', 'last', 'paragraph', '!', 'https://t.co/hqameydbli']	trust
747	1.29431E+18	2020-08-14T16:46:58.000Z		19	{'neg': 0.2, 'neu': 0.8, 'pos': 0.0, 'compound': -0.5411}	-0.5411	Negative	["'punishment", 'by', "statistics':", 'the', 'father', 'who', 'foresaw', 'a-level', 'algorithm', 'flaws...read', 'the', 'last', 'paragraph', '!', 'https://t.co/hqameydbli']	trust
748	1.29431E+18	2020-08-14T16:46:38.000Z		15	{'neg': 0.242, 'neu': 0.758, 'pos': 0.0, 'compound': -0.4939}	-0.4939	Negative	["'punishment", 'by', "statistics':", 'the', 'father', 'who', 'foresaw', 'a-level', 'algorithm', 'flaws', 'https://t.co/6rbewrlerl']	trust
749	1.29431E+18	2020-08-14T16:46:38.000Z		15	{'neg': 0.242, 'neu': 0.758, 'pos': 0.0, 'compound': -0.4939}	-0.4939	Negative	["'punishment", 'by', "statistics':", 'the', 'father', 'who', 'foresaw', 'a-level', 'algorithm', 'flaws', 'https://t.co/6rbewrlerl']	trust
750	1.29431E+18	2020-08-14T16:46:31.000Z		48	{'neg': 0.08, 'neu': 0.879, 'pos': 0.04, 'compound': -0.2716}	-0.2716	Negative	['so', 'how', 'does', 'some', 'hypothetical', 'overpromotion', 'that', 'these', 'students', 'may', 'or', 'may', 'not', 'receive', 'in', 'the', 'future', '-', 'which', 'even', 'if', 'given,', 'will', 'almost', 'certainly', 'not', 'be', 'done', 'so', 'on', 'the', 'basis', 'of', 'their', 'a-level', 'results', '-', 'justify', 'a', 'flawed', 'algorithm', 'actually', 'preventing', 'them', 'from', 'goin…	No emotion
751	1.29431E+18	2020-08-14T16:45:40.000Z		47	{'neg': 0.22, 'neu': 0.735, 'pos': 0.045, 'compound': -0.8689}	-0.8689	Negative	['...the', 'government,', 'blm', 'and', 'dawn', 'butler', 'calling', 'someone', 'a', 'racist', 'rather', 'than', 'real', 'issues', 'like', 'the', 'a', 'levels', 'fiasco', 'that', 'actually', 'affect', 'people�s', 'lives.', 'of', 'course', 'i', 'sympathise', 'with', 'those', 'affected', 'by', 'the', 'algorithm', 'and', 'saddened', 'that', 'tories', 'are', 'fucking', 'over', 'young', 'people', 'in'…	positive
752	1.29431E+18	2020-08-14T16:44:56.000Z		28	{'neg': 0.06, 'neu': 0.858, 'pos': 0.082, 'compound': -0.1027}	-0.1027	Negative	['the', 'nda', 'is', 'there', 'to', 'prevent', 'transparency.', 'to', 'prevent', 'the', 'public', 'from', 'seeing', '(and', 'rightfully', 'scrutinising)', 'an', 'algorithm', "that's", 'affected', 'over', '40%', 'of', 'uk', 'a-level', 'students']	fear
753	1.29431E+18	2020-08-14T16:44:51.000Z		47	{'neg': 0.124, 'neu': 0.876, 'pos': 0.0, 'compound': -0.6982}	-0.6982	Negative	['address', 'this', 'urgently!', 'our', 'children', 'go', 'to', 'school', 'in', 'a', 'disadvantaged', 'area,', 'both', 'are', 'academically', 'gifted.', 'we', 'now', 'have', 'a', 'very', 'worried', 'gcse', 'student', 'who', 'is', 'predicted', '9a*', 'and', '3as.', '68%', 'of', 'her', "school's", 'a', 'levels', 'were', 'downgraded.', 'explain', 'that', 'algorithm', 'now!', 'https://t.co/vuo2hvjgwf…	trust
754	1.29431E+18	2020-08-14T16:44:45.000Z		27	{'neg': 0.172, 'neu': 0.662, 'pos': 0.165, 'compound': -0.0534}	-0.0534	Negative	['really', 'interesting', 'thread', 'for', 'anyone', 'seeking', 'to', 'understand', 'how', 'and', 'an', 'algorithm', 'could', 'have', 'created', 'such', 'a', 'distressing', 'mess', 'for', 'a', 'level', 'students.', 'https://t.co/4a4xls20ew']	positive
755	1.29431E+18	2020-08-14T16:44:16.000Z		33	{'neg': 0.065, 'neu': 0.824, 'pos': 0.112, 'compound': 0.3818}	0.3818	Positive	['wow.', 'ofqual', 'turned', 'down', 'the', 'offer', 'of', 'advice', 'from', 'the', 'royal', 'statistical', 'society', 'on', 'its', 'algorithm', 'because', 'the', 'rss', 'refused', 'to', 'be', 'silent', 'about', 'any', 'flaws', 'it', 'might', 'find.', 'https://t.co/rkpkh3xfzb']	trust
756	1.29431E+18	2020-08-14T16:44:16.000Z		33	{'neg': 0.065, 'neu': 0.824, 'pos': 0.112, 'compound': 0.3818}	0.3818	Positive	['wow.', 'ofqual', 'turned', 'down', 'the', 'offer', 'of', 'advice', 'from', 'the', 'royal', 'statistical', 'society', 'on', 'its', 'algorithm', 'because', 'the', 'rss', 'refused', 'to', 'be', 'silent', 'about', 'any', 'flaws', 'it', 'might', 'find.', 'https://t.co/rkpkh3xfzb']	trust
757	1.29431E+18	2020-08-14T16:42:51.000Z		23	{'neg': 0.127, 'neu': 0.82, 'pos': 0.053, 'compound': -0.4215}	-0.4215	Negative	['feel', 'gutted', 'for', 'anybody', 'that', 'has', 'received', 'the', 'wrong', 'a-level', 'results', 'due', 'to', 'the', 'government', 'number', 'wang', 'algorithm.', 'what', 'a', 'shambles', '#alevelresults']	negative
758	1.29431E+18	2020-08-14T16:42:21.000Z		10	{'neg': 0.118, 'neu': 0.672, 'pos': 0.21, 'compound': 0.2732}	0.2732	Positive	['history', 'is', 'like', 'the', 'a', 'level', 'algorithm:', 'full', 'of', 'bias.']	positive
759	1.29431E+18	2020-08-14T16:41:11.000Z		14	{'neg': 0.0, 'neu': 1.0, 'pos': 0.0, 'compound': 0.0}	0	Neutral	['this', 'is', 'the', 'right', 'action-', 'the', 'ofqual', 'algorithm', 'entrenches', 'inequality', 'https://t.co/6rhygynf5z']	fear
760	1.29431E+18	2020-08-14T16:41:01.000Z		38	{'neg': 0.0, 'neu': 0.86, 'pos': 0.14, 'compound': 0.6908}	0.6908	Positive	['the', 'government/ofqual�s', 'algorithm', '-', 'designed', 'to', 'favour', 'private', 'school', 'students', '(evident', 'in', 'the', 'sharp', 'rise', 'in', 'a', 'grades', 'at', 'private', 'schools)', 'is', 'the', 'newest', 'example', 'of', 'classism', 'the', 'tories', 'have', 'added', 'to', 'their', 'catalogue', 'of', 'fuckery', 'lol']	trust
761	1.29431E+18	2020-08-14T16:39:33.000Z		14	{'neg': 0.196, 'neu': 0.804, 'pos': 0.0, 'compound': -0.296}	-0.296	Negative	["it's", 'all', 'about', 'the', 'stats,', 'the', 'stats', 'no', 'guessing.', 'https://t.co/mtqxhk1o6b']	No emotion
762	1.29431E+18	2020-08-14T16:39:00.000Z		29	{'neg': 0.219, 'neu': 0.781, 'pos': 0.0, 'compound': -0.7906}	-0.7906	Negative	['can�t', 'believe', 'this', 'a', 'level', 'algorithm', 'ting', 'is', 'just', 'allowed', 'to', 'run?', 'i�ve', 'wrote', 'some', 'bad', 'algorithms', 'in', 'my', 'lifetime', 'but', 'fuck', 'me', 'this', 'takes', 'the', 'cake']	fear
763	1.29431E+18	2020-08-14T16:38:55.000Z		21	{'neg': 0.0, 'neu': 0.89, 'pos': 0.11, 'compound': 0.2732}	0.2732	Positive	['can�t', 'wait', 'to', 'find', 'out', 'which', 'government-connected', 'pet', 'food', 'manufacturer', 'the', 'govt�s', 'paid', 'to', 'create', 'that', 'ofqual', 'algorithm']	positive
764	1.29431E+18	2020-08-14T16:38:33.000Z		45	{'neg': 0.139, 'neu': 0.789, 'pos': 0.072, 'compound': -0.5483}	-0.5483	Negative	['i', 'say', 'it', 'again', 'but', 'the', 'a', 'level', 'algorithm', 'should', 'have', 'adjusted', 'in', 'favour', 'of', 'students', 'from', 'larger', 'cohorts', 'and', 'more', 'difficult', 'economic', 'stances,', 'not', 'against', 'them.', 'the', 'fact', 'it', 'did', 'not', 'was', 'a', 'human', 'decision.', 'all', 'algorithmic', 'can', 'embed', 'the', 'prejudices', 'of', 'their', 'coders.']	trust
765	1.29431E+18	2020-08-14T16:37:39.000Z		42	{'neg': 0.103, 'neu': 0.829, 'pos': 0.068, 'compound': -0.1063}	-0.1063	Negative	['....chief', 'executive', 'of', 'the', 'rss,', 'said', 'that', 'if', 'ofqual', 'had', 'been', 'more', 'open,', 'the', 'issues', 'with', 'the', 'algorithm', 'would', 'have', 'been', 'identified', 'sooner".', 'a-levels:', 'exam', 'regulator', 'ignored', 'expert', 'help', 'after', 'statisticians', "wouldn't", 'sign', 'non-disclosure', 'agreements', 'https://t.co/3nw0udplmn']	trust
766	1.29431E+18	2020-08-14T16:37:39.000Z		42	{'neg': 0.103, 'neu': 0.829, 'pos': 0.068, 'compound': -0.1063}	-0.1063	Negative	['....chief', 'executive', 'of', 'the', 'rss,', 'said', 'that', 'if', 'ofqual', 'had', 'been', 'more', 'open,', 'the', 'issues', 'with', 'the', 'algorithm', 'would', 'have', 'been', 'identified', 'sooner".', 'a-levels:', 'exam', 'regulator', 'ignored', 'expert', 'help', 'after', 'statisticians', "wouldn't", 'sign', 'non-disclosure', 'agreements', 'https://t.co/3nw0udplmn']	trust
767	1.29431E+18	2020-08-14T16:37:39.000Z		42	{'neg': 0.103, 'neu': 0.829, 'pos': 0.068, 'compound': -0.1063}	-0.1063	Negative	['....chief', 'executive', 'of', 'the', 'rss,', 'said', 'that', 'if', 'ofqual', 'had', 'been', 'more', 'open,', 'the', 'issues', 'with', 'the', 'algorithm', 'would', 'have', 'been', 'identified', 'sooner".', 'a-levels:', 'exam', 'regulator', 'ignored', 'expert', 'help', 'after', 'statisticians', "wouldn't", 'sign', 'non-disclosure', 'agreements', 'https://t.co/3nw0udplmn']	trust
768	1.29431E+18	2020-08-14T16:36:52.000Z		39	{'neg': 0.047, 'neu': 0.87, 'pos': 0.083, 'compound': 0.3565}	0.3565	Positive	['not', 'sure', 'how', 'an', 'algorithm', 'automatically', 'downgrading', '40%', 'of', 'grades', "isn't", 'considered', 'automated', 'decision', 'making?', 'surely', 'that', 'is', 'the', 'definition', 'of', 'automated', 'decision', 'making?', 'or', 'are', 'actually', 'saying', 'that', 'every', 'change', 'was', 'individually', 'reviewed', 'by', 'a', 'human?', '#alevels2020']	fear
769	1.29431E+18	2020-08-14T16:36:22.000Z		44	{'neg': 0.037, 'neu': 0.795, 'pos': 0.168, 'compound': 0.7236}	0.7236	Positive	['there', 'was', '�virtually', 'no', 'chance', 'of', 'providing', 'grades', 'to', 'the', 'students', 'in', 'a', 'way', 'that', 'satisfies', 'the', 'double', 'criteria', 'of', 'being', 'fair', 'to', 'the', 'individuals', 'and', 'controlling', 'grade', 'inflation', 'nationally�', 'so', 'they', 'chose', 'to', 'help', 'the', 'data,', 'not', 'the', 'individual.', 'https://t.co/czs9djez04']	positive
770	1.29431E+18	2020-08-14T16:35:22.000Z		44	{'neg': 0.267, 'neu': 0.62, 'pos': 0.113, 'compound': -0.8163}	-0.8163	Negative	['reading', 'this', 'makes', 'me', 'question', 'the', 'impartiality', 'of', '.', 'but', 'also', 'my', 'own', 'prejudice', 'in', 'thinking', 'that', 'teachers', 'assessed', 'grades', "couldn't", 'be', 'trusted', 'due', 'to', 'unconscious', 'bias.', 'well!', 'how', 'interesting', 'that', 'such', 'human', 'bias', 'actually', 'manipulated', 'the', 'algorithm', 'deciding', '#alevelresults2020.', 'http…	positive
771	1.29431E+18	2020-08-14T16:35:18.000Z		49	{'neg': 0.097, 'neu': 0.735, 'pos': 0.167, 'compound': 0.4215}	0.4215	Positive	['stop', 'the', 'focus', 'on', 'ind', 'vs', 'state-', 'pointless.', 'the', 'differences', 'are', 'based', 'on', 'the', 'strength', 'of', 'historic', 'data.', 'we', 'should', 'focus', 'on', 'why', 'ofqual', 'felt', 'predictions', '(which', 'obviously', 'are', 'optimistic,', 'hence', 'inflate', 'grades),', 'were', 'worse', 'than', 'an', 'algorithm', 'that', 'hammered', 'a', 'huge', 'number', 'of', …	positive
772	1.29431E+18	2020-08-14T16:34:49.000Z		15	{'neg': 0.242, 'neu': 0.758, 'pos': 0.0, 'compound': -0.4939}	-0.4939	Negative	["'punishment", 'by', "statistics':", 'the', 'father', 'who', 'foresaw', 'a-level', 'algorithm', 'flaws', 'https://t.co/f3o4008vti']	trust
773	1.29431E+18	2020-08-14T16:34:49.000Z		15	{'neg': 0.242, 'neu': 0.758, 'pos': 0.0, 'compound': -0.4939}	-0.4939	Negative	["'punishment", 'by', "statistics':", 'the', 'father', 'who', 'foresaw', 'a-level', 'algorithm', 'flaws', 'https://t.co/f3o4008vti']	trust
774	1.29431E+18	2020-08-14T16:34:32.000Z		38	{'neg': 0.0, 'neu': 0.899, 'pos': 0.101, 'compound': 0.5423}	0.5423	Positive	['i', 'simply', 'don�t', 'understand', 'how', 'this', 'is', 'possible', 'if', 'the', 'algorithm', 'took', 'into', 'account', 'factors', 'such', 'as', 'a', 'school�s', 'past', 'performance.', 'this', 'improvement', 'in', 'a*-a', 'grades', 'looks', '�implausibly', 'high�', 'to', 'me.', 'https://t.co/vixrhpvtvd']	trust
775	1.29431E+18	2020-08-14T16:34:14.000Z		18	{'neg': 0.094, 'neu': 0.563, 'pos': 0.343, 'compound': 0.743}	0.743	Positive	['great', 'story', 'on', 'and', 'its', 'algorithm.', 'a', 'five', 'year', 'non', 'disclosure', 'agreement', 'seems...', 'paranoid?', 'https://t.co/y8m11blebt']	trust
776	1.29431E+18	2020-08-14T16:34:08.000Z		61	{'neg': 0.034, 'neu': 0.844, 'pos': 0.123, 'compound': 0.7003}	0.7003	Positive	['i', 'got', 'acc', '(maybe', 'acd)', 'at', 'a-level.', 'the', 'a', 'was', 'for', 'law', '&amp;', 'that', 'gave', 'me', 'a', 'boost', 'on', 'my', 'ucas', 'points', 'which', 'let', 'me', 'study', 'at', 'a', 'good', 'uni.', "there's", 'no', 'way', 'that', 'algorithm', 'would', 'have', 'given', 'me', 'an', 'a.', 'it', 'might', 'have', 'changed', 'my', 'life', 'since', 'university,', 'a', 'place', 'i…	positive
777	1.29431E+18	2020-08-14T16:32:45.000Z		24	{'neg': 0.157, 'neu': 0.843, 'pos': 0.0, 'compound': -0.6249}	-0.6249	Negative	['they', 'needed', 'to', 'knock', 'the', 'a-level', 'algorithm', 'disaster', 'off', 'the', 'headlines', '-', "they'll", 'probably', 'do', 'the', 'seem', 'next', 'week', 'with', 'the', 'gcse', 'results']	fear
778	1.29431E+18	2020-08-14T16:32:25.000Z		21	{'neg': 0.298, 'neu': 0.702, 'pos': 0.0, 'compound': -0.7783}	-0.7783	Negative	['and,', 'these', 'students', 'haven�t', 'fluffed', 'their', 'a-levels.', 'they�ve', 'been', 'screwed', 'by', 'a', 'nasty', 'little', 'turd', 'with', 'an', 'algorithm....']	anger
779	1.29431E+18	2020-08-14T16:31:46.000Z		46	{'neg': 0.164, 'neu': 0.698, 'pos': 0.138, 'compound': 0.1045}	0.1045	Positive	['9.', 'my', 'heart', 'goes', 'out', 'to', 'those', 'who', 'worked', 'really', 'hard', 'for', 'their', 'a', 'levels', '-', 'especially', 'those', 'who', 'found', 'it', 'difficult', '-', 'only', 'for', 'the', 'exams', 'not', 'to', 'happen', 'because', 'of', 'covid', 'and', 'for', 'a', 'algorithm', 'to', 'drop', 'shitty,', 'unrepresentative', 'grades', 'on', 'them', 'from', 'a', 'great', 'height...…	fear
780	1.29431E+18	2020-08-14T16:31:45.000Z		19	{'neg': 0.2, 'neu': 0.8, 'pos': 0.0, 'compound': -0.5423}	-0.5423	Negative	['tory', 'mps', 'urge', 'government', 'to', "'look", "again'", 'at', 'a-levels', 'algorithm', 'that', 'downgraded', 'poorest', 'students', 'https://t.co/f0vysv3csu']	fear
781	1.29431E+18	2020-08-14T16:30:32.000Z		48	{'neg': 0.084, 'neu': 0.869, 'pos': 0.047, 'compound': -0.2173}	-0.2173	Negative	['even', 'if', "you've", 'read', "ofqual's", '300+', 'page', 'report,', 'you', 'do', 'need', 'a', 'decent', 'mathematical', 'background', 'to', 'work', 'your', 'way', 'through', 'the', 'details.', '(and', 'to', 'understand', 'why', 'no', 'algorithm', 'can', 'possibly', 'be', 'fair', 'to', 'most', 'students,', 'and', 'indeed', 'that', 'no', 'solution', 'was', 'ever', 'going', 'to', 'work', '"fairl…	positive
782	1.29431E+18	2020-08-14T16:30:31.000Z		8	{'neg': 0.0, 'neu': 1.0, 'pos': 0.0, 'compound': 0.0}	0	Neutral	['ofqual', '(tory)', 'algorithm', 'discovered.', 'https://t.co/8c5vrvlvdq']	No emotion
783	1.29431E+18	2020-08-14T16:30:20.000Z		49	{'neg': 0.0, 'neu': 0.912, 'pos': 0.088, 'compound': 0.4836}	0.4836	Positive	['they', 'are', 'here:', 'https://t.co/erbimwgyky', 'need', 'to', 'reach', 'out', 'to', 'associate', 'director,', 'data', 'and', 'analytics', 'or', 'the', 'cio', "(don't", 'jump', 'up', 'and', 'down', 'on', 'the', 'humble', 'developer).', "i'm", 'a', 'developer', 'and', 'i', 'would', 'like', 'to', 'see', 'the', 'code', 'for', 'the', 'algorithm.', 'how', 'does', 'it', 'work?', '??']	positive
784	1.29431E+18	2020-08-14T16:30:19.000Z		47	{'neg': 0.111, 'neu': 0.821, 'pos': 0.068, 'compound': -0.2732}	-0.2732	Negative	['on', 'this', "week's", 'episode', 'of', '#toryshambles:', '-', '1.3m', '#covid_19', 'tests', 'quietly', 'dropped', 'from', 'figures', '-', 'gavin', 'williamson', 'presides', 'over', '#examshambles', 'and', 'ruins', 'thousands', 'of', "people's", 'futures', 'with', 'elitist', 'a-level', 'algorithm', '-', 'james', 'cleverly', 'and', 'priti', 'patel', 'get', 'into', 'argument', 'with', 'ice', 'cre…	anger
785	1.29431E+18	2020-08-14T16:30:05.000Z		19	{'neg': 0.2, 'neu': 0.8, 'pos': 0.0, 'compound': -0.5423}	-0.5423	Negative	['tory', 'mps', 'urge', 'government', 'to', "'look", "again'", 'at', 'a-levels', 'algorithm', 'that', 'downgraded', 'poorest', 'students', 'https://t.co/qlvsayn3lt']	fear
786	1.29431E+18	2020-08-14T16:29:17.000Z		43	{'neg': 0.081, 'neu': 0.882, 'pos': 0.037, 'compound': -0.4215}	-0.4215	Negative	["i've", 'been', 'working', 'on', 'organising', 'a', 'legal', 'fund', 'in', 'response', 'to', 'uk', 'government', 'incompetence', 'in', 'deploying', 'an', '*algorithm*', 'to', 'determine', 'young', "people's", 'final', 'grades', 'at', 'school', 'leaving', 'and', 'a-level.', 'however,', "here's", 'the', 'kicker.', "don't", 'be', 'holding', 'a', 'glass:']	positive
787	1.29431E+18	2020-08-14T16:28:55.000Z		26	{'neg': 0.0, 'neu': 1.0, 'pos': 0.0, 'compound': 0.0}	0	Neutral	['the', 'algorithm', 'took', 'teachers�', 'predicted', 'final', 'grades', 'and', 'adjusted', 'them', 'on', 'the', 'basis', 'of', 'the', 'school�s', 'historical', 'a-level', 'results,', 'ostensibly', 'to', 'counter', 'grade', 'inflation.']	negative
788	1.29431E+18	2020-08-14T16:27:53.000Z		42	{'neg': 0.0, 'neu': 0.95, 'pos': 0.05, 'compound': 0.2982}	0.2982	Positive	['??', 'in', 'april,', 'the', 'royal', 'statistical', 'society', 'offered', 'to', 'help', 'ofqual', 'with', 'its', 'algorithm,', 'suggesting', 'that', 'it', 'take', 'advice', 'from', 'external', 'experts', 'it', 'put', 'forward', 'two', 'very', 'senior', 'academics', 'ofqual', 'said', 'it', 'would', 'consider', 'it,', 'but', 'only', 'if', 'the', 'academics', 'signed', 'an', 'nda']	trust
789	1.29431E+18	2020-08-14T16:27:27.000Z		30	{'neg': 0.074, 'neu': 0.926, 'pos': 0.0, 'compound': -0.25}	-0.25	Negative	['the', 'uk', 'system', 'back-ends', 'its', 'standardized', 'final', 'exams', '(a-levels).', 'a-level', 'exams', 'were', 'cancelled', 'because', 'of', 'covid,', 'so', 'the', 'gov�t', 'developed', 'an', 'algorithm', 'to', '�compute�', 'final', 'results.']	trust
790	1.29431E+18	2020-08-14T16:27:27.000Z		30	{'neg': 0.074, 'neu': 0.926, 'pos': 0.0, 'compound': -0.25}	-0.25	Negative	['the', 'uk', 'system', 'back-ends', 'its', 'standardized', 'final', 'exams', '(a-levels).', 'a-level', 'exams', 'were', 'cancelled', 'because', 'of', 'covid,', 'so', 'the', 'gov�t', 'developed', 'an', 'algorithm', 'to', '�compute�', 'final', 'results.']	trust
791	1.29431E+18	2020-08-14T16:27:07.000Z		30	{'neg': 0.0, 'neu': 0.822, 'pos': 0.178, 'compound': 0.6597}	0.6597	Positive	['are', 'you', 'ready', 'for', '280,000', 'a-level', 'appeals?', 'i', 'hope', 'that', 'your', 'system', 'is', 'more', '�robust�', 'than', 'the', 'ofqual', 'algorithm', 'used', 'to', 'dreamt', 'up', 'this', 'year�s', 'grades.', '#alevelresults']	trust
792	1.29431E+18	2020-08-14T16:27:07.000Z		30	{'neg': 0.0, 'neu': 0.822, 'pos': 0.178, 'compound': 0.6597}	0.6597	Positive	['are', 'you', 'ready', 'for', '280,000', 'a-level', 'appeals?', 'i', 'hope', 'that', 'your', 'system', 'is', 'more', '�robust�', 'than', 'the', 'ofqual', 'algorithm', 'used', 'to', 'dreamt', 'up', 'this', 'year�s', 'grades.', '#alevelresults']	trust
793	1.29431E+18	2020-08-14T16:26:00.000Z		54	{'neg': 0.152, 'neu': 0.805, 'pos': 0.043, 'compound': -0.7506}	-0.7506	Negative	['it', 'looks', 'like', 'the', 'a', 'level', 'algorithm', 'dished', 'out', 'the', 'wrong', 'result', 'half', 'the', 'time', 'for', 'further', 'maths,', 'computing', 'and', 'french', 'when', 'it', 'was', 'tested', 'on', '2019', 'results.', 'if', 'you', 'sat', 'music,', 'it', 'probably', 'gave', 'you', 'the', 'wrong', 'grade.', 'for', 'some', 'languages', 'it', 'was', 'even', 'less', 'accurate.', '…	positive
794	1.29431E+18	2020-08-14T16:25:52.000Z		15	{'neg': 0.242, 'neu': 0.758, 'pos': 0.0, 'compound': -0.4939}	-0.4939	Negative	["'punishment", 'by', "statistics':", 'the', 'father', 'who', 'foresaw', 'a-level', 'algorithm', 'flaws', 'https://t.co/pfhv1v48qr']	trust
795	1.29431E+18	2020-08-14T16:25:52.000Z		15	{'neg': 0.242, 'neu': 0.758, 'pos': 0.0, 'compound': -0.4939}	-0.4939	Negative	["'punishment", 'by', "statistics':", 'the', 'father', 'who', 'foresaw', 'a-level', 'algorithm', 'flaws', 'https://t.co/pfhv1v48qr']	trust
796	1.29431E+18	2020-08-14T16:25:07.000Z		37	{'neg': 0.135, 'neu': 0.678, 'pos': 0.187, 'compound': 0.5023}	0.5023	Positive	['i', 'have', 'no', 'insights', 'into', 'the', 'functioning', 'of', 'the', 'a', 'levels', 'algorithm.', 'but', 'if', 'true', '(?)', 'that', 'the', 'algorithm', 'normalises', 'for', 'the', 'previous', 'performance', 'of', 'the', 'area/school...this', 'sounds', 'pretty', 'unfair', 'to', 'me.', 'https://t.co/vvrmjd3d6h']	trust
797	1.29431E+18	2020-08-14T16:25:06.000Z		15	{'neg': 0.22, 'neu': 0.78, 'pos': 0.0, 'compound': -0.4767}	-0.4767	Negative	['the', 'a', 'level', 'algorithm', 'is', 'flawed', '#examshambles', 'explain', 'how', 'this', 'happened', 'https://t.co/j7nyh2uu93']	trust
798	1.29431E+18	2020-08-14T16:25:06.000Z		15	{'neg': 0.22, 'neu': 0.78, 'pos': 0.0, 'compound': -0.4767}	-0.4767	Negative	['the', 'a', 'level', 'algorithm', 'is', 'flawed', '#examshambles', 'explain', 'how', 'this', 'happened', 'https://t.co/j7nyh2uu93']	trust
799	1.29431E+18	2020-08-14T16:24:39.000Z		44	{'neg': 0.04, 'neu': 0.96, 'pos': 0.0, 'compound': -0.1531}	-0.1531	Negative	['given', 'that', 'there', 'is', 'no', 'way', 'to', 'use', 'group', 'statistics', 'to', 'predict', 'individual', 'results,', "it's", 'a', 'guess.', 'they', 'might', 'call', 'it', 'an', 'algorithm', 'for', 'poshness,', 'but', "it's", 'still', 'a', 'guess.', 'have', 'any', 'of', 'ofqual', 'done', 'maths', 'beyond', 'gcse?', 'https://t.co/vmfhmkpks2']	surprise
800	1.29431E+18	2020-08-14T16:24:07.000Z		37	{'neg': 0.0, 'neu': 0.836, 'pos': 0.164, 'compound': 0.7264}	0.7264	Positive	['�we', 'came', 'here', 'as', 'political', 'refugees', 'to', 'a', 'democratic', 'country,', 'so', 'i', 'have', 'a', 'very', 'strong', 'idea', 'of', 'how', 'democratic', 'societies', 'should', 'work', 'and', 'this', 'doesn�t', 'look', 'like', 'it.�', 'https://t.co/r0iirf5apf', '#alevelresults', '#alevels2020', '#alevels']	No emotion
801	1.29431E+18	2020-08-14T16:23:41.000Z		53	{'neg': 0.0, 'neu': 0.885, 'pos': 0.115, 'compound': 0.7264}	0.7264	Positive	['�i', 'came', 'here', 'as', 'a', 'teenager', 'with', 'my', 'parents', 'in', 'the', '1980s.', 'in', 'that', 'time,', 'vietnam', 'was', 'a', 'communist', 'country.', 'we', 'came', 'as', 'political', 'refugees', 'to', 'a', 'democratic', 'country,', 'so', 'i', 'have', 'a', 'very', 'strong', 'idea', 'of', 'how', 'democratic', 'societies', 'should', 'work', '&amp;', 'this', 'doesn�t', 'look', 'like', …	negative
802	1.29431E+18	2020-08-14T16:22:55.000Z		52	{'neg': 0.152, 'neu': 0.745, 'pos': 0.103, 'compound': -0.4329}	-0.4329	Negative	['she�ll', 'be', 'amazing', 'and', 'it�s', 'that', 'university�s', 'loss', '-', 'just', 'outrageous', 'that', 'they�ve', 'had', 'time', 'to', 'put', 'a', 'fair', 'moderation', 'system', 'in', 'place', 'and', 'aren�t', 'even', 'set', 'up', 'for', 'the', 'aftermath', 'of', 'the', 'algorithm', 'fiasco', '-', 'she�s', 'coming', 'across', 'the', 'border', 'to', 'your', 'county', 'and', 'going', 'to', …	negative
803	1.29431E+18	2020-08-14T16:22:37.000Z		25	{'neg': 0.167, 'neu': 0.558, 'pos': 0.275, 'compound': 0.4404}	0.4404	Positive	['exclusive:', 'ofqual', 'ignored', 'offers', 'of', 'expert', 'help', 'with', 'its', 'algorithm', 'after', 'statisticians', 'refused', 'to', 'sign', 'a', 'highly-restrictive', 'non-disclosure', 'agreement', 'https://t.co/hmvglphq2x']	trust
804	1.29431E+18	2020-08-14T16:22:37.000Z		25	{'neg': 0.167, 'neu': 0.558, 'pos': 0.275, 'compound': 0.4404}	0.4404	Positive	['exclusive:', 'ofqual', 'ignored', 'offers', 'of', 'expert', 'help', 'with', 'its', 'algorithm', 'after', 'statisticians', 'refused', 'to', 'sign', 'a', 'highly-restrictive', 'non-disclosure', 'agreement', 'https://t.co/hmvglphq2x']	trust
805	1.29431E+18	2020-08-14T16:22:15.000Z		47	{'neg': 0.084, 'neu': 0.916, 'pos': 0.0, 'compound': -0.631}	-0.631	Negative	['one', 'quirk', 'people', 'are', 'highlighting', 'is', 'that', 'we', 'have', 'two', 'maths', 'a-levels:', 'maths', 'and', 'further', 'maths.', 'further', 'maths', 'strictly', 'harder', '(but', 'counts', 'same', 'for', 'university', 'entrance,', 'i', 'think?)', 'so', 'your', 'standard', 'maths', 'result', 'should', 'always', 'be', '&gt;=', 'further', 'maths,', 'but', 'that', 'is', 'being', 'broke…	anticipation
806	1.29431E+18	2020-08-14T16:22:09.000Z		36	{'neg': 0.329, 'neu': 0.529, 'pos': 0.142, 'compound': -0.8363}	-0.8363	Negative	['people', 'who', 'love', 'to', 'tweet', 'under', 'posts', 'about', 'racism', 'and', 'posts', 'about', 'the', 'recent', '(fuck', 'the', 'poor)', 'a', 'level', 'algorithm,', 'demanding', 'for', '�evidence�,', 'then', 'when', 'presented', 'with', 'said', 'evidence', 'demand', 'some', 'more...', 'honestly', 'make', 'me', 'sick.']	negative
807	1.29431E+18	2020-08-14T16:20:07.000Z		15	{'neg': 0.242, 'neu': 0.758, 'pos': 0.0, 'compound': -0.4939}	-0.4939	Negative	["'punishment", 'by', "statistics':", 'the', 'father', 'who', 'foresaw', 'a-level', 'algorithm', 'flaws', 'https://t.co/qufkblvpmj']	trust
808	1.29431E+18	2020-08-14T16:20:07.000Z		15	{'neg': 0.242, 'neu': 0.758, 'pos': 0.0, 'compound': -0.4939}	-0.4939	Negative	["'punishment", 'by', "statistics':", 'the', 'father', 'who', 'foresaw', 'a-level', 'algorithm', 'flaws', 'https://t.co/qufkblvpmj']	trust
809	1.29431E+18	2020-08-14T16:19:45.000Z		26	{'neg': 0.0, 'neu': 0.775, 'pos': 0.225, 'compound': 0.7003}	0.7003	Positive	['now', 'this', 'is', 'good.', 'worcester', 'college', 'obviously', 'think', 'their', 'interview', 'process', 'was', 'a', 'better', 'measure', 'than', 'the', 'algorithm', 'based', 'a-level', 'results.', 'https://t.co/709b0bvcxf']	trust
810	1.29431E+18	2020-08-14T16:17:41.000Z		48	{'neg': 0.0, 'neu': 0.845, 'pos': 0.155, 'compound': 0.7717}	0.7717	Positive	['dear', 'as', 'a', 'teacher', '&amp;', 'footie', 'fan', 'can', 'you', 'confirm', 'you�ve', 'used', 'the', 'same', 'algorithm', 'for', 'a', 'levels', '&amp;', 'safety', 'of', 'attending', 'a', 'pre-season', 'friendy?', 'if', 'so,this', 'would', 'make', 'sense', 'in', 'explaining', 'what', 'a', 'let', 'down', 'you', 'are', 'to', 'fans,', 'clubs,', 'schools', '&amp;', 'our', 'youngsters']	positive
811	1.29431E+18	2020-08-14T16:16:58.000Z		27	{'neg': 0.117, 'neu': 0.79, 'pos': 0.093, 'compound': -0.1779}	-0.1779	Negative	['curtis,', 'with', 'the', 'help', 'of', ',', 'is', 'threatening', 'to', 'sue', 'ofqual', 'for', 'using', "'an", 'algorithm', 'that', 'grades', 'the', 'school', 'and', 'not', 'the', "students'", '#alevelresults', 'https://t.co/0y901kjzpg']	anger
812	1.29431E+18	2020-08-14T16:16:29.000Z		39	{'neg': 0.093, 'neu': 0.765, 'pos': 0.142, 'compound': 0.5155}	0.5155	Positive	['reporting', 'that', 'an', 'a-level', 'student', 'received', 'a', "'b'", 'result', 'determined', 'by', 'the', 'algorithm.', 'nothing', 'surprising', 'you', 'might', 'say-', 'fairly', 'good', 'result', '!', 'he', 'was', 'predicted', 'an', 'a*', 'by', 'his', 'school.', 'problem', ':', "it's", 'his', 'native', 'language,', 'he', 'is', 'spanish', '!', '??????']	positive
813	1.29431E+18	2020-08-14T16:15:44.000Z		15	{'neg': 0.242, 'neu': 0.758, 'pos': 0.0, 'compound': -0.4939}	-0.4939	Negative	["'punishment", 'by', "statistics':", 'the', 'father', 'who', 'foresaw', 'a-level', 'algorithm', 'flaws', 'https://t.co/brr1sn6f3t']	trust
814	1.29431E+18	2020-08-14T16:15:44.000Z		15	{'neg': 0.242, 'neu': 0.758, 'pos': 0.0, 'compound': -0.4939}	-0.4939	Negative	["'punishment", 'by', "statistics':", 'the', 'father', 'who', 'foresaw', 'a-level', 'algorithm', 'flaws', 'https://t.co/brr1sn6f3t']	trust
815	1.29431E+18	2020-08-14T16:14:54.000Z		15	{'neg': 0.242, 'neu': 0.758, 'pos': 0.0, 'compound': -0.4939}	-0.4939	Negative	["'punishment", 'by', "statistics':", 'the', 'father', 'who', 'foresaw', 'a-level', 'algorithm', 'flaws', 'https://t.co/wrgah78nvu']	trust
816	1.29431E+18	2020-08-14T16:14:54.000Z		15	{'neg': 0.242, 'neu': 0.758, 'pos': 0.0, 'compound': -0.4939}	-0.4939	Negative	["'punishment", 'by', "statistics':", 'the', 'father', 'who', 'foresaw', 'a-level', 'algorithm', 'flaws', 'https://t.co/wrgah78nvu']	trust
817	1.29431E+18	2020-08-14T16:14:37.000Z		32	{'neg': 0.189, 'neu': 0.745, 'pos': 0.066, 'compound': -0.5106}	-0.5106	Negative	['whoever', 'wrote', 'the', 'algorithm', 'for', 'this', 'a', 'levels', 'cock', 'up', 'seems', 'to', 'be', 'in', 'a', 'job', 'above', 'their', 'ability.', 'that�s', 'ironic', 'isn�t', 'it.', 'this', 'tweet', 'has', 'been', 'downgraded', 'to', 'bad.']	positive
818	1.29431E+18	2020-08-14T16:14:35.000Z		54	{'neg': 0.05, 'neu': 0.82, 'pos': 0.13, 'compound': 0.6715}	0.6715	Positive	['ofqual', 'claimed', 'they', '"worked', 'with', 'technical', 'experts', 'across', 'the', 'sector"', 'in', 'their', 'algorithm.', 'but', 'then', 'refused', 'to', 'let', 'two', 'key', 'statistics', 'experts', 'join', 'that', 'panel,', 'because', 'they', "wouldn't", 'sign', 'a', '5', 'year', 'nda.', 'so', 'who', 'was', 'on', 'the', 'panel?', 'could', 'it', 'have', 'included', "dom's", 'friends', 'a…	positive
819	1.29431E+18	2020-08-14T16:14:13.000Z		17	{'neg': 0.242, 'neu': 0.632, 'pos': 0.126, 'compound': -0.3736}	-0.3736	Negative	['i�m', 'ngl', 'this', 'algorithm', 'shit', 'would', 'have', 'saved', 'my', 'batty', 'because', 'i', 'flopped', 'a', 'levels', 'hard', '??']	anger
820	1.29431E+18	2020-08-14T16:13:41.000Z		52	{'neg': 0.093, 'neu': 0.86, 'pos': 0.047, 'compound': -0.3818}	-0.3818	Negative	['i', 'left', 'the', 'uk', 'as', 'a', 'child', 'and', 'had', 'no', 'clue', 'how', 'the', 'a', 'levels', 'work.', 'i', 'read', 'about', 'it', 'out', 'of', 'curiosity', 'today.', 'from', 'what', 'i', 'can', 'tell', 'based', 'on', 'twitter,', 'the', 'algorithm', 'that', 'was', 'used', 'this', 'year', 'has', 'been', 'unfair', 'to', 'many', 'students.', 'hopefully', 'the', 'education', 'ministry', 'fi…	positive
821	1.29431E+18	2020-08-14T16:12:08.000Z		18	{'neg': 0.198, 'neu': 0.802, 'pos': 0.0, 'compound': -0.4939}	-0.4939	Negative	["'punishment", 'by', "statistics':", 'the', 'father', 'who', 'foresaw', 'a-level', 'algorithm', 'flaws', 'education', 'the', 'guardian', 'https://t.co/ukbthpqshb']	trust
822	1.29431E+18	2020-08-14T16:12:08.000Z		18	{'neg': 0.198, 'neu': 0.802, 'pos': 0.0, 'compound': -0.4939}	-0.4939	Negative	["'punishment", 'by', "statistics':", 'the', 'father', 'who', 'foresaw', 'a-level', 'algorithm', 'flaws', 'education', 'the', 'guardian', 'https://t.co/ukbthpqshb']	trust
823	1.29431E+18	2020-08-14T16:10:58.000Z		13	{'neg': 0.0, 'neu': 1.0, 'pos': 0.0, 'compound': 0.0}	0	Neutral	['why', 'is', 'everyone', 'discussing', 'the', 'a', 'level', 'algorithm,', 'what', 'has', 'the', 'issue', 'been?']	trust
824	1.29431E+18	2020-08-14T16:10:08.000Z		21	{'neg': 0.0, 'neu': 1.0, 'pos': 0.0, 'compound': 0.0}	0	Neutral	['if', 'had', 'been', 'through', 'the', 'same', 'algorithm', 'as', 'a-levels', 'he', "wouldn't", 'be', 'in', 'the', 'cabinet.', 'https://t.co/8lwul1kwih']	trust
825	1.29431E+18	2020-08-14T16:09:36.000Z		31	{'neg': 0.0, 'neu': 0.912, 'pos': 0.088, 'compound': 0.3818}	0.3818	Positive	['dear', 'i', 'dare', 'you', 'to', 'explain', 'the', 'a', 'level', 'algorithm', "that's", 'led', 'to', 'the', '#examshambles', '.', 'can', 'you', 'do', 'that?', 'then', 'i', 'dare', 'you', 'to', 'defend', 'it.', 'https://t.co/gdcrcskyas']	trust
826	1.29431E+18	2020-08-14T16:09:36.000Z		31	{'neg': 0.0, 'neu': 0.912, 'pos': 0.088, 'compound': 0.3818}	0.3818	Positive	['dear', 'i', 'dare', 'you', 'to', 'explain', 'the', 'a', 'level', 'algorithm', "that's", 'led', 'to', 'the', '#examshambles', '.', 'can', 'you', 'do', 'that?', 'then', 'i', 'dare', 'you', 'to', 'defend', 'it.', 'https://t.co/gdcrcskyas']	trust
827	1.29431E+18	2020-08-14T16:09:24.000Z		43	{'neg': 0.0, 'neu': 0.709, 'pos': 0.291, 'compound': 0.9294}	0.9294	Positive	['to', '&amp;', '.', 'i', 'have', 'been', 'very', 'lucky', 'to', 'benefit', 'from', 'both', 'colleges,', 'and', 'your', 'admirable', 'access', 'work.', 'please', 'make', 'a', 'statement', 'like', 'regarding', 'how', 'to', 'deal', 'with', 'the', 'a', 'level', 'algorithm.', 'we', 'need', 'to', 'show', 'oxford', 'is', 'for', 'all.', 'https://t.co/jfeog8ayrb.']	positive
828	1.29431E+18	2020-08-14T16:09:02.000Z		44	{'neg': 0.046, 'neu': 0.89, 'pos': 0.065, 'compound': 0.1655}	0.1655	Positive	['ofqual', 'missed', 'a-level', 'private', 'school', 'bonus', 'tes', 'https://t.co/aq58izlgiz', '&lt;', 'er,', 'but', 'the', '"nobody', 'saw', 'this', 'coming..."', "doesn't", 'really', 'stand', 'up', 'to', 'scrutiny?', 'cf', 'algorithm', 'flaws', 'identified', 'by', 'tweets', 'passim', 'and', 'by', 'https://t.co/dkwid7uhws', 'https://t.co/o4ksobhkze']	anticipation
829	1.29431E+18	2020-08-14T16:09:02.000Z		44	{'neg': 0.046, 'neu': 0.89, 'pos': 0.065, 'compound': 0.1655}	0.1655	Positive	['ofqual', 'missed', 'a-level', 'private', 'school', 'bonus', 'tes', 'https://t.co/aq58izlgiz', '&lt;', 'er,', 'but', 'the', '"nobody', 'saw', 'this', 'coming..."', "doesn't", 'really', 'stand', 'up', 'to', 'scrutiny?', 'cf', 'algorithm', 'flaws', 'identified', 'by', 'tweets', 'passim', 'and', 'by', 'https://t.co/dkwid7uhws', 'https://t.co/o4ksobhkze']	anticipation
830	1.29431E+18	2020-08-14T16:09:02.000Z		44	{'neg': 0.046, 'neu': 0.89, 'pos': 0.065, 'compound': 0.1655}	0.1655	Positive	['ofqual', 'missed', 'a-level', 'private', 'school', 'bonus', 'tes', 'https://t.co/aq58izlgiz', '&lt;', 'er,', 'but', 'the', '"nobody', 'saw', 'this', 'coming..."', "doesn't", 'really', 'stand', 'up', 'to', 'scrutiny?', 'cf', 'algorithm', 'flaws', 'identified', 'by', 'tweets', 'passim', 'and', 'by', 'https://t.co/dkwid7uhws', 'https://t.co/o4ksobhkze']	anticipation
831	1.2943E+18	2020-08-14T16:07:43.000Z		39	{'neg': 0.17, 'neu': 0.83, 'pos': 0.0, 'compound': -0.7617}	-0.7617	Negative	['the', 'more', "that's", 'coming', 'out', 'about', 'how', "ofqual's", 'algorithm', 'has', 'calculated', "students'", 'results,', 'the', 'more', 'unjust', "it's", 'starting', 'to', 'look', 'for', 'so', 'many', 'of', 'our', 'young', 'people.', 'they', 'need', 'to', 'fight', 'this', '??', 'https://t.co/vlfpsiurff']	anger
832	1.2943E+18	2020-08-14T16:07:43.000Z		39	{'neg': 0.17, 'neu': 0.83, 'pos': 0.0, 'compound': -0.7617}	-0.7617	Negative	['the', 'more', "that's", 'coming', 'out', 'about', 'how', "ofqual's", 'algorithm', 'has', 'calculated', "students'", 'results,', 'the', 'more', 'unjust', "it's", 'starting', 'to', 'look', 'for', 'so', 'many', 'of', 'our', 'young', 'people.', 'they', 'need', 'to', 'fight', 'this', '??', 'https://t.co/vlfpsiurff']	anger
833	1.2943E+18	2020-08-14T16:06:19.000Z		44	{'neg': 0.099, 'neu': 0.901, 'pos': 0.0, 'compound': -0.4926}	-0.4926	Negative	['i', 'think', 'that', "i've", 'heard', 'it', 'all', 'now,', '"offqual"', 'now', 'say', 'that', 'the', '"a"', 'level', 'debacle,', 'is', 'the', 'teachers', 'fault!', 'a-levels:', 'calls', 'to', 'scrap', "'flawed'", 'algorithm', 'used', 'for', 'results', '-', 'but', 'watchdog', 'says', 'some', 'students', 'given', "'implausibly'", 'high', 'grades', 'https://t.co/amqomimqxt']	trust
834	1.2943E+18	2020-08-14T16:06:19.000Z		44	{'neg': 0.099, 'neu': 0.901, 'pos': 0.0, 'compound': -0.4926}	-0.4926	Negative	['i', 'think', 'that', "i've", 'heard', 'it', 'all', 'now,', '"offqual"', 'now', 'say', 'that', 'the', '"a"', 'level', 'debacle,', 'is', 'the', 'teachers', 'fault!', 'a-levels:', 'calls', 'to', 'scrap', "'flawed'", 'algorithm', 'used', 'for', 'results', '-', 'but', 'watchdog', 'says', 'some', 'students', 'given', "'implausibly'", 'high', 'grades', 'https://t.co/amqomimqxt']	trust
835	1.2943E+18	2020-08-14T16:06:16.000Z		24	{'neg': 0.0, 'neu': 0.773, 'pos': 0.227, 'compound': 0.6124}	0.6124	Positive	['read', 'my', 'exclusive', 'here', 'on', 'how', "didn't", 'consider', 'the', 'in-built', 'bonus', 'for', 'private', 'schools', 'in', 'its', 'grading', 'algorithm:', 'https://t.co/nlerxtin45']	surprise
836	1.2943E+18	2020-08-14T16:04:01.000Z		34	{'neg': 0.213, 'neu': 0.713, 'pos': 0.074, 'compound': -0.688}	-0.688	Negative	['the', 'fucking', 'uk...', 'sorry', 'to', 'all', 'the', 'a-level', 'students', 'who', 'have', 'essentially', 'had', 'their', 'plans', 'shattered', 'by', 'an', 'algorithm,', 'built', 'to', 'benefit', 'private', 'schools', 'and', 'the', 'upper', 'class.', 'i', 'fucking', 'hate', 'this', 'place.']	negative
837	1.2943E+18	2020-08-14T16:03:49.000Z		15	{'neg': 0.242, 'neu': 0.758, 'pos': 0.0, 'compound': -0.4939}	-0.4939	Negative	["'punishment", 'by', "statistics':", 'the', 'father', 'who', 'foresaw', 'a-level', 'algorithm', 'flaws', 'https://t.co/i79aroaetd']	trust
838	1.2943E+18	2020-08-14T16:03:49.000Z		15	{'neg': 0.242, 'neu': 0.758, 'pos': 0.0, 'compound': -0.4939}	-0.4939	Negative	["'punishment", 'by', "statistics':", 'the', 'father', 'who', 'foresaw', 'a-level', 'algorithm', 'flaws', 'https://t.co/i79aroaetd']	trust
839	1.2943E+18	2020-08-14T16:03:20.000Z		18	{'neg': 0.198, 'neu': 0.802, 'pos': 0.0, 'compound': -0.4939}	-0.4939	Negative	["'punishment", 'by', "statistics':", 'the', 'father', 'who', 'foresaw', 'a-level', 'algorithm', 'flaws', 'education', 'the', 'guardian', 'https://t.co/hict3j4udq']	trust
840	1.2943E+18	2020-08-14T16:03:20.000Z		18	{'neg': 0.198, 'neu': 0.802, 'pos': 0.0, 'compound': -0.4939}	-0.4939	Negative	["'punishment", 'by', "statistics':", 'the', 'father', 'who', 'foresaw', 'a-level', 'algorithm', 'flaws', 'education', 'the', 'guardian', 'https://t.co/hict3j4udq']	trust
841	1.2943E+18	2020-08-14T16:03:04.000Z		48	{'neg': 0.143, 'neu': 0.787, 'pos': 0.07, 'compound': -0.34}	-0.34	Negative	['a-level', 'results', 'are', 'a', 'reminder', 'that', 'algorithms', 'are', 'biased.', 'deprived', 'pupils', 'were', 'more', 'likely', 'to', 'have', 'seen', 'they', 'grades', 'lowered', 'by�ofqual�s', 'algorithm,', 'and', 'the', 'gap', 'in', 'results', 'between', 'pupils', 'on', 'free', 'school', 'meals', 'and', 'better-off', 'pupils', 'widened', 'compared', 'with', '2019', 'https://t.co/wjzkrwky…	negative
842	1.2943E+18	2020-08-14T16:03:04.000Z		48	{'neg': 0.143, 'neu': 0.787, 'pos': 0.07, 'compound': -0.34}	-0.34	Negative	['a-level', 'results', 'are', 'a', 'reminder', 'that', 'algorithms', 'are', 'biased.', 'deprived', 'pupils', 'were', 'more', 'likely', 'to', 'have', 'seen', 'they', 'grades', 'lowered', 'by�ofqual�s', 'algorithm,', 'and', 'the', 'gap', 'in', 'results', 'between', 'pupils', 'on', 'free', 'school', 'meals', 'and', 'better-off', 'pupils', 'widened', 'compared', 'with', '2019', 'https://t.co/wjzkrwky…	negative
843	1.2943E+18	2020-08-14T16:02:53.000Z		48	{'neg': 0.0, 'neu': 0.944, 'pos': 0.056, 'compound': 0.4215}	0.4215	Positive	['it', 'is', 'simpler', 'for', 'the', 'government', 'to', 'reverse', 'the', 'results', 'of', 'the', 'ofqual', 'algorithm', 'now.', 'if', 'if', 'does', 'not', 'do', 'so', 'the', 'fall', 'out', 'from', 'discovery', 'of', 'the', 'financial', 'beneficiaries', 'of', 'the', 'implementation', 'of', 'this', 'algorithm', 'do', 'not', 'bear', 'thinking', 'about.', 'uk', 'youth', 'will', 'not', 'shrug', 'it…	fear
844	1.2943E+18	2020-08-14T16:02:52.000Z		47	{'neg': 0.095, 'neu': 0.864, 'pos': 0.041, 'compound': -0.4191}	-0.4191	Negative	['the', 'algorithm', 'uses', 'the', 'wrong', 'criteria', 'for', 'this', 'special', 'case.', 'there', 'may', 'be', 'a', 'case', 'for', '#ofqual', 'to', 'normalise', 'results', 'of', 'national', 'exams', 'set', 'by', 'different', 'examination', 'boards.', 'but', 'it', 'makes', 'no', 'sense', 'at', 'all', 'to', "'moderate'", 'results', 'based', 'solely', 'on', 'teacher', 'assessments.', 'grade', 'u'…	negative
845	1.2943E+18	2020-08-14T16:01:53.000Z		15	{'neg': 0.0, 'neu': 0.828, 'pos': 0.172, 'compound': 0.3612}	0.3612	Positive	['if', "it's", 'anything', 'like', 'the', 'a', 'level', 'algorithm', "it'll", 'give', 'labour', 'a', 'landslide']	fear
846	1.2943E+18	2020-08-14T16:01:08.000Z		31	{'neg': 0.059, 'neu': 0.867, 'pos': 0.074, 'compound': 0.1263}	0.1263	Positive	['so', 'forgive', 'me', 'if', 'i', 'think', 'that', 'the', 'way', 'the', 'a', 'levels', 'and', 'gcses', 'have', 'been', 'handled', 'this', 'year', 'is', 'a', 'shambles.', 'the', 'computer', 'algorithm', 'is', 'screwing', 'up', 'people�s', 'lives.']	positive
847	1.2943E+18	2020-08-14T16:00:56.000Z		52	{'neg': 0.129, 'neu': 0.871, 'pos': 0.0, 'compound': -0.8068}	-0.8068	Negative	['i', 'am', 'so', 'so', 'furious', 'about', 'the', 'uk', 'a', 'level', 'algorithm.', 'it�s', 'no', 'stretch', 'to', 'say', 'that', 'the', 'course', 'of', 'my', 'life', 'changed', 'completely', 'when', 'i,', 'as', 'a', 'first', 'generation', 'student', 'from', 'a', 'state', 'school', 'in', 'south', 'wales,', 'got', 'in', 'to', 'university.', 'both', 'my', 'sister', 'and', 'i', 'went', 'on', 'to', …	positive
848	1.2943E+18	2020-08-14T16:00:48.000Z		23	{'neg': 0.0, 'neu': 0.9, 'pos': 0.1, 'compound': 0.2732}	0.2732	Positive	['well', 'those', 'in', 'the', 'know', 'saw', 'it', 'coming', 'so', 'question', 'to', ',', 'why', 'didn�t', 'you', 'kick', 'off', 'months', 'ago?', 'https://t.co/wwulqydykn']	anger
849	1.2943E+18	2020-08-14T15:59:21.000Z		19	{'neg': 0.0, 'neu': 0.76, 'pos': 0.24, 'compound': 0.7229}	0.7229	Positive	['wow!', 'i', 'wonder', 'how', 'the', 'people', 'who', 'built', 'the', 'algorithm', 'did', 'in', 'their', 'a', 'levels...', '?????????', 'https://t.co/s3rdyjjskn']	No emotion
850	1.2943E+18	2020-08-14T15:59:19.000Z		50	{'neg': 0.034, 'neu': 0.966, 'pos': 0.0, 'compound': -0.1531}	-0.1531	Negative	['i', 'note', 'that', 'the', 'son', 'of', 'the', 'guy', 'who', 'superbly', 'predicted', 'this', 'would', 'happen,', 'missed', 'his', 'cambridge', 'offer', '(also', 'downgraded),', 'but', 'they', 'let', 'him', 'anyway', '(which', 'is', 'right).', 'should', 'be', 'doing', 'that', 'with', 'all', 'of', 'them,', 'not', 'just', 'those', 'with', 'a', 'platform', 'in', 'a', 'national', 'newspaper.', 'htt…	positive
851	1.2943E+18	2020-08-14T15:58:08.000Z		15	{'neg': 0.242, 'neu': 0.758, 'pos': 0.0, 'compound': -0.4939}	-0.4939	Negative	["'punishment", 'by', "statistics':", 'the', 'father', 'who', 'foresaw', 'a-level', 'algorithm', 'flaws', 'https://t.co/x5ht5p6xmy']	trust
852	1.2943E+18	2020-08-14T15:58:08.000Z		15	{'neg': 0.242, 'neu': 0.758, 'pos': 0.0, 'compound': -0.4939}	-0.4939	Negative	["'punishment", 'by', "statistics':", 'the', 'father', 'who', 'foresaw', 'a-level', 'algorithm', 'flaws', 'https://t.co/x5ht5p6xmy']	trust
853	1.2943E+18	2020-08-14T15:57:58.000Z		12	{'neg': 0.219, 'neu': 0.662, 'pos': 0.119, 'compound': -0.3612}	-0.3612	Negative	['this', 'a', 'level', 'algorithm', 'debacle.', 'blistering', 'incompetence', 'or', 'far', 'reaching', 'social', 'engineering?']	negative
854	1.2943E+18	2020-08-14T15:57:45.000Z		45	{'neg': 0.074, 'neu': 0.765, 'pos': 0.161, 'compound': 0.6346}	0.6346	Positive	['thanks', 'for', 'this', 'doc.', 'it', 'might', 'explain', 'why', 'centres', 'see', 'lower', 'grades', 'than', 'usual', 'despite', 'tweets', 'arguing', 'that', "ofqual's", 'algorithm', "hasn't", 'impacted', 'distribution', 'of', 'grades', 'across', 'different', 'centres.', 'seems', 'hard', 'to', 'believe', 'they', "haven't", 'adjusted', 'for', 'historic', 'value', 'added', 'in', 'a', 'subject.']	trust
855	1.2943E+18	2020-08-14T15:57:41.000Z		23	{'neg': 0.0, 'neu': 1.0, 'pos': 0.0, 'compound': 0.0}	0	Neutral	['this', 'came', 'up', 'on', 'instagram', 'earlier.', 'bit', 'of', 'a', 'head', 'scratcher.', 'i', 'thought', 'the', 'a', 'level', 'algorithm', 'was', 'skewed!', 'https://t.co/jdf3gdksax']	anticipation
856	1.2943E+18	2020-08-14T15:57:05.000Z		13	{'neg': 0.184, 'neu': 0.816, 'pos': 0.0, 'compound': -0.2023}	-0.2023	Negative	['a-levels:', 'how', 'controversial', 'algorithm', 'behind', 'moderation', 'row', 'works', 'https://t.co/9kf8wginf5']	anger
857	1.2943E+18	2020-08-14T15:57:05.000Z		13	{'neg': 0.184, 'neu': 0.816, 'pos': 0.0, 'compound': -0.2023}	-0.2023	Negative	['a-levels:', 'how', 'controversial', 'algorithm', 'behind', 'moderation', 'row', 'works', 'https://t.co/9kf8wginf5']	anger
858	1.2943E+18	2020-08-14T15:55:47.000Z		29	{'neg': 0.0, 'neu': 0.785, 'pos': 0.215, 'compound': 0.7815}	0.7815	Positive	['hi!', 'here', 'is', 'your', 'unroll:', ':', 'to', 'this', 'year�s', 'a-level', 'students.', 'you', 'have', 'been', 'robbed', 'of', 'your', 'future', 'by', 'an', 'algorithm.', 'the', 'tech�', 'https://t.co/dgdpq6zyn0', 'enjoy', ':)', '??']	trust
859	1.2943E+18	2020-08-14T15:55:43.000Z		46	{'neg': 0.075, 'neu': 0.892, 'pos': 0.033, 'compound': -0.4215}	-0.4215	Negative	['on', 'thursday', 'morning', 'ofqual', 'admitted', 'that', 'nearly', 'two', 'in', 'five', '(39.1%)', 'pupils', 'in', 'the', 'country', 'saw', 'their', 'a-level', 'grades', 'downgraded', 'from', 'their', 'teachers�', 'estimates.', 'duong', 'had', 'been', 'bang', 'on.', "'punishment", 'by', "statistics':", 'the', 'father', 'who', 'foresaw', 'a-level', 'algorithm', 'flaws', 'https://t.co/kqeoeab9rk…	fear
860	1.2943E+18	2020-08-14T15:55:43.000Z		46	{'neg': 0.075, 'neu': 0.892, 'pos': 0.033, 'compound': -0.4215}	-0.4215	Negative	['on', 'thursday', 'morning', 'ofqual', 'admitted', 'that', 'nearly', 'two', 'in', 'five', '(39.1%)', 'pupils', 'in', 'the', 'country', 'saw', 'their', 'a-level', 'grades', 'downgraded', 'from', 'their', 'teachers�', 'estimates.', 'duong', 'had', 'been', 'bang', 'on.', "'punishment", 'by', "statistics':", 'the', 'father', 'who', 'foresaw', 'a-level', 'algorithm', 'flaws', 'https://t.co/kqeoeab9rk…	fear
861	1.2943E+18	2020-08-14T15:55:43.000Z		46	{'neg': 0.075, 'neu': 0.892, 'pos': 0.033, 'compound': -0.4215}	-0.4215	Negative	['on', 'thursday', 'morning', 'ofqual', 'admitted', 'that', 'nearly', 'two', 'in', 'five', '(39.1%)', 'pupils', 'in', 'the', 'country', 'saw', 'their', 'a-level', 'grades', 'downgraded', 'from', 'their', 'teachers�', 'estimates.', 'duong', 'had', 'been', 'bang', 'on.', "'punishment", 'by', "statistics':", 'the', 'father', 'who', 'foresaw', 'a-level', 'algorithm', 'flaws', 'https://t.co/kqeoeab9rk…	fear
862	1.2943E+18	2020-08-14T15:55:40.000Z		45	{'neg': 0.112, 'neu': 0.888, 'pos': 0.0, 'compound': -0.6597}	-0.6597	Negative	['i', 'think', 'you�re', 'speaking', 'on', 'a', 'personal', 'level', 'because', 'you', 'feel', 'people', 'are', 'attacking', 'you', 'for', 'attending', 'private', 'schools', '-', 'rather', 'we', 'are', 'taking', 'about', 'how', 'ofqual', 'has', 'used', 'an', 'unequal', 'algorithm,', 'the', 'existence', 'of', 'private', 'schools', 'in', 'this', 'country', 'is', 'a', 'completely', 'different', 'con…	positive
863	1.2943E+18	2020-08-14T15:55:08.000Z		32	{'neg': 0.0, 'neu': 0.829, 'pos': 0.171, 'compound': 0.6544}	0.6544	Positive	['highest', 'number', 'of', 'daily', 'uk', 'coronavirus', 'infections', 'recorded', 'in', 'two', 'months', '??although', 'there', 'are', 'high', 'hopes', 'that', 'this', 'will', 'reduce', 'significantly', 'when', 'passed', 'through', 'the', 'a-level', 'algorithm!??', 'https://t.co/4ldxog7siz']	anticipation
864	1.2943E+18	2020-08-14T15:54:46.000Z		40	{'neg': 0.175, 'neu': 0.825, 'pos': 0.0, 'compound': -0.7184}	-0.7184	Negative	['#london:', 'students', 'protest', 'against', 'algorithm', 'used', 'for', 'calculating', 'a-level', 'results', '(exams', 'were', 'cancelled', 'due', 'to', 'the', 'pandemic).', 'watchdog', 'says', 'it', 'was', 'forced', 'to', 'downgrade', 'thousands', 'of', 'results', 'owing', 'to', '�implausibly', 'high�', 'predictions', 'submitted', 'by', 'teachers.', 'https://t.co/dsdpj4kb2z']	negative
865	1.2943E+18	2020-08-14T15:54:38.000Z		35	{'neg': 0.0, 'neu': 0.818, 'pos': 0.182, 'compound': 0.7691}	0.7691	Positive	['bcdu', 'at', 'as', 'level', 'mock�s,', 'aab', 'at', 'a-level', '??', 'please', 'don�t', 'give', 'up', 'just', 'because', 'the', 'algorithm', 'is', 'against', 'you,', 'i�m', 'in', 'my', 'final', 'year', 'at', 'and', 'i', 'couldn�t', 'be', 'happier', '??']	trust
866	1.2943E+18	2020-08-14T15:53:32.000Z		46	{'neg': 0.147, 'neu': 0.777, 'pos': 0.076, 'compound': -0.3939}	-0.3939	Negative	['40%', 'disagreement', 'rate', 'between', 'cags', 'and', 'algorithm', 'output', 'seems', 'super', 'high.', 'why', 'was', 'no-one', 'at', 'questioning', 'this', 'before', 'loads', 'of', 'comp', 'school', 'kids', 'got', 'rejected', 'from', 'the', 'unis', 'they', 'prefer?', 'how', 'can', 'the', 'unis', 'make', 'informed', 'decisions', 'without', 'knowing', 'the', 'methodology', "that's", 'been', 'u…	trust
867	1.2943E+18	2020-08-14T15:51:57.000Z		38	{'neg': 0.108, 'neu': 0.892, 'pos': 0.0, 'compound': -0.4767}	-0.4767	Negative	['the', 'algorithm', 'which', 'marked', 'down', 'a-level', 'grades', 'for', 'pupils', 'from', 'disadvantaged', 'backgrounds', 'is', 'just', 'one', 'example', 'of', 'bias', 'baked', 'into', 'technology', '-', 'and', 'has', 'found', 'this', 'applies', 'to', 'people', 'of', 'colour', 'too,', 'reports', 'for', '.', 'https://t.co/j82ddywmes']	positive
868	1.2943E+18	2020-08-14T15:51:49.000Z		19	{'neg': 0.198, 'neu': 0.802, 'pos': 0.0, 'compound': -0.4939}	-0.4939	Negative	["'punishment", 'by', "statistics':", 'the', 'father', 'who', 'foresaw', 'a-level', 'algorithm', 'flaws', 'a-levels', 'the', 'guardian', 'https://t.co/qjews0km0d']	trust
869	1.2943E+18	2020-08-14T15:51:49.000Z		19	{'neg': 0.198, 'neu': 0.802, 'pos': 0.0, 'compound': -0.4939}	-0.4939	Negative	["'punishment", 'by', "statistics':", 'the', 'father', 'who', 'foresaw', 'a-level', 'algorithm', 'flaws', 'a-levels', 'the', 'guardian', 'https://t.co/qjews0km0d']	trust
870	1.2943E+18	2020-08-14T15:51:49.000Z		19	{'neg': 0.198, 'neu': 0.802, 'pos': 0.0, 'compound': -0.4939}	-0.4939	Negative	["'punishment", 'by', "statistics':", 'the', 'father', 'who', 'foresaw', 'a-level', 'algorithm', 'flaws', 'a-levels', 'the', 'guardian', 'https://t.co/qjews0km0d']	trust
871	1.2943E+18	2020-08-14T15:50:54.000Z		29	{'neg': 0.0, 'neu': 0.806, 'pos': 0.194, 'compound': 0.7184}	0.7184	Positive	["i'd", 'be', 'fascinated', 'to', 'see', 'this', 'ofqual', 'algorithm', 'that', 'somehow', 'processes', 'unknown', 'and', 'unquantifiable', 'factors', 'to', 'extrapolate', 'something', 'that', "nobody's", 'ever', 'had', 'a', 'good', 'model', 'of', 'before...']	positive
872	1.2943E+18	2020-08-14T15:48:49.000Z		40	{'neg': 0.295, 'neu': 0.705, 'pos': 0.0, 'compound': -0.9394}	-0.9394	Negative	['were', 'tory', 'ministers', 'were', 'involved', 'with', "ofqual's", 'infamous', 'algorithm?', 'who', 'is', 'making', 'money', 'out', 'of', 'this', 'travesty', 'which', 'is', 'trying', 'to', 'wreck', 'the', 'lives', 'of', 'poor', 'kids?', 'and', 'how', 'much', 'taxpayer', 'funding', 'went', 'into', 'producing', 'this', 'piece', 'of', 'destruction?']	anger
873	1.2943E+18	2020-08-14T15:48:45.000Z		45	{'neg': 0.098, 'neu': 0.607, 'pos': 0.295, 'compound': 0.9242}	0.9242	Positive	['you', 'are', 'right', 'but', 'maybe', 'better', 'to', 'acknowledge', 'that', 'grades', 'they', 'have', 'been', 'awarded', 'have', 'been', 'devalued', 'by', 'this', 'bumbling', 'gov', 'because', 'no', 'one', 'trusts', 'the', 'means', 'they', 'were', 'arrived', 'at.', 'the', 'teacher', 'assessments', 'have', 'merit.', 'ofqual', 'algorithm', 'just', 'rewards', 'privilege', 'by', 'upping', 'private…	trust
874	1.2943E+18	2020-08-14T15:47:46.000Z		47	{'neg': 0.086, 'neu': 0.732, 'pos': 0.182, 'compound': 0.7388}	0.7388	Positive	['yes', 'schools', 'and', 'students', 'can�t', 'change', 'their', 'class', 'sizes', 'but', 'ofqual', 'can', 'change', 'their', 'algorithm', 'so', 'it', 'doesn�t', 'favour', 'those', 'in', 'smaller', 'classes', '-', 'the', 'fact', 'you', 'can', 'pay', 'for', 'good', 'results', 'on', 'exams', 'you', 'didn�t', 'sit', 'just', 'shows', 'how', 'unequal', 'our', 'education', 'system', 'is']	trust
875	1.2943E+18	2020-08-14T15:47:36.000Z		15	{'neg': 0.242, 'neu': 0.758, 'pos': 0.0, 'compound': -0.4939}	-0.4939	Negative	["'punishment", 'by', "statistics':", 'the', 'father', 'who', 'foresaw', 'a-level', 'algorithm', 'flaws', 'https://t.co/qfbcmwzhhy']	trust
876	1.2943E+18	2020-08-14T15:47:36.000Z		15	{'neg': 0.242, 'neu': 0.758, 'pos': 0.0, 'compound': -0.4939}	-0.4939	Negative	["'punishment", 'by', "statistics':", 'the', 'father', 'who', 'foresaw', 'a-level', 'algorithm', 'flaws', 'https://t.co/qfbcmwzhhy']	trust
877	1.2943E+18	2020-08-14T15:47:15.000Z		27	{'neg': 0.0, 'neu': 1.0, 'pos': 0.0, 'compound': 0.0}	0	Neutral	['a-levels:', 'peter', 'weir', 'asked', 'to', "'produce", "homework'", 'on', 'grading', 'algorithm', 'via', 'https://t.co/wejm7bhtyn', '#ni', '#uk', '#ireland', '#stormont', '#schools', '#education', '#students', '#testing', '#results', '#universities', '#politics']	fear
878	1.2943E+18	2020-08-14T15:46:15.000Z		15	{'neg': 0.242, 'neu': 0.758, 'pos': 0.0, 'compound': -0.4939}	-0.4939	Negative	["'punishment", 'by', "statistics':", 'the', 'father', 'who', 'foresaw', 'a-level', 'algorithm', 'flaws', 'https://t.co/9fysdxsvid']	trust
879	1.2943E+18	2020-08-14T15:46:15.000Z		15	{'neg': 0.242, 'neu': 0.758, 'pos': 0.0, 'compound': -0.4939}	-0.4939	Negative	["'punishment", 'by', "statistics':", 'the', 'father', 'who', 'foresaw', 'a-level', 'algorithm', 'flaws', 'https://t.co/9fysdxsvid']	trust
880	1.2943E+18	2020-08-14T15:45:16.000Z		26	{'neg': 0.0, 'neu': 0.858, 'pos': 0.142, 'compound': 0.5632}	0.5632	Positive	['responsibility', 'is', 'with', 'the', 'exam', 'boards?', 'but', 'ofqual', 'designed', 'the', 'algorithm?', 'which', 'part', 'of', 'which', 'government', 'department', 'played', 'which', 'role?', '#wato', '#bbcpm', 'https://t.co/01vzkmyw51']	fear
881	1.2943E+18	2020-08-14T15:44:45.000Z		36	{'neg': 0.041, 'neu': 0.873, 'pos': 0.087, 'compound': 0.3561}	0.3561	Positive	['i', 'still', 'don�t', 'understand', 'who�s', 'idea', 'it', 'was', 'to', 'allow', 'an', 'algorithm', 'determine', 'something', 'as', 'serious', 'as', 'a-level', 'results!?', 'for', 'exams', 'they', 'did', 'not', 'write!', 'it', 'makes', 'zero', 'sense!', 'https://t.co/xyly6cydtb']	positive
882	1.2943E+18	2020-08-14T15:44:13.000Z		26	{'neg': 0.0, 'neu': 0.821, 'pos': 0.179, 'compound': 0.6124}	0.6124	Positive	['would', 'like', 'to', 'thank', 'for', 'his', 'comments', 'at', 'todays', 'meeting', 'where', 'he', 'called', 'on', 'the', 'government', 'to', 'release', 'its', 'a-level', 'algorithm', 'for', 'independent', 'scrutiny', '#edutwitter']	negative
883	1.2943E+18	2020-08-14T15:43:37.000Z		14	{'neg': 0.0, 'neu': 1.0, 'pos': 0.0, 'compound': 0.0}	0	Neutral	['do', 'we', 'have', 'a', 'name', 'for', 'the', 'company', 'that', 'provided', 'ofqual', 'with', 'this', 'algorithm?']	No emotion
884	1.2943E+18	2020-08-14T15:43:23.000Z		32	{'neg': 0.0, 'neu': 1.0, 'pos': 0.0, 'compound': 0.0}	0	Neutral	['t-levels', '-', 'equivalent', 'to', '3-levels?', 'it', 'that', '3', 'a-levels', 'if', 'you', 'go', 'to', 'eton', 'or', 'a', 'local', 'college?', 'because', 'it', 'seems', 'there', 'is', 'a', 'massive', 'difference', 'according', 'to', 'your', 'algorithm.']	No emotion
885	1.2943E+18	2020-08-14T15:42:39.000Z		45	{'neg': 0.147, 'neu': 0.68, 'pos': 0.174, 'compound': -0.0752}	-0.0752	Negative	["there's", 'a', 'brilliant', 'open', 'letter', 'circulating', 'urging', 'cambridge', 'colleges', 'to', 'admit', 'offerholders', 'from', "'widening", "participation'", 'backgrounds', 'who', 'were', 'denied', 'their', 'place', 'due', 'to', 'the', 'racist', 'and', 'classist', 'algorithm', 'applied', 'to', 'determine', 'a-level', 'results.', 'please', 'sign!', 'https://t.co/pqem2otijg', 'https://t.c…	positive
886	1.2943E+18	2020-08-14T15:41:51.000Z		15	{'neg': 0.242, 'neu': 0.758, 'pos': 0.0, 'compound': -0.4939}	-0.4939	Negative	["'punishment", 'by', "statistics':", 'the', 'father', 'who', 'foresaw', 'a-level', 'algorithm', 'flaws', 'https://t.co/0p2d1aeeze']	trust
887	1.2943E+18	2020-08-14T15:41:51.000Z		15	{'neg': 0.242, 'neu': 0.758, 'pos': 0.0, 'compound': -0.4939}	-0.4939	Negative	["'punishment", 'by', "statistics':", 'the', 'father', 'who', 'foresaw', 'a-level', 'algorithm', 'flaws', 'https://t.co/0p2d1aeeze']	trust
888	1.2943E+18	2020-08-14T15:40:39.000Z		29	{'neg': 0.0, 'neu': 0.919, 'pos': 0.081, 'compound': 0.3182}	0.3182	Positive	['imagine', 'deciding', 'the', 'premier', 'league', 'table', 'or', 'olympics', 'games', 'using', 'statistical', 'algorithm', '+', 'postcode...', 'fair', 'results', 'can', 'only', 'be', 'settled', 'by', 'exams', '(of', 'whatever', 'format', 'feasible)', 'https://t.co/11vclpdrvw']	positive
889	1.2943E+18	2020-08-14T15:40:19.000Z		43	{'neg': 0.041, 'neu': 0.804, 'pos': 0.155, 'compound': 0.7269}	0.7269	Positive	['40', 'out', 'of', '100', 'cars', 'an', 'hour', 'get', 'caught', 'speeding.', 'camera', 'develops', 'a', 'fault.', '40', 'cars', 'are', 'caught', 'in', 'the', 'next', 'hour', 'but', '10', "weren't", 'speeding.', 'stats', 'are', '"robust"', 'as', '40%', 'catch', 'rate', 'is', 'maintained.', 'good', '#alevels2020', 'explainer.', 'https://t.co/h7k9hiolfy']	surprise
890	1.2943E+18	2020-08-14T15:39:55.000Z		29	{'neg': 0.0, 'neu': 0.879, 'pos': 0.121, 'compound': 0.533}	0.533	Positive	['if', 'a-level', 'grades', 'are', 'as', '�reliable,', 'good', 'and', 'dependable�', 'as', '?', 'says', 'then', 'why', 'won�t', '?', 'publish', 'the', 'algorithm', 'it', 'used', 'to', 'assign', 'students�', 'grades?', 'https://t.co/iyxio42chi']	trust
891	1.2943E+18	2020-08-14T15:38:25.000Z		36	{'neg': 0.057, 'neu': 0.943, 'pos': 0.0, 'compound': -0.2023}	-0.2023	Negative	['the', 'controversial', 'part', 'is', 'the', 'use', 'of', 'previous', 'years�', 'data', 'about', 'the', 'student�s', 'school/college.', 'if', 'it', 'had', 'downgraded', 'more', 'private', 'school', 'students,', 'you', 'can', 'bet', 'it', 'would', 'have', 'been', 'changed.', 'https://t.co/tlfpknrzdc']	anger
892	1.2943E+18	2020-08-14T15:38:23.000Z		51	{'neg': 0.098, 'neu': 0.811, 'pos': 0.091, 'compound': -0.1007}	-0.1007	Negative	['no:', 'arrant', 'nonsense!', 'the', 'only', 'robust', 'data', 'was', 'predictions', 'made', 'by', 'the', 'centres', '(~schools).', "they're", 'known', 'to', 'be', 'over-optimistic', '(1/3rd', 'too', 'high,', '1/6th', 'too', 'low)', 'so', 'had', 'to', 'be', 'moderated', 'by', 'a', 'fair', 'algorithm.', 'ofqual', 'put', 'lot', 'of', 'thought', 'into', 'this.', "don't", 'trash', 'it', 'through', '…	positive
893	1.2943E+18	2020-08-14T15:38:16.000Z		15	{'neg': 0.0, 'neu': 1.0, 'pos': 0.0, 'compound': 0.0}	0	Neutral	['a-levels:', 'peter', 'weir', 'asked', 'to', "'produce", "homework'", 'on', 'grading', 'algorithm.', 'https://t.co/fa82ko0abx']	fear
894	1.2943E+18	2020-08-14T15:35:58.000Z		45	{'neg': 0.144, 'neu': 0.811, 'pos': 0.046, 'compound': -0.5905}	-0.5905	Negative	['no', 'they', 'are', '�moaning�', 'because', 'their', 'students', 'have', 'been', 'let', 'down', 'by', 'an', 'algorithm!', 'there', 'are', 'no', 'league', 'tables', 'this', 'year.', 'the', 'gradings', 'were', 'done', 'once', 'lockdown', 'started,', 'evidenced', 'by', 'work', 'done', 'to', 'that', 'date.', 'teachers/students', 'are', 'not', 'at', 'fault.', '&amp;', 'wholly', 'to', 'blame']	negative
895	1.2943E+18	2020-08-14T15:35:44.000Z		48	{'neg': 0.179, 'neu': 0.765, 'pos': 0.056, 'compound': -0.6249}	-0.6249	Negative	['parents,', 'pupils', 'and', 'teachers', 'are', 'telling', 'me', 'how', 'worried', 'they', 'are', 'about', 'the', 'government�s', 'a', 'levels', 'fiasco.', 'i', 'have', 'demanded', 'the', 'education', 'secretary', 'scraps', 'his', 'algorithm,', 'which', 'discriminates', 'against', 'pupils', 'from', 'tough', 'backgrounds.', 'let�s', 'put', 'faith', 'in', 'teachers', 'and', 'back', 'our', 'pupils.…	negative
896	1.2943E+18	2020-08-14T15:34:53.000Z		22	{'neg': 0.0, 'neu': 1.0, 'pos': 0.0, 'compound': 0.0}	0	Neutral	['my', "daughter's", 'school', 'has', 'been', 'told', 'by', 'ofqual', 'they', "didn't", 'look', 'at', 'the', 'ocgs', 'at', 'all', '-', 'it', 'was', 'rank', '+', 'algorithm.']	trust
897	1.2943E+18	2020-08-14T15:34:46.000Z		50	{'neg': 0.057, 'neu': 0.9, 'pos': 0.043, 'compound': -0.1779}	-0.1779	Negative	['well,', 'this', 'seems', 'rather', 'more', 'arbitrary', 'though.', 'as', 'i', 'understand', 'it,', 'because', 'a-level', 'exams', "haven't", 'been', 'sat', 'as', 'normal', 'due', 'to', 'covid,', 'they', 'have', 'used', 'some', 'algorithm', 'to', 'compute', 'a-level', 'grades', 'from', 'predicted', 'grades', "(don't", 'know', 'to', 'what', 'extent', 'mock', 'exams', 'and', 'other', 'tests', 'are…	positive
898	1.2943E+18	2020-08-14T15:34:40.000Z		40	{'neg': 0.089, 'neu': 0.669, 'pos': 0.242, 'compound': 0.7655}	0.7655	Positive	['you', 'fluffed', 'your', 'a-levels.', 'you', 'didn�t', 'fall', 'foul', 'of', 'a', 'classist', 'algorithm', 'designed', 'to', 'protect', 'pricks', 'like', 'you', 'while', 'fucking', 'the', 'clever', 'people', 'that', 'worked', 'really', 'fucking', 'hard', 'in', 'the', 'arsehole.', 'you', 'entitled', 'fucknugget.', 'https://t.co/9i8wwchxhg']	positive
899	1.2943E+18	2020-08-14T15:34:35.000Z		44	{'neg': 0.025, 'neu': 0.848, 'pos': 0.128, 'compound': 0.6709}	0.6709	Positive	["ofqual's", 'a-level', 'results', 'algorithm', 'relies', 'on', 'exam', 'performance', 'history,', 'so', 'any', 'improvement', 'since', 'last', 'exams', "won't", 'be', 'adequately', 'recognized,', 'if', 'at', 'all,', 'chaining', 'student', 'and', 'institution', 'to', 'their', 'past.', 'unless', 'improvements', 'have', 'been', 'taking', 'place', 'for', 'years,', 'they', "won't", 'matter.']	trust
900	1.2943E+18	2020-08-14T15:34:35.000Z		44	{'neg': 0.025, 'neu': 0.848, 'pos': 0.128, 'compound': 0.6709}	0.6709	Positive	["ofqual's", 'a-level', 'results', 'algorithm', 'relies', 'on', 'exam', 'performance', 'history,', 'so', 'any', 'improvement', 'since', 'last', 'exams', "won't", 'be', 'adequately', 'recognized,', 'if', 'at', 'all,', 'chaining', 'student', 'and', 'institution', 'to', 'their', 'past.', 'unless', 'improvements', 'have', 'been', 'taking', 'place', 'for', 'years,', 'they', "won't", 'matter.']	trust
901	1.2943E+18	2020-08-14T15:34:27.000Z		23	{'neg': 0.264, 'neu': 0.736, 'pos': 0.0, 'compound': -0.7269}	-0.7269	Negative	['not', 'the', 'uk', 'government', 'mass', 'downgrading', 'a-level', 'results', 'from', 'schools', 'in', 'poorer', 'areas', 'based', 'on', 'some', 'shitty', 'algorithm', 'https://t.co/pphie0zcnt']	fear
902	1.2943E+18	2020-08-14T15:33:36.000Z		27	{'neg': 0.0, 'neu': 0.769, 'pos': 0.231, 'compound': 0.765}	0.765	Positive	['ofqual', 'should�ve', 'gave', 'me', 'a', 'redbull,', 'python', 'and', '30', 'minutes', 'and', 'i', 'could�ve', 'come', 'up', 'with', 'a', 'better', 'algorithm', 'that', 'would�ve', 'made', 'everyone', 'happy']	trust
903	1.2943E+18	2020-08-14T15:33:32.000Z		30	{'neg': 0.0, 'neu': 0.895, 'pos': 0.105, 'compound': 0.3138}	0.3138	Positive	['and', 'yet', 'ofqual', 'withheld', 'the', 'details', 'of', 'the', 'algorithm', 'until', '21', 'july', '(despite', 'parliamentary', 'pressure),', 'and', 'some', 'details', 'until', '7', 'august,', 'presumably', 'to', 'prevent', 'schools', 'and', 'unis', 'from', 'anticipating', 'appeals!']	fear
904	1.2943E+18	2020-08-14T15:33:18.000Z		22	{'neg': 0.128, 'neu': 0.658, 'pos': 0.214, 'compound': 0.2732}	0.2732	Positive	['do', 'you', 'protect', 'the', 'statistical', 'distribution', 'or', 'do', 'you', 'protect', 'the', 'individuals?', 'big', 'data', 'punishes', 'the', 'little', 'people...', 'https://t.co/vvbdfvx0jl']	positive
905	1.2943E+18	2020-08-14T15:32:08.000Z		32	{'neg': 0.095, 'neu': 0.826, 'pos': 0.08, 'compound': -0.128}	-0.128	Negative	['shame', 'we', 'left', 'the', 'eu', 'as', 'otherwise', 'there', 'would', 'be', 'a', 'binding', 'requirement', 'on', '#ofqual', 'to', 'ensure', 'auditability', 'and', 'transparency', 'of', 'their', 'algorithm', 'which', 'they', 'are', 'currently', 'shirking.', 'https://t.co/zefs2w4zt8']	fear
906	1.2943E+18	2020-08-14T15:32:03.000Z		30	{'neg': 0.053, 'neu': 0.767, 'pos': 0.18, 'compound': 0.5848}	0.5848	Positive	['update:', 'nearly', '1000', 'signatures', 'so', 'far', 'urging', 'to', '#honourtheoffer', 'for', 'every', 'student', 'affected', 'by', 'the', "government's", 'discriminatory', 'a', 'levels', 'algorithm.', 'please', 'keep', 'signing', 'and', 'sharing!', 'https://t.co/blrsmkbl0g']	fear
907	1.29429E+18	2020-08-14T15:28:34.000Z		46	{'neg': 0.203, 'neu': 0.758, 'pos': 0.04, 'compound': -0.7645}	-0.7645	Negative	['no', 'grades', 'should', 'have', 'gone', 'down', 'as', 'a', 'result', 'of', 'an', 'algorithm,', 'either.', 'who', 'devised', 'it,', 'exactly,', 'which', 'of', "cummings'", 'vote', 'leave', 'group', 'devised', 'an', 'algorithm', 'that', 'downgraded', 'some', 'very', 'hard', 'working', 'students', 'while', 'upgrading', 'some', 'lazy', 'public', 'school', 'students?', 'and', 'you', 'agreed,', 'sha…	positive
908	1.29429E+18	2020-08-14T15:28:25.000Z		36	{'neg': 0.14, 'neu': 0.86, 'pos': 0.0, 'compound': -0.7343}	-0.7343	Negative	['the', 'algorithm', 'they', 'used', 'was', 'turbo-bullshit', 'to', 'begin', 'with,', 'mind', 'you,', 'so', "it's", 'not', '*just*', 'that', 'ofqual', 'are', 'deliberately', 'downgrading', 'the', 'poors.', 'but', 'they', 'are', 'also', 'deliberately', 'downgrading', 'the', 'poors.', "i'm", 'fucking', 'livid.']	anger
909	1.29429E+18	2020-08-14T15:26:39.000Z		39	{'neg': 0.272, 'neu': 0.728, 'pos': 0.0, 'compound': -0.8807}	-0.8807	Negative	['thousands', 'of', 'angry', 'students', 'have', 'seen', 'their', 'a-level', 'results', 'downgraded', 'by', 'a', 'new', 'moderation', 'process', 'introduced', 'after', 'the', 'coronavirus', 'crisis', 'led', 'to', 'exams', 'being', 'cancelled.', 'a-levels:', 'how', 'controversial', 'algorithm', 'behind', 'moderation', 'row', 'works', 'https://t.co/pjwrlj6mi0']	negative
910	1.29429E+18	2020-08-14T15:26:39.000Z		39	{'neg': 0.272, 'neu': 0.728, 'pos': 0.0, 'compound': -0.8807}	-0.8807	Negative	['thousands', 'of', 'angry', 'students', 'have', 'seen', 'their', 'a-level', 'results', 'downgraded', 'by', 'a', 'new', 'moderation', 'process', 'introduced', 'after', 'the', 'coronavirus', 'crisis', 'led', 'to', 'exams', 'being', 'cancelled.', 'a-levels:', 'how', 'controversial', 'algorithm', 'behind', 'moderation', 'row', 'works', 'https://t.co/pjwrlj6mi0']	negative
911	1.29429E+18	2020-08-14T15:26:39.000Z		39	{'neg': 0.272, 'neu': 0.728, 'pos': 0.0, 'compound': -0.8807}	-0.8807	Negative	['thousands', 'of', 'angry', 'students', 'have', 'seen', 'their', 'a-level', 'results', 'downgraded', 'by', 'a', 'new', 'moderation', 'process', 'introduced', 'after', 'the', 'coronavirus', 'crisis', 'led', 'to', 'exams', 'being', 'cancelled.', 'a-levels:', 'how', 'controversial', 'algorithm', 'behind', 'moderation', 'row', 'works', 'https://t.co/pjwrlj6mi0']	negative
912	1.29429E+18	2020-08-14T15:26:36.000Z		37	{'neg': 0.078, 'neu': 0.782, 'pos': 0.14, 'compound': 0.3182}	0.3182	Positive	['for', 'balance,', 'please', 'can', 'also', 'cover', 'some', 'a-level', 'pupils', 'who', 'have', 'been', 'algorithmically', 'assigned', 'much', 'better', 'grades', 'than', 'they', "should've", 'got?', '(given', 'how', 'problematic', 'the', 'algorithm', 'is,', 'there', 'must', 'be', 'some.)', 'https://t.co/julmvylppc']	trust
913	1.29429E+18	2020-08-14T15:26:21.000Z		48	{'neg': 0.18, 'neu': 0.661, 'pos': 0.159, 'compound': -0.296}	-0.296	Negative	['the', 'more', 'i', 'read', 'about', 'a-level', 'students', 'whose', 'hopes,', 'dreams,', '&amp;', 'hard', 'work', 'has', 'been', 'discounted', 'by', 'an', 'algorithm', 'clearly', 'designed', 'to', 'disadvantage', 'those', 'from', 'poor,', 'working', 'class', '&amp;', 'bame', 'backgrounds,', 'the', 'angrier', 'it', 'makes', 'me.', 'if', 'this', 'had', 'happened', 'in', '2004,', 'that', 'would', …	positive
914	1.29429E+18	2020-08-14T15:26:03.000Z		15	{'neg': 0.242, 'neu': 0.758, 'pos': 0.0, 'compound': -0.4939}	-0.4939	Negative	["'punishment", 'by', "statistics':", 'the', 'father', 'who', 'foresaw', 'a-level', 'algorithm', 'flaws', 'https://t.co/moihupeaa9']	trust
915	1.29429E+18	2020-08-14T15:26:03.000Z		15	{'neg': 0.242, 'neu': 0.758, 'pos': 0.0, 'compound': -0.4939}	-0.4939	Negative	["'punishment", 'by', "statistics':", 'the', 'father', 'who', 'foresaw', 'a-level', 'algorithm', 'flaws', 'https://t.co/moihupeaa9']	trust
916	1.29429E+18	2020-08-14T15:23:46.000Z		19	{'neg': 0.0, 'neu': 0.854, 'pos': 0.146, 'compound': 0.4404}	0.4404	Positive	['gimme', '15', 'minutes,', '3', 'lines', 'of', 'coke', 'and', 'javascript', 'i�ll', 'write', 'a', 'better', 'grade', 'assigning', 'algorithm', 'than', 'ofqual']	fear
917	1.29429E+18	2020-08-14T15:23:19.000Z		24	{'neg': 0.119, 'neu': 0.881, 'pos': 0.0, 'compound': -0.4019}	-0.4019	Negative	['the', 'debacle', 'over', 'the', 'a', 'level', '#algorithm', 'and', 'impact', 'on', 'social', 'mobility', 'indicates', 'a', 'much', 'bigger', 'problem', 'for', '#bigdata', 'wonks', 'https://t.co/99ldlwjguy']	fear
918	1.29429E+18	2020-08-14T15:22:18.000Z		42	{'neg': 0.204, 'neu': 0.716, 'pos': 0.08, 'compound': -0.7096}	-0.7096	Negative	['i', 'saw', 'this:', 'the', 'a', 'level', 'algorithm', 'is', 'unfair', 'and', 'possibly', 'unlawful.', 'we', 'have', 'sent', 'a', 'legal', 'letter', 'already,', 'are', 'gathering', 'evidence,', 'and', 'may', 'judicially', 'review.', 'if', 'you', 'are', 'affected,', 'esp.', 'if', 'you', 'had', 'mocks', 'cancelled,', 'please', 'email', 'us:', 'info.org.uk.']	anger
919	1.29429E+18	2020-08-14T15:22:04.000Z		15	{'neg': 0.242, 'neu': 0.758, 'pos': 0.0, 'compound': -0.4939}	-0.4939	Negative	["'punishment", 'by', "statistics':", 'the', 'father', 'who', 'foresaw', 'a-level', 'algorithm', 'flaws', 'https://t.co/b956gvuetc']	trust
920	1.29429E+18	2020-08-14T15:22:04.000Z		15	{'neg': 0.242, 'neu': 0.758, 'pos': 0.0, 'compound': -0.4939}	-0.4939	Negative	["'punishment", 'by', "statistics':", 'the', 'father', 'who', 'foresaw', 'a-level', 'algorithm', 'flaws', 'https://t.co/b956gvuetc']	trust
921	1.29429E+18	2020-08-14T15:22:02.000Z		15	{'neg': 0.242, 'neu': 0.758, 'pos': 0.0, 'compound': -0.4939}	-0.4939	Negative	["'punishment", 'by', "statistics':", 'the', 'father', 'who', 'foresaw', 'a-level', 'algorithm', 'flaws', 'https://t.co/ot8bfztsrm']	trust
922	1.29429E+18	2020-08-14T15:22:02.000Z		15	{'neg': 0.242, 'neu': 0.758, 'pos': 0.0, 'compound': -0.4939}	-0.4939	Negative	["'punishment", 'by', "statistics':", 'the', 'father', 'who', 'foresaw', 'a-level', 'algorithm', 'flaws', 'https://t.co/ot8bfztsrm']	trust
923	1.29429E+18	2020-08-14T15:22:00.000Z		15	{'neg': 0.422, 'neu': 0.578, 'pos': 0.0, 'compound': -0.8074}	-0.8074	Negative	['how', 'the', 'a-level', 'results', 'algorithm', 'was', 'fatally', 'flawed', '-', 'ns', 'tech', 'https://t.co/nkav2xbmeh']	No emotion
924	1.29429E+18	2020-08-14T15:21:58.000Z		30	{'neg': 0.0, 'neu': 1.0, 'pos': 0.0, 'compound': 0.0}	0	Neutral	['gavin', 'williamson', 'mp,', 'secretary', 'of', 'state', 'for', 'education:', 'the', 'government', 'to', 'fully', 'disclose', 'the', 'algorithm', 'used', 'to', 'standardise', '2020', 'a-level', 'grades', '-', 'sign', 'the', 'petition!', 'https://t.co/ihzh89hj49', 'via']	fear
925	1.29429E+18	2020-08-14T15:21:38.000Z		16	{'neg': 0.225, 'neu': 0.775, 'pos': 0.0, 'compound': -0.4939}	-0.4939	Negative	["'collective", 'punishment', 'by', "statistics':", 'the', 'father', 'who', 'foresaw', 'a-level', 'algorithm', 'flaws', 'https://t.co/kzvunaxuce']	fear
926	1.29429E+18	2020-08-14T15:21:38.000Z		16	{'neg': 0.225, 'neu': 0.775, 'pos': 0.0, 'compound': -0.4939}	-0.4939	Negative	["'collective", 'punishment', 'by', "statistics':", 'the', 'father', 'who', 'foresaw', 'a-level', 'algorithm', 'flaws', 'https://t.co/kzvunaxuce']	fear
927	1.29429E+18	2020-08-14T15:21:35.000Z		31	{'neg': 0.094, 'neu': 0.863, 'pos': 0.043, 'compound': -0.3695}	-0.3695	Negative	['is', 'this', 'the', 'tech', 'future', 'you', 'want', 'to', 'live', 'in?', 'critical', 'life', 'decisions', 'made', 'by', 'an', 'opaque', 'algorithm?', 'making', 'decisions', 'based', 'on', 'assumptions', 'about', 'where', 'you', 'live?', 'https://t.co/8bqm5xnhmf']	negative
928	1.29429E+18	2020-08-14T15:21:10.000Z		17	{'neg': 0.211, 'neu': 0.789, 'pos': 0.0, 'compound': -0.4939}	-0.4939	Negative	['intersting', 'read', "'punishment", 'by', "statistics':", 'the', 'father', 'who', 'foresaw', 'a-level', 'algorithm', 'flaws', 'https://t.co/seyeksxfso']	trust
929	1.29429E+18	2020-08-14T15:21:10.000Z		17	{'neg': 0.211, 'neu': 0.789, 'pos': 0.0, 'compound': -0.4939}	-0.4939	Negative	['intersting', 'read', "'punishment", 'by', "statistics':", 'the', 'father', 'who', 'foresaw', 'a-level', 'algorithm', 'flaws', 'https://t.co/seyeksxfso']	trust
930	1.29429E+18	2020-08-14T15:20:39.000Z		42	{'neg': 0.2, 'neu': 0.722, 'pos': 0.078, 'compound': -0.7096}	-0.7096	Negative	['i', 'saw', 'this', '-', 'the', 'a', 'level', 'algorithm', 'is', 'unfair', 'and', 'possibly', 'unlawful.', 'we', 'have', 'sent', 'a', 'legal', 'letter', 'already,', 'are', 'gathering', 'evidence,', 'and', 'may', 'judicially', 'review.', 'if', 'you', 'are', 'affected,', 'esp.', 'if', 'you', 'had', 'mocks', 'cancelled,', 'please', 'email', 'us:', 'info.org.uk.']	anger
931	1.29429E+18	2020-08-14T15:20:35.000Z		15	{'neg': 0.242, 'neu': 0.758, 'pos': 0.0, 'compound': -0.4939}	-0.4939	Negative	["'punishment", 'by', "statistics':", 'the', 'father', 'who', 'foresaw', 'a-level', 'algorithm', 'flaws', 'https://t.co/nx7mz7zidk']	trust
932	1.29429E+18	2020-08-14T15:20:35.000Z		15	{'neg': 0.242, 'neu': 0.758, 'pos': 0.0, 'compound': -0.4939}	-0.4939	Negative	["'punishment", 'by', "statistics':", 'the', 'father', 'who', 'foresaw', 'a-level', 'algorithm', 'flaws', 'https://t.co/nx7mz7zidk']	trust
933	1.29429E+18	2020-08-14T15:20:10.000Z		54	{'neg': 0.115, 'neu': 0.885, 'pos': 0.0, 'compound': -0.6249}	-0.6249	Negative	['had', 'a', 'human', 'reviewed', 'this', 'automated', 'decision', 'prior', 'to', 'its', 'release', 'the', 'mistake', 'would', 'have', 'been', 'picked', 'up.', 'the', 'fact', 'no', 'qualitative', 'human', 'judgment', 'was', 'used', 'post-algorithm', 'means', 'ofqual', 'and', 'the', 'exam', 'bodies', 'are', 'in', 'breach', 'of', 'article', '22', 'of', 'gdpr.', 'demand', 'a', 'review', 'under', 'gd…	negative
934	1.29429E+18	2020-08-14T15:19:37.000Z		37	{'neg': 0.175, 'neu': 0.736, 'pos': 0.09, 'compound': -0.4019}	-0.4019	Negative	['"congratulations', 'to', 'everyone', 'who', 'took', 'a', 'levels".', 'taking', 'a', 'levels', 'infers', 'there', 'was', 'an', 'examination.', 'and', 'why', 'are', 'you', 'congratulating', 'those', 'whose', 'cag', 'was', 'lowered', 'by', 'your', "government's", 'algorithm?', 'that', 'will', 'just', 'add', 'insult', 'to', 'injury.']	negative
935	1.29429E+18	2020-08-14T15:18:30.000Z		15	{'neg': 0.242, 'neu': 0.758, 'pos': 0.0, 'compound': -0.4939}	-0.4939	Negative	["'punishment", 'by', "statistics':", 'the', 'father', 'who', 'foresaw', 'a-level', 'algorithm', 'flaws', 'https://t.co/uipqx0pado']	trust
936	1.29429E+18	2020-08-14T15:18:30.000Z		15	{'neg': 0.242, 'neu': 0.758, 'pos': 0.0, 'compound': -0.4939}	-0.4939	Negative	["'punishment", 'by', "statistics':", 'the', 'father', 'who', 'foresaw', 'a-level', 'algorithm', 'flaws', 'https://t.co/uipqx0pado']	trust
937	1.29429E+18	2020-08-14T15:17:32.000Z		15	{'neg': 0.242, 'neu': 0.758, 'pos': 0.0, 'compound': -0.4939}	-0.4939	Negative	["'punishment", 'by', "statistics':", 'the', 'father', 'who', 'foresaw', 'a-level', 'algorithm', 'flaws', 'https://t.co/gz55txwg2h']	trust
938	1.29429E+18	2020-08-14T15:17:32.000Z		15	{'neg': 0.242, 'neu': 0.758, 'pos': 0.0, 'compound': -0.4939}	-0.4939	Negative	["'punishment", 'by', "statistics':", 'the', 'father', 'who', 'foresaw', 'a-level', 'algorithm', 'flaws', 'https://t.co/gz55txwg2h']	trust
939	1.29429E+18	2020-08-14T15:17:15.000Z		15	{'neg': 0.242, 'neu': 0.758, 'pos': 0.0, 'compound': -0.4939}	-0.4939	Negative	["'punishment", 'by', "statistics':", 'the', 'father', 'who', 'foresaw', 'a-level', 'algorithm', 'flaws', 'https://t.co/syuya4oxvl']	trust
940	1.29429E+18	2020-08-14T15:17:15.000Z		15	{'neg': 0.242, 'neu': 0.758, 'pos': 0.0, 'compound': -0.4939}	-0.4939	Negative	["'punishment", 'by', "statistics':", 'the', 'father', 'who', 'foresaw', 'a-level', 'algorithm', 'flaws', 'https://t.co/syuya4oxvl']	trust
941	1.29429E+18	2020-08-14T15:16:59.000Z		10	{'neg': 0.0, 'neu': 1.0, 'pos': 0.0, 'compound': 0.0}	0	Neutral	['see', 'also', 'https://t.co/dzqjcaunwl', 'https://t.co/l3zeewfudt']	No emotion
942	1.29429E+18	2020-08-14T15:16:58.000Z		23	{'neg': 0.133, 'neu': 0.747, 'pos': 0.12, 'compound': -0.0772}	-0.0772	Negative	['huy', 'dong', 'predicted', 'this', 'outcome,', 'and', 'described', 'it', 'as', '"collective', 'punishment', 'by', 'statistics"', 'this', 'cohort', 'of', 'kids', 'deserve', 'better', 'https://t.co/emds2wwwap']	anger
943	1.29429E+18	2020-08-14T15:16:06.000Z		40	{'neg': 0.036, 'neu': 0.85, 'pos': 0.114, 'compound': 0.6179}	0.6179	Positive	['show', 'us', 'algorithmic', 'accountability!', 'for', 'the', '#alevelresults', '#algorithm', '1.has', 'the', 'algorithm', 'been', 'audited', 'for', 'bias?', '2.', 'what', 'did', 'this', 'show?', '3.', 'what', 'model/data', 'was', 'used?', '4.', 'how', 'is', 'statistical', 'fairness', 'addressed?', 'students', 'deserve', 'better!', 'https://t.co/aocoehf1bm']	trust
944	1.29429E+18	2020-08-14T15:15:20.000Z		45	{'neg': 0.051, 'neu': 0.949, 'pos': 0.0, 'compound': -0.296}	-0.296	Negative	['except', 'that', 'the', 'students', 'we', 'are', 'talking', 'about', 'didn�t', 'fluff', 'their', 'a', 'levels,', 'they', 'didn�t', 'get', 'to', 'sit', 'them', 'at', 'all,', 'and', 'the', 'results', 'they', 'have', 'received', 'are', 'people�s', 'judgment', 'of', 'them,', 'pushed', 'through', 'an', 'algorithm.', 'there', 'is', 'no', 'similarity', 'whatsoever.', '#alevels2020']	surprise
945	1.29429E+18	2020-08-14T15:14:38.000Z		19	{'neg': 0.198, 'neu': 0.802, 'pos': 0.0, 'compound': -0.4939}	-0.4939	Negative	["'punishment", 'by', "statistics':", 'the', 'father', 'who', 'foresaw', 'a-level', 'algorithm', 'flaws', 'a-levels', 'the', 'guardian', 'https://t.co/ycujdikuyw']	trust
946	1.29429E+18	2020-08-14T15:14:38.000Z		19	{'neg': 0.198, 'neu': 0.802, 'pos': 0.0, 'compound': -0.4939}	-0.4939	Negative	["'punishment", 'by', "statistics':", 'the', 'father', 'who', 'foresaw', 'a-level', 'algorithm', 'flaws', 'a-levels', 'the', 'guardian', 'https://t.co/ycujdikuyw']	trust
947	1.29429E+18	2020-08-14T15:14:38.000Z		19	{'neg': 0.198, 'neu': 0.802, 'pos': 0.0, 'compound': -0.4939}	-0.4939	Negative	["'punishment", 'by', "statistics':", 'the', 'father', 'who', 'foresaw', 'a-level', 'algorithm', 'flaws', 'a-levels', 'the', 'guardian', 'https://t.co/ycujdikuyw']	trust
948	1.29429E+18	2020-08-14T15:14:36.000Z		35	{'neg': 0.0, 'neu': 0.856, 'pos': 0.144, 'compound': 0.5719}	0.5719	Positive	["it's", 'impossible', 'that', 'any', 'competent', 'mathematician', 'who', 'designed', 'the', 'algorithm', 'and', 'understood', 'the', 'school', 'system', 'would', 'not', 'have', 'foreseen', 'the', 'consequences.', 'this', 'parent', 'certainly', 'did', 'and', 'told', 'ofqual', 'many', 'times.https://t.co/bntjeoyj3c']	trust
949	1.29429E+18	2020-08-14T15:14:36.000Z		35	{'neg': 0.0, 'neu': 0.856, 'pos': 0.144, 'compound': 0.5719}	0.5719	Positive	["it's", 'impossible', 'that', 'any', 'competent', 'mathematician', 'who', 'designed', 'the', 'algorithm', 'and', 'understood', 'the', 'school', 'system', 'would', 'not', 'have', 'foreseen', 'the', 'consequences.', 'this', 'parent', 'certainly', 'did', 'and', 'told', 'ofqual', 'many', 'times.https://t.co/bntjeoyj3c']	trust
950	1.29429E+18	2020-08-14T15:13:51.000Z		23	{'neg': 0.097, 'neu': 0.903, 'pos': 0.0, 'compound': -0.2617}	-0.2617	Negative	['a-levels:', 'calls', 'to', 'scrap', "'flawed'", 'algorithm', 'used', 'for', 'results', '-', 'but', 'watchdog', 'says', 'some', 'students', 'given', "'implausibly'", 'high', 'grades', 'https://t.co/q3rtcnwjkk']	trust
951	1.29429E+18	2020-08-14T15:13:51.000Z		23	{'neg': 0.097, 'neu': 0.903, 'pos': 0.0, 'compound': -0.2617}	-0.2617	Negative	['a-levels:', 'calls', 'to', 'scrap', "'flawed'", 'algorithm', 'used', 'for', 'results', '-', 'but', 'watchdog', 'says', 'some', 'students', 'given', "'implausibly'", 'high', 'grades', 'https://t.co/q3rtcnwjkk']	trust
952	1.29429E+18	2020-08-14T15:13:37.000Z		48	{'neg': 0.033, 'neu': 0.876, 'pos': 0.091, 'compound': 0.3755}	0.3755	Positive	['the', "government's", 'algorithm', 'for', 'generating', 'grades', 'this', 'year', "isn't", 'fair,', 'and', 'are', 'working', 'with', 'an', 'a', 'level', 'student', 'to', 'fix', 'it.', 'help', 'out', 'by', 'chipping', 'in', 'to', 'their', 'crowdfunder', 'to', 'garner', 'justice', 'for', 'not', 'only', 'a-level', 'students,', 'but', 'gcse', 'students', 'also.', 'https://t.co/urgfpnimn0']	positive
953	1.29429E+18	2020-08-14T15:13:10.000Z		20	{'neg': 0.0, 'neu': 0.87, 'pos': 0.13, 'compound': 0.4019}	0.4019	Positive	['it�s', 'probably', 'the', 'same', 'smart', 'arse', 'that', 'estimates', 'the', 'covid', 'r', 'rate', 'and', 'cobbled', 'together', 'the', 'a', 'level', 'algorithm.']	trust
954	1.29429E+18	2020-08-14T15:12:43.000Z		26	{'neg': 0.0, 'neu': 1.0, 'pos': 0.0, 'compound': 0.0}	0	Neutral	['the', 'analysis', 'by', 'concerned', 'father', 'huy', 'duong', 'accurately', 'anticipated', 'that', 'the', 'model', 'would', 'result', 'in', '40%', 'of', 'results', 'downgraded', 'from', 'teacher', 'assessments.', 'https://t.co/7ifuhvt3z3']	trust
955	1.29429E+18	2020-08-14T15:12:43.000Z		40	{'neg': 0.062, 'neu': 0.878, 'pos': 0.061, 'compound': -0.0119}	-0.0119	Neutral	['could', 'we', 'throw', 'heads', 'og', 'efa', 'and', 'iate', 'in', 'a', 'ring', 'together', 'to', 'fight', 'out', 'who', 'should', 'be', 'the', 'sole', 'national', 'education', 'agency', 'in', 'england?', "couldn't", 'do', 'any', 'worse', 'than', 'and', 'more', 'systematic', 'method', 'than', 'grade', 'normalisation', 'algorithm.', '#reform']	fear
956	1.29429E+18	2020-08-14T15:11:59.000Z		54	{'neg': 0.0, 'neu': 0.893, 'pos': 0.107, 'compound': 0.7184}	0.7184	Positive	["there's", 'quite', 'the', 'difference', 'between', '"fluffing"', 'your', 'a', 'levels', 'and', 'having', 'some', 'algorithm', 'do', 'it', 'for', 'you.', 'if', 'you', "can't", 'see', 'that', 'then', 'all', 'you', 'do', 'is', 'confirm', 'the', 'empathy', 'free', 'zone', 'that', 'is', 'the', 'tory', 'party.', 'it', 'is', 'a', 'little', 'self', 'regarding', 'to', 'set', 'oneself', 'up', 'as', 'havi…	positive
957	1.29429E+18	2020-08-14T15:11:52.000Z		35	{'neg': 0.099, 'neu': 0.727, 'pos': 0.174, 'compound': 0.2247}	0.2247	Positive	['wtf.', 'imagine', 'getting', 'the', 'most', 'important', 'school', 'exam', 'results', 'of', 'your', 'life', 'decided', 'for', 'you', 'by', 'what', 'seems', 'to', 'be', 'a', 'glorified', 'random', 'number', 'generator.', 'the', 'uk', 'is', 'a', 'banana', 'republic.', 'https://t.co/7jxjta2np9']	trust
958	1.29429E+18	2020-08-14T15:09:57.000Z		15	{'neg': 0.242, 'neu': 0.758, 'pos': 0.0, 'compound': -0.4939}	-0.4939	Negative	["'punishment", 'by', "statistics':", 'the', 'father', 'who', 'foresaw', 'a-level', 'algorithm', 'flaws', 'https://t.co/7vpu8a6pv8']	trust
959	1.29429E+18	2020-08-14T15:09:57.000Z		15	{'neg': 0.242, 'neu': 0.758, 'pos': 0.0, 'compound': -0.4939}	-0.4939	Negative	["'punishment", 'by', "statistics':", 'the', 'father', 'who', 'foresaw', 'a-level', 'algorithm', 'flaws', 'https://t.co/7vpu8a6pv8']	trust
960	1.29429E+18	2020-08-14T15:09:03.000Z		15	{'neg': 0.242, 'neu': 0.758, 'pos': 0.0, 'compound': -0.4939}	-0.4939	Negative	["'punishment", 'by', "statistics':", 'the', 'father', 'who', 'foresaw', 'a-level', 'algorithm', 'flaws', 'https://t.co/hp5s7o9ntx']	trust
961	1.29429E+18	2020-08-14T15:09:03.000Z		15	{'neg': 0.242, 'neu': 0.758, 'pos': 0.0, 'compound': -0.4939}	-0.4939	Negative	["'punishment", 'by', "statistics':", 'the', 'father', 'who', 'foresaw', 'a-level', 'algorithm', 'flaws', 'https://t.co/hp5s7o9ntx']	trust
962	1.29429E+18	2020-08-14T15:08:46.000Z		44	{'neg': 0.058, 'neu': 0.888, 'pos': 0.054, 'compound': -0.0516}	-0.0516	Negative	['there', 'are', 'all', 'manner', 'of', 'anecdotes', 'about', 'a-level', 'results,', 'and', 'twitter', 'being', 'twitter,', 'some', 'are', 'of', 'dubious', 'provenance.', 'however,', 'please', 'do', 'read', 'this', 'letter', 'from', 'one', 'of', 'our', 'local', 'headmasters.', 'williamson', 'should', 'really', 'shove', 'that', 'algorithm', 'up', 'his', 'arse.', 'https://t.co/iollglg0jn']	negative
963	1.29429E+18	2020-08-14T15:07:01.000Z		53	{'neg': 0.112, 'neu': 0.845, 'pos': 0.043, 'compound': -0.5688}	-0.5688	Negative	['what', 'shocks', 'me', 'most', 'about', 'the', 'current', 'a-level', 'algorithm', 'cock-up', 'is', 'really', 'how', 'terrible', 'the', 'existing', 'system', 'is.', 'a', 'huge', 'amount', 'for', 'young', 'people', 'hinges', 'on', 'grades', 'they', 'get', 'when', "they're", '18', 'in', 'subjects', 'they', 'chose', 'when', 'they', 'were', '16.', 'because', 'of', 'fees', 'and', 'loan', 'availabilit…	fear
964	1.29429E+18	2020-08-14T15:06:33.000Z		21	{'neg': 0.0, 'neu': 0.909, 'pos': 0.091, 'compound': 0.25}	0.25	Positive	['i', 'think', 'whoever', 'created', 'the', 'a', 'level', 'algorithm', 'is', 'the', 'same', 'person', 'who', 'calculated', 'how', 'many', 'points', 'macclesfield', 'should', 'be', 'deducted.']	trust
965	1.29429E+18	2020-08-14T15:05:57.000Z		15	{'neg': 0.242, 'neu': 0.758, 'pos': 0.0, 'compound': -0.4939}	-0.4939	Negative	["'punishment", 'by', "statistics':", 'the', 'father', 'who', 'foresaw', 'a-level', 'algorithm', 'flaws', 'https://t.co/ye3etqgxff']	trust
966	1.29429E+18	2020-08-14T15:05:57.000Z		15	{'neg': 0.242, 'neu': 0.758, 'pos': 0.0, 'compound': -0.4939}	-0.4939	Negative	["'punishment", 'by', "statistics':", 'the', 'father', 'who', 'foresaw', 'a-level', 'algorithm', 'flaws', 'https://t.co/ye3etqgxff']	trust
967	1.29429E+18	2020-08-14T15:05:06.000Z		36	{'neg': 0.0, 'neu': 0.831, 'pos': 0.169, 'compound': 0.7264}	0.7264	Positive	['�we', 'came', 'here', 'as', 'political', 'refugees', 'to', 'a', 'democratic', 'country,', 'so', 'i', 'have', 'a', 'very', 'strong', 'idea', 'of', 'how', 'democratic', 'societies', 'should', 'work', 'and', 'this', 'doesn�t', 'look', 'like', 'it,�', 'he', 'said.�', 'https://t.co/wjykdn804u']	No emotion
968	1.29429E+18	2020-08-14T15:04:12.000Z		31	{'neg': 0.113, 'neu': 0.887, 'pos': 0.0, 'compound': -0.5106}	-0.5106	Negative	['imagine', 'failing', 'an', 'exam', 'even', 'though', "you'd", 'got', 'all', 'the', 'answers', 'right,', 'just', 'because', 'an', 'algorithm', 'said', 'that', 'too', 'many', 'of', 'your', 'peers', 'had', 'also', 'passed.', 'https://t.co/gham0fxobw']	fear
969	1.29429E+18	2020-08-14T15:03:34.000Z		52	{'neg': 0.108, 'neu': 0.892, 'pos': 0.0, 'compound': -0.6369}	-0.6369	Negative	['you', 'may', 'have', 'heard', 'that', 'the', 'uk', 'canceled', 'their', 'a-levels', '(subject-based', 'university', 'exams)', 'and', 'instead', 'used', 'a', 'dodgy', 'algorithm', 'to', 'basically', 'shoehorn', 'in', 'all', 'the', 'private', 'school', 'students', 'while', 'leaving', 'everyone', 'else', 'out', 'to', 'dry.', 'this', 'college', 'said', '"that\'s', 'dumb,', "we'll", 'just', 'take', …	trust
970	1.29429E+18	2020-08-14T15:02:26.000Z		29	{'neg': 0.102, 'neu': 0.819, 'pos': 0.078, 'compound': -0.1779}	-0.1779	Negative	['how', 'is', 'an', 'algorithm', 'a', 'fairer', 'assessment', 'of', 'student', 'grades', 'compared', 'to', 'teacher', 'predictions', 'that', 'have', 'been', 'supported', 'by', 'extensive', 'data', '(class', 'work,', 'mocks', 'etc)?', 'https://t.co/kgmdhdpttb']	positive
971	1.29429E+18	2020-08-14T15:02:25.000Z		30	{'neg': 0.0, 'neu': 1.0, 'pos': 0.0, 'compound': 0.0}	0	Neutral	['gavin', 'williamson', 'mp,', 'secretary', 'of', 'state', 'for', 'education:', 'the', 'government', 'to', 'fully', 'disclose', 'the', 'algorithm', 'used', 'to', 'standardise', '2020', 'a-level', 'grades', '-', 'sign', 'the', 'petition!', 'https://t.co/bzc40x3bhs', 'via']	fear
972	1.29429E+18	2020-08-14T15:02:16.000Z		18	{'neg': 0.0, 'neu': 1.0, 'pos': 0.0, 'compound': 0.0}	0	Neutral	['i', 'put', 'my', 'job', 'through', 'the', 'tory', 'a', 'level', 'algorithm', 'and', 'i�m', 'now', 'a', 'road', 'sweeper', '#toryshambles']	positive
973	1.29429E+18	2020-08-14T15:02:08.000Z		49	{'neg': 0.128, 'neu': 0.697, 'pos': 0.175, 'compound': 0.5461}	0.5461	Positive	['lily�s', 'situation', 'is', 'a', 'perfect', 'example', 'of', 'how', 'this', 'government�s', 'a', 'level', 'algorithm', 'cock', 'up', 'is', 'adversely', 'affecting', 'young', 'people�s', 'lives.', 'rather', 'than', 'toeing', 'this', 'dirty', 'line,', 'universities', 'need', 'to', 'step', 'up', 'and', 'support', 'the', 'bright', 'ones', 'who', 'have', 'been', 'let', 'down.', 'https://t.co/rbpppi3…	positive
974	1.29429E+18	2020-08-14T15:00:50.000Z		35	{'neg': 0.137, 'neu': 0.863, 'pos': 0.0, 'compound': -0.6662}	-0.6662	Negative	['fuck', 'the', 'algorithm', 'that', 'gave', 'me', 'a', 'd', 'in', 'english', 'literature', 'and', 'law', '????????', 'when', 'i�ve', 'been', 'getting', 'b�s', 'and', 'a�s', 'throughout', 'the', '2', 'years', 'of', 'my', 'a-levels', 'https://t.co/3lbwbngi3u']	trust
975	1.29429E+18	2020-08-14T15:00:15.000Z		15	{'neg': 0.242, 'neu': 0.758, 'pos': 0.0, 'compound': -0.4939}	-0.4939	Negative	["'punishment", 'by', "statistics':", 'the', 'father', 'who', 'foresaw', 'a-level', 'algorithm', 'flaws', 'https://t.co/nwfldqbs76']	trust
976	1.29429E+18	2020-08-14T15:00:15.000Z		15	{'neg': 0.242, 'neu': 0.758, 'pos': 0.0, 'compound': -0.4939}	-0.4939	Negative	["'punishment", 'by', "statistics':", 'the', 'father', 'who', 'foresaw', 'a-level', 'algorithm', 'flaws', 'https://t.co/nwfldqbs76']	trust
977	1.29429E+18	2020-08-14T14:59:43.000Z		45	{'neg': 0.06, 'neu': 0.94, 'pos': 0.0, 'compound': -0.4098}	-0.4098	Negative	['is', 'this', 'right:', 'ofqual', 'followed', 'teacher', 'assessments', 'if', 'under', '15', 'students', 'in', 'class.', 'for', 'others/other', 'classes', 'they', 'used', 'algorithm', 're', "sch's", 'previous', 'results,', 'grade', 'distributions', 'etc.', 'does', 'this', 'mean', 'no', 'personal', 'info', 'was', 'used', 'about', 'students', 'in', 'latter', 'group', 'other', 'than', 'class', 'ran…	trust
978	1.29429E+18	2020-08-14T14:58:47.000Z		51	{'neg': 0.166, 'neu': 0.834, 'pos': 0.0, 'compound': -0.839}	-0.839	Negative	['school', 'where', 'i', 'am', 'governor,', 'as', 'there', 'were', 'u', 'grades', 'last', 'yr,', 'standardisation', 'means', 'that', 'lowest', 'grades', 'had', 'to', 'be', 'u!!', 'so', 'a', 'c', 'became', 'a', 'u!', 'this', 'way', 'of', 'achievement', 'comparison', 'across', 'yrs', 'totally', 'fails', 'to', 'recog', 'what', 'tchers', 'know:', 'st', 'cohorts', 'are', 'not', 'like', 'batches!', 'ht…	trust
979	1.29429E+18	2020-08-14T14:57:54.000Z		46	{'neg': 0.152, 'neu': 0.778, 'pos': 0.07, 'compound': -0.5106}	-0.5106	Negative	['and', 'as', 'such', 'not', 'everybody', 'would', 'be', 'happy', 'with', 'the', 'outcome.', 'the', 'government', 'has', 'mitigated', 'against', 'outliers', 'by', 'allowing', 'students', 'to', 'use', 'mock', 'results', 'instead', 'of', 'the', 'final', 'results', 'if', 'the', 'algorithm', 'downgraded', 'them', 'to', 'a', 'lower', 'level', 'than', 'they�ve', 'already', 'shown', 'in', 'their', 'mock…	positive
980	1.29429E+18	2020-08-14T14:57:18.000Z		46	{'neg': 0.0, 'neu': 1.0, 'pos': 0.0, 'compound': 0.0}	0	Neutral	['last', 'week,', 'the', 'home', 'office', 'had', 'to', 'scrap', 'a', 'decision-making', 'algorithm', 'for', 'uk', 'visa', 'applicants', 'which', 'brought', '�entrenched', 'bias/racism�', 'into', 'the', 'immigration', 'system.', 'this', 'week,', "it's", 'ofqual�s', 'moderation', 'algorithm', 'causing', 'an', 'omnishambles', 'of', 'a-level', 'results.', "what's", 'next', 'in', 'govt', '+', 'tech?']	trust
981	1.29429E+18	2020-08-14T14:57:18.000Z		46	{'neg': 0.0, 'neu': 1.0, 'pos': 0.0, 'compound': 0.0}	0	Neutral	['last', 'week,', 'the', 'home', 'office', 'had', 'to', 'scrap', 'a', 'decision-making', 'algorithm', 'for', 'uk', 'visa', 'applicants', 'which', 'brought', '�entrenched', 'bias/racism�', 'into', 'the', 'immigration', 'system.', 'this', 'week,', "it's", 'ofqual�s', 'moderation', 'algorithm', 'causing', 'an', 'omnishambles', 'of', 'a-level', 'results.', "what's", 'next', 'in', 'govt', '+', 'tech?']	trust
982	1.29429E+18	2020-08-14T14:56:30.000Z		26	{'neg': 0.211, 'neu': 0.789, 'pos': 0.0, 'compound': -0.753}	-0.753	Negative	["i've", 'been', 'seeing', 'a', 'lot', 'of', 'tweets', 'complaining', 'about', "boris'", 'algorithm', 'for', 'gcses', 'and', 'a', 'levels', 'so', 'i', 'just', 'googled', 'it', 'and', '????????', 'so', 'fucking', 'gross']	negative
983	1.29429E+18	2020-08-14T14:55:58.000Z		39	{'neg': 0.392, 'neu': 0.562, 'pos': 0.046, 'compound': -0.9672}	-0.9672	Negative	['literally', 'fuck', 'this', 'a', 'levels', 'algorithm.', 'these', 'fuckin', 'stressed', 'students', 'literally', 'killing', 'themselves', 'to', 'get', 'the', 'grades', 'they', 'deserve,', 'then', 'to', 'be', 'told', 'that', 'their', 'classist', 'government', 'decided', 'to', 'shit', 'on', 'them,', 'furthering', 'university', 'elitism,', 'and', 'stealing', 'opportunities????', 'fuck']	negative
984	1.29429E+18	2020-08-14T14:55:39.000Z		49	{'neg': 0.044, 'neu': 0.841, 'pos': 0.115, 'compound': 0.5975}	0.5975	Positive	['i', 'think', 'they', 'did', 'test', 'the', 'algorithm', 'on', 'the', '2019', 'cohort', 'and', 'the', 'results', 'with', 'respect', 'to', 'accuracy', 'at', 'the', 'level', 'of', 'the', 'individual', 'were', 'not', 'good.', 'they', 'seem', 'to', 'have', 'taken', 'the', 'eric', 'morecambe', 'approach', 'of', 'awarding', 'all', 'the', 'right', 'grades,', 'just', 'not', 'necessarily', 'to', 'the', '…	trust
985	1.29429E+18	2020-08-14T14:55:39.000Z		17	{'neg': 0.0, 'neu': 1.0, 'pos': 0.0, 'compound': 0.0}	0	Neutral	['a-level', 'results', 'see', '39%', 'of', 'teacher', 'predicted', 'grades', 'downgraded', 'by', 'algorithm', 'https://t.co/8atkcufe7j', 'by']	trust
986	1.29429E+18	2020-08-14T14:54:59.000Z		45	{'neg': 0.261, 'neu': 0.581, 'pos': 0.158, 'compound': -0.6908}	-0.6908	Negative	['angry', 'about', 'a-level', 'results', 'by', 'algorithm?', 'denying', '000s', 'of', 'students', 'the', 'university', 'places', 'they�ve', 'worked', 'for,', 'the', 'formula', 'specifically', 'denies', 'the', 'very', 'quality', 'public', 'exams', 'should', 'reward:', 'individual', 'ability.', 'help', 'take', 'the', 'govt', 'to', 'court', 'to', 'stop', 'the', 'injustice', 'https://t.co/vocfcyyj6g']	positive
987	1.29429E+18	2020-08-14T14:54:55.000Z		47	{'neg': 0.0, 'neu': 0.785, 'pos': 0.215, 'compound': 0.8733}	0.8733	Positive	['were', 'downgraded.', 'if', 'they', 'did', 'so', 'much', 'better', 'in', 'their', 'medicine', 'application', 'process', '(which,', 'for', 'those', 'who', 'don�t', 'know,', 'is', 'extremely', 'thorough', 'and', 'challenging),', 'it', 'makes', 'sense', 'that', 'they', 'would', 'have', 'done', 'much', 'better', 'in', 'their', 'a-level', 'exams', 'too.', 'yet,', 'the', 'government�s', 'clever', 'al…	positive
988	1.29429E+18	2020-08-14T14:54:55.000Z		54	{'neg': 0.0, 'neu': 0.955, 'pos': 0.045, 'compound': 0.34}	0.34	Positive	['algorithm', 'seems', 'to', 'be', 'a', 'blunter', 'tool', 'than', 'many', 'thought.', 'rslts', 'of', '10', 'stdnts', 'in', '1', 'subject', 'this', 'yr', 'determined', 'by', 'spread', 'of', 'results', 'from', '28', 'stdnts', 'over', 'last', '3yrs', '-', 'assumes', 'that', 'bc', '0', 'got', 'a*', 'in', 'previous', '3yrs,', 'nobody', 'will', 'get', 'a*', 'this', 'yr.', 'cmpltly', 'inappropriate', '…	negative
989	1.29429E+18	2020-08-14T14:54:33.000Z		41	{'neg': 0.16, 'neu': 0.691, 'pos': 0.149, 'compound': -0.1311}	-0.1311	Negative	['cambridge', 'colleges', 'need', 'to', 'follow', 'suit!', 'if', 'they', 'are', 'serious', 'about', 'their', 'commitment', 'to', '"fairness"', 'and', '"meritocracy"', 'they', 'should', 'not', 'be', 'rejecting', 'the', 'students', 'affected', 'by', 'the', 'racist', 'and', 'classist', 'algorithm', 'used', 'to', 'determine', 'a-level', 'grades.', 'https://t.co/tzcwpdwkl0']	No emotion
990	1.29429E+18	2020-08-14T14:54:18.000Z		33	{'neg': 0.224, 'neu': 0.776, 'pos': 0.0, 'compound': -0.7579}	-0.7579	Negative	["'punishment", 'by', "statistics':", 'the', 'father', 'who', 'foresaw', 'a-level', 'algorithm', 'flaws', 'huy', 'duong', 'had', 'long', 'warned', '39%', 'of', 'grades', 'between', 'a*', 'and', 'd', 'would', 'be', 'lower', 'than', 'teacher', 'assessments', 'https://t.co/6akkggrld9']	trust
991	1.29429E+18	2020-08-14T14:54:18.000Z		33	{'neg': 0.224, 'neu': 0.776, 'pos': 0.0, 'compound': -0.7579}	-0.7579	Negative	["'punishment", 'by', "statistics':", 'the', 'father', 'who', 'foresaw', 'a-level', 'algorithm', 'flaws', 'huy', 'duong', 'had', 'long', 'warned', '39%', 'of', 'grades', 'between', 'a*', 'and', 'd', 'would', 'be', 'lower', 'than', 'teacher', 'assessments', 'https://t.co/6akkggrld9']	trust
992	1.29429E+18	2020-08-14T14:53:57.000Z		27	{'neg': 0.123, 'neu': 0.833, 'pos': 0.044, 'compound': -0.4588}	-0.4588	Negative	['coventry', 'mps', 'and', 'have', 'backed', 'calls', 'from', 'a-level', 'students', 'in', 'coventry', 'to', 'reverse', 'the', 'use', 'of', 'an', '"unfair"', 'algorithm', 'for', 'calculating', 'grades', 'https://t.co/mto5lbftki']	negative
993	1.29429E+18	2020-08-14T14:53:21.000Z		53	{'neg': 0.106, 'neu': 0.841, 'pos': 0.053, 'compound': -0.4404}	-0.4404	Negative	['i', 'think', 'for', 'me', 'one', 'of', 'the', 'key', 'problems', 'is', 'that', 'the', 'indie', 'schools', 'are', 'keeping', 'cags', 'or', 'even', 'being', 'upgraded,', 'and', 'the', 'state', 'schools', 'are', 'being', 'downgraded.', 'this', 'is', 'a', 'good', 'example', 'on', 'how', "it's", 'possible', 'that', 'quite', 'a', 'lot', 'of', 'the', 'wrong', 'people', 'are', 'being', 'downgraded', 'h…	trust
994	1.29429E+18	2020-08-14T14:53:19.000Z		14	{'neg': 0.0, 'neu': 1.0, 'pos': 0.0, 'compound': 0.0}	0	Neutral	['if', 'the', 'a', 'levels', 'algorithm', 'was', 'applied', 'to', 'the', 'prime', 'minister...', '#dorisjohnson', '#alevels2020', '#alevelresults']	positive
995	1.29429E+18	2020-08-14T14:52:26.000Z		17	{'neg': 0.0, 'neu': 1.0, 'pos': 0.0, 'compound': 0.0}	0	Neutral	['this', 'short', 'thread', 'shows', 'the', 'pure', 'insanity/psychopathy', 'of', 'the', 'a', 'level', 'algorithm', 'https://t.co/01viizrcnn']	trust
996	1.29429E+18	2020-08-14T14:52:19.000Z		14	{'neg': 0.0, 'neu': 1.0, 'pos': 0.0, 'compound': 0.0}	0	Neutral	['a', 'bit', 'of', 'the', 'a-level', 'algorithm', 'has', 'been', 'unearthed.', 'https://t.co/dtxq4pjsbh']	No emotion
997	1.29429E+18	2020-08-14T14:52:16.000Z		13	{'neg': 0.0, 'neu': 0.709, 'pos': 0.291, 'compound': 0.5719}	0.5719	Positive	['excellent', 'article', 'today', 'about', 'the', 'use', 'of', 'the', 'algorithm.', 'https://t.co/wcm8l4emie']	trust
998	1.29429E+18	2020-08-14T14:52:09.000Z		51	{'neg': 0.149, 'neu': 0.851, 'pos': 0.0, 'compound': -0.802}	-0.802	Negative	['i', 'mean...', 'nobody', 'gives', 'a', 'crap', 'what', 'your', 'story', 'is', 'or', 'how', 'you', 'managed', 'to', 'pick', 'yourself', 'up', 'looool,', 'there', 'was', 'no', 'algorithm', 'when', 'you', 'did', 'your', 'a', 'levels', 'and', 'if', 'you', 'scored', 'a*', 'on', 'all', 'papers', 'through', 'the', 'year', 'then', 'ended', 'up', 'with', 'a', 'c,', 'you�d', 'be', 'raging', 'too']	negative
999	1.29429E+18	2020-08-14T14:52:04.000Z		48	{'neg': 0.052, 'neu': 0.843, 'pos': 0.104, 'compound': 0.412}	0.412	Positive	['not', 'an', 'idiot', 'but', 'trying', 'to', 'find', 'what', 'other', 'alternatives', 'there', 'are', 'which', 'would', 'have', 'satisfied', 'all.', 'exams', 'would', 'have', 'been', 'impossible', 'to', 'police', '&amp;', 'after', '4', 'months', 'of', 'interrupted', 'lessons', 'would', 'have', 'raised', 'many', 'issues.', 'btw', 'ofqual', 'which', 'set', 'the', 'algorithm', 'is', 'not', 'a', 'go…	negative
1000	1.29429E+18	2020-08-14T14:51:53.000Z		31	{'neg': 0.0, 'neu': 1.0, 'pos': 0.0, 'compound': 0.0}	0	Neutral	['i', 'wonder', 'how', 'the', 'mysterious', '#algorithm', 'would', 'have', 'minced', 'my', 'a-level', 'grades', '(e,', 'e,', 'f)', 'from', 'my', 'poorly', 'performing', 'school', 'in', '1981.', 'and', 'then', 'what', 'would', 'have', 'become', 'of', 'me?']	fear
1001	1.29429E+18	2020-08-14T14:51:23.000Z		44	{'neg': 0.258, 'neu': 0.658, 'pos': 0.084, 'compound': -0.8579}	-0.8579	Negative	['this', 'is', 'devastating,', 'really', 'feeling', 'for', 'the', 'people', 'getting', 'stuck', 'with', 'this', 'a-level', 'algorithm', 'crap.', 'a-levels', 'are', 'beyond', 'stressful', 'enough,', 'i', 'don�t', 'know', 'how', 'i', 'would�ve', 'coped', 'without', 'getting', 'the', 'grades', 'i', 'earnt', '??', 'please', 'do', 'something.', 'https://t.co/flju5ds00d']	negative
1002	1.29429E+18	2020-08-14T14:51:23.000Z		44	{'neg': 0.258, 'neu': 0.658, 'pos': 0.084, 'compound': -0.8579}	-0.8579	Negative	['this', 'is', 'devastating,', 'really', 'feeling', 'for', 'the', 'people', 'getting', 'stuck', 'with', 'this', 'a-level', 'algorithm', 'crap.', 'a-levels', 'are', 'beyond', 'stressful', 'enough,', 'i', 'don�t', 'know', 'how', 'i', 'would�ve', 'coped', 'without', 'getting', 'the', 'grades', 'i', 'earnt', '??', 'please', 'do', 'something.', 'https://t.co/flju5ds00d']	negative
1003	1.29429E+18	2020-08-14T14:51:15.000Z		17	{'neg': 0.0, 'neu': 1.0, 'pos': 0.0, 'compound': 0.0}	0	Neutral	['in', 'general', 'but', 'i', 'just', 'thought', 'about', 'it', 'because', 'of', 'the', 'a', 'level', 'algorithm', 'in', 'the', 'uk']	trust
1004	1.29429E+18	2020-08-14T14:50:48.000Z		16	{'neg': 0.225, 'neu': 0.775, 'pos': 0.0, 'compound': -0.4939}	-0.4939	Negative	["'punishment", 'by', "statistics':", 'the', 'father', 'who', 'foresaw', 'a-level', 'algorithm', 'flaws', '#alevelresults', 'https://t.co/bk7jtgtqaq']	trust
1005	1.29429E+18	2020-08-14T14:50:48.000Z		16	{'neg': 0.225, 'neu': 0.775, 'pos': 0.0, 'compound': -0.4939}	-0.4939	Negative	["'punishment", 'by', "statistics':", 'the', 'father', 'who', 'foresaw', 'a-level', 'algorithm', 'flaws', '#alevelresults', 'https://t.co/bk7jtgtqaq']	trust
1006	1.29429E+18	2020-08-14T14:50:06.000Z		16	{'neg': 0.225, 'neu': 0.775, 'pos': 0.0, 'compound': -0.4939}	-0.4939	Negative	["'punishment", 'by', "#statistics':", 'the', 'engender', 'who', 'foresaw', '#a-level', 'algorithmic', 'program', 'flaws', 'https://t.co/1wnir8wi5t']	No emotion
1007	1.29429E+18	2020-08-14T14:49:59.000Z		31	{'neg': 0.23, 'neu': 0.77, 'pos': 0.0, 'compound': -0.7943}	-0.7943	Negative	['a-levels', 'are', 'so', 'draining', 'and', 'hard', 'already', 'and', 'to', 'put', 'in', 'all', 'that', 'work', 'to', 'not', 'even', 'get', 'the', 'grades', 'you', 'deserve', 'bc', 'of', 'a', 'stupid', 'algorithm', 'is', 'acc', 'heartbreaking']	anger
1008	1.29429E+18	2020-08-14T14:49:46.000Z		48	{'neg': 0.11, 'neu': 0.712, 'pos': 0.179, 'compound': 0.5715}	0.5715	Positive	['grading', 'a-level', 'students', 'is', 'clearly', 'not', 'easy,', 'but', 'the', "gov's", 'algorithm', 'clearly', 'has', 'flaws', 'penalising', 'stand-out', 'students', 'in', 'deprived', 'areas', '&amp;', 'schools', 'that', 'have', 'markedly', 'improved', 'in', 'last', 'few', 'yrs.', 'but', 'this', 'oxford', 'college', 'has', 'done', 'the', 'right', 'thing', 'by', 'students', '...', 'https://t.c…	positive
1009	1.29428E+18	2020-08-14T14:49:21.000Z		34	{'neg': 0.091, 'neu': 0.737, 'pos': 0.173, 'compound': 0.4391}	0.4391	Positive	["'l", 'have', 'a', 'very', 'strong', 'idea', 'of', 'how', 'democratic', 'societies', 'should', 'work', 'and', 'this', 'doesn�t', 'look', 'like', "it'", "'punishment", 'by', "statistics':", 'the', 'father', 'who', 'foresaw', 'a-level', 'algorithm', 'flaws', 'https://t.co/90x8mvzxqs']	trust
1010	1.29428E+18	2020-08-14T14:49:21.000Z		34	{'neg': 0.091, 'neu': 0.737, 'pos': 0.173, 'compound': 0.4391}	0.4391	Positive	["'l", 'have', 'a', 'very', 'strong', 'idea', 'of', 'how', 'democratic', 'societies', 'should', 'work', 'and', 'this', 'doesn�t', 'look', 'like', "it'", "'punishment", 'by', "statistics':", 'the', 'father', 'who', 'foresaw', 'a-level', 'algorithm', 'flaws', 'https://t.co/90x8mvzxqs']	trust
1011	1.29428E+18	2020-08-14T14:48:41.000Z		15	{'neg': 0.242, 'neu': 0.758, 'pos': 0.0, 'compound': -0.4939}	-0.4939	Negative	["'punishment", 'by', "statistics':", 'the', 'father', 'who', 'foresaw', 'a-level', 'algorithm', 'flaws', 'https://t.co/xzrwxywssx']	trust
1012	1.29428E+18	2020-08-14T14:48:41.000Z		15	{'neg': 0.242, 'neu': 0.758, 'pos': 0.0, 'compound': -0.4939}	-0.4939	Negative	["'punishment", 'by', "statistics':", 'the', 'father', 'who', 'foresaw', 'a-level', 'algorithm', 'flaws', 'https://t.co/xzrwxywssx']	trust
[truncated: 1,839 more rows]
