# Supplementary material for: Critical reflections on three popular computational linguistic approaches to examine Twitter discourses
Source: PeerJ Comput Sci. 2023 Jan 30;9:e1211. doi: 10.7717/peerj-cs.1211 (PMC10280252; doi:10.7717/peerj-cs.1211)
Supplement: Supplemental Information 1 [file peerj-cs-09-1211-s001.zip › Supplementary_Material_PeerJ_Oct22/Supplementary Material/Sentiment Analysis VADER cleaned data OALA/Aug 15.csv]

	User_name	Time	Location	description_lengths	scores	compound	Sentiment	temp_list	Emotion
0	1.29479E+18	2020-08-15T23:58:19.000Z		31	{'neg': 0.122, 'neu': 0.878, 'pos': 0.0, 'compound': -0.5994}	-0.5994	Negative	['probably', 'because', 'they', 'realise', 'the', 'public', 'can', 'see', 'through', 'this', 'class', 'war', 'algorithm', '-', 'maybe', 'also', 'because', 'they', 'harvested', 'and', 'used', 'data', 'unlawfully.', 'see', 'you', 'in', 'court', 'ofqual.', 'https://t.co/hijilmv3vm']	fear
1	1.29478E+18	2020-08-15T23:53:41.000Z		49	{'neg': 0.059, 'neu': 0.884, 'pos': 0.057, 'compound': -0.0258}	-0.0258	Neutral	['surely', 'it', 'will', 'be', 'the', 'same', 'system', 'as', 'for', "a'levels.", 'under', 'review.', 'the', 'statisticians', 'have', 'said', 'that', 'the', 'algorithm', 'is', 'far', 'less', 'accurate', 'for', 'gcses', 'because', 'of', 'the', 'numbers', 'involved.', 'they', 'are', 'quoting', 'less', 'than', '60%', 'accuracy', 'in', 'some', 'cases.', 'it', 'was', 'around', '90%', 'for', "a'levels.…	trust
2	1.29478E+18	2020-08-15T23:49:49.000Z		56	{'neg': 0.094, 'neu': 0.802, 'pos': 0.104, 'compound': -0.101}	-0.101	Negative	['yes.', 'you', 'don�t', 'seem', 'able', 'to', 'read.', 'either', 'that', 'or', 'you', 'want', 'to', 'ignore', 'that', 'i)the', 'algorithm', 'is', 'not', 'applied', 'to', 'classes', 'of', 'less', 'than', '15', 'and', 'the', 'tutors', 'decision', 'is', 'accepted.', 'ii)the', 'average', 'class', 'size', 'of', 'a', 'public', 'school', 'is', '12', 'or', 'less', 'at', 'a-level.', 'why', 'are', 'you', …	trust
3	1.29478E+18	2020-08-15T23:49:23.000Z		33	{'neg': 0.268, 'neu': 0.627, 'pos': 0.105, 'compound': -0.6705}	-0.6705	Negative	['i', 'saw', 'the', 'best', 'minds', 'of', 'my', 'generation', 'destroyed', 'by', 'ofqual,', 'livid', 'hysterical', 'aghast,', 'dragging', 'themselves', 'through', 'the', 'uk', 'streets', 'at', 'dawn', 'looking', 'for', 'marks', 'to', 'be', 'just,', '#alevelresults', 'https://t.co/s8owvhdxi5']	negative
4	1.29478E+18	2020-08-15T23:48:04.000Z		50	{'neg': 0.0, 'neu': 0.882, 'pos': 0.118, 'compound': 0.6808}	0.6808	Positive	['having', 'p****d', 'off', 'half', 'the', "country's", 'parents', 'with', 'their', 'world-beating', 'a', 'level', 'algorithm,', 'gavin', 'williamson', 'is', 'now', 'fully', 'prepped', 'to', 'p**s', 'off', 'the', 'other', 'half', 'with', 'an', 'even', 'bigger', 'gcse', 'reprise.', "gavin's", 'long-term', 'future', 'is', 'assured.', 'as', 'a', 'relief', 'fruit', 'picker', 'in', 'e', 'anglia,']	positive
5	1.29478E+18	2020-08-15T23:46:43.000Z		51	{'neg': 0.058, 'neu': 0.893, 'pos': 0.049, 'compound': -0.1154}	-0.1154	Negative	['but', 'it', 'is', 'ofqual', 'who', 'have', 'come', 'up', 'with', 'and', 'sold', 'this', 'algorithm', 'model,', 'the', 'same', 'people', 'who', 'would', 'work', 'for', 'any', 'government', 'so', 'to', 'lay', 'the', 'blame', 'solely', 'on', 'the', 'government', "isn't", 'correct,', '4they', 'rely', 'on', 'the', 'experts.', 'schools', 'over', 'grading', 'compared', 'with', 'prior', 'years', 'have'…	negative
6	1.29478E+18	2020-08-15T23:44:22.000Z		38	{'neg': 0.08, 'neu': 0.775, 'pos': 0.145, 'compound': 0.3818}	0.3818	Positive	['staggered', 'to', 'find', 'this', 'v.', 'useful', 'political', 'account', 'is', 'run', 'by', 'an', 'a-level', 'student', '(who', 'seems', 'to', 'have', 'been', 'screwed', 'over', 'by', 'the', 'algorithm).', 'hope', 'some', 'admissions', 'dept', 'snaps', 'him', 'or', 'her', 'up', 'https://t.co/z0hv2gd44b']	trust
7	1.29478E+18	2020-08-15T23:42:47.000Z		18	{'neg': 0.076, 'neu': 0.924, 'pos': 0.0, 'compound': -0.1027}	-0.1027	Negative	['questions:', 'who', 'developed', 'the', '"a', 'level"', 'algorithm,', 'was', 'it', 'outsourced,', 'and', 'how', 'much', 'did', 'we', 'pay', 'for', 'it?']	trust
8	1.29478E+18	2020-08-15T23:40:36.000Z		43	{'neg': 0.045, 'neu': 0.731, 'pos': 0.224, 'compound': 0.9012}	0.9012	Positive	['being', 'typically', 'incoherent', 'never', 'mind', 'that', 'the', '2020', 'algorithm', 'based', 'results', 'are', '2.7%', 'better', 'than', 'last', 'year', '&amp;', 'already', 'the', 'best', 'a', 'levels', 'since', '2001.', 'or', 'that', 'unmoderated', 'teacher', 'cags', 'were', 'a', 'ridiculous', '12%', 'higher', '&amp;', 'would', 'have', 'been', 'the', 'best', 'ever!', '??', '??', '?????????…	negative
9	1.29478E+18	2020-08-15T23:39:52.000Z		46	{'neg': 0.044, 'neu': 0.736, 'pos': 0.22, 'compound': 0.9012}	0.9012	Positive	['typically', 'incoherent.', '????', 'never', 'mind', 'that', 'the', '2020', 'algorithm', 'based', 'results', 'are', '2.7%', 'better', 'than', 'last', 'year', '&amp;', 'already', 'the', 'best', 'a', 'levels', 'since', '2001.', 'or', 'that', 'unmoderated', 'teachers', 'cags', 'were', 'a', 'ridiculous', '12%', 'higher', '&amp;', 'would', 'have', 'been', 'the', 'best', 'ever!', '??', '??', '????????…	negative
10	1.29478E+18	2020-08-15T23:38:55.000Z		26	{'neg': 0.0, 'neu': 1.0, 'pos': 0.0, 'compound': 0.0}	0	Neutral	['so', '97%', 'of', 'the', 'gcse', 'results', 'are', 'going', 'to', 'be', 'graded', 'by', 'the', 'same', 'algorithm', 'which', 'graded', 'the', 'a', 'levels.....', 'cant', 'wait', 'to', 'actually', 'get', 'us']	negative
11	1.29478E+18	2020-08-15T23:35:09.000Z		34	{'neg': 0.101, 'neu': 0.899, 'pos': 0.0, 'compound': -0.5191}	-0.5191	Negative	['is', 'there', 'a', 'disproportionate', 'impact', 'on', 'minorities', '?', 'was', 'there', 'an', 'aspect', 'of', 'the', 'algorithm', 'feed', 'that', 'resulted', 'in', 'disproportionate', 'impact?!', 'england', 'a-level', 'downgrades', 'hit', 'pupils', 'from', 'disadvantaged', 'areas', 'hardest', 'https://t.co/switejz3sf']	anger
12	1.29478E+18	2020-08-15T23:33:22.000Z		10	{'neg': 0.0, 'neu': 1.0, 'pos': 0.0, 'compound': 0.0}	0	Neutral	['affs,', 'or', 'as', 'the', '�a�', 'level', 'algorithm', 'would', 'say', 'buu_']	trust
13	1.29478E+18	2020-08-15T23:33:03.000Z		13	{'neg': 0.54, 'neu': 0.46, 'pos': 0.0, 'compound': -0.5719}	-0.5719	Negative	["here's", 'someone', 'badly', 'affected', 'https://t.co/3d54hdzvac', 'https://t.co/esktmupy7o']	negative
14	1.29478E+18	2020-08-15T23:32:22.000Z		50	{'neg': 0.062, 'neu': 0.938, 'pos': 0.0, 'compound': -0.4871}	-0.4871	Negative	['no', 'i', 'haven�t.', 'what', 'difference', 'does', 'it', 'make?', 'we', 'are', 'trained', 'to', 'mark', 'to', 'criteria', 'within', 'boundaries.', '�slight', 'bias�?', '15', 'students', 'in', 'a', 'group', 'leads', 'to', 'the', 'algorithm', 'not', 'being', 'applied.', 'at', 'all.', 'majority', 'of', 'a-level', 'groups', 'at', 'eton-', 'average', '12', 'students', 'for', 'maths.', 'less', 'for'…	trust
15	1.29478E+18	2020-08-15T23:31:28.000Z		16	{'neg': 0.181, 'neu': 0.548, 'pos': 0.272, 'compound': -0.3094}	-0.3094	Negative	['if', 'you', 'want', 'to', 'support', 'case', 're:', 'a-level', 'algorithm', 'fiasco', '????????????????', 'https://t.co/gwcgzhbkjf', 'via']	negative
16	1.29478E+18	2020-08-15T23:31:27.000Z		15	{'neg': 0.242, 'neu': 0.758, 'pos': 0.0, 'compound': -0.4939}	-0.4939	Negative	["'punishment", 'by', "statistics':", 'the', 'father', 'who', 'foresaw', 'a-level', 'algorithm', 'flaws', 'https://t.co/6wolm1vp4o']	trust
17	1.29478E+18	2020-08-15T23:31:27.000Z		15	{'neg': 0.242, 'neu': 0.758, 'pos': 0.0, 'compound': -0.4939}	-0.4939	Negative	["'punishment", 'by', "statistics':", 'the', 'father', 'who', 'foresaw', 'a-level', 'algorithm', 'flaws', 'https://t.co/6wolm1vp4o']	trust
18	1.29478E+18	2020-08-15T23:28:58.000Z		17	{'neg': 0.0, 'neu': 1.0, 'pos': 0.0, 'compound': 0.0}	0	Neutral	['centre', 'assessed', 'grade!', 'i', 'think', 'that', 'means', 'the', 'gov/', 'ofqual', 'grades', 'given', 'to', 'you', 'after', 'the', 'algorithm']	No emotion
19	1.29478E+18	2020-08-15T23:28:03.000Z		21	{'neg': 0.0, 'neu': 1.0, 'pos': 0.0, 'compound': 0.0}	0	Neutral	['i', 'wonder', 'how', 'amanda', 'spielman', "'s", '-', 'of', 'ofqual,', 'ofsted', 'and', 'now', 'head', 'of', 'private', 'ark', 'schools', '-', 'schools', 'performed', 'under', 'this', 'algorithm?']	No emotion
20	1.29478E+18	2020-08-15T23:27:11.000Z		35	{'neg': 0.261, 'neu': 0.672, 'pos': 0.067, 'compound': -0.8931}	-0.8931	Negative	['what', 'a', 'mess', 'you', 'and', 'the', 'tory', 'govt', 'are', 'continuing', 'to', 'create!', 'nothing', 'but', 'discrimination,', 'bias', '&amp;', 'general', 'chaos', 'with', 'your', 'totally', 'flawed', 'algorithm', '&amp;', 'process.', 'you', 'have', 'a', 'responsibility', 'to', 'revert', 'as', 'scotland', 'did.']	negative
21	1.29478E+18	2020-08-15T23:26:46.000Z		45	{'neg': 0.129, 'neu': 0.819, 'pos': 0.052, 'compound': -0.3612}	-0.3612	Negative	['this', 'week', 'we', 'can', 'look', 'forward', 'to', 'the', 'tories', 'telling', 'us,', 'disadvantaged', 'kids', 'from', 'council', 'eastates', 'should', 'be', 'happy', 'that', '97%', 'of', 'gcse', 'results', 'were', 'done', 'using', 'ofqual', 'shitty', 'algorithm.', 'gavin', 'williamson', 'won�t', 'resign', 'but', 'instead', 'tell', 'us', '�unprecedented', 'times�', 'https://t.co/c8tz7cnytq']	positive
22	1.29478E+18	2020-08-15T23:25:48.000Z		40	{'neg': 0.183, 'neu': 0.758, 'pos': 0.059, 'compound': -0.7193}	-0.7193	Negative	['#ofqual', 'descends', 'into', 'chaos.', 'downgrades', 'students', 'using', 'a', 'flawed', 'algorithm.', 'now', 'all', 'right', 'thinking', 'people', 'must', 'downgrade', 'ofqual', 'and', '.', 'both', 'not', 'fit', 'for', 'purpose.', 'unclassified', 'grade.', 'the', 'students', 'they', 'have', 'downgraded', 'could', 'have', 'made', 'a', 'better', 'job', 'of', 'it.', '#alevels2020']	fear
23	1.29478E+18	2020-08-15T23:21:19.000Z		35	{'neg': 0.156, 'neu': 0.755, 'pos': 0.089, 'compound': -0.3612}	-0.3612	Negative	['the', 'sheer', 'entitlement', 'of', 'this', 'self', 'centred', 'self', 'pitying', 'generation', 'contrasts', 'horribly', 'with', 'the', 'sacrifice', 'of', 'their', 'grandparents.', '#vjday75', '#gratitude', 'a-level', 'students', 'speak:', "'i", 'always', 'dreamed', 'of', 'going', 'to', "cambridge'", 'https://t.co/w3yalueb9c']	positive
24	1.29478E+18	2020-08-15T23:19:05.000Z		53	{'neg': 0.129, 'neu': 0.739, 'pos': 0.132, 'compound': 0.0516}	0.0516	Positive	['what', 'the', 'hell', 'is', 'the', 'point', 'of', 'ofqual?', 'we', "don't", 'need', 'it.', 'just', 'award', 'on', 'the', 'basis', 'of', "teachers'", 'grades.', 'they', 'know', 'best,', "they've", 'worked', 'with', 'the', 'young', 'people', 'for', 'the', 'last', '5', 'years,', 'they', 'know', 'what', "they're", 'doing.', 'over', 'bureaucratize', 'education', '&amp;', 'you', 'wreck', 'it.', 'http…	surprise
25	1.29478E+18	2020-08-15T23:18:54.000Z		18	{'neg': 0.0, 'neu': 1.0, 'pos': 0.0, 'compound': 0.0}	0	Neutral	['my', "mum's", 'response', 'to', 'the', 'uk', 'government', 'and', 'their', 'a-level/gcse', '#algorithm:', 'https://t.co/cbuqnreiud']	fear
26	1.29477E+18	2020-08-15T23:16:29.000Z		17	{'neg': 0.0, 'neu': 0.847, 'pos': 0.153, 'compound': 0.4019}	0.4019	Positive	['i', 'think', 'we', 'can', 'all', 'say', 'that', 'ofqual�s', 'performance', 'definitely', 'deserves', 'a', 'u.', 'algorithm', 'or', 'not...']	No emotion
27	1.29477E+18	2020-08-15T23:14:42.000Z		16	{'neg': 0.0, 'neu': 1.0, 'pos': 0.0, 'compound': 0.0}	0	Neutral	['a-level', 'students', 'speak:', "'i", 'always', 'dreamed', 'of', 'going', 'to', "cambridge'", '#examshambles', 'https://t.co/lb7sd4lktl']	No emotion
28	1.29477E+18	2020-08-15T23:11:18.000Z		38	{'neg': 0.208, 'neu': 0.725, 'pos': 0.068, 'compound': -0.6808}	-0.6808	Negative	['england:', "'nearly", '5', 'million', 'gcses', 'will', 'this', 'week', 'be', 'awarded', 'using', 'a', 'controversial', 'model', 'which', 'education', 'experts', 'fear', 'could', 'lead', 'to', 'even', 'more', 'results', 'being', 'downgraded', 'than', 'in', 'last', 'week�s', 'a-levels', "fiasco.'", 'https://t.co/suhohnpf7q']	negative
29	1.29477E+18	2020-08-15T23:10:47.000Z		50	{'neg': 0.114, 'neu': 0.654, 'pos': 0.233, 'compound': 0.8205}	0.8205	Positive	['97%', 'of', 'gcse', 'results', '(nearly', '5', 'million)', 'will', 'be', 'determined', 'by', 'the', 'same', 'flawed', 'algorithm', 'that', 'messed', 'up', 'the', 'a', 'levels.', 'but', "don't", 'worry,', 'impossible-to-win', 'appeals', 'are', 'free', 'and', "there'll", 'be', 'a', 'special', 'taskforce,', 'staffed', 'by', 'nick', 'gibb', 'and', 'the', 'other', 'perpetrators', 'https://t.co/i4pwb…	positive
30	1.29477E+18	2020-08-15T23:10:25.000Z		8	{'neg': 0.309, 'neu': 0.532, 'pos': 0.16, 'compound': -0.4515}	-0.4515	Negative	['your', 'algorithm', 'could', 'well', 'have', 'ruined', 'my', 'life', '????????']	fear
31	1.29477E+18	2020-08-15T23:08:50.000Z		15	{'neg': 0.242, 'neu': 0.758, 'pos': 0.0, 'compound': -0.4939}	-0.4939	Negative	["'punishment", 'by', "statistics':", 'the', 'father', 'who', 'foresaw', 'a-level', 'algorithm', 'flaws', 'https://t.co/qshligyjfl']	trust
32	1.29477E+18	2020-08-15T23:08:50.000Z		15	{'neg': 0.242, 'neu': 0.758, 'pos': 0.0, 'compound': -0.4939}	-0.4939	Negative	["'punishment", 'by', "statistics':", 'the', 'father', 'who', 'foresaw', 'a-level', 'algorithm', 'flaws', 'https://t.co/qshligyjfl']	trust
33	1.29477E+18	2020-08-15T23:08:12.000Z		52	{'neg': 0.046, 'neu': 0.716, 'pos': 0.238, 'compound': 0.882}	0.882	Positive	['i', 'know', 'a', 'teacher', 'who', 'didn�t', 'care', 'about', 'the', 'shocking', 'a-level', 'algorithm', 'nor', 'discussed', 'how', 'outraged', 'they', 'were/offered', 'support', 'to', 'students.', 'i�m', 'honestly', 'begging', 'people', 'not', 'to', 'get', 'into', 'this', 'profession', 'as', 'a', '�plan', 'b�', 'or', 'for', 'the', 'sake', 'of', 'it.', 'students', 'deserve', 'a', 'supportive', …	positive
34	1.29477E+18	2020-08-15T23:05:17.000Z		42	{'neg': 0.0, 'neu': 1.0, 'pos': 0.0, 'compound': 0.0}	0	Neutral	['if', 'you', 'take', 'three', 'a', 'levels', 'and', 'are', 'downgraded', 'in', 'all', 'three', 'then', 'the', 'algorithm', "shouldn't", 'have', 'allowed', 'it.', 'the', 'same', 'goes', 'for', 'double', 'downgrades.', 'personally,', 'i', 'would', 'have', 'placed', 'more', 'weight', 'on', 'prior', 'attainment', 'than', 'which', 'school/college', 'students', 'attend.']	positive
35	1.29477E+18	2020-08-15T23:04:26.000Z		24	{'neg': 0.187, 'neu': 0.649, 'pos': 0.164, 'compound': -0.1531}	-0.1531	Negative	["ofqual's", ',', 'who', 'went', 'against', 'advice', 'and', 'created', 'the', 'algorithm,', 'is', 'responsible', 'for', 'this', 'mess.', 'both', 'him', 'and', 'must', 'resign.', 'https://t.co/060boehrss']	trust
36	1.29477E+18	2020-08-15T23:04:26.000Z		35	{'neg': 0.057, 'neu': 0.664, 'pos': 0.279, 'compound': 0.8545}	0.8545	Positive	['i', 'didn�t', 'get', 'the', 'a-level', 'results', 'i', 'wanted', 'in', '1995', 'because', 'i', 'discovered', 'beer,', 'drugs', 'and', 'women.', 'i', 'blame', 'the', 'algorithm', 'and', 'boris', 'johnson.', 'fair', 'play', 'though', 'we', 'had', 'a', 'frigging', 'good', 'laugh.']	positive
37	1.29477E+18	2020-08-15T23:03:36.000Z		28	{'neg': 0.489, 'neu': 0.511, 'pos': 0.0, 'compound': -0.946}	-0.946	Negative	['shameful', 'and', 'corrupt', 'tory', 'government', 'are', 'carrying', 'out', 'class', 'war.', 'they', 'must', 'be', 'stopped.', 'another', 'casualty', 'of', 'tory', 'war', 'here', 'https://t.co/3d54hdzvac', 'https://t.co/ybnon8xocv']	negative
38	1.29477E+18	2020-08-15T23:02:43.000Z		47	{'neg': 0.078, 'neu': 0.854, 'pos': 0.068, 'compound': -0.136}	-0.136	Negative	['please', 'can', 'you', 'look', 'at', 'how', 'the', 'ofqual', 'algorithm', 'will', 'affect', 'people', 'like', 'my', 'son.', 'he', 'didnt', 'sit', 'most', 'of', 'his', 'mock', 'exams', 'due', 'to', 'ill', 'health', 'and', 'is', 'due', 'to', 'get', 'gcse', 'results', 'on', 'thurs.', 'we', 'thought', 'teacher', 'assessments', 'would', 'be', 'used', 'but', 'it', 'looks', 'unlikely.']	fear
39	1.29477E+18	2020-08-15T23:02:18.000Z		35	{'neg': 0.107, 'neu': 0.893, 'pos': 0.0, 'compound': -0.5204}	-0.5204	Negative	['97%', 'of', 'gcse', 'are', 'going', 'to', 'be', 'evaluated', 'with', 'an', 'algorithm,', 'and', 'i', 'bet', 'just', 'as', 'messed', 'up', 'as', 'the', 'a-level', 'results', '.??????????????????', 'https://t.co/qwzkeyosda', '#gcse2020', '#gcseresults', '#alevelresults', '#alevels', 'https://t.co/uktslnqiib']	No emotion
40	1.29477E+18	2020-08-15T23:00:48.000Z		27	{'neg': 0.0, 'neu': 0.923, 'pos': 0.077, 'compound': 0.2714}	0.2714	Positive	['blood', 'tests', 'are', 'still', 'taking', 'place.', 'i', 'had', 'one', 'yesterday.', 'so', 'long', 'as', 'the', 'results', "aren't", 'decided', 'by', 'the', 'a', 'level', 'algorithm', 'i', 'should', 'be', 'fine!']	trust
41	1.29477E+18	2020-08-15T23:00:32.000Z		31	{'neg': 0.0, 'neu': 0.906, 'pos': 0.094, 'compound': 0.4019}	0.4019	Positive	['how', 'can', 'the', 'government', 'and', 'ofqual', 'say', 'that', 'the', 'algorithm', 'was', 'based', 'on', 'past', 'attainment', 'of', 'the', 'school', 'when', 'clearly', 'it', 'wasn�t', '(for', 'us', 'at', 'least)?', 'https://t.co/ufbrrh2jkw']	fear
42	1.29477E+18	2020-08-15T22:58:03.000Z		46	{'neg': 0.039, 'neu': 0.909, 'pos': 0.052, 'compound': 0.1531}	0.1531	Positive	['controversial', 'exams', 'algorithm', 'to', 'set', '97%', 'of', 'gcse', 'results', 'the', 'guardian', 'according', 'to', 'analysis', 'shared', 'with', 'the', 'observer,', 'more', 'than', '4.6', 'million', 'gcses', 'in', 'england', '�', 'about', '97%', '�', 'will', 'be', 'assigned', 'solely', 'by', 'the', 'algorithm', 'drawn', 'up', 'by', 'the', 'exam', 'regulator', 'ofqual.', 'https://t.co/x14v…	anger
43	1.29477E+18	2020-08-15T22:54:50.000Z		23	{'neg': 0.367, 'neu': 0.633, 'pos': 0.0, 'compound': -0.875}	-0.875	Negative	['your', 'algorithm', 'is', 'dodgy', 'and', 'we', 'ruin', 'many', 'young', 'persons', 'lives', 'and', 'wreck', 'their', 'mental', 'health.', 'just', 'resign', 'and', 'do', 'what', 'scotland', 'did']	fear
44	1.29477E+18	2020-08-15T22:54:20.000Z		18	{'neg': 0.0, 'neu': 1.0, 'pos': 0.0, 'compound': 0.0}	0	Neutral	['watch', '#alevels', '#ofqual', 'space', 'update', 'or', 'reboot', 'on', 'algorithm?', 'ht', 'https://t.co/a33ktvarve', 'https://t.co/hkw9c2lu7j']	fear
45	1.29477E+18	2020-08-15T22:52:13.000Z		48	{'neg': 0.177, 'neu': 0.823, 'pos': 0.0, 'compound': -0.8058}	-0.8058	Negative	['you', 'are', 'not', 'fit', 'for', 'purpose,', 'pulling', 'guidance', 'the', 'same', 'day', 'you', 'issue', 'it.', 'this', 'follows', 'the', 'abysmally', 'short-sighted', 'application', 'of', 'a', 'totally', 'unfit', 'algorithm.', 'is', 'there', 'a', 'grade', 'lower', 'than', 'a', 'u', 'for', 'you', 'to', 'give', 'yourself?', 'did', 'you', 'actually', 'turn', 'up?', 'your', 'board', 'should', 'r…	negative
46	1.29477E+18	2020-08-15T22:48:45.000Z		43	{'neg': 0.0, 'neu': 0.828, 'pos': 0.172, 'compound': 0.7717}	0.7717	Positive	['thought', "you'd", 'be', 'interested', 'in', 'the', 'latest', 'update:', 'apparently', 'ofqual', 'has', 'removed', 'its', 'appeal', 'process', 'and', 'said', "they're", 'reviewing', 'it.', 'hopefully', 'this', 'means', "they'll", 'scrap', 'the', 'current', 'grades', 'altogether', 'and', 'run', 'a', 'new,', 'fair,', 'algorithm', 'over', 'the', 'next', 'few', 'weeks']	positive
47	1.29477E+18	2020-08-15T22:48:24.000Z		32	{'neg': 0.0, 'neu': 0.898, 'pos': 0.102, 'compound': 0.5106}	0.5106	Positive	['if', 'they', 'trust', 'the', 'algorithm', 'so', 'much,', 'then', 'they', 'should', 'use', 'it', 'to', 'process', 'their', 'own', 'a-level', 'results', '&amp;', 'see', 'if', 'they', 'would', 'have', 'still', 'got', 'into', 'their', 'chosen', "uni's."]	trust
48	1.29477E+18	2020-08-15T22:47:56.000Z		53	{'neg': 0.082, 'neu': 0.861, 'pos': 0.058, 'compound': -0.5267}	-0.5267	Negative	['they', 'are', 'easier', 'to', 'mitigate', 'but...', 'a)', 'more', 'grades', 'than', 'a', 'level', '(ofqual', 'tech', 'document', 'has', 'said', 'the', 'algorithm', 'will', 'be', 'less', 'accurate)', 'b)', 'the', 'impact', 'of', 'a', 'fail', 'in', 'maths', 'or', 'english', '(3', 'v', '4)', 'is', 'a', 'showstopper', 'for', 'jobs.', 'some', 'universities', 'want', 'a', '5', 'in', 'english.', 'so,'…	trust
49	1.29477E+18	2020-08-15T22:46:34.000Z		51	{'neg': 0.0, 'neu': 0.914, 'pos': 0.086, 'compound': 0.5574}	0.5574	Positive	["'in", '96%', 'of', 'cases', 'grades', 'were', 'the', 'same', 'as', 'submitted', 'by', 'teachers', 'or', 'were', 'just', 'one', 'grade', "different.'", 'ofqual', 'have', 'also', 'said', 'one', 'grade', 'off', 'is', 'acceptable', 'and', 'part', 'of', 'the', 'algorithm.', 'a', 'grade', 'off', 'is', 'apparently', 'acceptable', 'when', 'the', 'range', 'is', 'only', '6:', 'a*', 'to', 'e.', 'how', 'is…	positive
50	1.29477E+18	2020-08-15T22:45:14.000Z		38	{'neg': 0.0, 'neu': 0.886, 'pos': 0.114, 'compound': 0.6124}	0.6124	Positive	['gcse', 'results', 'likely', 'to', 'mirror', 'a-levels', 'but', 'with', 'many', 'more', 'results', 'relying', 'on', 'ranking', 'against', "ofqual's", 'distribution', 'based', 'on', "school's", 'prior', 'achievement.', 'independent', 'school', 'pupils', 'set', 'to', 'benefit', 'the', 'most...', '#bourdieu', 'https://t.co/cuqrsoxopd']	trust
51	1.29477E+18	2020-08-15T22:45:14.000Z		38	{'neg': 0.0, 'neu': 0.886, 'pos': 0.114, 'compound': 0.6124}	0.6124	Positive	['gcse', 'results', 'likely', 'to', 'mirror', 'a-levels', 'but', 'with', 'many', 'more', 'results', 'relying', 'on', 'ranking', 'against', "ofqual's", 'distribution', 'based', 'on', "school's", 'prior', 'achievement.', 'independent', 'school', 'pupils', 'set', 'to', 'benefit', 'the', 'most...', '#bourdieu', 'https://t.co/cuqrsoxopd']	trust
52	1.29477E+18	2020-08-15T22:43:14.000Z		39	{'neg': 0.213, 'neu': 0.787, 'pos': 0.0, 'compound': -0.8591}	-0.8591	Negative	['if', 'the', 'proposed', 'gcse', 'results', 'follow', 'the', 'same', 'algorithm', 'as', 'a-levels,', 'i', 'call', 'for', 'industrial', 'action.', 'the', 'unions', 'must', 'stand', 'by', 'us', 'as', 'we', 'are', 'undermined', 'yet', 'again.', 'the', 'damage', 'done', 'by', 'this', 'system', 'will', 'ruin', 'pupils', 'lives.']	negative
53	1.29477E+18	2020-08-15T22:40:32.000Z		22	{'neg': 0.0, 'neu': 1.0, 'pos': 0.0, 'compound': 0.0}	0	Neutral	['children', 'must', 'come', 'first', 'pleads', 'education', 'secretary,', 'unless', 'they', 'are', 'taking', 'a', 'levels', 'when', 'an', 'algorithm', 'must', 'come', 'first', 'and', 'children', 'last.']	No emotion
54	1.29477E+18	2020-08-15T22:37:49.000Z		42	{'neg': 0.054, 'neu': 0.892, 'pos': 0.054, 'compound': 0.0}	0	Neutral	['the', 'algorithm', 'used', 'for', '2020', 'a-level', 'grading', 'was/is', 'entirely', 'explainable.', 'the', 'flaws', 'in', 'it', 'were', 'explained', 'to', 'the', 'people', 'responsible', 'for', 'implementing', 'the', 'process,', 'the', 'process', 'that', 'relied', 'on', 'the', 'algorithm.', 'those', 'people', 'ignored', 'the', 'explanations', '&amp;', 'proceeded', 'regardless.', 'explainablea…	trust
55	1.29476E+18	2020-08-15T22:36:36.000Z		44	{'neg': 0.112, 'neu': 0.672, 'pos': 0.216, 'compound': 0.6242}	0.6242	Positive	['appeals', 'look', 'neither', 'easy', 'nor', 'quick', '.', 'will', 'they', 'consume', 'time', 'that', 'would', 'be', 'better', 'spent', 'on', 'being', 'ready', 'to', 'open', 'for', 'autumn?', 'since', 'the', 'algorithm', 'grading', 'seems', 'unfair', 'https://t.co/neyusqn2u7', 'it', 'would', 'be', 'better', 'to', 'endorse', "teachers'", 'grading.', 'https://t.co/hiueyqg0rm']	negative
56	1.29476E+18	2020-08-15T22:36:21.000Z		26	{'neg': 0.135, 'neu': 0.681, 'pos': 0.184, 'compound': 0.0936}	0.0936	Positive	['so', 'the', 'tories', 'fuck', 'over', 'a', 'levels', 'student', 'and', 'feel', 'like', 'they', "haven't", 'done', 'enough', 'damage', 'to', '97%', 'of', 'gcse', 'students.', 'https://t.co/zb4qrflgap']	anger
57	1.29476E+18	2020-08-15T22:35:12.000Z		46	{'neg': 0.0, 'neu': 0.946, 'pos': 0.054, 'compound': 0.3612}	0.3612	Positive	['the', 'philosophy', 'one', 'really', 'gets', 'me', 'because', 'i', 'was', 'predicted', 'a', 'd', 'and', 'ended', 'up', 'with', 'an', 'a.', 'the', 'algorithm', 'would', 'have', 'probably', 'given', 'me', 'an', 'e', 'or', 'a', 'u.', 'to', 'any', 'a-level', 'students', 'wondering', 'what', 'to', 'do,', 'i', 'recommend', 'burning', 'the', 'whole', 'system', 'down.']	trust
58	1.29476E+18	2020-08-15T22:34:47.000Z		29	{'neg': 0.299, 'neu': 0.701, 'pos': 0.0, 'compound': -0.8553}	-0.8553	Negative	['a', 'day�s', 'passed', 'since', 'i', 'saw', 'how', 'my', 'a-level', 'students', 'were', 'affected', 'by', 'ofqual�s', 'algorithm', 'and', 'i�m', 'just', 'as', 'fucking', 'furious', 'at', 'this', 'classist', 'bullshit.']	anger
59	1.29476E+18	2020-08-15T22:34:47.000Z		29	{'neg': 0.299, 'neu': 0.701, 'pos': 0.0, 'compound': -0.8553}	-0.8553	Negative	['a', 'day�s', 'passed', 'since', 'i', 'saw', 'how', 'my', 'a-level', 'students', 'were', 'affected', 'by', 'ofqual�s', 'algorithm', 'and', 'i�m', 'just', 'as', 'fucking', 'furious', 'at', 'this', 'classist', 'bullshit.']	anger
60	1.29476E+18	2020-08-15T22:34:35.000Z		28	{'neg': 0.322, 'neu': 0.64, 'pos': 0.038, 'compound': -0.8952}	-0.8952	Negative	["it's", 'criminal', 'we', "can't", 'axe', 'this', 'failing', 'government,', 'about', 'to', 'ruin', 'the', 'lives', 'of', 'more', 'young', 'people,', 'using', 'the', 'a', 'level', 'algorithm', 'to', 'determine', 'gcse', 'results.']	fear
61	1.29476E+18	2020-08-15T22:34:27.000Z		25	{'neg': 0.091, 'neu': 0.909, 'pos': 0.0, 'compound': -0.296}	-0.296	Negative	['there', 'is', 'no', 'algorithm,', "he's", 'personally', 'been', 'going', 'through', 'and', 'grading', 'students', 'a', 'levels', 'based', 'on', 'whether', "people's", 'last', 'names', 'sound', 'posh', 'enough.']	No emotion
62	1.29476E+18	2020-08-15T22:33:35.000Z		35	{'neg': 0.061, 'neu': 0.939, 'pos': 0.0, 'compound': -0.2057}	-0.2057	Negative	['after', 'the', 'debacle', 'that', 'was', 'the', 'a-level', 'results', 'this', "doesn't", 'bode', 'well', 'for', 'next', "week's", 'results', 'for', 'my', 'son', 'and', 'the', 'rest', 'of', 'the', 'y11s', 'across', 'the', 'country.', 'https://t.co/5vsifzxpkg']	fear
63	1.29476E+18	2020-08-15T22:33:32.000Z		47	{'neg': 0.117, 'neu': 0.826, 'pos': 0.057, 'compound': -0.4215}	-0.4215	Negative	['�...had', 'there', 'been', 'one', 'fewer', 'student', 'in', 'her', 'chemistry', 'class,', 'ofqual�s', 'algorithm', 'would', 'have', 'awarded', 'her', 'an', 'a', 'grade,', 'not', 'a', 'c.', 'therein', 'lies', 'the', 'problem.', 'young', 'people�s', 'futures', 'are', 'being', 'dictated', 'and', 'decided', 'by', 'an', 'algorithm', 'that', 'perpetuates', 'inequality�', 'via', 'https://t.co/mpxjxjqs…	fear
64	1.29476E+18	2020-08-15T22:33:29.000Z		10	{'neg': 0.0, 'neu': 1.0, 'pos': 0.0, 'compound': 0.0}	0	Neutral	['the', 'a-level', 'algorithm', 'meltdown', '�', 'cartoon', 'https://t.co/nr82nd56p9']	negative
65	1.29476E+18	2020-08-15T22:33:29.000Z		10	{'neg': 0.0, 'neu': 1.0, 'pos': 0.0, 'compound': 0.0}	0	Neutral	['the', 'a-level', 'algorithm', 'meltdown', '�', 'cartoon', 'https://t.co/nr82nd56p9']	negative
66	1.29476E+18	2020-08-15T22:33:16.000Z		47	{'neg': 0.092, 'neu': 0.908, 'pos': 0.0, 'compound': -0.6652}	-0.6652	Negative	['ofqual', 'should', 'have', 'explained', 'to', 'teachers', 'the', 'rounding', 'criteria', 'for', 'their', 'cags,', 'but', 'the', 'reality', 'is', 'this', 'algorithm', 'has', 'been', 'shafting', 'kids', 'for', 'a', 'decade', 'at', 'least...let�s', 'get', 'angry.', 'corona', 'virus', 'could', 'be', 'the', 'catalyst', 'for', 'a', 'rethink', 'of', 'the', 'victorian', 'institution', 'that', 'is', 'sc…	negative
67	1.29476E+18	2020-08-15T22:32:44.000Z		31	{'neg': 0.0, 'neu': 0.875, 'pos': 0.125, 'compound': 0.5514}	0.5514	Positive	['people', 'who�ve', 'had', 'their', 'a', 'levels', 'unjustly', 'downgraded', 'by', 'the', 'inherent', 'biases', 'in', 'their', 'algorithm,', 'might', 'care', 'to', 'respond', 'to', 'the', 'ofqual�s', 'chair�s', 'request', '??', 'https://t.co/p2ikqbmv4p']	No emotion
68	1.29476E+18	2020-08-15T22:32:44.000Z		31	{'neg': 0.0, 'neu': 0.875, 'pos': 0.125, 'compound': 0.5514}	0.5514	Positive	['people', 'who�ve', 'had', 'their', 'a', 'levels', 'unjustly', 'downgraded', 'by', 'the', 'inherent', 'biases', 'in', 'their', 'algorithm,', 'might', 'care', 'to', 'respond', 'to', 'the', 'ofqual�s', 'chair�s', 'request', '??', 'https://t.co/p2ikqbmv4p']	No emotion
69	1.29476E+18	2020-08-15T22:30:36.000Z		16	{'neg': 0.0, 'neu': 1.0, 'pos': 0.0, 'compound': 0.0}	0	Neutral	['carole.', 'who', 'are', 'the', 'authors', 'of', 'the', 'a', 'level', 'algorithm?', 'do', 'we', 'know', 'the', 'company,', 'group?']	trust
70	1.29476E+18	2020-08-15T22:28:08.000Z		37	{'neg': 0.0, 'neu': 1.0, 'pos': 0.0, 'compound': 0.0}	0	Neutral	['you', 'don�t', 'know', 'their', 'teachers', 'hadn�t', 'inflated', 'their', 'outcome', 'because', 'you', 'don�t', 'know', 'the', 'individual', 'children.', 'the', 'point', 'is', 'the', 'private', 'school', 'small', 'cohorts', 'don�t', 'go', 'into', 'the', 'lottery', 'of', 'the', 'ofqual', 'algorithm.']	negative
71	1.29476E+18	2020-08-15T22:26:34.000Z		54	{'neg': 0.042, 'neu': 0.958, 'pos': 0.0, 'compound': -0.3182}	-0.3182	Negative	['that', 'small', 'cohorts', 'didn�t', 'have', 'the', 'algorithm', 'applied', 'to', 'them.', 'that', 'even', 'if', 'small', 'percentage', 'said', 'a', 'u', ',', 'one', 'had', 'to', 'be', 'applied', 'to', 'a', 'student', '(even', 'if', 'they', 'were', 'a', 'a', 'student', ')', '.', 'that', 'ofqual', 'wouldn�t', 'work', 'with', 'statistical', 'experts', 'as', 'they', 'wouldn�t', 'sign', 'a', '5', '…	negative
72	1.29476E+18	2020-08-15T22:24:23.000Z		43	{'neg': 0.079, 'neu': 0.859, 'pos': 0.062, 'compound': -0.418}	-0.418	Negative	['we', 'want', 'to', 'see', 'how', 'the', 'algorithm', 'works', '-', 'and', 'exactly', 'who', 'developed', 'it.', 'it', 'was', 'done', 'with', 'public', 'funds', '-', 'taxpayers�', 'money.', 'neither', 'you', 'nor', 'scummings', 'can', 'hide', 'behind', 'ofqual', 'or', 'gav.', 'we', 'are', 'coming', 'after', 'you,', 'you', 'conniving', 'shit.', 'https://t.co/eey3p727z6']	anticipation
73	1.29476E+18	2020-08-15T22:24:07.000Z		44	{'neg': 0.0, 'neu': 1.0, 'pos': 0.0, 'compound': 0.0}	0	Neutral	['if', 'as', 'the', 'government', 'report', 'that', 'teacher', 'predictions', 'are', 'inflated', 'compared', 'to', 'past', 'results', 'then', 'maybe', 'we', 'should', 'be', 'asking', 'the', 'question', 'as', 'to', 'why', 'ofqual', 'are', 'so', 'out', 'of', 'line', 'with', 'teachers.', 'the', 'answer', 'is', 'results', 'have', 'always', 'been', 'subject', 'to', 'an', 'algorithm']	negative
74	1.29476E+18	2020-08-15T22:23:23.000Z		17	{'neg': 0.303, 'neu': 0.697, 'pos': 0.0, 'compound': -0.7587}	-0.7587	Negative	['ofqual', 'fucked', 'up', 'not', 'fit', 'for', 'purpose.', 'heads', 'should', 'roll.', 'algorithm', 'should', 'be', 'published.', '#ofqual', '#alevels', '#alevelprotest']	No emotion
75	1.29476E+18	2020-08-15T22:22:28.000Z		28	{'neg': 0.084, 'neu': 0.727, 'pos': 0.189, 'compound': 0.4404}	0.4404	Positive	['this', 'is', 'the', 'friend', 'of', 'cummings', 'who', 'ignored', 'the', 'advice', 'of', 'the', 'and', 'created', 'the', 'algorithm', 'that', 'discriminated', 'against', 'state-school', 'a-level', 'students.', 'https://t.co/7ptjlimw3p']	trust
76	1.29476E+18	2020-08-15T22:20:52.000Z		36	{'neg': 0.092, 'neu': 0.785, 'pos': 0.122, 'compound': 0.0757}	0.0757	Positive	['such', 'a', 'week', 'statement', 'from', 'the', 'ico.', 'not', 'just', 'missing', 'teeth', 'but', 'an', 'entire', 'jaw.', 'good', 'to', 'see', 'a', 'data', 'protection', 'lawyer', 'thinks', 'ofqual', 'marking', 'algorithm', 'may', 'be', 'unlawful', '-', 'citing', 'the', 'norway', 'case', 'forced', 'to', 'regrade.']	fear
77	1.29476E+18	2020-08-15T22:20:35.000Z		26	{'neg': 0.0, 'neu': 1.0, 'pos': 0.0, 'compound': 0.0}	0	Neutral	['ofqual', 'needs', 'disbanding.', 'totally', 'unfit', 'for', 'purpose.', 'how', 'on', 'earth', 'can', 'they', 'even', 'suggest', 'that', 'an', 'algorithm', 'replaces', 'teachers?', 'they', 'are', 'literally', 'living', 'on', 'planet', 'mars']	trust
78	1.29476E+18	2020-08-15T22:19:29.000Z		41	{'neg': 0.134, 'neu': 0.69, 'pos': 0.176, 'compound': 0.282}	0.282	Positive	['anyone', 'else', 'think', 'the', 'madness', 'of', 'the', 'a-level', 'algorithm', 'has', 'similarities', 'to', 'the', 'cruelty', 'of', 'universal', 'credit?', 'the', 'difference', 'being', 'that', 'many', 'otherwise', 'comfortable', 'families', 'have', 'also', 'been', 'impacted', 'this', 'time', 'and', 'so', 'it', 'gains', 'more', 'traction', 'with', 'the', 'media?']	fear
79	1.29476E+18	2020-08-15T22:12:22.000Z		8	{'neg': 0.0, 'neu': 1.0, 'pos': 0.0, 'compound': 0.0}	0	Neutral	['the', 'same', 'algorithm', 'used', 'to', 'calculate', 'a', 'levels......']	No emotion
80	1.29476E+18	2020-08-15T22:11:36.000Z		41	{'neg': 0.093, 'neu': 0.725, 'pos': 0.181, 'compound': 0.5423}	0.5423	Positive	['the', 'crux', 'of', 'the', 'a', 'level', 'algorithm', 'is', '�we', 'can', 'trust', 'the', 'teachers', 'of', 'private', 'schools', 'but', 'not', 'those', 'of', 'state', 'schools�.', 'the', 'singular', 'benefit', 'of', 'this', 'almighty', 'fuck', 'up', 'is', 'that', 'this', 'will', 'secure', 'a', 'new', 'generation', 'of', 'labour', 'voters.']	positive
81	1.29476E+18	2020-08-15T22:11:06.000Z		41	{'neg': 0.14, 'neu': 0.86, 'pos': 0.0, 'compound': -0.7184}	-0.7184	Negative	['the', 'biggest', 'problem', 'with', 'the', 'a-level', 'exams', 'fiasco', 'is', 'that', 'algorithm', 'means', 'you', 'can', 'only', 'compete', 'against', 'students', 'from', 'your', 'own', 'college/6th', 'form', 'from', 'previous', 'years', 'and', 'not', 'against', 'the', 'other', '250k', 'students', 'who', 'have', 'taken', 'them', '#alevelresults2020', '#examfiasco']	negative
82	1.29476E+18	2020-08-15T22:09:32.000Z		41	{'neg': 0.141, 'neu': 0.818, 'pos': 0.041, 'compound': -0.6597}	-0.6597	Negative	['the', 'same', 'algorithm', 'that', 'messed', 'up', "people's", 'a', 'levels', 'results', 'is', 'about', 'to', 'do', 'the', 'same', 'to', "people's", 'gcse', 'marks.', 'this', 'would', 'ruin', 'the', 'chances', 'of', 'many', 'students', 'to', 'be', 'able', 'to', 'do', 'a', 'level', 'courses', 'and', 'its', 'disgraceful.']	negative
83	1.29476E+18	2020-08-15T22:07:21.000Z		57	{'neg': 0.0, 'neu': 1.0, 'pos': 0.0, 'compound': 0.0}	0	Neutral	["it's", 'been', 'a', 'long', 'time', 'since', 'i', 'took', 'my', 'a-levels.', 'i', 'was', 'predicted', 'a-b-c-d', 'and', 'ended', 'up', 'with', 'a-a-a-d', '(the', 'predicted', 'd', 'was', 'in', 'philosophy', '/', 'the', 'actual', 'd', 'was', 'in', 'physics).', 'my', 'actual', 'grades', 'earned', 'me', 'a', 'scholarship.', 'absurd', 'that', 'the', 'uk', 'has', 'decided', 'to', '"algorithm"', 'gra…	positive
84	1.29476E+18	2020-08-15T22:07:02.000Z		10	{'neg': 0.0, 'neu': 1.0, 'pos': 0.0, 'compound': 0.0}	0	Neutral	['the', 'a-level', 'algorithm', 'meltdown', '�', 'cartoon', 'https://t.co/aw83enct0m']	negative
85	1.29476E+18	2020-08-15T22:07:02.000Z		10	{'neg': 0.0, 'neu': 1.0, 'pos': 0.0, 'compound': 0.0}	0	Neutral	['the', 'a-level', 'algorithm', 'meltdown', '�', 'cartoon', 'https://t.co/aw83enct0m']	negative
86	1.29476E+18	2020-08-15T22:04:59.000Z		23	{'neg': 0.399, 'neu': 0.601, 'pos': 0.0, 'compound': -0.9273}	-0.9273	Negative	['margaret', 'thatcher', 'is', 'dead.', 'and', 'that�s', 'after', 'the', 'algorithm.', 'so', 'fuck', 'knows', 'what', 'the', 'bitch', 'would', 'have', 'got', 'in', 'her', 'a', 'levels.']	fear
87	1.29476E+18	2020-08-15T22:00:02.000Z		47	{'neg': 0.0, 'neu': 0.734, 'pos': 0.266, 'compound': 0.9153}	0.9153	Positive	['if', 'any', 'good', 'can', 'come', 'out', 'of', 'the', 'a-level', 'algorithm', 'fiascoi', 'hope', 'it�s', 'that', 'the', 'government', 'has', 'just', 'created', 'the', 'most', 'anti-tory', 'group', 'of', 'young', 'people', 'reaching', 'voting', 'age', 'possible.', '(tweet', 'best', 'read', 'to', 'a', 'soundtrack', 'of', 'tracey', 'chapman�s', '�talking�', '�bout', 'a', 'revolution�)']	surprise
88	1.29476E+18	2020-08-15T22:00:01.000Z		31	{'neg': 0.113, 'neu': 0.887, 'pos': 0.0, 'compound': -0.5106}	-0.5106	Negative	['this', 'caller', 'explained', 'how', 'the', 'algorithm', 'used', 'to', 'grade', 'a-level', 'students', 'works,', 'and', 'why', 'it', 'has', 'caused', 'such', 'outrage', 'after', 'thousands', 'had', 'their', 'marks', 'downgraded.', '#alevelresults', 'https://t.co/essvabw6yu']	anger
89	1.29476E+18	2020-08-15T22:00:01.000Z		31	{'neg': 0.113, 'neu': 0.887, 'pos': 0.0, 'compound': -0.5106}	-0.5106	Negative	['this', 'caller', 'explained', 'how', 'the', 'algorithm', 'used', 'to', 'grade', 'a-level', 'students', 'works,', 'and', 'why', 'it', 'has', 'caused', 'such', 'outrage', 'after', 'thousands', 'had', 'their', 'marks', 'downgraded.', '#alevelresults', 'https://t.co/essvabw6yu']	anger
90	1.29476E+18	2020-08-15T21:59:53.000Z		43	{'neg': 0.043, 'neu': 0.837, 'pos': 0.12, 'compound': 0.5574}	0.5574	Positive	['lots', 'going', 'round', 'about', 'a-level', 'results', 'focusses', 'on', 'the', 'a*', 'students', 'and', 'not', 'those', 'who', 'have', 'just', 'been', 'knocked', 'off', 'the', 'bottom.', 'this', 'is', 'something', 'that', 'is', 'easy', 'to', 'change.', 'cancel', 'the', 'u', 'grades', 'awarded', 'by', 'the', 'algorithm', 'for', '2020', 'results.', '#cancelugrades']	negative
91	1.29476E+18	2020-08-15T21:59:14.000Z		11	{'neg': 0.287, 'neu': 0.463, 'pos': 0.25, 'compound': -0.1027}	-0.1027	Negative	['a-levels:', "'dreams", 'ruined', 'by', 'an', "algorithm'", 'https://t.co/lja2yl5urq']	fear
92	1.29475E+18	2020-08-15T21:56:35.000Z		49	{'neg': 0.138, 'neu': 0.816, 'pos': 0.047, 'compound': -0.6908}	-0.6908	Negative	['a', '15%', 'higher', 'proportion', 'of', 'gcse', 'grades', 'will', 'be', 'set', 'by', 'this', 'algorithm,', 'compared', 'to', 'the', '82%', 'of', 'a-level', 'grades', 'determined', 'by', 'it.', 'the', 'futures', 'of', 'more', 'young', 'people', 'are', 'currently', 'set', 'to', 'be', 'ruined', 'by', 'a', 'racist', 'and', 'classist', 'postcode', 'lottery,', 'yet', 'again.', 'https://t.co/4652gjsv…	positive
93	1.29475E+18	2020-08-15T21:54:02.000Z		15	{'neg': 0.0, 'neu': 1.0, 'pos': 0.0, 'compound': 0.0}	0	Neutral	['a-level', 'students', 'speak:', "'i", 'always', 'dreamed', 'of', 'going', 'to', "cambridge'", 'https://t.co/wlxutj7jbc']	No emotion
94	1.29475E+18	2020-08-15T21:52:19.000Z		34	{'neg': 0.309, 'neu': 0.691, 'pos': 0.0, 'compound': -0.9245}	-0.9245	Negative	['about', 'a-levels,', 'the', 'worse', 'was', 'to', 'work', 'out', 'the', 'grades', 'through', 'an', 'algorithm', '!', 'this', 'is', 'a', 'terrible', 'intrusion', 'of', 'computers', 'in', 'a', 'decision-making', 'process', 'in', 'education.', 'shameful', 'and', 'terrifying', 'for', 'the', 'future', '...']	negative
95	1.29475E+18	2020-08-15T21:51:43.000Z		31	{'neg': 0.135, 'neu': 0.865, 'pos': 0.0, 'compound': -0.6901}	-0.6901	Negative	['liz', 'truss', 'was', 'born', 'in', '1975.', 'gavin', 'williamson', 'in', '1976.', 'chris', 'grayling', 'in', '1962.', 'the', 'prototype', "'a'", 'level', 'algorithm', 'must', 'have', 'really', 'fucked', 'up', 'in', '1993,', '1994', 'and', '1980.', '#alevelprotests', '#removethetorygovernment']	trust
96	1.29475E+18	2020-08-15T21:51:17.000Z		11	{'neg': 0.0, 'neu': 1.0, 'pos': 0.0, 'compound': 0.0}	0	Neutral	['the', 'a-level', 'algorithm', 'meltdown', '�', 'cartoon.', '?', '?', 'telegraph', '?', '?', '?', '?', 'https://t.co/13qidtbqa5']	negative
97	1.29475E+18	2020-08-15T21:51:17.000Z		11	{'neg': 0.0, 'neu': 1.0, 'pos': 0.0, 'compound': 0.0}	0	Neutral	['the', 'a-level', 'algorithm', 'meltdown', '�', 'cartoon.', '?', '?', 'telegraph', '?', '?', '?', '?', 'https://t.co/13qidtbqa5']	negative
98	1.29475E+18	2020-08-15T21:51:11.000Z		21	{'neg': 0.0, 'neu': 0.854, 'pos': 0.146, 'compound': 0.4404}	0.4404	Positive	['hi', 'marek', 'this', 'should', 'be', 'useful.', 'searching', '"uk', 'a', 'levels', '2020"', 'should', 'bring', 'up', 'more', 'news', 'articles', 'https://t.co/qnroevlwpt']	No emotion
99	1.29475E+18	2020-08-15T21:50:50.000Z		46	{'neg': 0.205, 'neu': 0.695, 'pos': 0.1, 'compound': -0.8024}	-0.8024	Negative	['i', 'feel', 'incredibly', 'lucky', 'that,', 'as', 'a', 'mature', 'student,', 'the', 'results', 'of', 'my', 'access', 'course', 'came', 'out', 'early', '&amp;', 'independently', '-', 'getting', 'me', 'the', 'place', 'at', 'the', 'university', 'i', 'wanted.', 'i', 'am', 'devastated', 'and', 'furious', 'for', 'the', 'a-level', 'students', 'who', 'were', 'fucked', 'over', 'by', 'the', 'algorithm.']	positive
100	1.29475E+18	2020-08-15T21:48:38.000Z		38	{'neg': 0.066, 'neu': 0.873, 'pos': 0.061, 'compound': -0.0516}	-0.0516	Negative	['as', 'an', 'alumnus', 'who', 'got', 'a', 'levels', 'from', 'a', 'state', 'tertiary', 'college,', 'i', 'doubt', 'the', 'algorithm', 'would', 'gave', 'given', 'me', 'the', 'grades', 'to', 'take', 'up', 'my', 'place', 'at', 'trinity.', 'please', 'follow', 'the', 'lead', 'of', 'https://t.co/k9fe84pf85']	fear
101	1.29475E+18	2020-08-15T21:47:16.000Z		19	{'neg': 0.371, 'neu': 0.536, 'pos': 0.094, 'compound': -0.7351}	-0.7351	Negative	['#gavspecial', 'well', 'he', 'fucked', 'the', 'a', 'levels', 'hard', 'now', 'watch', 'him', 'mess', 'up', 'the', 'gcses', 'https://t.co/u0ht3p4kk5']	fear
102	1.29475E+18	2020-08-15T21:45:11.000Z		12	{'neg': 0.0, 'neu': 1.0, 'pos': 0.0, 'compound': 0.0}	0	Neutral	['perhaps', "they're", 'using', 'the', 'a', 'level', 'algorithm', 'to', 'adjust', 'the', 'poll?']	trust
103	1.29475E+18	2020-08-15T21:45:11.000Z		54	{'neg': 0.19, 'neu': 0.78, 'pos': 0.03, 'compound': -0.875}	-0.875	Negative	["i've", 'given', 'the', "gov't", 'the', 'grade', 'determined', 'by', 'my', 'personal', 'algorithm-', 'fubar.', 'i', 'knew', "they'd", 'struggle', 'with', '5', 'a', 'levels', 'but', 'i', 'also', 'knew', "they'd", 'achieve', 'an', 'a', 'in', 'mendacity', 'and', 'a', 'b', 'in', 'nepotism.', 'fu', 'is', 'especially', 'for', 'boris.', 'r', 'is', 'a', 'new', 'grade', '-', 'reprobates.', 'https://t.co/…	anger
104	1.29475E+18	2020-08-15T21:43:00.000Z		24	{'neg': 0.0, 'neu': 0.888, 'pos': 0.112, 'compound': 0.34}	0.34	Positive	['�private', 'school', 'pupils', 'will', 'be', 'advantaged', 'with', 'their', 'gcse', 'results', 'in', 'exactly', 'the', 'same', 'way', 'they', 'have', 'at', 'a-levels�', 'https://t.co/g46r1jfmoh']	trust
105	1.29475E+18	2020-08-15T21:42:17.000Z		38	{'neg': 0.053, 'neu': 0.751, 'pos': 0.196, 'compound': 0.7096}	0.7096	Positive	['analysis', 'of', 'the', 'algorithm', 'has', 'started', 'and', 'concerns', 'are', 'being', 'identified.', 'https://t.co/jakd1ga6zm', 'i', 'have', 'no', 'answers', 'other', 'than', 'to', 'say', 'i', 'wish', 'every', 'child', 'had', 'had', 'the', 'opportunity', 'to', 'show', 'what', 'they', 'are', 'capable', 'of.']	positive
106	1.29475E+18	2020-08-15T21:41:48.000Z		30	{'neg': 0.0, 'neu': 0.859, 'pos': 0.141, 'compound': 0.6239}	0.6239	Positive	['they', 'won�t', 'go', 'to', 'cas.', 'they�ll', 'ask', 'boris', 'johnson', 'to', 're-grade', 'them', 'using', 'the', 'a', 'level', 'algorithm', 'so', 'that', 'they', 'get', 'upgraded', 'to', 'a', '2-1', 'win!']	trust
107	1.29475E+18	2020-08-15T21:41:33.000Z		33	{'neg': 0.111, 'neu': 0.64, 'pos': 0.249, 'compound': 0.6369}	0.6369	Positive	['good', 'for', 'you.', 'but', 'these', 'young', 'people', 'didn�t', 'fluff', 'their', 'a-levels', '-', 'they', 'weren�t', 'given', 'the', 'opportunity.', 'they', 'were', 'felled', 'by', 'an', 'unfair', 'algorithm', 'that', 'favours', 'class.', 'https://t.co/vps5gfzhli']	positive
108	1.29475E+18	2020-08-15T21:40:00.000Z		31	{'neg': 0.0, 'neu': 1.0, 'pos': 0.0, 'compound': 0.0}	0	Neutral	['i', 'think', 'the', 'a-level', 'results', 'were', 'not', 'predicted', 'by', 'an', 'algorithm,', 'but', 'actually', 'by', 'farm', 'animals.', 'because', 'i', 'took', 'an', 'exam', 'recently', 'and', 'this', 'little', 'piggy', 'went', 'to', 'mark', 'it.']	anticipation
109	1.29475E+18	2020-08-15T21:40:00.000Z		42	{'neg': 0.092, 'neu': 0.831, 'pos': 0.076, 'compound': -0.1779}	-0.1779	Negative	['we', 'at', 'hcrisoc', 'are', 'deeply', 'concerned', 'about', 'the', 'impact', 'of', 'the', 'classist', 'and', 'racist', 'a-level', 'grades', 'calculation', 'algorithm', 'on', 'offer', 'holders', 'and', 'we', 'encourage', 'all', 'of', 'you', 'to', 'sign', 'this', 'petition', 'calling', 'for', 'leniency', 'with', 'entry', 'requirements', 'https://t.co/tzcxcolmtn']	positive
110	1.29475E+18	2020-08-15T21:34:54.000Z		10	{'neg': 0.0, 'neu': 1.0, 'pos': 0.0, 'compound': 0.0}	0	Neutral	['the', 'a-level', 'algorithm', 'meltdown', '�', 'cartoon', 'https://t.co/rchkci1isa']	negative
111	1.29475E+18	2020-08-15T21:34:54.000Z		10	{'neg': 0.0, 'neu': 1.0, 'pos': 0.0, 'compound': 0.0}	0	Neutral	['the', 'a-level', 'algorithm', 'meltdown', '�', 'cartoon', 'https://t.co/rchkci1isa']	negative
112	1.29475E+18	2020-08-15T21:33:29.000Z		29	{'neg': 0.188, 'neu': 0.812, 'pos': 0.0, 'compound': -0.6249}	-0.6249	Negative	['controversial', 'exams', 'algorithm', 'to', 'set', '97%', 'of', 'gcse', 'results', '4.6', 'million', 'will', 'not', 'reflect', 'teachers�', 'grades,', 'with', 'more', 'downgraded', 'than', 'in', 'a-level', 'fiasco.', 'https://t.co/vookff8env']	negative
113	1.29475E+18	2020-08-15T21:31:50.000Z		43	{'neg': 0.065, 'neu': 0.819, 'pos': 0.116, 'compound': 0.34}	0.34	Positive	['(my', 'favourite', 'thing', 'about', 'this', 'is', 'that', 'due', 'to', 'what', 'is', 'obviously', 'a', 'new', 'and', 'not', 'entirely', 'workable', 'algorithm,', 'twitter', 'asked', 'me', 'if', 'i', 'wanted', 'to', 'reconsider', 'this', 'tweet', 'as', 'it', 'was', 'potentially', 'offensive.', 'honestly.', 'it�ll', 'be', 'giving', 'me', 'a-levels', 'next.)']	anger
114	1.29475E+18	2020-08-15T21:31:15.000Z		36	{'neg': 0.204, 'neu': 0.619, 'pos': 0.177, 'compound': -0.3167}	-0.3167	Negative	['education', 'is', 'the', 'one', 'big', 'ladder', 'that', 'helps', 'children', 'overcome', 'the', 'inequality', 'of', 'wealth.', 'the', 'a', 'level', '�algorithm�', 'fiasco', 'has', 'broken', 'that', 'ladder', 'and', 'totally', 'destroyed', 'any', 'lingering', 'belief', 'that', 'the', 'government', 'actually', 'cared', 'about', 'inequality.']	negative
115	1.29475E+18	2020-08-15T21:30:06.000Z		43	{'neg': 0.246, 'neu': 0.754, 'pos': 0.0, 'compound': -0.9022}	-0.9022	Negative	['https://t.co/qlemkpnsly', 'heartbreaking', 'to', 'listen', 'to', 'student', 'nina', 'express', 'her', 'anguish', 'as', 'her', 'a-levels', 'are', 'downgraded', 'by', '3', 'grades', '.', 'a', 'victim', 'of', 'the', 'unfair', 'classist', 'algorithm', 'the', 'government', 'has', 'rubber', 'stamped.', 'anyone', 'remember', '�we�re', 'all', 'in', 'this', 'together', '�', '?', '#toryshambles']	negative
116	1.29475E+18	2020-08-15T21:29:09.000Z		45	{'neg': 0.042, 'neu': 0.958, 'pos': 0.0, 'compound': -0.2235}	-0.2235	Negative	["it's", 'not', 'ideal', 'but', 'year', 'by', 'year', 'comparisons', 'are', 'largely', 'irrelevant', 'to', 'the', 'students', 'themselves', 'only', 'for', 'league', 'tables', 'and', 'progression', 'charts,', 'largely', 'irrelevant', 'ephemera.', 'a', 'levels', 'are', 'mainly', 'a', 'gateway', 'to', 'next', 'stage', 'and', 'the', 'algorithm', 'is', 'unfairly', 'shutting', 'the', 'gate', 'for', 'ma…	trust
117	1.29475E+18	2020-08-15T21:27:22.000Z		43	{'neg': 0.035, 'neu': 0.807, 'pos': 0.158, 'compound': 0.7684}	0.7684	Positive	['if', 'that', 'algorithm', 'has', 'led', 'to', 'students', 'at', 'private', 'schools', 'getting', 'their', 'a-levels', 'downgraded', 'from', 'as', 'to', 'cs', 'then', 'i', 'suspect', 'the', 'algorithm', "wouldn't", 'have', 'even', 'left', "ofqual's", 'offices.', 'it', 'would', 'have', 'been', 'quietly', 'sidelined.', 'but', 'hey,', "'party", 'of', "opportunity.'"]	fear
118	1.29475E+18	2020-08-15T21:26:59.000Z		10	{'neg': 0.0, 'neu': 1.0, 'pos': 0.0, 'compound': 0.0}	0	Neutral	['the', 'a-level', 'algorithm', 'meltdown', '�', 'cartoon', 'https://t.co/gre9fnvirt']	negative
119	1.29475E+18	2020-08-15T21:26:59.000Z		10	{'neg': 0.0, 'neu': 1.0, 'pos': 0.0, 'compound': 0.0}	0	Neutral	['the', 'a-level', 'algorithm', 'meltdown', '�', 'cartoon', 'https://t.co/gre9fnvirt']	negative
120	1.29475E+18	2020-08-15T21:26:48.000Z		44	{'neg': 0.061, 'neu': 0.792, 'pos': 0.147, 'compound': 0.5849}	0.5849	Positive	['�england', 'a-level', 'downgrades', 'hit', 'pupils', 'from', 'disadvantaged', 'areas', 'hardest�', '...i�ll', 'wager', 'there�s', 'a', 'few', 'posh', 'schools', 'keeping', 'their', 'heads', 'down', 'and', 'just', 'hoping', 'nobody', 'notices', 'that', 'the', 'angel', 'of', 'the', 'algorithm', 'was', 'very', 'kind', 'to', 'their', 'pupils', 'https://t.co/lsypf8y92r']	trust
121	1.29475E+18	2020-08-15T21:25:20.000Z		10	{'neg': 0.0, 'neu': 1.0, 'pos': 0.0, 'compound': 0.0}	0	Neutral	['the', 'a-level', 'algorithm', 'meltdown', '�', 'cartoon', 'https://t.co/t9hqdp4ldz']	negative
122	1.29475E+18	2020-08-15T21:25:20.000Z		10	{'neg': 0.0, 'neu': 1.0, 'pos': 0.0, 'compound': 0.0}	0	Neutral	['the', 'a-level', 'algorithm', 'meltdown', '�', 'cartoon', 'https://t.co/t9hqdp4ldz']	negative
123	1.29475E+18	2020-08-15T21:24:07.000Z		6	{'neg': 0.0, 'neu': 1.0, 'pos': 0.0, 'compound': 0.0}	0	Neutral	['song', 'of', 'the', 'a-level', 'algorithm', '.', '.', '.']	No emotion
124	1.29475E+18	2020-08-15T21:21:47.000Z		36	{'neg': 0.126, 'neu': 0.814, 'pos': 0.059, 'compound': -0.3384}	-0.3384	Negative	['controversial', 'exams', 'algorithm', 'to', 'set', '97%', 'of', 'gcse', 'results', '�we', 'will', 'almost', 'certainly', 'see', 'a', 'repeat', 'of', 'the', 'many', 'problems', 'seen', 'with', 'a-levels,', 'only', 'with', 'gcses', 'they', 'could', 'be', 'more', 'severe.�', 'https://t.co/ss9geeq38a']	anger
125	1.29475E+18	2020-08-15T21:20:40.000Z		14	{'neg': 0.0, 'neu': 1.0, 'pos': 0.0, 'compound': 0.0}	0	Neutral	['the', 'a-level', 'algorithm', 'meltdown', '�', 'cartoon', 'https://t.co/leoefp4o9c', 'https://t.co/9scw1y4ry9']	negative
126	1.29475E+18	2020-08-15T21:20:40.000Z		14	{'neg': 0.0, 'neu': 1.0, 'pos': 0.0, 'compound': 0.0}	0	Neutral	['the', 'a-level', 'algorithm', 'meltdown', '�', 'cartoon', 'https://t.co/leoefp4o9c', 'https://t.co/9scw1y4ry9']	negative
127	1.29475E+18	2020-08-15T21:20:18.000Z		50	{'neg': 0.0, 'neu': 0.872, 'pos': 0.128, 'compound': 0.6486}	0.6486	Positive	['i', 'reckon', 'if', 'this', 'algorithm', 'had', 'set', 'my', '(2nd', 'year', 'of)', 'gcse', 'results', 'i', 'wouldn�t', 'have', 'got', 'anywhere', 'like', '8', 'a�s', 'at', 'my', 'local', 'comprehensive', '-', 'my', 'a-level', 'results', 'at', 'the', '(state)', 'grammar', 'school', 'i', 'went', 'to', 'for', '6th', 'form', 'would', 'have', 'been', 'fine', '....', 'https://t.co/rhh3bqqgnu']	trust
128	1.29475E+18	2020-08-15T21:17:27.000Z		48	{'neg': 0.073, 'neu': 0.927, 'pos': 0.0, 'compound': -0.5574}	-0.5574	Negative	['they', 'were', 'not', '�wrong�.', 'the', 'ofqual', 'application', 'of', 'their', 'model', 'based', 'on', 'recent', 'school', 'results', 'was', 'dismissive', 'of', 'the', 'individual', 'level', 'consequences', 'of', 'what', 'the', 'algorithm', 'would', 'dictate.', 'don�t', 'talk', 'shit', 'about', 'stuff', 'you', 'know', 'jack', 'all', 'about.', 'time', 'for', 'heads', 'to', 'roll', 'in', 'govt'…	positive
129	1.29475E+18	2020-08-15T21:17:21.000Z		15	{'neg': 0.242, 'neu': 0.758, 'pos': 0.0, 'compound': -0.4939}	-0.4939	Negative	["'punishment", 'by', "statistics':", 'the', 'father', 'who', 'foresaw', 'a-level', 'algorithm', 'flaws', 'https://t.co/mdawd1gi21']	trust
130	1.29475E+18	2020-08-15T21:17:21.000Z		15	{'neg': 0.242, 'neu': 0.758, 'pos': 0.0, 'compound': -0.4939}	-0.4939	Negative	["'punishment", 'by', "statistics':", 'the', 'father', 'who', 'foresaw', 'a-level', 'algorithm', 'flaws', 'https://t.co/mdawd1gi21']	trust
131	1.29474E+18	2020-08-15T21:17:07.000Z		37	{'neg': 0.137, 'neu': 0.863, 'pos': 0.0, 'compound': -0.6597}	-0.6597	Negative	['of', 'course', 'the', 'need', 'for', 'an', 'algorithm', 'is', 'garbage', 'anyway,', 'it', 'is', 'just', 'exam', 'boards', 'abdicating', 'their', 'duty', 'and', 'rationalising', 'their', 'work.', 'the', 'ridiculous', 'thing', 'of', 'this', 'whole', 'scandal', 'is', 'a-levels', 'are', 'marked', 'on', 'quotas', 'anyway.']	negative
132	1.29474E+18	2020-08-15T21:16:11.000Z		44	{'neg': 0.123, 'neu': 0.764, 'pos': 0.113, 'compound': -0.126}	-0.126	Negative	['good', 'sense', 'at', 'last', 'from', 'underpinning', 'a', 'moral', 'obligation', 'not', 'to', 'wreck', 'young', 'aspirations', 'by', 'the', 'application', 'of', 'an', 'algorithm', 'predicated', 'on', 'the', 'flawed', 'assumption', 'that', 'a', 'pupil', 'can', 'perform', 'no', 'better', 'than', 'their', 'schools', 'a-level', 'results', 'last', 'year!', 'https://t.co/3uucot0971']	positive
133	1.29474E+18	2020-08-15T21:16:11.000Z		44	{'neg': 0.123, 'neu': 0.764, 'pos': 0.113, 'compound': -0.126}	-0.126	Negative	['good', 'sense', 'at', 'last', 'from', 'underpinning', 'a', 'moral', 'obligation', 'not', 'to', 'wreck', 'young', 'aspirations', 'by', 'the', 'application', 'of', 'an', 'algorithm', 'predicated', 'on', 'the', 'flawed', 'assumption', 'that', 'a', 'pupil', 'can', 'perform', 'no', 'better', 'than', 'their', 'schools', 'a-level', 'results', 'last', 'year!', 'https://t.co/3uucot0971']	positive
134	1.29474E+18	2020-08-15T21:15:40.000Z		23	{'neg': 0.0, 'neu': 1.0, 'pos': 0.0, 'compound': 0.0}	0	Neutral	['in', 'the', 'aftermath', 'of', 'publication', 'of', 'a-level', 'results,', 'perhaps', 'we', 'could', 'use', 'an', 'algorithm', 'to', 'predict', 'election', 'and', 'referendum', 'results....????', '#alevelresults', '#putinspuppets']	fear
135	1.29474E+18	2020-08-15T21:14:31.000Z		48	{'neg': 0.164, 'neu': 0.836, 'pos': 0.0, 'compound': -0.8645}	-0.8645	Negative	['i', 'don�t', 'know', 'what', 'crack', 'you�ve', 'been', 'smoking', 'in', 'that', 'office', 'but', 'students', 'can', 'only', 'appeal', 'if', 'their', 'mock', 'grade', 'is', 'higher', 'than', 'their', 'predicted', 'grade?', 'does', 'that', 'make', 'sense?', 'the', 'students', 'are', 'appealing', 'against', 'the', 'stupid', 'grade', 'your', 'algorithm', 'spat', 'out', 'not', 'their', 'predicted',…	negative
136	1.29474E+18	2020-08-15T21:14:27.000Z		34	{'neg': 0.0, 'neu': 0.891, 'pos': 0.109, 'compound': 0.5994}	0.5994	Positive	['uefa', 'have', 'declared', 'that', 'man', 'city', 'have', 'had', 'their', 'goals', 'upgraded', 'to', '3', 'and', 'lyon', 'have', 'been', 'scaled', 'back', 'to', '2', 'following', 'application', 'of', "ofqual's", '#examshambles', 'algorithm.', 'congratulations', 'to', 'pep', 'and', 'the', 'team.']	trust
137	1.29474E+18	2020-08-15T21:13:56.000Z		15	{'neg': 0.0, 'neu': 1.0, 'pos': 0.0, 'compound': 0.0}	0	Neutral	['a-level', 'students', 'speak:', "'i", 'always', 'dreamed', 'of', 'going', 'to', "cambridge'", 'https://t.co/oaqycnvuxw']	No emotion
138	1.29474E+18	2020-08-15T21:12:57.000Z		53	{'neg': 0.049, 'neu': 0.826, 'pos': 0.125, 'compound': 0.6486}	0.6486	Positive	['key', 'issue', 'on', 'a-levels.', 'all', 'teachers', 'give', 'higher', 'grades.', 'but', 'only', '60%', 'downgraded.', 'many', 'due', 'to', 'class', 'size.', 'if', 'you', 'were', 'in', 'a', 'class', '&gt;15', 'grade', 'was', 'awarded', 'based', 'on', 'algorithm', 'not', 'teacher.', 'class', 'size', '&lt;5', 'grade', 'awarded', 'only', 'on', 'teacher', 'view', 'no', 'algorithm-', 'so', 'they', '…	trust
139	1.29474E+18	2020-08-15T21:12:39.000Z		29	{'neg': 0.188, 'neu': 0.812, 'pos': 0.0, 'compound': -0.6249}	-0.6249	Negative	['controversial', 'exams', 'algorithm', 'to', 'set', '97%', 'of', 'gcse', 'results', '4.6', 'million', 'will', 'not', 'reflect', 'teachers�', 'grades,', 'with', 'more', 'downgraded', 'than', 'in', 'a-level', 'fiasco', 'https://t.co/cqxo5qrkfe']	negative
140	1.29474E+18	2020-08-15T21:12:30.000Z		42	{'neg': 0.067, 'neu': 0.887, 'pos': 0.045, 'compound': -0.25}	-0.25	Negative	['#alevelresults', 'process', '2020', '1.', 'teachers', 'make', 'an', 'informed', 'guess', '2.', 'ofqual', 'gueses', 'these', 'guesses', 'are', 'too', 'high', 'and', 'need', 'to', 'be', 'standardised', '3.', 'create', 'a', 'standardisation', 'tool.', 'call', 'it', 'an', 'algorithm', '-', 'sounds', 'scientific.', '4.', 'algorithm', 'guesses', 'how', 'wrong', 'the', "teachers'", 'guesses', 'were.']	positive
141	1.29474E+18	2020-08-15T21:12:17.000Z		35	{'neg': 0.141, 'neu': 0.73, 'pos': 0.129, 'compound': -0.126}	-0.126	Negative	['good', 'sense', 'at', 'last', 'from', 'underpinning', 'a', 'moral', 'obligation', 'not', 'to', 'wreck', 'young', 'aspirations', 'using', 'an', 'algorithm', 'predicated', 'on', 'the', 'flawed', 'assumption', 'of', 'a', 'performance', 'no', 'better', 'than', 'their', 'schools', 'a-level', 'results', 'last', 'year!']	positive
142	1.29474E+18	2020-08-15T21:12:17.000Z		35	{'neg': 0.141, 'neu': 0.73, 'pos': 0.129, 'compound': -0.126}	-0.126	Negative	['good', 'sense', 'at', 'last', 'from', 'underpinning', 'a', 'moral', 'obligation', 'not', 'to', 'wreck', 'young', 'aspirations', 'using', 'an', 'algorithm', 'predicated', 'on', 'the', 'flawed', 'assumption', 'of', 'a', 'performance', 'no', 'better', 'than', 'their', 'schools', 'a-level', 'results', 'last', 'year!']	positive
143	1.29474E+18	2020-08-15T21:08:38.000Z		40	{'neg': 0.0, 'neu': 0.812, 'pos': 0.188, 'compound': 0.7506}	0.7506	Positive	['why', "don't", 'news', 'groups', 'checkout', 'this', 'they', 'just', 'lump', 'all', 'a-a*', 'together', 'should', 'do', 'a', 'report', 'like', 'this', 'separating', 'private', 'school', 'results', 'it', 'would', 'be', 'nice', 'to', 'investigate.', 'well', 'the', 'algorithm', 'worked', 'as', 'intended.', 'https://t.co/sccunuxx5m']	positive
144	1.29474E+18	2020-08-15T21:08:14.000Z		27	{'neg': 0.228, 'neu': 0.772, 'pos': 0.0, 'compound': -0.7783}	-0.7783	Negative	['i', 'bet', 'that', 'williamson', 'is', 'really', 'looking', 'forward', 'to', 'the', 'second', 'wave', 'of', 'fan-hitting', 'shit', "that's", 'going', 'to', 'be', 'the', 'ofqual', 'algorithm', 'poisoned', 'gcse', 'results.']	anger
145	1.29474E+18	2020-08-15T21:05:59.000Z		29	{'neg': 0.143, 'neu': 0.857, 'pos': 0.0, 'compound': -0.5445}	-0.5445	Negative	['the', '#ofqual', 'chair', 'of', 'course', 'went', 'to', 'a', 'private', 'school.', 'it', 'is', 'no', 'surprise', 'that', 'he', 'has', 'overseen', 'and', 'signed', 'off', 'an', 'algorithm', 'which', 'disadvantages', 'state', 'school', 'pupils', '#alevelresults']	trust
146	1.29474E+18	2020-08-15T21:05:38.000Z		12	{'neg': 0.239, 'neu': 0.761, 'pos': 0.0, 'compound': -0.296}	-0.296	Negative	['also', 'this:', 'no', 'ai,', 'just', 'common-sense', 'maths.', 'https://t.co/qaoazmf0k9']	No emotion
147	1.29474E+18	2020-08-15T21:05:08.000Z		15	{'neg': 0.195, 'neu': 0.629, 'pos': 0.176, 'compound': -0.0772}	-0.0772	Negative	['sad', 'that', 'this', 'prediction', 'came', 'true', 'for', 'many', 'a', 'level', 'students', 'https://t.co/cdcscuwihm']	trust
148	1.29474E+18	2020-08-15T21:04:56.000Z		54	{'neg': 0.093, 'neu': 0.75, 'pos': 0.157, 'compound': 0.7062}	0.7062	Positive	['times', 'like', 'this,', 'we', 'all', 'need', 'someone', 'in', 'our', 'corner.', 'if', 'you', 'got', 'a-level', 'results', 'that', 'were', 'disappointing', '(due', 'to', 'the', 'nonsense', 'algorithm)', 'and', 'are', 'looking', 'at', 'politics/social', 'sciences', 'courses', 'at', 'uni,', "i'm", 'happy', 'to', 'try', 'and', 'offer', 'some', 'advice.', 'may', 'not', 'be', 'of', 'help', 'per', 's…	trust
149	1.29474E+18	2020-08-15T21:04:05.000Z		24	{'neg': 0.0, 'neu': 0.9, 'pos': 0.1, 'compound': 0.3499}	0.3499	Positive	['quite', 'remarkable', 'that', 'anyone', 'was', 'able', 'to', 'design', 'an', 'algorithm', 'that�s', 'primary', 'design', 'function', 'is', 'based', 'on', 'bigotry.', 'but', 'found', 'a', 'way', '#alevelresults']	positive
150	1.29474E+18	2020-08-15T21:03:04.000Z		51	{'neg': 0.289, 'neu': 0.657, 'pos': 0.054, 'compound': -0.9486}	-0.9486	Negative	["you're", 'deluded', 'or', 'misguided?', 'a', 'decade', 'of', 'austerity', "didn't", 'affect', 'tory', 'grandees', 'but', 'their', 'continued', 'abuse', 'of', 'the', 'uk,', 'workers', 'rights,', 'piracy', 'of', 'covid19', 'contracts', 'for', 'ppe', 'and', 't&amp;t,', 'brexit', 'ferries', '&amp;', 'an', 'algorithm', 'to', 'depress', 'a-level', 'grades', 'other', 'than', 'for', 'private', 'schools…	negative
151	1.29474E+18	2020-08-15T21:02:11.000Z		24	{'neg': 0.134, 'neu': 0.689, 'pos': 0.178, 'compound': 0.4738}	0.4738	Positive	['gov', 'warned', 'by', 'a', 'brilliant', 'refugee', '..oh', 'the', 'irony!!', '�punishment', 'by', "statistics':", 'the', 'father', 'who', 'foresaw', 'a-level', 'algorithm', 'flaws', 'https://t.co/04p3cybxlx']	trust
152	1.29474E+18	2020-08-15T21:02:11.000Z		24	{'neg': 0.134, 'neu': 0.689, 'pos': 0.178, 'compound': 0.4738}	0.4738	Positive	['gov', 'warned', 'by', 'a', 'brilliant', 'refugee', '..oh', 'the', 'irony!!', '�punishment', 'by', "statistics':", 'the', 'father', 'who', 'foresaw', 'a-level', 'algorithm', 'flaws', 'https://t.co/04p3cybxlx']	trust
153	1.29474E+18	2020-08-15T21:02:09.000Z		18	{'neg': 0.0, 'neu': 0.768, 'pos': 0.232, 'compound': 0.5903}	0.5903	Positive	['grace', 'of', 'our', 'lord!', 'our', 'first', 'born', 'daughter', 'was', 'not', 'offended', 'by', 'the', 'government', 'algorithm�', 'a', 'levels', '#alevels2020']	positive
154	1.29474E+18	2020-08-15T20:59:47.000Z		14	{'neg': 0.0, 'neu': 1.0, 'pos': 0.0, 'compound': 0.0}	0	Neutral	['that', 'a-level', 'grading', 'algorithm', 'in', 'full:', 'if', 'college.type', '==', 'private', 'grades++', 'else', 'grades--']	positive
155	1.29474E+18	2020-08-15T20:59:36.000Z		58	{'neg': 0.031, 'neu': 0.931, 'pos': 0.039, 'compound': 0.1179}	0.1179	Positive	['yep', 'me', 'too.', 'first', 'in', 'my', 'family', 'to', 'stay', '#education', 'beyond', '16.', 'first', 'in', 'history', 'of', 'my', 'comp', 'to', 'get', 'place', 'at', 'uni', 'to', 'study', 'english.', 'one', 'of', '4', 'in', 'year', 'group', 'to', 'get', 'into', '#university.', 'one', 'teacher', 'suggested', 'doing', 'a', 'levels', '&amp;', 'changed', 'my', 'life.', 'would', 'have', 'had', '…	positive
156	1.29474E+18	2020-08-15T20:58:21.000Z		41	{'neg': 0.069, 'neu': 0.843, 'pos': 0.088, 'compound': 0.2168}	0.2168	Positive	['are', 'you', 'having', 'a', 'laugh,', '50%', 'of', 'kids', 'who', 'took', 'their', 'a', 'levels', 'are', 'in', 'pieces,', 'their', 'future', 'ruined,', 'most', 'don�t', 'have', 'a', 'next', 'chapter.', 'step', 'up', 'and', 'be', 'a', 'leader,', 'let�s', 'not', 'let', 'these', 'young', 'people', 'down,', '#algorithm,', '??']	positive
157	1.29474E+18	2020-08-15T20:56:00.000Z		34	{'neg': 0.13, 'neu': 0.785, 'pos': 0.085, 'compound': -0.128}	-0.128	Negative	['here', 'is', 'a', 'nice', 'guardian', 'article', 'on', 'the', 'algorithm', 'used', 'in', 'the', 'a-level', 'grading.', 'no', 'ai', 'at', 'all;', 'just', 'a', 'callous', 'and', 'cold-hearted', 'disregard', 'for', 'those', 'left', 'behind.', 'https://t.co/tnyr0tcves']	negative
158	1.29474E+18	2020-08-15T20:55:30.000Z		42	{'neg': 0.0, 'neu': 0.786, 'pos': 0.214, 'compound': 0.8423}	0.8423	Positive	['how', 'many', 'more', 'favours', 'do', 'private', 'schools', 'want', '?', 'their', 'pupils', 'will', 'be', 'advantaged', 'with', 'their', 'gcse', 'results', 'in', 'exactly', 'the', 'same', 'way', 'they', 'have', 'at', 'a-levels', 'thanks', '?', '-', 'exams', 'algorithm', 'to', 'set', '97%', 'of', 'gcse', 'results', '#levellingdown', '#examshambles', 'https://t.co/l8mzwtzqie']	No emotion
159	1.29474E+18	2020-08-15T20:54:31.000Z		10	{'neg': 0.0, 'neu': 1.0, 'pos': 0.0, 'compound': 0.0}	0	Neutral	['the', 'a-level', 'algorithm', 'meltdown', '�', 'cartoon', 'https://t.co/quz87mjt8l']	negative
160	1.29474E+18	2020-08-15T20:54:31.000Z		10	{'neg': 0.0, 'neu': 1.0, 'pos': 0.0, 'compound': 0.0}	0	Neutral	['the', 'a-level', 'algorithm', 'meltdown', '�', 'cartoon', 'https://t.co/quz87mjt8l']	negative
161	1.29474E+18	2020-08-15T20:53:27.000Z		42	{'neg': 0.098, 'neu': 0.698, 'pos': 0.204, 'compound': 0.7558}	0.7558	Positive	["it's", 'going', 'to', 'be', 'horrid.', 'not', 'as', 'critical', 'to', 'future', 'as', 'a', 'levels', 'but', 'scale', 'wise.', 'husband', 'had', 'a', 'really', 'strong', 'gcse', 'drama', 'group.', 'mainly', 'coursework', 'assessed', 'usually.', 'algorithm', 'will', 'penalise', 'those', 'who', 'were', 'at', 'lower', 'end', 'of', 'an', 'a', 'grade.']	negative
162	1.29474E+18	2020-08-15T20:53:02.000Z		42	{'neg': 0.087, 'neu': 0.845, 'pos': 0.068, 'compound': -0.1986}	-0.1986	Negative	['boris', 'johnson:', 'boris', 'johnson:', 'we', 'need', 'a', 'fairer', 'system', 'for', 'this', 'year�s', 'a-level', 'and', 'gcse', 'students.', 'surely', 'there', 'is', 'something', 'deeply', 'wrong', 'about', 'pupils', 'being', 'graded', 'by', 'a', 'demographic', 'based', 'algorithm', '#alevelresults', '-', 'sign', 'the', 'petition!', 'https://t.co/zgq0kuznii', 'via']	trust
163	1.29474E+18	2020-08-15T20:50:33.000Z		25	{'neg': 0.0, 'neu': 0.921, 'pos': 0.079, 'compound': 0.2023}	0.2023	Positive	['another', 'important', 'thread', 'on', 'the', 'a', 'level', 'algorithm.', 'evidence', 'here', 'on', 'how', 'students', 'have', 'been', 'discriminated', 'against', 'by', 'class.', '#examshambles', '#alevels2020', 'https://t.co/kzf0t4x4vy']	trust
164	1.29474E+18	2020-08-15T20:50:25.000Z		19	{'neg': 0.15, 'neu': 0.727, 'pos': 0.123, 'compound': -0.1531}	-0.1531	Negative	['hi', 'chris,', 'how', 'can', 'we', 'support', 'chester', 'a-level', 'students', 'who', 'have', 'been', 'negitivly', 'impacted', 'by', 'the', 'algorithm', 'fiasco?']	negative
165	1.29474E+18	2020-08-15T20:49:42.000Z		39	{'neg': 0.108, 'neu': 0.823, 'pos': 0.069, 'compound': -0.128}	-0.128	Negative	['�this', 'definitely', 'perpetuates', 'inequality:', 'the', 'government', 'assumes', 'that', 'you', 'will', 'score', 'low', 'if', 'your', 'centre', 'scored', 'low', 'in', 'the', 'past.', 'and', 'they', 'assume', "you'll", 'score', 'highly', 'if', 'your', 'centre', 'scored', 'highly', 'in', 'the', 'past.�', 'https://t.co/ely7ovorhd']	fear
166	1.29474E+18	2020-08-15T20:49:34.000Z		17	{'neg': 0.0, 'neu': 1.0, 'pos': 0.0, 'compound': 0.0}	0	Neutral	['bbc', 'news', '-', 'why', 'did', 'the', 'a-level', 'algorithm', 'say', 'no?', '#examshambles', '#levellingdown', '#alevels2020', 'https://t.co/jx8d7vveuh']	No emotion
167	1.29474E+18	2020-08-15T20:49:24.000Z		43	{'neg': 0.129, 'neu': 0.795, 'pos': 0.076, 'compound': -0.5719}	-0.5719	Negative	['zak', 'from', 'bham', 'was', 'top', '3%', 'in', 'gcses', 'english', 'had', 'offer', 'at', 'to', 'study', '#tsag', 'aaa', '-', 'algorithm', 'downgraded', 'his', 'school', 'by', '47%', 'so', 'his', 'on', 'abb', '-', 'his', 'heartbroken', 'has', 'no', 'place', 'at', 'university', 'kcl', 'can�t', 'guarantee', 'holding', 'his', 'place', 'whilst', 'he', 'appeals']	positive
168	1.29474E+18	2020-08-15T20:49:17.000Z		48	{'neg': 0.183, 'neu': 0.759, 'pos': 0.057, 'compound': -0.7783}	-0.7783	Negative	['but', 'that�s', 'different', 'isn�t', 'it', 'because', 'you', 'presumably', 'messed', 'up', 'your', 'a', 'levels', 'whereas', 'they', 'have', 'a', 'flawed', 'and', 'biased', 'government', 'algorithm', 'telling', 'them', 'their', 'grades.', 'also', 'she', 'specifically', 'says', 'she', 'isn�t', 'giving', 'up', 'and', 'will', 'sit', 'her', 'exams', 'and', 'try', 'again', 'for', 'vet', 'school.']	negative
169	1.29474E+18	2020-08-15T20:48:27.000Z		48	{'neg': 0.151, 'neu': 0.754, 'pos': 0.095, 'compound': -0.4939}	-0.4939	Negative	['i', 'applaud', 'ignoring', 'a', 'levels', 'due', 'to', 'the', 'inherent', 'injustice', 'in', 'algorithm', 'set', 'a', 'level', 'grades', 'this', 'year.', 'giving', 'places', 'to', 'all', 'offer', 'holders', 'is', 'a', 'just', 'thing', 'to', 'do.', 'the', 'debacle', 'was', 'readily', 'apparent', 'to', 'all', 'and', 'it', 'is', 'a', 'pity', 'the', 'govt', 'had', 'not', 'acted', 'sooner.']	positive
170	1.29474E+18	2020-08-15T20:46:10.000Z		19	{'neg': 0.0, 'neu': 0.859, 'pos': 0.141, 'compound': 0.0772}	0.0772	Positive	['and', 'it', 'was', 'predictable', 'to', 'those', 'with', 'a', 'hint', 'of', 'grey', 'matter', 'and', 'working', 'myocardium', 'https://t.co/cpght6c5lo']	positive
171	1.29474E+18	2020-08-15T20:45:48.000Z		38	{'neg': 0.194, 'neu': 0.755, 'pos': 0.051, 'compound': -0.6499}	-0.6499	Negative	['gavin', 'williamson', 'vows', 'no', 'u-turn,', 'no', 'change', 'over', 'a-level', 'grading', 'system', 'as', 'pressure', 'rises', 'for', 'reforms', 'the', 'tory', 'education', 'secretary', 'has', 'been', 'criticised', 'over', 'the', 'a-level', 'results', 'generated', 'by', 'an', 'algorithm', 'https://t.co/nhlzr0gbtu']	fear
172	1.29474E+18	2020-08-15T20:45:42.000Z		34	{'neg': 0.072, 'neu': 0.928, 'pos': 0.0, 'compound': -0.2732}	-0.2732	Negative	['2/5.', 'in', 'other', 'words,', "there's", 'a', 'case', 'to', 'answer', 'that', 'the', 'a-level', 'algorithm', 'is', 'disproportionately', 'biased', 'against', 'sixth', 'form', 'and', 'fe', 'college', 'students', '(1-in-3', 'of', 'total', 'a-level', 'candidates)']	negative
173	1.29474E+18	2020-08-15T20:45:41.000Z		47	{'neg': 0.11, 'neu': 0.89, 'pos': 0.0, 'compound': -0.6369}	-0.6369	Negative	['1/5.', 'seems', 'as', 'though', 'the', 'a-level', 'algorithm', 'is', 'more', 'likely', 'to', 'make', 'downward', 'adjustments', 'in', 'centres', '(a)', 'with', 'large', 'cohorts', '(b)', 'who', 'have', 'flexible/uncapped', 'admissions', '(eg', 'overlook', 'the', 'odd', 'weak', 'gcse)', '(c)', 'who', 'have', 'the', 'capability', 'to', 'beat', 'national', 'averages', '-', 'because', "they're", 's…	No emotion
174	1.29474E+18	2020-08-15T20:44:28.000Z		42	{'neg': 0.0, 'neu': 0.828, 'pos': 0.172, 'compound': 0.785}	0.785	Positive	['when', 'was', 'last', 'time', 'a', 'levels', 'were', 'awarded', 'by', 'algorithm', 'rather', 'than', 'people', 'actually', 'sitting', 'exams?', 'whatever', 'the', 'headline', 'numbers,', 'algorithm', 'benefits', 'ppl', 'doing', 'unusual', 'subjects', 'in', 'small', 'classes', '(mostly', 'private', 'schools)', '&amp;', 'penalises', 'outlier', 'high-performers', 'in', 'less', 'good', 'schools.', …	positive
175	1.29474E+18	2020-08-15T20:43:24.000Z		13	{'neg': 0.0, 'neu': 1.0, 'pos': 0.0, 'compound': 0.0}	0	Neutral	['is', 'the', 'algorithm', 'used', 'to', 'downgrade', 'a-level', 'results', 'a', 'dominic', 'cummings', 'idea?']	No emotion
176	1.29474E+18	2020-08-15T20:43:15.000Z		47	{'neg': 0.088, 'neu': 0.857, 'pos': 0.055, 'compound': -0.1531}	-0.1531	Negative	['no,', 'it�s', 'because', 'williamson', 'was', 'only', 'doing', 'what', 'cummings', 'told', 'him', 'to', 'do.', 'i', 'have', 'just', 'read', 'the', 'ofqual', 'report', 'and,', 'its�s', 'algorithm', 'is', 'clearly', 'biased', 'towards', 'schools', 'with', 'lower', 'numbers', 'of', 'pupils', 'taking', 'each', 'subject.', 'what', 'sort', 'of', 'schools', 'would', 'those', 'be', 'i', 'wonder?']	negative
177	1.29474E+18	2020-08-15T20:42:51.000Z		48	{'neg': 0.167, 'neu': 0.833, 'pos': 0.0, 'compound': -0.802}	-0.802	Negative	['tory', 'education', 'minister', 'nick', 'gibb', 'confronted', 'by', 'angry', 'a-level', 'student:', '�you', 'have', 'ruined', 'my', 'life�', 'her', 'teacher', 'had', 'predicted', 'she', 'would', 'receive', 'an', 'a', 'and', 'two', 'bs,', 'however', 'her', 'final', 'marks', 'were', 'downgraded', 'to', 'three', 'ds', 'by', 'the', 'algorithm', 'used', 'to', 'standardise', 'results', 'https://t.co/…	anger
178	1.29474E+18	2020-08-15T20:42:12.000Z		24	{'neg': 0.0, 'neu': 0.778, 'pos': 0.222, 'compound': 0.7184}	0.7184	Positive	['is', 'the', 'algorithm', 'used', 'to', 'downgrade', 'a-level', 'results', 'the', 'same', 'algorithm', 'russian', 'hackers', 'intend', 'to', 'use', 'to', 'make', 'sure', 'trump', 'wins', 'the', 'election?']	trust
179	1.29474E+18	2020-08-15T20:40:47.000Z		29	{'neg': 0.0, 'neu': 1.0, 'pos': 0.0, 'compound': 0.0}	0	Neutral	['if', 'the', 'subject', 'had', 'more', 'than', '15', 'entries', 'in', 'a', 'school,', 'ofqual', 'decided', 'the', 'predicted', 'grades', 'would', 'not', 'be', 'used,', 'instead', 'relying', 'on', 'the', 'ranking', 'https://t.co/lldfc4twow']	trust
180	1.29474E+18	2020-08-15T20:39:47.000Z		58	{'neg': 0.079, 'neu': 0.921, 'pos': 0.0, 'compound': -0.6738}	-0.6738	Negative	['look', 'at', 'the', 'u', 'grades.', 'a', 'u', 'grade', 'means', 'your', 'result', 'was', 'so', 'poor', 'it', 'could', 'not', 'marked,', 'hence', 'unmarked.', 'was', 'this', 'really', 'the', 'case', 'for', 'each', 'u', 'grade', 'given', 'via', 'the', 'algorithm?', 'what', 'data', 'was', 'used', 'to', 'decide', 'on', 'the', 'algorithm?', 'did', 'the', 'it', 'people', 'really', 'understand', 'the'…	positive
181	1.29473E+18	2020-08-15T20:37:00.000Z		16	{'neg': 0.225, 'neu': 0.775, 'pos': 0.0, 'compound': -0.4939}	-0.4939	Negative	["'punishment", 'by', "statistics':", 'the', 'father', 'who', 'foresaw', 'a-level', 'algorithm', 'flaws', 'https://t.co/8eunf6hzwa', '#edutwitter']	trust
182	1.29473E+18	2020-08-15T20:37:00.000Z		16	{'neg': 0.225, 'neu': 0.775, 'pos': 0.0, 'compound': -0.4939}	-0.4939	Negative	["'punishment", 'by', "statistics':", 'the', 'father', 'who', 'foresaw', 'a-level', 'algorithm', 'flaws', 'https://t.co/8eunf6hzwa', '#edutwitter']	trust
183	1.29473E+18	2020-08-15T20:35:25.000Z		48	{'neg': 0.163, 'neu': 0.753, 'pos': 0.084, 'compound': -0.644}	-0.644	Negative	['many', 'scientists', 'come', 'from', 'schools', 'without', 'a', 'stellar', 'track', 'record.', 'many', 'scientists', 'have', 'had', 'bad', 'mock', 'exams', '(e.g.', 'where', 'you', 'maybe', "didn't", 'realise', 'there', 'was', 'paper', 'a', 'and', 'paper', 'b...', '??)', 'no', 'scientist', 'would', 'have', 'looked', 'at', 'the', 'ofqual', '"algorithm"', 'and', 'thought', '"yeah,', 'seems', 'rob…	positive
184	1.29473E+18	2020-08-15T20:34:46.000Z		10	{'neg': 0.0, 'neu': 1.0, 'pos': 0.0, 'compound': 0.0}	0	Neutral	['the', 'a-level', 'algorithm', 'meltdown', '�', 'cartoon', 'https://t.co/qawgrtgupk']	negative
185	1.29473E+18	2020-08-15T20:34:46.000Z		10	{'neg': 0.0, 'neu': 1.0, 'pos': 0.0, 'compound': 0.0}	0	Neutral	['the', 'a-level', 'algorithm', 'meltdown', '�', 'cartoon', 'https://t.co/qawgrtgupk']	negative
186	1.29473E+18	2020-08-15T20:32:28.000Z		51	{'neg': 0.0, 'neu': 0.933, 'pos': 0.067, 'compound': 0.3612}	0.3612	Positive	['it�s', 'not', 'about', '�', 'the', 'grades', 'they', 'would', 'like�', 'it�s', 'about', 'the', 'ofqual', 'algorithm', 'that', 'they', 'have', 'admitted', 'was', 'deficient,', 'the', 'offer', 'from', 'the', 'r', 'statistical', 'society', 'which', 'would', 'have', 'been', 'accepted', 'if', 'they', 'had', 'signed', 'a', '5', 'year', 'nda,', 'which', 'they', 'declined', 'and', 'the', 'plethora', 'o…	trust
187	1.29473E+18	2020-08-15T20:32:14.000Z		44	{'neg': 0.052, 'neu': 0.948, 'pos': 0.0, 'compound': -0.3071}	-0.3071	Negative	['so.', 'the', 'grades', 'of', '4.6', 'million', 'gcses', '�', '97%', 'of', 'the', 'total', '�', 'are', 'about', 'to', 'be', 'assigned', '*solely*', 'by', 'another', 'ofqual', 'algorithm.', 'teacher-assessed', 'grades', 'submitted', 'by', 'schools', 'will', '*not*', 'be', 'considered.', 'even', 'after', 'the', 'a', 'level', 'debacle.', 'this', 'stinks,', '.', 'https://t.co/hzpmzwjhxw']	fear
188	1.29473E+18	2020-08-15T20:31:53.000Z		16	{'neg': 0.0, 'neu': 1.0, 'pos': 0.0, 'compound': 0.0}	0	Neutral	['if', 'only', 'we', 'could', 'know', 'who', 'decided', 'to', 'use', 'such', 'an', 'algorithm.', 'https://t.co/1pnlcamvtq']	No emotion
189	1.29473E+18	2020-08-15T20:31:20.000Z		24	{'neg': 0.0, 'neu': 0.729, 'pos': 0.271, 'compound': 0.7717}	0.7717	Positive	['great', 'thread', 'on', 'a', 'level', 'algorithm', 'fall-put-', 'leads', 'one', 'to', 'ask', 'if', 'uk', 'state', 'system', 'capable', 'of', 'managing', 'brexit?', 'https://t.co/yfpp3bp7p4']	trust
190	1.29473E+18	2020-08-15T20:31:14.000Z		44	{'neg': 0.168, 'neu': 0.78, 'pos': 0.053, 'compound': -0.7476}	-0.7476	Negative	['gavin', 'williamson', 'in', '5', 'months:', '?', 'u-turn', 'on', 'summer', 'opening', '?', 'failed', 'to', 'deliver', 'laptops', '?', 'u-turn', 'on', 'fsm', 'vouchers', '?', 'a-level', 'algorithm', '?', 'last', 'minute', 'triple-lock', '?', 'no', 'appeal', 'process', 'pre-results', '?', 'gcse', 'algorithm', '?', 'u-turn', 'on', 'mock', 'triple', 'lock', 'apart', 'from', 'that,', 'all', 'good.',…	anticipation
191	1.29473E+18	2020-08-15T20:30:55.000Z		10	{'neg': 0.0, 'neu': 1.0, 'pos': 0.0, 'compound': 0.0}	0	Neutral	['the', 'a-level', 'algorithm', 'meltdown', '�', 'cartoon', 'https://t.co/domgtjkgby']	negative
192	1.29473E+18	2020-08-15T20:30:55.000Z		10	{'neg': 0.0, 'neu': 1.0, 'pos': 0.0, 'compound': 0.0}	0	Neutral	['the', 'a-level', 'algorithm', 'meltdown', '�', 'cartoon', 'https://t.co/domgtjkgby']	negative
193	1.29473E+18	2020-08-15T20:30:30.000Z		44	{'neg': 0.168, 'neu': 0.78, 'pos': 0.053, 'compound': -0.7476}	-0.7476	Negative	['gavin', 'williamson', 'in', '5', 'months:', '?', 'u-turn', 'on', 'summer', 'opening', '?', 'failed', 'to', 'deliver', 'laptops', '?', 'u-turn', 'on', 'fsm', 'vouchers', '?', 'a-level', 'algorithm', '?', 'last', 'minute', 'triple-lock', '?', 'no', 'appeal', 'process', 'pre-results', '?', 'gcse', 'algorithm', '?', 'u-turn', 'on', 'mock', 'triple', 'lock', 'apart', 'from', 'that,', 'all', 'good.',…	anticipation
194	1.29473E+18	2020-08-15T20:30:23.000Z		48	{'neg': 0.052, 'neu': 0.887, 'pos': 0.061, 'compound': -0.1531}	-0.1531	Negative	['every', 'u-turn', 'and', 'announcement', 'shows', 'the', 'algorithm', "didn't", 'deliver', "ofqual's", 'statutory', 'duty', 'to', '"give', 'a', 'reliable', 'indication', 'of', 'knowledge,', 'skills', 'and', 'understanding".', 'the', 'basis', 'of', 'any', 'legal', 'challenge.', 'for', 'their', 'sake,', 'they', 'need', 'to', 'give', 'in.', "they're", 'handing', 'out', 'ammunition', 'to', 'fire', …	positive
195	1.29473E+18	2020-08-15T20:28:02.000Z		27	{'neg': 0.0, 'neu': 1.0, 'pos': 0.0, 'compound': 0.0}	0	Neutral	['why', 'was', 'an', 'algorithm', 'needed', 'for', 'a', 'levels?', 'could', 'the', 'examiners', 'have', 'not', 'just', 'individually', 'hone', 'through', 'every', "student's", 'assement', 'as', 'if', 'it', 'was', 'an', 'exam?']	No emotion
196	1.29473E+18	2020-08-15T20:27:08.000Z		54	{'neg': 0.083, 'neu': 0.871, 'pos': 0.046, 'compound': -0.4572}	-0.4572	Negative	['in', '1989', 'my', 'a-level', 'results', 'were', 'so', 'bad', 'that', 'if', 'they�d', 'been', 'downgraded', 'by', 'the', 'government�s', 'despicable', 'algorithm,', 'i�d', 'have', 'got', 'something', 'that', 'comes', 'after', 'z;', 'maybe', 'a', 'symbol', 'like', 'an', 'asterisk', 'or', 'percentage', 'sign.', 'what', 'did', 'you', 'get', 'in', 'your', 'a-levels', 'pj?', 'two', 'japanese', 'yens…	anger
197	1.29473E+18	2020-08-15T20:27:08.000Z		54	{'neg': 0.083, 'neu': 0.871, 'pos': 0.046, 'compound': -0.4572}	-0.4572	Negative	['in', '1989', 'my', 'a-level', 'results', 'were', 'so', 'bad', 'that', 'if', 'they�d', 'been', 'downgraded', 'by', 'the', 'government�s', 'despicable', 'algorithm,', 'i�d', 'have', 'got', 'something', 'that', 'comes', 'after', 'z;', 'maybe', 'a', 'symbol', 'like', 'an', 'asterisk', 'or', 'percentage', 'sign.', 'what', 'did', 'you', 'get', 'in', 'your', 'a-levels', 'pj?', 'two', 'japanese', 'yens…	anger
198	1.29473E+18	2020-08-15T20:26:42.000Z		47	{'neg': 0.17, 'neu': 0.729, 'pos': 0.101, 'compound': -0.5719}	-0.5719	Negative	['for', 'their', 'sake,', "it's", 'just', 'becoming', 'easier', 'by', 'the', 'second', 'to', 'argue', 'that', 'a', 'cag', 'meets', 'the', 'statutory', 'definition', 'of', "ofqual's", 'remit', 'more', 'than', 'any', 'algorithm', 'because', 'of', 'the', 'resulting', 'chaotic', 'amendments.', "they'll", 'get', 'eaten', 'alive.', 'they', 'are', 'literally', 'handing', 'out', 'enemy', 'ammunition', 'n…	anger
199	1.29473E+18	2020-08-15T20:26:23.000Z		44	{'neg': 0.168, 'neu': 0.78, 'pos': 0.053, 'compound': -0.7476}	-0.7476	Negative	['gavin', 'williamson', 'in', '5', 'months:', '?', 'u-turn', 'on', 'summer', 'opening', '?', 'failed', 'to', 'deliver', 'laptops', '?', 'u-turn', 'on', 'fsm', 'vouchers', '?', 'a-level', 'algorithm', '?', 'last', 'minute', 'triple-lock', '?', 'no', 'appeal', 'process', 'pre-results', '?', 'gcse', 'algorithm', '?', 'u-turn', 'on', 'mock', 'triple', 'lock', 'apart', 'from', 'that,', 'all', 'good.',…	anticipation
200	1.29473E+18	2020-08-15T20:26:07.000Z		42	{'neg': 0.231, 'neu': 0.676, 'pos': 0.093, 'compound': -0.787}	-0.787	Negative	['i', 'got', 'cdu', 'for', 'mocks', 'because', 'i', 'was', 'too', 'angry', 'to', 'care,', 'but', 'then', 'realised', "i'd", 'never', 'escape', 'without', 'better', 'results', '&amp;', 'abc', 'for', 'my', 'a', 'levels,', 'so', 'scraped', 'into', 'med', 'school.', 'i', "would've", 'been', 'so', 'screwed', 'under', 'this', 'algorithm']	negative
201	1.29473E+18	2020-08-15T20:24:57.000Z		18	{'neg': 0.198, 'neu': 0.802, 'pos': 0.0, 'compound': -0.4939}	-0.4939	Negative	["'punishment", 'by', "statistics':", 'the', 'father', 'who', 'foresaw', 'a-level', 'algorithm', 'flaws', 'education', 'the', 'guardian', 'https://t.co/z1h75snxes']	trust
202	1.29473E+18	2020-08-15T20:24:57.000Z		18	{'neg': 0.198, 'neu': 0.802, 'pos': 0.0, 'compound': -0.4939}	-0.4939	Negative	["'punishment", 'by', "statistics':", 'the', 'father', 'who', 'foresaw', 'a-level', 'algorithm', 'flaws', 'education', 'the', 'guardian', 'https://t.co/z1h75snxes']	trust
203	1.29473E+18	2020-08-15T20:24:44.000Z		40	{'neg': 0.209, 'neu': 0.727, 'pos': 0.064, 'compound': -0.7645}	-0.7645	Negative	['by', 'rejecting', 'offer', 'holders', 'who�s', 'a-level', 'grades', 'have', 'been', 'downgraded', 'by', 'a', 'flawed', 'algorithm', 'instead', 'of', 'considering', 'personal', 'statements,', 'references', 'and', 'predicted', 'grades,', 'uni�s', 'are', 'exacerbating', 'a', 'deeply', 'flawed', 'system.', 'uk', 'unis', 'must', 'do', 'better.', '#alevels2020', '#alevelresults']	trust
204	1.29473E+18	2020-08-15T20:23:20.000Z		54	{'neg': 0.0, 'neu': 0.824, 'pos': 0.176, 'compound': 0.8766}	0.8766	Positive	['the', 'new', 'refrain', 'in', 'the', 'uk', '�black', 'boxes', 'within', 'black', 'boxes�;', 'the', 'algorithm', 'used', 'to', 'compute', 'a-level', 'results', 'is', 'under', 'scruinity;', 'silicon', 'valley', 'apps', 'are', 'used', 'for', 'covid', 'track', 'and', 'trace;', 'it', 'never', 'gets', 'boring', 'does', 'it?', 'a', 'country', 'that', 'keeps', 'you', 'on', 'your', 'toes', '#trustworthy…	negative
205	1.29473E+18	2020-08-15T20:22:35.000Z		15	{'neg': 0.242, 'neu': 0.758, 'pos': 0.0, 'compound': -0.4939}	-0.4939	Negative	["'punishment", 'by', "statistics':", 'the', 'father', 'who', 'foresaw', 'a-level', 'algorithm', 'flaws', 'https://t.co/azqyyo1nqk']	trust
206	1.29473E+18	2020-08-15T20:22:35.000Z		15	{'neg': 0.242, 'neu': 0.758, 'pos': 0.0, 'compound': -0.4939}	-0.4939	Negative	["'punishment", 'by', "statistics':", 'the', 'father', 'who', 'foresaw', 'a-level', 'algorithm', 'flaws', 'https://t.co/azqyyo1nqk']	trust
207	1.29473E+18	2020-08-15T20:22:25.000Z		31	{'neg': 0.094, 'neu': 0.906, 'pos': 0.0, 'compound': -0.4588}	-0.4588	Negative	['as', 'a', 'state', 'school', 'alumnus', 'who', 'would', 'have', 'been', 'downgraded', 'by', 'the', 'government�s', 'algorithm', 'had', 'i', 'been', 'unfortunate', 'to', 'be', 'taking', 'a', 'levels', 'this', 'year,', 'i', 'urge', 'you', 'to', '#honourtheoffer']	trust
208	1.29473E+18	2020-08-15T20:21:29.000Z		44	{'neg': 0.168, 'neu': 0.78, 'pos': 0.053, 'compound': -0.7476}	-0.7476	Negative	['gavin', 'williamson', 'in', '5', 'months:', '?', 'u-turn', 'on', 'summer', 'opening', '?', 'failed', 'to', 'deliver', 'laptops', '?', 'u-turn', 'on', 'fsm', 'vouchers', '?', 'a-level', 'algorithm', '?', 'last', 'minute', 'triple-lock', '?', 'no', 'appeal', 'process', 'pre-results', '?', 'gcse', 'algorithm', '?', 'u-turn', 'on', 'mock', 'triple', 'lock', 'apart', 'from', 'that,', 'all', 'good.',…	anticipation
209	1.29473E+18	2020-08-15T20:21:19.000Z		43	{'neg': 0.0, 'neu': 0.953, 'pos': 0.047, 'compound': 0.25}	0.25	Positive	['i', 'would', 'have', 'been', 'so', 'crapped', 'upon', 'by', 'this', 'algorithm', 'if', 'it', 'had', 'been', 'used', 'the', 'year', 'i', 'did', 'my', 'a', 'levels.', '(as', 'it', 'was,', 'i', 'was', 'one', 'of', 'about', '10', 'comprehensive', 'school', 'plebs', 'among', '160-odd', 'public', 'school', 'types', 'on', 'my', 'course)']	trust
210	1.29473E+18	2020-08-15T20:20:47.000Z		48	{'neg': 0.162, 'neu': 0.795, 'pos': 0.043, 'compound': -0.7906}	-0.7906	Negative	['so', 'a', 'levels', 'appeals', 'are', 'free', 'but', 'as', 'this', 'thread', 'proves', 'the', 'whole', 'appeal', 'process', 'is', 'fundamentally', 'flawed', 'and', 'can�t', 'be', 'applied', 'against', 'the', 'algorithm.', 'so', 'it�s', 'basically', 'pointless.', 'i', 'have', 'a', 'son', 'awaiting', 'gcse', 'results', 'next', 'week.', 'the', 'dread', 'is', 'real.', 'https://t.co/dpbqsrvymf']	negative
211	1.29473E+18	2020-08-15T20:20:20.000Z		12	{'neg': 0.467, 'neu': 0.406, 'pos': 0.127, 'compound': -0.7717}	-0.7717	Negative	['like', 'the', 'poorest', 'have', 'been', 'worst', 'affected', 'by', 'the', 'a', 'level', 'algorithm?']	trust
212	1.29473E+18	2020-08-15T20:20:11.000Z		48	{'neg': 0.071, 'neu': 0.874, 'pos': 0.056, 'compound': -0.4122}	-0.4122	Negative	['i�m', 'sure', 'the', 'a', 'level', 'algorithm', 'that', 'gave', 'the', 'independent', 'sector', 'a', '5%', 'uplift', 'on', 'historical', 'trends', 'at', 'the', 'a', 'grade', 'boundary', 'was', 'not', 'intentional', 'bias...', 'but', 'if', 'the', 'error', 'had', 'caused', 'a', '5%', 'decline', 'for', 'the', 'independent', 'sector', 'would', 'it', 'have', 'been', 'spotted', 'before', 'national', …	negative
213	1.29473E+18	2020-08-15T20:18:46.000Z		47	{'neg': 0.063, 'neu': 0.891, 'pos': 0.046, 'compound': -0.2023}	-0.2023	Negative	['this', 'thread,', 'also', 'from', 'an', 'economist,', 'explains', 'that', 'the', 'a-level', 'algorithm', 'might', 'well', 'produce', 'more', 'downgrading', 'where', 'the', 'cohort', 'includes', 'students', 'with', 'a', 'few', 'weak', 'gcses.', 'algorithm', 'calculates', 'prior', 'attainment', 'for', 'all', 'gcses', 'not', 'the', 'subjects', 'directly', 'related', 'to', 'post', '16', 'study', 'h…	positive
214	1.29473E+18	2020-08-15T20:18:33.000Z		24	{'neg': 0.339, 'neu': 0.661, 'pos': 0.0, 'compound': -0.8271}	-0.8271	Negative	['fairly', 'brutal', 'indictment', 'of', "'s", 'failings', 'here.', 'they', 'probably', 'need', 'to', 'think', 'hard', 'about', "gcse's", 'and', 'not', 'double', 'down', 'https://t.co/ubly9og4ug']	fear
215	1.29473E+18	2020-08-15T20:18:20.000Z		58	{'neg': 0.0, 'neu': 1.0, 'pos': 0.0, 'compound': 0.0}	0	Neutral	['is', 'it', 'just', 'me,', 'or', 'will', 'people', 'look', 'back', 'and', 'say,', 'oh,', 'you', 'were', 'due', 'to', 'take', 'your', 'a', 'levels', 'in', '2020,', 'but', 'because', 'of', 'the', 'covid-19', 'pandemic,', 'results', 'were', 'made', 'up', 'based', 'on', 'an', 'algorithm?', 'that', "doesn't", 'make', 'you', 'a', 'lesser', 'person,', 'just', 'a', 'person', 'who', "didn't", 'get', 'to'…	negative
216	1.29473E+18	2020-08-15T20:18:13.000Z		48	{'neg': 0.0, 'neu': 0.888, 'pos': 0.112, 'compound': 0.6486}	0.6486	Positive	['a-levels', '-', 'algorithm', 'downgraded', 'those', 'in', 'larger', 'classes', '/', 'subjects.', 'teacher', 'assessment', 'was', 'only', 'used', 'if', 'class', '&lt;15.', 'classes', '&lt;5', 'only', 'the', 'cag', 'used.', 'surely', 'all', 'cag', 'grades', 'need', 'to', 'be', 'treated', 'same.', 'otherwise', 'you', 'are', 'advantaged', 'just', 'by', 'taking', 'sociology,', 'art', 'etc', 'https:/…	trust
217	1.29473E+18	2020-08-15T20:17:54.000Z		32	{'neg': 0.0, 'neu': 1.0, 'pos': 0.0, 'compound': 0.0}	0	Neutral	['hello,', 'you', 'can', 'read', 'it', 'here:', ':', 'i', 'think', 'a-level', 'algorithm', 'by', 'design', 'makes', 'it', 'impossible', 'for', 'any', 'individual', 'student', 'to', 'get', 'a*', 'grade', 'if�', 'https://t.co/9ngaxj4orh', 'see', 'you', 'soon.', '??']	negative
218	1.29473E+18	2020-08-15T20:17:45.000Z		48	{'neg': 0.0, 'neu': 0.919, 'pos': 0.081, 'compound': 0.4404}	0.4404	Positive	['hey', 'everyone,', 'many', 'apologies', 'for', 'my', 'absence.', 'i', 'try', 'not', 'to', 'get', 'political', 'because', 'i', 'want', 'to', 'look', 'out', 'for', "everyone's", 'wellbeing', 'and', 'mental', 'health.', 'i,', 'however,', 'am', 'rather', 'concerned', 'with', 'the', 'decision', 'to', 'utilise', 'an', 'algorithm', 'for', 'a', 'levels,', 'which', 'unfairly', 'privileges', 'and', 'pena…	fear
219	1.29473E+18	2020-08-15T20:17:35.000Z		12	{'neg': 0.0, 'neu': 1.0, 'pos': 0.0, 'compound': 0.0}	0	Neutral	['why', 'did', 'the', 'a-level', 'algorithm', 'say', 'no?', 'https://t.co/p8l5lbps1b']	No emotion
220	1.29473E+18	2020-08-15T20:16:50.000Z		39	{'neg': 0.0, 'neu': 0.9, 'pos': 0.1, 'compound': 0.5983}	0.5983	Positive	['hahaha', 'my', 'last', 'live', 'interaction', 'was', 'trying', 'to', 'explain', 'the', 'a-level', 'results', 'algorithm', 'to', 'people!', 'what', 'qualification', 'do', 'i', 'get', 'for', 'that', '?', '(i', 'think', 'i', 'deserve', 'a', 'decent', 'one', 'for', 'reading', 'all', 'that', 'document)', 'https://t.co/do4pmzhcf7']	positive
221	1.29473E+18	2020-08-15T20:15:28.000Z		17	{'neg': 0.0, 'neu': 1.0, 'pos': 0.0, 'compound': 0.0}	0	Neutral	['the', 'a', 'level', 'algorithm', 'may', 'be', 'unlawful.', 'regrading', 'without', 'it', 'is', 'now', 'essential', 'https://t.co/uta3tktryd']	positive
222	1.29473E+18	2020-08-15T20:15:20.000Z		47	{'neg': 0.043, 'neu': 0.957, 'pos': 0.0, 'compound': -0.2411}	-0.2411	Negative	['the', 'more', 'a-level', 'stories', 'i', 'read,', 'the', 'clearer', 'it', 'is', 'that', 'nobody�s', 'future', 'should', 'ever', 'be', 'decided', 'by', 'an', 'algorithm.', 'it�s', 'simply', 'impossible', 'to', 'do', 'this', 'without', 'an', 'actual', 'human', 'making', 'the', 'decision', '-', 'there', 'are', 'some', 'things', 'that', 'tech', 'should', 'never', 'be', 'responsible', 'for.']	positive
223	1.29473E+18	2020-08-15T20:14:28.000Z		44	{'neg': 0.147, 'neu': 0.831, 'pos': 0.023, 'compound': -0.7882}	-0.7882	Negative	['try', 'those', 'uk', 'a-level', 'school', 'students,', 'whose', 'results', 'were', 'based', 'on', 'an', 'algorithm', 'that', 'assessed', 'the', 'performance', 'of', 'their', 'schools,', 'reduced', 'their', 'teachers�', 'predictions', 'and', 'mock', 'scores.', '40%', 'failed', 'to', 'reach', 'their', 'predicted', 'grades-no', 'university', 'for', 'them.', 'most', 'were', 'from', 'state', 'school…	trust
224	1.29473E+18	2020-08-15T20:13:25.000Z		48	{'neg': 0.0, 'neu': 0.892, 'pos': 0.108, 'compound': 0.6249}	0.6249	Positive	['interesting', 'detective', 'work', 'in', 'this', 'thread', 'from', 'a', 'financial', 'economiist', 'on', 'the', 'a-level', 'algorithm.', 'it', 'applies', 'a', 'national', 'value', 'added', 'figure', 'to', 'prior', 'attainment', '(ie', 'gcses).', 'diagram', 'on', 'page', '53', 'summarises', 'the', 'process', 'and', 'page', '38', 'reports', 'the', 'use', 'of', 'single', 'national', 'statistics', …	positive
225	1.29473E+18	2020-08-15T20:13:09.000Z		49	{'neg': 0.109, 'neu': 0.826, 'pos': 0.065, 'compound': -0.2834}	-0.2834	Negative	['unfortunately', "you're", 'probably', 'right.', 'i', "don't", 'feel', 'like', "it's", 'a', 'very', 'high', 'bar', 'to', 'want', 'someone', 'running', 'the', 'country', 'who', 'cares', 'about', 'minority', 'groups,', 'but', 'apparently', 'it', 'can', 'be', 'very', 'hard', 'to', 'come', 'by.', 'even', 'recently', 'with', 'the', 'a-level', 'algorithm', 'disproportionately', 'affecting', 'working',…	positive
226	1.29473E+18	2020-08-15T20:12:40.000Z		42	{'neg': 0.0, 'neu': 0.965, 'pos': 0.035, 'compound': 0.1027}	0.1027	Positive	['upon', 'further', 'thought,', 'i', 'think', 'this', 'should', 'be', 'considered', 'a', '"solely', 'automated', 'decision', 'with', 'significant', 'impact"', 'under', 'art.22', 'since', 'the', 'so', 'called', "'human", "intervention'", 'mentioned', 'in', "ofqual's", 'dpia', 'exists', 'not', 'for', 'decision', 'making', 'but', 'data', 'gathering', 'for', 'the', 'algorithm', 'itself.']	positive
227	1.29473E+18	2020-08-15T20:12:29.000Z		19	{'neg': 0.0, 'neu': 1.0, 'pos': 0.0, 'compound': 0.0}	0	Neutral	['think', 'i�ve', 'found', 'what', 'the', 'algorithm', 'was', 'for', 'the', 'gcse', 'and', 'a-level', 'results', 'https://t.co/9zmdxpyych']	trust
228	1.29473E+18	2020-08-15T20:11:50.000Z		41	{'neg': 0.0, 'neu': 0.909, 'pos': 0.091, 'compound': 0.5719}	0.5719	Positive	['their', 'process', 'has', 'senior', 'hmis', 'in', 'the', 'loop', 'at', 'stage', '2.', 'but', 'stage', '1', 'uses', 'an', 'ml', 'algorithm', 'with', 'a', '�wide', 'range�', 'of,', 'um,', 'three', 'data', 'sources,', 'including', 'progress', '&amp;', 'attainment', 'data', 'that', 'ofqual', 'have', 'now', 'irradiated', 'https://t.co/umfrbat2l1']	positive
229	1.29473E+18	2020-08-15T20:10:17.000Z		59	{'neg': 0.0, 'neu': 0.94, 'pos': 0.06, 'compound': 0.504}	0.504	Positive	["i've", 'just', 'seen', 'your', 'response', 'to', 'adam.', 'tell', 'me,', 'a', 'student', 'part', 'of', 'the', 'seren', 'network', 'who', 'achieved', '5a*s', 'and', '7as', 'at', 'gcse', 'and', 'was', 'predicted', 'a*aaa', 'in', 'a-levels...', 'am', 'i', 'not', 'deserving', 'of', 'those', 'a/a*s?', 'does', 'your', 'algorithm', 'know', 'me', 'better', 'than', 'my', 'school', 'that', 'it', 'reduced…	trust
230	1.29473E+18	2020-08-15T20:09:58.000Z		34	{'neg': 0.0, 'neu': 1.0, 'pos': 0.0, 'compound': 0.0}	0	Neutral	['oh', 'but', 'i', 'forgot.', 'none', 'of', 'this', 'applies', 'to', 'me', 'because', "it's", 'the', 'first', 'year', 'we', 'ran', 'the', 'a-level', 'and', 'we', 'only', 'had', '13', 'students...therefore', 'the', 'algorithm', 'makes', 'me', 'utterly', 'untouchable.']	No emotion
231	1.29473E+18	2020-08-15T20:09:44.000Z		34	{'neg': 0.171, 'neu': 0.732, 'pos': 0.098, 'compound': -0.6124}	-0.6124	Negative	['as', 'a', 'resident', 'of', 'rushcliffe', 'i', 'urge', 'you', 'and', 'you', 'fellow', 'party', 'members', 'to', 'challenge', 'the', 'travesty', 'that', 'is', 'this', 'a', 'level', 'algorithm.', 'angry', 'on', 'behalf', 'of', 'all', 'those', 'young', 'people', 'is', 'an', 'understatement']	positive
232	1.29473E+18	2020-08-15T20:05:14.000Z		34	{'neg': 0.082, 'neu': 0.861, 'pos': 0.057, 'compound': -0.1926}	-0.1926	Negative	['having', 'seen', 'the', 'explanation', 'of', 'the', 'algorithm', "there's", 'an', 'assumption', 'that', 'there', 'is', 'no', 'private', 'tutoring', 'as', 'a', '"top', 'up".', 'so', 'past', 'performance', 'of', 'a', 'school', 'is', 'n/a??', 'https://t.co/v1f54qaklh']	trust
233	1.29473E+18	2020-08-15T20:05:02.000Z		15	{'neg': 0.0, 'neu': 1.0, 'pos': 0.0, 'compound': 0.0}	0	Neutral	['a-level', 'students', 'speak:', "'i", 'always', 'dreamed', 'of', 'going', 'to', "cambridge'", 'https://t.co/hbuxaylhv8']	No emotion
234	1.29473E+18	2020-08-15T20:04:51.000Z		49	{'neg': 0.045, 'neu': 0.923, 'pos': 0.032, 'compound': -0.1531}	-0.1531	Negative	['the', 'head', 'of', 'data', 'protection', 'at', 'a', 'major', 'uk', 'law', 'firm', 'thinks', 'the', 'marking', 'algorithm', 'could', 'have', 'been', 'unlawful', 'in', 'a', 'similar', 'case', 'in', 'norway', 'the', 'regulator', 'has', 'ordered', 'grading', 'to', 'be', 'redone', 'if', 'i', 'were', 'at', 'ofqual', "i'd", 'be', 'feeling', 'nervous', 'right', 'now', 'https://t.co/iektceewpx']	fear
235	1.29473E+18	2020-08-15T20:04:35.000Z		10	{'neg': 0.0, 'neu': 1.0, 'pos': 0.0, 'compound': 0.0}	0	Neutral	['the', 'a-level', 'algorithm', 'meltdown', '�', 'cartoon', 'https://t.co/j9zxq1mm2a']	negative
236	1.29473E+18	2020-08-15T20:04:35.000Z		10	{'neg': 0.0, 'neu': 1.0, 'pos': 0.0, 'compound': 0.0}	0	Neutral	['the', 'a-level', 'algorithm', 'meltdown', '�', 'cartoon', 'https://t.co/j9zxq1mm2a']	negative
237	1.29473E+18	2020-08-15T20:03:49.000Z		26	{'neg': 0.19, 'neu': 0.81, 'pos': 0.0, 'compound': -0.5719}	-0.5719	Negative	['this', 'thread', 'is', 'jaw-dropping.', 'the', 'bias', 'built', 'into', 'the', 'ofqual', 'algorithm', 'is', 'an', 'outrage.', 'read', 'this', 'thread', 'for', 'a', 'detailed', 'understanding', 'https://t.co/xuoajulcqu']	anger
238	1.29473E+18	2020-08-15T20:03:20.000Z		16	{'neg': 0.225, 'neu': 0.775, 'pos': 0.0, 'compound': -0.4939}	-0.4939	Negative	["'collective", 'punishment', 'by', "statistics':", 'the', 'father', 'who', 'foresaw', 'a-level', 'algorithm', 'flaws', 'https://t.co/y18ofxaesh']	fear
239	1.29473E+18	2020-08-15T20:03:20.000Z		16	{'neg': 0.225, 'neu': 0.775, 'pos': 0.0, 'compound': -0.4939}	-0.4939	Negative	["'collective", 'punishment', 'by', "statistics':", 'the', 'father', 'who', 'foresaw', 'a-level', 'algorithm', 'flaws', 'https://t.co/y18ofxaesh']	fear
240	1.29473E+18	2020-08-15T20:01:31.000Z		57	{'neg': 0.129, 'neu': 0.791, 'pos': 0.079, 'compound': -0.4682}	-0.4682	Negative	['in', 'the', 'uk', 'there', 'were', 'no', 'a-levels', '(abitur)', 'uk', 'government', 'ruled', 'all', 'students', 'got', 'graded', 'by', 'an', 'algorithm', 'it', 'awarded', 'grades', 'according', 'to', 'how', 'well', 'students', 'from', 'their', 'school', 'performed', 'in', 'the', 'past,', 'if', 'noone', 'ever', 'had', 'had', 'an', 'a', 'in', 'that', 'school', 'you', 'wouldn`t', 'get', 'one', 'p…	trust
241	1.29473E+18	2020-08-15T20:01:23.000Z		39	{'neg': 0.0, 'neu': 0.94, 'pos': 0.06, 'compound': 0.2732}	0.2732	Positive	['which', '(after', 'we', 'put', 'it', 'through', 'the', 'a-level', 'algorithm)', 'has', 'been', 'restated', 'to', 'a', 'grade', 'u.', 'er,', 'hang', 'on.', 'private', 'school', 'you', 'say?', 'well,', "that's", 'slightly', 'different', '-', "that'll", 'be', 'an', 'a*', 'then....', 'https://t.co/hfyss4orrf']	trust
242	1.29473E+18	2020-08-15T20:00:57.000Z		36	{'neg': 0.0, 'neu': 0.792, 'pos': 0.208, 'compound': 0.8126}	0.8126	Positive	['just', 'to', 'be', 'clear.', 'the', 'vaguer', 'the', 'prior', 'the', 'less', 'the', 'shrinkage.', 'so,', 'if', 'the', 'algorithm', 'is', 'a)', 'bayesian', 'and', 'b)', 'reasonable', 'and', 'if', 'the', 'prior', 'is', 'as', 'well', 'founded', 'as', 'yours', 'you�ll', 'be', 'happy?']	trust
243	1.29473E+18	2020-08-15T20:00:53.000Z		46	{'neg': 0.138, 'neu': 0.625, 'pos': 0.237, 'compound': 0.6133}	0.6133	Positive	['to', 'a', 'minority', 'that', 'do', 'interviews,', 'agree.', 'better', 'yet,', 'abandon', 'the', 'algorithm,', 'revert', 'to', 'teacher', 'predictions', 'and', 'if', 'people', 'want', 'to', '*', 'your', 'a', 'levels', 'for', '2020', 'then', 'fine.', 'surely', 'this', 'is', 'a', 'year', 'to', 'give', 'benefit', 'of', 'the', 'doubt,', 'rather', 'than', 'systematically', 'penalise', 'the', 'more',…	positive
244	1.29473E+18	2020-08-15T20:00:53.000Z		29	{'neg': 0.257, 'neu': 0.594, 'pos': 0.149, 'compound': -0.4606}	-0.4606	Negative	['your', 'exam', 'result', 'algorithm', 'is', 'a', 'disgrace.', 'it', 'has', 'succeeded', 'in', 'ruining', 'so', 'many', 'young', 'people�s', 'plans', 'and', 'dreams.', 'your', 'organization', 'is', 'no', 'longer', 'fit', 'for', 'purpose.', '#examshambles']	anticipation
245	1.29473E+18	2020-08-15T20:00:33.000Z		15	{'neg': 0.242, 'neu': 0.758, 'pos': 0.0, 'compound': -0.4939}	-0.4939	Negative	["'punishment", 'by', "statistics':", 'the', 'father', 'who', 'foresaw', 'a-level', 'algorithm', 'flaws', 'https://t.co/wer5x6t1ec']	trust
246	1.29473E+18	2020-08-15T20:00:33.000Z		15	{'neg': 0.242, 'neu': 0.758, 'pos': 0.0, 'compound': -0.4939}	-0.4939	Negative	["'punishment", 'by', "statistics':", 'the', 'father', 'who', 'foresaw', 'a-level', 'algorithm', 'flaws', 'https://t.co/wer5x6t1ec']	trust
247	1.29473E+18	2020-08-15T19:58:44.000Z		44	{'neg': 0.049, 'neu': 0.882, 'pos': 0.07, 'compound': 0.2406}	0.2406	Positive	['do', 'you', 'know', 'what', 'the', 'algorithm', 'gave', 'him', 'on', 'results', 'day?', 'also', 'what', 'was', 'his', 'gcse', 'result?', 'it', 'is', 'possible', 'some', 'centres', 'may', 'have', 'tried', 'to', '"pre-standardise"', 'using', 'the', 'metrics', 'provided', 'by', 'ofqual', 'hoping', 'to', 'avoid', 'further', 'scrutiny', 'of', 'the', 'cags', 'post-submission.']	negative
248	1.29473E+18	2020-08-15T19:58:32.000Z		10	{'neg': 0.0, 'neu': 1.0, 'pos': 0.0, 'compound': 0.0}	0	Neutral	['the', 'a-level', 'algorithm', 'meltdown', '�', 'cartoon', 'https://t.co/w0dfczwoou']	negative
249	1.29473E+18	2020-08-15T19:58:32.000Z		10	{'neg': 0.0, 'neu': 1.0, 'pos': 0.0, 'compound': 0.0}	0	Neutral	['the', 'a-level', 'algorithm', 'meltdown', '�', 'cartoon', 'https://t.co/w0dfczwoou']	negative
250	1.29473E+18	2020-08-15T19:58:04.000Z		33	{'neg': 0.0, 'neu': 1.0, 'pos': 0.0, 'compound': 0.0}	0	Neutral	['guten', 'tag,', 'you', 'can', 'read', 'it', 'here:', ':', 'i', 'think', 'a-level', 'algorithm', 'by', 'design', 'makes', 'it', 'impossible', 'for', 'any', 'individual', 'student', 'to', 'get', 'a*', 'grade', 'if�', 'https://t.co/fnwz1rr39q', 'see', 'you', 'soon.', '??']	negative
251	1.29472E+18	2020-08-15T19:57:28.000Z		49	{'neg': 0.107, 'neu': 0.84, 'pos': 0.053, 'compound': -0.4215}	-0.4215	Negative	['in', 'the', 'present', 'furore', 'about', 'the', 'controversial', 'ofqual', 'algorithm', 'which', 'has', 'reduced', '40%', 'of', 'the', 'grades', 'teachers', 'have', 'awarded', 'for', 'a', 'levels', 'this', 'year', 'in', 'the', 'absence', 'of', 'exams,', 'i', 'note', 'that', 'my', 'letter', 'published', 'in', 'of', '3', 'july', 'anticiptated', 'the', 'present', 'fury', '(see', 'below).', 'https…	negative
252	1.29472E+18	2020-08-15T19:57:28.000Z		49	{'neg': 0.107, 'neu': 0.84, 'pos': 0.053, 'compound': -0.4215}	-0.4215	Negative	['in', 'the', 'present', 'furore', 'about', 'the', 'controversial', 'ofqual', 'algorithm', 'which', 'has', 'reduced', '40%', 'of', 'the', 'grades', 'teachers', 'have', 'awarded', 'for', 'a', 'levels', 'this', 'year', 'in', 'the', 'absence', 'of', 'exams,', 'i', 'note', 'that', 'my', 'letter', 'published', 'in', 'of', '3', 'july', 'anticiptated', 'the', 'present', 'fury', '(see', 'below).', 'https…	negative
253	1.29472E+18	2020-08-15T19:56:55.000Z		45	{'neg': 0.0, 'neu': 1.0, 'pos': 0.0, 'compound': 0.0}	0	Neutral	['re', 'the', 'a-level', 'algorithm', 'and', 'students', 'being', 'downgraded', 'from', 'their', 'predicted', 'grades,', 'is', 'it', 'possible', 'to', 'look', 'at', 'past', 'years', 'predicted', 'vs', 'actual', 'and', 'make', 'a', 'comparison', 'to', 'how', 'this', "year's", 'lot', 'have', 'been', 'treated?', '(i', 'may', 'be', 'deluded,', 'wine', 'has', 'been', 'taken)']	positive
254	1.29472E+18	2020-08-15T19:52:13.000Z		10	{'neg': 0.0, 'neu': 1.0, 'pos': 0.0, 'compound': 0.0}	0	Neutral	['the', 'a-level', 'algorithm', 'meltdown', '�', 'cartoon', 'https://t.co/vnvo1zuoi6']	negative
255	1.29472E+18	2020-08-15T19:52:13.000Z		10	{'neg': 0.0, 'neu': 1.0, 'pos': 0.0, 'compound': 0.0}	0	Neutral	['the', 'a-level', 'algorithm', 'meltdown', '�', 'cartoon', 'https://t.co/vnvo1zuoi6']	negative
256	1.29472E+18	2020-08-15T19:52:09.000Z		52	{'neg': 0.0, 'neu': 1.0, 'pos': 0.0, 'compound': 0.0}	0	Neutral	['why', 'are', 'unis', 'even', 'looking', 'at', 'algorithm', 'grades?', 'they', "aren't", 'offering', 'places', 'to', 'students', 'from', 'the', 'last', 'three', 'years', 'so', 'their', 'averages', 'are', 'irrelevant.', 'listen', 'to', 'the', 'ppl', 'who', 'actually', 'taught', 'them', 'but', 'tell', 'them', 'they', 'have', 'to', 'take', 'their', 'a', 'levels', 'at', 'the', 'end', 'of', 'the', 'f…	trust
257	1.29472E+18	2020-08-15T19:51:57.000Z		47	{'neg': 0.178, 'neu': 0.728, 'pos': 0.094, 'compound': -0.6605}	-0.6605	Negative	['still', 'livid', 'about', 'the', 'a', 'levels', 'disaster', '&amp;', "we're", 'about', 'to', 'see', 'a', 'repeat', 'with', 'gcses.', 'we', 'seriously', 'need', 'to', 'question', 'why', 'ranking', 'children', '&amp;', 'young', 'people', 'against', 'each', 'other', 'is', 'apparently', 'more', 'important', 'than', 'acknowledging', 'their', 'actual', 'knowledge,', 'talent', '&amp;', 'effort.', 'htt…	positive
258	1.29472E+18	2020-08-15T19:51:57.000Z		10	{'neg': 0.0, 'neu': 1.0, 'pos': 0.0, 'compound': 0.0}	0	Neutral	['the', 'a-level', 'algorithm', 'meltdown', '�', 'cartoon', 'https://t.co/4wftbn6oym']	negative
259	1.29472E+18	2020-08-15T19:51:57.000Z		10	{'neg': 0.0, 'neu': 1.0, 'pos': 0.0, 'compound': 0.0}	0	Neutral	['the', 'a-level', 'algorithm', 'meltdown', '�', 'cartoon', 'https://t.co/4wftbn6oym']	negative
260	1.29472E+18	2020-08-15T19:51:05.000Z		27	{'neg': 0.102, 'neu': 0.795, 'pos': 0.102, 'compound': 0.0}	0	Neutral	['this', 'thread', '(up', 'and', 'down)', 'goes', 'into', 'more', 'detail', 'about', 'the', 'algorithm', 'issues', 'with', 'the', 'a-level', 'problems,', 'for', 'those', 'who', 'were', 'interested', 'https://t.co/laovzeu3uz']	positive
261	1.29472E+18	2020-08-15T19:50:11.000Z		37	{'neg': 0.171, 'neu': 0.829, 'pos': 0.0, 'compound': -0.765}	-0.765	Negative	['this', 'thread.', 'we', 'should', 'all', 'be', 'riotously', 'angry', 'about', 'the', 'incompetence', 'or', 'malevolence', 'shown', 'by', 'and', 'in', 'signing', 'off', 'on', 'the', '#alevels2020', 'algorithm.', 'it', 'allocated', 'grades', 'based', 'on', 'the', 'ghosts', 'of', 'previous', 'students.', 'https://t.co/bfnz5bcnvm']	negative
262	1.29472E+18	2020-08-15T19:48:14.000Z		26	{'neg': 0.273, 'neu': 0.533, 'pos': 0.194, 'compound': -0.5423}	-0.5423	Negative	['calmly', 'presiding', 'over', 'another', 'significant', 'fiasco.', 'it', 'is', 'likely', 'to', 'create', 'the', 'same', 'anxiety,', 'sense', 'of', 'injustice', 'and', 'workload', 'as', 'a', 'level.', 'https://t.co/ianpoukkly']	positive
263	1.29472E+18	2020-08-15T19:47:09.000Z		51	{'neg': 0.143, 'neu': 0.688, 'pos': 0.169, 'compound': 0.128}	0.128	Positive	['if', "gov't", 'created', 'an', 'algorithm', 'to', 'adjust', 'a', 'levels', 'up', 'in', 'wealthy', 'advantaged', 'schools', '&amp;', 'down', 'in', 'poorer', 'disadvantaged', 'schools', 'they', 'must', 'have', 'noticed', 'a', 'disparity', 'between', 'the', 'two.', "wouldn't", 'you', 'have', 'thought', 'a', 'good', "gov't", 'would', 'have', 'said', "that's", 'wrong', 'how', 'do', 'we', 'correct', …	negative
264	1.29472E+18	2020-08-15T19:46:52.000Z		45	{'neg': 0.0, 'neu': 1.0, 'pos': 0.0, 'compound': 0.0}	0	Neutral	['4.6', 'million', 'gcses', 'in', 'england', '�', 'about', '97%', 'of', 'the', 'total', '�', 'will', 'be', 'assigned', 'solely', 'by', 'the', 'algorithm', 'drawn', 'up', 'by', 'exam', 'regulator', 'ofqual.', 'teacher', 'rankings', 'will', 'be', 'taken', 'into', 'consideration.', 'but', 'not', 'teacher-assessed', 'grades', 'submitted', 'by', 'schools', '&amp;', 'colleges.', 'https://t.co/rggc6zvfp…	trust
265	1.29472E+18	2020-08-15T19:43:55.000Z		42	{'neg': 0.0, 'neu': 1.0, 'pos': 0.0, 'compound': 0.0}	0	Neutral	['??????', '�...', 'more', 'than', '4.6', 'million', 'gcses', 'in', 'england', '...', 'will', 'be', 'assigned', 'solely', 'by', 'the', 'algorithm', 'drawn', 'up', 'by', 'exam', 'regulator', 'ofqual.', 'teacher', 'rankings', 'will', 'be', 'taken', 'into', 'consideration,', 'but', 'not', 'teacher-assessed', 'grades', 'submitted', 'by', 'schools', 'and', 'colleges.�', 'https://t.co/5vzejy6fwz']	trust
266	1.29472E+18	2020-08-15T19:42:36.000Z		48	{'neg': 0.053, 'neu': 0.947, 'pos': 0.0, 'compound': -0.3695}	-0.3695	Negative	['who', 'is', 'this', '"we"', 'you', 'speak', 'of,', '?', 'to', 'publish', 'any', 'kind', 'of', 'model', 'in', 'a', 'scientific', 'journal,', 'let', 'alone', 'one', 'designed', 'to', 'be', 'deployed', 'as', 'national', 'policy,', 'would', 'require', 'independent', 'peer', 'review', 'which', 'independent', 'experts', 'assessed', 'this', 'algorithm?', 'and', 'where', 'is', 'the', 'code', 'published…	trust
267	1.29472E+18	2020-08-15T19:39:31.000Z		10	{'neg': 0.0, 'neu': 1.0, 'pos': 0.0, 'compound': 0.0}	0	Neutral	['the', 'a-level', 'algorithm', 'meltdown', '�', 'cartoon', 'https://t.co/fle85zlush']	negative
268	1.29472E+18	2020-08-15T19:39:31.000Z		10	{'neg': 0.0, 'neu': 1.0, 'pos': 0.0, 'compound': 0.0}	0	Neutral	['the', 'a-level', 'algorithm', 'meltdown', '�', 'cartoon', 'https://t.co/fle85zlush']	negative
269	1.29472E+18	2020-08-15T19:37:24.000Z		29	{'neg': 0.188, 'neu': 0.812, 'pos': 0.0, 'compound': -0.6249}	-0.6249	Negative	['controversial', 'exams', 'algorithm', 'to', 'set', '97%', 'of', 'gcse', 'results', '4.6', 'million', 'will', 'not', 'reflect', 'teachers�', 'grades,', 'with', 'more', 'downgraded', 'than', 'in', 'a-level', 'fiasco', 'https://t.co/bkk8vyj2el']	negative
270	1.29472E+18	2020-08-15T19:36:48.000Z		27	{'neg': 0.29, 'neu': 0.71, 'pos': 0.0, 'compound': -0.8464}	-0.8464	Negative	['right...', 'because', 'the', 'algorithm', 'really', 'got', 'the', 'a-level', 'results', 'spot', 'on!', 'it�s', 'only', 'going', 'to', 'cause', 'more', 'pain,', 'anger', '&amp;', 'dispair!', 'https://t.co/gdvwaoxlym']	negative
271	1.29472E+18	2020-08-15T19:35:58.000Z		30	{'neg': 0.084, 'neu': 0.916, 'pos': 0.0, 'compound': -0.3182}	-0.3182	Negative	['quick', "lil'", 'comic.', 'the', 'uk', 'government', 'briefing', 'for', 'the', '#alevels2020', 'algorithm.', 'i', 'did', 'terribly', 'in', 'my', 'a-levels,', 'but', 'i', 'did', 'so', 'on', 'my', 'own', 'terms.', 'https://t.co/xwfi5pxi41']	fear
272	1.29472E+18	2020-08-15T19:33:44.000Z		43	{'neg': 0.058, 'neu': 0.942, 'pos': 0.0, 'compound': -0.3313}	-0.3313	Negative	['hard', 'working', 'students', 'landed', 'offers', 'with', 'oxford', 'whilst', 'overcoming', 'structural', 'inequality', 'in', 'the', 'education', 'system,', 'to', 'only', 'have', 'an', 'algorithm', 'with', 'this', 'inequality', '�baked-in�', 'mark', 'them', 'down', 'and', 'take', 'this', 'away.', 'all', 'colleges', 'should', 'follow', 'worcester�s', 'lead', '????', 'https://t.co/tzbhchbxwx']	positive
273	1.29472E+18	2020-08-15T19:32:27.000Z		23	{'neg': 0.0, 'neu': 0.736, 'pos': 0.264, 'compound': 0.7264}	0.7264	Positive	['�i', 'have', 'a', 'very', 'strong', 'idea', 'of', 'how', 'democratic', 'societies', 'should', 'work', 'and', 'this', 'doesn�t', 'look', 'like', 'it�.', 'https://t.co/n8wt9h59nh']	No emotion
274	1.29472E+18	2020-08-15T19:32:10.000Z		46	{'neg': 0.233, 'neu': 0.721, 'pos': 0.046, 'compound': -0.8779}	-0.8779	Negative	['enough', 'of', 'the', 'weak', 'excuses', 'blaming', 'algorithms', 'for', 'the', 'mess.', 'algorithms', 'are', 'pre-programmed', 'so', 'you', 'know', 'what', 'you', 'are', 'unleashing.', 'this', 'a', 'level', 'algorithm', 'is', 'classist', 'and', 'in', 'that', 'way', 'is', 'a', 'bit', 'like', 'the', 'immigration', 'algorithm', 'which', 'was', 'racist', '(&amp;', 'very', 'recently', 'scrapped)#al…	trust
275	1.29472E+18	2020-08-15T19:31:44.000Z		28	{'neg': 0.13, 'neu': 0.749, 'pos': 0.121, 'compound': -0.0772}	-0.0772	Negative	['could', 'well', 'just', 'be', 'incompetence', 'or', 'blind', 'trust', 'in', 'an', 'algorithm.', 'but', 'if', 'you', 'were', 'going', 'to', 'orchestrate', 'an', 'a-level', 'shitshow,', 'what', 'would', 'be', 'the', 'possible', 'reasons?']	negative
276	1.29472E+18	2020-08-15T19:31:21.000Z		43	{'neg': 0.0, 'neu': 0.943, 'pos': 0.057, 'compound': 0.2732}	0.2732	Positive	["that's", 'a', 'pretty', 'simplistic', 'view', 'there.', 'at', 'a', 'high', 'level', 'grades', 'are', 'up', '2.6%', 'but', 'why', 'is', 'it', 'that', 'private', 'schools', 'are', 'up', 'over', '4%', 'but', 'government', 'schools', 'are', 'around', '0.4%?', 'and', 'the', "there's", 'this.....', 'https://t.co/i7nbe7vd1b']	trust
277	1.29472E+18	2020-08-15T19:30:06.000Z		51	{'neg': 0.17, 'neu': 0.779, 'pos': 0.052, 'compound': -0.7003}	-0.7003	Negative	["let's", 'say', 'i', 'got', 'a', 'b', 'in', 'mock.', 'then', 'further', 'assessments', 'in', 'class', 'were', 'a', 'c.', 'teacher', 'awards', 'a', 'c', 'as', 'a', 'final', 'grade.', 'then', 'algorithm', 'works', 'out', 'd.', 'so,', 'i', 'cannot', 'appeal', 'because', 'cag', 'is', 'lower', 'than', 'mock.', 'would', 'that', 'be', 'a', 'correct', 'assumption?', 'stuck', 'with', 'd', 'under', 'appea…	trust
278	1.29472E+18	2020-08-15T19:30:06.000Z		16	{'neg': 0.0, 'neu': 1.0, 'pos': 0.0, 'compound': 0.0}	0	Neutral	['a-level', 'students', 'mouth:', "'i", "e'er", 'dreamed', 'of', 'expiry', 'to', "#cambridge'", 'https://t.co/v3zxqejyr6']	surprise
279	1.29472E+18	2020-08-15T19:29:03.000Z		38	{'neg': 0.091, 'neu': 0.752, 'pos': 0.157, 'compound': 0.5994}	0.5994	Positive	["i'm", 'sorry.', 'have', 'you', 'tried', 'picking', 'up', 'the', 'phone', 'or', 'emailing', 'the', 'college', 'direct?', 'they', 'should', 'understand', 'how', 'the', 'algorithm', 'disadvantaged', 'high', 'achievers', 'in', 'schools', 'with', 'little', 'history', 'of', 'high', 'grades.', 'i', 'wish', 'you', 'all', 'the', 'best.']	No emotion
280	1.29472E+18	2020-08-15T19:26:40.000Z		15	{'neg': 0.0, 'neu': 1.0, 'pos': 0.0, 'compound': 0.0}	0	Neutral	['a-level', 'students', 'speak:', "'i", 'always', 'dreamed', 'of', 'going', 'to', "cambridge'", 'https://t.co/vstuz7bzqd']	No emotion
281	1.29472E+18	2020-08-15T19:24:55.000Z		17	{'neg': 0.371, 'neu': 0.629, 'pos': 0.0, 'compound': -0.7574}	-0.7574	Negative	["'punishment", 'by', "statistics':", 'the', 'father', 'who', 'foresaw', 'a-level', 'algorithm', 'flaws.', 'outrageous', 'discrimination!', 'https://t.co/jeajiikuli']	fear
282	1.29472E+18	2020-08-15T19:24:55.000Z		17	{'neg': 0.371, 'neu': 0.629, 'pos': 0.0, 'compound': -0.7574}	-0.7574	Negative	["'punishment", 'by', "statistics':", 'the', 'father', 'who', 'foresaw', 'a-level', 'algorithm', 'flaws.', 'outrageous', 'discrimination!', 'https://t.co/jeajiikuli']	fear
283	1.29471E+18	2020-08-15T19:15:52.000Z		43	{'neg': 0.203, 'neu': 0.797, 'pos': 0.0, 'compound': -0.8555}	-0.8555	Negative	['i�ve', 'taught', 'systems', 'modelling', 'at', 'mit.', 'the', 'algorithm', 'used', 'by', 'ofqual', 'in', 'britain', 'is', 'very', 'puzzling', 'to', 'me;', 'it', 'makes', 'elementary', 'assessment', 'errors.', 'i�d', 'grade', 'it', 'a', 'd.', 'it�s', 'a', 'crime', 'that', 'so', 'many', 'young', 'people', 'suffer', 'because', 'of', 'it.']	trust
284	1.29471E+18	2020-08-15T19:14:48.000Z		15	{'neg': 0.242, 'neu': 0.758, 'pos': 0.0, 'compound': -0.4939}	-0.4939	Negative	["'punishment", 'by', "statistics':", 'the', 'father', 'who', 'foresaw', 'a-level', 'algorithm', 'flaws', 'https://t.co/rzx3qncfrp']	trust
285	1.29471E+18	2020-08-15T19:14:48.000Z		15	{'neg': 0.242, 'neu': 0.758, 'pos': 0.0, 'compound': -0.4939}	-0.4939	Negative	["'punishment", 'by', "statistics':", 'the', 'father', 'who', 'foresaw', 'a-level', 'algorithm', 'flaws', 'https://t.co/rzx3qncfrp']	trust
286	1.29471E+18	2020-08-15T19:13:38.000Z		10	{'neg': 0.0, 'neu': 1.0, 'pos': 0.0, 'compound': 0.0}	0	Neutral	['the', 'a-level', 'algorithm', 'meltdown', '�', 'cartoon', 'https://t.co/izppundjp6']	negative
287	1.29471E+18	2020-08-15T19:13:38.000Z		10	{'neg': 0.0, 'neu': 1.0, 'pos': 0.0, 'compound': 0.0}	0	Neutral	['the', 'a-level', 'algorithm', 'meltdown', '�', 'cartoon', 'https://t.co/izppundjp6']	negative
288	1.29471E+18	2020-08-15T19:13:25.000Z		33	{'neg': 0.0, 'neu': 0.943, 'pos': 0.057, 'compound': 0.1901}	0.1901	Positive	['like', 'this', 'chap.', 'not', 'only', 'does', 'he', 'question', 'ofqual', 'and', 'the', 'dodginess', 'of', 'the', 'results', 'of', 'the', 'algorithm', 'but', 'he', 'has', 'puffins', 'and', 'a', 'wendy', 'house', 'in', 'his', 'background', 'https://t.co/cwrvtqpckr']	positive
289	1.29471E+18	2020-08-15T19:11:10.000Z		49	{'neg': 0.195, 'neu': 0.805, 'pos': 0.0, 'compound': -0.8655}	-0.8655	Negative	['controversial', 'exams', 'algorithm', 'to', 'set', '97%', 'of', 'gcse', 'results', '4.6', 'million', 'will', 'not', 'reflect', 'teachers�', 'grades,', 'with', 'more', 'downgraded', 'than', 'in', 'a-level', 'fiasco', 'as', 'dead', 'cats', 'go,', 'this', 'is', 'a', 'monster', 'and', 'a', 'half!', "(don't", 'look', 'at', 'the', 'rapidly', 'rising', 'coronavirus', 'cases...)', 'https://t.co/jwnjzsg…	negative
290	1.29471E+18	2020-08-15T19:10:44.000Z		18	{'neg': 0.0, 'neu': 1.0, 'pos': 0.0, 'compound': 0.0}	0	Neutral	['computer', 'science', 'teacher', 'explains', 'why', 'algorithm', 'could', 'never', 'work', 'for', 'a-level', 'results', '-', 'lbc', 'https://t.co/pjbbu2jj1q']	trust
291	1.29471E+18	2020-08-15T19:10:34.000Z		35	{'neg': 0.108, 'neu': 0.892, 'pos': 0.0, 'compound': -0.6249}	-0.6249	Negative	['worst', 'thing', 'about', 'this', 'years', 'a', 'level', 'algorithm', 'is', 'some', 'will', 'have', 'sufferered', 'and', 'some', 'will', 'have', 'benefited', 'and', 'it', 'will', 'all', 'depend', 'on', 'if', 'you', 'were', 'born', 'with', 'a', 'silver', 'spoon', 'in', 'your', 'mouth']	trust
292	1.29471E+18	2020-08-15T19:10:15.000Z		19	{'neg': 0.223, 'neu': 0.594, 'pos': 0.183, 'compound': 0.0516}	0.0516	Positive	['caller', 'explains', 'how', 'controversial', 'a-level', 'algorithm', 'works,', 'and', 'why', 'it', 'caused', 'problems', 'https://t.co/micimhfqcn', 'excellent', 'call']	anger
293	1.29471E+18	2020-08-15T19:10:15.000Z		19	{'neg': 0.223, 'neu': 0.594, 'pos': 0.183, 'compound': 0.0516}	0.0516	Positive	['caller', 'explains', 'how', 'controversial', 'a-level', 'algorithm', 'works,', 'and', 'why', 'it', 'caused', 'problems', 'https://t.co/micimhfqcn', 'excellent', 'call']	anger
294	1.29471E+18	2020-08-15T19:10:03.000Z		20	{'neg': 0.171, 'neu': 0.829, 'pos': 0.0, 'compound': -0.4767}	-0.4767	Negative	['a-levels', 'algorithm', 'is', 'flawed', 'say', 'cumbria', 'school', 'headteachers.', 'the', 'gov', 'algorithm', 'is', 'labelled', 'shambolic', '#alevelresults', 'https://t.co/acjco9hpbr']	trust
295	1.29471E+18	2020-08-15T19:08:07.000Z		48	{'neg': 0.0, 'neu': 0.957, 'pos': 0.043, 'compound': 0.2411}	0.2411	Positive	['i', 'am', 'not', 'confused.', 'in', 'the', 'end,', 'the', 'govt', 'relied', 'on', 'an', 'algorithm', '(model)', 'to', 'make', 'predictions', 'for', 'each', 'student.', 'for', 'a', 'levels,', 'they', 'could', 'instead', 'have', 'used', 'past', 'gcse', 'results,', 'which', 'their', 'own', 'investigation', 'had', 'already', 'found', 'to', 'be', 'the', 'most', 'reliable', 'measure.', 'https://t.co/…	trust
296	1.29471E+18	2020-08-15T19:07:49.000Z		48	{'neg': 0.0, 'neu': 0.924, 'pos': 0.076, 'compound': 0.4215}	0.4215	Positive	['you', "don't", 'know', 'the', 'students', 'neither', 'did', 'your', 'algorithm.', 'boards', 'could', 'have', 'asked', 'for', 'evidence', 'if', 'queries', 'raised,', 'as', 'many', 'of', 'the', 'smaller', 'ones', 'did', 'absolutely', 'with', 'no', 'problems,', 'grades', 'quality', 'checked', 'and', 'certified.', 'why', 'not', 'with', 'the', 'a', 'levels', '-', 'you', 'had', 'the', 'same', 'amount…	anticipation
297	1.29471E+18	2020-08-15T19:07:08.000Z		44	{'neg': 0.082, 'neu': 0.818, 'pos': 0.1, 'compound': -0.0236}	-0.0236	Neutral	['interesting', '-', 'i', 'guess', 'people', 'from', 'a', 'tech', 'background', '(inc', 'me)', 'will', 'join', 'the', 'dots', 'instantly', 'and', 'see', 'this', 'in', 'the', 'terms', 'of', 'an', 'algorithm', 'issue.', 'it�s', 'so', 'sad', 'to', 'think', 'many', 'a-level', 'students', 'might', 'not', 'see', 'that', 'and', 'take', 'it', '100%', 'personally.']	positive
298	1.29471E+18	2020-08-15T19:06:47.000Z		29	{'neg': 0.192, 'neu': 0.629, 'pos': 0.179, 'compound': -0.1027}	-0.1027	Negative	["i'm", 'glad', 'to', 'hear', 'st.', "anne's", 'is', 'working', 'to', 'redress', 'the', 'problems', 'inflicted', 'on', 'by', 'the', 'badly', 'determined', 'a-levels', 'algorithm', 'this', 'year.', 'https://t.co/crjzmno3gx']	positive
299	1.29471E+18	2020-08-15T19:06:32.000Z		35	{'neg': 0.109, 'neu': 0.857, 'pos': 0.034, 'compound': -0.3818}	-0.3818	Negative	['the', 'government', 'is', 'having', 'a', 'terrible', 'time', 'defending', 'its', 'mishandling', 'of', 'a-levels', 'because,', 'faced', 'with', 'thousands', 'of', 'real,', 'human', 'stories', 'of', 'young', "people's", 'lives', 'thrown', 'into', 'turmoil,', 'their', 'defence', 'is', '"but', 'the', 'algorithm".']	fear
300	1.29471E+18	2020-08-15T19:06:21.000Z		16	{'neg': 0.0, 'neu': 0.791, 'pos': 0.209, 'compound': 0.5719}	0.5719	Positive	["he's", 'being', 'judged', 'by', 'the', 'same', 'algorithm', 'that', 'made', 'a', 'levels', 'such', 'a', 'roaring', 'success.']	positive
301	1.29471E+18	2020-08-15T19:06:20.000Z		18	{'neg': 0.207, 'neu': 0.793, 'pos': 0.0, 'compound': -0.7149}	-0.7149	Negative	['who', 'the', 'hell', 'is', '#ofqual', 'who', 'do', 'they', 'report', 'to', '?', 'where', 'are', 'they', '?', 'who', 'developed', 'the', '#algorithm', '#notmovingon']	fear
302	1.29471E+18	2020-08-15T19:06:03.000Z		10	{'neg': 0.0, 'neu': 1.0, 'pos': 0.0, 'compound': 0.0}	0	Neutral	['the', 'a-level', 'algorithm', 'meltdown', '��cartoon', 'https://t.co/s7gysuobsz']	negative
303	1.29471E+18	2020-08-15T19:06:03.000Z		10	{'neg': 0.0, 'neu': 1.0, 'pos': 0.0, 'compound': 0.0}	0	Neutral	['the', 'a-level', 'algorithm', 'meltdown', '��cartoon', 'https://t.co/s7gysuobsz']	negative
304	1.29471E+18	2020-08-15T19:06:02.000Z		11	{'neg': 0.0, 'neu': 0.763, 'pos': 0.237, 'compound': 0.4767}	0.4767	Positive	['of', 'course', 'the', 'govt.', 'has', 'trusted', 'their', 'algorithm', 'over', 'teachers�', 'grading']	No emotion
305	1.29471E+18	2020-08-15T19:05:26.000Z		15	{'neg': 0.0, 'neu': 1.0, 'pos': 0.0, 'compound': 0.0}	0	Neutral	['a-level', 'students', 'speak:', "'i", 'always', 'dreamed', 'of', 'going', 'to', "cambridge'", 'https://t.co/6tf5vsrfmp']	No emotion
306	1.29471E+18	2020-08-15T19:02:36.000Z		19	{'neg': 0.0, 'neu': 0.775, 'pos': 0.225, 'compound': 0.6553}	0.6553	Positive	['petition', 'to', 'scrap', 'a', 'level', 'algorithm', 'the', 'tory', 'c*nts', 'made', 'to', 'give', 'students', 'justice', '????', 'https://t.co/dqu16ew4yd']	trust
307	1.29471E+18	2020-08-15T19:02:35.000Z		27	{'neg': 0.0, 'neu': 1.0, 'pos': 0.0, 'compound': 0.0}	0	Neutral	['what', 'algorithm?', 'is', 'anyone', 'checking', 'whether', 'there', 'was', 'one?', 'can', 'we', 'have', 'some', 'independent', 'scrutiny?', 'who', 'exactly', 'is', 'ofqual', 'anyway?', 'never', 'heard', 'of', 'them', 'before', 'this', 'debacle', '??']	negative
308	1.29471E+18	2020-08-15T18:59:23.000Z		39	{'neg': 0.275, 'neu': 0.725, 'pos': 0.0, 'compound': -0.9168}	-0.9168	Negative	['the', 'presumption', 'is', 'that', 'a', 'similar', 'algorithm', 'to', 'the', 'a', 'level', 'fiasco', 'will', 'have', 'an', 'equally', 'damaging', 'impact', 'on', 'the', 'more', 'disadvantaged', 'gcse', 'students.', 'public', 'outcry', 'at', 'a', 'levels', 'would', 'suggest', 'there', 'may', 'be', 'a', 'u-turn', 'this', 'week?']	trust
309	1.29471E+18	2020-08-15T18:59:11.000Z		15	{'neg': 0.242, 'neu': 0.758, 'pos': 0.0, 'compound': -0.4939}	-0.4939	Negative	["'punishment", 'by', "statistics':", 'the', 'father', 'who', 'foresaw', 'a-level', 'algorithm', 'flaws', 'https://t.co/8ueuwls2ou']	trust
310	1.29471E+18	2020-08-15T18:59:11.000Z		15	{'neg': 0.242, 'neu': 0.758, 'pos': 0.0, 'compound': -0.4939}	-0.4939	Negative	["'punishment", 'by', "statistics':", 'the', 'father', 'who', 'foresaw', 'a-level', 'algorithm', 'flaws', 'https://t.co/8ueuwls2ou']	trust
311	1.29471E+18	2020-08-15T18:57:20.000Z		11	{'neg': 0.31, 'neu': 0.69, 'pos': 0.0, 'compound': -0.4019}	-0.4019	Negative	['the', 'problems', 'with', 'the', 'a-level', 'algorithm....', 'https://t.co/dcsebv3tsi']	No emotion
312	1.29471E+18	2020-08-15T18:56:29.000Z		54	{'neg': 0.0, 'neu': 1.0, 'pos': 0.0, 'compound': 0.0}	0	Neutral	['sarah,', "i'd", 'never', 'suggest', 'that', "it's", 'implausible', 'for', 'a', 'spaniard', 'to', 'get', 'a', 'c', 'in', 'spanish', 'a-level.', 'i', 'would', 'question', 'an', 'algorithm', 'which', 'allocates', 'a', 'c', 'to', 'a', 'spanish', 'girl', 'predicted', 'to', 'get', 'an', 'a', 'grade', 'by', 'a', 'flesh-and-blood,', 'living', 'human', 'being', 'who', 'actually', 'taught', 'her.', 'woul…	trust
313	1.29471E+18	2020-08-15T18:56:16.000Z		10	{'neg': 0.0, 'neu': 1.0, 'pos': 0.0, 'compound': 0.0}	0	Neutral	['the', 'a-level', 'algohitrm', 'melodtwn', '�', 'cartoon', 'https://t.co/ao0biraztl']	No emotion
314	1.29471E+18	2020-08-15T18:56:16.000Z		10	{'neg': 0.0, 'neu': 1.0, 'pos': 0.0, 'compound': 0.0}	0	Neutral	['the', 'a-level', 'algohitrm', 'melodtwn', '�', 'cartoon', 'https://t.co/ao0biraztl']	No emotion
315	1.29471E+18	2020-08-15T18:56:10.000Z		10	{'neg': 0.0, 'neu': 1.0, 'pos': 0.0, 'compound': 0.0}	0	Neutral	['the', 'a-level', 'algorithm', 'meltdown', '�', 'cartoon', 'https://t.co/dhcwrpkdzf']	negative
316	1.29471E+18	2020-08-15T18:56:10.000Z		10	{'neg': 0.0, 'neu': 1.0, 'pos': 0.0, 'compound': 0.0}	0	Neutral	['the', 'a-level', 'algorithm', 'meltdown', '�', 'cartoon', 'https://t.co/dhcwrpkdzf']	negative
317	1.29471E+18	2020-08-15T18:53:45.000Z		42	{'neg': 0.127, 'neu': 0.81, 'pos': 0.063, 'compound': -0.4329}	-0.4329	Negative	['government', 'pledging', 'to', 'cover', 'the', 'a-level', 'appeals', 'is', 'as', 'helpful', 'as', 'breaking', 'someone�s', 'leg', 'and', 'offering', 'them', 'the', 'bus', 'fare', 'to', 'get', 'to', 'a&amp;e.', 'stop', 'trying', 'to', 'justify', 'a', 'flawed,', 'classist', 'algorithm', 'and', 'sort', 'it', 'out', 'properly', '??', '#alevelresults']	trust
318	1.29471E+18	2020-08-15T18:52:24.000Z		35	{'neg': 0.0, 'neu': 0.922, 'pos': 0.078, 'compound': 0.4215}	0.4215	Positive	['breaking:', 'ofqual', 'have', 'downgraded', "liverpool's", 'premier', 'league', 'title', 'using', 'their', 'algorithm', 'of', 'tracking', 'their', 'places', 'over', 'the', 'last', 'five', 'years.', 'sheffield', 'united', 'have', 'also', 'been', 'dropped', 'ten', 'places,', 'and', 'arsenal', 'raised', 'by', 'five.', '#examshambles']	positive
319	1.29471E+18	2020-08-15T18:51:09.000Z		38	{'neg': 0.088, 'neu': 0.725, 'pos': 0.187, 'compound': 0.5214}	0.5214	Positive	['the', 'independent', 'schools,', 'who', 'have', 'done', 'so', 'well', 'out', 'of', "ofqual's", 'algorithm,', "don't", 'have', 'p8', 'scores.', 'i', 'think', 'state', 'schools', 'recognise', 'our', 'job', 'is', 'to', 'protect', 'good', 'able', 'hardworking', 'students', 'from', 'the', 'consequences', 'of', 'this', 'fiasco.']	positive
320	1.29471E+18	2020-08-15T18:50:51.000Z		32	{'neg': 0.0, 'neu': 0.915, 'pos': 0.085, 'compound': 0.3612}	0.3612	Positive	['i', 'was', 'wondering', 'why', 'the', 'media', 'has', 'not', 'mentioned', 'this', 'report', 'produced', 'in', '2016', 'by', 'ucu', 'which', 'actually', 'supports', 'the', 'algorithm', 'used', 'for', 'a-levels', 'assessments', 'this', 'year.', 'https://t.co/v8kffxi0zz']	No emotion
321	1.29471E+18	2020-08-15T18:49:48.000Z		13	{'neg': 0.0, 'neu': 1.0, 'pos': 0.0, 'compound': 0.0}	0	Neutral	['the', 'a-level', 'algorithm', 'meltdown', '#alevelresults', '#alevels2020', '#alevelresults2020', '#alevelprotests', 'https://t.co/6x4y3vas8j']	negative
322	1.29471E+18	2020-08-15T18:49:48.000Z		13	{'neg': 0.0, 'neu': 1.0, 'pos': 0.0, 'compound': 0.0}	0	Neutral	['the', 'a-level', 'algorithm', 'meltdown', '#alevelresults', '#alevels2020', '#alevelresults2020', '#alevelprotests', 'https://t.co/6x4y3vas8j']	negative
323	1.29471E+18	2020-08-15T18:49:14.000Z		15	{'neg': 0.242, 'neu': 0.758, 'pos': 0.0, 'compound': -0.4939}	-0.4939	Negative	["'punishment", 'by', "statistics':", 'the', 'father', 'who', 'foresaw', 'a-level', 'algorithm', 'flaws', 'https://t.co/j93gmb8sca']	trust
324	1.29471E+18	2020-08-15T18:49:14.000Z		15	{'neg': 0.242, 'neu': 0.758, 'pos': 0.0, 'compound': -0.4939}	-0.4939	Negative	["'punishment", 'by', "statistics':", 'the', 'father', 'who', 'foresaw', 'a-level', 'algorithm', 'flaws', 'https://t.co/j93gmb8sca']	trust
325	1.29471E+18	2020-08-15T18:47:23.000Z		16	{'neg': 0.0, 'neu': 1.0, 'pos': 0.0, 'compound': 0.0}	0	Neutral	['a-level', 'students', 'speak:', "'i", 'always', 'dreamed', 'of', 'going', 'to', "cambridge'", '?', '#alevelresults', 'https://t.co/j0byjmdinf']	No emotion
326	1.29471E+18	2020-08-15T18:46:57.000Z		49	{'neg': 0.0, 'neu': 0.774, 'pos': 0.226, 'compound': 0.875}	0.875	Positive	['the', 'issue', 'is', 'well', 'known', 'to', 'ofqual,', 'they', 'admit', 'its', 'highly', 'likely', 'that', 'small', 'centres', 'who', 'have', 'had', 'grades', 'determined', 'by', 'using', 'teacher', 'assessment', '(cag)', 'did', 'benefit', 'compared', 'to', 'larger', 'centres', 'who', 'had', 'grades', 'awarded', 'by', 'algorithm', 'and', 'they', 'did', 'nothing', 'to', 'standardise', 'for', 'di…	trust
327	1.29471E+18	2020-08-15T18:45:35.000Z		10	{'neg': 0.0, 'neu': 1.0, 'pos': 0.0, 'compound': 0.0}	0	Neutral	['the', 'a-level', 'algorithm', 'meltdown', '�', 'cartoon', 'https://t.co/e7engmyjdu']	negative
328	1.29471E+18	2020-08-15T18:45:35.000Z		10	{'neg': 0.0, 'neu': 1.0, 'pos': 0.0, 'compound': 0.0}	0	Neutral	['the', 'a-level', 'algorithm', 'meltdown', '�', 'cartoon', 'https://t.co/e7engmyjdu']	negative
329	1.29471E+18	2020-08-15T18:45:13.000Z		50	{'neg': 0.0, 'neu': 0.919, 'pos': 0.081, 'compound': 0.4854}	0.4854	Positive	['it�s', 'great', 'that', 'you', 'are', 'supportive', 'of', 'the', 'grades', 'she', 'will', 'be', 'given', 'by', 'the', 'algorithm', 'but', 'universities', 'actually', 'make', 'offers', 'based', 'on', 'gcses', 'alongside', 'predicted', 'a', 'levels', 'as', 'students', 'apply', 'for', 'university', 'at', 'xmas', 'in', 'y13.', 'while', 'this', 'may', 'have', 'to', 'change', 'because', 'of', 'covid,…	fear
330	1.29471E+18	2020-08-15T18:44:06.000Z		43	{'neg': 0.274, 'neu': 0.679, 'pos': 0.048, 'compound': -0.9064}	-0.9064	Negative	['did', 'i', 'hear', 'this', 'right?', 'the', 'faculty', 'of', 'at', 'the', 'has', 'rejected', 'delilah', 'because', 'of', 'the', "government's", 'supposedly', '"robust"', '(yeah,', 'right!)', 'algorithm', 'downgrading', 'her', 'a', 'levels?', 'very', 'sad', 'and', 'disappointed', 'to', 'hear', 'this.', 'wonder', 'what', 'think', 'of', 'it.', 'https://t.co/v8jarz1pjg']	negative
331	1.29471E+18	2020-08-15T18:43:57.000Z		21	{'neg': 0.214, 'neu': 0.786, 'pos': 0.0, 'compound': -0.6844}	-0.6844	Negative	['attempt', 'at', 'explanation', 'from', '#ofqual!??#examshambles', '#alevels2020', 'give', 'algorithm', '&amp;', 'gavin', 'williamson', 'a', 'downgrade', '"u"', 'for', 'useless!!', '??', 'https://t.co/vdyfscuq9y']	negative
332	1.29471E+18	2020-08-15T18:43:17.000Z		10	{'neg': 0.0, 'neu': 1.0, 'pos': 0.0, 'compound': 0.0}	0	Neutral	['the', 'a-level', 'algorithm', 'meltdown', '�', 'cartoon', 'https://t.co/r5et5kwwl2']	negative
333	1.29471E+18	2020-08-15T18:43:17.000Z		10	{'neg': 0.0, 'neu': 1.0, 'pos': 0.0, 'compound': 0.0}	0	Neutral	['the', 'a-level', 'algorithm', 'meltdown', '�', 'cartoon', 'https://t.co/r5et5kwwl2']	negative
334	1.29471E+18	2020-08-15T18:42:36.000Z		27	{'neg': 0.183, 'neu': 0.695, 'pos': 0.122, 'compound': -0.4488}	-0.4488	Negative	['makes', 'a', 'total', 'mockery', 'of', 'the', 'a-level', 'system.', 'the', 'downgrading', 'needs', 'to', 'be', 'justified', 'and', 'not', 'clouded', 'in', 'the', 'secrecy', 'of', 'blaming', 'it', 'on', 'an', 'algorithm.']	trust
335	1.29471E+18	2020-08-15T18:40:35.000Z		35	{'neg': 0.0, 'neu': 0.938, 'pos': 0.062, 'compound': 0.2584}	0.2584	Positive	['the', 'other', 'way', 'of', 'looking', 'at', 'this', 'of', 'course', 'is', 'that', 'ofqual', 'is', 'admitting', 'the', 'algorithm', 'is', 'not', 'to', 'blame.', 'that', 'they', 'looked', 'at', 'the', 'outcomes', 'and', 'still', 'let', 'them', 'through.', 'https://t.co/zlztptkztw']	anger
336	1.29471E+18	2020-08-15T18:39:16.000Z		22	{'neg': 0.124, 'neu': 0.581, 'pos': 0.295, 'compound': 0.5267}	0.5267	Positive	['�collective', 'punishment', 'by', 'statistics�...', 'huy', 'duong', 'is', 'my', 'new', 'hero.', 'individuals', 'matter.', 'understanding', 'numbers', 'leads', 'to', 'better', 'government', 'https://t.co/69xbvn5d5l']	positive
337	1.29471E+18	2020-08-15T18:39:15.000Z		52	{'neg': 0.127, 'neu': 0.873, 'pos': 0.0, 'compound': -0.7998}	-0.7998	Negative	['again,', 'are', 'you', 'suggesting', 'that', 'this', 'lot', 'were', 'too', 'stupid', 'to', 'read', "ofqual's", 'own', 'modelling', 'of', 'the', "algorithm's", 'performance', '?', "(it's", 'on', 'the', 'back', '3', 'pages', 'of', 'the', 'report', 'they', 'issued', 'this', 'week)', 'and', 'too', 'stupid', 'to', 'work', 'out', 'what', 'the', 'effects', 'of', 'their', 'capping', 'of', 'student', 'n…	negative
338	1.29471E+18	2020-08-15T18:38:32.000Z		48	{'neg': 0.093, 'neu': 0.907, 'pos': 0.0, 'compound': -0.5563}	-0.5563	Negative	['if', 'you', 'have', 'an', 'offer', 'from', ',', 'you', 'went', 'through', 'multiple', 'interviews', '&amp;', 'college', 'exams', 'far', 'more', 'rigorous', 'than', 'a', 'levels', 'and', 'someone', 'saw', 'the', 'potential', 'in', 'you.', 'no', 'algorithm', 'changes', 'that', '-', 'especially', 'not', 'one', 'that', 'upholds', 'the', 'disparity', 'already', 'inherent', 'in', 'the', 'education', …	negative
339	1.29471E+18	2020-08-15T18:38:24.000Z		44	{'neg': 0.0, 'neu': 1.0, 'pos': 0.0, 'compound': 0.0}	0	Neutral	['thread', 'by', ':', 'potential', 'new', 'case', 'klaxon!', 'thousands', 'of', 'a-level', 'students', 'get', 'their', '�results�', 'tomorrow.', 'covid-19', 'meant', 'exams', 'were', 'ca,', 'instead,', 'their', 'grades', 'will', 'in', 'many', 'cases', 'have', 'been', 'generated', 'by', 'a', 'hastily-built', 'government', 'algorithm.', 'we�ve', 'got�', 'https://t.co/bo3eq2omg8']	fear
340	1.2947E+18	2020-08-15T18:36:59.000Z		36	{'neg': 0.0, 'neu': 1.0, 'pos': 0.0, 'compound': 0.0}	0	Neutral	['#alevelresults', 'could', 'the', 'order', 'in', 'which', 'the', 'input', 'data', 'is', 'processed', 'by', 'ofqual�s', 'algorithm', 'affect', 'the', 'outcome?', 'so,', 'would', 'changing', 'the', 'initial', 'sort', 'order', 'but', 'not', 'the', 'data', 'change', 'a', 'pupil�s', 'grade?', 'just', 'wondering!']	fear
341	1.2947E+18	2020-08-15T18:35:04.000Z		26	{'neg': 0.096, 'neu': 0.797, 'pos': 0.108, 'compound': 0.0772}	0.0772	Positive	['i', 'have', 'exclusively', 'uncovered', 'the', 'algorithm', 'used', 'to', 'decide', 'a-level', 'results.', 'unfortunately', 'i', "don't", 'understand', 'the', 'coding', 'involved.', 'can', 'anyone', 'help?', '{m-1st_ch01ce_of-un15}']	No emotion
342	1.2947E+18	2020-08-15T18:33:50.000Z		46	{'neg': 0.046, 'neu': 0.731, 'pos': 0.223, 'compound': 0.8726}	0.8726	Positive	['i', 'am', 'going', 'throw', 'it', 'out', '&amp;', 'how', 'can', 'a', 'u', 'grade', 'fit', 'into', 'your', 'algorithm.', 'if', 'you', 'are', 'going', 'to', 'downgrade', 'students', 'your', 'algorithm', 'should', 'of', 'disregarded', 'u', 'grades.', 'i', 'am', 'bit', 'really', 'sure', 'how', 'smart', 'you', 'lot', 'are.', 'not', 'very', 'is', 'my', 'best', 'answer.']	negative
343	1.2947E+18	2020-08-15T18:32:47.000Z		41	{'neg': 0.0, 'neu': 0.934, 'pos': 0.066, 'compound': 0.4374}	0.4374	Positive	['too', 'many', 'people', 'hear', '"algorithm"', 'and', 'think', '"computers', 'are', 'neutral,', 'this', 'must', 'be', 'the', 'truth".', 'these', 'systems', 'are', 'designed', 'by', '*people*...', 'and', 'carry', 'all', 'of', 'their', 'biases', 'too!', 'this', 'convo', 'needs', 'to', 'be', 'had', 'for', 'lots', 'more', 'than', 'just', 'a', 'levels', '!']	trust
344	1.2947E+18	2020-08-15T18:32:43.000Z		48	{'neg': 0.038, 'neu': 0.852, 'pos': 0.111, 'compound': 0.3818}	0.3818	Positive	['be', 'as', 'snidey', 'as', 'you', 'want,', 'the', 'fact', 'remains', 'that', 'this', 'a', 'level', 'algorithm', 'is', 'a', 'monumental', 'farce', 'that', 'has', 'taken', 'away', 'opportunities', 'for', 'vast', 'swathes', 'of', 'young', 'adults', 'in', 'the', 'country.', 'but', 'it�s', 'alright', 'as', 'they�ll', 'always', 'have', 'a', 'job', 'picking', 'strawberries', 'post', 'brexit', 'eh?']	positive
345	1.2947E+18	2020-08-15T18:29:42.000Z		28	{'neg': 0.139, 'neu': 0.777, 'pos': 0.084, 'compound': -0.4019}	-0.4019	Negative	['why', 'is', 'margaret', 'thatcher', 'trending?', "don't", 'tell', 'me', 'she', 'has', 'been', 'put', 'through', 'the', 'tory', 'a-level', 'algorithm', 'and', 'had', 'her', 'status', 'updated', 'from', 'dead', 'to', 'alive.']	positive
346	1.2947E+18	2020-08-15T18:29:22.000Z		52	{'neg': 0.126, 'neu': 0.838, 'pos': 0.036, 'compound': -0.5994}	-0.5994	Negative	['are', 'they?', 'it�s', 'an', 'assumption,', 'accusation', 'and', 'it�s', 'built', 'into', 'the', 'algorithm', 'as', 'a', 'factor.', 'it', 'is', 'yet', 'to', 'be', 'proven.', 'laying', 'blame', 'at', 'the', 'desks', 'of', 'teachers', 'is', 'also', 'a', 'way', 'of', 'deflecting', 'attention', 'away', 'from', 'those', 'who', 'input', 'to', 'and', 'created', 'the', 'algorithm.', 'a', 'vicious', 'ci…	anger
347	1.2947E+18	2020-08-15T18:28:59.000Z		50	{'neg': 0.084, 'neu': 0.78, 'pos': 0.136, 'compound': 0.212}	0.212	Positive	['given', 'the', 'absence', 'of', 'exam', 'papers', 'to', 're-grade,', 'the', 'only', 'possible', 'outcome', 'any', 'appeal', 'can', 'reach', 'is', 'that', 'the', 'algorithm', 'is', 'faulty.', 'in', 'which', 'case', 'stop', 'the', 'charade', 'and', 'restore', 'all', 'grades', 'to', 'the', 'original', 'estimates.', 'there', 'is', 'no', 'downside', 'to', 'anyone.', 'this', 'a-level', 'generation', …	negative
348	1.2947E+18	2020-08-15T18:28:11.000Z		48	{'neg': 0.0, 'neu': 1.0, 'pos': 0.0, 'compound': 0.0}	0	Neutral	['i', 'don�t', 'know', 'how', 'my', 'university', 'can', '#honourtheoffer', 'due', 'to', 'over-offering,', 'but', 'i', 'do', 'know', 'that', 'all', 'colleges', 'must', 'do', 'as', 'much', 'as', 'possible', 'to', 'mitigate', 'the', 'classist', 'abomination', 'that', 'is', 'the', 'a', 'level', 'algorithm�if', 'they', 'don�t,', 'who', 'will?', 'the', 'government', 'won�t.', '#toriesout']	fear
349	1.2947E+18	2020-08-15T18:26:32.000Z		36	{'neg': 0.054, 'neu': 0.946, 'pos': 0.0, 'compound': -0.2235}	-0.2235	Negative	['the', 'ib', 'marks', 'weren�t', 'controlled', 'by', 'ofqual', 'and', 'weren�t', 'marked', 'down', 'using', 'this', 'algorithm.', 'their', 'grades', 'were', 'based', 'on', 'coursework', 'submitted', 'by', 'schools', 'from', 'the', 'course.', 'not', 'ideal,', 'but', 'fairer', 'than', 'a', 'computer', 'algorithm.']	positive
350	1.2947E+18	2020-08-15T18:26:19.000Z		47	{'neg': 0.051, 'neu': 0.778, 'pos': 0.172, 'compound': 0.7712}	0.7712	Positive	['personally', "don't", 'think', 'it', 'was', 'a', 'plan,', 'but', 'certainly', 'is', 'a', 'consequence', '-', 'also', 'one', 'that', 'was', 'probably', 'forseen.', 'but', "i'm", 'not', 'blaming', 'ofqual', '-', 'there', 'is', 'no', 'algorithm', 'that', 'would', 'have', 'both', 'given', 'individual', 'students', 'a', 'fair', 'grade', 'and', 'made', 'overall', 'grades', 'in', 'line', 'with', 'prev…	positive
351	1.2947E+18	2020-08-15T18:25:27.000Z		11	{'neg': 0.0, 'neu': 1.0, 'pos': 0.0, 'compound': 0.0}	0	Neutral	['#alevels', 'the', 'a-level', 'algorithm', 'meltdown', '�', 'cartoon', 'https://t.co/6rrfefsogj']	negative
352	1.2947E+18	2020-08-15T18:25:27.000Z		11	{'neg': 0.0, 'neu': 1.0, 'pos': 0.0, 'compound': 0.0}	0	Neutral	['#alevels', 'the', 'a-level', 'algorithm', 'meltdown', '�', 'cartoon', 'https://t.co/6rrfefsogj']	negative
353	1.2947E+18	2020-08-15T18:25:16.000Z		29	{'neg': 0.194, 'neu': 0.704, 'pos': 0.102, 'compound': -0.4377}	-0.4377	Negative	['the', 'information', 'point', 'is', 'a', 'really', 'good', 'one,', 'it', 'strikes', 'me', 'that', 'this', 'is', 'more', 'a', 'failure', 'of', 'contextual', 'admissions', 'than', 'the', 'a-level', 'algorithm.', 'https://t.co/saxdl7cgnj']	positive
354	1.2947E+18	2020-08-15T18:24:58.000Z		17	{'neg': 0.0, 'neu': 1.0, 'pos': 0.0, 'compound': 0.0}	0	Neutral	['anyone', 'know', 'if', 'qualifications', 'wales', 'and', 'ofqual', 'use', 'the', 'same', 'algorithm?', 'in', 'fact,', 'who', 'actually', 'devised', 'it?']	trust
355	1.2947E+18	2020-08-15T18:24:51.000Z		28	{'neg': 0.123, 'neu': 0.877, 'pos': 0.0, 'compound': -0.5413}	-0.5413	Negative	['very', 'disappointing', 'silence', 'from', 'many', 'universities', 'including', '.', 'why', 'should', 'any', 'university', 'judge', 'a', 'candidate', 'on', 'the', 'basis', 'of', 'an', 'algorithm', 'which', 'refuses', 'to', 'publish.', 'https://t.co/wwlpiay6nn']	positive
356	1.2947E+18	2020-08-15T18:24:24.000Z		39	{'neg': 0.07, 'neu': 0.823, 'pos': 0.107, 'compound': 0.128}	0.128	Positive	['has', 'number', '10', 'conclusively', 'denied', 'that', 'dominic', 'cummings', 'and', 'his', 'oddball', 'friends', 'had', 'nothing', 'to', 'do', 'with', 'the', 'a-level', 'results', 'algorithm.', 'all', 'other', 'government', 'contracts', 'have', 'gone', 'to', 'dom�s', 'mates,', 'so', 'why', 'not', 'the', 'contract', 'for', 'this?']	negative
357	1.2947E+18	2020-08-15T18:23:57.000Z		46	{'neg': 0.0, 'neu': 0.778, 'pos': 0.222, 'compound': 0.886}	0.886	Positive	['imagine', 'if', 'leicester', 'city', 'were', 'stripped', 'of', 'their', '2025-16', 'premier', 'league', 'trophy', 'with', 'honours', 'being', 'awarded', 'to', 'manchester', 'utd', 'instead', 'because', 'an', 'algorithm', 'decided', 'that', 'as', 'lcfc', 'didn�t', 'finish', 'in', 'the', 'top', 'ten', 'the', 'previous', 'decade', 'their', 'position', 'wd', 'be', 'downgraded', 'to', '7th.', '#alev…	positive
358	1.2947E+18	2020-08-15T18:22:36.000Z		40	{'neg': 0.074, 'neu': 0.807, 'pos': 0.119, 'compound': 0.25}	0.25	Positive	['caused', 'it.', 'he', 'ditched', 'as', 'levels.', 'he', 'ditched', 'continuous', 'assessment', 'coursework.', 'he', 'radically', 'changed', 'syllabus.', 'this', 'eliminated', 'better', 'tools', 'for', 'teachers', '&amp;', 'ofqual', 'to', 'predict', 'grades', '&amp;', 'disrupted', 'performance', 'data', 'for', 'the', 'algorithm.', 'it', 'is', 'a', 'gove/williamson', 'shared', 'failure.']	fear
359	1.2947E+18	2020-08-15T18:21:30.000Z		11	{'neg': 0.0, 'neu': 1.0, 'pos': 0.0, 'compound': 0.0}	0	Neutral	['ckris', 'riddell', 'on', 'the', 'plight', 'of', 'students...', 'https://t.co/hh57cgc20l']	fear
360	1.2947E+18	2020-08-15T18:20:36.000Z		41	{'neg': 0.0, 'neu': 0.952, 'pos': 0.048, 'compound': 0.2382}	0.2382	Positive	['#ofqual', 'have', 'based', 'their', 'algorithm', 'on', 'the', 'claim', 'that', 'teachers', 'are', 'better', 'at', 'ranking', 'than', 'predicting', 'grades.', 'before', 'this', 'year', 'i', 'have', 'only', 'ranked', 'students', 'on', 'test/exam', '*results*', 'but', 'i', 'have', '*predicted*', 'grades.', 'what', 'are', 'they', 'basing', 'this', 'claim', 'on?']	No emotion
361	1.2947E+18	2020-08-15T18:19:52.000Z		13	{'neg': 0.0, 'neu': 1.0, 'pos': 0.0, 'compound': 0.0}	0	Neutral	['this', 'chap', 'had', 'some', 'idea', 'what', 'was', 'going', 'on', 'https://t.co/wwulqydykn']	No emotion
362	1.2947E+18	2020-08-15T18:19:43.000Z		10	{'neg': 0.0, 'neu': 1.0, 'pos': 0.0, 'compound': 0.0}	0	Neutral	['the', 'a-level', 'algorithm', 'meltdown', '�', 'cartoon', 'https://t.co/sgtpnmsz5y']	negative
363	1.2947E+18	2020-08-15T18:19:43.000Z		10	{'neg': 0.0, 'neu': 1.0, 'pos': 0.0, 'compound': 0.0}	0	Neutral	['the', 'a-level', 'algorithm', 'meltdown', '�', 'cartoon', 'https://t.co/sgtpnmsz5y']	negative
364	1.2947E+18	2020-08-15T18:18:21.000Z		53	{'neg': 0.0, 'neu': 0.95, 'pos': 0.05, 'compound': 0.3612}	0.3612	Positive	['i', 'agree', "it's", 'a', 'despicable', 'situation.', 'i', "don't", 'come', 'from', 'the', 'most', 'affluent', 'city', 'in', 'the', 'world.', 'i', 'got', 'the', 'exact', 'the', 'a-level', 'grades', 'i', 'needed', 'meet', 'the', 'offer', 'from', 'my', 'first-choice', 'uni.', 'an', 'untested', 'algorithm', 'scaling', 'down', 'any', 'one', 'of', 'my', 'grades', 'would', 'have', 'changed', 'my', 'w…	positive
365	1.2947E+18	2020-08-15T18:17:01.000Z		51	{'neg': 0.094, 'neu': 0.863, 'pos': 0.043, 'compound': -0.3818}	-0.3818	Negative	['if', 'you', 'or', 'anyone', 'you', 'know', 'has', 'been', 'affected', 'by', 'the', 'gov', '"algorithm"', 'for', 'a-levels,', 'regardless', 'of', 'whether', 'you', 'were', 'considering', 'further', 'studies,', 'get', 'in', 'touch', 'with', 'and', 'your', 'local', 'mp,', 'do', 'not', 'settle', 'for', 'your', 'life', 'being', 'destroyed', 'by', 'those', 'who', 'should', 'be', 'helping', 'you.', 'h…	fear
366	1.2947E+18	2020-08-15T18:16:00.000Z		29	{'neg': 0.0, 'neu': 0.716, 'pos': 0.284, 'compound': 0.8446}	0.8446	Positive	['good.', 'it', 'would', 'be', 'great', 'to', 'see', 'taking', 'a', 'similar', 'position.', 'nothing', 'in', 'the', 'ridiculous', 'algorithm', 'gives', 'any', 'university', 'any', 'more', 'information', 'about', 'the', 'applications.', 'https://t.co/tzozd5ucyj']	positive
367	1.2947E+18	2020-08-15T18:15:25.000Z		50	{'neg': 0.076, 'neu': 0.798, 'pos': 0.126, 'compound': -0.166}	-0.166	Negative	['what', 'do', 'we', 'want?', 'exam', 'justice.', 'when', 'do', 'we', 'want', 'it?', 'now.', 'if', 'you', 'have', 'been', 'mugged', 'by', "ofqual's", 'algorithm', 'this', 'summer', 'and', 'been', 'downgraded', 'show', 'them', 'you', 'are', 'not', 'going', 'to', 'take', 'this', 'lying', 'down.', '100%', 'sustainable', 'organic', 'cotton', 'tee,', '0%', 'algorithm!', '#examjusticenow', '#sustainabl…	trust
368	1.2947E+18	2020-08-15T18:14:56.000Z		44	{'neg': 0.124, 'neu': 0.822, 'pos': 0.054, 'compound': -0.538}	-0.538	Negative	['imagine', 'a', 'world', 'of', '#algorithms.', 'democracy.', 'the', 'vote', 'if', 'the', 'people', 'adjusted', 'for', 'gender.', 'lots', 'of', 'men', 'are', 'downgraded.', 'football.', 'the', 'league', 'adjusted', 'for', 'past', 'performance.', 'leicester', 'never', 'win.', 'you', 'got', 'one', 'to', 'help', 'people', 'realise', 'the', 'a', 'level', 'algorithm', 'is', 'just', 'plain', 'wrong?']	positive
369	1.2947E+18	2020-08-15T18:13:43.000Z		46	{'neg': 0.04, 'neu': 0.849, 'pos': 0.11, 'compound': 0.551}	0.551	Positive	['if', 'the', 'cohort', 'is', 'too', 'small,', 'the', 'stats', 'are', 'not', 'robust.', 'outliers', 'always', 'have', 'to', 'be', 'dealt', 'with', 'on', 'a', 'case', 'by', 'case', 'basis.', 'i', 'like', 'the', 'idea', 'of', 'the', 'algorithm', 'highlighting', 'differences', 'and', 'then', 'auditing', 'the', 'evidence.', 'i', 'think', 'hat', 'would', 'have', 'been', 'very', 'helpful.']	negative
370	1.2947E+18	2020-08-15T18:12:10.000Z		52	{'neg': 0.166, 'neu': 0.715, 'pos': 0.119, 'compound': -0.5829}	-0.5829	Negative	["it'll", 'be', 'interesting', 'to', 'see', 'what', 'happens', 'at', 'gcse', 'results.', 'my', 'comprehensive', '2ndary', 'school', 'was', 'in', 'an', 'even', 'more', 'economically', 'deprived', 'area', 'than', 'my', 'state', 'college;', 'fairly', 'sure', 'i', 'would�ve', 'lost', 'all', 'my', 'as', 'for', 'my', 'a-levels,', 'so', 'guessing', 'my', 'gcses', "would've", 'been', 'a', 'disaster', 'un…	positive
371	1.2947E+18	2020-08-15T18:10:42.000Z		21	{'neg': 0.0, 'neu': 0.859, 'pos': 0.141, 'compound': 0.4199}	0.4199	Positive	['boris', 'johnson:', 'grant', 'a-level', 'results', 'based', 'on', 'teacher', 'predictions', 'not', 'an', 'algorithm', '-', 'sign', 'the', 'petition!', 'https://t.co/c5id9zloq4', 'via']	trust
372	1.2947E+18	2020-08-15T18:10:39.000Z		42	{'neg': 0.249, 'neu': 0.675, 'pos': 0.076, 'compound': -0.7856}	-0.7856	Negative	['it', 'seems', 'we', 'can', 'add', 'the', 'dunning-kruger', 'effect', 'into', 'the', 'mix', 'when', 'trying', 'to', 'make', 'sense', 'of', 'this', 'breathtaking', 'mess.', 'ignoring', 'people', 'who', 'understand', 'statistics', "isn't", 'wise', 'when', 'the', 'stakes', 'are', 'so', 'high.', "it's", 'stupid.', 'https://t.co/c7dcjyxznr']	positive
373	1.2947E+18	2020-08-15T18:09:48.000Z		29	{'neg': 0.0, 'neu': 1.0, 'pos': 0.0, 'compound': 0.0}	0	Neutral	['uk', 'students', 'are', 'getting', 'to', 'personally', 'experience', 'the', 'egregious', 'effects', 'of', '#dubiousdata', 'from', '#fakeai', 'systems.', '#junkscience', '#dataethics', '#algorithms', '#machinelearning.', 'the', 'a-level', 'algorithm', 'meltdown', '�', 'cartoon', 'https://t.co/zrnqz83x1c']	negative
374	1.2947E+18	2020-08-15T18:09:48.000Z		29	{'neg': 0.0, 'neu': 1.0, 'pos': 0.0, 'compound': 0.0}	0	Neutral	['uk', 'students', 'are', 'getting', 'to', 'personally', 'experience', 'the', 'egregious', 'effects', 'of', '#dubiousdata', 'from', '#fakeai', 'systems.', '#junkscience', '#dataethics', '#algorithms', '#machinelearning.', 'the', 'a-level', 'algorithm', 'meltdown', '�', 'cartoon', 'https://t.co/zrnqz83x1c']	negative
375	1.2947E+18	2020-08-15T18:08:54.000Z		27	{'neg': 0.309, 'neu': 0.691, 'pos': 0.0, 'compound': -0.8176}	-0.8176	Negative	['a-level', 'results', '2020:', 'how', 'have', 'grades', 'been', 'calculated?', '-', 'the', 'government�s', 'mysterious', 'algorithm', 'unpacked.', 'to', 'conclude:', 'it�s', 'unfair,', 'biased', 'and', 'dumb.', 'https://t.co/xphdzpq14i']	negative
376	1.2947E+18	2020-08-15T18:07:59.000Z		42	{'neg': 0.061, 'neu': 0.939, 'pos': 0.0, 'compound': -0.34}	-0.34	Negative	['the', 'government', "wouldn't", 'have', 'had', 'to', 'resort', 'to', 'a', 'fallible', 'algorithm', 'to', 'predict', 'a-levels', 'if', 'you', 'snowflakes', "hadn't", 'made', 'a', 'big', 'deal', 'out', 'of', 'some', 'nazi', 'tendencies', 'and', 'made', 'them', 'fire', 'their', 'superforecaster.', 'this', "one's", 'on', 'you,', 'libs.']	fear
377	1.2947E+18	2020-08-15T18:07:17.000Z		45	{'neg': 0.0, 'neu': 0.793, 'pos': 0.207, 'compound': 0.8658}	0.8658	Positive	['when', 'are', 'people', 'going', 'to', 'accept', '/', 'understand', 'facts', 'as', 'opposed', 'to', 'media', 'agenda', '/', 'political', 'point', 'scoring', 'attempts.', 'yes,', 'some', 'are', 'hit', 'by', 'the', 'algorithm.', 'yes,', 'every', 'year', 'there', 'are', 'people', 'who', "don't", 'get', 'their', 'offer', 'grades.', 'yes,', 'historically,', 'a-level', 'predicted', 'grades', 'are', '…	negative
378	1.2947E+18	2020-08-15T18:07:07.000Z		10	{'neg': 0.0, 'neu': 1.0, 'pos': 0.0, 'compound': 0.0}	0	Neutral	['look', "here's", 'running', 'the', 'algorithm', 'https://t.co/qpertav1qj']	No emotion
379	1.2947E+18	2020-08-15T18:06:55.000Z		15	{'neg': 0.0, 'neu': 0.813, 'pos': 0.187, 'compound': 0.3182}	0.3182	Positive	['please', 'sign', 'the', 'petition', 'to', 'have', 'the', 'a-level', 'algorithm', 'reviewed.', 'https://t.co/39yxtbo22r']	No emotion
380	1.2947E+18	2020-08-15T18:06:27.000Z		48	{'neg': 0.043, 'neu': 0.859, 'pos': 0.098, 'compound': 0.4215}	0.4215	Positive	['only', 'on', 'larger', 'cohorts.', 'smaller', 'ones', 'they', 'accepted', 'the', 'grades', 'that', 'were', 'submitted', 'with', 'no', 'alteration.', 'a', 'better', 'approach', 'would', 'have', 'been', 'to', 'have', 'the', 'algorithm', 'flag', 'differences', 'and', 'then', 'audit', 'the', 'evidence', 'to', 'decide', 'if', 'a', 'change', 'is', 'needed.', 'and', 'stats', 'also', "don't", 'cater', …	fear
381	1.2947E+18	2020-08-15T18:05:46.000Z		39	{'neg': 0.176, 'neu': 0.824, 'pos': 0.0, 'compound': -0.7227}	-0.7227	Negative	['what', 'a', 'clusterf...', 'shambles', '(sorry,', 'almost', 'swore).', 'is', 'independent', 'of', 'government,', 'but', 'accountable', 'to', 'parliament.', 'when', 'asked', 'ages', 'ago', 'to', 'see', 'the', 'algorithm', 'by', 'which', 'grades', 'would', 'be', 'calculated,', 'they', 'refused.', 'someone', 'needs', 'to', 'resign.', 'https://t.co/3eoilofjqg']	negative
382	1.2947E+18	2020-08-15T18:05:35.000Z		7	{'neg': 0.0, 'neu': 0.519, 'pos': 0.481, 'compound': 0.5719}	0.5719	Positive	['excellent', 'cartoon', 'by', ':', 'https://t.co/es95idmhqf']	trust
383	1.2947E+18	2020-08-15T18:04:49.000Z		43	{'neg': 0.068, 'neu': 0.72, 'pos': 0.212, 'compound': 0.7184}	0.7184	Positive	['if', 'this', 'govt', 'took', 'the', 'relevant', 'a', 'levels', 'to', 'qualify', 'for', 'running', 'the', 'country', 'they', 'would', 'have', 'failed.', 'except', 'by', 'their', 'own', 'algorithm.', 'which', 'has', 'already', 'put', 'their', 'privileged', 'tory', 'voting', 'successors', 'well', 'on', 'the', 'road', 'to', 'succeeding', 'them', 'https://t.co/0x2yqoidtm']	trust
384	1.2947E+18	2020-08-15T18:01:56.000Z		36	{'neg': 0.078, 'neu': 0.838, 'pos': 0.084, 'compound': 0.0516}	0.0516	Positive	['looking', 'at', 'some', 'of', 'the', 'ofqual', 'criteria', 'for', 'grade', 'reassessment,', 'i', 'think', "it's", 'safe', 'to', 'say', 'that', 'gavin', '"slave', 'to', 'the', 'algorithm"', 'williamson', "won't", 'be', 'able', 'to', 'understand', 'the', 'problems.', 'https://t.co/das552lbp2']	fear
385	1.2947E+18	2020-08-15T18:00:30.000Z		23	{'neg': 0.0, 'neu': 1.0, 'pos': 0.0, 'compound': 0.0}	0	Neutral	['i', "don't", 'think', 'i', 'have', '*any*', 'time', 'for', 'teachers', 'defending', 'the', 'ofqual', 'algorithm.', 'just', "can't", 'bridge', 'that', 'gap,', "i'm", 'afraid.']	negative
386	1.2947E+18	2020-08-15T17:59:57.000Z		24	{'neg': 0.0, 'neu': 1.0, 'pos': 0.0, 'compound': 0.0}	0	Neutral	['have', 'just', 'read', 'two', 'articles', 'on', 'how', 'the', 'a', 'level', 'algorithm', 'works.', "it's", 'blatantly', 'discriminatory.', 'https://t.co/3dz6kaahpb', 'https://t.co/i1unbn5ypq']	trust
387	1.2947E+18	2020-08-15T17:59:32.000Z		10	{'neg': 0.0, 'neu': 1.0, 'pos': 0.0, 'compound': 0.0}	0	Neutral	['the', 'a-level', 'algorithm', 'meltdown', '�', 'cartoon', 'https://t.co/wgzygx2mtk']	negative
388	1.2947E+18	2020-08-15T17:59:32.000Z		10	{'neg': 0.0, 'neu': 1.0, 'pos': 0.0, 'compound': 0.0}	0	Neutral	['the', 'a-level', 'algorithm', 'meltdown', '�', 'cartoon', 'https://t.co/wgzygx2mtk']	negative
389	1.2947E+18	2020-08-15T17:59:26.000Z		40	{'neg': 0.232, 'neu': 0.597, 'pos': 0.171, 'compound': -0.475}	-0.475	Negative	['liars', 'and', 'cheats', 'like', '#cummings', '#johnson', 'and', 'the', '#conservatives', 'think', 'everyone', 'is', 'like', 'themselves', 'and', 'not', 'to', 'be', 'trusted', 'so', 'rather', 'than', 'trust', 'teachers', 'they', 'cook', 'up', 'an', 'algorithm', 'to', 'do', 'their', 'dirty', 'work', 'for', 'them', 'https://t.co/uy84dgr7dz']	trust
390	1.29469E+18	2020-08-15T17:58:18.000Z		41	{'neg': 0.091, 'neu': 0.738, 'pos': 0.171, 'compound': 0.4211}	0.4211	Positive	['they', 'had', 'the', 'chance', 'for', 'the', 'first', 'time', 'ever', 'to', 'give', 'everybody', 'a', 'shot', 'at', 'fulfilling', 'their', 'well', 'documented', 'potential.', 'no', 'panic', 'or', 'nerves', 'causing', 'exam', 'mental', 'block', 'this', 'year.', 'instead', 'ofqual', 'baked', 'the', 'impact', 'of', 'nerves', 'etc', 'into', 'the', 'algorithm']	fear
391	1.29469E+18	2020-08-15T17:57:15.000Z		18	{'neg': 0.0, 'neu': 1.0, 'pos': 0.0, 'compound': 0.0}	0	Neutral	['the', 'media?', 'the', 'government', 'closed', 'the', 'schools.', 'the', 'government', 'did', 'lockdown.', 'the', 'government', 'chose', 'this', 'a', 'level', 'algorithm.']	fear
392	1.29469E+18	2020-08-15T17:56:29.000Z		41	{'neg': 0.28, 'neu': 0.72, 'pos': 0.0, 'compound': -0.9469}	-0.9469	Negative	["'...", 'but', 'at', 'having', 'been', 'shafted', 'by', 'an', 'unjust', 'algorithm', 'that', 'applies', 'statistics', 'to', 'individual', 'grades', 'in', 'a', 'way', "that's", 'inherently', 'unfair.', "you're", 'comparing', 'apples', 'and', "oranges.'", '...', "you're", 'going', 'to', 'have', 'to', 'be', 'more', 'specific.', 'what', 'injustice?', 'what', 'comparison?']	anger
393	1.29469E+18	2020-08-15T17:53:56.000Z		43	{'neg': 0.058, 'neu': 0.88, 'pos': 0.062, 'compound': 0.0516}	0.0516	Positive	['#examshambles', 'is', 'right.', 'and', 'should', 'be', 'embarrassed.', 'why', "won't", 'they', 'change', 'it.', 'they', "can't", 'justify', 'their', 'reasoning', 'for', 'it.', 'i', 'also', 'think', "it's", 'interesting', 'that', 'wanted', 'a', 'nda', 'signed', 'if', 'external', 'agencies', 'where', 'to', 'get', 'involved', 'and', 'moderate', 'the', 'algorithm.']	positive
394	1.29469E+18	2020-08-15T17:53:41.000Z		54	{'neg': 0.14, 'neu': 0.822, 'pos': 0.039, 'compound': -0.7097}	-0.7097	Negative	['why', "isn't", 'roger', 'taylor,', 'the', 'chair', 'of', 'ofqual,', 'on', 'tv,', 'radio', 'and', 'in', 'the', 'papers,', 'all', 'round', 'the', 'clock', 'answering', 'the', 'arguments', 'as', 'to', 'why', 'his', 'algorithm', 'is', 'wrong?', 'why', "isn't", 'he', 'facing', 'enraged', '18', 'year', 'olds', 'and', 'their', 'teachers', 'and', 'parents?', 'is', 'ofqual', 'a', 'public', 'body?', 'do'…	positive
395	1.29469E+18	2020-08-15T17:53:39.000Z		10	{'neg': 0.0, 'neu': 1.0, 'pos': 0.0, 'compound': 0.0}	0	Neutral	['the', 'a-level', 'algorithm', 'meltdown', '�', 'cartoon', 'https://t.co/om9kzphsvw']	negative
396	1.29469E+18	2020-08-15T17:53:39.000Z		10	{'neg': 0.0, 'neu': 1.0, 'pos': 0.0, 'compound': 0.0}	0	Neutral	['the', 'a-level', 'algorithm', 'meltdown', '�', 'cartoon', 'https://t.co/om9kzphsvw']	negative
397	1.29469E+18	2020-08-15T17:52:33.000Z		45	{'neg': 0.068, 'neu': 0.873, 'pos': 0.059, 'compound': -0.1027}	-0.1027	Negative	['i', 'think', "it's", 'a', 'shame', "couldn't", 'have', 'identified', 'schools', 'that', 'had', 'clearly', 'over', 'inflated', 'grades', 'early', 'in', 'the', 'process', 'and', 'approached', 'them', 'for', 'evidence.', 'if', 'evidence', "didn't", 'existed', 'they', 'should', 'have', 'either', 'asked', 'for', 'resubmission', 'of', 'cag', 'or', 'used', 'the', 'algorithm.', 'differentiating.']	negative
398	1.29469E+18	2020-08-15T17:52:19.000Z		54	{'neg': 0.214, 'neu': 0.661, 'pos': 0.125, 'compound': -0.7773}	-0.7773	Negative	['will', 'be', "'interesting'", 'to', 'see', 'how', 'gcses', 'compare', 'to', 'a', 'levels.', 'd1', 'happy', '&amp;', 'relieved', 'to', 'get', 'the', 'grades', 'she', 'needed,', 'but', 'not', 'all', 'her', 'friends', 'did', 'so', "she's", 'also', 'feeling', 'survivors', 'guilt.', "it's", 'one', 'thing', 'to', 'mess', 'up', 'an', 'exam,', 'quite', 'another', 'to', 'have', 'your', 'grades', 'lowere…	negative
399	1.29469E+18	2020-08-15T17:52:17.000Z		34	{'neg': 0.0, 'neu': 0.948, 'pos': 0.052, 'compound': 0.2023}	0.2023	Positive	['the', 'algorithm', 'provided', 'information', 'on', 'how', 'the', 'school', 'was', 'forecasted', 'to', 'perform.', 'teachers', 'ranking', 'of', 'individual', 'students', 'were', 'then', 'used', 'to', 'allocate', 'grades', 'within', 'that', 'framework.', 'classic', 'combination', 'of', 'top', 'down', 'and', 'bottom', 'up.']	trust
400	1.29469E+18	2020-08-15T17:51:47.000Z		14	{'neg': 0.156, 'neu': 0.844, 'pos': 0.0, 'compound': -0.3802}	-0.3802	Negative	['a', 'level', 'algorithm', 'leaked!', 'check:', 'if', 'not', 'from', 'eton', 'then', ':', 'if', '"a"', 'print', '"c"']	trust
401	1.29469E+18	2020-08-15T17:50:56.000Z		47	{'neg': 0.0, 'neu': 0.926, 'pos': 0.074, 'compound': 0.5106}	0.5106	Positive	['�it�s', 'quite', 'possible', 'that', 'grading', 'differences', 'at', 'least', 'as', 'large', 'as', 'those', 'produced', 'by', 'the', 'ofqual', 'algorithm', 'could', 'have', 'been', 'introduced', 'simply', 'because', 'your', 'paper', 'was', 'in', 'the', 'pile', 'that', 'got', 'marked', 'before,', 'rather', 'than', 'after,', 'the', 'marker', 'had', 'a', 'pleasant', 'lunch.�https://t.co/cevs2uugrq…	positive
402	1.29469E+18	2020-08-15T17:49:42.000Z		49	{'neg': 0.149, 'neu': 0.685, 'pos': 0.166, 'compound': 0.238}	0.238	Positive	['when', 'i', 'wrote', 'this', 'a', 'year', 'ago', 'about', 'the', 'problems', 'with', 'relying', 'on', 'appeals', 'to', 'ensure', 'individual', 'justice', 'in', 'the', 'face', 'of', 'algorithmic', 'decision', 'making,', 'i', "couldn't", 'have', 'imagined', 'a', 'more', 'terrible', 'but', 'perfect', 'illustration', 'than', 'that', 'provided', 'by', 'the', 'a', 'level', 'algorithm', 'fiasco', 'htt…	trust
403	1.29469E+18	2020-08-15T17:48:42.000Z		37	{'neg': 0.055, 'neu': 0.945, 'pos': 0.0, 'compound': -0.2732}	-0.2732	Negative	['and', 'as', 'an', 'employer', 'i', 'will', 'put', 'more', 'store', 'on', 'the', 'opinion', 'of', 'teachers', 'who', 'know', 'her', 'than', 'a', 'biased,', 'arbitrary', 'algorithm', 'that', 'judges', 'her', 'on', 'students', 'of', 'a', 'previous', 'years', 'and', 'her', 'postcode.', 'show', 'some', 'empathy.']	positive
404	1.29469E+18	2020-08-15T17:47:07.000Z		31	{'neg': 0.0, 'neu': 0.834, 'pos': 0.166, 'compound': 0.5523}	0.5523	Positive	['unlikely', 'because', 'she', 'would', 'have', 'accepted', 'some', 'personal', 'responsibility', 'for', 'it.', 'she', 'quite', 'rightly', 'is', 'going', 'to', 'feel', 'aggrieved', 'by', 'an', 'algorithm', 'that', 'knows', 'nothing', 'about', 'her', 'screwing', 'up', 'her', 'chances.']	trust
405	1.29469E+18	2020-08-15T17:46:56.000Z		52	{'neg': 0.143, 'neu': 0.805, 'pos': 0.052, 'compound': -0.6322}	-0.6322	Negative	["let's", 'say', 'i', 'got', 'a', 'b', 'in', 'mock.', 'then', 'further', 'assessments', 'in', 'class', 'were', 'a', 'c.', 'teacher', 'awards', 'a', 'c', 'as', 'a', 'final', 'grade.', 'then', 'algorithm', 'works', 'out', 'd.', 'so,', 'i', 'cannot', 'appeal', 'because', 'cag', 'is', 'lower', 'than', 'mock.', 'would', 'that', 'be', 'a', 'correct', 'assumption?stuck', 'with', 'd', 'in', 'ofqual', 'ap…	anticipation
406	1.29469E+18	2020-08-15T17:44:20.000Z		41	{'neg': 0.235, 'neu': 0.765, 'pos': 0.0, 'compound': -0.8945}	-0.8945	Negative	['that', 'this', "year's", '"disappointment"', 'is', 'not', 'at', 'having', 'underperformed', 'in', 'an', 'exam,', 'but', 'at', 'having', 'been', 'shafted', 'by', 'an', 'unjust', 'algorithm', 'that', 'applies', 'statistics', 'to', 'individual', 'grades', 'in', 'a', 'way', "that's", 'inherently', 'unfair.', "you're", 'comparing', 'apples', 'and', 'oranges.']	negative
407	1.29469E+18	2020-08-15T17:44:16.000Z		43	{'neg': 0.0, 'neu': 0.949, 'pos': 0.051, 'compound': 0.2942}	0.2942	Positive	['.', 'my', 'son', 'had', '2', 'of', 'his', '3', '#alevelresults', 'downgraded', 'by', 'algorithm-because', 'one', 'became', 'a', 'b', 'grade', 'his', 'two', 'offers', 'at', 'st', 'andrews', '&amp;', 'edinburgh', 'medical', 'schools', 'have', 'been', 'declined-', 'an', 'absolute', 'disgrace-your', 'task', 'force', 'should', 'immediately', 'allow', 'all', 'teacher', 'assessed', 'grades!']	positive
408	1.29469E+18	2020-08-15T17:44:08.000Z		9	{'neg': 0.0, 'neu': 1.0, 'pos': 0.0, 'compound': 0.0}	0	Neutral	['the', 'a-level', 'algorithm', 'meltdown', 'https://t.co/6ujydq46ax']	negative
409	1.29469E+18	2020-08-15T17:44:08.000Z		9	{'neg': 0.0, 'neu': 1.0, 'pos': 0.0, 'compound': 0.0}	0	Neutral	['the', 'a-level', 'algorithm', 'meltdown', 'https://t.co/6ujydq46ax']	negative
410	1.29469E+18	2020-08-15T17:43:00.000Z		38	{'neg': 0.075, 'neu': 0.925, 'pos': 0.0, 'compound': -0.4291}	-0.4291	Negative	['based', 'on', 'what', 'analysis?', 'the', 'same', 'idiots', 'that', 'produced', 'the', 'a-level', 'algorithm?', 'and', 'how', 'does', 'it', 'account', 'for', 'those', 'who', 'died', 'from', 'covid-19', 'but', 'never', 'made', 'it', 'to', 'hospital,', 'and', 'so', 'were', 'never', 'tested', 'or', 'recorded?']	trust
411	1.29469E+18	2020-08-15T17:42:52.000Z		38	{'neg': 0.053, 'neu': 0.833, 'pos': 0.114, 'compound': 0.5296}	0.5296	Positive	['if', 'i', 'had', 'predicted', 'those', 'grades', 'to', 'an', 'examination', 'board', 'during', 'my', 'almost', '40', 'years', 'of', 'teaching', 'mathematics', 'they�d', 'have', 'openly', 'laughed', 'at', 'me!!!!!!!', 'further', 'evidence', 'the', 'algorithm', 'is', 'not', 'fit', 'for', 'purpose.', '??', 'https://t.co/bmm64h5wdw']	fear
412	1.29469E+18	2020-08-15T17:42:36.000Z		47	{'neg': 0.0, 'neu': 1.0, 'pos': 0.0, 'compound': 0.0}	0	Neutral	['as', 'a', 'former', 'head', 'of', 'maths', 'in', 'a', 'sixth', 'form', 'college,', 'i', 'wonder', 'if', 'anyone', 'in', 'ofqual', 'could', 'explain', 'how', 'their', 'algorithm', 'came', 'up', 'with', 'a', 'grade', 'a', 'in', 'mathematics', 'at', 'a-level', '&amp;', 'a', 'grade', 'a*', 'in', 'further', 'mathematics', 'at', 'a-level', '?????', 'https://t.co/bmm64h5wdw']	trust
413	1.29469E+18	2020-08-15T17:42:36.000Z		47	{'neg': 0.0, 'neu': 1.0, 'pos': 0.0, 'compound': 0.0}	0	Neutral	['as', 'a', 'former', 'head', 'of', 'maths', 'in', 'a', 'sixth', 'form', 'college,', 'i', 'wonder', 'if', 'anyone', 'in', 'ofqual', 'could', 'explain', 'how', 'their', 'algorithm', 'came', 'up', 'with', 'a', 'grade', 'a', 'in', 'mathematics', 'at', 'a-level', '&amp;', 'a', 'grade', 'a*', 'in', 'further', 'mathematics', 'at', 'a-level', '?????', 'https://t.co/bmm64h5wdw']	trust
414	1.29469E+18	2020-08-15T17:42:36.000Z		47	{'neg': 0.0, 'neu': 1.0, 'pos': 0.0, 'compound': 0.0}	0	Neutral	['as', 'a', 'former', 'head', 'of', 'maths', 'in', 'a', 'sixth', 'form', 'college,', 'i', 'wonder', 'if', 'anyone', 'in', 'ofqual', 'could', 'explain', 'how', 'their', 'algorithm', 'came', 'up', 'with', 'a', 'grade', 'a', 'in', 'mathematics', 'at', 'a-level', '&amp;', 'a', 'grade', 'a*', 'in', 'further', 'mathematics', 'at', 'a-level', '?????', 'https://t.co/bmm64h5wdw']	trust
415	1.29469E+18	2020-08-15T17:41:40.000Z		15	{'neg': 0.242, 'neu': 0.758, 'pos': 0.0, 'compound': -0.4939}	-0.4939	Negative	["'punishment", 'by', "statistics':", 'the', 'father', 'who', 'foresaw', 'a-level', 'algorithm', 'flaws', 'https://t.co/z7k5bghiri']	trust
416	1.29469E+18	2020-08-15T17:41:40.000Z		15	{'neg': 0.242, 'neu': 0.758, 'pos': 0.0, 'compound': -0.4939}	-0.4939	Negative	["'punishment", 'by', "statistics':", 'the', 'father', 'who', 'foresaw', 'a-level', 'algorithm', 'flaws', 'https://t.co/z7k5bghiri']	trust
417	1.29469E+18	2020-08-15T17:39:14.000Z		40	{'neg': 0.133, 'neu': 0.867, 'pos': 0.0, 'compound': -0.6895}	-0.6895	Negative	['teachers', 'submitted', 'cags', 'but', '#ofqual', 'decided', 'these', 'were', 'over-optimistic', 'so', 'used', 'an', 'automated', 'algorithm', 'to', 'calculate', 'grades', 'based', 'on', 'prior', 'attainment', 'and', 'historical', 'data.', 'these', 'were', 'then', 'overlayed', 'automatically', 'onto', 'a', 'stack', 'ranking', 'profile.', 'no', 'real', 'active', 'human', 'involvement']	positive
418	1.29469E+18	2020-08-15T17:36:33.000Z		11	{'neg': 0.0, 'neu': 0.755, 'pos': 0.245, 'compound': 0.3818}	0.3818	Positive	['https://t.co/olwj9udg4l', 'dear', ',', 'maybe', 'name', 'the', 'woman', 'statistician,', 'too?']	positive
419	1.29469E+18	2020-08-15T17:36:21.000Z		49	{'neg': 0.105, 'neu': 0.728, 'pos': 0.167, 'compound': 0.3313}	0.3313	Positive	['the', 'results', 'trends', 'for', 'independent', 'and', 'comprehensive', 'schools', 'or', 'colleges', 'seem', 'to', 'suggest', 'a', 'deliberate', 'policy', 'decision', 'was', 'taken', 'to', 'create', 'a', 'grading', 'algorithm', 'that', 'deserves', 'a', 'big', 'fat', 'u', '(for', 'unfair).', 'today�s', 'new', 'guidance', 'simply', 'muddles', 'the', 'mess.', 'please', 'read', 'this', 'and', 'sha…	positive
420	1.29469E+18	2020-08-15T17:35:53.000Z		48	{'neg': 0.137, 'neu': 0.757, 'pos': 0.106, 'compound': -0.2006}	-0.2006	Negative	['youngsters', 'across', 'the', 'uk', 'have', 'faced', 'tremendous', 'disruption', 'to', 'their', 'studies', 'over', 'the', 'past', 'six', 'months.', 'i', 'trust', 'our', 'teachers', 'and', 'the', 'grades', 'they', 'have', 'awarded.', 'for', 'a', 'levels', 'and', 'gcses', 'this', 'year', 'there', 'should', 'be', 'no', 'algorithm', 'mark', 'downs.', 'they', 'do', 'not', 'need', 'this', 'added', 'u…	negative
421	1.29469E+18	2020-08-15T17:34:51.000Z		44	{'neg': 0.0, 'neu': 0.923, 'pos': 0.077, 'compound': 0.4767}	0.4767	Positive	['#cambridgeuniversity', 'uk', 'hmg', 'and', 'ofqual', 'decision', 'to', '�correct�', 'a-level', 'exam', 'results', 'using', 'an', 'unpublished', 'algorithm', 'that', 'apparently', 'mainly', 'impacts', 'state', 'school', 'students�', 'grades:', 'i�ve', 'just', 'written', 'to', 'my', 'old', 'college', 'to', 'ask', 'them', 'to', 'respect', 'schools�', 'grading', 'and�https://t.co/wlds677sro']	trust
422	1.29469E+18	2020-08-15T17:34:51.000Z		44	{'neg': 0.0, 'neu': 0.923, 'pos': 0.077, 'compound': 0.4767}	0.4767	Positive	['#cambridgeuniversity', 'uk', 'hmg', 'and', 'ofqual', 'decision', 'to', '�correct�', 'a-level', 'exam', 'results', 'using', 'an', 'unpublished', 'algorithm', 'that', 'apparently', 'mainly', 'impacts', 'state', 'school', 'students�', 'grades:', 'i�ve', 'just', 'written', 'to', 'my', 'old', 'college', 'to', 'ask', 'them', 'to', 'respect', 'schools�', 'grading', 'and�https://t.co/wlds677sro']	trust
423	1.29469E+18	2020-08-15T17:33:30.000Z		43	{'neg': 0.051, 'neu': 0.815, 'pos': 0.134, 'compound': 0.5635}	0.5635	Positive	['professor', 'nason', 'imperial', 'college', 'london', 'states', 'that', 'they', 'offered', 'to', 'help', 'ofqual', 'with', 'their', 'algorithm', 'back', 'in', 'april.', 'they', 'decided', 'not', 'to', 'help', 'because', 'of', 'a', 'requirement', 'to', 'sign', 'a', 'non-disclosure', 'agreement.', 'so', 'much', 'for', 'government', 'transparency.', '#alevelresults', 'https://t.co/n71px5xdwh']	trust
424	1.29469E+18	2020-08-15T17:32:36.000Z		55	{'neg': 0.137, 'neu': 0.827, 'pos': 0.035, 'compound': -0.7003}	-0.7003	Negative	['this', 'individual', 'case', 'highlights', 'all', 'that', 'is', 'wrong', 'with', 'the', 'a', 'level', 'algorithm.', 'at', 'my', 'comprehensive', 'school', 'i', 'was', 'only', 'one', 'of', '2', 'in', 'the', 'class', 'who', 'did', 'o-levels', 'yet', 'alone', 'a', 'levels', '-', 'i', 'would', 'have', 'been', 'massively', 'downgraded.', 'we', 'have', 'to', 'do', 'what�s', 'right', 'for', 'these', '…	trust
425	1.29469E+18	2020-08-15T17:32:36.000Z		55	{'neg': 0.137, 'neu': 0.827, 'pos': 0.035, 'compound': -0.7003}	-0.7003	Negative	['this', 'individual', 'case', 'highlights', 'all', 'that', 'is', 'wrong', 'with', 'the', 'a', 'level', 'algorithm.', 'at', 'my', 'comprehensive', 'school', 'i', 'was', 'only', 'one', 'of', '2', 'in', 'the', 'class', 'who', 'did', 'o-levels', 'yet', 'alone', 'a', 'levels', '-', 'i', 'would', 'have', 'been', 'massively', 'downgraded.', 'we', 'have', 'to', 'do', 'what�s', 'right', 'for', 'these', '…	trust
426	1.29469E+18	2020-08-15T17:32:22.000Z		30	{'neg': 0.106, 'neu': 0.894, 'pos': 0.0, 'compound': -0.3612}	-0.3612	Negative	['it', 'doesn�t', 'over', 'inflate', 'everyone.', 'that�s', 'the', 'point.', 'read', 'and', 'absorb', 'this', 'thread', 'on', 'how', 'ridiculous', 'the', 'algorithm', 'outcome', 'is', 'https://t.co/hweeoqkp3w', 'https://t.co/x2eiyi2buc']	anger
427	1.29469E+18	2020-08-15T17:32:12.000Z		15	{'neg': 0.0, 'neu': 0.87, 'pos': 0.13, 'compound': 0.128}	0.128	Positive	['exclusive:', 'that', 'cummings', 'a-level', 'grading', 'algorithm', 'template', 'example?', '#removethetorygovernment', '#resignwilliamson', 'https://t.co/jvesyqxmbx']	No emotion
428	1.29469E+18	2020-08-15T17:31:46.000Z		49	{'neg': 0.125, 'neu': 0.828, 'pos': 0.046, 'compound': -0.5983}	-0.5983	Negative	['i', 'see', 'you�re', 'a', 'teacher!', 'so', 'you', 'must', 'know', 'ofqual', 'is', 'independent', 'of', 'government?', 'i�m', 'not', 'saying', 'it', 'is', 'in', 'anyway', 'a', 'acceptable', '(it�s', 'f#cking', 'disgrace)', 'i', 'just', 'don�t', 'think', 'someone', 'developed', 'an', 'algorithm', 'with', 'the', 'intention', 'of', 'disadvantaging', 'kids', 'from', 'already', 'disadvantaged', 'bac…	positive
429	1.29469E+18	2020-08-15T17:31:26.000Z		10	{'neg': 0.0, 'neu': 1.0, 'pos': 0.0, 'compound': 0.0}	0	Neutral	['the', 'a-level', 'algorithm', 'meltdown', '�', 'cartoon', 'https://t.co/zxytmetjct']	negative
430	1.29469E+18	2020-08-15T17:31:26.000Z		10	{'neg': 0.0, 'neu': 1.0, 'pos': 0.0, 'compound': 0.0}	0	Neutral	['the', 'a-level', 'algorithm', 'meltdown', '�', 'cartoon', 'https://t.co/zxytmetjct']	negative
431	1.29469E+18	2020-08-15T17:29:53.000Z		37	{'neg': 0.0, 'neu': 1.0, 'pos': 0.0, 'compound': 0.0}	0	Neutral	['this', '"here', 'we', 'see', 'that', 'models,', 'despite', 'their', 'reputation', 'for', 'impartiality', ',', 'reflect', 'goals', 'and', 'ideology', '"p21', 'who', 'ever', 'wrote', 'the', "a'level", 'algorithm', 'knew', 'exactly', 'what', 'they', 'were', 'doing', 'and', "it's", 'consequences', 'https://t.co/hzfzw11wkq']	trust
432	1.29469E+18	2020-08-15T17:29:22.000Z		47	{'neg': 0.034, 'neu': 0.888, 'pos': 0.078, 'compound': 0.2732}	0.2732	Positive	['they', 'had', 'to', 'miss', 'the', 'latter', 'half', 'of', 'their', 'second', 'year', 'of', 'a-level', 'lessons.', 'they', "didn't", 'get', 'to', 'sit', 'an', 'exam.', 'their', 'results', 'have', 'been', 'determined', 'by', 'a', 'complex', 'algorithm', 'which', 'took', 'their', "teachers'", 'predictions,', 'weighed', 'them', 'against', 'historical', 'averages', '&amp;', 'spat', 'out', 'a', 'num…	anger
433	1.29469E+18	2020-08-15T17:27:03.000Z		24	{'neg': 0.0, 'neu': 1.0, 'pos': 0.0, 'compound': 0.0}	0	Neutral	['how', 'can', 'this', 'algorithm', 'stand?', 'how', 'many', 'bame', 'students', 'had', 'this', 'happen', 'to', 'them?', 'this', 'has', 'to', 'go', 'to', 'court.', 'https://t.co/duq8fgbn8q']	anticipation
434	1.29469E+18	2020-08-15T17:26:28.000Z		30	{'neg': 0.124, 'neu': 0.876, 'pos': 0.0, 'compound': -0.5256}	-0.5256	Negative	['example', 'after', 'example', 'must', 'do', 'something', 'about', 'the', 'utterly', 'incompetent', '(and', 'still', 'secret)', 'algorithm.', 'why', "didn't", 'statisticians', 'say', "'what", "you're", 'asking', 'for', 'is', "impossible'?", 'https://t.co/crbkc5rpfw']	negative
435	1.29469E+18	2020-08-15T17:25:37.000Z		24	{'neg': 0.118, 'neu': 0.802, 'pos': 0.08, 'compound': -0.25}	-0.25	Negative	['well,', 'if', 'there', 'are', 'flaws', 'in', 'the', 'a', 'level', 'algorithm,', 'it�ll', 'be', 'even', 'worse', 'when', 'there', 'are', '200', 'students', 'in', 'an', 'exam', 'cohort.']	fear
436	1.29469E+18	2020-08-15T17:25:32.000Z		50	{'neg': 0.126, 'neu': 0.771, 'pos': 0.103, 'compound': -0.0516}	-0.0516	Negative	['once', 'a', 'case', 'is', 'proven', 'and', 'the', 'error', 'established,', 'the', 'awards', 'bodies', 'are', 'obliged', 'by', 'condition', 'l1.4', 'of', 'the', 'ofqual', 'handbook', 'to', 'rectify', 'the', 'mistake', 'across', 'all', 'entrants', 'potentially', 'affected.', 'in', 'reality', 'this', 'will', 'mean', 'ditching', 'the', 'algorithm', 'grades', 'and', 'reverting', 'to', 'cags', 'like'…	negative
437	1.29469E+18	2020-08-15T17:24:02.000Z		42	{'neg': 0.193, 'neu': 0.807, 'pos': 0.0, 'compound': -0.8519}	-0.8519	Negative	['lots', 'of', 'take', 'of', 'universities', 'taking', 'teacher', 'predictions.', 'this', 'is', 'decent', 'but', 'papers', 'over', 'the', 'cracks.', 'many', 'kids', 'will', 'not', 'go', 'to', 'uni,', 'but', 'will', 'offer', 'lower', 'grade', 'a', 'levels', 'on', 'their', 'cvs.', 'forget', 'the', 'unfair', 'algorithm', 'and', 'go', 'with', 'teacher', 'assessments.']	positive
438	1.29469E+18	2020-08-15T17:22:14.000Z		29	{'neg': 0.061, 'neu': 0.871, 'pos': 0.068, 'compound': 0.0516}	0.0516	Positive	['if', 'you', 'have', 'been', 'affected', 'by', 'the', 'a', 'level', 'algorithm', 'it�s', 'important', 'to', 'know', 'your', 'rights.', 'this', 'article', 'outlines', 'the', 'criteria', 'needed', 'to', 'appeal', 'https://t.co/pv1wobxjli']	trust
439	1.29469E+18	2020-08-15T17:21:33.000Z		50	{'neg': 0.079, 'neu': 0.844, 'pos': 0.077, 'compound': -0.0258}	-0.0258	Neutral	['i', 'was', 'a', '"high', 'achieving', 'outlier"', 'at', 'a', 'state', 'school', 'once.', 'had', 'i', 'been', 'taking', 'my', 'a', 'levels', 'this', 'year,', 'my', 'future', 'would', 'have', 'been', 'changed', 'by', 'this', 'algorithm.', 'this', 'year,', 'this', 'system,', 'is', 'devastating', '-', 'my', 'heart', 'goes', 'out', 'to', 'all', 'students', 'who', 'have', 'been', 'downgraded.', 'http…	trust
440	1.29469E+18	2020-08-15T17:20:17.000Z		24	{'neg': 0.0, 'neu': 1.0, 'pos': 0.0, 'compound': 0.0}	0	Neutral	['and', "it'll", 'be', 'repeated', 'next', 'week', 'on', 'gcses', 'too', 'potentially', 'limiting', 'people', 'moving', 'into', 'chosen', 'a', 'levels,', 'if', 'that', 'algorithm', "doesn't", 'change.']	fear
441	1.29469E+18	2020-08-15T17:20:04.000Z		15	{'neg': 0.269, 'neu': 0.582, 'pos': 0.149, 'compound': -0.2173}	-0.2173	Negative	['no', "i'm", 'sure', 'the', 'algorithm', "isn't", '100%', 'accurate', 'either.', "what's", 'the', 'solution?']	positive
442	1.29468E+18	2020-08-15T17:18:42.000Z		18	{'neg': 0.0, 'neu': 1.0, 'pos': 0.0, 'compound': 0.0}	0	Neutral	['so', 'an', 'algorithm', 'is', 'more', '�correct�?', 'the', 'algorithm', 'used', 'predicted', 'previous', 'years�', 'results', 'only', '60%', 'of', 'the', 'time.']	anticipation
443	1.29468E+18	2020-08-15T17:18:08.000Z		17	{'neg': 0.0, 'neu': 1.0, 'pos': 0.0, 'compound': 0.0}	0	Neutral	['guardian', '/', 'observer', 'politics;', '"', 'the', 'a-level', 'algorithm', 'meltdown', '�', 'cartoon', '"', '??', 'https://t.co/rz0xdagnnm', 'https://t.co/bircp48gq8']	anger
444	1.29468E+18	2020-08-15T17:18:08.000Z		17	{'neg': 0.0, 'neu': 1.0, 'pos': 0.0, 'compound': 0.0}	0	Neutral	['guardian', '/', 'observer', 'politics;', '"', 'the', 'a-level', 'algorithm', 'meltdown', '�', 'cartoon', '"', '??', 'https://t.co/rz0xdagnnm', 'https://t.co/bircp48gq8']	anger
445	1.29468E+18	2020-08-15T17:17:54.000Z		43	{'neg': 0.064, 'neu': 0.872, 'pos': 0.064, 'compound': 0.0}	0	Neutral	['the', 'government', 'must', 'address', '�inexplicable', 'variations�', 'in', 'sixth', 'form', 'colleges�', 'a-level', 'results', 'schools', 'week', '&lt;', 'as', 'the', 'ofqual', 'algorithm', 'favours', 'small', 'cohorts', 'in', 'private', 'sector,', 'it', 'must', 'equally', 'disadvantage', 'the', 'large', 'cohorts', 'of', 'vith', 'form', 'colleges', 'for', 'the', '�', 'https://t.co/fyurjevyca']	negative
446	1.29468E+18	2020-08-15T17:17:54.000Z		43	{'neg': 0.064, 'neu': 0.872, 'pos': 0.064, 'compound': 0.0}	0	Neutral	['the', 'government', 'must', 'address', '�inexplicable', 'variations�', 'in', 'sixth', 'form', 'colleges�', 'a-level', 'results', 'schools', 'week', '&lt;', 'as', 'the', 'ofqual', 'algorithm', 'favours', 'small', 'cohorts', 'in', 'private', 'sector,', 'it', 'must', 'equally', 'disadvantage', 'the', 'large', 'cohorts', 'of', 'vith', 'form', 'colleges', 'for', 'the', '�', 'https://t.co/fyurjevyca']	negative
447	1.29468E+18	2020-08-15T17:17:40.000Z		28	{'neg': 0.0, 'neu': 1.0, 'pos': 0.0, 'compound': 0.0}	0	Neutral	['this', 'may', 'bear', 'out', 'why', 'a', 'student', 'got', 'an', 'a*', 'in', 'further', 'maths', 'but', 'only', 'an', 'a', 'in', 'maths', 'in', 'this', 'article', 'https://t.co/iydgd0cawh', '2/3']	fear
448	1.29468E+18	2020-08-15T17:17:17.000Z		47	{'neg': 0.041, 'neu': 0.803, 'pos': 0.156, 'compound': 0.7311}	0.7311	Positive	['well', 'the', 'algorithm', 'was', 'put', 'together', 'by', 'ofqual', 'not', 'the', 'dfe.', 'ofqual', 'is', 'a', 'none', 'ministerial', 'gov', 'department.', 'it', 'answers', 'to', 'parliament', 'not', 'the', 'government.', 'i', 'think', 'suggesting', 'it', 'was', 'deliberate', 'is', 'a', 'conspiracy', 'theory', 'too', 'far.', 'but', 'yes,', 'i', 'agree', 'they', 'should', 'go', 'for', 'teacher'…	trust
449	1.29468E+18	2020-08-15T17:17:15.000Z		46	{'neg': 0.031, 'neu': 0.969, 'pos': 0.0, 'compound': -0.1179}	-0.1179	Negative	['will', 'ofqual', 'put', 'up', 'the', 'person', 'who', 'wrote', 'the', 'a', 'level', 'algorithm', 'in', 'front', 'of', 'the', 'education', 'select', 'committee?', 'one', 'question', 'to', 'answer:', 'was', 'the', 'calculation', 'really', 'left', 'until', 'day', 'before', 'the', 'results', 'were', 'announced,', 'thereby', 'preventing', 'an', 'exception', 'report', 'being', 'run', '&amp;', 'remedi…	positive
450	1.29468E+18	2020-08-15T17:17:15.000Z		46	{'neg': 0.031, 'neu': 0.969, 'pos': 0.0, 'compound': -0.1179}	-0.1179	Negative	['will', 'ofqual', 'put', 'up', 'the', 'person', 'who', 'wrote', 'the', 'a', 'level', 'algorithm', 'in', 'front', 'of', 'the', 'education', 'select', 'committee?', 'one', 'question', 'to', 'answer:', 'was', 'the', 'calculation', 'really', 'left', 'until', 'day', 'before', 'the', 'results', 'were', 'announced,', 'thereby', 'preventing', 'an', 'exception', 'report', 'being', 'run', '&amp;', 'remedi…	positive
451	1.29468E+18	2020-08-15T17:16:49.000Z		48	{'neg': 0.0, 'neu': 0.922, 'pos': 0.078, 'compound': 0.4404}	0.4404	Positive	['matt', 'frei', 'just', 'interviewed', 'professor', 'who', 'knew', 'a', 'thing', 'or', 'two', 'about', 'algorithms', '.', 'seemingly', 'he�s', 'now', 'got', 'the', '300', 'page', 'doc', 'which', 'sets', 'out', 'the', 'algorithm', 'for', 'the', 'a', 'levels', '.', 'he', 'says', 'he�s', 'just', 'getting', 'into', 'it', '.', 'please', 'invite', 'him', 'back', 'when', 'he�s', 'cracked', 'it']	trust
452	1.29468E+18	2020-08-15T17:16:47.000Z		28	{'neg': 0.0, 'neu': 0.936, 'pos': 0.064, 'compound': 0.128}	0.128	Positive	['is', 'the', 'a', 'level', 'algorithm', 'legal?', 'the', 'information', 'commissioner�s', 'office�s', 'advice', 'on', 'using', 'algorithms', 'for', 'decision', 'making', 'suggests', 'it', 'may', 'not', 'be', 'https://t.co/plk7weyshz']	trust
453	1.29468E+18	2020-08-15T17:16:23.000Z		9	{'neg': 0.0, 'neu': 1.0, 'pos': 0.0, 'compound': 0.0}	0	Neutral	['who', 'knows....i', 'thought', 'the', 'algorithm', 'was', 'ofqual�s']	anticipation
454	1.29468E+18	2020-08-15T17:15:46.000Z		10	{'neg': 0.0, 'neu': 1.0, 'pos': 0.0, 'compound': 0.0}	0	Neutral	['the', 'a-level', 'algorithm', 'meltdown', '�', 'cartoon', 'https://t.co/b9e1rmrjy2']	negative
455	1.29468E+18	2020-08-15T17:15:46.000Z		10	{'neg': 0.0, 'neu': 1.0, 'pos': 0.0, 'compound': 0.0}	0	Neutral	['the', 'a-level', 'algorithm', 'meltdown', '�', 'cartoon', 'https://t.co/b9e1rmrjy2']	negative
456	1.29468E+18	2020-08-15T17:15:12.000Z		50	{'neg': 0.03, 'neu': 0.858, 'pos': 0.112, 'compound': 0.6527}	0.6527	Positive	['i', 'did', 'my', 'gcses', 'and', 'a-levels', 'in', 'the', 'uk', 'before', 'moving', 'to', 'the', 'usa.', 'it', 'would', 'have', 'been', 'devasting', 'to', 'put', 'in', 'all', 'that', 'work', 'and', 'then', 'have', 'an', 'algorithm', 'be', 'so', 'far', 'off.', 'sorry', 'you�re', 'dealing', 'with', 'this', 'as', 'a', 'family', 'and', 'good', 'luck', 'sorting', 'through', 'things.']	surprise
457	1.29468E+18	2020-08-15T17:14:25.000Z		9	{'neg': 0.259, 'neu': 0.741, 'pos': 0.0, 'compound': -0.4215}	-0.4215	Negative	['the', 'ultimate', 'responsibility', 'lies', 'with', 'ofqual', 'and', 'their', 'algorithm.']	sadness
458	1.29468E+18	2020-08-15T17:14:21.000Z		36	{'neg': 0.078, 'neu': 0.841, 'pos': 0.081, 'compound': 0.0258}	0.0258	Neutral	['i', 'don�t', 'think', 'it�s', 'the', 'school�s', 'fault', '-', 'they', 'have', 'small', 'classes', 'and', 'offer', 'exotic', 'a', 'levels', 'and', 'both', 'of', 'those', 'factors', 'are', 'favoured', 'by', 'the', 'algorithm.', 'and', 'now,', 'this:', 'https://t.co/iuzqrgo8yn']	positive
459	1.29468E+18	2020-08-15T17:14:12.000Z		33	{'neg': 0.094, 'neu': 0.779, 'pos': 0.127, 'compound': 0.0708}	0.0708	Positive	['please', 'ensure', 'you', 'include', 'the', '50%', 'more', 'time', '(6', 'lessons', 'instead', 'of', '4)', 'my', 'pupils', 'spent', 'doing', 'science', 'this', 'year', 'compared', 'to', 'last', 'year', '#algorithm', '#knowthefacts', '#examshambles', '#gcse2020', 'do', 'not', 'get', 'this', 'wrong']	negative
460	1.29468E+18	2020-08-15T17:13:56.000Z		41	{'neg': 0.0, 'neu': 0.837, 'pos': 0.163, 'compound': 0.765}	0.765	Positive	['a-levels', 'row:', 'oxford', 'college', 'to', 'honour', 'all', 'offers', 'despite', 'results', '�morally', 'the', 'right', 'thing', 'to', 'do�', 'let', 'that', 'sink', 'in', 'for', 'a', 'moment.', 'because', 'it', 'is', 'a', 'much', 'better', 'basis', 'for', 'decision-making', 'than', 'an', 'algorithm.', 'https://t.co/up8tlbtenn']	anger
461	1.29468E+18	2020-08-15T17:13:56.000Z		41	{'neg': 0.0, 'neu': 0.837, 'pos': 0.163, 'compound': 0.765}	0.765	Positive	['a-levels', 'row:', 'oxford', 'college', 'to', 'honour', 'all', 'offers', 'despite', 'results', '�morally', 'the', 'right', 'thing', 'to', 'do�', 'let', 'that', 'sink', 'in', 'for', 'a', 'moment.', 'because', 'it', 'is', 'a', 'much', 'better', 'basis', 'for', 'decision-making', 'than', 'an', 'algorithm.', 'https://t.co/up8tlbtenn']	anger
462	1.29468E+18	2020-08-15T17:13:42.000Z		9	{'neg': 0.0, 'neu': 1.0, 'pos': 0.0, 'compound': 0.0}	0	Neutral	['the', 'ofqual', 'algorithm', 'should', 'simply', 'be', 'classified', 'as', 'malware...']	No emotion
463	1.29468E+18	2020-08-15T17:13:24.000Z		50	{'neg': 0.0, 'neu': 0.951, 'pos': 0.049, 'compound': 0.3182}	0.3182	Positive	["i've", 'just', 'had', 'someone', 'trying', 'to', 'explain', 'to', 'my', 'that', 'the', 'a', 'level', 'algorithm', "isn't", 'in', 'some', 'way', 'favouring', 'private', 'schools.', 'his', 'son', 'only', 'had', 'a', 'downgrade', 'by', 'one', 'grade', 'and', 'got', 'into', 'his', 'first', 'choice', 'university.', 'when', 'it', "doesn't", 'affect', 'you,', 'you', "don't", 'see', 'things.']	positive
464	1.29468E+18	2020-08-15T17:12:26.000Z		54	{'neg': 0.0, 'neu': 0.959, 'pos': 0.041, 'compound': 0.296}	0.296	Positive	['i', 'spoke', 'at', 'length', 'to', 'the', 'ico', 'about', 'this', 'last', 'week.', 'the', 'human', 'involvement', 'has', 'to', 'come', 'after', 'the', 'automated', 'decision', 'which', 'in', 'the', 'case', 'of', 'the', 'ofqual', 'algorithm', 'it', "didn't", 'due', 'to', 'the', 'ai', 'creating', 'the', 'grades.', 'article', '22', 'gives', 'a', 'data', 'subject', 'the', 'right', 'to', 'human', 'r…	negative
465	1.29468E+18	2020-08-15T17:11:33.000Z		14	{'neg': 0.0, 'neu': 1.0, 'pos': 0.0, 'compound': 0.0}	0	Neutral	['the', 'a-level', 'algorithm', 'meltdown', '�', 'cartoon', 'https://t.co/ulizbghnw8', 'https://t.co/n4xoybb1cg']	negative
466	1.29468E+18	2020-08-15T17:11:33.000Z		14	{'neg': 0.0, 'neu': 1.0, 'pos': 0.0, 'compound': 0.0}	0	Neutral	['the', 'a-level', 'algorithm', 'meltdown', '�', 'cartoon', 'https://t.co/ulizbghnw8', 'https://t.co/n4xoybb1cg']	negative
467	1.29468E+18	2020-08-15T17:10:19.000Z		42	{'neg': 0.0, 'neu': 0.915, 'pos': 0.085, 'compound': 0.5499}	0.5499	Positive	['they', 'must', 'have', 'interviewed,', 'seen', 'the', "candidate's", 'gcse', 'results,', 'but', 'nevertheless', 'put', 'aside', 'their', 'own', 'judgement', 'and', 'the', "school's", 'judgement', 'in', 'order', 'to', 'treat', 'a', 'grade', 'delivered', 'by', 'an', 'algorithm', 'as', 'if', 'it', 'were', 'an', 'actual', 'a-level', 'exam', 'result.']	positive
468	1.29468E+18	2020-08-15T17:09:41.000Z		6	{'neg': 0.0, 'neu': 0.417, 'pos': 0.583, 'compound': 0.4215}	0.4215	Positive	['inspiring', 'stuff', 'https://t.co/rupkc34fsg']	No emotion
469	1.29468E+18	2020-08-15T17:08:59.000Z		15	{'neg': 0.242, 'neu': 0.758, 'pos': 0.0, 'compound': -0.4939}	-0.4939	Negative	["'punishment", 'by', "statistics':", 'the', 'father', 'who', 'foresaw', 'a-level', 'algorithm', 'flaws', 'https://t.co/6vgt1djh7q']	trust
470	1.29468E+18	2020-08-15T17:08:59.000Z		15	{'neg': 0.242, 'neu': 0.758, 'pos': 0.0, 'compound': -0.4939}	-0.4939	Negative	["'punishment", 'by', "statistics':", 'the', 'father', 'who', 'foresaw', 'a-level', 'algorithm', 'flaws', 'https://t.co/6vgt1djh7q']	trust
471	1.29468E+18	2020-08-15T17:07:50.000Z		50	{'neg': 0.207, 'neu': 0.752, 'pos': 0.041, 'compound': -0.8316}	-0.8316	Negative	['if', 'you', 'haven�t', 'been', 'following', 'the', 'disaster', 'in', 'uk,', 'read', 'this', 'article.', 'it', 'will', 'be', 'the', 'subject', 'of', 'much', 'discussion.', 'for', 'now,', 'it�s', 'just', 'messed', 'up', 'the', 'future', 'prospects', 'of', 'many', 'students,', 'unfairly', 'those', 'who', 'are', 'low', 'income.', 'alarm', 'bells', 'for', 'an', 'analytic', 'society.', 'https://t.co/…	negative
472	1.29468E+18	2020-08-15T17:07:17.000Z		51	{'neg': 0.199, 'neu': 0.685, 'pos': 0.115, 'compound': -0.7198}	-0.7198	Negative	['if', 'they', 'change', 'whatever', 'god', 'awful', 'algorithm', 'decided', 'small', 'classes/schools', 'mean', 'better', 'results(or', 'whatever', 'it', 'was', '??)', 'it', 'would', 'be', 'an', 'admission', 'of', 'failure', 'with', 'a', 'levels', 'and', 'allow', 'a', "school's", 'gcse', 'and', 'a', 'results', 'to', 'be', 'compared.', 'they', "don't", 'care', 'and', 'they', 'dont', 'care', 'that…	fear
473	1.29468E+18	2020-08-15T17:07:00.000Z		24	{'neg': 0.0, 'neu': 1.0, 'pos': 0.0, 'compound': 0.0}	0	Neutral	['rss', 'has', 'sent', 'a', 'letter', 'to', 'the', 'office', 'for', 'statistics', 'regulation', 'urging', 'it', 'to', 'investigate', 'the', 'algorithm', 'used', 'by', 'ofqual.', 'https://t.co/60e55nnri9']	positive
474	1.29468E+18	2020-08-15T17:07:00.000Z		24	{'neg': 0.0, 'neu': 1.0, 'pos': 0.0, 'compound': 0.0}	0	Neutral	['rss', 'has', 'sent', 'a', 'letter', 'to', 'the', 'office', 'for', 'statistics', 'regulation', 'urging', 'it', 'to', 'investigate', 'the', 'algorithm', 'used', 'by', 'ofqual.', 'https://t.co/60e55nnri9']	positive
475	1.29468E+18	2020-08-15T17:05:33.000Z		41	{'neg': 0.06, 'neu': 0.94, 'pos': 0.0, 'compound': -0.3612}	-0.3612	Negative	['fighting', 'stigma', ':', 'coronavirus', 'news', '-', 'live:', 'thousands', 'in', 'pre-dawn', 'scramble', 'to', 'beat', 'france', 'quarantine', 'as', 'bowling', '...:', 'it', 'comes', 'after', 'exam', 'regulator', 'ofqual', 'marked', 'down', '39', 'per', 'cent', 'of', "teachers'", 'assessed', 'grades', 'in', 'england', 'using', 'a', 'standardising', 'algorithm�', 'https://t.co/tmpbn99o8x']	fear
476	1.29468E+18	2020-08-15T17:05:29.000Z		19	{'neg': 0.198, 'neu': 0.802, 'pos': 0.0, 'compound': -0.4939}	-0.4939	Negative	["'punishment", 'by', "statistics':", 'the', 'father', 'who', 'foresaw', 'a-level', 'algorithm', 'flaws', 'a-levels', 'the', 'guardian', 'https://t.co/aksifc2nxz']	trust
477	1.29468E+18	2020-08-15T17:05:29.000Z		19	{'neg': 0.198, 'neu': 0.802, 'pos': 0.0, 'compound': -0.4939}	-0.4939	Negative	["'punishment", 'by', "statistics':", 'the', 'father', 'who', 'foresaw', 'a-level', 'algorithm', 'flaws', 'a-levels', 'the', 'guardian', 'https://t.co/aksifc2nxz']	trust
478	1.29468E+18	2020-08-15T17:05:29.000Z		19	{'neg': 0.198, 'neu': 0.802, 'pos': 0.0, 'compound': -0.4939}	-0.4939	Negative	["'punishment", 'by', "statistics':", 'the', 'father', 'who', 'foresaw', 'a-level', 'algorithm', 'flaws', 'a-levels', 'the', 'guardian', 'https://t.co/aksifc2nxz']	trust
479	1.29468E+18	2020-08-15T17:04:17.000Z		20	{'neg': 0.186, 'neu': 0.619, 'pos': 0.195, 'compound': 0.296}	0.296	Positive	['great', 'thread', 'for', 'understanding', 'the', 'british', 'a-levels', 'mess', 'in', 'particular', 'and', 'algorithm', 'bias', 'in', 'general.', 'https://t.co/3cwk6ivsf2']	trust
480	1.29468E+18	2020-08-15T17:04:03.000Z		48	{'neg': 0.051, 'neu': 0.949, 'pos': 0.0, 'compound': -0.3612}	-0.3612	Negative	['although', 'it', 'was', 'ofqual', 'who', 'came', 'up', 'with', 'the', 'algorithm', 'you', 'can', 'do', 'something', 'to', 'change', 'the', 'situation', 'with', 'a', 'levels.', 'scotland', 'have', 'gone', 'with', 'the', 'teacher', 'grades', 'because', 'it', "doesn't", 'discriminate', 'against', 'pupils', 'in', 'the', 'poorer', 'areas.', 'you', 'have', 'to', 'do', 'the', 'same', 'now', '-', 'only…	positive
481	1.29468E+18	2020-08-15T17:04:03.000Z		48	{'neg': 0.051, 'neu': 0.949, 'pos': 0.0, 'compound': -0.3612}	-0.3612	Negative	['although', 'it', 'was', 'ofqual', 'who', 'came', 'up', 'with', 'the', 'algorithm', 'you', 'can', 'do', 'something', 'to', 'change', 'the', 'situation', 'with', 'a', 'levels.', 'scotland', 'have', 'gone', 'with', 'the', 'teacher', 'grades', 'because', 'it', "doesn't", 'discriminate', 'against', 'pupils', 'in', 'the', 'poorer', 'areas.', 'you', 'have', 'to', 'do', 'the', 'same', 'now', '-', 'only…	positive
482	1.29468E+18	2020-08-15T17:03:42.000Z		51	{'neg': 0.146, 'neu': 0.775, 'pos': 0.079, 'compound': -0.5719}	-0.5719	Negative	['that', 'is', 'awful.', "i'm", 'from', 'an', 'industrial', 'town', 'and', 'like', 'your', 'sister', 'got', 'straight', "a's", 'in', 'the', 'mocks', 'and', 'followed', 'that', 'up', 'in', 'the', 'exam', 'because', 'i', 'never', 'worked', 'harder', 'for', 'anything.', 'had', 'i', 'been', 'taken', 'a-levels', 'this', 'year', 'i', 'would', 'have', 'been', 'a', 'victim', 'of', 'the', 'algorithm.']	fear
483	1.29468E+18	2020-08-15T17:03:34.000Z		10	{'neg': 0.0, 'neu': 1.0, 'pos': 0.0, 'compound': 0.0}	0	Neutral	['the', 'a-level', 'algorithm', 'meltdown', '�', 'cartoon', 'https://t.co/2tj3hokojs']	negative
484	1.29468E+18	2020-08-15T17:03:34.000Z		10	{'neg': 0.0, 'neu': 1.0, 'pos': 0.0, 'compound': 0.0}	0	Neutral	['the', 'a-level', 'algorithm', 'meltdown', '�', 'cartoon', 'https://t.co/2tj3hokojs']	negative
485	1.29468E+18	2020-08-15T17:02:23.000Z		43	{'neg': 0.252, 'neu': 0.694, 'pos': 0.054, 'compound': -0.9224}	-0.9224	Negative	['as', 'a', 'former', 'student,', 'and', 'current', 'a-level', 'teacher', 'in', 'a', 'school', 'within', 'an', 'under-resourced', 'community,', 'i', 'see', 'the', 'huge', 'challenge', 'faced', 'by', 'he', 'institutions', 'but', 'more', 'must', 'be', 'done:', 'fury', 'alone', 'not', 'enough.', 'this', 'algorithm', 'is', 'divisive,', 'destructive', 'and', 'lacks', 'humanity.']	fear
486	1.29468E+18	2020-08-15T17:00:56.000Z		36	{'neg': 0.059, 'neu': 0.878, 'pos': 0.064, 'compound': 0.0516}	0.0516	Positive	["that's", 'because...', 'again', 'this', 'is', 'ofqual...', 'that', 'teacher', 'assessments,', 'the', 'centre', 'assessed', 'grade,', 'was', 'reduced', 'in', 'value', 'in', 'the', 'algorithm', 'because...', 'teachers', 'were', 'shown', 'to', 'be', 'less', 'able', 'to', 'predict', 'performance', 'in', 'lower', 'socioeconomic', 'areas.']	trust
487	1.29468E+18	2020-08-15T16:59:45.000Z		46	{'neg': 0.071, 'neu': 0.876, 'pos': 0.053, 'compound': -0.2263}	-0.2263	Negative	['what', 'does', 'not', 'exist', 'is', 'a', 'clear', '"private', 'school', '=', 'bad"', 'algorithm.', 'many', 'private', 'schools', 'had', 'downgrades', 'too', 'especially', 'large', 'ones.', "that's", 'been', 'shown.', 'what', 'has', 'also', 'been', 'shown', 'is', 'that', '*grade', 'inflation*', 'has', 'been', 'shown', 'to', 'be', 'higher', 'in', 'private', 'schools.', "that's", 'ofqual', 'data.…	fear
488	1.29468E+18	2020-08-15T16:57:43.000Z		44	{'neg': 0.048, 'neu': 0.821, 'pos': 0.132, 'compound': 0.4404}	0.4404	Positive	['tbh', 'i', 'suspect', 'the', 'ofqual', 'algorithm', 'wasn�t', 'property', 'tested', 'or', 'critiqued.', 'like', 'the', 'phe', 'bureaucracy,', 'i', 'have', 'a', 'feeling', 'it', 'is', 'amateurish.', 'educational', 'testing', 'is', 'very', 'complex', 'and', 'i', 'don�t', 'think', 'the', 'uk', 'does', 'it', 'well', 'compared', 'to', 'the', 'usa', 'for', 'example.']	trust
489	1.29468E+18	2020-08-15T16:55:53.000Z		28	{'neg': 0.102, 'neu': 0.738, 'pos': 0.16, 'compound': 0.2263}	0.2263	Positive	['what', 'i', "don't", 'understand', 'is', 'the', 'algorithm', 'they', 'used', 'was', 'clearly', 'going', 'to', 'throw', 'up', 'unfairness', 'like', 'this.', 'complete', 'failure', 'of', 'common', 'sense', 'in', 'ofqual', 'and', 'government.']	negative
490	1.29468E+18	2020-08-15T16:55:51.000Z		16	{'neg': 0.0, 'neu': 0.864, 'pos': 0.136, 'compound': 0.296}	0.296	Positive	['daily', 'telegraph', 'article', 'today', 'headlined', '"a-level', 'grade', 'algorithm', 'inaccurate', 'admits', 'ofqual.�', 'just', 'think', 'about', 'that']	negative
491	1.29468E+18	2020-08-15T16:55:51.000Z		16	{'neg': 0.0, 'neu': 0.864, 'pos': 0.136, 'compound': 0.296}	0.296	Positive	['daily', 'telegraph', 'article', 'today', 'headlined', '"a-level', 'grade', 'algorithm', 'inaccurate', 'admits', 'ofqual.�', 'just', 'think', 'about', 'that']	negative
492	1.29468E+18	2020-08-15T16:54:53.000Z		15	{'neg': 0.0, 'neu': 0.847, 'pos': 0.153, 'compound': 0.2023}	0.2023	Positive	['important', 'thread', 'on', 'the', 'working', 'of', 'the', 'ofqual', 'a-level', 'algorithm.', 'https://t.co/vrxmwdujts']	positive
493	1.29468E+18	2020-08-15T16:54:53.000Z		15	{'neg': 0.0, 'neu': 0.847, 'pos': 0.153, 'compound': 0.2023}	0.2023	Positive	['important', 'thread', 'on', 'the', 'working', 'of', 'the', 'ofqual', 'a-level', 'algorithm.', 'https://t.co/vrxmwdujts']	positive
494	1.29468E+18	2020-08-15T16:51:51.000Z		15	{'neg': 0.242, 'neu': 0.758, 'pos': 0.0, 'compound': -0.4939}	-0.4939	Negative	["'punishment", 'by', "statistics':", 'the', 'father', 'who', 'foresaw', 'a-level', 'algorithm', 'flaws', 'https://t.co/rif6prgsbj']	trust
495	1.29468E+18	2020-08-15T16:51:51.000Z		15	{'neg': 0.242, 'neu': 0.758, 'pos': 0.0, 'compound': -0.4939}	-0.4939	Negative	["'punishment", 'by', "statistics':", 'the', 'father', 'who', 'foresaw', 'a-level', 'algorithm', 'flaws', 'https://t.co/rif6prgsbj']	trust
496	1.29468E+18	2020-08-15T16:51:46.000Z		24	{'neg': 0.0, 'neu': 0.887, 'pos': 0.113, 'compound': 0.4215}	0.4215	Positive	['because', 'it�s', 'true', '&amp;', 'states', 'the', 'facts', 'accurately-', 'unlike', 'the', 'twits', 'on', 'twitter.', 'have', 'you', 'even', 'read', 'the', 'ofqual', 'report', 'on', 'their', 'algorithm?']	trust
497	1.29468E+18	2020-08-15T16:51:11.000Z		33	{'neg': 0.143, 'neu': 0.688, 'pos': 0.169, 'compound': 0.2392}	0.2392	Positive	['i', 'cannot', 'believe', 'how', 'unfair', 'this', 'system', 'is.', "it's", 'blatantly', 'biased', 'against', 'the', 'poor', 'and', 'for', 'the', 'rich.', 'bbc', 'news', '-', 'why', 'did', 'the', 'a-level', 'algorithm', 'say', 'no?', 'https://t.co/swazthryrn']	negative
498	1.29468E+18	2020-08-15T16:49:29.000Z		41	{'neg': 0.0, 'neu': 0.825, 'pos': 0.175, 'compound': 0.7351}	0.7351	Positive	['schools', 'minister', 'nick', 'gibb', 'has', 'just', 'demonstrated', 'next', 'weeks', 'a-level', 'results', 'appeals', 'process.', 'he', 'was', 'quoted', 'as', 'saying', '"just', 'like', 'the', 'grades', 'moderation', 'algorithm', 'we', 'used,', 'the', 'appeals', 'process', 'will', 'be', 'robust', 'and', 'fair".', '#examshambles', '#alevels2020', 'https://t.co/coktijxwiw']	positive
499	1.29468E+18	2020-08-15T16:49:24.000Z		37	{'neg': 0.0, 'neu': 0.873, 'pos': 0.127, 'compound': 0.5859}	0.5859	Positive	['for', 'clarity', 'i�m', 'referencing', 'the', 'fact', 'ucl', 'has', 'enabled', 'an', 'environment', 'where', 'ofqual�s', 'algorithm', 'was', 'able', 'to', 'come', 'into', 'creation', 'due', 'to', 'the', 'impact', 'of', 'eugenics', 'research', 'and', 'content', 'on', 'society', 'and', 'those', 'in', 'power.']	trust
500	1.29468E+18	2020-08-15T16:48:57.000Z		9	{'neg': 0.0, 'neu': 1.0, 'pos': 0.0, 'compound': 0.0}	0	Neutral	['the', 'same', 'algorithm', 'that', 'sorted', 'the', 'a-level', 'results.']	No emotion
501	1.29468E+18	2020-08-15T16:48:27.000Z		40	{'neg': 0.186, 'neu': 0.655, 'pos': 0.159, 'compound': -0.3167}	-0.3167	Negative	['the', 'a', 'level', 'algorithm', 'has', 'failed', 'to', 'deliver', 'a', 'fair', 'solution', 'for', 'all.', 'students', 'deserve', 'better', 'and', 'universities', 'have', 'also', 'been', 'left', 'in', 'a', 'very', 'difficult', 'position.', 'this', 'article', 'takes', 'a', 'look', 'at', 'the', 'wider', 'problem', 'https://t.co/lsmlfnzqqp']	positive
502	1.29468E+18	2020-08-15T16:47:49.000Z		33	{'neg': 0.0, 'neu': 1.0, 'pos': 0.0, 'compound': 0.0}	0	Neutral	['absolutely', 'disgraceful', 'what�s', 'happened', 'with', 'the', 'a-level', 'algorithm', 'entrenching', 'class', 'divide.', 'sign', 'here', 'for', 'review.', 'petition:', 'review', 'the', 'decision', 'to', 'use', 'previous', 'data', 'to', 'calculate', 'exam', 'grades', 'https://t.co/vfemunfzrj']	anger
503	1.29468E+18	2020-08-15T16:47:10.000Z		50	{'neg': 0.115, 'neu': 0.721, 'pos': 0.164, 'compound': 0.4019}	0.4019	Positive	['i�m', 'afraid', 'i', 'don�t', 'agree.', 'a.', 'is', 'independent', 'body', 'which', 'consulted', 'widely', '&amp;', 'came', 'up', 'with', 'best', 'available', 'algorithm.', 'it�s', 'dishonest', 'to', 'call', 'it', '�the', 'government�s', 'algorithm�.', 'b.', 'giving', 'places', 'to', 'people', 'who', 'didn�t', 'make', 'grades', 'means', 'refusing', 'places', 'to', 'some', 'who', 'did.', '(trini…	positive
504	1.29468E+18	2020-08-15T16:46:41.000Z		32	{'neg': 0.0, 'neu': 1.0, 'pos': 0.0, 'compound': 0.0}	0	Neutral	['#alevelresults', '*', '"ofqual�s', 'algorithm', 'doesn�t', 'really', 'grade', 'the', 'student�it', 'grades', 'the', 'school."', '"for', 'larger', 'schools,', 'teachers�', 'predicted', 'grades', 'don�t', 'count', 'at', 'all...."', '*', 'etc,', 'et', 'al', '*', '.', '.', 'https://t.co/z5xmyb63td']	trust
505	1.29468E+18	2020-08-15T16:44:59.000Z		15	{'neg': 0.242, 'neu': 0.758, 'pos': 0.0, 'compound': -0.4939}	-0.4939	Negative	["'punishment", 'by', "statistics':", 'the', 'father', 'who', 'foresaw', 'a-level', 'algorithm', 'flaws', 'https://t.co/grvd8r3di8']	trust
506	1.29468E+18	2020-08-15T16:44:59.000Z		15	{'neg': 0.242, 'neu': 0.758, 'pos': 0.0, 'compound': -0.4939}	-0.4939	Negative	["'punishment", 'by', "statistics':", 'the', 'father', 'who', 'foresaw', 'a-level', 'algorithm', 'flaws', 'https://t.co/grvd8r3di8']	trust
507	1.29468E+18	2020-08-15T16:44:45.000Z		25	{'neg': 0.0, 'neu': 0.693, 'pos': 0.307, 'compound': 0.7506}	0.7506	Positive	['people', 'that', 'call', 'this', "year's", 'a-level', 'algorithm', 'grading', 'system', 'fair', 'just', 'because', 'their', 'children', 'got', 'good', 'grades', 'give', 'me', "'all", 'lives', "matter'", 'energy']	trust
508	1.29468E+18	2020-08-15T16:43:31.000Z		42	{'neg': 0.0, 'neu': 0.935, 'pos': 0.065, 'compound': 0.4019}	0.4019	Positive	['how', 'come', 'a', 'predicted', 'b', 'grade', 'can', 'be', 'downgraded', 'to', 'a', 'u', 'grade?', 'because', "ofqual's", 'algorithm', 'is', 'little', 'different', 'to', 'the', '"law', 'of', 'averages".', 'the', 'oldest', 'howler', 'in', 'the', 'book', 'of', 'probability.', "it's", 'definitely', 'an', 'f', 'for', 'ofqual', 'and', 'gavin.']	trust
509	1.29468E+18	2020-08-15T16:43:00.000Z		19	{'neg': 0.179, 'neu': 0.821, 'pos': 0.0, 'compound': -0.5423}	-0.5423	Negative	['if', 'you', 'think', 'ofqual�s', 'a-level', 'algorithm', 'is', 'bad,', 'wait', 'till', 'you', 'see', 'how', 'university', 'rankings', 'are', 'made�']	negative
510	1.29468E+18	2020-08-15T16:43:00.000Z		19	{'neg': 0.179, 'neu': 0.821, 'pos': 0.0, 'compound': -0.5423}	-0.5423	Negative	['if', 'you', 'think', 'ofqual�s', 'a-level', 'algorithm', 'is', 'bad,', 'wait', 'till', 'you', 'see', 'how', 'university', 'rankings', 'are', 'made�']	negative
511	1.29468E+18	2020-08-15T16:42:37.000Z		36	{'neg': 0.062, 'neu': 0.793, 'pos': 0.144, 'compound': 0.4389}	0.4389	Positive	['well', 'said!', 'now', 'will', 'someone', 'high', 'up', 'in', 'the', 'labour', 'party', 'ask', 'whether', 'the', 'same', 'algorithm', 'was', 'used', 'for', 'pre-u', 'students,', 'the', 'ones', 'taking', 'these', 'to', 'avoid', 'highly', 'regulated', 'a-levels?', 'https://t.co/l3b57c3zl9']	fear
512	1.29468E+18	2020-08-15T16:42:32.000Z		37	{'neg': 0.0, 'neu': 0.954, 'pos': 0.046, 'compound': 0.128}	0.128	Positive	['wonder', 'if', 'thus', 'will', 'apply', 'here', 'in', 'ireland', 'too', '"is', 'the', 'a', 'level', 'algorithm', 'legal?', 'the', 'information', "commissioner's", "office's", 'advice', 'on', 'using', 'algorithms', 'for', 'decision', 'making', 'suggests', 'it', 'may', 'not', 'be"', 'https://t.co/f08ozdhjxi']	trust
513	1.29468E+18	2020-08-15T16:40:33.000Z		37	{'neg': 0.105, 'neu': 0.826, 'pos': 0.068, 'compound': -0.3182}	-0.3182	Negative	['an', 'algorithm', 'determined', 'uk', "students'", 'grades.', 'chaos', 'ensued:', 'this', "year's", 'a-levels,', 'the', 'high-stakes', 'exams', 'taken', 'in', 'high', 'school,', 'were', 'canceled', 'due', 'to', 'the', 'pandemic.', 'the', 'alternative', 'only', 'exacerbated', 'existing', 'inequities.', 'https://t.co/ptuqntmxs8']	fear
514	1.29468E+18	2020-08-15T16:39:28.000Z		48	{'neg': 0.022, 'neu': 0.905, 'pos': 0.072, 'compound': 0.3612}	0.3612	Positive	['#examresults', 'when', 'the', 'a', 'level', 'algorithm', 'throws', 'up', 'anomalies', 'that', 'are', 'so', 'many', 'and', 'so', 'extreme,', 'how', 'can', 'anyone', 'suggest', 'it', 'is', 'fair?', 'we', 'have', 'to', 'challenge', 'the', 'perception', 'that', 'a', 'computer', 'is', 'an', 'unbiased', 'adjudicator.', 'it', 'is', 'only', 'as', 'reliable', 'as', 'the', 'people', 'who', 'decide', 'its…	positive
515	1.29468E+18	2020-08-15T16:39:26.000Z		32	{'neg': 0.072, 'neu': 0.928, 'pos': 0.0, 'compound': -0.2912}	-0.2912	Negative	['not', 'quite', 'sure', 'you', 'understand', 'that', 'the', 'algorithm', 'actually', '*gave*', 'more', 'grade', 'inflation', 'to', 'private', 'schools.', "that's", 'what', 'ofqual', 'said.', 'if', 'you', "can't", 'understand', 'why', "that's", 'not', 'my', 'issue.']	fear
516	1.29468E+18	2020-08-15T16:39:22.000Z		41	{'neg': 0.058, 'neu': 0.872, 'pos': 0.07, 'compound': 0.1179}	0.1179	Positive	['no', 'fuss', 'about', 'the', 'private', 'sector`s', 'preferred', 'alternative', 'to', 'a-levels', 'i', 'notice.', 'did', 'they', 'use', 'the', 'same', 'algorithm', 'for', 'pre-u', 'exams?', 'please', 'will', 'someone', 'from', 'the', 'labour', 'leadership', 'team', 'ask', 'this', 'very', 'simple', 'question?', 'https://t.co/bi9oqjqkkn']	anger
517	1.29467E+18	2020-08-15T16:38:21.000Z		37	{'neg': 0.151, 'neu': 0.849, 'pos': 0.0, 'compound': -0.6705}	-0.6705	Negative	['this', 'was', 'a', 'moving', 'account', 'of', 'the', 'effect', 'of', 'this', 'wretched', 'algorithm.', 'sort', 'it', 'out', 'williamson', 'now', 'or', 'resign.', 'bbc', 'news', '-', 'a-levels', 'and', 'gcses:', 'student', 'tells', 'minister', "'you've", 'ruined', 'my', "life'", 'https://t.co/nyjbeqyjoy']	negative
518	1.29467E+18	2020-08-15T16:38:02.000Z		12	{'neg': 0.0, 'neu': 1.0, 'pos': 0.0, 'compound': 0.0}	0	Neutral	['that�s', 'where', 'ofqual', 'got', 'it�s', 'life', 'defining', 'algorithm', 'idea', 'from!']	No emotion
519	1.29467E+18	2020-08-15T16:37:01.000Z		14	{'neg': 0.0, 'neu': 1.0, 'pos': 0.0, 'compound': 0.0}	0	Neutral	['bbc', 'news', '-', 'why', 'did', 'the', 'a-level', 'algorithm', 'say', 'no?', 'https://t.co/kez2ge85bn']	No emotion
520	1.29467E+18	2020-08-15T16:34:58.000Z		44	{'neg': 0.0, 'neu': 0.832, 'pos': 0.168, 'compound': 0.8051}	0.8051	Positive	['please', 'get', 'rid', 'of', 'the', 'ofqual', 'algorithm', 'for', '40%', 'or', 'so', 'of', 'students', 'and', 'pause', 'ucas', 'system', 'until', '7th.', 'my', 'son', 'retook', 'his', 'year', 'to', 'better', 'his', 'grades', '-', 'you', 'downgraded', 'his', 'predicted', 'grade', 'to', 'his', 'last', "year's", 'grade.', 'so', 'many', 'more', 'like', 'this.']	trust
521	1.29467E+18	2020-08-15T16:34:57.000Z		14	{'neg': 0.0, 'neu': 1.0, 'pos': 0.0, 'compound': 0.0}	0	Neutral	['some', 'of', 'the', 'stories', 'coming', 'out', 'about', 'the', 'a-level', 'results', 'algorithm', 'beggar', 'belief.']	negative
522	1.29467E+18	2020-08-15T16:34:51.000Z		45	{'neg': 0.0, 'neu': 0.8, 'pos': 0.2, 'compound': 0.8164}	0.8164	Positive	['putting', 'into', 'context', 'the', 'whole', 'a-level', 'results', 'debacle.', 'the', 'government', 'had', 'the', 'opportunity', 'to', 'mandate', 'a', 'system', 'that', 'was', 'inherently', 'fair.', 'ofqual', 'created', 'an', 'algorithm', 'that', 'baked-in', 'unfairness.', 'both', 'knew', 'about', 'this', 'well', 'before', 'results', 'were', 'released', 'to', 'schools', 'and', 'colleges.', '1/2…	negative
523	1.29467E+18	2020-08-15T16:34:51.000Z		45	{'neg': 0.0, 'neu': 0.8, 'pos': 0.2, 'compound': 0.8164}	0.8164	Positive	['putting', 'into', 'context', 'the', 'whole', 'a-level', 'results', 'debacle.', 'the', 'government', 'had', 'the', 'opportunity', 'to', 'mandate', 'a', 'system', 'that', 'was', 'inherently', 'fair.', 'ofqual', 'created', 'an', 'algorithm', 'that', 'baked-in', 'unfairness.', 'both', 'knew', 'about', 'this', 'well', 'before', 'results', 'were', 'released', 'to', 'schools', 'and', 'colleges.', '1/2…	negative
524	1.29467E+18	2020-08-15T16:33:55.000Z		15	{'neg': 0.0, 'neu': 1.0, 'pos': 0.0, 'compound': 0.0}	0	Neutral	['i�m', 'talking', 'about', 'the', 'ofqual', 'algorithm,', 'the', 'way', 'it', 'discriminates', 'has', 'roots', 'in', 'eugenics.']	No emotion
525	1.29467E+18	2020-08-15T16:32:47.000Z		42	{'neg': 0.0, 'neu': 0.932, 'pos': 0.068, 'compound': 0.4404}	0.4404	Positive	['the', 'way', 'the', 'prior', 'attainment', 'is', 'included', 'is', 'by', 'constructing', 'a', 'probability', 'distribution', 'of', 'a-level', 'grades', 'nationally,', 'based', 'on', 'their', 'average', 'performance', 'at', 'gcse.', 'the', 'algorithm', 'does', 'take', 'account', 'of', 'the', 'fact', 'that', 'older', 'pupils', '(within', 'year)', 'perform', 'better', 'at', 'gcse...']	trust
526	1.29467E+18	2020-08-15T16:32:45.000Z		41	{'neg': 0.0, 'neu': 0.912, 'pos': 0.088, 'compound': 0.3382}	0.3382	Positive	["we're", 'trying', 'to', 'do', 'something', 'about', 'the', 'last', 'bit!', 'last', 'night', '&amp;', 'sent', 'a', 'legal', 'letter', 'to', 'ofqual', 'on', 'behalf', 'of', '18yr', 'old', 'challenging', 'the', 'unfairness', '&amp;', 'unlawfulness', 'of', 'the', 'algorithm', '&amp;', 'the', 'wider', 'process:', 'https://t.co/ozwy0sw4yk', '#examshambles']	anger
527	1.29467E+18	2020-08-15T16:32:00.000Z		47	{'neg': 0.215, 'neu': 0.748, 'pos': 0.037, 'compound': -0.804}	-0.804	Negative	['so', 'ofqual', "doesn't", 'trust', 'teachers', 'to', 'do', 'centre', 'assessed', 'grades', '(cag)', 'properly', 'and', 'resorts', 'to', 'an', 'algorithm.', 'that', 'disadvantages', 'students', 'at', 'colleges', 'hugely', 'compared', 'to', 'independent', 'schls.', 'kids', 'told', 'can', 'have', 'mock', 'grade', 'unless', 'mock', 'better', 'than', 'the', 'cag.', 'but', 'they', "didn't", 'trust', …	trust
528	1.29467E+18	2020-08-15T16:29:51.000Z		44	{'neg': 0.068, 'neu': 0.932, 'pos': 0.0, 'compound': -0.4588}	-0.4588	Negative	['the', 'a', 'level', 'students', 'i', 'feel', 'sorriest', 'for', 'are', 'those', 'in', 'underperforming', 'schools', 'who', 'were', 'academically', 'gifted', 'and', 'were', 'downgraded', 'because', 'the', 'ofqual', 'algorithm', 'didn�t', 'believe', 'their', 'potential.', 'they', 'were', 'pulled', 'down', 'by', 'the', 'failures', 'of', 'their', 'predecessors.', 'this', 'isn�t', '�levelling', 'up�…	positive
529	1.29467E+18	2020-08-15T16:29:36.000Z		36	{'neg': 0.0, 'neu': 0.854, 'pos': 0.146, 'compound': 0.7003}	0.7003	Positive	['so', 'you', 'take', '3', 'a', 'levels', 'predict', 'abb,', 'downgraded', 'by', '1', 'grade', 'by', 'an', 'algorithm', 'and', 'end', 'up', 'with', 'bcc', 'if', 'you', 'are', 'lucky.', 'goodbye', 'university', 'offer', 'and', 'you', 'have', 'to', 'take', 'pot', 'luck', 'through', 'clearing.']	positive
530	1.29467E+18	2020-08-15T16:28:15.000Z		45	{'neg': 0.077, 'neu': 0.809, 'pos': 0.114, 'compound': 0.2023}	0.2023	Positive	['"ofqual\'s', 'algorithm', 'caused', "today's", 'a-level', 'chaos.', 'ofqual', 'chair', 'roger', 'taylor,', 'also', 'chairs', 'the', 'centre', 'for', 'data', 'ethics', '&amp;', 'innovation', '(cdei).', "cummings'", 'fave', 'ai', 'consultants', '-', 'faculty,', 'have', 'some', 'juicy', 'contracts', 'with', 'cdei.', 'and', "faculty's", 'coo', 'richard', 'sargeant', 'is', 'on', 'cdei', 'board".', '…	positive
531	1.29467E+18	2020-08-15T16:28:15.000Z		45	{'neg': 0.077, 'neu': 0.809, 'pos': 0.114, 'compound': 0.2023}	0.2023	Positive	['"ofqual\'s', 'algorithm', 'caused', "today's", 'a-level', 'chaos.', 'ofqual', 'chair', 'roger', 'taylor,', 'also', 'chairs', 'the', 'centre', 'for', 'data', 'ethics', '&amp;', 'innovation', '(cdei).', "cummings'", 'fave', 'ai', 'consultants', '-', 'faculty,', 'have', 'some', 'juicy', 'contracts', 'with', 'cdei.', 'and', "faculty's", 'coo', 'richard', 'sargeant', 'is', 'on', 'cdei', 'board".', '…	positive
532	1.29467E+18	2020-08-15T16:27:52.000Z		50	{'neg': 0.143, 'neu': 0.857, 'pos': 0.0, 'compound': -0.7717}	-0.7717	Negative	['can', 'see', 'no', 'evidence', 'at', 'all', 'dom', 'cummings', 'had', 'any', 'involvement', 'in', 'algorithm', 'debacle', 'whatsoever.', 'the', 'problem', 'is', 'ofqual', 'believing', 'it', 'had/ought', 'to', 'sort', 'it', 'all', 'out', 'independently', 'of', 'gov', '(officials', '&amp;', 'ministers)', '&amp;', 'outside', 'advice.', 'see', 'also', 'eg', 'phe', '&amp;', 'nhsx', 'in', 'pandemic.'…	fear
533	1.29467E+18	2020-08-15T16:27:35.000Z		39	{'neg': 0.122, 'neu': 0.829, 'pos': 0.048, 'compound': -0.4939}	-0.4939	Negative	['these', 'are', 'not', 'a', 'levels', 'they', 'are', 'algorithm', 'grades.', 'this', 'is', 'government', 'paranoia', 'and', 'judging', 'professionals', 'by', 'the', 'non', 'professional', 'commonly', 'accepted', 'behaviours', 'of', 'government.', 'if', 'the', 'reason', 'is', 'centres', 'inflating', 'grades', 'then', 'deal', 'with', 'those', 'teachers', 'as', 'unprofessional.']	fear
534	1.29467E+18	2020-08-15T16:27:14.000Z		44	{'neg': 0.078, 'neu': 0.805, 'pos': 0.117, 'compound': 0.2023}	0.2023	Positive	['"ofqual\'s', 'algorithm', 'caused', "today's", 'a-level', 'chaos.', 'ofqual', 'chair', 'roger', 'taylor,', 'also', 'chairs', 'the', 'centre', 'for', 'data', 'ethics', '&amp;', 'innovation', '(cdei).', "cummings'", 'fave', 'ai', 'consultants', '-', 'faculty,', 'have', 'some', 'juicy', 'contracts', 'with', 'cdei.', 'and', "faculty's", 'coo', 'richard', 'sargeant', 'is', 'on', 'cdei', 'board"']	positive
535	1.29467E+18	2020-08-15T16:27:14.000Z		44	{'neg': 0.078, 'neu': 0.805, 'pos': 0.117, 'compound': 0.2023}	0.2023	Positive	['"ofqual\'s', 'algorithm', 'caused', "today's", 'a-level', 'chaos.', 'ofqual', 'chair', 'roger', 'taylor,', 'also', 'chairs', 'the', 'centre', 'for', 'data', 'ethics', '&amp;', 'innovation', '(cdei).', "cummings'", 'fave', 'ai', 'consultants', '-', 'faculty,', 'have', 'some', 'juicy', 'contracts', 'with', 'cdei.', 'and', "faculty's", 'coo', 'richard', 'sargeant', 'is', 'on', 'cdei', 'board"']	positive
536	1.29467E+18	2020-08-15T16:27:10.000Z		47	{'neg': 0.131, 'neu': 0.791, 'pos': 0.078, 'compound': -0.296}	-0.296	Negative	["there's", 'quite', 'a', 'bit', 'on', 'the', 'guardian', 'website.', 'ofqual', 'had', 'a', 'algo,', 'but', 'it', 'seems', 'to', 'have', 'affected', 'disadvantaged', 'pupils.', 'ffte', 'also', 'have', 'a', 'few', 'posts', 'up.', "i'd", 'recommend', 'looking', 'at', 'feed', 'too.', 'https://t.co/wlfqyjd3gs', 'https://t.co/rasebshr1i', 'https://t.co/ivmixt0mie']	trust
537	1.29467E+18	2020-08-15T16:27:10.000Z		47	{'neg': 0.131, 'neu': 0.791, 'pos': 0.078, 'compound': -0.296}	-0.296	Negative	["there's", 'quite', 'a', 'bit', 'on', 'the', 'guardian', 'website.', 'ofqual', 'had', 'a', 'algo,', 'but', 'it', 'seems', 'to', 'have', 'affected', 'disadvantaged', 'pupils.', 'ffte', 'also', 'have', 'a', 'few', 'posts', 'up.', "i'd", 'recommend', 'looking', 'at', 'feed', 'too.', 'https://t.co/wlfqyjd3gs', 'https://t.co/rasebshr1i', 'https://t.co/ivmixt0mie']	trust
538	1.29467E+18	2020-08-15T16:26:40.000Z		42	{'neg': 0.196, 'neu': 0.719, 'pos': 0.085, 'compound': -0.5994}	-0.5994	Negative	['this', 'is', 'amazing.', 'don�t', 'worry', 'if', 'your', 'a', 'levels', 'were', 'downgraded-', 'the', 'uni', 'of', 'bolton', 'will', 'take', 'your', 'predicted', 'grades', 'that', 'your', 'teachers', 'quite', 'rightly', 'gave', 'you.', 'don�t', 'let', 'ofqual�s', 'awful', 'algorithm', 'disadvantage', 'you.', '#heforeveryone', 'https://t.co/rx6hqoe6z7']	fear
539	1.29467E+18	2020-08-15T16:26:40.000Z		42	{'neg': 0.196, 'neu': 0.719, 'pos': 0.085, 'compound': -0.5994}	-0.5994	Negative	['this', 'is', 'amazing.', 'don�t', 'worry', 'if', 'your', 'a', 'levels', 'were', 'downgraded-', 'the', 'uni', 'of', 'bolton', 'will', 'take', 'your', 'predicted', 'grades', 'that', 'your', 'teachers', 'quite', 'rightly', 'gave', 'you.', 'don�t', 'let', 'ofqual�s', 'awful', 'algorithm', 'disadvantage', 'you.', '#heforeveryone', 'https://t.co/rx6hqoe6z7']	fear
540	1.29467E+18	2020-08-15T16:25:47.000Z		34	{'neg': 0.416, 'neu': 0.584, 'pos': 0.0, 'compound': -0.9531}	-0.9531	Negative	['ill', 'health,', 'depression,', 'anxiety,', 'mourning,', 'sleep', 'deprivation,', 'hunger,', 'panic,', 'misreading', 'questions.', 'none', 'of', 'these', 'happened', 'this', 'year', 'and', 'yet', 'algorithm', 'and', 'ofqual', 'still', 'insist', 'grades', 'line', 'up', 'with', '2019.', 'ofqual', 'are', 'complicite', 'in', 'this.']	negative
541	1.29467E+18	2020-08-15T16:24:58.000Z		14	{'neg': 0.0, 'neu': 1.0, 'pos': 0.0, 'compound': 0.0}	0	Neutral	['according', 'to', 'the', 'new', 'a', 'level', 'algorithm', 'our', 'prime', 'minister', 'is', 'now', 'doris', 'johnson']	positive
542	1.29467E+18	2020-08-15T16:24:48.000Z		46	{'neg': 0.075, 'neu': 0.813, 'pos': 0.112, 'compound': 0.2023}	0.2023	Positive	['appears', 'that', "ofqual's", 'algorithm', 'caused', "today's", 'a-level', 'chaos.', 'ofqual', 'chair', 'roger', 'taylor,', 'also', 'chairs', 'the', 'centre', 'for', 'data', 'ethics', '&amp;', 'innovation', '(cdei).', "cummings'", 'fave', 'ai', 'consultants', '-', 'faculty,', 'have', 'some', 'juicy', 'contracts', 'with', 'cdei.', 'and', "faculty's", 'coo', 'richard', 'sargeant', 'is', 'on', 'cd…	positive
543	1.29467E+18	2020-08-15T16:24:48.000Z		46	{'neg': 0.075, 'neu': 0.813, 'pos': 0.112, 'compound': 0.2023}	0.2023	Positive	['appears', 'that', "ofqual's", 'algorithm', 'caused', "today's", 'a-level', 'chaos.', 'ofqual', 'chair', 'roger', 'taylor,', 'also', 'chairs', 'the', 'centre', 'for', 'data', 'ethics', '&amp;', 'innovation', '(cdei).', "cummings'", 'fave', 'ai', 'consultants', '-', 'faculty,', 'have', 'some', 'juicy', 'contracts', 'with', 'cdei.', 'and', "faculty's", 'coo', 'richard', 'sargeant', 'is', 'on', 'cd…	positive
544	1.29467E+18	2020-08-15T16:23:49.000Z		43	{'neg': 0.185, 'neu': 0.704, 'pos': 0.111, 'compound': -0.5803}	-0.5803	Negative	['are', 'you', 'blaming', 'them', 'for', 'the', 'regarding', 'algorithm,', 'even', 'though', 'scotland', 'had', 'essentially', 'the', 'same', 'problem?', 'even', 'in', 'england,', "it's", 'unlikely', 'that', 'they', 'told', 'ofqual', 'to', 'entrench', 'privilege', 'and', 'wealth.', 'or', 'are', 'you', 'just', 'blaming', 'them', 'for', 'the', 'govt', 'not', 'u-turning?']	fear
545	1.29467E+18	2020-08-15T16:22:47.000Z		22	{'neg': 0.0, 'neu': 0.88, 'pos': 0.12, 'compound': 0.3802}	0.3802	Positive	['can', 'we', 'please', 'get', 'the', 'algorithm(s)', 'used', 'for', 'a-level', 'grades', 'published...', 'maybe', 'can', 'get', 'sean', 'coughlan', 'to', 'chase', 'this', 'up!']	negative
546	1.29467E+18	2020-08-15T16:22:26.000Z		52	{'neg': 0.18, 'neu': 0.617, 'pos': 0.203, 'compound': -0.2411}	-0.2411	Negative	['good', 'one!', 'nothing', 'adds', 'up', 'the', 'algorithm', 'was', 'supposed', 'to', 'protect', 'the', 'reputation', 'of', 'a', 'levels', 'as', "'gold", "standard'", 'but', 'ofqual', 'admit', 'their', 'system', 'awards', 'the', "'wrong'", 'grade', '(in', 'some', 'subjects)', '3', 'times', 'out', 'of', '4,', 'in', 'others', '1', 'in', '3.', 'so', 'clearly', 'wrong', 'just', 'utter', 'crap', 'whi…	trust
547	1.29467E+18	2020-08-15T16:22:26.000Z		52	{'neg': 0.18, 'neu': 0.617, 'pos': 0.203, 'compound': -0.2411}	-0.2411	Negative	['good', 'one!', 'nothing', 'adds', 'up', 'the', 'algorithm', 'was', 'supposed', 'to', 'protect', 'the', 'reputation', 'of', 'a', 'levels', 'as', "'gold", "standard'", 'but', 'ofqual', 'admit', 'their', 'system', 'awards', 'the', "'wrong'", 'grade', '(in', 'some', 'subjects)', '3', 'times', 'out', 'of', '4,', 'in', 'others', '1', 'in', '3.', 'so', 'clearly', 'wrong', 'just', 'utter', 'crap', 'whi…	trust
548	1.29467E+18	2020-08-15T16:21:55.000Z		26	{'neg': 0.091, 'neu': 0.909, 'pos': 0.0, 'compound': -0.296}	-0.296	Negative	['bbc', 'news', '-', 'why', 'did', 'the', 'a-level', 'algorithm', 'say', 'no?', 'https://t.co/n3olysfrrc', 'when', 'will', 'and', 'stop', 'trying', 'to', 'defend', 'the', 'indefensible.', '#sackgavinwilliamson', '#toryshambles', '#alevelresults']	fear
549	1.29467E+18	2020-08-15T16:20:56.000Z		22	{'neg': 0.116, 'neu': 0.884, 'pos': 0.0, 'compound': -0.2732}	-0.2732	Negative	['a-level', 'students', 'speak:', "'i", 'always', 'dreamed', 'of', 'going', 'to', "cambridge'", "it's", 'not', 'classist,', 'though.', 'just', 'ignorant.', 'https://t.co/yhcwmkpkv1']	negative
550	1.29467E+18	2020-08-15T16:20:38.000Z		45	{'neg': 0.076, 'neu': 0.83, 'pos': 0.094, 'compound': -0.048}	-0.048	Neutral	['�i', 'received', 'an', 'a*', 'for', 'an', 'extended', 'project', 'qualification', '[the', 'equivalent', 'of', 'half', 'an', 'a-level]', 'i', 'wrote', 'last', 'year', 'on', 'how', 'using', 'algorithms', 'to', 'make', 'more', 'decisions', 'is', 'going', 'to', 'backfire', '�', 'it', 'seems', 'like', 'some', 'sort', 'of', 'sick', 'joke', 'now.�', 'https://t.co/uqowre57qq']	negative
551	1.29467E+18	2020-08-15T16:20:38.000Z		45	{'neg': 0.076, 'neu': 0.83, 'pos': 0.094, 'compound': -0.048}	-0.048	Neutral	['�i', 'received', 'an', 'a*', 'for', 'an', 'extended', 'project', 'qualification', '[the', 'equivalent', 'of', 'half', 'an', 'a-level]', 'i', 'wrote', 'last', 'year', 'on', 'how', 'using', 'algorithms', 'to', 'make', 'more', 'decisions', 'is', 'going', 'to', 'backfire', '�', 'it', 'seems', 'like', 'some', 'sort', 'of', 'sick', 'joke', 'now.�', 'https://t.co/uqowre57qq']	negative
552	1.29467E+18	2020-08-15T16:19:26.000Z		50	{'neg': 0.083, 'neu': 0.84, 'pos': 0.077, 'compound': -0.0772}	-0.0772	Negative	['teacher', 'predictions', 'may', 'have', 'been', 'off', 'by', '10-12%', 'but', 'have', 'a', 'look', 'at', 'ofqual�s', 'gcse', 'algorithm', 'below', '(the', 'second', 'column)', 'which', 'shows', 'the', 'accuracy', 'of', 'ofqual�s', 'judgements', 'based', 'on', '2019', 'results.', 'a', 'level', 'was', 'even', 'worse.', 'better', 'to', 'critique', 'that', 'before', 'teacher', 'judgements.', 'https…	positive
553	1.29467E+18	2020-08-15T16:19:00.000Z		49	{'neg': 0.052, 'neu': 0.925, 'pos': 0.023, 'compound': -0.3485}	-0.3485	Negative	['do', 'you', 'think', 'ministers', 'really', 'understood', 'what', 'ofqual', 'was', 'proposing?', 'did', 'they', 'get', 'full', 'briefing', 'on', 'consequences', 'of', 'using', "ofqual's", 'algorithm?', 'or', 'asked', '2', 'give', 'steer', 'on', 'options', '4', 'refining/designing', 'algorithm?', 'instead', 'ofqual', 'saw', 'these', 'as', 'matters', '4', 'it', 'alone', '&amp;', 'kept', 'it', 'se…	trust
554	1.29467E+18	2020-08-15T16:17:46.000Z		34	{'neg': 0.061, 'neu': 0.778, 'pos': 0.161, 'compound': 0.5423}	0.5423	Positive	['�because', 'it�s', 'the', 'morally', 'right', 'thing', 'to', 'do�', 'because', 'thanks', 'to', 'mysterious', 'algorithm', 'that', 'required', 'staticians', 'to', 'sign', 'an', 'nda', '1000s', 'randomly', 'awarded', 'low', 'grades.', 'am', 'now', '#alevelresults', '#alevels2020', 'https://t.co/dze05q6kqo']	surprise
555	1.29467E+18	2020-08-15T16:16:20.000Z		48	{'neg': 0.187, 'neu': 0.72, 'pos': 0.093, 'compound': -0.7178}	-0.7178	Negative	['dear', ',', 'seven', 'years', 'ago', 'i', 'got', 'my', 'a-level', 'results,', 'started', 'my', 'msci,', 'and', 'now', "i'm", 'doing', 'a', 'phd', 'here.', 'i', 'went', 'to', 'a', 'sixth', 'form', 'college,', 'which', 'have', 'been', 'absolutely', 'screwed', 'over', 'by', 'this', 'algorithm.', "it's", 'unjust', 'and', 'unfair.', 'please', '#honourtheoffer', 'https://t.co/rdudaishkp']	anger
556	1.29467E+18	2020-08-15T16:16:12.000Z		49	{'neg': 0.105, 'neu': 0.895, 'pos': 0.0, 'compound': -0.6476}	-0.6476	Negative	['#alevelresults', 'how', "i'd", 'fix', 'the', 'algorithm', 'based', 'on', 'no', 'knowledge', 'of', 'the', 'education', 'system!', 'look', 'at', 'a', "pupil's", 'gcse', 'predicted', 'grades,', 'mock', 'gcse', 'results', 'and', 'then', 'see', 'how', 'these', 'compared', 'to', 'their', 'actual', 'gcse', 'result.', 'use', 'this', 'to', 'predict', 'what', 'may', 'have', 'happened', 'for', 'their', 'a…	positive
557	1.29467E+18	2020-08-15T16:16:00.000Z		48	{'neg': 0.036, 'neu': 0.804, 'pos': 0.161, 'compound': 0.7713}	0.7713	Positive	['i', 'really', 'hope', 'we', 'can', 'safeguard', 'grades', 'for', 'our', 'vulnerable', 'learners', 'at', 'gcse.', 'many', 'of', 'whom', 'wouldn�t', 'progress', 'to', 'as', 'or', 'a', 'levels', 'with', 'the', 'current', 'algorithm.', 'am', 'currently', 'writing', 'a', 'paper', 'for', 'submission', 'to', 'the', 'in', 'advance', 'of', 'the', 'meeting', 'tuesday.', 'we', 'must', 'get', 'this', 'righ…	positive
558	1.29467E+18	2020-08-15T16:15:15.000Z		19	{'neg': 0.0, 'neu': 1.0, 'pos': 0.0, 'compound': 0.0}	0	Neutral	['a-level', 'students', 'speak:', "'i", 'always', 'dreamed', 'of', 'going', 'to', "cambridge'", '#cadastudent', '#students', '#university', '#college', 'https://t.co/zfgphdizda']	positive
559	1.29467E+18	2020-08-15T16:15:10.000Z		41	{'neg': 0.233, 'neu': 0.649, 'pos': 0.118, 'compound': -0.5719}	-0.5719	Negative	['ofqual', 'missed', 'the', 'opportunity', 'to', 'take', 'all', 'of', 'the', 'pressures', 'of', 'a', 'high', 'stakes', 'exam', 'out', 'of', 'this', "year's", 'grades', 'i.e', 'stress,', 'nerves,', 'ill', 'health.', 'instead', 'the', 'baked', 'it', 'into', 'their', 'algorithm', 'to', 'keep', 'their', 'graph', 'neat', 'and', 'tidy.']	negative
560	1.29467E+18	2020-08-15T16:12:11.000Z		20	{'neg': 0.0, 'neu': 0.838, 'pos': 0.162, 'compound': 0.4767}	0.4767	Positive	['will', 'you', 'be', 'honouring', 'offers', 'made', 'to', 'students', 'who', 'were', 'wrongly', 'graded', 'by', 'the', 'ofqual', 'algorithm?', 'https://t.co/sb0unchmx0']	fear
561	1.29467E+18	2020-08-15T16:11:55.000Z		28	{'neg': 0.079, 'neu': 0.83, 'pos': 0.09, 'compound': 0.0772}	0.0772	Positive	['increasingly', 'looks', 'like', 'the', 'a', 'level', 'algorithm', 'is', 'just', 'overtly', 'and', 'deliberately', 'designed', 'to', 'lower', 'the', 'grades', 'of', 'working', 'class', 'kids', 'at', 'every', 'turn', 'https://t.co/26a8hphnti']	positive
562	1.29467E+18	2020-08-15T16:11:13.000Z		12	{'neg': 0.0, 'neu': 1.0, 'pos': 0.0, 'compound': 0.0}	0	Neutral	['why', 'did', 'the', 'a-level', 'algorithm', 'say', 'no?', 'https://t.co/qhl2lxdsy7']	No emotion
563	1.29467E+18	2020-08-15T16:11:10.000Z		28	{'neg': 0.093, 'neu': 0.8, 'pos': 0.107, 'compound': 0.1027}	0.1027	Positive	['it', 'should', 'kick', 'off', 'now', 'due', 'to', 'a', 'level', 'algorithm,', 'ppe', 'corruption,', 'cummings', 'eye', 'test,', 'deaths', 'in', 'care', 'homes,', 'useless', 'test&amp;trace', 'system', 'and', 'of', 'course', 'brexit.']	negative
564	1.29467E+18	2020-08-15T16:09:25.000Z		50	{'neg': 0.0, 'neu': 0.943, 'pos': 0.057, 'compound': 0.4404}	0.4404	Positive	['so,', 'i', 'posted', 'something', 'about', 'having', 'to', 'resit', 'my', 'a-levels', 'to', 'get', 'into', 'med', 'school', 'in', 'reply', 'to', '.', 'my', 'intention', 'was', 'not', 'to', 'self-promote', 'or', 'minimise', 'the', 'effect', 'of', 'the', 'algorithm.', 'the', 'intention', 'was', 'to', 'say', 'that', 'whatever', 'happens', 'in', 'life,', 'there', 'is', 'still', 'hope', 'for', 'the'…	trust
565	1.29467E+18	2020-08-15T16:09:04.000Z		47	{'neg': 0.0, 'neu': 0.766, 'pos': 0.234, 'compound': 0.8914}	0.8914	Positive	['this', 'is', 'an', 'excellent', 'critique', 'of', 'the', 'a-level', 'algorithm:', '�there', 'are', 'almost', 'certainly', 'many', 'more', 'daemons', 'within', 'its', 'pages', 'and', 'i�ve', 'no', 'doubt', 'that', 'this', 'will', 'make', 'an', 'excellent', 'case', 'study', 'for', 'future', 'classes', 'on', 'the', 'ethics', 'of', 'using', 'artificial', 'intelligence.�', 'https://t.co/oxxokpsb2q']	positive
566	1.29467E+18	2020-08-15T16:08:32.000Z		48	{'neg': 0.055, 'neu': 0.822, 'pos': 0.123, 'compound': 0.5413}	0.5413	Positive	['how', 'can', 'i', 'appeal', 'my', "daughter's", 'a-level', 'grades', 'if', 'they', 'were', 'higher', 'than', 'her', 'mock', 'exam', 'results?', 'all', 'of', 'the', 'grades', 'suggested', 'by', 'her', 'teachers', 'were', 'downgraded', 'by', 'your', 'algorithm.', 'however,', 'the', 'evidential', 'basis', 'for', 'the', "teacher's", 'grades', 'in', 'her', 'case', 'are', 'clearly', 'very', 'strong.']	positive
567	1.29467E+18	2020-08-15T16:08:32.000Z		48	{'neg': 0.055, 'neu': 0.822, 'pos': 0.123, 'compound': 0.5413}	0.5413	Positive	['how', 'can', 'i', 'appeal', 'my', "daughter's", 'a-level', 'grades', 'if', 'they', 'were', 'higher', 'than', 'her', 'mock', 'exam', 'results?', 'all', 'of', 'the', 'grades', 'suggested', 'by', 'her', 'teachers', 'were', 'downgraded', 'by', 'your', 'algorithm.', 'however,', 'the', 'evidential', 'basis', 'for', 'the', "teacher's", 'grades', 'in', 'her', 'case', 'are', 'clearly', 'very', 'strong.']	positive
568	1.29467E+18	2020-08-15T16:08:02.000Z		43	{'neg': 0.041, 'neu': 0.919, 'pos': 0.041, 'compound': 0.0018}	0.0018	Neutral	["i'm", 'so', 'sorry.', 'are', 'preparing', 'a', 'judicial', 'review', 'of', 'the', 'use', '&amp;', 'impact', 'of', "ofqual's", 'algorithm.', 'are', 'also', 'challenging', 'the', 'legality', 'of', 'the', 'algorithm', 'esp', 're.', 'equalities.', 'do', 'consider', 'getting', 'in', 'touch', 'w/', 'both', 'about', 'your', 'case.', 'https://t.co/bz9v6ghlpj']	fear
569	1.29467E+18	2020-08-15T16:07:38.000Z		19	{'neg': 0.0, 'neu': 1.0, 'pos': 0.0, 'compound': 0.0}	0	Neutral	['a-level', '#students', 'speak:', "'i", 'always', 'dreamed', 'of', 'going', 'to', "cambridge'", 'https://t.co/1yqz13n9hv', 'https://t.co/0qrrd2ritx']	No emotion
570	1.29467E+18	2020-08-15T16:06:59.000Z		44	{'neg': 0.0, 'neu': 1.0, 'pos': 0.0, 'compound': 0.0}	0	Neutral	['data', 'released', 'by', 'the', 'govt', 'body', 'that', 'did', 'the', 'algorithm', 'tells', 'us', 'that', 'using', 'historical', 'data,', 'the', 'algorithm', 'was', 'only', 'around', '60%', 'accurate', 'in', 'predicting', 'results.', 'but', 'they', 'used', 'it', 'anyway.', 'around', '0.2%', 'of', 'a-levels', 'were', 'downgraded', 'by', '3', 'or', 'more', 'grades.']	trust
571	1.29467E+18	2020-08-15T16:06:14.000Z		51	{'neg': 0.147, 'neu': 0.815, 'pos': 0.038, 'compound': -0.6846}	-0.6846	Negative	['ok,', "i'm", 'switching', 'sides', 'on', 'the', 'a-level', 'marking', 'story.', 'the', 'more', 'i', 'read', 'of', "people's", 'experiences,', 'the', 'more', "it's", 'obvious,', 'this', "isn't", 'the', 'odd', 'anomaly,', 'nor', 'teachers', 'chancing', 'their', 'arms.', 'there', 'is', 'obviously', 'something', 'badly', 'wrong,', 'and', 'it', 'seems', 'bias', 'has', 'been', 'baked', 'into', 'the',…	negative
572	1.29467E+18	2020-08-15T16:05:59.000Z		26	{'neg': 0.111, 'neu': 0.837, 'pos': 0.052, 'compound': -0.4127}	-0.4127	Negative	['ofqual', 'no', 'doubt', 'were', 'expecting', 'an', 'a*', 'for', 'their', 'algorithm', 'but', 'quickly', 'found', 'out', 'that', 'it', 'got', 'a', 'u', 'due', 'to', 'lack', 'of', 'research', 'and', 'homework', '??']	fear
573	1.29467E+18	2020-08-15T16:05:29.000Z		43	{'neg': 0.272, 'neu': 0.728, 'pos': 0.0, 'compound': -0.9133}	-0.9133	Negative	['a-level', 'results', '2020', '�', 'dave', "maccormick's", 'blog', '�it', 'is', 'morally', 'reprehensible�', 'to', 'build', 'an', 'expectation', 'of', 'failure', 'for', 'disadvantaged', '(&amp;', 'indeed', 'all)', 'students', 'into', 'an', 'algorithm', 'that', 'impacts', 'so', 'negatively', 'on', 'our', 'children�s', 'lives.', 'appallingly', 'badly', 'done!!', 'https://t.co/ircn1zbfem']	positive
574	1.29467E+18	2020-08-15T16:03:20.000Z		47	{'neg': 0.0, 'neu': 0.848, 'pos': 0.152, 'compound': 0.7579}	0.7579	Positive	['dm', 'me', 'if', 'you', 'would', 'like', 'a', 'letter', 'stating', 'that', 'we', 'want', 'a', 'u-turn', 'in', 'a-level', 'and', 'gcse', 'results.', 'cags', '&amp;', 'ucas', 'predictions', 'used', 'instead', 'of', 'algorithm', 'grades', '&amp;', 'that', 'universities', 'must', 'honour', 'these', 'prediction', 'to', 'their', 'offer', 'holders.', 'email', 'your', 'mps', 'constantly.', '#examshambl…	anticipation
575	1.29467E+18	2020-08-15T16:02:52.000Z		34	{'neg': 0.155, 'neu': 0.845, 'pos': 0.0, 'compound': -0.6705}	-0.6705	Negative	['appeals', 'based', 'on', 'mock', 'exams', '-', 'guidance', 'just', 'published.', 'we', 'will', 'be', 'urgently', 'working', 'with', 'this', 'next', 'week', 'for', 'our', 'many', 'students', 'who', 'have', 'been', 'unfairly', 'disadvantaged', 'by', 'the', 'ofqual', 'algorithm.', 'https://t.co/lqme8pdiyj']	positive
576	1.29467E+18	2020-08-15T16:02:37.000Z		47	{'neg': 0.0, 'neu': 0.848, 'pos': 0.152, 'compound': 0.7579}	0.7579	Positive	['dm', 'me', 'if', 'you', 'would', 'like', 'a', 'letter', 'stating', 'that', 'we', 'want', 'a', 'u-turn', 'in', 'a-level', 'and', 'gcse', 'results.', 'cags', '&amp;', 'ucas', 'predictions', 'used', 'instead', 'of', 'algorithm', 'grades', '&amp;', 'that', 'universities', 'must', 'honour', 'these', 'prediction', 'to', 'their', 'offer', 'holders.', 'email', 'your', 'mps', 'constantly.', '#examshambl…	anticipation
577	1.29467E+18	2020-08-15T16:02:27.000Z		41	{'neg': 0.362, 'neu': 0.61, 'pos': 0.028, 'compound': -0.9688}	-0.9688	Negative	['yeah', 'but', 'you', 'failed', 'your', 'a', 'levels', 'you', 'chose', 'the', 'amount', 'of', 'effort', 'you', 'would', 'put', 'in', 'you', 'sat', 'the', 'exam', 'and', 'you', 'failed.', 'rn', 'people', 'are', 'failing', 'a', 'levels', 'because', 'of', 'a', 'discriminatory', 'and', 'unfair', 'algorithm.', 'they', 'are', 'being', 'victimised']	anger
578	1.29467E+18	2020-08-15T16:01:53.000Z		43	{'neg': 0.122, 'neu': 0.608, 'pos': 0.271, 'compound': 0.7964}	0.7964	Positive	['and', 'i', 'fear', 'many', 'students,', 'parents,', 'and', 'governments', 'accept', 'it', 'because', 'of', 'being', 'vaguely', 'impressed', 'by', 'words', 'like', '"artificial', 'intelligence"', 'and', '"machine', 'learning".', 'an', 'exception', 'is', 'this', 'dad,', 'who', 'pointed', 'out', 'the', 'danger', 'of', 'false', 'positives', 'in', 'this', 'scenario.', 'https://t.co/af5yrtbs7j']	fear
579	1.29467E+18	2020-08-15T16:01:52.000Z		48	{'neg': 0.0, 'neu': 0.957, 'pos': 0.043, 'compound': 0.2732}	0.2732	Positive	['using', 'predictive', 'models', 'and', 'ml', 'for', "children's", 'exam', 'scores', 'is', 'a', 'big', 'hit', 'during', 'the', 'pandemic.', 'first', ',', 'who', 'gave', 'predicted', 'exam', 'grades', 'to', 'graduating', 'pupils,', 'and', 'now', 'a', 'levels', 'in', 'the', 'uk', 'are', '"adjusted"', 'w.', 'an', 'algorithm', 'using', 'past', 'scores', 'as', 'well', 'as', 'geography', '&amp;', 'sch…	negative
580	1.29467E+18	2020-08-15T16:01:34.000Z		47	{'neg': 0.0, 'neu': 0.848, 'pos': 0.152, 'compound': 0.7579}	0.7579	Positive	['dm', 'me', 'if', 'you', 'would', 'like', 'a', 'letter', 'stating', 'that', 'we', 'want', 'a', 'u-turn', 'in', 'a-level', 'and', 'gcse', 'results.', 'cags', '&amp;', 'ucas', 'predictions', 'used', 'instead', 'of', 'algorithm', 'grades', '&amp;', 'that', 'universities', 'must', 'honour', 'these', 'prediction', 'to', 'their', 'offer', 'holders.', 'email', 'your', 'mps', 'constantly.', '#examshambl…	anticipation
581	1.29467E+18	2020-08-15T16:01:20.000Z		51	{'neg': 0.0, 'neu': 0.851, 'pos': 0.149, 'compound': 0.7579}	0.7579	Positive	['dm', 'me', 'if', 'you', 'would', 'like', 'a', 'letter', 'stating', 'that', 'we', 'want', 'a', 'u-turn', 'in', 'a-level', 'and', 'gcse', 'results.', 'cags', '&amp;', 'ucas', 'predictions', 'used', 'instead', 'of', 'algorithm', 'grades', '&amp;', 'that', 'universities', 'must', 'honour', 'these', 'prediction', 'to', 'their', 'offer', 'holders.', 'email', 'your', 'mps', 'constantly.', '#examshambl…	anticipation
582	1.29467E+18	2020-08-15T16:01:07.000Z		47	{'neg': 0.0, 'neu': 0.848, 'pos': 0.152, 'compound': 0.7579}	0.7579	Positive	['dm', 'me', 'if', 'you', 'would', 'like', 'a', 'letter', 'stating', 'that', 'we', 'want', 'a', 'u-turn', 'in', 'a-level', 'and', 'gcse', 'results.', 'cags', '&amp;', 'ucas', 'predictions', 'used', 'instead', 'of', 'algorithm', 'grades', '&amp;', 'that', 'universities', 'must', 'honour', 'these', 'prediction', 'to', 'their', 'offer', 'holders.', 'email', 'your', 'mps', 'constantly.', '#examshambl…	anticipation
583	1.29467E+18	2020-08-15T16:01:06.000Z		40	{'neg': 0.0, 'neu': 0.935, 'pos': 0.065, 'compound': 0.4019}	0.4019	Positive	['there', 'is', 'an', 'assumption', 'that', 'predicted', 'grades', 'are', 'not', 'uniform', 'across', 'the', 'country,', 'for', 'many', 'genuine', 'reasons.', 'ofqual', 'believe', 'there', 'is', 'a', 'need', 'to', 'moderate', 'the', 'grades', 'awarded', 'to', 'counteract', 'this', 'non', 'uniformity', 'and', 'developed', 'an', 'algorithm', 'to', 'do', 'this.']	positive
584	1.29466E+18	2020-08-15T15:58:43.000Z		19	{'neg': 0.198, 'neu': 0.802, 'pos': 0.0, 'compound': -0.4939}	-0.4939	Negative	["'punishment", 'by', "statistics':", 'the', 'father', 'who', 'foresaw', 'a-level', 'algorithm', 'flaws', 'a-levels', 'the', 'guardian', 'https://t.co/7181gl2sro']	trust
585	1.29466E+18	2020-08-15T15:58:43.000Z		19	{'neg': 0.198, 'neu': 0.802, 'pos': 0.0, 'compound': -0.4939}	-0.4939	Negative	["'punishment", 'by', "statistics':", 'the', 'father', 'who', 'foresaw', 'a-level', 'algorithm', 'flaws', 'a-levels', 'the', 'guardian', 'https://t.co/7181gl2sro']	trust
586	1.29466E+18	2020-08-15T15:58:43.000Z		19	{'neg': 0.198, 'neu': 0.802, 'pos': 0.0, 'compound': -0.4939}	-0.4939	Negative	["'punishment", 'by', "statistics':", 'the', 'father', 'who', 'foresaw', 'a-level', 'algorithm', 'flaws', 'a-levels', 'the', 'guardian', 'https://t.co/7181gl2sro']	trust
587	1.29466E+18	2020-08-15T15:58:41.000Z		43	{'neg': 0.053, 'neu': 0.842, 'pos': 0.105, 'compound': 0.3612}	0.3612	Positive	['cummings', 'manages', 'all', 'the', 'spads', '(special', 'advisors)', 'who', 'advise', 'ministers', 'and', 'is', 'responsible', 'for', 'brexit.', 'i', 'doubt', 'any', 'of', 'his', 'team', 'wrote', 'the', 'algorithm,', 'ofqual', 'is', 'a', 'quango', '(google', 'it)', 'so', 'is', 'not', 'formally', 'an', 'office', 'of', 'govt,', 'although', 'they', 'are', 'publicly', 'funded.']	trust
588	1.29466E+18	2020-08-15T15:58:20.000Z		43	{'neg': 0.175, 'neu': 0.715, 'pos': 0.11, 'compound': -0.3173}	-0.3173	Negative	['ofqual', 'have', 'had', 'an', 'incredibly', 'difficult', 'task', 'thrust', 'upon', 'them,', 'so', "it's", 'not', 'surprising', 'that', 'there', 'are', 'significant', 'problems', 'with', 'the', 'applied', 'algorithm,', 'but', 'these', 'problems', 'could', 'have', 'been', '(and', 'were)', 'foreseen,', 'and', 'the', 'results', 'should', 'probably', 'have', 'been', 'treated', 'more', 'generously.']	positive
589	1.29466E+18	2020-08-15T15:58:17.000Z		38	{'neg': 0.095, 'neu': 0.905, 'pos': 0.0, 'compound': -0.5803}	-0.5803	Negative	['if', 'i', 'was', 'doing', 'my', 'a-levels', 'this', 'year', 'and', 'subjected', 'to', 'the', 'government�s', 'algorithm', 'grades', 'based', 'on', 'mock', 'exams,', 'teachers�', 'predications', 'and', 'not', 'going', 'to', 'harrow,', 'i', 'would', 'have', 'had', 'grades', 'bee', 'instead', 'of', 'aaa.', 'lottery.', '??????']	fear
590	1.29466E+18	2020-08-15T15:57:38.000Z		54	{'neg': 0.0, 'neu': 0.933, 'pos': 0.067, 'compound': 0.3818}	0.3818	Positive	['fine,', 'if', 'they', 'actually', 'did', 'the', 'exam,', 'but', 'these', 'are', 'being', 'decided', 'by', 'an', 'algorithm.', 'an', 'algorithm', 'predicted', 'my', 'son', 'would', 'achieve', '5', 'mediocre', 'gcses.', 'he', 'attained', '10', 'at', 'grades', 'a-c,', '4', 'a-levels', '&amp;', 'a', 'ist', 'class', 'engineering', 'degree.', 'he', 'now', 'works', 'as', 'a', 'data', 'engineer', 'for'…	trust
591	1.29466E+18	2020-08-15T15:57:03.000Z		26	{'neg': 0.114, 'neu': 0.886, 'pos': 0.0, 'compound': -0.4767}	-0.4767	Negative	['sad', 'news', 'has', 'been', 'announced', 'by', '#hmg', 'due', 'to', 'the', "government's", 'a', 'level', 'algorithm', 'mr', 'a', 'c', 'grayling', 'has', 'been', 'downgraded', 'to', 'd', 'u', 'grayling.']	fear
592	1.29466E+18	2020-08-15T15:57:00.000Z		48	{'neg': 0.18, 'neu': 0.701, 'pos': 0.119, 'compound': -0.34}	-0.34	Negative	['the', 'government', 'is', 'defending', 'a', 'level', 'algorithm', 'at', 'all', 'costs', 'as', 'cummings�', 'approach', 'to', 'government', 'is', 'management', 'of', 'data', '(word', 'beating', 'track', '&amp;', 'trace', 'anyone?).', 'admitting', 'their', 'algorithms', 'are', 'biased', 'undermines', 'public', 'trust', 'in', 'all', 'of', 'them;', 'even', 'though', 'this', 'is', 'undermining', 'pu…	positive
593	1.29466E+18	2020-08-15T15:56:40.000Z		7	{'neg': 0.0, 'neu': 1.0, 'pos': 0.0, 'compound': 0.0}	0	Neutral	['https://t.co/cpps5k0lmi', 'here', 'you', 'go']	No emotion
594	1.29466E+18	2020-08-15T15:56:23.000Z		48	{'neg': 0.116, 'neu': 0.796, 'pos': 0.089, 'compound': -0.1162}	-0.1162	Negative	['yes', 'i', 'understand.', 'the', 'point', 'is', 'universities', 'were', 'fully', 'aware', 'that', '1.', 'no', 'exams', 'took', 'place', 'and', '2.', 'ofqual', 'algorithm', 'issue', 'has', 'proved', 'highly', 'controversial', 'in', 'professional', 'circles', 'for', 'some', 'time.', 'tricky', 'to', 'think', 'oxbridge', 'and', 'others', 'led', 'by', 'the', 'nose', 'by', 'govt,', 'unless', 'they', …	trust
595	1.29466E+18	2020-08-15T15:53:18.000Z		17	{'neg': 0.0, 'neu': 1.0, 'pos': 0.0, 'compound': 0.0}	0	Neutral	['the', 'debunking', 'blogg', 'to', 'be', 'debunked', 'soon', 'by', 'full', 'facts.', 'but', 'who', 'designed', 'the', 'algorithm', 'for', 'ofqual?']	positive
596	1.29466E+18	2020-08-15T15:53:15.000Z		45	{'neg': 0.125, 'neu': 0.875, 'pos': 0.0, 'compound': -0.6908}	-0.6908	Negative	['about', '39%', 'of', 'a-level', 'results', 'were', 'downgraded', 'by', 'the', 'exam', 'regulator', 'ofqual�s', 'algorithm', 'with�disadvantaged', 'pupils', 'worst', 'affected.', 'i', 'should', 'be', 'renamed', 'fuckofqual.', 'and', 'students', 'predicted', 'grades', 'allowed', 'to', 'stand.', 'man', 'up', 'johnson', 'and', 'do', 'the', 'right', 'thing', 'for', 'once', 'in', 'your', 'life.']	No emotion
597	1.29466E+18	2020-08-15T15:53:15.000Z		45	{'neg': 0.125, 'neu': 0.875, 'pos': 0.0, 'compound': -0.6908}	-0.6908	Negative	['about', '39%', 'of', 'a-level', 'results', 'were', 'downgraded', 'by', 'the', 'exam', 'regulator', 'ofqual�s', 'algorithm', 'with�disadvantaged', 'pupils', 'worst', 'affected.', 'i', 'should', 'be', 'renamed', 'fuckofqual.', 'and', 'students', 'predicted', 'grades', 'allowed', 'to', 'stand.', 'man', 'up', 'johnson', 'and', 'do', 'the', 'right', 'thing', 'for', 'once', 'in', 'your', 'life.']	No emotion
598	1.29466E+18	2020-08-15T15:52:59.000Z		25	{'neg': 0.124, 'neu': 0.876, 'pos': 0.0, 'compound': -0.5267}	-0.5267	Negative	['the', 'predictive', 'results', 'will', 'affect', 'nigerians', 'student,', 'schooling', 'in', 'nigeria.', 'paying', 'over', '1m', 'for', 'a', 'levels.', 'only', 'to', 'get', 'eed,', 'because', 'of', 'one', 'stupid', 'algorithm']	negative
599	1.29466E+18	2020-08-15T15:50:15.000Z		28	{'neg': 0.0, 'neu': 1.0, 'pos': 0.0, 'compound': 0.0}	0	Neutral	["isn't", 'the', 'key', 'word', 'there', "'solely'?", 'because', 'the', 'ofqual', 'algorithm', "doesn't", 'work', 'in', 'a', 'vacuum,', 'right?', "it's", 'applied', 'to', 'the', 'data', 'already', 'processed', 'by', 'teachers.']	trust
600	1.29466E+18	2020-08-15T15:48:37.000Z		23	{'neg': 0.14, 'neu': 0.763, 'pos': 0.097, 'compound': -0.25}	-0.25	Negative	['the', 'algorithm', 'has', 'failed', 'our', 'children,', 'please', 'sign', 'and', 'retweet', 'this', 'petition', 'to', 'get', 'the', 'government', 'to', 'change', 'it.', 'https://t.co/w2p03ikssb']	fear
601	1.29466E+18	2020-08-15T15:47:28.000Z		44	{'neg': 0.0, 'neu': 0.869, 'pos': 0.131, 'compound': 0.6808}	0.6808	Positive	['another', 'good', 'analysis.', 'the', 'more', 'of', 'this', 'we', 'are', 'seeing,', 'the', 'less', 'credibility', 'will', 'remain', 'in', 'one-off', 'subjectively', 'marked', 'exams', 'for', 'determining', 'gcse', 'and', 'a-level', 'grades.', 'never', 'mind', 'the', 'offqual', 'algorithm.', 'all', 'power', 'to', 'coursework', 'and', 'trusting', 'teachers.', 'https://t.co/lrmqji6uys?']	positive
602	1.29466E+18	2020-08-15T15:47:28.000Z		44	{'neg': 0.0, 'neu': 0.869, 'pos': 0.131, 'compound': 0.6808}	0.6808	Positive	['another', 'good', 'analysis.', 'the', 'more', 'of', 'this', 'we', 'are', 'seeing,', 'the', 'less', 'credibility', 'will', 'remain', 'in', 'one-off', 'subjectively', 'marked', 'exams', 'for', 'determining', 'gcse', 'and', 'a-level', 'grades.', 'never', 'mind', 'the', 'offqual', 'algorithm.', 'all', 'power', 'to', 'coursework', 'and', 'trusting', 'teachers.', 'https://t.co/lrmqji6uys?']	positive
603	1.29466E+18	2020-08-15T15:47:00.000Z		37	{'neg': 0.0, 'neu': 1.0, 'pos': 0.0, 'compound': 0.0}	0	Neutral	['isn�t', 'ofqual', '(the', 'body', 'who', 'used', 'the', 'algorithm', 'to', 'determine', 'the', 'results', 'that', 'have', 'mostly', 'been', 'downgraded', 'for', 'schools', 'outside', 'the', 'private', 'sector)', 'a', 'government', 'organisation?', 'therefore', 'the', 'decision', 'is', 'one', 'under', 'hmg', 'jurisdiction', 'not', 'schools?']	fear
604	1.29466E+18	2020-08-15T15:45:40.000Z		45	{'neg': 0.046, 'neu': 0.837, 'pos': 0.117, 'compound': 0.5267}	0.5267	Positive	['thanks', '321', '.', '.', '.', 'interesting', 'document.', 'however,', 'when', 'the', 'royal', 'statistical', 'society', 'asked', 'ofqual', 'if', 'they', 'could', 'see', 'how', 'the', 'algorithm', 'worked,', 'they', 'were', 'refused', 'unless', 'they', 'signed', 'an', 'n.d.a.', 'ofqual', 'is', 'a', 'govt.', 'dept.,', 'hence', 'the', 'algo', 'is', 'secret.', 'no?', 'https://t.co/h5d2lgfqai']	trust
605	1.29466E+18	2020-08-15T15:45:21.000Z		23	{'neg': 0.0, 'neu': 0.83, 'pos': 0.17, 'compound': 0.508}	0.508	Positive	['just', 'finished', 'working', 'on', 'this', 'algorithm;', 'and', 'blow', 'me!', 'ofqual', 'get', 'awarded', 'f', 'f', 's!', 'https://t.co/vqcgahht85', 'https://t.co/0z8dhfwx0n']	positive
606	1.29466E+18	2020-08-15T15:41:21.000Z		54	{'neg': 0.027, 'neu': 0.922, 'pos': 0.051, 'compound': 0.3056}	0.3056	Positive	['most', 'people', 'don�t', 'realise', 'that', 'a', 'levels', 'are', 'normatively', 'graded.', 'so', 'your', 'grade', 'reflects', 'not', 'how', 'well', 'you�ve', 'done,', 'but', 'how', 'well', 'you�ve', 'done', 'relative', 'to', 'others', 'in', 'a', 'given', 'year.', 'what', 'we', 'see', 'this', 'year', 'is', 'this', 'turned', 'up', 'to', '11.', 'or', '4.5', 'as', 'the', 'govts.', 'algorithm', 'h…	trust
607	1.29466E+18	2020-08-15T15:40:50.000Z		49	{'neg': 0.166, 'neu': 0.782, 'pos': 0.052, 'compound': -0.7537}	-0.7537	Negative	['so', 'long', 'as', 'we', 'get', 'past', 'the', 'view', 'that', 'algorithms', 'are', 'statistically', 'any', 'better!', "ofqual's", 'framing', 'is', 'that', 'cag', 'predictions', 'were', '"wrong"', 'in', '39%', 'of', 'cases.', 'this', 'fails', 'to', 'take', 'into', 'account', 'the', 'fact', 'that', 'the', 'algorithm', 'generating', 'alternative', 'grades', 'is', 'equally', 'error', 'prone', '73%…	trust
608	1.29466E+18	2020-08-15T15:40:28.000Z		40	{'neg': 0.093, 'neu': 0.907, 'pos': 0.0, 'compound': -0.34}	-0.34	Negative	['(the', 'guardian):#a-level', 'students', 'speak:', "'i", 'always', 'dreamed', 'of', 'going', 'to', "#cambridge'", ':', 'downgraded', 'a-level', 'students', 'protest', 'over', '�classist�', 'bias', 'of', 'government', 'algorithm', 'as', 'thousands', 'of', 'a-level', 'students', 'in', 'england', 'seek', 'to', 'replan', 'their', '..', 'https://t.co/lvsrwfjrsi']	negative
609	1.29466E+18	2020-08-15T15:40:14.000Z		51	{'neg': 0.055, 'neu': 0.775, 'pos': 0.171, 'compound': 0.6808}	0.6808	Positive	['signed', '-', 'any', 'other', 'alumna', 'care', 'to', 'share?', 'i', 'was', '1st', 'gen', 'he', 'and', 'made', 'it', 'to', 'oxford', 'from', 'barnsley', 'vith', 'form', 'college', '-', 'ofqual', 'algorithm', 'design', '*specifically*', 'downgrades', 'academic', 'wc', 'outliers', 'from', 'deprived', 'areas', '&amp;', 'means', 'a', 'girl', 'like', 'me', "won't", 'get', 'the', 'same', 'chances', '…	trust
610	1.29466E+18	2020-08-15T15:40:06.000Z		35	{'neg': 0.0, 'neu': 1.0, 'pos': 0.0, 'compound': 0.0}	0	Neutral	['this', 'is', 'an', 'article', 'on', 'how', 'grades', 'have', 'been', 'inflated', 'much', 'more', 'for', 'private', 'schools', 'when', 'compared', 'to', 'the', 'state', 'sector.', 'the', 'algorithm', 'unfairly', 'penalises', 'those', 'who', 'go', 'to', 'underperforming', 'schools.', 'https://t.co/fukpl7unqe']	negative
611	1.29466E+18	2020-08-15T15:39:39.000Z		26	{'neg': 0.26, 'neu': 0.74, 'pos': 0.0, 'compound': -0.811}	-0.811	Negative	['such', 'is', 'the', 'malversation', 'of', 'your', 'government!', 'be', 'ashamed!', 'be', 'very', 'ashamed!', 'bbc', 'news', '-', 'why', 'did', 'the', 'a-level', 'algorithm', 'say', 'no?', 'https://t.co/u0iaajsebj']	negative
612	1.29466E+18	2020-08-15T15:38:43.000Z		56	{'neg': 0.057, 'neu': 0.821, 'pos': 0.122, 'compound': 0.3818}	0.3818	Positive	['a', 'level', 'results', 'unfair?', 'help', 'us', 'make', 'a', 'case', 'we�re', 'gathering', 'case', 'studies', 'to', 'support', 'the', 'evidence', 'base', 'for', 'a', 'breach', 'of', 'the', 'equalities', 'act,', 'as', 'a', 'result', 'of', 'the', 'a', 'levels', 'grading', 'algorithm', 'used', 'to', 'determine', 'final', 'grades.', 'head', 'here', 'if', 'you', 'want', 'to', 'be', 'included.', 'ht…	negative
613	1.29466E+18	2020-08-15T15:38:15.000Z		18	{'neg': 0.0, 'neu': 1.0, 'pos': 0.0, 'compound': 0.0}	0	Neutral	['the', 'a-level', 'algorithm', 'when', 'it', 'gets', 'asked', 'to', 'provide', 'downgrades', 'for', 'eton', 'school:', 'https://t.co/fqjkrkvy2x']	trust
614	1.29466E+18	2020-08-15T15:37:47.000Z		46	{'neg': 0.184, 'neu': 0.773, 'pos': 0.043, 'compound': -0.6597}	-0.6597	Negative	['this.', "i've", 'been', 'thinking', 'a', 'lot', 'about', 'this', 'watching', 'the', 'dumpster', 'fire', 'that', 'is', 'the', 'british', 'a-levels', 'scandal,', 'and', 'thinking', 'to', 'myself,', '"surely', "it's", 'not', 'just', 'that', 'the', '*algorithm*', 'is', 'classist,', 'but', 'that', 'the', 'whole', 'damned', 'thing', 'is', 'classist."', 'https://t.co/g1koebt7kd']	fear
615	1.29466E+18	2020-08-15T15:37:26.000Z		49	{'neg': 0.044, 'neu': 0.867, 'pos': 0.089, 'compound': 0.2732}	0.2732	Positive	['#bbcaq', 'in', 'a', 'nutshell', "c'mon", 'posh', 'entitled', 'chinless', 'wonders,', 'eton,', 'harrow', 'et', 'al', 'lot,', 'grab', 'all', 'those', 'plum', 'uni', 'places', 'while', 'the', 'uppity', "plebs're", 'appealing', 'those', 'grades', 'tory', 'mates', 'managed', 'to', 'fiddle', 'with', 'their', 'biased', 'algorithm.', 'just', 'as', 'well', 'never', 'used', 'proper', 'one', 'https://t.co…	positive
616	1.29466E+18	2020-08-15T15:36:55.000Z		28	{'neg': 0.0, 'neu': 1.0, 'pos': 0.0, 'compound': 0.0}	0	Neutral	['absolutely', '-', 'the', 'colleges', 'do', 'not', 'know', 'more', 'about', 'the', 'candidates', 'based', 'on', 'the', 'algorithm', 'grades', 'vs', 'before.', 'all', 'conditional', 'offers', 'should', 'be', 'treated', 'equally,', 'regardless', 'of', 'ofqual', 'grades.']	positive
617	1.29466E+18	2020-08-15T15:33:49.000Z		23	{'neg': 0.163, 'neu': 0.837, 'pos': 0.0, 'compound': -0.5106}	-0.5106	Negative	['read', 'hans', "broekman's", 'view', 'on', 'the', 'fiasco', 'that', 'was', 'a-level', 'results', 'day,', "'the", 'algorithm', 'must', 'be', "obeyed'", 'https://t.co/zyhiztff55']	negative
618	1.29466E+18	2020-08-15T15:33:10.000Z		40	{'neg': 0.066, 'neu': 0.799, 'pos': 0.135, 'compound': 0.4588}	0.4588	Positive	['encouraging', 'a-level', 'students', 'to', 'resit', 'the', 'exams', 'in', 'order', 'to', 'change', 'their', 'results', 'doesn�t', 'seem', 'like', 'the', 'way', 'to', 'fix', 'the', 'massive', 'issue', 'with', 'the', 'algorithm', 'and', 'how', 'grades', 'have', 'been', 'allocated.', 'just', 'puts', 'further', 'burden', 'on', 'students.']	fear
619	1.29466E+18	2020-08-15T15:32:36.000Z		51	{'neg': 0.099, 'neu': 0.901, 'pos': 0.0, 'compound': -0.5574}	-0.5574	Negative	['my', 'daughter', 'had', 'an', 'offer', 'of', 'a*a*a', 'for', 'economics', 'at', 'cambridge', 'with', 'a', 'condition', 'a*', 'in', 'further', 'maths.', 'her', 'cags', 'a*a*a*a*', 'after', 'the', 'algorithm', 'she', 'was', 'given', 'a*a*a', 'a', 'she', 'lost', 'the', 'a*', 'in', 'further', 'maths', 'lost', 'her', 'offer', 'and', 'will', 'not', 'be', 'pooled']	positive
620	1.29466E+18	2020-08-15T15:31:58.000Z		43	{'neg': 0.327, 'neu': 0.613, 'pos': 0.059, 'compound': -0.9246}	-0.9246	Negative	['this', 'racist,', 'discriminatory', 'and', 'downright', 'evil', 'algorithm', 'is', 'ruining', 'lives.', 'saeed,', 'a', 'refugee', 'in', 'foster', 'care,', 'was', 'downgraded', 'from', 'abb', 'to', 'bce.', 'his', 'school', 'is', 'in', 'shock.', 'ofqual', 'were', 'warned', 'it', 'would', 'hit', 'poorer', 'students', 'hardest', 'and', 'did', 'nothing.', 'https://t.co/oz7yn8o0em']	fear
621	1.29466E+18	2020-08-15T15:31:58.000Z		43	{'neg': 0.327, 'neu': 0.613, 'pos': 0.059, 'compound': -0.9246}	-0.9246	Negative	['this', 'racist,', 'discriminatory', 'and', 'downright', 'evil', 'algorithm', 'is', 'ruining', 'lives.', 'saeed,', 'a', 'refugee', 'in', 'foster', 'care,', 'was', 'downgraded', 'from', 'abb', 'to', 'bce.', 'his', 'school', 'is', 'in', 'shock.', 'ofqual', 'were', 'warned', 'it', 'would', 'hit', 'poorer', 'students', 'hardest', 'and', 'did', 'nothing.', 'https://t.co/oz7yn8o0em']	fear
622	1.29466E+18	2020-08-15T15:30:40.000Z		34	{'neg': 0.232, 'neu': 0.631, 'pos': 0.137, 'compound': -0.5985}	-0.5985	Negative	['totally', 'agree.', 'i�m', 'really', 'angry', 'for', 'them.', 'an', 'algorithm', 'should', 'not', 'determine', 'someone�s', 'life', 'and', 'a�levels', 'are', 'so', 'vital,', 'and', 'now', 'you�ve', 'got', 'gcse', 'students', 'desperately', 'worrying', 'for', 'next', 'week.', '????????']	positive
623	1.29466E+18	2020-08-15T15:28:51.000Z		37	{'neg': 0.0, 'neu': 0.92, 'pos': 0.08, 'compound': 0.4215}	0.4215	Positive	['meanwhile', 'in', 'the', 'uk', 'an', 'algorithm', 'determines', 'who', 'can', 'progress', 'on', 'to', 'higher', 'education', '--"led', 'calls', 'for', 'ministers', 'to', 'review', 'how', 'a-level', 'results', 'were', 'modified', 'by', 'examination', 'regulators', 'using', 'a', 'computer', 'algorithm."', 'https://t.co/k1cnck29m7']	negative
624	1.29466E+18	2020-08-15T15:27:32.000Z		13	{'neg': 0.184, 'neu': 0.816, 'pos': 0.0, 'compound': -0.2023}	-0.2023	Negative	['a-levels:', 'how', 'controversial', 'algorithm', 'behind', 'moderation', 'row', 'works', 'https://t.co/6jf0bj50pr']	anger
625	1.29466E+18	2020-08-15T15:27:32.000Z		13	{'neg': 0.184, 'neu': 0.816, 'pos': 0.0, 'compound': -0.2023}	-0.2023	Negative	['a-levels:', 'how', 'controversial', 'algorithm', 'behind', 'moderation', 'row', 'works', 'https://t.co/6jf0bj50pr']	anger
626	1.29466E+18	2020-08-15T15:26:46.000Z		18	{'neg': 0.205, 'neu': 0.795, 'pos': 0.0, 'compound': -0.594}	-0.594	Negative	['hmmm.', 'i�m', 'starting', 'to', 'think', 'the', 'ofqual', 'algorithm', 'isn�t', 'such', 'a', 'bad', 'idea', 'after', 'all', '??#mufc']	fear
627	1.29466E+18	2020-08-15T15:25:08.000Z		40	{'neg': 0.102, 'neu': 0.835, 'pos': 0.063, 'compound': -0.1779}	-0.1779	Negative	['#williamsonresign', 'data', 'scientists', 'programmed', 'the', "'a'", 'level', 'algorithm', 'to', 'link', 'local', 'socio-economic', 'conditions', 'to', 'projected', 'exam', 'results.', 'the', 'lower', 'the', 'conditions,', 'the', 'lower', 'the', 'results.', 'these', 'scientists', 'clearly', 'dismissed', 'the', 'tory', 'claim', 'that', 'educational', 'attainment', 'is', 'not', 'so', 'linked']	positive
628	1.29466E+18	2020-08-15T15:24:28.000Z		15	{'neg': 0.0, 'neu': 1.0, 'pos': 0.0, 'compound': 0.0}	0	Neutral	['a-level', 'students', 'speak:', "'i", 'always', 'dreamed', 'of', 'going', 'to', "cambridge'", 'https://t.co/9mxqtjo9ku']	No emotion
629	1.29466E+18	2020-08-15T15:24:04.000Z		20	{'neg': 0.209, 'neu': 0.791, 'pos': 0.0, 'compound': -0.5789}	-0.5789	Negative	['they', 'said', 'predicted', 'grades', 'would', 'be', 'used', 'then', 'they', 'used', 'a', 'faulty', 'algorithm.', 'should', 'be', 'sacked', 'but', 'gavin', 'should', 'resign']	negative
630	1.29466E+18	2020-08-15T15:23:47.000Z		39	{'neg': 0.253, 'neu': 0.573, 'pos': 0.174, 'compound': -0.4588}	-0.4588	Negative	[':', 'so', 'once', 'again', 'your', 'sorry', 'excuse', 'for', 'a', 'government', 'refused', 'expert', 'help', 'and', 'hence', 'ofqual', 'created', 'a', 'flawed', 'algorithm', 'that', 'favours', 'students', 'from', 'private', 'schools', 'and', 'screws', 'over', 'the', 'rest.', 'stop', 'ruining', 'the', 'future', 'of', 'britain�s', 'young', 'people.']	positive
631	1.29466E+18	2020-08-15T15:22:44.000Z		31	{'neg': 0.113, 'neu': 0.887, 'pos': 0.0, 'compound': -0.5106}	-0.5106	Negative	['this', 'caller', 'explained', 'how', 'the', 'algorithm', 'used', 'to', 'grade', 'a-level', 'students', 'works,', 'and', 'why', 'it', 'has', 'caused', 'such', 'outrage', 'after', 'thousands', 'had', 'their', 'marks', 'downgraded.', '#alevelresults', 'https://t.co/essvabw6yu']	anger
632	1.29466E+18	2020-08-15T15:22:44.000Z		31	{'neg': 0.113, 'neu': 0.887, 'pos': 0.0, 'compound': -0.5106}	-0.5106	Negative	['this', 'caller', 'explained', 'how', 'the', 'algorithm', 'used', 'to', 'grade', 'a-level', 'students', 'works,', 'and', 'why', 'it', 'has', 'caused', 'such', 'outrage', 'after', 'thousands', 'had', 'their', 'marks', 'downgraded.', '#alevelresults', 'https://t.co/essvabw6yu']	anger
633	1.29466E+18	2020-08-15T15:21:36.000Z		45	{'neg': 0.055, 'neu': 0.945, 'pos': 0.0, 'compound': -0.34}	-0.34	Negative	['cummings', 'has', 'self-crafted', 'an', 'image', 'of', 'himself', 'as', 'some', 'kind', 'of', 'big', 'data', 'technomage.', 'any', 'it', 'pro', 'looking', 'at', 'the', 'algorithm', 'and', 'available', 'data', 'recognises', 'what', 'a', 'complete', 'omnishambles', 'hmg', 'has', 'made', 'of', 'this', 'a-levels', 'allocation.', 'worrying', 'given', 'their', 'future', '"data-driven"', 'plans.']	fear
634	1.29465E+18	2020-08-15T15:18:47.000Z		28	{'neg': 0.0, 'neu': 0.796, 'pos': 0.204, 'compound': 0.6322}	0.6322	Positive	['the', 'issue', 'of', 'algorithm', 'predicting', 'a-level', 'results', 'posses', 'a', 'challenge', 'to', '#gdpr.', 'individuals', 'have', 'right', 'to', 'object', 'significant', 'automated', 'decisions.', 'definitely', 'waiting', 'to', 'see', 'how', 'this', 'unfolds??.']	fear
635	1.29465E+18	2020-08-15T15:18:32.000Z		15	{'neg': 0.0, 'neu': 1.0, 'pos': 0.0, 'compound': 0.0}	0	Neutral	['a-level', 'students', 'speak:', "'i", 'always', 'dreamed', 'of', 'going', 'to', "cambridge'", 'https://t.co/dvytbuphsi']	No emotion
636	1.29465E+18	2020-08-15T15:18:11.000Z		49	{'neg': 0.174, 'neu': 0.826, 'pos': 0.0, 'compound': -0.8649}	-0.8649	Negative	['so', 'they', 'are', 'confirming', 'their', 'own', 'incompetance', 'and', 'corruption', 'by', 'insinuating', 'that', 'there', 'are', 'students', 'out', 'there', 'who', 'achieved', 'a', 'higher', 'grade', 'with', '6', 'months', 'of', 'the', 'course', 'still', 'to', 'go', 'than', 'their', 'algorithm', 'spat', 'out?', 'ofqual', 'are', 'as', 'complicit', 'in', 'this', 'mess', 'as', 'anybody.', 'baki…	negative
637	1.29465E+18	2020-08-15T15:16:28.000Z		38	{'neg': 0.173, 'neu': 0.654, 'pos': 0.173, 'compound': 0.0067}	0.0067	Neutral	["here's", 'an', 'example', 'of', 'this', 'farcical', 'algorithm.', 'refused', 'entry', 'to', 'university', 'despite', 'fighting', 'cancer,', 'smashing', 'his', 'gcses,', 'working', 'tirelessly', 'to', 'achieve', 'top', 'grades.', 'can', 'anyone', 'make', 'sense', 'of', 'this', 'result?', 'powerless', 'and', 'stuck', 'https://t.co/6zdsuwfuo1']	positive
638	1.29465E+18	2020-08-15T15:16:00.000Z		50	{'neg': 0.136, 'neu': 0.864, 'pos': 0.0, 'compound': -0.7249}	-0.7249	Negative	['correct.', 'on', 'a', 'per', 'subject', 'basis.', 'so', 'if', 'e.g.', 'for', 'geography', 'a', 'level', "you're", 'in', 'the', 'white', 'it', 'means', 'the', "'algorithm'", '/', 'method', 'by', 'ofqual', 'ignored', 'your', 'cags', 'completely.', 'they', 'did', 'say', 'that', 'some', 'time', 'ago,', 'but', 'the', 'precise', 'cut', 'off', 'points', 'between', 'model', 'and', 'cag', "weren't", 'cl…	positive
639	1.29465E+18	2020-08-15T15:15:54.000Z		13	{'neg': 0.0, 'neu': 1.0, 'pos': 0.0, 'compound': 0.0}	0	Neutral	['have', 'they', 'started', 'using', 'the', 'government�s', 'a', 'level', 'algorithm', 'to', 'check', 'tweets?']	trust
640	1.29465E+18	2020-08-15T15:15:46.000Z		6	{'neg': 0.0, 'neu': 1.0, 'pos': 0.0, 'compound': 0.0}	0	Neutral	['the', 'government,', 'apparently', 'altered', 'the', 'algorithm.']	fear
641	1.29465E+18	2020-08-15T15:14:27.000Z		45	{'neg': 0.086, 'neu': 0.858, 'pos': 0.056, 'compound': -0.3182}	-0.3182	Negative	['an', 'algorithm', 'determined', 'uk', "students'", 'grades.', 'chaos', 'ensued', 'this', "year's", 'a-levels,', 'the', 'high-stakes', 'exams', 'taken', 'in', 'high', 'school,', 'were', 'canceled', 'due', 'to', 'the', 'pandemic.', 'the', 'alternative', 'only', 'exacerbated', 'existing', 'inequities.', 'read', 'more', 'on', 'source', 'website', 'posted', 'on', 'bus�', 'https://t.co/jlc9fnxao3']	fear
642	1.29465E+18	2020-08-15T15:14:13.000Z		28	{'neg': 0.14, 'neu': 0.86, 'pos': 0.0, 'compound': -0.4973}	-0.4973	Negative	['the', 'algorithm', 'was', 'not', 'fit', 'for', 'purpose', 'and', 'unless', 'you', 'do', 'a', 'u', 'turn', 'for', 'both', 'a', 'levels', 'and', 'gcses', 'you', 'will', 'never', 'be', 'deemed', 'fit', 'for', 'office']	No emotion
643	1.29465E+18	2020-08-15T15:13:06.000Z		24	{'neg': 0.118, 'neu': 0.67, 'pos': 0.212, 'compound': 0.3382}	0.3382	Positive	['oh!', 'what', 'a', 'surprise', 'link', 'between', 'scummings', "'fav", 'consultants', 'cdei', '&amp;', "ofqual's", 'as', 'b', 'might', 'say,', '"world', 'beating"', 'algorithm.', 'https://t.co/qaun8c5hlk']	fear
644	1.29465E+18	2020-08-15T15:11:59.000Z		28	{'neg': 0.119, 'neu': 0.685, 'pos': 0.196, 'compound': 0.1531}	0.1531	Positive	['the', 'normalisation', 'of', 'the', 'a-level', 'results', 'was', 'done', 'to', 'ensure', 'the', 'qualifications', 'had', '"value".', 'but', 'the', 'awful', 'algorithm', 'has', 'taken', 'away', 'any', 'value', 'these', 'qualifications', 'had.', '#resultsday2020']	fear
645	1.29465E+18	2020-08-15T15:11:06.000Z		15	{'neg': 0.0, 'neu': 1.0, 'pos': 0.0, 'compound': 0.0}	0	Neutral	['i', 'just', 'read', 'this', 'letter.', "ofqual's", 'actions', 'appear', 'totally', 'indefensible.', 'https://t.co/m6tdbuoxjc']	fear
646	1.29465E+18	2020-08-15T15:10:27.000Z		54	{'neg': 0.148, 'neu': 0.831, 'pos': 0.021, 'compound': -0.8312}	-0.8312	Negative	['i', 'mentioned', 'how', 'i', 'gaffed', 'my', 'a', 'levels', 'yday', 'and', 'i', 'just', 'wanna', 'clarify', '-', 'im', 'not', 'saying', 'that', 'to', 'excuse', 'how', 'the', 'govs', 'algorithm', 'messed', 'up', 'so', 'many', 'kids', 'results.', 'i', 'was', 'just', 'reflecting', 'on', 'my', 'own', 'experiences', '5', 'yrs', 'ago,', 'and', 'im', 'so', 'sad', 'for', 'the', 'many', 'whose', 'disadv…	negative
647	1.29465E+18	2020-08-15T15:08:18.000Z		15	{'neg': 0.0, 'neu': 1.0, 'pos': 0.0, 'compound': 0.0}	0	Neutral	['i', 'think', 'i', 'have', 'found', 'details', 'of', 'the', 'secret', 'ofqual', 'algorithm...', 'https://t.co/8mvtu5vxah']	trust
648	1.29465E+18	2020-08-15T15:03:21.000Z		47	{'neg': 0.0, 'neu': 0.942, 'pos': 0.058, 'compound': 0.4019}	0.4019	Positive	['naturally', 'i', 'am', 'trusting', 'the', 'ofqual', 'report', 'for', 'this', "year's", 'moderation', 'processes.', 'they', "didn't", 'come', 'to', 'the', 'same', 'the', 'conclusion.', 'their', 'algorithm', 'standardised', 'the', 'results', 'of', 'eng', 'as', 'a', 'whole', 'based', 'on', 'the', 'schools', 'past', 'performances', 'not', 'on', 'current', 'information', 'for', 'each', 'school', 'or…	positive
649	1.29465E+18	2020-08-15T15:02:01.000Z		43	{'neg': 0.073, 'neu': 0.865, 'pos': 0.062, 'compound': -0.128}	-0.128	Negative	["i'm", 'hoping', "you're", 'all', 'over', 'regarding', 'gcse', 'grading?', 'said', 'on', 'itv', 'that', 'he', 'is', 'using', 'the', 'same', 'algorithm.', 'my', 'head', 'will', 'explode', 'if', 'ofqual', 'insult', 'us', 'stating', 'only', '1', 'grade', 'slip', 'for', 'most.', 'a', '4', 'to', 'a', '3', 'is', 'life', 'changing']	surprise
650	1.29465E+18	2020-08-15T15:00:09.000Z		39	{'neg': 0.105, 'neu': 0.826, 'pos': 0.068, 'compound': -0.3182}	-0.3182	Negative	['an', 'algorithm', 'determined', 'uk', "students'", 'grades.', 'chaos', 'ensued', '�', 'this', "year's", 'a-levels,', 'the', 'high-stakes', 'exams', 'taken', 'in', 'high', 'school,', 'were', 'canceled', 'due', 'to', 'the', 'pandemic.', 'the', 'alternative', 'only', 'exacerbat...', 'https://t.co/qlexkx3vpq', 'https://t.co/tsmgzwip2l']	fear
651	1.29465E+18	2020-08-15T14:59:02.000Z		48	{'neg': 0.0, 'neu': 0.912, 'pos': 0.088, 'compound': 0.4852}	0.4852	Positive	['bbc', 'news', '-', 'a-levels', 'and', 'gcses:', 'free', 'exam', 'appeals', 'for', 'schools', 'in', 'england', 'https://t.co/dv2sddqqec', 'but', 'why', 'should', 'schools', '&amp;', 'their', 'students', 'be', 'in', 'this', 'situation', 'in', 'the', 'first', 'place?', 'they', 'should', 'have', 'got', 'the', 'the', 'grades', 'predicted', 'by', 'their', 'teachers,', 'not', 'a', '(politically)', 'do…	No emotion
652	1.29465E+18	2020-08-15T14:56:45.000Z		15	{'neg': 0.0, 'neu': 1.0, 'pos': 0.0, 'compound': 0.0}	0	Neutral	['a-level', 'students', 'speak:', "'i", 'always', 'dreamed', 'of', 'going', 'to', "cambridge'", 'https://t.co/jyorubooqu']	No emotion
653	1.29465E+18	2020-08-15T14:56:28.000Z		26	{'neg': 0.066, 'neu': 0.761, 'pos': 0.173, 'compound': 0.4767}	0.4767	Positive	['postpone', 'the', 'start', 'of', 'the', 'university', 'year', 'until', 'january', '&amp;', 'everyone', 'resits', 'their', 'a-levels', 'in', 'october', 'or', 'else', 'accepts', 'the', 'grades', 'awarded', 'by', 'the', 'algorithm']	anticipation
654	1.29465E+18	2020-08-15T14:55:19.000Z		46	{'neg': 0.0, 'neu': 0.763, 'pos': 0.237, 'compound': 0.9091}	0.9091	Positive	["can't", 'understand', 'why', "didn't", 'do', 'this', 'grading', 'the', 'other', 'way', 'round?', 'use', 'an', 'algorithm', 'to', 'give', 'each', 'school', 'a', 'target', 'set', 'of', 'award', 'grades', 'per', 'subject', '(which', 'the', 'school', 'could', 'appeal),', 'then', 'allow', 'teachers', 'in', 'the', 'schools', 'to', 'award', 'amongst', 'students?', 'surely', 'fairer!', '#alevelresults']	trust
655	1.29465E+18	2020-08-15T14:53:53.000Z		31	{'neg': 0.277, 'neu': 0.648, 'pos': 0.075, 'compound': -0.8316}	-0.8316	Negative	['you', 'should', 'know', 'better.', 'if', 'the', 'algorithm', 'demonstrably', 'downgraded', 'gays,', 'jews,', 'the', 'old', 'or', 'sick,', 'i', 'bet', "you'd", 'be', 'tweeting.', 'injustice', 'is', 'injustice,', 'even', 'if', 'you', "don't", 'see', 'it']	negative
656	1.29465E+18	2020-08-15T14:53:44.000Z		15	{'neg': 0.0, 'neu': 1.0, 'pos': 0.0, 'compound': 0.0}	0	Neutral	['a-level', 'students', 'speak:', "'i", 'always', 'dreamed', 'of', 'going', 'to', "cambridge'", 'https://t.co/tpnj5rxwxm']	No emotion
657	1.29465E+18	2020-08-15T14:53:31.000Z		35	{'neg': 0.244, 'neu': 0.756, 'pos': 0.0, 'compound': -0.8271}	-0.8271	Negative	['this', 'system', 'with', 'the', 'grading', 'algorithm', 'is', 'flawed.', 'the', 'goverrnment,', 'ofqual', 'and', 'have', 'let', 'down', 'young', 'people', 'who', 'have', 'been', 'adversely', 'affected', 'by', 'it.', "it's", 'a', 'government', 'disgrace', 'who', 'must', 'reverse', 'this', 'and', 'soon.']	negative
658	1.29465E+18	2020-08-15T14:52:37.000Z		39	{'neg': 0.058, 'neu': 0.868, 'pos': 0.075, 'compound': 0.163}	0.163	Positive	['no', 'mention', 'of', 'a-level', 'results?', '5%', 'of', 'assessments', 'being', 'reduced', 'by', '2', 'whole', 'grades?', 'a', 'model/algorithm', 'which', 'delivered', 'a', '4%', 'annual', 'increase', 'in', 'a-a*', 'grades', 'for', 'private', 'schools', 'compared', 'to', 'just', '0.3%', 'for', 'fe', 'colleges?']	positive
659	1.29465E+18	2020-08-15T14:49:26.000Z		30	{'neg': 0.171, 'neu': 0.745, 'pos': 0.084, 'compound': -0.4003}	-0.4003	Negative	['a-level', 'students', 'speak', 'out:', 'their', 'articulateness', 'puts', 'govt', 'algorithm', 'to', 'shame!', 'universities', 'must', 'ensure', 'that', '#covid_19', 'does', 'not', 'perpetuate', '#structural', '#inequalities', 'that', 'exclude', 'so', 'many', 'https://t.co/d3o5agaw0m']	fear
660	1.29465E+18	2020-08-15T14:49:20.000Z		49	{'neg': 0.0, 'neu': 0.903, 'pos': 0.097, 'compound': 0.6207}	0.6207	Positive	['hm', 'government:', 'it', 'seems', 'that', 'the', 'middle', 'class', 'oiks', 'are', 'getting', 'ideas', 'above', 'their', 'station.', 'anything', 'you', 'can', 'do?', 'ofqual:', 'we', 'have', 'a', 'plan.', 'we', 'are', 'going', 'to', 'use', 'an', '"algorithm', '"', '.', "don't", 'worry,', 'it', "doesn't", 'apply', 'to', 'public', 'schools.', 'ps', 'can', 'i', 'have', 'my', 'knighthood', 'now', …	anticipation
661	1.29465E+18	2020-08-15T14:47:33.000Z		7	{'neg': 0.0, 'neu': 1.0, 'pos': 0.0, 'compound': 0.0}	0	Neutral	['a', 'mathematician', 'explains', '-', 'https://t.co/oyifchbyn4']	No emotion
662	1.29465E+18	2020-08-15T14:45:56.000Z		52	{'neg': 0.081, 'neu': 0.842, 'pos': 0.077, 'compound': 0.2023}	0.2023	Positive	['i', 'got', 'into', 'in', '1998', 'with', 'abb', 'at', 'a-level,', 'which', 'i', 'believe', 'were', 'the', 'best', 'results', 'anyone', 'in', 'my', 'school', 'had', 'ever', 'had.', 'had', 'this', "year's", 'algorithm', 'applied,', 'i', 'would', 'probably', 'have', 'had', 'my', 'grades', 'lowered,', 'and', 'been', 'denied', 'my', 'place', 'at', 'lboro.', "don't", 'let', 'that', 'happen', 'to', 'o…	trust
663	1.29465E+18	2020-08-15T14:45:14.000Z		24	{'neg': 0.0, 'neu': 0.782, 'pos': 0.218, 'compound': 0.6486}	0.6486	Positive	['quite', 'so.', 'they', 'turned', 'down', 'offers', 'off', 'help', 'from', 'the', 'royal', 'statistical', 'society', 'to', 'ensure', 'the', 'quality', 'of', 'the', 'algorithm', 'https://t.co/evxgwyfqcx']	trust
664	1.29465E+18	2020-08-15T14:44:11.000Z		22	{'neg': 0.2, 'neu': 0.8, 'pos': 0.0, 'compound': -0.6113}	-0.6113	Negative	['a-level', '�it�s', 'so', 'upsetting', 'as', 'i', 'was', 'planning', 'and', 'had', 'always', 'dreamed', 'of', 'going', 'to', 'cambridge�', 'https://t.co/q3njki2sw9']	trust
665	1.29465E+18	2020-08-15T14:43:45.000Z		36	{'neg': 0.0, 'neu': 0.847, 'pos': 0.153, 'compound': 0.5719}	0.5719	Positive	['a-level', 'results:', 'education', 'secretary', 'defends', "'fair", 'and', "robust'", 'grading', 'system', 'after', 'last-minute', 'changes', 'https://t.co/s9bo9pkrk2', 'an', 'algorithm', 'lazily', 'tuned', 'to', 'institution', 'history', 'and', 'cohort', 'size', 'as', 'explained', 'https://t.co/xgcsmxpdbf', '#alevelresults']	trust
666	1.29465E+18	2020-08-15T14:43:45.000Z		36	{'neg': 0.0, 'neu': 0.847, 'pos': 0.153, 'compound': 0.5719}	0.5719	Positive	['a-level', 'results:', 'education', 'secretary', 'defends', "'fair", 'and', "robust'", 'grading', 'system', 'after', 'last-minute', 'changes', 'https://t.co/s9bo9pkrk2', 'an', 'algorithm', 'lazily', 'tuned', 'to', 'institution', 'history', 'and', 'cohort', 'size', 'as', 'explained', 'https://t.co/xgcsmxpdbf', '#alevelresults']	trust
667	1.29465E+18	2020-08-15T14:42:55.000Z		40	{'neg': 0.036, 'neu': 0.649, 'pos': 0.315, 'compound': 0.9073}	0.9073	Positive	['very', 'well', 'written,', 'thoughtful', 'and', 'sensible', 'letter', 'hannah.', 'please', 'encourage', 'your', 'friends', 'whose', 'algorithm-produced', 'grades', 'have', 'prevented', 'them', 'from', 'taking', 'up', 'univeristy', 'places', 'to', 'look', 'seriously', 'at', 'other', 'routes', 'into', 'he,', 'including', 'those', 'which', "don't", 'require', 'a', 'levels.']	positive
668	1.29465E+18	2020-08-15T14:41:52.000Z		50	{'neg': 0.079, 'neu': 0.884, 'pos': 0.038, 'compound': -0.2819}	-0.2819	Negative	['and', 'to', 'be', 'completely', 'upfront,', 'the', 'fact', 'i', 'also', 'went', 'to', 'private', 'school', '&amp;', 'would', 'likely', 'have', 'unfairly', 'benefited', 'from', 'the', 'bias', 'of', 'an', 'algorithm', 'had', 'i', 'been', 'sitting', 'my', 'a-levels', 'this', 'year...', 'not', 'lost', 'on', 'me.', 'what', 'a', 'nonsense', 'to', 'assert', 'sheer', '�grit', '&amp;', 'perseverance�', …	negative
669	1.29464E+18	2020-08-15T14:39:13.000Z		46	{'neg': 0.154, 'neu': 0.686, 'pos': 0.16, 'compound': -0.1779}	-0.1779	Negative	['that', 'willamson', 'has', 'announced', '�0', 'for', 'a-level', 'appeals', 'misses', 'the', 'point', 'of', 'prejudice', 'entirely.', 'the', 'algorithm(s)', 'are', 'spiteful', 'even', 'if', 'legal.', 'trust', 'teachers:', 'use', 'the', 'predictions.', 'uni', 'students', 'who', 'meet', 'challenges', 'when', 'enrolled:', "i'd", 'rather', 'they', 'be', 'supported', 'by', 'the', 'institutions', 'not…	anger
670	1.29464E+18	2020-08-15T14:38:55.000Z		29	{'neg': 0.0, 'neu': 0.824, 'pos': 0.176, 'compound': 0.5994}	0.5994	Positive	['if', 'you', 'have', 'chance', 'to', 'have', 'a', 'look', 'at', 'the', 'technical', 'spec', 'for', 'the', 'a-level', 'algorithm,', 'it', 'would', 'be', 'good', 'to', 'hear', 'your', 'thoughts:', 'https://t.co/5momvwbrws']	surprise
671	1.29464E+18	2020-08-15T14:38:01.000Z		47	{'neg': 0.0, 'neu': 0.782, 'pos': 0.218, 'compound': 0.886}	0.886	Positive	['imagine', 'if', 'leicester', 'city', 'to', 'were', 'stripped', 'of', 'their', '2025-16', 'premier', 'league', 'trophy', 'with', 'honours', 'being', 'awarded', 'to', 'manchester', 'utd', 'instead', 'because', 'an', 'algorithm', 'decided', 'that', 'as', 'lcfc', 'didn�t', 'finish', 'in', 'the', 'top', 'ten', 'the', 'previous', 'decade', 'their', 'position', 'wd', 'be', 'downgraded', 'to', '7th.', …	positive
672	1.29464E+18	2020-08-15T14:37:07.000Z		44	{'neg': 0.047, 'neu': 0.879, 'pos': 0.073, 'compound': 0.0387}	0.0387	Neutral	['ok', 'fair', 'enough.', "i'm", 'just', 'hopping', 'mad', 'about', 'what', 'have', 'done.', 'they', '(their', 'statisticians)', 'should', 'have', 'said', 'that', 'what', 'you', 'are', 'asking', 'for', 'is', 'impossible.', 'but', 'instead', 'they', 'knuckled', 'under', 'and', 'produced', 'an', 'algorithm', 'that', "doesn't", 'work', 'fairly', '-inevitable', 'from', 'the', 'start']	positive
673	1.29464E+18	2020-08-15T14:37:03.000Z		17	{'neg': 0.0, 'neu': 0.675, 'pos': 0.325, 'compound': 0.7736}	0.7736	Positive	['great', 'to', 'hear', 'your', 'daughter', "hasn't", 'suffered', 'at', 'the', 'hands', 'of', 'the', 'loaded', 'a', 'level', 'algorithm.']	positive
674	1.29464E+18	2020-08-15T14:36:10.000Z		24	{'neg': 0.0, 'neu': 1.0, 'pos': 0.0, 'compound': 0.0}	0	Neutral	['a-level', 'students', 'speak:', "'i", 'always', 'dreamed', 'of', 'going', 'to', "cambridge'", 'exams', 'the', 'guardian', '?', 'imagine', 'if', 'this', 'was', 'your', 'daughter', '.........', 'https://t.co/wxdfpfdi1f']	positive
675	1.29464E+18	2020-08-15T14:35:51.000Z		27	{'neg': 0.087, 'neu': 0.836, 'pos': 0.077, 'compound': -0.0772}	-0.0772	Negative	['doubt', 'it', 'somehow,', 'despite', 'the', 'telegraph', 'article', 'today', 'headlined', '"a-level', 'grade', 'algorithm', 'inaccurate', 'admits', 'ofqual".', 'starmer', 'should', 'be', 'going', 'bonkers', 'instead', 'of', 'sending', 'wet', 'sock', 'tweets.']	negative
676	1.29464E+18	2020-08-15T14:35:51.000Z		27	{'neg': 0.087, 'neu': 0.836, 'pos': 0.077, 'compound': -0.0772}	-0.0772	Negative	['doubt', 'it', 'somehow,', 'despite', 'the', 'telegraph', 'article', 'today', 'headlined', '"a-level', 'grade', 'algorithm', 'inaccurate', 'admits', 'ofqual".', 'starmer', 'should', 'be', 'going', 'bonkers', 'instead', 'of', 'sending', 'wet', 'sock', 'tweets.']	negative
677	1.29464E+18	2020-08-15T14:35:22.000Z		44	{'neg': 0.084, 'neu': 0.797, 'pos': 0.119, 'compound': 0.1618}	0.1618	Positive	['a', 'group', 'of', 'us', 'are', 'setting', 'up', 'this', 'free', 'tutoring', 'service', 'for', 'students', 'who', 'are', 'having', 'to', 'resit', 'their', 'a-levels', 'due', 'to', 'the', "government's", 'disastrous', 'grading', 'algorithm.', 'pls', 'rt', 'so', 'as', 'many', 'students', 'can', 'see', 'it', 'as', 'possible', '??', 'https://t.co/nivh2dqrbh']	fear
678	1.29464E+18	2020-08-15T14:35:17.000Z		23	{'neg': 0.0, 'neu': 0.736, 'pos': 0.264, 'compound': 0.7264}	0.7264	Positive	['�i', 'have', 'a', 'very', 'strong', 'idea', 'of', 'how', 'democratic', 'societies', 'should', 'work', 'and', 'this', 'doesn�t', 'look', 'like', 'it,�', 'https://t.co/war7z9cwnw']	No emotion
679	1.29464E+18	2020-08-15T14:35:04.000Z		29	{'neg': 0.0, 'neu': 1.0, 'pos': 0.0, 'compound': 0.0}	0	Neutral	['this', "year's", 'a-levels,', 'the', 'high-stakes', 'exams', 'taken', 'in', 'high', 'school,', 'were', 'canceled', 'due', 'to', 'the', 'pandemic.', 'the', 'alternative', 'only', 'exacerbated', 'existing', 'inequities.', 'https://t.co/sxfqck6ipa']	fear
680	1.29464E+18	2020-08-15T14:34:59.000Z		46	{'neg': 0.32, 'neu': 0.569, 'pos': 0.112, 'compound': -0.8866}	-0.8866	Negative	['#gavinwilliamson', 'williamson', 'you', 'inept', 'fool', 'just', 'resign.', 'you', 'let', 'this', 'collosal', 'mess', 'with', 'a', 'levels', 'happen', 'under', 'your', 'eyes,', 'no', 'modelling,', 'no', 'pre-checking,', 'no', 'attempt', 'to', 'improve', 'the', 'algorithm,', 'no', 'planning', 'and', 'no', 'idea', 'about', 'an', 'appeal', 'process', 'other', 'than', 'use', 'of', 'dodgy', 'mock', …	anticipation
681	1.29464E+18	2020-08-15T14:34:46.000Z		51	{'neg': 0.0, 'neu': 0.973, 'pos': 0.027, 'compound': 0.1027}	0.1027	Positive	['the', 'exam', 'boards', 'have', 'done', 'all', 'the', 'work,', 'have', 'all', 'the', 'data,', 'and', 'have', 'done', 'all', 'the', 'processing', 'in', 'the', 'first', 'place.', 'ofqual', 'has', 'provided', 'top', 'cover', 'for', 'them,', 'and', 'the', 'standardised', 'algorithm,', 'but', 'i', 'believe', 'all', 'of', 'this', 'has', 'all', 'been', '(and', '*should*', 'be,', 'from', 'a', 'data', '…	trust
682	1.29464E+18	2020-08-15T14:33:40.000Z		15	{'neg': 0.0, 'neu': 1.0, 'pos': 0.0, 'compound': 0.0}	0	Neutral	['a-level', 'students', 'speak:', "'i", 'always', 'dreamed', 'of', 'going', 'to', "cambridge'", 'https://t.co/fq1f7vol8g']	No emotion
683	1.29464E+18	2020-08-15T14:32:54.000Z		48	{'neg': 0.375, 'neu': 0.522, 'pos': 0.103, 'compound': -0.9405}	-0.9405	Negative	['williamson', 'you', 'inept', 'fool', 'just', 'resign.', 'you', 'let', 'this', 'collosal', 'mess', 'with', 'a', 'levels', 'happen', 'under', 'your', 'eyes,', 'no', 'modelling,', 'no', 'pre-checking,', 'no', 'attempt', 'to', 'improve', 'the', 'algorithm,', 'no', 'planning', 'and', 'no', 'idea', 'about', 'an', 'appeal', 'process', 'other', 'than', 'use', 'of', 'dodgy', 'mock', 'results.', 'you', '…	negative
684	1.29464E+18	2020-08-15T14:32:34.000Z		24	{'neg': 0.0, 'neu': 0.844, 'pos': 0.156, 'compound': 0.5719}	0.5719	Positive	['another', 'excellent', 'thread', 'from', 'lewis.', 'as', 'another', 'commenter', 'said,', 'the', 'ofqual', 'algorithm', 'essentially', 'distributed', 'grades', 'to', 'schools,', 'not', 'to', 'students.', 'https://t.co/1balgbx6jm']	trust
685	1.29464E+18	2020-08-15T14:32:11.000Z		22	{'neg': 0.354, 'neu': 0.646, 'pos': 0.0, 'compound': -0.8519}	-0.8519	Negative	['wouldn�t', 'it', 'be', 'refreshing', 'to', 'hear', 'the', 'government', 'come', 'out', 'and', 'say', 'the', 'a-level', 'algorithm', 'got', 'it', 'wrong.', 'badly', 'wrong.']	negative
686	1.29464E+18	2020-08-15T14:31:10.000Z		15	{'neg': 0.0, 'neu': 0.794, 'pos': 0.206, 'compound': 0.3818}	0.3818	Positive	['a', 'thoughtful', 'piece', 'on', 'the', 'a-level', 'algorithm', 'and', 'its', 'consequences.', 'https://t.co/grzqcm3t4e']	trust
687	1.29464E+18	2020-08-15T14:30:52.000Z		42	{'neg': 0.196, 'neu': 0.719, 'pos': 0.085, 'compound': -0.7703}	-0.7703	Negative	['ofqual', 'needs', 'dismantling.', 'absolute', 'disgrace', 'to', 'penalise', 'young', 'people', 'like', 'this,', 'they', 'have', 'had', 'enough', 'to', 'cope', 'with', 'already.', 'completely', 'faceless', 'arrogance', 'to', 'engineer', 'an', 'algorithm.', 'just', 'allow', 'the', 'teachers', 'to', 'make', 'the', 'decision.', 'this', 'will', 'damage', 'johnson', 'and', 'his', 'motley', 'crew']	positive
688	1.29464E+18	2020-08-15T14:30:34.000Z		44	{'neg': 0.267, 'neu': 0.627, 'pos': 0.106, 'compound': -0.802}	-0.802	Negative	['a-level', 'students', 'in', 'liverpool', 'today', 'protesting', 'the', 'government�s', 'results', 'fiasco.', 'it', 'is', 'grossly', 'unfair', 'for', 'working', 'class', 'students', 'to', 'be', 'marked', 'down', 'by', 'a', 'rigged', 'system', 'that', 'favours', 'private', 'schools.', 'scrap', 'the', 'algorithm', 'and', 'accept', 'teacher', 'grades.', '#alevelresults', 'https://t.co/cuvgscr0o8']	positive
689	1.29464E+18	2020-08-15T14:29:27.000Z		15	{'neg': 0.0, 'neu': 1.0, 'pos': 0.0, 'compound': 0.0}	0	Neutral	['a-level', 'students', 'speak:', "'i", 'walays', 'dreamed', 'of', 'going', 'to', "cambridge'", 'https://t.co/8itmb74vnk']	No emotion
690	1.29464E+18	2020-08-15T14:28:48.000Z		15	{'neg': 0.0, 'neu': 1.0, 'pos': 0.0, 'compound': 0.0}	0	Neutral	['a-level', 'students', 'speak:', "'i", 'always', 'dreamed', 'of', 'going', 'to', "cambridge'", 'https://t.co/uh5udmggmr']	No emotion
691	1.29464E+18	2020-08-15T14:26:13.000Z		17	{'neg': 0.0, 'neu': 0.847, 'pos': 0.153, 'compound': 0.4404}	0.4404	Positive	['though', 'he', 'did', 'actually', 'make', 'a', 'dig', 'at', 'the', 'a', 'levels', 'algorithm', 'just', 'now,', 'which', 'was', 'good.']	trust
692	1.29464E+18	2020-08-15T14:25:26.000Z		21	{'neg': 0.32, 'neu': 0.68, 'pos': 0.0, 'compound': -0.765}	-0.765	Negative	['this', 'article', 'by', 'explains', 'how', 'ofqual�s', 'decision-making', 'and', 'algorithm', 'made', 'a', 'bad', 'situation', 'much', 'worse:', 'https://t.co/4uuftalasu']	fear
693	1.29464E+18	2020-08-15T14:25:07.000Z		15	{'neg': 0.153, 'neu': 0.6, 'pos': 0.247, 'compound': 0.34}	0.34	Positive	['who', 'won', 'and', 'who', 'lost:', 'when', 'a-levels', 'meet', 'the', 'algorithm', 'https://t.co/vzaaktlobb']	negative
694	1.29464E+18	2020-08-15T14:25:07.000Z		15	{'neg': 0.153, 'neu': 0.6, 'pos': 0.247, 'compound': 0.34}	0.34	Positive	['who', 'won', 'and', 'who', 'lost:', 'when', 'a-levels', 'meet', 'the', 'algorithm', 'https://t.co/vzaaktlobb']	negative
695	1.29464E+18	2020-08-15T14:23:07.000Z		48	{'neg': 0.176, 'neu': 0.711, 'pos': 0.113, 'compound': -0.5362}	-0.5362	Negative	['bbc', 'news', '-', 'a-levels', 'and', 'gcses:', 'student', 'tells', 'minister', "'you've", 'ruined', 'my', "life'", 'https://t.co/7vgfckifdi', 'unfair', 'random', 'algorithm', 'has', 'ruined', 'a', 'lot', 'of', 'lives.', 'dropped', 'many', 'by', 's2-4', 'grades', 'yet', 'they', 'claim', '1-2', '-', 'it', 'needs', 'investigating.', 'universities', 'should', 'honour', 'their', 'offers', 'like', '…	anger
696	1.29464E+18	2020-08-15T14:22:26.000Z		21	{'neg': 0.14, 'neu': 0.86, 'pos': 0.0, 'compound': -0.4767}	-0.4767	Negative	['your', 'meme', 'needs', 'updating,', 'the', 'leader', 'photos', 'are', 'all', 'wrong', 'and', 'it�s', 'about', 'as', 'accurate', 'as', 'the', 'a', 'level', 'algorithm']	trust
697	1.29464E+18	2020-08-15T14:21:43.000Z		48	{'neg': 0.206, 'neu': 0.794, 'pos': 0.0, 'compound': -0.8972}	-0.8972	Negative	['gcses', 'and', 'a', 'levels', 'in', 'my', 'house', 'this', 'year,', 'so', 'i', 'knew', 'it', 'was', 'going', 'to', 'be', 'stressful.', "didn't", 'think', 'it', 'would', 'be', 'this', 'stressful.', 'after', 'last', "week's", 'debacle,', 'and', 'seeing', 'that', 'the', 'same', 'algorithm', 'is', 'being', 'used', 'for', 'gcses,', "i'm", 'really', 'dreading', 'next', 'week.']	fear
698	1.29464E+18	2020-08-15T14:21:30.000Z		46	{'neg': 0.067, 'neu': 0.89, 'pos': 0.043, 'compound': -0.0258}	-0.0258	Neutral	['either', 'that', 'or', 'hire', 'people', 'to', 'read', 'through', 'student', 'reports', 'test', 'results', 'mock', 'exam', 'papers', 'etc', 'at', 'ofqual,', 'instead', 'of', 'cutting', 'corners', 'with', 'an', 'algorithm.', 'teachers', 'aren�t', 'trusted', 'obviously', 'but', 'at', 'least', 'they', 'looked', 'at', 'each', 'student', 'on', 'an', 'individual', 'basis,', 'making', 'results', 'more…	trust
699	1.29464E+18	2020-08-15T14:20:30.000Z		19	{'neg': 0.144, 'neu': 0.677, 'pos': 0.179, 'compound': 0.2123}	0.2123	Positive	['if', "you're", 'so', 'honest', 'publish', 'all', 'the', 'evidence', 'regarding', 'your', 'stupid', 'algorithm', 'regarding', 'a', 'levels', '#resultsday', '#removethetorygovernment', '#torycorruption']	fear
700	1.29464E+18	2020-08-15T14:19:58.000Z		11	{'neg': 0.0, 'neu': 0.731, 'pos': 0.269, 'compound': 0.3774}	0.3774	Positive	['so', 'the', 'truth', 'of', '#alevelalgorithm', 'comes', 'out...', 'https://t.co/hwvdgw7f0p']	trust
701	1.29464E+18	2020-08-15T14:19:11.000Z		45	{'neg': 0.0, 'neu': 0.897, 'pos': 0.103, 'compound': 0.5859}	0.5859	Positive	['it', 'seems', 'to', 'me', 'it', 'was', 'very', 'much', 'avoidable.', 'ofqual', 'could', 'have', 'tested', 'the', 'algorithm', 'against', 'centre-assessed', 'grades', 'submitted', 'weeks', 'ago.', 'they', 'could', 'have', 'been', 'open', 'about', 'how', 'the', 'algorithm', 'works.', 'they', 'could', 'have', 'accepted', 'the', 'offer', 'of', 'help', 'from', 'the', 'ons.', '#examresults', '#alevel…	positive
702	1.29464E+18	2020-08-15T14:19:01.000Z		54	{'neg': 0.102, 'neu': 0.879, 'pos': 0.019, 'compound': -0.7003}	-0.7003	Negative	['just', 'remind', 'me', '(a', '65', 'year', 'old', 'who', 'did', 'a', 'levels', 'in', 'the', 'early', '70s),', 'when', 'did', 'we', 'experience', 'a', 'global', 'pandemic', 'that', 'prevented', 'us', 'completing', 'our', 'education.', 'when', 'did', 'we', 'rely', 'on', 'a', 'poor', 'algorithm', 'to', 'decide', 'what', 'our', 'exam', 'results', 'would', 'have', 'been?', 'you', 'see,', 'my', 'memo…	fear
703	1.29464E+18	2020-08-15T14:18:08.000Z		37	{'neg': 0.055, 'neu': 0.778, 'pos': 0.167, 'compound': 0.6967}	0.6967	Positive	['not', 'true.', 'it', 'is', "ofqual's", 'algorithm', 'and', 'is', 'the', 'preferred', 'method', 'of', 'the', 'dfe', 'whose', 'cabinet', 'minister', 'answers', 'to', 'no10', 'and', 'the', 'special', 'adviser', 'therein', 'who', 'is', 'really', 'great', 'at', 'data', 'and', 'digital', 'management', 'and', 'algorithms.']	positive
704	1.29464E+18	2020-08-15T14:16:45.000Z		51	{'neg': 0.065, 'neu': 0.794, 'pos': 0.141, 'compound': 0.6369}	0.6369	Positive	['to', 'be', 'clear,', 'my', 'son�s', 'understanding', 'now', 'is', 'that', 'despite', 'his', 'teachers', 'who', 'know', 'him', 'and', 'know', 'his', 'work', 'saying', 'he', 'is', 'good', 'enough', 'for', 'his', 'uni', 'course,', 'an', 'arbitrary', 'algorithm', 'riddled', 'with', 'bias', 'and', 'inconsistency', 'says', 'he', 'isn�t.', 'you', 'are', 'responsible', 'for', 'him', 'now', 'having', 'n…	trust
705	1.29464E+18	2020-08-15T14:16:19.000Z		14	{'neg': 0.222, 'neu': 0.625, 'pos': 0.153, 'compound': -0.25}	-0.25	Negative	['what', 'happens', 'when', 'we', 'worship', 'data?', '"collective', 'punishment', 'by', 'statistics�.', 'https://t.co/ctfa8tordm']	fear
706	1.29464E+18	2020-08-15T14:15:43.000Z		37	{'neg': 0.06, 'neu': 0.848, 'pos': 0.092, 'compound': -0.1431}	-0.1431	Negative	['interesting.since', 'no', "'personal'", 'appeal', 'against', 'the', '#alogarithm', '(only', 'a', 'school', 'can', 'appeal)', '&amp;', 'since', 'the', '#alogarithm', 'makes', 'automated', 'decisions', 'that', 'have', 'legal', 'effects', '(gdpr22)', 'is', 'this', 'part', 'of', 'the', 'process', 'actually', 'legal?', '?', 'https://t.co/c2r9xqbjh3']	trust
707	1.29464E+18	2020-08-15T14:14:29.000Z		45	{'neg': 0.107, 'neu': 0.786, 'pos': 0.108, 'compound': -0.2391}	-0.2391	Negative	['ofqual...using', 'the', 'preferred', 'and', 'sanctioned', 'algorithm', 'of', 'the', 'dfe', 'whose', 'cabinet', 'minister', 'is', 'responsible', 'to', 'no', '10', 'and', 'the', 'senior', 'adviser', 'therein', 'who', 'is', 'very', 'good', 'with', 'algorithms', 'and', 'dat', 'management', 'generally...', 'a', 'lot', 'of', 'dots', 'to', 'join', 'up...', 'but', 'sadly', 'there', 'it', 'is...']	positive
708	1.29464E+18	2020-08-15T14:14:09.000Z		37	{'neg': 0.158, 'neu': 0.682, 'pos': 0.16, 'compound': 0.2732}	0.2732	Positive	['unpopular', 'facts:', "*'the", "government'", "didn't", 'write', 'the', 'a', 'level', 'algorithm.', '*', 'there', 'was', 'no', 'deliberate', 'unfairness.', '*any', 'unfairness', 'is', 'on', 'account', 'of', 'error', 'and', 'the', 'result', 'of', 'honest', 'people', 'doing', 'their', 'best', 'in', 'difficult', 'and', 'unprecedented', 'circumstances.']	negative
709	1.29464E+18	2020-08-15T14:13:48.000Z		37	{'neg': 0.103, 'neu': 0.829, 'pos': 0.068, 'compound': -0.34}	-0.34	Negative	['gcses,', 'a-levels,', 'ibs', 'and', 'sqa', 'qualifications,', 'and', 'some', 'others,', 'have', 'been', 'awarded', 'on', 'the', 'basis', 'of', 'estimated', 'grades/ranks', 'and', 'a', 'standardisation', 'algorithm', 'that', 'was', 'the', 'worst,', 'instead', 'of', 'actually', 'having', 'the', 'exams', 'this', 'year.', 'cc']	No emotion
710	1.29464E+18	2020-08-15T14:12:50.000Z		33	{'neg': 0.224, 'neu': 0.731, 'pos': 0.045, 'compound': -0.7946}	-0.7946	Negative	['#examshambles', '#alevelresults', 'still', 'no', 'explanation', 'of', 'use', 'of', 'discriminatory', 'algorithm', 'to', 'downgrade', 'a', 'levels', '(a*', 'to', 'b)', 'still', 'rejected', 'from', 'uni', 'place', 'as', 'they', 'will', 'not', '#honourtheoffer.', 'eton', 'perfectly', 'fine', 'tho,', 'so', 'explain']	trust
711	1.29464E+18	2020-08-15T14:12:32.000Z		38	{'neg': 0.0, 'neu': 1.0, 'pos': 0.0, 'compound': 0.0}	0	Neutral	['the', 'government', 'must', 'urgently', 'revisit', "it's", 'decision', 'on', 'a-levels.', 'it', 'must', 'also', 'check', 'whether', 'any', 'algorithm', 'based', 'moderation', 'has', 'been', 'applied.', 'if', 'it', 'has', 'and', 'is', 'likely', 'to', 'cause', 'similar', 'issues,', 'a', 'rapid', 'rethink', 'is', 'needed.']	fear
712	1.29464E+18	2020-08-15T14:10:57.000Z		12	{'neg': 0.0, 'neu': 1.0, 'pos': 0.0, 'compound': 0.0}	0	Neutral	['the', 'algorithm', 'was', "ofqual's.", 'nothing', 'to', 'do', 'with', 'unions', '-', 'just', 'saying.']	No emotion
713	1.29464E+18	2020-08-15T14:10:29.000Z		17	{'neg': 0.0, 'neu': 0.834, 'pos': 0.166, 'compound': 0.4574}	0.4574	Positive	['dw', 'hopefully', 'because', 'of', 'how', 'things', 'went', 'with', 'a-levels', 'they', 'will', 'reform', 'the', 'algorithm', 'for', 'gcses!']	positive
714	1.29464E+18	2020-08-15T14:10:29.000Z		18	{'neg': 0.0, 'neu': 0.581, 'pos': 0.419, 'compound': 0.5574}	0.5574	Positive	['sophisticated', 'bunkum.', 'https://t.co/uoz2hi27rd', 'https://t.co/ryjwjvtxkv', 'https://t.co/ycfyqvldzy', 'https://t.co/dmhf0pg7m0']	No emotion
715	1.29464E+18	2020-08-15T14:10:14.000Z		9	{'neg': 0.0, 'neu': 0.734, 'pos': 0.266, 'compound': 0.4404}	0.4404	Positive	['good', 'point.', 'even', 'more', 'baffling', 'than', 'the', 'ofqual', 'algorithm.']	trust
716	1.29464E+18	2020-08-15T14:09:02.000Z		30	{'neg': 0.311, 'neu': 0.613, 'pos': 0.075, 'compound': -0.8634}	-0.8634	Negative	['in', 'my', 'day', 'we', 'failed', 'our', 'a', 'levels', 'because', 'we', 'were', 'out', 'getting', 'pissed', 'not', 'because', 'some', 'bullshit', 'biased', 'algorithm', 'decided', 'we', 'were', 'from', 'the', 'wrong', 'post', 'code', 'to', 'achieve.']	negative
717	1.29464E+18	2020-08-15T14:09:00.000Z		55	{'neg': 0.04, 'neu': 0.96, 'pos': 0.0, 'compound': -0.3182}	-0.3182	Negative	['i', 'went', 'to', 'a', 'private', 'school', 'on', 'assisted', 'places', 'and', 'got', 'bdd', 'and', 'an', 'n', '(not', 'classified)', 'in', 'my', 'a', 'levels.', 'i', 'resat', 'a', 'year', 'later', 'at', 'an', 'fe', 'college', 'and', 'got', 'aab.', 'in', 'a', 'bizarre', 'twist,', 'had', 'the', "'algorithm'", 'given', 'me', 'grades', '-', 'i', 'would', 'have', 'probably', 'got', 'higher', 'first…	anticipation
718	1.29464E+18	2020-08-15T14:08:12.000Z		42	{'neg': 0.054, 'neu': 0.82, 'pos': 0.126, 'compound': 0.4767}	0.4767	Positive	['a-levels:', 'ofqual', 'ignored', 'expert', 'help', 'after', 'statisticians', "wouldn't", 'sign', 'ndas', 'https://t.co/k9q5pr53zr', '...', 'the', 'royal', 'statistical', 'society', 'offered', 'to', 'help', 'the', 'regulator', 'with', 'the', 'algorithm', 'in', 'april,', 'writing', 'to', 'ofqual', 'to', 'suggest', 'that', 'it', 'take', 'advice', 'from', 'external', 'experts.']	trust
719	1.29464E+18	2020-08-15T14:08:12.000Z		42	{'neg': 0.054, 'neu': 0.82, 'pos': 0.126, 'compound': 0.4767}	0.4767	Positive	['a-levels:', 'ofqual', 'ignored', 'expert', 'help', 'after', 'statisticians', "wouldn't", 'sign', 'ndas', 'https://t.co/k9q5pr53zr', '...', 'the', 'royal', 'statistical', 'society', 'offered', 'to', 'help', 'the', 'regulator', 'with', 'the', 'algorithm', 'in', 'april,', 'writing', 'to', 'ofqual', 'to', 'suggest', 'that', 'it', 'take', 'advice', 'from', 'external', 'experts.']	trust
720	1.29464E+18	2020-08-15T14:08:12.000Z		42	{'neg': 0.054, 'neu': 0.82, 'pos': 0.126, 'compound': 0.4767}	0.4767	Positive	['a-levels:', 'ofqual', 'ignored', 'expert', 'help', 'after', 'statisticians', "wouldn't", 'sign', 'ndas', 'https://t.co/k9q5pr53zr', '...', 'the', 'royal', 'statistical', 'society', 'offered', 'to', 'help', 'the', 'regulator', 'with', 'the', 'algorithm', 'in', 'april,', 'writing', 'to', 'ofqual', 'to', 'suggest', 'that', 'it', 'take', 'advice', 'from', 'external', 'experts.']	trust
721	1.29464E+18	2020-08-15T14:07:42.000Z		35	{'neg': 0.105, 'neu': 0.818, 'pos': 0.077, 'compound': -0.2712}	-0.2712	Negative	['i', 'was', 'pleased', 'that', 'this', 'was', 'mentioned', 'on', '#bbcaa', 'by', 'anita', 'anand', '(', ')', 'i', 'feel', 'that', 'it', "hasn't", 'had', 'enough', 'publicity.', 'it', 'might', 'account', 'for', 'why', 'the', 'algorithm', 'was', 'so', 'poor.', 'https://t.co/0ptgc3jdxx']	trust
722	1.29464E+18	2020-08-15T14:05:44.000Z		42	{'neg': 0.103, 'neu': 0.769, 'pos': 0.127, 'compound': 0.2486}	0.2486	Positive	['don�t', 'forget', 'that', 'the', 'government', 'uses', 'the', 'same', 'algorithm', 'to', 'manage', 'a-levels', 'as', 'for', '#brexit,', '#covid-19,', 'to', 'select', 'ministers', 'and', 'make', 'the', 'honours', 'list.', 'as', '?entitled', 'said,', 'britain', 'must', 'not', 'do', 'better', 'than', 'it', 'should.', 'https://t.co/ornia6vhgv']	negative
723	1.29464E+18	2020-08-15T14:05:33.000Z		29	{'neg': 0.0, 'neu': 1.0, 'pos': 0.0, 'compound': 0.0}	0	Neutral	['this', "year's", 'a-levels,', 'the', 'high-stakes', 'exams', 'taken', 'in', 'high', 'school,', 'were', 'canceled', 'due', 'to', 'the', 'pandemic.', 'the', 'alternative', 'only', 'exacerbated', 'existing', 'inequities.', 'https://t.co/s9jf7hsr3e']	fear
724	1.29464E+18	2020-08-15T14:03:55.000Z		37	{'neg': 0.07, 'neu': 0.816, 'pos': 0.114, 'compound': 0.2398}	0.2398	Positive	['also', 'the', 'royal', 'statistical', 'society', 'offered', 'to', 'help', 'ofqual', 'with', 'the', "algorithm's", 'design,', 'but', 'ofqual', 'required', 'them', 'to', 'sign', '5', 'year', "nda's,", '-', 'so', 'they', '(rightly)', 'refused', '!', 'and', 'obviously,', '5', 'years', '=', "'well", 'past', 'the', 'next', "election'", '...', '??']	trust
725	1.29464E+18	2020-08-15T14:02:39.000Z		40	{'neg': 0.043, 'neu': 0.833, 'pos': 0.125, 'compound': 0.5204}	0.5204	Positive	['analysis', 'of', 'initial', 'logarithm', 'used', 'by', 'dfe', 'showed', '"virtually', 'no', 'chance', 'of', 'providing', 'grades', 'to', 'the', 'students', 'in', 'a', 'way', 'that', 'satisfies', 'the', 'double', 'criteria', 'of', 'being', 'fair', 'to', 'the', 'individuals', 'and', 'controlling', 'grade', 'inflation', 'nationally�', 'https://t.co/hxvxh2uelt']	positive
726	1.29464E+18	2020-08-15T14:02:03.000Z		41	{'neg': 0.036, 'neu': 0.697, 'pos': 0.267, 'compound': 0.8905}	0.8905	Positive	['yeah', 'i', 'completely', 'agree', 'with', 'you.', 'parents', 'want', 'the', 'best', 'for', 'their', 'children', 'academically,', 'and', 'it�s', 'no', 'surprise', 'that', 'they', 'send', 'their', 'children', 'to', 'private', 'schools', 'knowing', 'that,', 'statistically,', 'they', 'will', 'do', 'better', '-', 'the', 'a', 'level', 'algorithm', 'has', 'proved', 'this..']	positive
727	1.29464E+18	2020-08-15T14:01:45.000Z		47	{'neg': 0.0, 'neu': 1.0, 'pos': 0.0, 'compound': 0.0}	0	Neutral	['seeing', 'as', 'it', 'was', 'ofqual', 'and', 'teacher', 'unions', 'that', 'collaborated', 'on', 'the', 'algorithm.', 'i', 'think', 'the', 'gov.', 'quite', 'rightly', 'expected', 'them,', 'as', 'the', 'experts', 'to', 'develop', 'an', 'apptopriate', 'system.', 'maybe', 'they', 'did.', 'unless', 'students', 'take', 'the', 'exam,', 'how', 'can', 'they', 'know', '100%', 'what', 'grade', 'they', 'wo…	positive
728	1.29464E+18	2020-08-15T14:01:22.000Z		51	{'neg': 0.172, 'neu': 0.778, 'pos': 0.051, 'compound': -0.7712}	-0.7712	Negative	['this', 'thread!', "i've", 'been', 'following', 'up', 'on', 'this', 'a', 'level', 'algorithm', 'fiasco', 'that', 'has', 'so', 'many', 'uk', 'kids', 'in', 'distress.', 'i', 'never', 'thought', 'i', 'would', 'see', 'such', 'a', 'blatant', 'system', 'designed', 'to', 'remove', 'the', 'only', 'opportunity', 'from', 'the', 'poorer', 'kids', 'to', 'lift', 'themselves', 'and', 'their', 'families.', 'ht…	negative
729	1.29464E+18	2020-08-15T14:00:45.000Z		15	{'neg': 0.242, 'neu': 0.758, 'pos': 0.0, 'compound': -0.4939}	-0.4939	Negative	["'punishment", 'by', "statistics':", 'the', 'father', 'who', 'foresaw', 'a-level', 'algorithm', 'flaws', 'https://t.co/a7xeoxc7ac']	trust
730	1.29464E+18	2020-08-15T14:00:18.000Z		44	{'neg': 0.093, 'neu': 0.634, 'pos': 0.273, 'compound': 0.8378}	0.8378	Positive	['appeals', 'against', 'the', '�make', 'you', 'poorer�', 'algorithm', 'are', 'free.', 'how', 'kind,', 'but', 'woefully', 'too', 'late,', 'of', 'to', 'allow', 'children', 'to', 'try', '&amp;', 'fix', 'class', 'bias', 'stats', 'that', 'has', 'already', 'wrecked', 'their', 'future', 'without', 'having', 'to', 'pay.', 'you�re', 'the', 'gift', 'that', 'keeps', 'on', 'giving.']	positive
731	1.29463E+18	2020-08-15T14:00:08.000Z		36	{'neg': 0.065, 'neu': 0.813, 'pos': 0.122, 'compound': 0.2732}	0.2732	Positive	['apparently,', 'mr', 'duong', 'shared', 'results', 'of', 'his', 'analysis', 'of', 'logarithm', 'with', 'edn', 'select', 'committee', '&amp;', 'ofqual', 'well', 'before', 'this', 'last', 'week.', 'raises', 'further', 'qs', 'as', 'to', 'whether', 'this', 'cpud', 'have', 'been', 'avoided.', 'https://t.co/fblacaoszb']	trust
732	1.29463E+18	2020-08-15T14:00:08.000Z		36	{'neg': 0.065, 'neu': 0.813, 'pos': 0.122, 'compound': 0.2732}	0.2732	Positive	['apparently,', 'mr', 'duong', 'shared', 'results', 'of', 'his', 'analysis', 'of', 'logarithm', 'with', 'edn', 'select', 'committee', '&amp;', 'ofqual', 'well', 'before', 'this', 'last', 'week.', 'raises', 'further', 'qs', 'as', 'to', 'whether', 'this', 'cpud', 'have', 'been', 'avoided.', 'https://t.co/fblacaoszb']	trust
733	1.29463E+18	2020-08-15T13:59:23.000Z		22	{'neg': 0.0, 'neu': 1.0, 'pos': 0.0, 'compound': 0.0}	0	Neutral	["it's", 'has', 'now', 'been', 'revealed', 'which', 'member', 'of', 'the', 'cabinet', 'came', 'up', 'with', 'the', "'a'", 'level', 'algorithm', '...', 'https://t.co/b9bundcxeo']	trust
734	1.29463E+18	2020-08-15T13:59:22.000Z		15	{'neg': 0.0, 'neu': 1.0, 'pos': 0.0, 'compound': 0.0}	0	Neutral	['the', 'aa', 'has', 'been', 'downgraded', 'due', 'to', 'the', 'ofqual', 'algorithm.', "it's", 'now', 'the', 'uu.']	No emotion
735	1.29463E+18	2020-08-15T13:59:03.000Z		15	{'neg': 0.242, 'neu': 0.758, 'pos': 0.0, 'compound': -0.4939}	-0.4939	Negative	["'punishment", 'by', "statistics':", 'the', 'father', 'who', 'foresaw', 'a-level', 'algorithm', 'flaws', 'https://t.co/z2n5itkjms']	trust
736	1.29463E+18	2020-08-15T13:58:10.000Z		15	{'neg': 0.242, 'neu': 0.758, 'pos': 0.0, 'compound': -0.4939}	-0.4939	Negative	["'punishment", 'by', "statistics':", 'the', 'father', 'who', 'foresaw', 'a-level', 'algorithm', 'flaws', 'https://t.co/y0jbqrop23']	trust
737	1.29463E+18	2020-08-15T13:57:41.000Z		48	{'neg': 0.214, 'neu': 0.786, 'pos': 0.0, 'compound': -0.8934}	-0.8934	Negative	['in', 'the', 'debate', 'about', 'the', 'a', 'level', 'results', 'fiasco,', 'many', 'seem', 'to', 'be', 'turning', 'their', 'fire', 'from', 'ofqual', 'and', 'the', 'govt,', 'to', 'universities.', 'why,', 'it', 'is', 'said,', "can't", 'universities', 'simply', 'give', 'places', 'to', 'those', 'denied', 'places', 'by', 'the', 'workings', 'of', 'the', 'blatantly', 'unfair', 'algorithm?', 'long', 'th…	negative
738	1.29463E+18	2020-08-15T13:54:52.000Z		28	{'neg': 0.102, 'neu': 0.703, 'pos': 0.195, 'compound': 0.4391}	0.4391	Positive	['�collective', 'punishment', 'by', 'statistics�', '-', '�i', 'have', 'a', 'very', 'strong', 'idea', 'of', 'how', 'democratic', 'societies', 'should', 'work', 'and', 'this', 'doesn�t', 'look', 'like', 'it...�', '#examresults', 'https://t.co/yymbezc62j']	fear
739	1.29463E+18	2020-08-15T13:54:44.000Z		42	{'neg': 0.069, 'neu': 0.864, 'pos': 0.067, 'compound': -0.0258}	-0.0258	Neutral	['why', 'is', 'everyone', 'blaming', 'the', 'government', 'when', 'it', 'wa', 'ofqual', 'and', 'teacher', 'unions', 'that', 'developed', 'the', 'algorithm.', 'the', 'government', 'must', 'have', 'trusted', 'these', 'educational', 'experts', 'to', 'do', 'the', 'right', 'thing.', 'without', 'taking', 'the', 'exam', 'who', 'know', '100%', 'what', 'their', 'result', 'would', 'be.']	fear
740	1.29463E+18	2020-08-15T13:54:12.000Z		50	{'neg': 0.163, 'neu': 0.788, 'pos': 0.048, 'compound': -0.7908}	-0.7908	Negative	['but', 'no', 'assurance', 'that', 'the', 'pupils', 'will', 'get', 'the', 'grade', 'they', 'deserved.', 'instead', 'your', 'algorithm', 'ignored', 'my', 'daughters', '97%', 'coursework', 'for', 'english,', 'her', 'previous', 'achievement', 'of', 'a', '9', 'at', 'gcse', '(', 'or', 'a*', 'all', 'subjects)', 'and', 'in', 'fact', 'failed', 'to', 'consider', 'any', 'evidence', 'at', 'all', '.', 'you',…	positive
741	1.29463E+18	2020-08-15T13:54:09.000Z		14	{'neg': 0.0, 'neu': 0.799, 'pos': 0.201, 'compound': 0.3089}	0.3089	Positive	['there', 'are', 'no', 'problems', 'in', 'our', 'algorithm', 'for', 'a-levels', 'https://t.co/crxdrngctg']	No emotion
742	1.29463E+18	2020-08-15T13:54:05.000Z		51	{'neg': 0.097, 'neu': 0.702, 'pos': 0.201, 'compound': 0.6504}	0.6504	Positive	['if', 'i', 'was', 'a', 'student', 'and', 'feeling', 'defrauded', 'over', 'my', '#alevelresults', 'i', 'would', 'be', 'seeking', 'to', 'sue', 'ofqual', 'and', 'whoever', 'wrote', 'and', 'approved', 'for', 'use', 'the', 'algorithm', 'at', 'the', 'heart', 'of', 'this', 'scandal.', "i'm", 'surprised', 'that', 'there', 'are', 'not', "'no", 'win', 'no', "fee'", 'companies', 'seeking', 'to', 'do', 'thi…	negative
743	1.29463E+18	2020-08-15T13:54:04.000Z		30	{'neg': 0.076, 'neu': 0.924, 'pos': 0.0, 'compound': -0.2023}	-0.2023	Negative	['dont', 'let', 'gov', 'dictate', 'their', 'narrative.', 'yp', 'let', 'down', 'we', 'all', 'know', 'it.', 'https://t.co/eshggxb7ea..', 'a-levels:', 'how', 'controversial', 'algorithm', 'behind', 'moderation', 'row', 'works', 'https://t.co/psnflwcsqz']	anger
744	1.29463E+18	2020-08-15T13:54:04.000Z		30	{'neg': 0.076, 'neu': 0.924, 'pos': 0.0, 'compound': -0.2023}	-0.2023	Negative	['dont', 'let', 'gov', 'dictate', 'their', 'narrative.', 'yp', 'let', 'down', 'we', 'all', 'know', 'it.', 'https://t.co/eshggxb7ea..', 'a-levels:', 'how', 'controversial', 'algorithm', 'behind', 'moderation', 'row', 'works', 'https://t.co/psnflwcsqz']	anger
745	1.29463E+18	2020-08-15T13:53:43.000Z		38	{'neg': 0.0, 'neu': 0.953, 'pos': 0.047, 'compound': 0.168}	0.168	Positive	['spokesperson', 'for', 'the', 'independent', 'schools', 'council:', '�many', 'people', 'do', 'not', 'realise', 'that', 'the', 'majority', 'of', 'isc', 'schools', 'have', 'fewer', 'than', '350', 'pupils,', 'only', '1/2', 'are', 'academically', 'selective."', "centres'", '#cag+', 'cohort', 'number', '#ranking', '#ofqual', '#algorithm=#levellingdown', '#alevelresults??#socialjustice']	trust
746	1.29463E+18	2020-08-15T13:50:34.000Z		28	{'neg': 0.0, 'neu': 0.818, 'pos': 0.182, 'compound': 0.6997}	0.6997	Positive	['would', 'be', 'very', 'good', 'to', 'have', 'a', 'clear', 'public', 'statement', 'from', 'ofqual', 'what', 'the', 'involvement', 'if', 'any', 'of', 'exam', 'board', 'officers', 'in', 'the', '*algorithm*', 'stage', 'of', 'processing', 'was.']	positive
747	1.29463E+18	2020-08-15T13:50:03.000Z		15	{'neg': 0.242, 'neu': 0.758, 'pos': 0.0, 'compound': -0.4939}	-0.4939	Negative	["'punishment", 'by', "statistics':", 'the', 'father', 'who', 'foresaw', 'a-level', 'algorithm', 'flaws', 'https://t.co/muyfcenfkr']	trust
748	1.29463E+18	2020-08-15T13:49:53.000Z		14	{'neg': 0.075, 'neu': 0.75, 'pos': 0.175, 'compound': 0.3818}	0.3818	Positive	['irony', 'is,', 'they', 'also', 'approved', 'the', 'algorithm', 'used', 'to', 'mark', 'a', 'levels', 'and', 'gcses']	No emotion
749	1.29463E+18	2020-08-15T13:49:51.000Z		48	{'neg': 0.048, 'neu': 0.667, 'pos': 0.285, 'compound': 0.9217}	0.9217	Positive	['was', 'thinking', 'about', 'the', 'a-levels', 'scandal', 'in', 'england', 'and', 'got', 'to', 'pondering.', 'and', 'actual', 'good', 'algorithm', 'would', 'take', 'into', 'account', 'the', 'privileges', 'that', 'rich', 'kids', 'have', 'and', 'deflate', 'their', 'grades', 'accordingly.', 'like', 'an', "'a'", 'a', 'rich', 'kid', 'got', 'is', 'worth', 'way', 'less', 'because', 'they', 'technically…	positive
750	1.29463E+18	2020-08-15T13:48:59.000Z		41	{'neg': 0.051, 'neu': 0.83, 'pos': 0.119, 'compound': 0.4929}	0.4929	Positive	['ofqual', 'are', 'responsible', 'for', 'the', 'algorithm.', 'among', 'their', 'responsibilities', 'are', 'that:', '*', 'assessments', 'and', 'exams', 'show', 'what', 'a', 'student', 'has', 'achieved', '*', 'people', 'have', 'confidence', 'in', 'the', 'qualifications', 'that', 'we', 'regulate', 'if', 'they', "don't", 'fulfil', 'these,', 'surely', 'they', 'should', 'be', 'held', 'accountable...']	trust
751	1.29463E+18	2020-08-15T13:46:57.000Z		42	{'neg': 0.0, 'neu': 0.907, 'pos': 0.093, 'compound': 0.4003}	0.4003	Positive	['fyi', 'are', 'preparing', 'a', 'judicial', 'review', 'of', 'the', 'use', '&amp;', 'impact', 'of', "ofqual's", 'algorithm.', 'also', 'challenging', 'legality', 'of', 'the', 'algorithm.', 'if', 'you', 'know', 'students', 'w/', 'hugely', 'downgraded', 'results,', 'consider', 'getting', 'in', 'touch', 'w/', 'both', 'about', 'their', 'case!', 'https://t.co/evvcy0p2os']	fear
752	1.29463E+18	2020-08-15T13:45:47.000Z		44	{'neg': 0.0, 'neu': 0.927, 'pos': 0.073, 'compound': 0.5023}	0.5023	Positive	['nope', 'she', 'wouldnt', 'but', 'that�s', 'not', 'what', 'happened.', 'the', 'algorithm', 'used,', 'based', 'results', 'on', 'the', 'institutions', 'previous', 'students/results.', 'it', 'would', 'be', 'like', 'steven', 'hawking', 'being', 'downgraded', 'from', 'an', 'a', 'to', 'c', 'because', 'the', 'year', 'before', 'i', 'studied', 'physcis', 'and', 'got', 'an', 'e.']	No emotion
753	1.29463E+18	2020-08-15T13:43:55.000Z		41	{'neg': 0.0, 'neu': 0.946, 'pos': 0.054, 'compound': 0.2732}	0.2732	Positive	['https://t.co/fv3hnxfdpx', 'will', 'you', 'be', 'doing', 'this', 'as', 'well?', 'i', 'really', 'feel', 'the', 'algorithm', 'treated', 'me', 'unfairly.', 'i', 'received', 'a*', 'a*', 'a', 'in', 'as', 'level.', 'i', 'am', 'not', 'a', 'b', 'c', 'c', 'student', 'as', 'ofqual', 'estimated', 'me', 'to', 'be.']	positive
754	1.29463E+18	2020-08-15T13:43:55.000Z		41	{'neg': 0.0, 'neu': 0.946, 'pos': 0.054, 'compound': 0.2732}	0.2732	Positive	['https://t.co/fv3hnxfdpx', 'will', 'you', 'be', 'doing', 'this', 'as', 'well?', 'i', 'really', 'feel', 'the', 'algorithm', 'treated', 'me', 'unfairly.', 'i', 'received', 'a*', 'a*', 'a', 'in', 'as', 'level.', 'i', 'am', 'not', 'a', 'b', 'c', 'c', 'student', 'as', 'ofqual', 'estimated', 'me', 'to', 'be.']	positive
755	1.29463E+18	2020-08-15T13:43:53.000Z		42	{'neg': 0.225, 'neu': 0.691, 'pos': 0.084, 'compound': -0.775}	-0.775	Negative	['this', 'is', 'appalling...', 'and', 'explains', 'why', 'some', 'pretty', 'basic', 'things', 'were', 'missed', 'from', 'the', 'ofqual', 'algorithm.', 'non', 'disclosure', 'during', 'the', 'exam', 'period', 'is', 'easier', 'but', 'it', 'asked', 'professors', 'to', 'sign', 'a', '5', 'year', 'gag', 'order.', 'this', 'is', 'disappointing.', 'https://t.co/zeqjamtcwo']	negative
756	1.29463E+18	2020-08-15T13:42:08.000Z		11	{'neg': 0.0, 'neu': 0.808, 'pos': 0.192, 'compound': 0.2263}	0.2263	Positive	['#alevelsresults', '#alevels2020', 'surprised', 'aqa', 'isn�t', 'cqc', 'after', 'ofqual�s', 'algorithm']	surprise
757	1.29463E+18	2020-08-15T13:41:48.000Z		27	{'neg': 0.0, 'neu': 1.0, 'pos': 0.0, 'compound': 0.0}	0	Neutral	['if', 'the', 'government', 'did', 'not', 'carry', 'out', 'a', 'eia', 'for', 'the', 'ofqual', 'algorithm', 'you', 'could', 'say', 'they', 'are', 'deliberately', 'negligent', 'as', 'they', 'would', 'have', 'known', 'the', 'outcome.']	negative
758	1.29463E+18	2020-08-15T13:41:33.000Z		32	{'neg': 0.045, 'neu': 0.761, 'pos': 0.194, 'compound': 0.6908}	0.6908	Positive	['yes,', 'that', 'fits', 'with', 'ofqual', 'being', 'so', 'secretive', 'with', 'their', 'algorithm', '-', 'requiring', 'the', 'royal', 'statistical', 'society', 'people', 'to', 'sign', '5yr', "nda's", '(so', 'well', 'clear', 'of', 'next', 'election)', 'suggests', 'something', 'to', 'hide', '...']	negative
759	1.29463E+18	2020-08-15T13:40:58.000Z		10	{'neg': 0.0, 'neu': 1.0, 'pos': 0.0, 'compound': 0.0}	0	Neutral	['#alevelresults', '#alevels2020', 'ac/dc,', 'but', 'after', 'ofqual�s', 'algorithm', 'bded']	No emotion
760	1.29463E+18	2020-08-15T13:39:40.000Z		29	{'neg': 0.11, 'neu': 0.818, 'pos': 0.072, 'compound': -0.2893}	-0.2893	Negative	['just', 'when', 'you', 'think', 'you', "can't", 'become', 'any', 'more', 'surprised', 'or', 'disappointed.', 'next', "we'll", 'be', 'finding', 'out', 'that', 'the', 'ofqual', 'algorithm', 'was', 'written', 'by', 'dominic', "cummings'", 'cousin....']	anger
761	1.29463E+18	2020-08-15T13:38:21.000Z		34	{'neg': 0.083, 'neu': 0.917, 'pos': 0.0, 'compound': -0.4215}	-0.4215	Negative	['�we�re', 'independent', 'of', 'government', 'and', 'report', 'directly', 'to', 'parliament�.', 'as', 'a', 'non-ministerial', 'department', 'it', 'suggests', 'the', 'use', 'of', 'the', 'algorithm', 'lies', 'outside', 'the', 'control', 'of', 'any', 'government.', '#examshambles', 'different', 'to', 'scotland', 'sqa?']	fear
762	1.29463E+18	2020-08-15T13:38:02.000Z		25	{'neg': 0.277, 'neu': 0.723, 'pos': 0.0, 'compound': -0.7579}	-0.7579	Negative	['disappointing', 'not', 'to', 'have', 'had', 'a', 'comment', 'from', 'you', 'yet', 'on', 'the', 'shambolic', 'a', 'level', 'algorithm', 'fiasco?', 'https://t.co/vbukol2rqy', 'https://t.co/mx2tozmzae']	negative
763	1.29463E+18	2020-08-15T13:36:03.000Z		42	{'neg': 0.064, 'neu': 0.809, 'pos': 0.127, 'compound': 0.4588}	0.4588	Positive	['ofqual', 'already', 'know', 'the', "'few'", 'state', 'schools', 'that', 'inflated', 'their', 'results,', 'which', 'private', 'schools', 'were', 'beneficiaries', 'of', 'the', 'flawed', 'algorithm', '&amp;', 'can', 'therefore', 'make', 'amendments', 'to', 'their', 'result.', 'we', 'must', 'trust', 'the', 'teachers', '&amp;', 'headteachers', 'who', 'self-moderated', 'accurately', '-', 'the', 'vast…	trust
764	1.29463E+18	2020-08-15T13:34:36.000Z		14	{'neg': 0.0, 'neu': 0.682, 'pos': 0.318, 'compound': 0.6369}	0.6369	Positive	['best', 'simple', 'explanation', 'i�ve', 'glfohnd', 'to', 'explain', 'the', 'algorithm', 'https://t.co/6fhylysnp5']	trust
765	1.29463E+18	2020-08-15T13:30:35.000Z		39	{'neg': 0.161, 'neu': 0.839, 'pos': 0.0, 'compound': -0.63}	-0.63	Negative	['asked', 'the', 'fellows', 'from', 'the', 'royal', 'statistical', 'society', 'to', 'sign', 'a', 'nda.', 'what', 'have', 'got', 'to', 'hide', 'and', 'why', "wouldn't", 'they', 'accept', 'help', 'from', 'an', 'independent', 'advisor', 'regarding', 'the', '#algorithm', 'the', 'plot', 'thickens', 'eh?', 'https://t.co/j1pkbcbvn9']	fear
766	1.29463E+18	2020-08-15T13:30:02.000Z		40	{'neg': 0.318, 'neu': 0.682, 'pos': 0.0, 'compound': -0.937}	-0.937	Negative	['terribly', 'unfair.', 'it�s', 'wrong.', 'you', 'have', 'been', 'marked', 'down', 'by', 'algorithm', 'which', 'weighs', 'up', 'average', 'results', 'for', 'the', 'school', 'in', 'previous', 'year�s', 'and', 'not', 'your', 'individual', 'previous', 'results.', 'ignore', 'those', 'saying', 'get', 'over', 'it,', 'appeal', 'and', 'keep', 'protesting!']	negative
767	1.29463E+18	2020-08-15T13:27:45.000Z		41	{'neg': 0.0, 'neu': 0.939, 'pos': 0.061, 'compound': 0.34}	0.34	Positive	['#bbcaq', 'saying', 'the', 'a', 'level', 'algorithm', 'is', 'robust', 'is', 'twaddle.', 'all', 'functioning', 'algorithms', 'are', 'robust...it�s', 'fairness', 'that�s', 'the', 'issue.', 'in', 'these', 'unprecedented', 'times', 'we', 'should', 'use', 'teacher', 'assessed', 'grades', 'based', 'on', 'their', 'professional', 'and', 'personal', 'judgement', 'of', 'individuals.']	positive
768	1.29463E+18	2020-08-15T13:27:31.000Z		10	{'neg': 0.0, 'neu': 0.739, 'pos': 0.261, 'compound': 0.5482}	0.5482	Positive	["'a", 'level', "algorithm'", '??', 'so', 'many', 'better', 'ways', 'of', 'putting', 'that']	trust
769	1.29463E+18	2020-08-15T13:27:18.000Z		36	{'neg': 0.207, 'neu': 0.793, 'pos': 0.0, 'compound': -0.8225}	-0.8225	Negative	['it', 'is', 'not', 'a', 'retake.', 'our', 'students', 'have', 'not', 'taken', 'an', 'exam.', 'their', 'futures', 'have', 'been', 'destroyed', 'by', 'a', 'faulty', 'algorithm', 'and', 'an', 'egregiously', 'incompetent', 'gavin', 'williamson.', 'he', 'must', 'go', 'and', 'the', 'gradings', 'must', 'be', 'reversed.']	negative
770	1.29463E+18	2020-08-15T13:26:33.000Z		24	{'neg': 0.088, 'neu': 0.912, 'pos': 0.0, 'compound': -0.2755}	-0.2755	Negative	['if', "can't", 'explain', 'how', 'that', 'has', 'happened,', 'in', '1', 'minute', 'in', 'plain', 'english,', 'then', 'they', '&amp;', 'the', 'algorithm', 'are', 'not', 'fit', 'for', 'purpose.']	trust
771	1.29463E+18	2020-08-15T13:26:14.000Z		37	{'neg': 0.099, 'neu': 0.901, 'pos': 0.0, 'compound': -0.5423}	-0.5423	Negative	['my', 'favourite', 'part', 'of', 'it', 'is', 'that,', 'had', 'he', 'been', 'an', 'a-level', 'student', 'this', 'year,', 'he', "couldn't", 'have', 'fluffed', 'his', 'a-levels,', 'because', 'he', 'was', 'at', 'harrow.', 'the', 'algorithm', "wouldn't", 'have', 'let', 'him', 'fail.']	No emotion
772	1.29463E+18	2020-08-15T13:25:38.000Z		52	{'neg': 0.127, 'neu': 0.836, 'pos': 0.037, 'compound': -0.5499}	-0.5499	Negative	['�what', 'ofqual', 'unwittingly', 'wrote', 'into', 'its', 'algorithm', 'at', 'an', 'individual,', 'human', 'level', 'was', 'a', 'random', 'allocation', 'of', 'a', 'dead', 'dog/breakup/hot', 'day/panic', 'attack', '&amp;', 'this', 'is', 'clearly', 'crazy.', 'it', 'explains', 'why', 'teacher', 'grades', 'were', 'not', '�optimistic�', 'or', '�generous�', 'but', 'more', 'likely', 'to', 'be', 'a', 'r…	trust
773	1.29463E+18	2020-08-15T13:25:16.000Z		13	{'neg': 0.0, 'neu': 0.602, 'pos': 0.398, 'compound': 0.6486}	0.6486	Positive	['interesting', 'detail', 'on', 'the', 'england', 'a', 'level', 'algorithm', 'ty', 'https://t.co/pwf5ngy6dv']	positive
774	1.29463E+18	2020-08-15T13:25:05.000Z		42	{'neg': 0.205, 'neu': 0.768, 'pos': 0.027, 'compound': -0.8221}	-0.8221	Negative	['it', 'explicitly', 'says', '�whose', 'parents', 'brought', 'their', 'a', 'level', 'grades�.', 'no', 'those', 'kids', 'still', 'worked', 'immensely', 'hard', 'for', 'their', 'a', 'levels.', 'the', 'clustfuck', 'of', 'an', 'algorithm', 'and', 'the', 'total', 'failure', 'to', 'iron', 'out', 'the', 'large', 'number', 'of', 'anomalies', 'is', 'the', 'governments', 'fault.']	trust
775	1.29463E+18	2020-08-15T13:24:50.000Z		23	{'neg': 0.124, 'neu': 0.876, 'pos': 0.0, 'compound': -0.4767}	-0.4767	Negative	[',', 'employed', 'poor', 'data', 'scientists', 'as', 'they', 'fiddled', 'with', 'lives', 'of', '#alevel2020', '&amp;', '#gcse2020', 'students', 'using', 'an', 'oligarchic', 'algorithm', 'to', 'work', 'out', 'grades.#alevelresults']	No emotion
776	1.29463E+18	2020-08-15T13:23:51.000Z		45	{'neg': 0.234, 'neu': 0.582, 'pos': 0.183, 'compound': -0.4576}	-0.4576	Negative	["you'd", 'better', 'do', 'well', 'in', 'your', 'mocks', 'in', 'case', "there's", 'a', 'badly', 'handled', 'pandemic,', 'so', 'your', 'actual', '#alevels', 'get', 'cancelled', 'and', '#ofqual', 'have', 'to', 'downgrade', 'teacher', 'assessments', 'thanks', 'to', 'a', '#ukgovernment', 'approved', 'and', 'deeply', 'flawed', 'algorithm.', 'said', 'no', 'one', 'ever', 'in', '2019.', '#williamsonresig…	negative
777	1.29463E+18	2020-08-15T13:22:08.000Z		42	{'neg': 0.065, 'neu': 0.79, 'pos': 0.145, 'compound': 0.5204}	0.5204	Positive	['oxford', 'or', 'cambridge', 'alumni?support', 'widening', 'participation?#oxbridge', 'alumni', 'combine', 'to', 'secure', 'offers', 'made', 'to', 'students', 'from', 'schools', 'disadvantaged', 'by', 'discriminatory', '#ofqual', 'algorithm.', 'add', 'signature', 'here,', 'let�s', 'support', 'others', 'having', 'the', 'life-chances', 'we', 'had', 'access', 'to', '??', 'https://t.co/v1upmsseml']	trust
778	1.29463E+18	2020-08-15T13:21:25.000Z		16	{'neg': 0.0, 'neu': 1.0, 'pos': 0.0, 'compound': 0.0}	0	Neutral	['do', 'you', 'as', 'secy', 'of', 'state', '&amp;', 'understand', 'why', 'your', 'oligharic', 'algorithm', 'let', 'down', 'students', '#alevelresults']	No emotion
779	1.29463E+18	2020-08-15T13:21:04.000Z		53	{'neg': 0.062, 'neu': 0.9, 'pos': 0.038, 'compound': -0.296}	-0.296	Negative	['when', 'you', 'are', 'trying', 'to', 'find', 'out', 'what', 'has', 'gone', 'wrong', 'with', 'an', 'algorithm,', "it's", 'always', 'worth', 'checking', 'the', 'code,', 'or', 'if', 'you', "can't", 'get', 'hold', 'of', 'that,', 'the', 'tech', 'spec.', "here's", 'the', 'data', 'spec', 'for', "'s", 'standardisation', 'algo.', 'https://t.co/d9lodzsuo5', 'cc', 'this', 'is', 'right', 'up', 'your', 'str…	positive
780	1.29463E+18	2020-08-15T13:20:29.000Z		15	{'neg': 0.242, 'neu': 0.758, 'pos': 0.0, 'compound': -0.4939}	-0.4939	Negative	["'punishment", 'by', "statistics':", 'the', 'father', 'who', 'foresaw', 'a-level', 'algorithm', 'flaws', 'https://t.co/kp3iifvztv']	trust
781	1.29462E+18	2020-08-15T13:18:36.000Z		59	{'neg': 0.085, 'neu': 0.915, 'pos': 0.0, 'compound': -0.6946}	-0.6946	Negative	['these', 'stories', 'are', 'heart-breaking.', 'my', 'husband', 'was', 'the', 'only', 'kid', 'in', 'his', 'school', 'to', 'go', 'to', 'oxford,', 'and', 'one', 'of', 'only', 'a', 'few', 'to', 'go', 'to', 'university', 'at', 'all.', 'he', 'got', '5', "a's", 'in', 'his', 'a-levels', 'but', 'this', 'algorithm', 'would', 'have', 'totally', 'screwed', 'him.', 'going', 'to', 'oxford', 'for', 'him', 'was…	anger
782	1.29462E+18	2020-08-15T13:18:16.000Z		42	{'neg': 0.061, 'neu': 0.778, 'pos': 0.161, 'compound': 0.5638}	0.5638	Positive	['from', "what's", 'being', 'reported', 'teachers', "didn't", 'inflate', 'many', 'grades.', 'students', 'are', 'expected', 'to', 'improve', 'on', 'mock', 'results.', 'ofqual', 'should', 'respect', "teachers'", 'professionalism.', 'the', 'fact', 'that', 'private', 'schools', 'were', 'not', 'affected', 'smacks', 'of', 'twisted', 'classism', 'or', 'political', 'interference', 'in', 'the', 'algorithm…	trust
783	1.29462E+18	2020-08-15T13:17:07.000Z		45	{'neg': 0.049, 'neu': 0.913, 'pos': 0.038, 'compound': -0.1112}	-0.1112	Negative	['hi', 'hannah,', "i'm", 'so', 'sorry', 'to', 'hear', 'this.', 'are', 'preparing', 'a', 'judicial', 'review', 'of', 'the', 'use', '&amp;', 'impact', 'of', "ofqual's", 'algorithm.', 'are', 'also', 'challenging', 'the', 'legality', 'of', 'the', 'algorithm.', 'do', 'consider', 'getting', 'in', 'touch', 'w/', 'both', 'about', 'your', 'case!', 'https://t.co/ozsjn8f5fk']	fear
784	1.29462E+18	2020-08-15T13:17:07.000Z		22	{'neg': 0.124, 'neu': 0.876, 'pos': 0.0, 'compound': -0.4767}	-0.4767	Negative	[',', 'employed', 'poor', 'data', 'scientists', 'as', 'they', 'fiddled', 'with', 'lives', 'of', '#alevel2020', '&amp;', '#gcse2020', 'students', 'using', 'an', 'oligarchic', 'algorithm', 'to', 'work', 'out', 'grades.']	No emotion
785	1.29462E+18	2020-08-15T13:16:28.000Z		31	{'neg': 0.076, 'neu': 0.825, 'pos': 0.1, 'compound': 0.1779}	0.1779	Positive	['correct.', "can't", 'understand', 'why', 'it', 'should', 'make', 'any', 'difference', 'how', 'their', 'school', 'has', 'done.', 'surely', "it's", 'about', 'how', 'the', 'student', 'has', 'done?', 'no', 'algorithm', 'needed.', 'https://t.co/638i39oipc']	trust
786	1.29462E+18	2020-08-15T13:14:54.000Z		26	{'neg': 0.232, 'neu': 0.668, 'pos': 0.1, 'compound': -0.5789}	-0.5789	Negative	['they', "didn't", 'fail', 'a', 'levels.', 'they', 'never', 'sat', 'a', 'levels.', 'they', 'failed', 'an', 'algorithm.', 'or', 'rather', 'the', 'algorithm', 'failed', 'them.', '#bbcaq', 'https://t.co/gjyu9cqq15']	No emotion
787	1.29462E+18	2020-08-15T13:14:12.000Z		47	{'neg': 0.0, 'neu': 0.782, 'pos': 0.218, 'compound': 0.886}	0.886	Positive	['imagine', 'if', 'leicester', 'city', 'to', 'were', 'stripped', 'of', 'their', '2025-16', 'premier', 'league', 'trophy', 'with', 'honours', 'being', 'awarded', 'to', 'manchester', 'utd', 'instead', 'because', 'an', 'algorithm', 'decided', 'that', 'as', 'lcfc', 'didn�t', 'finish', 'in', 'the', 'top', 'ten', 'the', 'previous', 'decade', 'their', 'position', 'wd', 'be', 'downgraded', 'to', '7th.', …	positive
788	1.29462E+18	2020-08-15T13:13:42.000Z		48	{'neg': 0.04, 'neu': 0.691, 'pos': 0.269, 'compound': 0.872}	0.872	Positive	['they', "didn't", "'fluff'", 'their', 'a-levels', '-', 'they', 'were', 'prevented', 'from', 'sitting', 'them.', 'a', 'biased', 'algorithm', 'determined', 'their', 'results', 'based', 'on', 'social', 'mobility.', 'students', 'from', 'working', 'class', 'backgrounds,', 'like', 'me,', 'know', 'about', 'true', "'grit", 'and', "determination'", 'and', 'it', "isn't", 'found', 'in', 'inheriting', 'priv…	positive
789	1.29462E+18	2020-08-15T13:13:22.000Z		15	{'neg': 0.0, 'neu': 0.824, 'pos': 0.176, 'compound': 0.4173}	0.4173	Positive	['i', 'really', 'would', 'like', 'to', 'see', 'the', 'source', 'code', 'of', 'this', 'a-levels', 'prediction', 'algorithm...']	anticipation
790	1.29462E+18	2020-08-15T13:13:01.000Z		32	{'neg': 0.137, 'neu': 0.863, 'pos': 0.0, 'compound': -0.5795}	-0.5795	Negative	['really', 'feel', 'for', 'you.', 'this', 'is', 'not', 'about', 'your', 'ability', 'it�s', 'about', 'a', 'system', 'that', 'is', 'driven', 'by', 'a', 'simplistic', 'algorithm.', 'keep', 'fighting', '-', 'the', 'system', 'has', 'got', 'to', 'be', 'thrown', 'out!']	trust
791	1.29462E+18	2020-08-15T13:11:28.000Z		17	{'neg': 0.275, 'neu': 0.725, 'pos': 0.0, 'compound': -0.6486}	-0.6486	Negative	['i', 'weep', 'for', 'you', 'and', 'all', 'those', 'similarly', 'affected.', 'the', 'algorithm�s', 'unjustifiable', 'grades', 'must', 'be', 'reversed.']	negative
792	1.29462E+18	2020-08-15T13:10:38.000Z		56	{'neg': 0.043, 'neu': 0.842, 'pos': 0.114, 'compound': 0.4627}	0.4627	Positive	['it', 'is', 'also', 'worth', 'mentioning', 'that', 'had', 'there', 'been', 'one', 'fewer', 'student', 'in', 'her', 'chemistry', 'class,', 'ofqual�s', 'algorithm', 'would', 'have', 'awarded', 'her', 'an', 'a', 'grade,', 'not', 'a', 'c.', 'referencing', 'a', 'straight', 'a', 'student', '(with', 'all', '9s', 'at', 'gcse)', 'who', 'was', 'downgraded', 'to', 'acc', 'and', 'so', 'has', 'missed', 'her'…	positive
793	1.29462E+18	2020-08-15T13:09:23.000Z		36	{'neg': 0.11, 'neu': 0.719, 'pos': 0.17, 'compound': 0.3612}	0.3612	Positive	['now', 'challenging', 'the', 'inbuilt', 'bias', 'of', 'the', 'a-level', 'algorithm.', 'designed', 'by', 'ideologues', 'including', 'former', 'academics,', 'now', 'chancing', 'their', 'arm', 'in', 'lucrative', 'political', 'roles,', 'i', 'hope', 'this', 'has', 'permanently', 'destroyed', 'their', 'future', 'claims', 'to', 'statistical', 'integrity.']	trust
794	1.29462E+18	2020-08-15T13:08:49.000Z		47	{'neg': 0.0, 'neu': 0.96, 'pos': 0.04, 'compound': 0.2023}	0.2023	Positive	['we�ve', 'also', 'been', 'told', 'that', 'some', 'private', 'schools', '&amp;', 'exam', 'centres', 'took', 'subject', 'teachers', 'out', 'of', 'the', 'ranking', 'process', '&amp;', 'did', 'it', 'centrally', '(head', 'of', 'sixth', 'form/academic', 'deputy', 'head)', 'breaking', 'ofqual�s', 'explicit', 'process.', 'the', 'whole', 'thing', 'was', 'open', 'to', 'significant', 'gaming', 'before', 't…	trust
795	1.29462E+18	2020-08-15T13:08:48.000Z		56	{'neg': 0.041, 'neu': 0.862, 'pos': 0.097, 'compound': 0.5191}	0.5191	Positive	['wonder', 'who', 'is', 'responsible', 'this', 'a-level', 'mess?', 'who', 'was', 'at', 'education', 'in', '2014', '&amp;', 'who', 'was', 'the', 'man', 'who', 'advised', 'him', '?', 'gove', '&amp;', 'cummings', 'the', 'present', 'burke', '&amp;', 'hare', '!', 'in', '2015', 'their', 'legacy', 'was', 'used', 'to', 'abolish', 'a/s', 'as', 'a', 'formal', 'part', 'of', 'a', 'levels.a', 'regulated', 'ex…	trust
796	1.29462E+18	2020-08-15T13:08:40.000Z		15	{'neg': 0.242, 'neu': 0.758, 'pos': 0.0, 'compound': -0.4939}	-0.4939	Negative	["'punishment", 'by', "statistics':", 'the', 'father', 'who', 'foresaw', 'a-level', 'algorithm', 'flaws', 'https://t.co/w0lh0wzmd6']	trust
797	1.29462E+18	2020-08-15T13:07:52.000Z		36	{'neg': 0.078, 'neu': 0.727, 'pos': 0.195, 'compound': 0.5719}	0.5719	Positive	['in', 'march', 'said', '"we', 'will', 'make', 'sure', 'their', '(students)', 'progress', 'is', 'not', 'impeded�', 'what', 'a', 'lie.', 'this', 'is', 'just', 'one', 'of', 'many', 'students', 'whose', 'dreams', 'have', 'been', 'shattered', 'by', 'an', 'algorithm', 'https://t.co/egqrmjadqy', '#examshambles']	positive
798	1.29462E+18	2020-08-15T13:06:42.000Z		42	{'neg': 0.0, 'neu': 0.917, 'pos': 0.083, 'compound': 0.533}	0.533	Positive	['can', 'anyone', 'point', 'me', 'in', 'the', 'direction', 'of', 'good', 'explainer', 'piece', 'on', 'the', 'ofqual/a-level', 'downgrading', 'controversy?', 'why', 'does', 'an', 'algorithm', 'have', 'final', 'say', 'over', 'a', 'student�s', 'grades?', 'is', 'this', 'related', 'to', 'covid', 'class', 'cancellations', 'or', 'that', 'normal', 'in', 'britain?']	trust
799	1.29462E+18	2020-08-15T13:06:21.000Z		21	{'neg': 0.105, 'neu': 0.895, 'pos': 0.0, 'compound': -0.3291}	-0.3291	Negative	['but', 'the', 'algorithm', 'is', 'likely', 'to', 'have', 'been', 'unduly', 'influenced', 'by', 'people', 'cummings', 'has', 'used', 'for', 'other', 'dodgy', 'data', 'mining', 'applications.']	No emotion
800	1.29462E+18	2020-08-15T13:06:13.000Z		36	{'neg': 0.07, 'neu': 0.799, 'pos': 0.131, 'compound': 0.34}	0.34	Positive	['can', 'dr.', 'allinson', 'please', 'explain', 'what', 'fault', 'he', 'finds', 'with', 'the', 'algorithm?', 'the', 'ofqual', 'report', 'does', 'not', 'appear', 'to', 'bear', 'out', 'his', 'assertions.', 'i', 'understand', 'that', 'the', "teacher's", 'unions', 'approved', 'the', 'new', 'grading/moderating', 'system.']	trust
801	1.29462E+18	2020-08-15T13:06:04.000Z		48	{'neg': 0.143, 'neu': 0.753, 'pos': 0.104, 'compound': -0.4939}	-0.4939	Negative	['tory', 'party', 'claim', 'that', 'their', 'a', 'level', 'algorithm', 'is', 'fine', 'because', 'it', 'has', 'been', 'tried', '&amp;', 'tested', 'before', 'they', 'used', 'it', 'for', 'c19', 'death', 'toll,', 'track', '&amp;', 'trace,', 'nhs', 'pay', 'deals,', 'police', 'recruitment,', 'russia', 'interference,', 'cummings', 'eye', 'test,', 'brexit', 'and', 'finally,', 'the', 'number', 'of', 'chil…	trust
802	1.29462E+18	2020-08-15T13:05:30.000Z		42	{'neg': 0.173, 'neu': 0.827, 'pos': 0.0, 'compound': -0.7612}	-0.7612	Negative	['i', 'heard', 'it', 'and', 'thought', 'it', 'was', 'very', 'relevant.', 'she�s', 'really', 'lost', 'out', 'because', 'of', 'the', 'algorithm.', 'i', 'haven�t', 'got', 'a', 'child', 'doing', 'a', 'levels', 'this', 'year', 'but', 'it�s', 'a', 'big', 'worry', 'for', 'the', 'young', 'people', 'who', 'miss', 'out.']	anticipation
803	1.29462E+18	2020-08-15T13:03:50.000Z		43	{'neg': 0.067, 'neu': 0.933, 'pos': 0.0, 'compound': -0.3818}	-0.3818	Negative	['the', 'document', 'containing', 'the', 'algorithm', 'is', 'written', 'in', 'a', 'way', 'such', 'that', 'if', 'you', "don't", 'already', 'work', 'for', 'a', 'test', 'centre', '(or', 'spend', 'a', 'week', 'researching', 'this),', "it's", 'an', 'uphill', 'battle', 'to', 'understand', "what's", 'going', 'on.', 'https://t.co/2chdzvfszw']	negative
804	1.29462E+18	2020-08-15T13:01:20.000Z		25	{'neg': 0.188, 'neu': 0.812, 'pos': 0.0, 'compound': -0.624}	-0.624	Negative	['using', 'an', 'algorithm', 'to', 'calculate', 'a-levels', 'that', 'deliberately', 'undermines', 'state', 'school', 'students', 'is', 'just', 'another', 'manifestation', 'of', 'the', 'deeply', 'unequal', 'system', 'we', 'live', 'in.']	fear
805	1.29462E+18	2020-08-15T13:00:25.000Z		29	{'neg': 0.079, 'neu': 0.921, 'pos': 0.0, 'compound': -0.2617}	-0.2617	Negative	['the', 'moderation', 'algorithm', 'used', 'by', 'will', 'of', 'course', 'have', 'lead', 'to', 'unfair', 'treatment', 'for', 'statistical', 'outliers..', 'but', "that's", 'what', 'the', 'appeals', 'process', 'is', 'for.', 'https://t.co/sh1bciemnx']	anger
806	1.29462E+18	2020-08-15T13:00:00.000Z		42	{'neg': 0.114, 'neu': 0.713, 'pos': 0.173, 'compound': 0.4404}	0.4404	Positive	['on', 'the', 'fairness', 'of', "#ofqual's", 'algorithm.', 'it', '"is,', 'to', 'use', 'an', 'analogy,', 'like', 'the', 'waiter', 'who', 'always', 'gives', 'the', 'wrong', 'change.', 'if', 'he', 'is', 'honest,', 'we', 'may', 'expect', 'sometimes', 'his', 'mistakes', 'to', 'favor', 'the', '[state', 'schools],', 'sometimes', '[private', 'schools].', '1/2']	fear
807	1.29462E+18	2020-08-15T12:59:20.000Z		41	{'neg': 0.064, 'neu': 0.81, 'pos': 0.126, 'compound': 0.3818}	0.3818	Positive	['shocking', 'thread', 'here.', 'clear', 'that', 'the', 'algorithm', 'used', 'in', 'england', 'for', 'a', 'levels', 'has', 'massively', 'benefitted', 'independent', 'schools.', '#examshambles', 'this', 'leg-up', 'will', 'remain', 'even', 'if', 'they', 'apply', 'the', 'same', 'fix', 'that', 'has', 'been', 'applied', 'in', 'scotland.', 'https://t.co/cemsoia5t4']	No emotion
808	1.29462E+18	2020-08-15T12:58:43.000Z		27	{'neg': 0.116, 'neu': 0.762, 'pos': 0.123, 'compound': 0.0534}	0.0534	Positive	['be', 'thankful', "you're", 'not', '18', 'and', 'just', 'got', 'very', 'disappointing', 'a-levels', 'grades', 'via', 'the', 'algorithm', 'and', 'that', 'your', 'future', 'plans', 'may', 'have', 'altered', 'quite', 'astonishingly.']	positive
809	1.29462E+18	2020-08-15T12:54:31.000Z		44	{'neg': 0.052, 'neu': 0.807, 'pos': 0.141, 'compound': 0.6486}	0.6486	Positive	['the', 'govt', 'a', 'level', 'algorithm', 'does', 'not', 'give', 'universities', 'any', 'more', 'information', 'on', 'an', 'individual', 'pupil', 'than', 'they', 'have', 'already.', 'the', 'best', 'measure', 'of', 'an', 'individual', "pupil's", 'capability', 'is', "teacher's", 'assessment.', 'universities', 'should', 'ignore', 'govt', 'and', 'just', 'accept', 'pupils', 'offered', 'a', 'place.']	trust
810	1.29462E+18	2020-08-15T12:54:10.000Z		12	{'neg': 0.0, 'neu': 1.0, 'pos': 0.0, 'compound': 0.0}	0	Neutral	['trying', 'to', 'defend.', 'can', 'not', 'compute.', 'my', 'algorithm', 'cannot.', 'just', 'repeat', 'ofqual.']	fear
811	1.29462E+18	2020-08-15T12:53:02.000Z		26	{'neg': 0.051, 'neu': 0.866, 'pos': 0.083, 'compound': 0.2263}	0.2263	Positive	['ofqual', 'pay', 'a', 'fair', 'bit', 'to', 'the', 'national', 'foundation', 'for', 'educational', 'research', 'in', 'england', 'and', 'wales,', 'for', "'commercial", 'consultancy', "services'.", 'maybe', 'they', 'sourced', 'the', 'algorithm,', 'matrices?']	positive
812	1.29462E+18	2020-08-15T12:51:20.000Z		47	{'neg': 0.108, 'neu': 0.863, 'pos': 0.029, 'compound': -0.6124}	-0.6124	Negative	['the', 'ofqual', 'algorithm', 'is', 'based', 'on', 'the', 'goal', 'of', 'avoiding', 'grade', 'inflation.', 'the', 'students', 'suffering', 'most', 'are', 'the', 'exceptional', 'ones.', 'the', 'stars', 'who', 'work', 'their', 'socks', 'off', 'in', 'an', 'ordinary', 'school', 'to', 'achieve', 'against', 'the', 'odds.', 'the', 'exam', 'boards', 'should', 'have', 'looked', 'carefully', 'at', 'all', …	fear
813	1.29462E+18	2020-08-15T12:49:18.000Z		38	{'neg': 0.073, 'neu': 0.807, 'pos': 0.12, 'compound': 0.2023}	0.2023	Positive	['�it', 'is', 'also', 'worth', 'mentioning', 'that', 'had', 'there', 'been', 'one', 'fewer', 'student', 'in', 'her', 'chemistry', 'class,', 'ofqual�s', 'algorithm', 'would', 'have', 'awarded', 'her', 'an', 'a', 'grade,', 'not', 'a', 'c.', 'therein', 'lies', 'the', 'problem.�', '#alevelresults2020', 'https://t.co/fmuqdnp0gj']	positive
814	1.29462E+18	2020-08-15T12:49:03.000Z		24	{'neg': 0.111, 'neu': 0.705, 'pos': 0.185, 'compound': 0.296}	0.296	Positive	['that', 'would', 'be', 'an', 'entirely', 'different', 'issue.', 'to', 'be', 'cheated', 'by', 'some', 'undisclosed', 'algorithm,', 'that', 'clearly', 'favours', 'public', 'schools', 'over', 'state', 'ones,', 'is', 'inexcusable.']	anticipation
815	1.29462E+18	2020-08-15T12:48:58.000Z		33	{'neg': 0.175, 'neu': 0.825, 'pos': 0.0, 'compound': -0.7624}	-0.7624	Negative	['the', 'a', 'level', 'algorithm', 'has', 'very', 'visibly', 'produced', 'unjust', 'results.', 'it', 'does', 'make', 'one', 'dread', 'the', 'breadth', 'and', 'depth', 'of', 'the', 'less', 'visible', 'injustices', 'that', 'algorithmic', 'decisions', 'cause,', 'especially', 'in', 'less', 'regulated', 'arenas.']	trust
816	1.29462E+18	2020-08-15T12:45:24.000Z		39	{'neg': 0.0, 'neu': 0.893, 'pos': 0.107, 'compound': 0.4956}	0.4956	Positive	['oxbridge', 'are', 'of', 'course', 'the', 'only', 'universities', 'that', 'can', 'afford', 'to', 'do', 'these', 'detailed', 'assessments', 'of', 'prospective', 'students', 'at', '(sometimes', 'several', 'successive)', 'interview(s).', 'there', 'is', 'no', 'doubt', 'that', 'the', 'results', 'are', 'far', 'more', 'reliable', 'than', "ofqual's", 'algorithm.']	trust
817	1.29462E+18	2020-08-15T12:44:31.000Z		6	{'neg': 0.0, 'neu': 1.0, 'pos': 0.0, 'compound': 0.0}	0	Neutral	['macalgorithm', 'too?https://t.co/fhglt2qoq9']	No emotion
818	1.29462E+18	2020-08-15T12:43:41.000Z		15	{'neg': 0.242, 'neu': 0.758, 'pos': 0.0, 'compound': -0.4939}	-0.4939	Negative	["'punishment", 'by', "statistics':", 'the', 'father', 'who', 'foresaw', 'a-level', 'algorithm', 'flaws', 'https://t.co/tbvpzni96o']	trust
819	1.29462E+18	2020-08-15T12:43:25.000Z		51	{'neg': 0.122, 'neu': 0.844, 'pos': 0.034, 'compound': -0.4215}	-0.4215	Negative	['interesting', 'discussion', 'with', 'senior', 'surgeon', 'he', 'pointed', 'out', 'that', 'you', 'could', 'apply', 'an', 'algorithm', 'when', 'deciding', 'who', 'to', 'operate', 'on', 'if', 'say', 'you', 'know', '96%', 'on', 'average', 'survive', 'the', 'serious', 'operation', 'do', 'you', 'not', 'operate', 'on', 'the', '97th', 'if', 'no', 'one', 'has', 'died', 'so', 'far', 'obviously', 'answer'…	positive
820	1.29462E+18	2020-08-15T12:43:25.000Z		48	{'neg': 0.045, 'neu': 0.72, 'pos': 0.235, 'compound': 0.8822}	0.8822	Positive	['not', 'your', 'constituency', 'but', 'will', 'be', 'students', 'like', 'this', 'in', 'keighley', 'too:', "'it", 'is', 'also', 'worth', 'mentioning', 'that', 'had', 'there', 'been', 'one', 'fewer', 'student', 'in', 'her', 'chemistry', 'class,', 'ofqual�s', 'algorithm', 'would', 'have', 'awarded', 'her', 'an', 'a', 'grade,', 'not', 'a', "c'", 'please', 'help', 'them', 'https://t.co/nfb2uvfvob']	positive
821	1.29462E+18	2020-08-15T12:42:32.000Z		43	{'neg': 0.059, 'neu': 0.941, 'pos': 0.0, 'compound': -0.3736}	-0.3736	Negative	['what', 'is', 'it', 'with', 'you', 'guys', 'not', 'even', 'reading', 'the', 'links', 'you', 'post', '??fft', 'is', '"not-for-profit"', 'think', 'tank', 'that', 'seems', 'to', 'flog', 'aspire', '-', 'another', 'big', 'data', 'project.', 'no', 'where', 'in', 'your', 'link', 'it', 'identifies', 'ofqual', 'as', 'a', 'creator', 'of', 'the', 'algorithm.']	positive
822	1.29462E+18	2020-08-15T12:41:47.000Z		47	{'neg': 0.133, 'neu': 0.742, 'pos': 0.125, 'compound': -0.1027}	-0.1027	Negative	['the', 'point', 'is', 'definitely', 'arguable,', 'and', 'is', 'being', 'argued', 'in', 'one', 'of', 'the', 'two', 'judicial', 'review', 'claims', 'that', 'is', 'now', 'proceeding', 'against', 'ofqual:', 'https://t.co/lc1yailcsq.', 'they', 'are', 'also', 'challenging', 'the', 'lack', 'of', 'a', 'dpia', 'as', 'well', 'as', 'breaches', 'of', 'the', 'domestic', 'education', 'and', 'equality', 'laws.…	trust
823	1.29462E+18	2020-08-15T12:41:45.000Z		46	{'neg': 0.062, 'neu': 0.892, 'pos': 0.046, 'compound': -0.1779}	-0.1779	Negative	['i', 'went', 'to', 'oxford', 'from', 'a', 'state', 'comprehensive.', 'i', 'can�t', 'imagine', 'an', '#alevelresults', 'algorithm', 'which', 'disadvantaged', 'public', 'schools', 'in', 'this', 'way', 'being', 'ok-ed.', 'oxbridge', 'alumni', 'can', 'sign', 'the', 'petitions', 'listed', 'in', 'this', 'article', 'to', 'call', 'for', 'unconditional', 'offers', 'this', 'year.', 'https://t.co/dxjmudouz…	positive
824	1.29462E+18	2020-08-15T12:41:38.000Z		13	{'neg': 0.0, 'neu': 1.0, 'pos': 0.0, 'compound': 0.0}	0	Neutral	['so', "that's", 'where', 'ofqual', 'got', 'their', 'algorithm', 'from!', '????', 'https://t.co/t3ecnapljy']	No emotion
825	1.29461E+18	2020-08-15T12:40:43.000Z		37	{'neg': 0.169, 'neu': 0.831, 'pos': 0.0, 'compound': -0.7964}	-0.7964	Negative	['the', 'whole', 'point', 'of', 'this', 'stupid', 'algorithm', 'is', 'that', 'the', 'total', 'numbers', 'achieving', 'the', 'grades', 'will', 'be', 'as', 'expected,', 'so', 'the', 'same', 'numbers', 'will', 'be', 'going', 'to', 'university,', 'just', 'a', 'proportion', 'of', 'them', 'are', 'the', '"wrong"', 'students.']	positive
826	1.29461E+18	2020-08-15T12:40:11.000Z		44	{'neg': 0.055, 'neu': 0.945, 'pos': 0.0, 'compound': -0.296}	-0.296	Negative	['�[the', 'algorithm]', 'has', 'disproportionately', 'hit', 'larger', '6th', 'form', 'colleges', '&amp;', 'fe', 'colleges�', 'a', 'college', 'in', 'inner', 'city', 'manchester', 'had', '1,654', 'a�', 'levels', 'downgraded.', 'i�m', 'hearing', 'in', 'other', 'parts', 'of', 'the', 'country,', 'private', 'schools', 'had', 'no', 'a�', 'levels', 'downgraded�', 'https://t.co/x6hks0t7wv']	negative
827	1.29461E+18	2020-08-15T12:39:38.000Z		43	{'neg': 0.102, 'neu': 0.898, 'pos': 0.0, 'compound': -0.4939}	-0.4939	Negative	['imagine', 'the', 'sat�s', 'were', 'cancelled', 'and', 'you', 'were', 'given', 'a', 'score', 'based', 'on', 'past', 'grades', 'and', 'a', 'computer', 'algorithm.', 'then', 'imagine', 'your', 'future', 'depended', 'on', 'it.', 'no', 'wonder', 'the', 'uk', 'is', 'up', 'in', 'arms', 'about', 'the', 'a-levels.', '?', 'https://t.co/iotfize9oc']	surprise
828	1.29461E+18	2020-08-15T12:39:26.000Z		15	{'neg': 0.242, 'neu': 0.758, 'pos': 0.0, 'compound': -0.4939}	-0.4939	Negative	["'punishment", 'by', "statistics':", 'the', 'father', 'who', 'foresaw', 'a-level', 'algorithm', 'flaws', 'https://t.co/pt13ebcsra']	trust
829	1.29461E+18	2020-08-15T12:30:40.000Z		36	{'neg': 0.115, 'neu': 0.885, 'pos': 0.0, 'compound': -0.4184}	-0.4184	Negative	['latest', 'statement', 'from', 'falls', 'below', 'expectations.', 'they', 'have', 'not', 'followed', 'the', 'lead', 'of', 'worcester', 'college', '&amp;', "it's", 'not', 'clear', 'how', 'many', 'offer', 'holders', 'will', 'miss', 'out', 'due', 'to', "ofqual's", 'algorithm.', 'https://t.co/nm5mfuwdki']	positive
830	1.29461E+18	2020-08-15T12:30:32.000Z		44	{'neg': 0.181, 'neu': 0.819, 'pos': 0.0, 'compound': -0.8021}	-0.8021	Negative	['indeed!', 'used', 'an', 'algorithm', 'for', 'the', 'a', 'level', 'results,', 'which', 'had', 'been', 'tested', 'against', 'previous', "year's", 'results', 'and', 'shown', 'to', 'have', 'a', 'poor', 'level', 'of', 'accuracy,', 'downgrading', 'results', 'from', 'colleges', 'and', 'disadvantaged', 'areas.', 'it', 'was', 'not', 'fit', 'for', 'purpose.', 'https://t.co/78ehjql4eq']	trust
831	1.29461E+18	2020-08-15T12:30:06.000Z		43	{'neg': 0.066, 'neu': 0.868, 'pos': 0.066, 'compound': 0.0}	0	Neutral	['thirty-nine', 'per', 'cent', 'of', 'a-levels', 'predicted', 'by', 'teachers', 'in', 'england', 'have', 'been', 'downgraded', 'by', 'the', 'exam', 'boards�', 'moderation', 'process,', 'with', 'pupils', 'from', 'poorer', 'backgrounds', 'seeing', 'a', 'greater', 'downward', 'adjustment�..', 'https://t.co/hxjufaofdm', '#eyeonivy', '#collegeapplication', '#essayhelp', '#resumehelp', 'https://t.co/8w…	positive
832	1.29461E+18	2020-08-15T12:29:30.000Z		48	{'neg': 0.109, 'neu': 0.719, 'pos': 0.172, 'compound': 0.5868}	0.5868	Positive	['we', 'judge', 'school', 'success', 'by', 'exam', 'results.', 'however', 'each', 'cohort', 'of', 'children', 'is', 'very', 'different.', 'you', 'apply', 'a', 'one', 'fits', 'all', 'algorithm', 'to', 'those', 'results.', 'you', 'have', 'a', 'inaccurate', 'and', 'deeply', 'unfair', 'result.', 'an', 'honest', 'government', 'should', 'say,', '�sorry', 'we', 'got', 'that', 'wrong.', 'we', 'will', 'tr…	negative
833	1.29461E+18	2020-08-15T12:29:03.000Z		36	{'neg': 0.234, 'neu': 0.661, 'pos': 0.105, 'compound': -0.6627}	-0.6627	Negative	['a', 'bit', 'of', 'background', 'as', 'to', 'why', 'the', 'system', 'used', 'to', 'assess', 'a', 'level', 'grades', 'is', 'so', 'unfair', 'at', 'best,', 'discriminatory', 'at', 'worst.', 'a-levels:', 'how', 'controversial', 'algorithm', 'behind', 'moderation', 'row', 'works', 'https://t.co/yctpjpmhvi']	anger
834	1.29461E+18	2020-08-15T12:29:03.000Z		36	{'neg': 0.234, 'neu': 0.661, 'pos': 0.105, 'compound': -0.6627}	-0.6627	Negative	['a', 'bit', 'of', 'background', 'as', 'to', 'why', 'the', 'system', 'used', 'to', 'assess', 'a', 'level', 'grades', 'is', 'so', 'unfair', 'at', 'best,', 'discriminatory', 'at', 'worst.', 'a-levels:', 'how', 'controversial', 'algorithm', 'behind', 'moderation', 'row', 'works', 'https://t.co/yctpjpmhvi']	anger
835	1.29461E+18	2020-08-15T12:28:54.000Z		12	{'neg': 0.142, 'neu': 0.619, 'pos': 0.239, 'compound': 0.2732}	0.2732	Positive	['interesting', 'article', 'for', 'anyone', 'who', 'has', 'affected', 'teenagers', 'https://t.co/yyip5n5l4o']	positive
836	1.29461E+18	2020-08-15T12:28:36.000Z		23	{'neg': 0.0, 'neu': 0.866, 'pos': 0.134, 'compound': 0.5291}	0.5291	Positive	['.', 'what', 'does', 'this', 'actually', 'mean?', 'how', 'has', 'she', 'earned', 'a', "'promotion'", 'in', 'a', 'sinecure?', 'is', 'this', 'like', 'the', "government's", 'a', 'level', 'algorithm?']	fear
837	1.29461E+18	2020-08-15T12:28:23.000Z		46	{'neg': 0.048, 'neu': 0.856, 'pos': 0.097, 'compound': 0.3408}	0.3408	Positive	['...', 'had', 'there', 'been', 'one', 'fewer', 'student', 'in', 'her', 'chemistry', 'class,', 'ofqual�s', 'algorithm', 'would', 'have', 'awarded', 'her', 'an', 'a', 'grade,', 'not', 'a', 'c.', 'there', 'is', 'a', 'not', 'insignificant', 'part', 'of', 'me', 'that', 'wants', 'to', 'believe', '-', 'even', 'now', '-', 'that', 'this', 'is', 'not', 'true.', 'https://t.co/0qmalewiyy']	anger
838	1.29461E+18	2020-08-15T12:28:18.000Z		26	{'neg': 0.222, 'neu': 0.778, 'pos': 0.0, 'compound': -0.5719}	-0.5719	Negative	['oh', 'no', "that's", 'not', 'me', 'my', 'a', 'levels', "weren't", 'algorithm', 'based', 'so', 'i', "didn't", 'need', 'any', 'grit', 'or', 'perspiration.', 'sorry', 'for', 'the', 'confusion.']	fear
839	1.29461E+18	2020-08-15T12:27:11.000Z		46	{'neg': 0.095, 'neu': 0.826, 'pos': 0.079, 'compound': 0.0387}	0.0387	Neutral	['so', 'teachers', 'from', 'state', 'schools', 'made', 'implausibly', 'high', 'predictions', 'using', 'your', 'algorithm', 'that', 'somehow', 'managed', 'to', 'conclude', 'that', 'state', 'school', 'teachers', 'were', 'lying', 'but', 'the', 'predictions', 'from', 'private', 'schools', 'were', 'truthful', 'and', 'too', 'low', 'so', 'felt', 'the', 'need', 'to', 'bump', 'them', 'up', 'by', '1-2', 'g…	trust
840	1.29461E+18	2020-08-15T12:26:30.000Z		41	{'neg': 0.0, 'neu': 0.828, 'pos': 0.172, 'compound': 0.836}	0.836	Positive	['the', 'algorithm', 'will', 'be', 'such', 'a', 'success', 'that', 'it', 'will', 'be', 'adopted', 'as', 'a', '"best', 'pratice', 'seal', 'of', 'quality', 'in', 'perpetuating', 'the', 'class', 'system".', 'why', 'have', 'expensive', 'a-levels', 'when', 'this', 'is', 'exactly', 'what', 'britain', 'asked', 'for', 'with', 'much', 'less', 'cost?']	trust
841	1.29461E+18	2020-08-15T12:26:30.000Z		41	{'neg': 0.0, 'neu': 0.828, 'pos': 0.172, 'compound': 0.836}	0.836	Positive	['the', 'algorithm', 'will', 'be', 'such', 'a', 'success', 'that', 'it', 'will', 'be', 'adopted', 'as', 'a', '"best', 'pratice', 'seal', 'of', 'quality', 'in', 'perpetuating', 'the', 'class', 'system".', 'why', 'have', 'expensive', 'a-levels', 'when', 'this', 'is', 'exactly', 'what', 'britain', 'asked', 'for', 'with', 'much', 'less', 'cost?']	trust
842	1.29461E+18	2020-08-15T12:26:09.000Z		32	{'neg': 0.0, 'neu': 0.925, 'pos': 0.075, 'compound': 0.3612}	0.3612	Positive	['how', 'about', 'ofqual', 'publish', 'their', 'alevels', 'algorithm?', 'i', 'bet', 'there', 'are', 'a', 'lot', 'of', 'teachers,', 'lecturers', 'and', 'those', 'who', 'build', 'mathematical', 'models', 'for', 'job', 'who', 'would', 'like', 'to', 'see', 'how', 'it', 'works.']	positive
843	1.29461E+18	2020-08-15T12:24:36.000Z		15	{'neg': 0.242, 'neu': 0.758, 'pos': 0.0, 'compound': -0.4939}	-0.4939	Negative	["'punishment", 'by', "statistics':", 'the', 'father', 'who', 'foresaw', 'a-level', 'algorithm', 'flaws', 'https://t.co/2tmk3vszkz']	trust
844	1.29461E+18	2020-08-15T12:23:53.000Z		20	{'neg': 0.128, 'neu': 0.872, 'pos': 0.0, 'compound': -0.3612}	-0.3612	Negative	['doubt', 'it', '-', 'page', '205', 'already', 'gives', 'us', 'the', 'gcse', 'distribution', 'that', 'the', 'algorithm', 'has', 'churned', 'out.', 'https://t.co/bcadlrwcpl']	fear
845	1.29461E+18	2020-08-15T12:23:36.000Z		54	{'neg': 0.039, 'neu': 0.925, 'pos': 0.036, 'compound': -0.0516}	-0.0516	Negative	['a', 'guess', 'at', 'what', 'the', 'a-', 'level', 'algorithm', 'was:', 'actual', 'grade', 'then', '-1', 'if', 'living', 'in', 'a', 'house', 'with', 'less', 'than', '6', 'bedrooms;', '-2', 'if', 'from', 'socioeconomic', 'class', 'ii', 'or', 'below;', '-3', 'for', 'state', 'comprehensive;', '-1', 'if', 'no', 'double', 'barrelled', 'name;', '-3', 'if', 'you', "don't", 'know', 'a', 'baron,', 'dame',…	positive
846	1.29461E+18	2020-08-15T12:22:48.000Z		35	{'neg': 0.034, 'neu': 0.966, 'pos': 0.0, 'compound': -0.0516}	-0.0516	Negative	['#removethetorygovernment', 'what', 'do', 'you', 'think', 'the', 'public', 'reaction', 'will', 'be', 'when', 'it', 'emerges', 'that', 'the', "'a'", 'level', 'algorithm', 'was', 'based', 'on', 'vote', 'leave', 'social', 'data', 'collected', 'and', 'collated', 'between', '2016', 'and', 'the', 'last', 'general', 'election?']	positive
847	1.29461E+18	2020-08-15T12:22:03.000Z		44	{'neg': 0.04, 'neu': 0.917, 'pos': 0.042, 'compound': 0.0258}	0.0258	Neutral	['relying', 'on', 'algorithm', 'produces', 'ludicrous', 'cases:', 'girl', 'does', 'maths/further', 'maths', 'a', 'levels,', 'predicted', 'a*,', 'awarded', 'a*', 'for', 'further', 'maths', 'but', 'downgraded', 'to', 'd', 'for', 'maths.', 'fluent', 'bilingual', 'speaker', 'of', 'spanish', 'gets', 'a', 'grade', 'd', 'in', '...', 'spanish.', 'analysis', 'here', '...', '#bbcaq', 'https://t.co/zhmpxh8v…	positive
848	1.29461E+18	2020-08-15T12:19:58.000Z		39	{'neg': 0.0, 'neu': 1.0, 'pos': 0.0, 'compound': 0.0}	0	Neutral	['i', 'still', 'don�t', 'get', 'why', 'a', 'levels', 'were', 'not', 'prioritised', 'from', 'the', 'beginning', 'of', 'lockdown,', 'pupils', 'continued', 'studying', 'online', '&amp;', 'figured', 'out', 'a', 'way', 'of', 'sitting', 'exams', 'over', 'this', 'summer.', 'that', 'would', 'have', 'been', 'fairer', 'than', 'an', 'algorithm']	No emotion
849	1.29461E+18	2020-08-15T12:19:17.000Z		19	{'neg': 0.0, 'neu': 1.0, 'pos': 0.0, 'compound': 0.0}	0	Neutral	['i', 'would', 'venture', 'that', 'the', 'creator', 'of', 'the', 'algorithm', 'with', 'that', 'outcome', 'could', 'do', 'with', 'some', 'further', 'maths', 'themselves�']	positive
850	1.29461E+18	2020-08-15T12:19:15.000Z		47	{'neg': 0.0, 'neu': 0.782, 'pos': 0.218, 'compound': 0.886}	0.886	Positive	['imagine', 'if', 'leicester', 'city', 'to', 'were', 'stripped', 'of', 'their', '2025-16', 'premier', 'league', 'trophy', 'with', 'honours', 'being', 'awarded', 'to', 'manchester', 'utd', 'instead', 'because', 'an', 'algorithm', 'decided', 'that', 'as', 'lcfc', 'didn�t', 'finish', 'in', 'the', 'top', 'ten', 'the', 'previous', 'decade', 'their', 'position', 'wd', 'be', 'downgraded', 'to', '7th.', …	positive
851	1.29461E+18	2020-08-15T12:18:59.000Z		38	{'neg': 0.0, 'neu': 0.829, 'pos': 0.171, 'compound': 0.765}	0.765	Positive	['oxford', 'effectively', 'decides', 'to', 'back', 'teacher', 'estimates,', 'regardless', 'of', 'how', 'the', 'algorithm', 'changed', 'the', 'eventual', 'results', 'for', 'pupils', 'that', 'offers', 'were', 'given', 'to.', 'a-levels', 'row:', 'oxford', 'college', 'to', 'honour', 'all', 'offers', 'despite', 'results', 'https://t.co/2m6ptfzsz5']	anger
852	1.29461E+18	2020-08-15T12:18:59.000Z		38	{'neg': 0.0, 'neu': 0.829, 'pos': 0.171, 'compound': 0.765}	0.765	Positive	['oxford', 'effectively', 'decides', 'to', 'back', 'teacher', 'estimates,', 'regardless', 'of', 'how', 'the', 'algorithm', 'changed', 'the', 'eventual', 'results', 'for', 'pupils', 'that', 'offers', 'were', 'given', 'to.', 'a-levels', 'row:', 'oxford', 'college', 'to', 'honour', 'all', 'offers', 'despite', 'results', 'https://t.co/2m6ptfzsz5']	anger
853	1.29461E+18	2020-08-15T12:16:56.000Z		43	{'neg': 0.18, 'neu': 0.82, 'pos': 0.0, 'compound': -0.7851}	-0.7851	Negative	['used', 'an', 'algorithm', 'for', 'the', 'a', 'level', 'results,', 'which', 'had', 'been', 'tested', 'against', 'previous', "year's", 'results', 'and', 'shown', 'to', 'have', 'a', 'poor', 'level', 'of', 'accuracy,', 'downgrading', 'results', 'from', 'colleges', 'and', 'disadvantaged', 'areas.', 'it', 'was', 'not', 'fit', 'for', 'purpose.', 'https://t.co/78ehjql4eq']	trust
854	1.29461E+18	2020-08-15T12:16:50.000Z		15	{'neg': 0.242, 'neu': 0.758, 'pos': 0.0, 'compound': -0.4939}	-0.4939	Negative	["'punishment", 'by', "statistics':", 'the', 'father', 'who', 'foresaw', 'a-level', 'algorithm', 'flaws', 'https://t.co/pg3btanefy']	trust
855	1.29461E+18	2020-08-15T12:16:32.000Z		15	{'neg': 0.242, 'neu': 0.758, 'pos': 0.0, 'compound': -0.4939}	-0.4939	Negative	["'punishment", 'by', "statistics':", 'the', 'father', 'who', 'foresaw', 'a-level', 'algorithm', 'flaws', 'https://t.co/qwrv3bgrrk']	trust
856	1.29461E+18	2020-08-15T12:15:58.000Z		22	{'neg': 0.0, 'neu': 1.0, 'pos': 0.0, 'compound': 0.0}	0	Neutral	['but', 'that', 'would', 'have', 'been', 'by', 'her', 'own', 'efforts,', 'not', 'down', 'to', 'an', 'algorithm', 'that', 'profiles', 'students', 'based', 'on', 'other', 'students�', 'performance']	No emotion
857	1.29461E+18	2020-08-15T12:15:10.000Z		23	{'neg': 0.0, 'neu': 0.769, 'pos': 0.231, 'compound': 0.6597}	0.6597	Positive	['https://t.co/i3pzdyyatt', 'you', 'pays', 'your', 'money', 'you', 'get', 'better', 'a', 'levels', 'courtesy', 'of', 'an', 'algorithm', 'designed', 'to', 'do', 'just', 'that.', '#leveluplies']	positive
858	1.29461E+18	2020-08-15T12:14:50.000Z		47	{'neg': 0.084, 'neu': 0.88, 'pos': 0.036, 'compound': -0.34}	-0.34	Negative	['not', 'in', 'this', 'case.', 'as', 'soon', 'as', 'a', 'levels', 'were', 'cancelled', 'we', 'worried', 'about', 'the', 'effects', 'on', 'individuals,', 'and', 'began', 'to', 'plan', 'and', 'prepare', 'to', 'admit', 'more', 'students', 'than', 'expected.', 'the', 'more', 'we', 'learnt', 'about', 'the', 'algorithm,', 'the', 'more', 'the', 'moral', 'imperative', 'grew,', 'and', 'we', 'followed', 'i…	anticipation
859	1.29461E+18	2020-08-15T12:14:08.000Z		36	{'neg': 0.0, 'neu': 1.0, 'pos': 0.0, 'compound': 0.0}	0	Neutral	['*someone*', '(not', '...)', 'thought', 'to', 'test', 'how', 'the', 'algorithm', 'would', 'work...', 'you', 'might', 'have', 'expected', 'that', 'someone', 'at', 'ofqual', 'or', 'the', 'dofe', 'might', 'have', 'done', 'that', '&amp;', '*then*', 'had', 'a', 'rethink.', 'apparently', 'not.', '??', 'https://t.co/wgxe7azpvn']	anticipation
860	1.29461E+18	2020-08-15T12:14:08.000Z		36	{'neg': 0.0, 'neu': 1.0, 'pos': 0.0, 'compound': 0.0}	0	Neutral	['*someone*', '(not', '...)', 'thought', 'to', 'test', 'how', 'the', 'algorithm', 'would', 'work...', 'you', 'might', 'have', 'expected', 'that', 'someone', 'at', 'ofqual', 'or', 'the', 'dofe', 'might', 'have', 'done', 'that', '&amp;', '*then*', 'had', 'a', 'rethink.', 'apparently', 'not.', '??', 'https://t.co/wgxe7azpvn']	anticipation
861	1.29461E+18	2020-08-15T12:09:22.000Z		11	{'neg': 0.213, 'neu': 0.787, 'pos': 0.0, 'compound': -0.4019}	-0.4019	Negative	['maybe', 'the', '"a', 'level', 'algorithm"', 'been', 'hacked', 'by', 'the', 'russians/', 'chinese?']	trust
862	1.29461E+18	2020-08-15T12:09:05.000Z		50	{'neg': 0.139, 'neu': 0.748, 'pos': 0.113, 'compound': -0.3637}	-0.3637	Negative	['creepy', 'af.', 'nothing', 'to', 'stop', 'someone', 'showing', 'a', 'picture', 'of', 'a', 'famous', 'face', 'and', 'raiding', 'their', 'account...?', 'hey,', "it's", 'a', 'computer,', 'look', 'what', 'happened', 'over', 'here', 'in', 'england', 'regarding', 'the', 'a', 'level', 'algorithm', 'farce.', 'hopefully', 'the', '"show', 'yo', 'face', 'to', 'pay"', 'fad', 'will', 'die', 'out', 'before',…	trust
863	1.29461E+18	2020-08-15T12:08:06.000Z		20	{'neg': 0.0, 'neu': 0.825, 'pos': 0.175, 'compound': 0.5267}	0.5267	Positive	['#alevelalgorithm', '#alevelresults', 'another', 'example', 'of', 'the', '#privilegedelite', 'rewarding', 'the', '#nextgeneration', 'of', 'the', '#privilegedelite', '#etonmess', '#classsizematters', '#levelplayingfield', 'https://t.co/5x7l0hily5']	No emotion
864	1.29461E+18	2020-08-15T12:08:02.000Z		41	{'neg': 0.104, 'neu': 0.896, 'pos': 0.0, 'compound': -0.4939}	-0.4939	Negative	['in', 'summary,', 'people', 'who', 'come', 'from', 'areas', 'where', 'people', 'have', 'scored', 'low', 'are', 'assumed', 'to', 'score', 'low', 'this', 'year,', 'and', 'people', 'who', 'come', 'from', 'areas', 'where', 'people', 'have', 'scored', 'high', 'are', 'assumed', 'to', 'score', 'high', 'this', 'year.', 'https://t.co/iw2qf3pzuq']	surprise
865	1.29461E+18	2020-08-15T12:08:01.000Z		42	{'neg': 0.129, 'neu': 0.834, 'pos': 0.038, 'compound': -0.6581}	-0.6581	Negative	['i', 'spoke', 'with', 'my', 'local', 'mp', 'yesterday', '(bob', 'stewart', '-', 'conservative)', 'and', 'he', 'agrees', 'that', 'the', 'whole', 'a', 'level', 'algorithm', 'is', 'a', 'fiasco', 'and', 'that', 'even', 'his', 'own', 'gavin', 'williamson', 'completely', 'contradicted', 'himself', 'in', 'one', 'of', 'his', 'interviews.', 'why', 'is', 'boris', 'not', 'listening?!']	positive
866	1.29461E+18	2020-08-15T12:08:00.000Z		50	{'neg': 0.133, 'neu': 0.75, 'pos': 0.117, 'compound': -0.2263}	-0.2263	Negative	['way', 'forward', 'on', 'a', 'levels', '1.this', 'year', 'apologise,', 'abandon', 'algorithm,', 'use', 'teacher', 'assessed', 'grades.', '2.', 'next', 'year.', 'admit', 'no', 'algorithm', 'will', 'be', 'fair', 'to', 'all', 'learners.', 'use', 'november', 'for', 'early', 'entries', 'for', 'some', 'a', 'level', 'papers,', 'not', 'resits.', 'grades', 'can', 'be', 'used', 'to', 'predict', 'if', 'cov…	positive
867	1.29461E+18	2020-08-15T12:08:00.000Z		50	{'neg': 0.133, 'neu': 0.75, 'pos': 0.117, 'compound': -0.2263}	-0.2263	Negative	['way', 'forward', 'on', 'a', 'levels', '1.this', 'year', 'apologise,', 'abandon', 'algorithm,', 'use', 'teacher', 'assessed', 'grades.', '2.', 'next', 'year.', 'admit', 'no', 'algorithm', 'will', 'be', 'fair', 'to', 'all', 'learners.', 'use', 'november', 'for', 'early', 'entries', 'for', 'some', 'a', 'level', 'papers,', 'not', 'resits.', 'grades', 'can', 'be', 'used', 'to', 'predict', 'if', 'cov…	positive
868	1.29461E+18	2020-08-15T12:05:47.000Z		16	{'neg': 0.0, 'neu': 0.722, 'pos': 0.278, 'compound': 0.6124}	0.6124	Positive	['they', "won't", 'publish', 'the', 'algorithm', 'either', 'i', 'would', 'like', 'to', 'see', 'what', 'it', 'looks', 'like.']	No emotion
869	1.29461E+18	2020-08-15T12:05:37.000Z		31	{'neg': 0.095, 'neu': 0.828, 'pos': 0.077, 'compound': -0.1531}	-0.1531	Negative	['collective', 'punishment.', "that's", 'what', 'the', 'tories', 'encoded', 'into', 'that', 'algorithm.', 'also', 'the', 'chair', 'of', 'ofqual', 'is', 'also', 'the', 'chair', 'of', 'the', "government's", 'own', 'centre', 'for', 'data', 'ethics', 'and', 'innovation', '...']	fear
870	1.29461E+18	2020-08-15T12:05:34.000Z		45	{'neg': 0.056, 'neu': 0.884, 'pos': 0.06, 'compound': 0.0516}	0.0516	Positive	['runnymedetrust:', 'rt', 'zubhaque:', 'what', 'if', 'ofqual�s', 'algorithm', '[reproducing', 'unequal', 'outcomes]', 'did', 'what', 'ofqual', 'expected', 'it', 'to', 'do?', 'in', 'our', 'discussions', 'with', 'ofqual', 'in', 'may,', 'about', 'how', 'they', 'could', 'mitigate', 'inequalities,', 'it', 'was', 'clear', 'that', 'ofqual', 'could', 'live', 'with', 'under-pr�', 'https://t.co/b29rvupavx']	fear
871	1.29461E+18	2020-08-15T12:05:34.000Z		36	{'neg': 0.26, 'neu': 0.74, 'pos': 0.0, 'compound': -0.8138}	-0.8138	Negative	['runnymedetrust:', 'rt', 'rosiedbennett:', 'now', 'royalstatsoc', 'makes', 'formal', 'complaint', 'to', 'stats', 'authorities', 'about', '?ofqual�s', 'algorithm', 'saying', 'it�s', 'not', 'trustworthy', 'a-level', 'results:', 'ofqual', 'failed', 'students,', 'say', 'statisticians', 'https://t.co/2pxkn4f49r', 'https://t.co/jtr6gcoizp']	anger
872	1.29461E+18	2020-08-15T12:05:09.000Z		43	{'neg': 0.12, 'neu': 0.835, 'pos': 0.045, 'compound': -0.5719}	-0.5719	Negative	['remember', 'that', 'ofqual', 'advisory', 'group', '-', 'the', 'one', 'the', 'statistics', 'experts', 'from', 'the', 'refused', 'to', 'join?', 'one', 'of', 'its', 'members,', 'who', 'advised', 'on', 'the', 'a-level', 'algorithm', '-', 'tim', 'leunig,', 'a', 'mate', 'of', 'dominic', 'cummings.', 'they', 'worked', 'together', 'at', 'dfe', 'during', 'the', 'gove', 'chaos', 'time.']	trust
873	1.29461E+18	2020-08-15T12:03:19.000Z		32	{'neg': 0.0, 'neu': 1.0, 'pos': 0.0, 'compound': 0.0}	0	Neutral	['the', '�algorithm', 'that', 'they', '[ofqual]', 'applied', 'to', 'pull', 'those', '[results]', 'down', 'literally', 'copied', 'the', 'inequalities', 'that', 'are', 'currently', 'existing', 'in', 'our', 'education', 'system.�', 'modern', 'means', 'reinforcing', 'antiquated', 'inequality.', 'https://t.co/kqpwtowjiv']	negative
874	1.29461E+18	2020-08-15T12:03:19.000Z		32	{'neg': 0.0, 'neu': 1.0, 'pos': 0.0, 'compound': 0.0}	0	Neutral	['the', '�algorithm', 'that', 'they', '[ofqual]', 'applied', 'to', 'pull', 'those', '[results]', 'down', 'literally', 'copied', 'the', 'inequalities', 'that', 'are', 'currently', 'existing', 'in', 'our', 'education', 'system.�', 'modern', 'means', 'reinforcing', 'antiquated', 'inequality.', 'https://t.co/kqpwtowjiv']	negative
875	1.29461E+18	2020-08-15T12:03:14.000Z		53	{'neg': 0.0, 'neu': 0.835, 'pos': 0.165, 'compound': 0.8176}	0.8176	Positive	['a', 'levels', 'are', 'higher', 'level', 'versions', 'of', 'the', 'gcse', '(which', 'is', 'the', 'british', 'version', 'of', 'the', 'high', 'school', 'diploma).', "they're", 'taken', 'at', 'the', 'end', 'of', 'sixth', 'form', 'and', 'are', 'used', 'to', 'help', 'unis', 'decide', 'if', 'they', 'want', 'to', 'take', 'you', 'or', 'not.', 'the', 'algorithm', 'used', 'by', 'the', 'minister', 'of', 'e…	trust
876	1.29461E+18	2020-08-15T12:02:56.000Z		27	{'neg': 0.0, 'neu': 1.0, 'pos': 0.0, 'compound': 0.0}	0	Neutral	['also', 'assessed', 'by', 'algorithm,', 'but', 'because', 'pre', 'u', "isn't", 'regulated', 'by', 'ofqual', 'it', 'seems', 'as', 'though', 'those', 'have', 'been', 'highly', 'unpredictable,', 'more', 'so', 'than', 'a', 'levels.']	surprise
877	1.29461E+18	2020-08-15T12:02:56.000Z		27	{'neg': 0.0, 'neu': 1.0, 'pos': 0.0, 'compound': 0.0}	0	Neutral	['also', 'assessed', 'by', 'algorithm,', 'but', 'because', 'pre', 'u', "isn't", 'regulated', 'by', 'ofqual', 'it', 'seems', 'as', 'though', 'those', 'have', 'been', 'highly', 'unpredictable,', 'more', 'so', 'than', 'a', 'levels.']	surprise
878	1.29461E+18	2020-08-15T12:02:45.000Z		31	{'neg': 0.22, 'neu': 0.78, 'pos': 0.0, 'compound': -0.836}	-0.836	Negative	['the', 'main', 'difference', 'here', 'is', 'that', 'you', 'fucked', 'up', 'your', 'a', 'levels', 'all', 'by', 'yourself,', 'marilyn,', 'whereas', 'this', "year's", 'students', 'had', 'an', 'algorithm', 'fuck', 'their', 'grades', 'up', 'for', 'them', 'xo']	positive
879	1.29461E+18	2020-08-15T12:01:53.000Z		21	{'neg': 0.0, 'neu': 1.0, 'pos': 0.0, 'compound': 0.0}	0	Neutral	['she', 'doesn�t', 'say', 'that', 'isn�t', 'the', 'case.', 'her', 'point', 'is', 'still', 'valid.', 'exhibit', 'a', 'being', 'the', 'a', 'levels', 'algorithm.']	fear
880	1.2946E+18	2020-08-15T11:59:17.000Z		19	{'neg': 0.198, 'neu': 0.802, 'pos': 0.0, 'compound': -0.4939}	-0.4939	Negative	["'punishment", 'by', "statistics':", 'the', 'father', 'who', 'foresaw', 'a-level', 'algorithm', 'flaws', 'a-levels', 'the', 'guardian', 'https://t.co/aoezehlquq']	trust
881	1.2946E+18	2020-08-15T11:59:17.000Z		19	{'neg': 0.198, 'neu': 0.802, 'pos': 0.0, 'compound': -0.4939}	-0.4939	Negative	["'punishment", 'by', "statistics':", 'the', 'father', 'who', 'foresaw', 'a-level', 'algorithm', 'flaws', 'a-levels', 'the', 'guardian', 'https://t.co/aoezehlquq']	trust
882	1.2946E+18	2020-08-15T11:58:07.000Z		54	{'neg': 0.112, 'neu': 0.888, 'pos': 0.0, 'compound': -0.6908}	-0.6908	Negative	['the', 'a-levels', 'fiasco', 'is', 'mind-boggling.', 'as', 'someone', 'who', 'went', 'to', 'a', '�bog-standard�', 'comp', '&amp;', 'whose', 'life', 'was', 'changed', 'by', 'university,', 'it�s', 'intolerable', 'that', 'an', 'algorithm', 'is', 'denying', 'this', 'to', 'others.', 'intolerable', 'that', 'govt', 'is', 'letting', 'it', 'stand.', 'intolerable', 'that', 'we', 'let', 'them', 'get', 'awa…	negative
883	1.2946E+18	2020-08-15T11:57:01.000Z		31	{'neg': 0.181, 'neu': 0.612, 'pos': 0.207, 'compound': -0.168}	-0.168	Negative	['thats', 'funny', 'because', 'the', 'offered', 'to', 'help', 'review', 'the', 'working', 'of', 'the', 'algorithm,', 'but', 'demanded', 'a', 'non-disclosure', 'agreement', 'if', 'they', 'did', 'that.', 'but', 'the', 'daily', 'hate', 'have', 'it', 'in', 'full...??']	positive
884	1.2946E+18	2020-08-15T11:53:04.000Z		22	{'neg': 0.0, 'neu': 0.809, 'pos': 0.191, 'compound': 0.5423}	0.5423	Positive	['thanks', 'for', 'this,', 'great', 'analysis.', 'i', 'have', 'been', 'reading', 'the', 'report', 'but', 'without', 'our', 'school�s', 'scores', 'i', 'cannot', 'check', 'the', 'algorithm.']	positive
885	1.2946E+18	2020-08-15T11:53:04.000Z		16	{'neg': 0.0, 'neu': 0.799, 'pos': 0.201, 'compound': 0.5448}	0.5448	Positive	['you', 'fluffed', 'your', 'a', 'levels.', 'you', "didn't", 'get', 'fucked', 'over', 'by', 'an', 'algorithm.', 'big', 'difference']	No emotion
886	1.2946E+18	2020-08-15T11:52:48.000Z		37	{'neg': 0.046, 'neu': 0.954, 'pos': 0.0, 'compound': -0.1531}	-0.1531	Negative	['any', 'ideas', 'why', 'were', 'year', '12s', 'ranked', 'alongside', 'year', '13s?', 'my', 'class', 'of', '13', 'became', 'a', 'class', 'of', '29,', 'which', 'the', 'are', 'not.', 'this', 'will', 'have', 'affected', 'how', 'the', 'algorithm', 'dealt', 'with', 'them.', 'https://t.co/5amxtjemau']	No emotion
887	1.2946E+18	2020-08-15T11:52:34.000Z		46	{'neg': 0.087, 'neu': 0.913, 'pos': 0.0, 'compound': -0.4939}	-0.4939	Negative	['point', 'made', 'to', 'me', 'by', 'a', 'colleague', 'yesterday,', 'under', 'gdpr', 'regs', 'you', 'can', 'request', 'your', 'data', 'is', 'processed', 'by', 'a', 'human', 'where', 'you', 'believe', 'you', 'have', 'been', 'disadvantaged', 'by', 'an', 'algorithm,', 'this', 'would', 'sit', 'out', 'side', 'formal', 'appeal', 'process?', 'wonder', 'how', 'ofqual', 'would', 'cope', 'with', 'demand.']	anger
888	1.2946E+18	2020-08-15T11:50:49.000Z		38	{'neg': 0.079, 'neu': 0.816, 'pos': 0.105, 'compound': 0.25}	0.25	Positive	['bbc', 'news', '-', 'a-levels', 'and', 'gcses:', 'student', 'tells', 'minister', "'you've", 'ruined', 'my', "life'", 'https://t.co/r0jaakxhth', 'an', 'awesome', 'algorithm', 'that', 'can', 'abolish', 'a', 'student', 'altogether', 'with', 'a', 'u', 'and', 'downgrade', 'the', 'working', 'class', 'as', 'a', 'whole.']	anger
889	1.2946E+18	2020-08-15T11:48:43.000Z		50	{'neg': 0.122, 'neu': 0.82, 'pos': 0.058, 'compound': -0.4939}	-0.4939	Negative	['this', 'is', 'a', 'good', 'explanation', 'of', 'how', 'the', 'a', 'level', 'algorithm', 'works.', "it's", 'not', 'a', 'deep', 'state', 'conspiracy', 'designed', 'to', 'get', 'more', 'etonians', 'into', 'oxford.', 'however', 'it', 'was', 'obvious', 'that', 'it', 'would', 'tend', 'to', 'discriminate', 'against', 'disadvantaged', 'kids.', 'the', 'fact', 'that', 'this', 'was..1/2', 'https://t.co/oh…	trust
890	1.2946E+18	2020-08-15T11:47:48.000Z		26	{'neg': 0.255, 'neu': 0.745, 'pos': 0.0, 'compound': -0.7579}	-0.7579	Negative	['the', 'unfairness', 'of', 'this', 'a-level', 'algorithm', 'is', 'making', 'me', 'furious.', 'yet', 'another', 'way', 'to', 'manipulate', 'disadvantage.', 'here�s', 'some', 'practical', 'advice.', 'https://t.co/wi68qxdrzf']	negative
891	1.2946E+18	2020-08-15T11:47:39.000Z		30	{'neg': 0.178, 'neu': 0.719, 'pos': 0.103, 'compound': -0.34}	-0.34	Negative	['universities', 'need', 'to', 'trust', 'teacher', 'predictions', 'and', 'ignore', 'published', 'results', 'when', 'making', 'offers', 'this', 'year.', "'punishment", 'by', "statistics':", 'the', 'father', 'who', 'foresaw', 'a-level', 'algorithm', 'flaws', 'https://t.co/uahlqfveuj']	trust
892	1.2946E+18	2020-08-15T11:47:39.000Z		30	{'neg': 0.178, 'neu': 0.719, 'pos': 0.103, 'compound': -0.34}	-0.34	Negative	['universities', 'need', 'to', 'trust', 'teacher', 'predictions', 'and', 'ignore', 'published', 'results', 'when', 'making', 'offers', 'this', 'year.', "'punishment", 'by', "statistics':", 'the', 'father', 'who', 'foresaw', 'a-level', 'algorithm', 'flaws', 'https://t.co/uahlqfveuj']	trust
893	1.2946E+18	2020-08-15T11:47:12.000Z		31	{'neg': 0.0, 'neu': 0.838, 'pos': 0.162, 'compound': 0.6597}	0.6597	Positive	['apparently', "ofqual's", 'algorithm', 'has', 'retrospectively', 'awarded', 'einstein', 'a', "'u'", 'for', 'his', 'special', 'relativity', 'paper,', 'based', 'on', 'his', 'being', 'born', 'in', 'ulm', 'and', 'his', 'dad,', 'hermann,', 'being', 'an', 'electrical', 'appliances', 'salesman.']	positive
894	1.2946E+18	2020-08-15T11:46:27.000Z		15	{'neg': 0.242, 'neu': 0.758, 'pos': 0.0, 'compound': -0.4939}	-0.4939	Negative	["'punishment", 'by', "statistics':", 'the', 'father', 'who', 'foresaw', 'a-level', 'algorithm', 'flaws', 'https://t.co/nso5rqc9gp']	trust
895	1.2946E+18	2020-08-15T11:46:27.000Z		15	{'neg': 0.242, 'neu': 0.758, 'pos': 0.0, 'compound': -0.4939}	-0.4939	Negative	["'punishment", 'by', "statistics':", 'the', 'father', 'who', 'foresaw', 'a-level', 'algorithm', 'flaws', 'https://t.co/nso5rqc9gp']	trust
896	1.2946E+18	2020-08-15T11:45:48.000Z		32	{'neg': 0.049, 'neu': 0.951, 'pos': 0.0, 'compound': -0.128}	-0.128	Negative	['folks', 'who', 'do', 'petitions,', 'is', 'there', 'one', 'to', 'demand', 'the', 'algorithm', 'for', 'downgrading', 'a-level', '&amp;', 'gcse', 'results', 'is', 'made', 'public?', 'let�s', 'see', 'what', 'factors', 'are', 'taken', 'into', 'account', '&amp;', 'how.']	anger
897	1.2946E+18	2020-08-15T11:44:21.000Z		17	{'neg': 0.0, 'neu': 1.0, 'pos': 0.0, 'compound': 0.0}	0	Neutral	['did', 'you', 'have', 'a', 'chat', 'about', 'the', 'impact', 'of', 'the', 'a', 'level', 'algorithm', 'on', 'your', "constituents'", 'children?']	trust
898	1.2946E+18	2020-08-15T11:43:27.000Z		19	{'neg': 0.198, 'neu': 0.802, 'pos': 0.0, 'compound': -0.4939}	-0.4939	Negative	["'punishment", 'by', "statistics':", 'the', 'father', 'who', 'foresaw', 'a-level', 'algorithm', 'flaws', 'a-levels', 'the', 'guardian', 'https://t.co/ga4rqijlnf']	trust
899	1.2946E+18	2020-08-15T11:43:27.000Z		19	{'neg': 0.198, 'neu': 0.802, 'pos': 0.0, 'compound': -0.4939}	-0.4939	Negative	["'punishment", 'by', "statistics':", 'the', 'father', 'who', 'foresaw', 'a-level', 'algorithm', 'flaws', 'a-levels', 'the', 'guardian', 'https://t.co/ga4rqijlnf']	trust
900	1.2946E+18	2020-08-15T11:43:27.000Z		19	{'neg': 0.198, 'neu': 0.802, 'pos': 0.0, 'compound': -0.4939}	-0.4939	Negative	["'punishment", 'by', "statistics':", 'the', 'father', 'who', 'foresaw', 'a-level', 'algorithm', 'flaws', 'a-levels', 'the', 'guardian', 'https://t.co/ga4rqijlnf']	trust
901	1.2946E+18	2020-08-15T11:42:51.000Z		33	{'neg': 0.222, 'neu': 0.778, 'pos': 0.0, 'compound': -0.8205}	-0.8205	Negative	['unacceptable', 'trade', 'off', 'betw', 'the', 'system', 'and', 'the', 'individual', 'students.', 'same', 'for', 'a-levels', 'and', 'ib-students', '-', 'use', 'of', 'algorithm,', 'lack', 'of', 'transparency,', 'faulty', 'grades', 'for', 'thousands.', '#ibscandal', '#alevels', '?', '?', '?', '?', 'https://t.co/luj8chy6we']	negative
902	1.2946E+18	2020-08-15T11:42:51.000Z		33	{'neg': 0.222, 'neu': 0.778, 'pos': 0.0, 'compound': -0.8205}	-0.8205	Negative	['unacceptable', 'trade', 'off', 'betw', 'the', 'system', 'and', 'the', 'individual', 'students.', 'same', 'for', 'a-levels', 'and', 'ib-students', '-', 'use', 'of', 'algorithm,', 'lack', 'of', 'transparency,', 'faulty', 'grades', 'for', 'thousands.', '#ibscandal', '#alevels', '?', '?', '?', '?', 'https://t.co/luj8chy6we']	negative
903	1.2946E+18	2020-08-15T11:42:40.000Z		49	{'neg': 0.094, 'neu': 0.831, 'pos': 0.075, 'compound': -0.2359}	-0.2359	Negative	['quality', 'code', 'for', 'examinations:', '(just', 'for', 'starters)', 'https://t.co/jmucwwov1b', 'now,', 'what', 'would', 'a', 'quality', 'code', 'for', 'cancelled', 'examinations', 'look', 'like?', 'is', 'it', 'possible', 'to', 'put', 'a', 'number', 'on', 'validity', 'of', 'the', 'ofqual', 'algorithm?', 'in', 'the', 'absence', 'of', 'exam', 'results,', 'there', 'is', 'no', 'way', 'to', 'do', …	fear
904	1.2946E+18	2020-08-15T11:42:18.000Z		37	{'neg': 0.171, 'neu': 0.725, 'pos': 0.103, 'compound': -0.4767}	-0.4767	Negative	['the', 'a', 'levels', 'fiasco', 'is', 'eugenics', 'in', 'practice.', 'create', 'an', 'algorithm', 'to', 'ensure', 'state', 'schools', 'do', 'worse', 'than', 'private', '=', 'confirmation', 'bias.', 'this', 'has', 'cummings', '&amp;', 'tufton', 'st', "'s", 'prints', 'all', 'over', 'it.', '#removethetorygovernment', '#examshambles', '#alevelresults', '#gavinwilliamson', '#gavinwilliamsonresign']	negative
905	1.2946E+18	2020-08-15T11:41:48.000Z		21	{'neg': 0.144, 'neu': 0.629, 'pos': 0.227, 'compound': 0.4329}	0.4329	Positive	["'punishment", 'by', "statistics':", 'the', 'father', 'who', 'foresaw', 'a-level', 'algorithm', 'flaws', 'a-levels', 'the', 'guardian.', 'great', 'article????', 'https://t.co/ckjthctgjq']	trust
906	1.2946E+18	2020-08-15T11:41:48.000Z		21	{'neg': 0.144, 'neu': 0.629, 'pos': 0.227, 'compound': 0.4329}	0.4329	Positive	["'punishment", 'by', "statistics':", 'the', 'father', 'who', 'foresaw', 'a-level', 'algorithm', 'flaws', 'a-levels', 'the', 'guardian.', 'great', 'article????', 'https://t.co/ckjthctgjq']	trust
907	1.2946E+18	2020-08-15T11:41:48.000Z		21	{'neg': 0.144, 'neu': 0.629, 'pos': 0.227, 'compound': 0.4329}	0.4329	Positive	["'punishment", 'by', "statistics':", 'the', 'father', 'who', 'foresaw', 'a-level', 'algorithm', 'flaws', 'a-levels', 'the', 'guardian.', 'great', 'article????', 'https://t.co/ckjthctgjq']	trust
908	1.2946E+18	2020-08-15T11:41:09.000Z		34	{'neg': 0.0, 'neu': 1.0, 'pos': 0.0, 'compound': 0.0}	0	Neutral	['worcester', 'college', 'oxford', 'admissions', 'tutor:', '�but', 'then', 'the', 'algorithm', 'that', 'they', '[ofqual]', 'applied', 'to', 'pull', 'those', '[results]', 'down', 'literally', 'copied', 'the', 'inequalities', 'that', 'are', 'currently', 'existing', 'in', 'our', 'education', 'system.�', 'https://t.co/txwkmku5ii']	positive
909	1.2946E+18	2020-08-15T11:41:09.000Z		34	{'neg': 0.0, 'neu': 1.0, 'pos': 0.0, 'compound': 0.0}	0	Neutral	['worcester', 'college', 'oxford', 'admissions', 'tutor:', '�but', 'then', 'the', 'algorithm', 'that', 'they', '[ofqual]', 'applied', 'to', 'pull', 'those', '[results]', 'down', 'literally', 'copied', 'the', 'inequalities', 'that', 'are', 'currently', 'existing', 'in', 'our', 'education', 'system.�', 'https://t.co/txwkmku5ii']	positive
910	1.2946E+18	2020-08-15T11:40:59.000Z		15	{'neg': 0.242, 'neu': 0.758, 'pos': 0.0, 'compound': -0.4939}	-0.4939	Negative	["'punishment", 'by', "statistics':", 'the', 'father', 'who', 'foresaw', 'a-level', 'algorithm', 'flaws', 'https://t.co/6ekwpi5sda']	trust
911	1.2946E+18	2020-08-15T11:40:59.000Z		15	{'neg': 0.242, 'neu': 0.758, 'pos': 0.0, 'compound': -0.4939}	-0.4939	Negative	["'punishment", 'by', "statistics':", 'the', 'father', 'who', 'foresaw', 'a-level', 'algorithm', 'flaws', 'https://t.co/6ekwpi5sda']	trust
912	1.2946E+18	2020-08-15T11:40:48.000Z		45	{'neg': 0.042, 'neu': 0.859, 'pos': 0.099, 'compound': 0.4191}	0.4191	Positive	['according', 'to', 'report', '(2016)', 'for', 'teacher', 'predictions', 'generally', 'wrong', 'in', '75%', 'of', 'cases.', 'for', 'candidates', 'taking', '3', 'a', 'levels', 'only', '16%', 'correct.', 'not', 'liars', 'but', 'over', 'optimistic.', 'perhaps', 'had', 'cags', 'been', 'more', 'in', 'line', 'with', 'year', 'on', 'year', 'actual', 'results', 'algorithm', 'would', 'have', 'been', 'unnec…	positive
913	1.2946E+18	2020-08-15T11:40:21.000Z		31	{'neg': 0.0, 'neu': 1.0, 'pos': 0.0, 'compound': 0.0}	0	Neutral	['richard,', 'can', 'you', 'find', 'out', 'if', 'there', 'was', 'an', 'equality', 'impact', 'assessment', 'for', "ofqual's", 'algorithm.', 'what', 'did', 'the', 'eia', 'say', 'and', 'what', 'influence', 'did', 'it', 'have', 'on', 'the', 'final', 'algorithm.']	trust
914	1.2946E+18	2020-08-15T11:40:01.000Z		24	{'neg': 0.073, 'neu': 0.863, 'pos': 0.064, 'compound': -0.0585}	-0.0585	Negative	['well', 'done', '#worcestercollege', '-', 'and', 'not', 'just', 'for', 'honouring', 'your', 'offers', '-', 'but', 'for', 'pointing', 'out', 'how', 'the', 'algorithm', 'perpetuates', 'hideous', 'inequality', 'https://t.co/poqdx530in']	fear
915	1.2946E+18	2020-08-15T11:39:57.000Z		14	{'neg': 0.0, 'neu': 1.0, 'pos': 0.0, 'compound': 0.0}	0	Neutral	['bbc', 'news', '-', 'why', 'did', 'the', 'a-level', 'algorithm', 'say', 'no?', 'https://t.co/dolel4thkx']	No emotion
916	1.2946E+18	2020-08-15T11:38:20.000Z		46	{'neg': 0.077, 'neu': 0.869, 'pos': 0.055, 'compound': -0.0258}	-0.0258	Neutral	['i', 'think', 'given', 'we', 'had', 'entered', 'a', 'global', 'pandemic', 'questioning', 'whether', 'grade', 'stability', 'at', 'all', 'costs', 'was', 'going', 'to', 'be', 'the', 'driver', 'behind', 'the', 'algorithm', 'was', 'reasonable.', 'the', 'question', 'of', 'accuracy', 'is', 'interesting', 'because', 'i', 'would', 'argue', 'the', 'majority', 'of', 'cags', 'were', 'accurate', 'just', 'not…	positive
917	1.2946E+18	2020-08-15T11:37:17.000Z		26	{'neg': 0.116, 'neu': 0.776, 'pos': 0.108, 'compound': -0.0516}	-0.0516	Negative	['this', 'is', 'a', 'car', 'crash', 'of', 'wrongness.', 'it�s', 'like', 'they', 'put', 'the', 'beatles', 'oeuvre', 'through', 'the', 'government�s', 'a-level', 'algorithm.', 'https://t.co/j7lrotkktj']	fear
918	1.2946E+18	2020-08-15T11:36:40.000Z		11	{'neg': 0.0, 'neu': 1.0, 'pos': 0.0, 'compound': 0.0}	0	Neutral	['live', 'footage', 'of', 'the', 'ofqual', 'algorithm', 'meeting', '??', 'https://t.co/kxrd049uin']	No emotion
919	1.2946E+18	2020-08-15T11:35:51.000Z		47	{'neg': 0.247, 'neu': 0.732, 'pos': 0.021, 'compound': -0.9275}	-0.9275	Negative	['why', 'is', 'it', 'that', 'the', 'scottish', 'government', 'have', 'admitted', 'the', 'shambles', 'with', 'higher', 'exam', 'grades', 'and', 'have', 'said', "they'll", 'fix', 'it', 'but', 'westminster', 'are', 'just', 'doubling', 'down', 'or', 'ignoring', 'the', 'a', 'levels', 'exam', 'mess?', 'both', 'based', 'on', 'an', 'algorithm', 'that', 'negatively', 'affected', 'the', 'poorest', 'areas?'…	negative
920	1.2946E+18	2020-08-15T11:31:51.000Z		47	{'neg': 0.069, 'neu': 0.931, 'pos': 0.0, 'compound': -0.4939}	-0.4939	Negative	['not', 'quite.', 'universities', 'over', 'offer', 'places', 'every', 'year', 'because', 'every', 'year', 'about', '40%', 'of', 'kids', 'under-perform.', 'ofqual', 'built', 'that', 'underperformance', 'ratio', 'into', 'their', 'algorithm', 'so', 'really', 'unis', 'only', 'had', 'a', 'proportion', 'of', 'the', 'places', 'they', 'had', 'offered.', "it's", 'just', 'that', 'usually', 'no-one', 'notic…	fear
921	1.2946E+18	2020-08-15T11:31:26.000Z		31	{'neg': 0.106, 'neu': 0.795, 'pos': 0.099, 'compound': -0.0516}	-0.0516	Negative	['new:', '#alevel', 'student', 'warns', 'ofqual', 'legal', 'action', 'will', 'commence', 'next', 'week', 'unless', 'details', 'of', 'controversial', '#2021exams', 'grading', 'algorithm', 'are', 'disclosed.', 'see', 'legal', 'correspondence', 'emailed', 'to', 'ofqual', 'today', 'https://t.co/ply1ctbuyv']	positive
922	1.2946E+18	2020-08-15T11:29:01.000Z		21	{'neg': 0.268, 'neu': 0.732, 'pos': 0.0, 'compound': -0.765}	-0.765	Negative	["i've", 'discovered', 'the', 'algorithm', 'used', 'to', 'calculate', 'the', "uk's", 'a-level', 'results.', 'if', 'candidate', '=', 'poor', 'then', 'grade', '=', 'fuck', 'u']	positive
923	1.2946E+18	2020-08-15T11:28:12.000Z		21	{'neg': 0.0, 'neu': 1.0, 'pos': 0.0, 'compound': 0.0}	0	Neutral	['it�s', 'not', 'just', 'the', 'a', 'levels', 'algorithm,', 'i', 'think', 'we', 'need', 'to', 'look', 'closely', 'at', 'the', 'predictive', 'text', 'algorithm', 'too.']	No emotion
924	1.2946E+18	2020-08-15T11:27:56.000Z		16	{'neg': 0.104, 'neu': 0.732, 'pos': 0.165, 'compound': 0.25}	0.25	Positive	['yes', ',', 'publish', 'the', 'algorithm,', 'unless', 'you', 'have', 'something', 'to', 'hide', 'that', 'is?', 'https://t.co/dwpxtdoodk']	fear
925	1.2946E+18	2020-08-15T11:27:46.000Z		15	{'neg': 0.242, 'neu': 0.758, 'pos': 0.0, 'compound': -0.4939}	-0.4939	Negative	["'punishment", 'by', "statistics':", 'the', 'father', 'who', 'foresaw', 'a-level', 'algorithm', 'flaws', 'https://t.co/8wfhdiqjnn']	trust
926	1.2946E+18	2020-08-15T11:27:46.000Z		15	{'neg': 0.242, 'neu': 0.758, 'pos': 0.0, 'compound': -0.4939}	-0.4939	Negative	["'punishment", 'by', "statistics':", 'the', 'father', 'who', 'foresaw', 'a-level', 'algorithm', 'flaws', 'https://t.co/8wfhdiqjnn']	trust
927	1.2946E+18	2020-08-15T11:27:05.000Z		46	{'neg': 0.133, 'neu': 0.782, 'pos': 0.086, 'compound': -0.2992}	-0.2992	Negative	['and', 'you', 'certainly', 'know', 'he', 'wouldn�t', 'have', 'relied', 'on', 'an', 'algorithm', 'designed', 'purely', 'to', 'give', 'the', 'perception', 'of', 'constrained', 'grade', 'inflation', 'to', 'determine', 'the', 'a-level', 'results', 'of', 'thousands', 'of', 'students.', 'so', 'let�s', 'stop', 'pretending', 'a', 'corbyn', 'government', 'would�ve', 'made', 'the', 'same', 'errors.']	negative
928	1.2946E+18	2020-08-15T11:26:39.000Z		44	{'neg': 0.051, 'neu': 0.712, 'pos': 0.237, 'compound': 0.8793}	0.8793	Positive	['statisticians', 'offered', 'to', 'support', 'in', 'algorithm', 'but', 'they', 'were', 'told', 'they', 'would', 'have', 'to', 'agree', 'to', '5', 'yr', 'non', 'disclosure', 'agreement,', 'meaning', 'they', 'couldnt', 'comment', 'publically', 'on', 'final', 'model.', 'this', 'was', 'against', "academics'", 'values', 'of', 'transparency.', 'when', 'they', 'raised', 'this', 'they', 'got', 'no', 're…	positive
929	1.2946E+18	2020-08-15T11:25:32.000Z		49	{'neg': 0.175, 'neu': 0.678, 'pos': 0.147, 'compound': -0.4043}	-0.4043	Negative	['joy,', 'please', 'advise', 'what', 'i', 'can', 'tell', 'my', 'son', 'who�s', 'had', 'all', 'three', 'a', 'levels', 'downgraded', 'by', 'a', 'government', 'algorithm', '(as', 'did', 'most', 'of', 'his', 'cohorts)', 'resulting', 'in', 'the', 'school', '(jhgs)', 'obtaining', 'the', 'worst', 'results', 'in', 'many', 'many', 'years.', 'hell', 'has', 'no', 'fury', 'like', 'a', 'young', 'voter', 'scor…	fear
930	1.2946E+18	2020-08-15T11:25:09.000Z		46	{'neg': 0.0, 'neu': 1.0, 'pos': 0.0, 'compound': 0.0}	0	Neutral	['how', 'will', 'these', 'results', 'affect', 'course', '2', 'applicants', 'for', 'classics', '(those', 'without', 'latin', 'or', 'greek', 'a-level)?', 'presumably', "they're", 'far', 'more', 'likely', 'to', 'be', 'downgraded', 'by', 'the', 'algorithm', 'than', 'course', '1', 'students,', 'who', 'are', 'generally', 'in', 'smaller', 'cohorts', '(and', 'so', 'get', 'cag-adjusted', 'grades),', 'righ…	positive
931	1.2946E+18	2020-08-15T11:25:03.000Z		33	{'neg': 0.0, 'neu': 0.897, 'pos': 0.103, 'compound': 0.2732}	0.2732	Positive	['spot', 'on', "that's", 'why', 'last', 'night', '&amp;', 'sent', 'a', 'legal', 'letter', 'to', 'ofqual', 'on', 'behalf', 'of', '18yr', 'old', 'challenging', 'the', 'unfairness', '&amp;', 'the', 'unlawfulness', 'of', 'the', 'profiling:', 'https://t.co/pdeecakjbo', '#examshambles']	anger
932	1.2946E+18	2020-08-15T11:24:39.000Z		5	{'neg': 0.0, 'neu': 0.208, 'pos': 0.792, 'compound': 0.5859}	0.5859	Positive	['brilliant.', 'https://t.co/ysbkfyjyww']	trust
933	1.2946E+18	2020-08-15T11:24:29.000Z		54	{'neg': 0.035, 'neu': 0.918, 'pos': 0.047, 'compound': 0.1531}	0.1531	Positive	[':', 'you', 'get', 'an', 'f', 'grade', 'from', 'me', 'in', 'data-science.', 'seriously,', 'what', 'kind', 'of', 'myopic', '(or', 'was', 'it', 'just', 'classist)', 'reasoning', 'led', 'to', 'the', 'algorithm', 'you', 'seem', 'to', 'have', 'used?', 'also:', 'please', 'show', 'your', 'workings', '(i.e.', 'open-source', 'code+data)', 'so', 'that', 'the', '(un)fairness', 'can', 'be', 'properly', 'ana…	trust
934	1.29459E+18	2020-08-15T11:20:59.000Z		42	{'neg': 0.271, 'neu': 0.672, 'pos': 0.057, 'compound': -0.8807}	-0.8807	Negative	['.', 'highlights', 'the', 'broken', 'exam', 'system.', '#sqaresults', 'in', 'effect', 'what', 'ofqual', 'unwittingly', 'wrote', 'into', 'its', 'algorithm', 'at', 'an', 'individual,', 'human', 'level', 'was', 'a', 'random', 'allocation', 'of', 'a', 'dead', 'dog/breakup/hot', 'day/panic', 'attack', 'and', 'this', 'is', 'clearly', 'crazy.', 'https://t.co/insdaeps7h']	fear
935	1.29459E+18	2020-08-15T11:20:30.000Z		25	{'neg': 0.167, 'neu': 0.558, 'pos': 0.275, 'compound': 0.4404}	0.4404	Positive	['exclusive:', 'ofqual', 'ignored', 'offers', 'of', 'expert', 'help', 'with', 'its', 'algorithm', 'after', 'statisticians', 'refused', 'to', 'sign', 'a', 'highly-restrictive', 'non-disclosure', 'agreement', 'https://t.co/vd0z0rikyy']	trust
936	1.29459E+18	2020-08-15T11:20:30.000Z		25	{'neg': 0.167, 'neu': 0.558, 'pos': 0.275, 'compound': 0.4404}	0.4404	Positive	['exclusive:', 'ofqual', 'ignored', 'offers', 'of', 'expert', 'help', 'with', 'its', 'algorithm', 'after', 'statisticians', 'refused', 'to', 'sign', 'a', 'highly-restrictive', 'non-disclosure', 'agreement', 'https://t.co/vd0z0rikyy']	trust
937	1.29459E+18	2020-08-15T11:19:24.000Z		38	{'neg': 0.104, 'neu': 0.756, 'pos': 0.14, 'compound': 0.3612}	0.3612	Positive	['collective', 'punishment', 'by', 'statistics.', 'wonderful', 'phrase,', 'here', 'used', 'in', 'relation', 'to', 'the', 'a', 'level', 'results', 'fiasco', 'but,', 'i', 'would', 'suggest,', 'increasingly', 'our', 'experience', 'in', 'modern', 'life', 'when', 'dealing', 'with', 'banks,', 'credit', 'agencies', 'et', 'al.', 'https://t.co/c9asez6wew']	trust
938	1.29459E+18	2020-08-15T11:17:40.000Z		46	{'neg': 0.162, 'neu': 0.838, 'pos': 0.0, 'compound': -0.7879}	-0.7879	Negative	['yeah.the', 'comparisons', 'are', 'too', 'close', 'for', 'me.', 'the', 'most', 'worrying', 'thing', 'is', 'the', 'veiled', 'eugenics', 'program', "that's", 'being', 'run', 'by', 'cummings.', 'not', 'sure', 'even', 'johnson', 'is', 'aware.', 'the', "'herd", "immunity'", 'plan', 'and', 'the', "'a'", 'level', "'algorithm'", 'fiasco', 'for', 'example.', 'all', 'run', 'by', 'misappropriated', 'data.']	negative
939	1.29459E+18	2020-08-15T11:17:35.000Z		49	{'neg': 0.064, 'neu': 0.788, 'pos': 0.148, 'compound': 0.6179}	0.6179	Positive	['??????', 'calling', 'all', 'a-level', 'students??????', '1/4', 'state', 'school', 'students', 'were', 'downgraded', 'by', 'the', 'algorithm', 'versus', '1/10', 'private', 'school', 'students.', 'on', 'what', 'possible', 'grounds?!?', 'this', 'is', 'a', 'gross', 'miscarriage', 'of', 'justice', '&amp;', 'we', 'will', 'not', 'let', 'it', 'stand.', 'join', 'us!', 'https://t.co/opmhbm364o', 'https:/…	trust
940	1.29459E+18	2020-08-15T11:17:17.000Z		39	{'neg': 0.0, 'neu': 0.93, 'pos': 0.07, 'compound': 0.4215}	0.4215	Positive	['the', 'algorithm', 'is', 'based', 'on', 'the', 'schools', 'history,', 'not', 'the', 'individual', 'students', 'attainments', 'this', 'explains', 'why', 'some', 'children', 'who', 'have', 'spanish', 'or', 'german', 'as', 'their', 'native', 'language', 'have', 'been', 'downgraded', 'from', '"a"', 'to', '"c"', 'in', 'their', 'respective', 'a-levels']	No emotion
941	1.29459E+18	2020-08-15T11:17:12.000Z		35	{'neg': 0.0, 'neu': 0.889, 'pos': 0.111, 'compound': 0.4836}	0.4836	Positive	['andy,', 'with', 'you', 'all', 'the', 'way.', 'can', 'you', 'please', 'challenge', 'the', 'government.', 'was', 'there', 'an', 'equality', 'impact', 'assessment', 'for', 'the', 'ofqual', 'algorithm?', 'what', 'did', 'it', 'say?', 'what', 'influence', 'did', 'it', 'have', 'on', 'the', 'final', 'algorithm?']	negative
942	1.29459E+18	2020-08-15T11:17:09.000Z		42	{'neg': 0.098, 'neu': 0.7, 'pos': 0.202, 'compound': 0.6369}	0.6369	Positive	['no.', 'the', 'ofqual', 'algorithm', 'just', 'created', 'a', 'condition', 'that', 'favoured', 'them.', 'this', 'should', 'have', 'been', 'spotted', 'and', 'adjusted', 'and', 'i', 'suspect', 'had', 'a', 'quirk', 'favoured', 'those', 'at', 'the', 'bottom', 'end,', 'it', 'would', 'have', 'been', 'put', 'right', 'sharpish.', "we're", 'blind', 'to', 'privilege.']	negative
943	1.29459E+18	2020-08-15T11:16:55.000Z		50	{'neg': 0.262, 'neu': 0.576, 'pos': 0.161, 'compound': -0.7194}	-0.7194	Negative	['when', 'i', 'fluffed', 'my', 'a', 'levels', 'i', 'did', 'it', 'all', 'by', 'myself', 'in', 'splendid', 'isolation', 'from', 'the', 'concept', 'of', 'study.', 'and', 'that', 'was', 'a', 'pretty', 'unpleasant', 'morning...hauled', 'before', 'the', 'head', 'to', 'explain', 'and', 'weep.', 'no', '#support', 'then', '??how', 'utterly', 'insane', 'then', 'to', 'have', 'your', 'heart', 'broken', 'by',…	negative
944	1.29459E+18	2020-08-15T11:16:15.000Z		19	{'neg': 0.0, 'neu': 0.834, 'pos': 0.166, 'compound': 0.4927}	0.4927	Positive	['bbc', 'news', '-', 'why', 'did', 'the', 'a-level', 'algorithm', 'say', 'no?', 'https://t.co/ti3bs6antl.', 'a', 'very', 'good', 'explainer', 'by', '.']	trust
945	1.29459E+18	2020-08-15T11:16:12.000Z		18	{'neg': 0.0, 'neu': 1.0, 'pos': 0.0, 'compound': 0.0}	0	Neutral	['on', 'a', 'slightly', 'different', 'tack;', 'in', 'line', 'with', 'the', 'a', 'level', 'algorithm', 'dowgrading,', 'does', 'that', 'make', 'villa', 'buud?']	trust
946	1.29459E+18	2020-08-15T11:15:57.000Z		34	{'neg': 0.045, 'neu': 0.825, 'pos': 0.129, 'compound': 0.4877}	0.4877	Positive	['anyone', 'who', 'wants', 'a', '5', 'year', 'nda', 'has', 'a', 'secret', 'to', 'hide.', 'if', 'ofqual', 'r', 'so', 'transparent', 'and', 'fair', 'then', 'why', 'the', 'huge', 'nda?', 'they', 'obviously', 'feel', 'that', 'the', 'algorithm', 'has', 'areas', 'of', 'concern']	fear
947	1.29459E+18	2020-08-15T11:15:15.000Z		33	{'neg': 0.151, 'neu': 0.771, 'pos': 0.077, 'compound': -0.3818}	-0.3818	Negative	['it�s', 'a', 'statistically', 'flawed', 'algorithm', 'which', 'ofqual', 'refused', 'help', 'with', 'developing/applying.', 'anyone', 'in', 'education', 'and', 'statistical', 'modelling', 'can', 'give', 'you', 'half', 'a', 'dozen', 'ways', 'to', 'have', 'made', 'it', 'more', 'robust/fair']	trust
948	1.29459E+18	2020-08-15T11:14:52.000Z		23	{'neg': 0.0, 'neu': 0.781, 'pos': 0.219, 'compound': 0.7096}	0.7096	Positive	['i', 'am', 'glad', 'someone', 'has', 'done', 'this', '#digitalprejudice', 'can', 'post', 'a', 'link', 'to', 'algorithm', 'so', 'anyone', 'esp.', 'students', 'can', 'look', 'through', 'it?', 'thanks']	positive
949	1.29459E+18	2020-08-15T11:14:50.000Z		45	{'neg': 0.057, 'neu': 0.782, 'pos': 0.16, 'compound': 0.6597}	0.6597	Positive	['what�s', 'happened', 'with', 'a', 'levels', 'is', 'honestly', 'awful.', 'to', 'give', 'everyone', 'grades', 'based', 'on', 'some', 'senseless', 'algorithm', 'which', 'priorities', 'the', 'middle', 'class', '/', 'schools', 'where', 'on', 'the', 'whole', 'people', 'have', 'come', 'out', 'with', 'better', 'grades', '(which', 'in', 'most', 'parts', 'will', 'to', 'do', 'with', 'class', 'privilege).']	fear
950	1.29459E+18	2020-08-15T11:14:01.000Z		35	{'neg': 0.319, 'neu': 0.681, 'pos': 0.0, 'compound': -0.8934}	-0.8934	Negative	['about', '39%', 'of', 'a-level', 'results', 'were', 'downgraded', 'by', 'the', 'exam', 'regulator', 'ofqual�s', 'algorithm,', 'with', 'disadvantaged', 'pupils', 'worst', 'affected.', 'as', 'a', 'result', 'they', 'got', 'rejected', 'from', 'their', 'first-choice', 'universities', 'https://t.co/e1yv7hftnm']	negative
951	1.29459E+18	2020-08-15T11:14:01.000Z		48	{'neg': 0.109, 'neu': 0.891, 'pos': 0.0, 'compound': -0.631}	-0.631	Negative	['this', 'is', 'from', 'the', 'royal', 'society', 'of', 'statisticians', '(rss)', 'prior', 'to', 'results,', 'essentially', 'saying', 'the', 'same', 'thing', 'as', 'above', 'in', 'proper', 'statistical', 'language.', 'ofqual', 'had', 'asked', 'rss', 'to', 'evaluate', 'the', 'algorithm', 'but', 'demanded', 'a', '5', 'year', 'nda', 'on', 'their', 'findings,', 'rss', 'refused', 'https://t.co/5e8zgxe…	trust
952	1.29459E+18	2020-08-15T11:14:01.000Z		35	{'neg': 0.319, 'neu': 0.681, 'pos': 0.0, 'compound': -0.8934}	-0.8934	Negative	['about', '39%', 'of', 'a-level', 'results', 'were', 'downgraded', 'by', 'the', 'exam', 'regulator', 'ofqual�s', 'algorithm,', 'with', 'disadvantaged', 'pupils', 'worst', 'affected.', 'as', 'a', 'result', 'they', 'got', 'rejected', 'from', 'their', 'first-choice', 'universities', 'https://t.co/e1yv7hftnm']	negative
953	1.29459E+18	2020-08-15T11:13:37.000Z		39	{'neg': 0.0, 'neu': 0.854, 'pos': 0.146, 'compound': 0.6996}	0.6996	Positive	['let', 'this', 'sink', 'in!', 'the', 'ofqual', 'algorithm', 'is', '"effectively"', 'the', 'same', 'as', 'forcing', 'one', 'set', 'of', 'pupils', 'to', 'sit', 'exams,', 'while', 'allowing', 'a', 'smaller', 'set', 'to', 'use', 'their', "teachers'", 'assessments.', 'guess', 'who', 'this', 'disproportionately', 'benefits.', 'https://t.co/4vfqjtssod']	surprise
954	1.29459E+18	2020-08-15T11:13:01.000Z		49	{'neg': 0.196, 'neu': 0.73, 'pos': 0.075, 'compound': -0.6825}	-0.6825	Negative	['�schools', 'can', 'appeal', 'against', 'a-level', 'and', 'gcse', 'grades', 'for', 'free�', 'while', 'this', 'is', 'obviously', 'great', '-', 'it�s', 'not', 'going', 'to', 'solve', 'the', 'problem', 'that', 'the', 'uni', 'places', 'students', 'have', 'now', 'lost', 'due', 'to', 'this', 'bad', '#alevelresults', '#algorithm', 'will', 'have', 'been', 'filled', 'in', 'clearing', 'already', 'https://…	negative
955	1.29459E+18	2020-08-15T11:12:48.000Z		45	{'neg': 0.0, 'neu': 1.0, 'pos': 0.0, 'compound': 0.0}	0	Neutral	['american', 'here,', "what's", 'going', 'on', 'with', 'a', 'levels?', 'from', 'what', 'i', 'understand,', 'people', 'take', 'practice', 'exams,', 'then', 'apply', 'to', 'uni', 'based', 'on', 'those', 'grades,', 'but', 'their', 'actual', 'a', 'level', 'grades', 'are', 'different?', 'is', 'that', 'right?', "what's", 'this', 'algorithm', 'thing??', 'https://t.co/im6hd1wjpy']	positive
956	1.29459E+18	2020-08-15T11:12:11.000Z		52	{'neg': 0.104, 'neu': 0.797, 'pos': 0.099, 'compound': -0.0698}	-0.0698	Negative	['whilat', 'the', 'algorithm', 'clearly', 'looks', 'wrong.', 'i', 'think', 'the', 'point', 'being', 'made', 'was', 'that', "it's", 'not', 'a', 'very', 'ambitious', 'choice', 'of', 'a', 'level', 'for', 'a', 'native.', 'could', 'be', 'seen', 'as', 'taking', 'the', 'easy', 'option,', 'you', 'can', 'only', 'do', '3/4', 'a', 'levels', 'which', "isn't", 'many,', 'so', 'seems', 'a', 'bit', 'redundant.']	positive
957	1.29459E+18	2020-08-15T11:12:10.000Z		21	{'neg': 0.117, 'neu': 0.652, 'pos': 0.23, 'compound': 0.3818}	0.3818	Positive	['and', 'now', 'they', 'apply', 'an', 'algorithm', 'to', 'a', 'levels', 'that', 'penalises', 'the', 'disadvantaged', 'while', 'boosting', 'the', 'privileged.', 'https://t.co/h4oofnjqsi']	trust
958	1.29459E+18	2020-08-15T11:11:08.000Z		57	{'neg': 0.278, 'neu': 0.685, 'pos': 0.037, 'compound': -0.9529}	-0.9529	Negative	['my', 'dreadful', 'a', 'levels', "haven't", 'held', 'me', 'back', 'but', 'they', 'diverted', 'me', 'from', 'my', 'dream', 'of', 'studying', 'medicine.', 'that', 'was', 'entirely', 'my', 'fault.', 'it', 'took', 'me', 'many', 'years', 'to', 'let', 'go', 'of', 'my', 'disappointment', 'and', 'find', 'a', 'new', 'path.', 'these', 'poor', 'kids', "shouldn't", 'have', 'their', 'futures', 'dictated', 'b…	negative
959	1.29459E+18	2020-08-15T11:10:08.000Z		47	{'neg': 0.08, 'neu': 0.809, 'pos': 0.11, 'compound': 0.3678}	0.3678	Positive	['credit', 'to', 'quote', '"a-level', 'students.', 'you', 'have', 'been', 'robbed', 'of', 'your', 'future', 'by', 'an', 'algorithm.', 'the', 'tech', 'dystopia', 'many', 'of', 'us', 'have', 'been', 'warning', 'about', 'is', 'here.', 'you�re', 'it.', 'your', 'data', 'was', 'used', 'to', 'profile', 'you', 'without', 'your', 'consent.', 'this', 'is', 'not', 'ok.', 'be', 'furious"']	positive
960	1.29459E+18	2020-08-15T11:09:16.000Z		27	{'neg': 0.158, 'neu': 0.634, 'pos': 0.208, 'compound': 0.34}	0.34	Positive	['oh', 'and:', '#examshambles', 'ofqual', 'ignored', 'offers', 'of', 'expert', 'help', 'with', 'its', 'algorithm', 'after', 'statisticians', 'refused', 'to', 'sign', 'a', 'highly-restrictive', 'non-disclosure', 'agreement', 'https://t.co/vd0z0rikyy']	trust
961	1.29459E+18	2020-08-15T11:08:34.000Z		17	{'neg': 0.211, 'neu': 0.789, 'pos': 0.0, 'compound': -0.4939}	-0.4939	Negative	["'punishment", 'by', "statistics':", 'the', 'father', 'who', 'foresaw', 'a-level', 'algorithm', 'flaws', 'https://t.co/ohb5lyyzam', '#alevelresults', '#toryshambles']	trust
962	1.29459E+18	2020-08-15T11:08:34.000Z		17	{'neg': 0.211, 'neu': 0.789, 'pos': 0.0, 'compound': -0.4939}	-0.4939	Negative	["'punishment", 'by', "statistics':", 'the', 'father', 'who', 'foresaw', 'a-level', 'algorithm', 'flaws', 'https://t.co/ohb5lyyzam', '#alevelresults', '#toryshambles']	trust
963	1.29459E+18	2020-08-15T11:08:30.000Z		25	{'neg': 0.167, 'neu': 0.558, 'pos': 0.275, 'compound': 0.4404}	0.4404	Positive	['exclusive:', 'ofqual', 'ignored', 'offers', 'of', 'expert', 'help', 'with', 'its', 'algorithm', 'after', 'statisticians', 'refused', 'to', 'sign', 'a', 'highly-restrictive', 'non-disclosure', 'agreement', 'https://t.co/vd0z0rikyy']	trust
964	1.29459E+18	2020-08-15T11:08:00.000Z		56	{'neg': 0.043, 'neu': 0.918, 'pos': 0.039, 'compound': -0.0516}	-0.0516	Negative	["it's", 'quite', 'baffling', 'why', 'bbc', 'underplays', 'how', 'well', 'middle', 'classes', '&amp;', 'privately', 'educated', 'at', 'eton,', 'harrow', 'etc', 'have', 'done', 'out', 'of', 'the', 'a', 'level', 'algorithm.', "i'm", 'at', 'a', 'loss', 'why', 'bbc', 'frames', 'the', 'story', 'the', 'way', 'they', 'do', 'to', 'explain', 'the', 'situation', 'to', 'the', '90%', 'of', 'us', 'state', 'co…	positive
965	1.29459E+18	2020-08-15T11:06:03.000Z		42	{'neg': 0.141, 'neu': 0.695, 'pos': 0.164, 'compound': 0.0}	0	Neutral	['well', 'written', 'and', 'worth', 'a', 'read...the', 'previously', 'disgraced', 'minister', 'who', 'put', 'his', 'trust', 'in', 'an', 'algorithm', 'rather', 'than', 'the', 'expertise', 'of', 'educators....welcome', 'to', 'gavin', "williamson's", 'disasterclass', '�', 'where', 'incompetence', 'is', 'core', 'curriculum', 'a-levels', 'the', 'guardian', 'https://t.co/jq9lhlcnu0']	positive
966	1.29459E+18	2020-08-15T11:05:56.000Z		27	{'neg': 0.126, 'neu': 0.825, 'pos': 0.049, 'compound': -0.4707}	-0.4707	Negative	['i�m', 'so', 'on', 'edge', 'rn', '-', 'i', 'just', 'want', 'my', 'brother�s', 'a-level', 'algorithm', '�results�', 'to', 'be', 'sorted', 'asap.', 'i�m', 'so', 'upset', 'for', 'him', 'ahhhh']	anger
967	1.29459E+18	2020-08-15T11:04:09.000Z		47	{'neg': 0.07, 'neu': 0.828, 'pos': 0.102, 'compound': 0.128}	0.128	Positive	['if', 'the', 'algorithm', 'decision', 'is', 'quashed', 'under', 's.129(1)(a)', 'ascla', 'for', 'acting', 'incompatibly', 'with', 's.128(2)', 'ascla', 'it', 'looks', 'to', 'me', 'that', 'every', 'single', 'a-level', 'and', 'gcse', 'will', 'be', 'invalidated.', 'that', 'seems', 'like', 'a', 'scary', 'prospect', 'for', 'anyone', 'who', 'has', 'relied', 'on', 'them.']	positive
968	1.29459E+18	2020-08-15T11:01:58.000Z		34	{'neg': 0.218, 'neu': 0.658, 'pos': 0.124, 'compound': -0.5747}	-0.5747	Negative	['they', 'were', 'apparently', 'offered', 'help', 'with', 'creating', 'a', 'proper', 'algorithm', 'as', 'far', 'back', 'as', 'april', 'and', 'refused,', 'lest', 'the', 'experts', 'damage', 'their', 'comms.', 'in', 'hindsight,', 'not', 'the', 'smartest', 'comms', 'move.', 'https://t.co/is2talci5z']	negative
969	1.29459E+18	2020-08-15T11:00:41.000Z		27	{'neg': 0.0, 'neu': 0.845, 'pos': 0.155, 'compound': 0.5574}	0.5574	Positive	['this', 'is', 'master', 'fully', 'explained.', 'quick', 'question,', 'how', 'did', 'algorithm', 'treat', 'newly', 'reformed', 'a', 'levels', 'with', 'only', '1', 'years', 'worth', 'of', 'data,', 'were', 'pre', 'reformed', 'years', 'included?']	positive
970	1.29459E+18	2020-08-15T11:00:10.000Z		42	{'neg': 0.07, 'neu': 0.93, 'pos': 0.0, 'compound': -0.4576}	-0.4576	Negative	['sometimes', 'it', 'comes', 'in', 'the', 'form', 'of', 'government', 'policy:', '1.', 'starting', 'children', 'in', 'formal', 'education', 'add', 'young', 'as', '4', 'with', 'an', 'inappropriate', 'curriculum', 'then', 'testing', 'them;', '2.', 'using', 'an', 'algorithm', 'that', 'discriminated', 'against', 'the', 'most', 'disadvantaged', 'to', 'determine', 'a-level', 'results.', '#examshambles']	negative
971	1.29459E+18	2020-08-15T10:58:52.000Z		37	{'neg': 0.066, 'neu': 0.796, 'pos': 0.138, 'compound': 0.4019}	0.4019	Positive	['these', 'are', 'the', 'board', 'members', 'of', 'ofqual,', 'the', 'uk', 'govt', 'exam', 'regulator', 'responsible', 'for', 'the', 'algorithm', 'that', 'downgraded', '40%', 'of', 'a-level', 'results', '(mostly', 'from', 'poorer', 'students)', 'in', 'favour', 'of', 'private', 'school', 'students.', 'https://t.co/yutrtfnrrh']	trust
972	1.29459E+18	2020-08-15T10:58:43.000Z		15	{'neg': 0.242, 'neu': 0.758, 'pos': 0.0, 'compound': -0.4939}	-0.4939	Negative	["'punishment", 'by', "statistics':", 'the', 'father', 'who', 'foresaw', 'a-level', 'algorithm', 'flaws', 'https://t.co/ujdptitsby']	trust
973	1.29459E+18	2020-08-15T10:58:43.000Z		15	{'neg': 0.242, 'neu': 0.758, 'pos': 0.0, 'compound': -0.4939}	-0.4939	Negative	["'punishment", 'by', "statistics':", 'the', 'father', 'who', 'foresaw', 'a-level', 'algorithm', 'flaws', 'https://t.co/ujdptitsby']	trust
974	1.29459E+18	2020-08-15T10:58:07.000Z		11	{'neg': 0.0, 'neu': 1.0, 'pos': 0.0, 'compound': 0.0}	0	Neutral	['source', 'of', 'government', 'a', 'level', 'algorithm', 'revealed.', 'https://t.co/m8ivgyqqfg']	fear
975	1.29459E+18	2020-08-15T10:58:00.000Z		39	{'neg': 0.064, 'neu': 0.826, 'pos': 0.11, 'compound': 0.25}	0.25	Positive	['as', 'a', 'privately', 'educated', 'class', 'traitor,', 'i�m', 'sure', 'that', 'my', 'a', 'levels', 'would', 'have', 'been', 'bumped', 'up', 'on', 'this', 'algorithm', 'and', 'uh', '.........', 'i', 'feel', 'guilty', 'about', 'it', 'even', 'tho', 'i', 'did', 'my', 'a', 'levels', 'like', 'five', 'years', 'ago']	anger
976	1.29459E+18	2020-08-15T10:57:24.000Z		44	{'neg': 0.118, 'neu': 0.756, 'pos': 0.126, 'compound': -0.1531}	-0.1531	Negative	['in', 'the', 'week', 'that', 'his', 'government', 'has', 'thrown', 'a-level', 'results', 'into', 'chaos,', 'mark', 'was', 'hoping', 'to', 'be', 'awarded', 'an', 'e', 'for', 'his', 'honesty,', 'but', 'unfortunately', 'due', 'to', 'recent', 'performance,', 'this', 'has', 'been', 'downgraded', 'to', 'a', 'u', 'by', 'our', 'algorithm.', 'https://t.co/n5q28rxmrf']	fear
[truncated: 840 more rows]
