# Supplementary material for: Critical reflections on three popular computational linguistic approaches to examine Twitter discourses
Source: PeerJ Comput Sci. 2023 Jan 30;9:e1211. doi: 10.7717/peerj-cs.1211 (PMC10280252; doi:10.7717/peerj-cs.1211)
Supplement: Supplemental Information 1 [file peerj-cs-09-1211-s001.zip › Supplementary_Material_PeerJ_Oct22/Supplementary Material/Sentiment Analysis VADER cleaned data OALA/Aug 16.csv]

	User_name	Time	Location	description_lengths	scores	compound	Sentiment	temp_list	Emotion
0	1.29515E+18	2020-08-16T23:56:37.000Z		46	{'neg': 0.212, 'neu': 0.613, 'pos': 0.175, 'compound': -0.5023}	-0.5023	Negative	['yes,', 'the', 'algorithm', 'and', 'my', 'understanding', 'is', 'that', 'it', 'would', 'be', 'mostly', 'that', '(ie', 'school', 'got', 'a', 'u', 'last', 'year', 'in', 'that', 'a-level,', 'so', 'someone', 'had', 'to).', 'massive', 'failure', 'by', 'govmnt,', 'but', 'popular', 'solutions', 'risk', 'huge', 'disruption', 'to', 'the', 'sector', 'that', 'will', 'harm', 'other', 'students.']	fear
1	1.29515E+18	2020-08-16T23:55:31.000Z		14	{'neg': 0.0, 'neu': 1.0, 'pos': 0.0, 'compound': 0.0}	0	Neutral	['#ofqual', 'in', 'meltdown.', 'they', 'are', 'governed', 'by', 'their', 'own', 'algorithm.', 'https://t.co/mo1dghedth']	negative
2	1.29515E+18	2020-08-16T23:51:22.000Z		49	{'neg': 0.136, 'neu': 0.708, 'pos': 0.155, 'compound': 0.2716}	0.2716	Positive	['this', 'is', 'a', 'bit', 'unfair', 'on', 'big', 'data.', 'a', 'good', 'model', 'with', 'good', 'training', 'data', 'can', 'have', 'very', 'good', 'individual', 'sensitivity.', 'the', 'biggest', 'problem', 'with', 'the', 'a-level', 'algorithm', 'is', 'that', 'it', 'collapsed', 'student', 'level', 'data', 'up', 'to', 'school', 'cohorts', 'and', 'capped', 'individual', 'results', 'by', "school's",…	trust
3	1.29515E+18	2020-08-16T23:50:49.000Z		47	{'neg': 0.0, 'neu': 0.915, 'pos': 0.085, 'compound': 0.5093}	0.5093	Positive	['nearly', '-', 'the', 'model', 'ofqual', 'describes', 'in', 'their', '319', 'page', 'document', 'says', 'that', 'once', 'you', 'figure', 'out', 'the', 'percentage', 'of', 'entries', 'to', 'be', 'awarded', 'each', 'grade,', 'these', 'should', 'be', 'rounded', 'to', 'the', '*nearest*', 'whole', 'number.', 'the', 'biggest', 'exam', 'boards', 'have', 'implemented', 'a', '*round', 'down*', 'algorithm…	positive
4	1.29515E+18	2020-08-16T23:50:05.000Z		51	{'neg': 0.217, 'neu': 0.725, 'pos': 0.058, 'compound': -0.8689}	-0.8689	Negative	['if', 'you', 'analyse', 'johnson�s', 'expression', 'when', 'he', 'described', 'the', 'assessment', 'process', 'as', '�robust�', 'you', 'might', 'well', 'reach', 'the', 'conclusion', 'he', 'has', 'no', 'idea', 'what', 'he�s', 'talking', 'about.', 'what', 'a', 'disgrace', 'for', 'even', 'contemplating', 'such', 'a', 'pure', 'nasty', '&amp;', 'offensive', 'idea', 'as', 'allocating', 'marks', 'by', …	anger
5	1.29515E+18	2020-08-16T23:49:47.000Z		49	{'neg': 0.056, 'neu': 0.838, 'pos': 0.106, 'compound': 0.4019}	0.4019	Positive	['pembroke', 'should', 'prioritise', 'the', 'results', 'of', 'their', 'evaluation', 'over', 'the', 'flawed', 'algorithm.', 'i', 'took', 'my', 'a', 'levels', 'in', 'a', 'different', 'era.', 'one', 'of', 'my', 'classmates', 'took', 'double', 'maths', 'and', 'english.', 'applied', 'to', 'take', 'english', 'at', 'cambridge', 'did', 'well', 'in', 'their', 'exam', 'and', 'won', 'a', 'scholarship.', 'a'…	positive
6	1.29515E+18	2020-08-16T23:48:50.000Z		48	{'neg': 0.165, 'neu': 0.782, 'pos': 0.052, 'compound': -0.802}	-0.802	Negative	['so', 'lemme', 'clear', 'some', 'stuff', 'up', '1:', 'i', 'planned', 'to', 'stay', 'at', 'school', 'and', 'do', 'a', 'levels', '2:', 'my', 'school', 'dosent', 'except', 'people', 'back', 'if', 'you', "don't", 'pass', 'enough', 'gcses', '3:', 'the', 'algorithm', 'that', 'fucked', 'over', 'a', 'levels', 'is', 'being', 'used', 'for', 'gcses,', 'so', "i'm", 'fucked']	trust
7	1.29515E+18	2020-08-16T23:47:10.000Z		47	{'neg': 0.032, 'neu': 0.871, 'pos': 0.096, 'compound': 0.2846}	0.2846	Positive	['oh', 'dear', 'oh', 'dear.', 'how', 'thick', 'are', 'u?', 'how', 'can', 'they', 'take', 'responsibility', 'for', 'the', 'impact', 'of', 'the', 'tory', 'algorithm.', 'maybe', 'you', 'didnt', 'go', 'to', 'uni', 'but', 'these', 'kids', 'have', 'worked', 'hard', 'for', 'their', 'places', 'and', 'johnson', 'has', 'prevented', 'many', 'of', 'them', 'from', 'going', 'via', 'his', 'algorithm']	positive
8	1.29514E+18	2020-08-16T23:43:38.000Z		26	{'neg': 0.275, 'neu': 0.615, 'pos': 0.11, 'compound': -0.624}	-0.624	Negative	['this', 'biased,', 'unfair', 'and', 'discriminating', 'grade', 'algorithm', 'judging', 'students', 'on', 'their', 'class', 'in', 'absolutely', 'unacceptable.', 'time', 'to', 'speak', 'up', 'and', 'seek', 'justice.', 'https://t.co/gjbq5amj3p']	negative
9	1.29514E+18	2020-08-16T23:38:42.000Z		22	{'neg': 0.38, 'neu': 0.62, 'pos': 0.0, 'compound': -0.8221}	-0.8221	Negative	['6th', 'form', 'college', 'a-level', 'grades', "'drop", 'below', 'three-year', "average',", 'new', 'analysis', 'suggests.', 'algorithm', 'broken', 'and', 'unfair!', 'https://t.co/4une0b2djg']	anger
10	1.29514E+18	2020-08-16T23:36:31.000Z		14	{'neg': 0.0, 'neu': 1.0, 'pos': 0.0, 'compound': 0.0}	0	Neutral	['but', "wasn't", 'it', 'the', 'algorithm', 'that', 'downgraded', 'the', 'students', '(overseen', 'by', 'the', 'overlords)?']	No emotion
11	1.29514E+18	2020-08-16T23:34:30.000Z		43	{'neg': 0.071, 'neu': 0.929, 'pos': 0.0, 'compound': -0.4588}	-0.4588	Negative	['seems', "it's", 'not', 'just', 'my', 'opinion', 'too:', '�we', 'are', 'in', 'a', 'position', 'where', 'it', 'is', 'politically', 'unacceptable', 'to', 'continue', 'with', 'the', 'algorithm', '�', 'this', 'is', 'the', 'view', 'of', 'some', 'people', 'on', 'the', 'ofqual', 'board,�', 'a', 'source', 'told', 'the', 'guardianl', 'https://t.co/l8r2hje6og']	anticipation
12	1.29514E+18	2020-08-16T23:31:35.000Z		26	{'neg': 0.081, 'neu': 0.919, 'pos': 0.0, 'compound': -0.296}	-0.296	Negative	['the', 'big', 'issue', 'is', 'whether', 'the', 'govt', 'asked', 'questions', 'around', 'the', 'algorithm', 'and', 'understood', 'its', 'implications.', 'only', 'then', 'could', 'they', 'apply', 'pressure', 'and', 'influence', 'on', 'ofqual.']	negative
13	1.29514E+18	2020-08-16T23:27:09.000Z		46	{'neg': 0.0, 'neu': 0.968, 'pos': 0.032, 'compound': 0.1027}	0.1027	Positive	['do', 'this', 'government', 'represent', 'the', 'whole', 'country?', 'a', 'postcode-inclined', 'algorithm', 'for', 'a-level', 'and', 'gcse', 'results', 'might', 'suggest', 'otherwise.', 'as', 'out', 'of', 'touch', 'as', 'keir', 'may', 'be,', "he's", 'never', "'make", 'gavin', 'williamson', 'education', 'secretary', 'after', 'he', 'was', 'sacked', 'as', 'defence', "secretary'", 'out', 'of', 'touc…	fear
14	1.29514E+18	2020-08-16T23:26:13.000Z		27	{'neg': 0.0, 'neu': 0.887, 'pos': 0.113, 'compound': 0.4939}	0.4939	Positive	['friend', 'asks', '-', 'how', 'can', '#ofqual', 'justify', 'pulling', 'marks', 'down', 'by', 'more', 'than', 'one', 'grade?', 'i�ve', 'heard', 'of', 'some', 'kids', 'dropping', '2,3', 'grades', 'by', 'random', 'algorithm.']	trust
15	1.29514E+18	2020-08-16T23:26:03.000Z		22	{'neg': 0.262, 'neu': 0.654, 'pos': 0.084, 'compound': -0.5859}	-0.5859	Negative	['gcse', 'results', 'could', 'be', 'delayed', 'after', 'a-level', 'algorithm', 'fury', 'as', 'top', 'tories', '�urge', 'boris', 'johnson', 'to�postpone�', 'https://t.co/0rlxjbkgom']	negative
16	1.29514E+18	2020-08-16T23:26:03.000Z		22	{'neg': 0.262, 'neu': 0.654, 'pos': 0.084, 'compound': -0.5859}	-0.5859	Negative	['gcse', 'results', 'could', 'be', 'delayed', 'after', 'a-level', 'algorithm', 'fury', 'as', 'top', 'tories', '�urge', 'boris', 'johnson', 'to�postpone�', 'https://t.co/0rlxjbkgom']	negative
17	1.29514E+18	2020-08-16T23:25:02.000Z		31	{'neg': 0.0, 'neu': 0.868, 'pos': 0.132, 'compound': 0.5499}	0.5499	Positive	['that�s', 'the', 'thing', '-', 'i', 'think', 'this', 'not', 'a', 'tech', 'governance', 'issue,', 'in', 'fact', 'the', 'algorithm', 'has', 'made', 'the', 'analysis', 'easier,', 'but', 'the', 'issue', 'is', 'the', 'briefing', '/', 'the', 'desired', 'outcomes', 'by']	trust
18	1.29514E+18	2020-08-16T23:22:47.000Z		24	{'neg': 0.296, 'neu': 0.632, 'pos': 0.071, 'compound': -0.6908}	-0.6908	Negative	['gcse', 'results', 'could', 'be', 'delayed', 'after', 'a-level', 'algorithm', 'fury', 'as', 'top', 'tories', "'urge", 'boris', 'johnson', 'to', "postpone'", '#news', '#alev...', 'https://t.co/ccrl6novv1']	negative
19	1.29514E+18	2020-08-16T23:22:47.000Z		24	{'neg': 0.296, 'neu': 0.632, 'pos': 0.071, 'compound': -0.6908}	-0.6908	Negative	['gcse', 'results', 'could', 'be', 'delayed', 'after', 'a-level', 'algorithm', 'fury', 'as', 'top', 'tories', "'urge", 'boris', 'johnson', 'to', "postpone'", '#news', '#alev...', 'https://t.co/ccrl6novv1']	negative
20	1.29514E+18	2020-08-16T23:22:44.000Z		56	{'neg': 0.052, 'neu': 0.849, 'pos': 0.099, 'compound': 0.4316}	0.4316	Positive	['completely', 'agree', 'with', 'you.', 'if', 'i', 'were', 'a', 'labour', 'ms', 'i�d', 'be', 'thinking', 'the', 'exact', 'same.', 'gcses', 'are', 'the', '1st', 'vital', 'key', 'to', 'life.', 'from', 'there', 'you', 'can', 'decide', 'your', 'own', 'path', 'whether', 'that�s', 'an', 'apprenticeship,', 'a', 'levels', 'or', 'going', 'into', 'a', 'work', 'place.', '????????????????????????????????', '…	positive
21	1.29514E+18	2020-08-16T23:22:27.000Z		34	{'neg': 0.0, 'neu': 0.819, 'pos': 0.181, 'compound': 0.7684}	0.7684	Positive	["it's", 'not', 'all', 'bad,', 'we', '#cambridge', 'peasants', 'are', 'rejoicing', 'that', "#ofqual's", 'algorithm', 'is', 'going', 'to', 'send', 'us', 'a', 'purer', 'quality', 'of', 'toff', 'to', 'serve', 'game', 'pie', 'and', 'bubbly', 'than', 'usual.', '#bbc5live', '#examfiasco']	trust
22	1.29514E+18	2020-08-16T23:22:26.000Z		38	{'neg': 0.0, 'neu': 0.899, 'pos': 0.101, 'compound': 0.4438}	0.4438	Positive	['lives', 'have', 'certainly', 'been', 'disrupted', 'at', 'the', 'very', 'least.', 'it', "isn't", 'an', 'overreaction', 'to', 'say', 'that', 'an', 'algorithm', 'has', 'downgraded', 'some', 'students', 'more', 'than', 'others', 'and', 'in', 'some', 'circumstances', 'in', 'more', 'than', 'one', 'subject', 'and', 'double', 'grades.']	negative
23	1.29514E+18	2020-08-16T23:21:23.000Z		33	{'neg': 0.0, 'neu': 1.0, 'pos': 0.0, 'compound': 0.0}	0	Neutral	['thread.', 'every', 'one', 'of', 'these', 'individual', 'stories', 'highlights', 'the', 'life-changing', 'nature', 'of', "ofqual's", 'shit-brained', 'algorithm', 'and', 'why', 'it', 'just', 'needs', 'to', 'be', 'junked.', '#honourtheoffer', '#alevelresults', '#examshambles', 'https://t.co/yq4qxdqzxl']	No emotion
24	1.29514E+18	2020-08-16T23:17:20.000Z		50	{'neg': 0.237, 'neu': 0.655, 'pos': 0.108, 'compound': -0.8834}	-0.8834	Negative	['i', 'am', 'both', 'angry', 'and', 'heartbroken.', 'as', 'a', 'comprehensive', 'school', 'kid', 'from', 'romford', 'who', 'got', 'the', 'grades', 'to', 'go', 'to', 'cambridge', 'i', 'am', 'heartbroken.', 'having', 'taught', 'a-level', 'chemistry', 'at', 'both', 'a', 'comprehensive', 'school', '&amp;', 'a', 'sixth', 'form', 'college', 'i', 'am', 'angry.', 'we', 'know', 'our', 'students', 'better'…	trust
25	1.29514E+18	2020-08-16T23:17:20.000Z		17	{'neg': 0.094, 'neu': 0.744, 'pos': 0.161, 'compound': 0.3291}	0.3291	Positive	['apparently', 'ofqual', 'are', 'now', 'unhappy', 'with', 'the', 'algorithm,', 'but', 'williamson', 'still', 'supports', 'it', '(according', 'to', 'bbc).', 'gosh.']	anger
26	1.29514E+18	2020-08-16T23:14:39.000Z		55	{'neg': 0.052, 'neu': 0.857, 'pos': 0.091, 'compound': 0.2771}	0.2771	Positive	['are', 'you', 'talking', 'about', 'mr', 'cummings...', 'his', 'finger', 'prints', 'are', 'all', 'over', 'this', 'mess', 'yet', 'he�s', 'nowhere', 'to', 'be', 'seen', 'just', 'imagine', 'what', 'sort', 'of', 'algorithm', 'the', 'man', 'behind', 'the', 'brexit', 'algorithm', 'and', 'devote', 'eugenics', 'fan', 'would', 'write', 'to', 'dish', 'out', 'a-levels?', 'few', 'would', 'go', 'to', 'the', '…	negative
27	1.29514E+18	2020-08-16T23:12:42.000Z		28	{'neg': 0.079, 'neu': 0.733, 'pos': 0.188, 'compound': 0.5719}	0.5719	Positive	['it', 'would', 'be', 'fascinating', 'to', 'know', 'what', 'ofqual', 'did', 'to', 'verify', 'their', '�algorithm�', 'even', 'a', 'basic', 'sanity', 'check', 'using', 'data', 'from', 'previous', 'years', 'would', 'have', 'highlighted', 'problems,', 'surely.']	positive
28	1.29514E+18	2020-08-16T23:09:58.000Z		26	{'neg': 0.0, 'neu': 0.767, 'pos': 0.233, 'compound': 0.7184}	0.7184	Positive	['with', 'ofqual', 'now', 'feeling', 'the', 'algorithm', 'is', 'untenable', ',', 'i', 'hope', 'mr', 'williamson', 'will', 'either', 'accept', 'cags', 'or', 'step', 'down', 'and', 'let', 'his', 'replacement', 'do', 'so.#examfiasco']	trust
29	1.29514E+18	2020-08-16T23:09:08.000Z		21	{'neg': 0.154, 'neu': 0.846, 'pos': 0.0, 'compound': -0.4767}	-0.4767	Negative	['the', 'creator', 'of', 'the', 'visualisation,', 'tom', 'haines,', 'discusses', 'the', 'flawed', 'maths', 'in', "'s", 'algorithm', 'in', 'this', 'blogpost', 'https://t.co/evuguo41pf']	No emotion
30	1.29514E+18	2020-08-16T23:08:21.000Z		44	{'neg': 0.151, 'neu': 0.797, 'pos': 0.052, 'compound': -0.6908}	-0.6908	Negative	['because', 'he', 'still', 'had', 'influence', 'and', 'power', 'over', "ofqual's", 'disastrous', 'algorithm', 'and', 'failed', 'to', 'exercise', 'it?', 'the', 'govt', 'have', 'the', 'power', 'to', 'sack', "ofqual's", 'board', 'or', 'chair', 'of', 'the', 'board.', 'it', 'looks', 'like', 'he', "didn't", 'even', 'ask', 'basic', 'questions', 'of', 'ofqual.']	negative
31	1.29514E+18	2020-08-16T23:07:29.000Z		44	{'neg': 0.051, 'neu': 0.836, 'pos': 0.113, 'compound': 0.4102}	0.4102	Positive	['i', 'apologise', 'for', 'not', 'clearly', 'understanding', 'analysis.', 'i', 'have', 'processed', 'hi', 'figures', 'through', 'the', 'algorithm', 'for', 'myself', 'and', 'i', 'can', 'now', 'understand', 'his', 'eloquent', 'explplanation', 'for', 'why', 'many', 'outstanding/good', 'ofsted', 'providers', 'are', 'reporting', 'a', 'decline', 'in', 'their', 'value', 'added', 'https://t.co/dr6igcixyn…	positive
32	1.29514E+18	2020-08-16T23:07:08.000Z		19	{'neg': 0.154, 'neu': 0.667, 'pos': 0.179, 'compound': 0.128}	0.128	Positive	['a', 'thread', 'that', 'encapsulates', 'how', 'awful', 'the', 'algorithm', 'used', 'to', 'award', 'a-level', 'grades', 'is.', 'https://t.co/p85bipfflx']	fear
33	1.29513E+18	2020-08-16T23:07:00.000Z		52	{'neg': 0.078, 'neu': 0.838, 'pos': 0.084, 'compound': 0.0772}	0.0772	Positive	['debunked', 'or', 'did', 'you', 'play', 'with', 'the', 'algorithm?', 'you', 'meddled', 'enough', 'with', 'the', 'lives', 'of', 'this', 'cohort', 'from', 'harder', 'sats', 'in', 'y6', 'to', 'being', 'the', 'first', 'full', 'year', 'of', '9-1', 'gcses.', 'no', 'modular', 'a', 'levels', 'either.', 'just', 'give', 'these', 'teens', 'what', 'they', 'have', 'earned', 'and', 'stop', 'wriggling', 'away'…	positive
34	1.29513E+18	2020-08-16T23:06:41.000Z		32	{'neg': 0.099, 'neu': 0.68, 'pos': 0.221, 'compound': 0.6486}	0.6486	Positive	['how', "'s", 'algorithm', 'generates', 'anomalously', 'bad', 'results,', 'including', 'spurious', '"u"', 'grades,', 'for', 'high-value-added', 'schools', 'is', 'brilliantly', 'illustrated', 'in', 'this', 'interactive', 'visualisation.', 'https://t.co/rqvjj205x4', '(hit', 'the', '"brilliant', 'school"', 'button)']	negative
35	1.29513E+18	2020-08-16T23:06:22.000Z		42	{'neg': 0.0, 'neu': 0.932, 'pos': 0.068, 'compound': 0.4588}	0.4588	Positive	['the', 'more', 'i', 'hear', 'about', 'ofqual', 'algorithm', 'and', '#alevelresults', 'it', 'generated', 'the', 'more', 'i', 'see', 'that', 'over', '60y', 'of', 'research', 'into', 'personality', 'and', 'individual', 'differences', 'and', '40y', 'of', 'dedicated', 'journal', 'had', '#noimpact', 'on', 'advisors', 'and', 'ministers', 'who', 'say', 'they', '�follow', 'science�.', '#pulltheother']	No emotion
36	1.29513E+18	2020-08-16T23:04:28.000Z		46	{'neg': 0.0, 'neu': 0.966, 'pos': 0.034, 'compound': 0.1406}	0.1406	Positive	['the', 'government', 'instructed', 'ofqual', 'to', "'fix'", 'the', 'results.', 'ofqual', 'have', 'distanced', 'themselves', 'from', 'the', 'algorithm,', 'they', 'know', 'it', "hasn't", 'worked.', 'only', 'the', 'government', 'can', 'change', 'this.', 'i', 'would', 'feel', 'just', 'as', 'strongly', 'whatever', 'people', 'were', 'in', 'power.', 'but', 'you', 'keep', 'believing', 'this', 'is', 'abo…	fear
37	1.29513E+18	2020-08-16T23:02:27.000Z		48	{'neg': 0.129, 'neu': 0.769, 'pos': 0.102, 'compound': -0.34}	-0.34	Negative	['ofqual', 'on', 'the', 'verge', 'of', 'capitulating,', 'by', 'reverting', 'to', "teachers'", 'centre-assessed', 'grades?', 'a', 'source:', '"there', 'is', 'a', 'significant', 'view', 'within', 'ofqual', 'that', 'there', 'is', 'no', 'way', 'forward."', '"pressing', 'ahead', 'with', 'the', 'plans', 'to', 'award', 'gcse', 'results', 'based', 'on', 'the', 'algorithm', 'would', 'be', '\'suicide\'."',…	positive
38	1.29513E+18	2020-08-16T22:59:51.000Z		20	{'neg': 0.214, 'neu': 0.786, 'pos': 0.0, 'compound': -0.5994}	-0.5994	Negative	['exactly.', 'kids', 'need', 'the', 'occupation.', 'universities', 'need', 'the', 'funding.', 'all', 'this', 'ofqual', 'narrow', 'focus', 'algorithm', 'nonsense', 'is', 'missing', 'the', 'point.']	positive
39	1.29513E+18	2020-08-16T22:57:21.000Z		47	{'neg': 0.177, 'neu': 0.823, 'pos': 0.0, 'compound': -0.8316}	-0.8316	Negative	['indeed', '-', 'the', 'whole', 'issue', 'appears', 'to', 'be', 'borne', 'from', 'a', 'terrible', 'misuse', 'of', 'statistics', 'and', 'judging', 'by', 'these', 'ofqual', 'quotes', 'they', 'don�t', 'seem', 'to', 'realise', 'that', 'this', 'is', 'the', 'problem,', 'eg', 'stating', 'that', '�it', 'is', '*politically*', 'unacceptable', 'to', 'continue', 'with', 'the', 'algorithm�', 'https://t.co/olg…	negative
40	1.29513E+18	2020-08-16T22:57:20.000Z		31	{'neg': 0.18, 'neu': 0.727, 'pos': 0.093, 'compound': -0.5423}	-0.5423	Negative	['then', 'how', 'come', 'none', 'of', 'the', 'downgrades', 'have', 'been', 'applied', 'to', 'private', 'schools', 'eg', 'eton', '-', 'strange', 'that.', 'it', 'may', 'be', 'ofqual�s', 'algorithm', 'but', 'who', 'approved', 'its', 'use', '-', 'the', 'scumbag', 'government']	fear
41	1.29513E+18	2020-08-16T22:53:48.000Z		37	{'neg': 0.251, 'neu': 0.749, 'pos': 0.0, 'compound': -0.8658}	-0.8658	Negative	['i', 'fear', 'there', 'is', 'going', 'to', 'be', 'a', 'time', 'when', 'we', 'say', '�remember', 'when', 'that', 'algorithm', 'dropped', 'a', 'few', 'marks', 'on', 'some', 'kids�', 'a-levels', 'and', 'we', 'all', 'lost', 'our', 'shit', 'over', 'it?', 'i', 'miss', 'those', 'days.�']	negative
42	1.29513E+18	2020-08-16T22:53:45.000Z		19	{'neg': 0.152, 'neu': 0.73, 'pos': 0.118, 'compound': -0.1513}	-0.1513	Negative	['we', 'will', 'almost', 'certainly', 'see', 'a', 'repeat', 'of', 'the', 'many', 'problems', 'seen', 'with', 'a-levels', 'https://t.co/vfeakx6fuh']	No emotion
43	1.29513E+18	2020-08-16T22:53:38.000Z		25	{'neg': 0.121, 'neu': 0.879, 'pos': 0.0, 'compound': -0.5106}	-0.5106	Negative	['the', 'failure', 'of', 'the', 'ofqual', 'algorithm', 'is', 'stark', 'because', 'it', 'affects', 'the', 'external', 'rather', 'the', 'internal.', 'what', 'is', 'the', 'word', 'of', 'the', 'opposite', 'of', 'autonomy?']	trust
44	1.29513E+18	2020-08-16T22:51:45.000Z		39	{'neg': 0.091, 'neu': 0.909, 'pos': 0.0, 'compound': -0.4939}	-0.4939	Negative	['ukgov', 'shameful', 'social', 'engineering:', 'concerned', 'teachers', 'may', 'inflate', 'a-level', 'grades', 'they', '-use', 'teacher', 'grades', 'for', 'wealthy/private', 'pupils', '-use', 'algorithm', 'designed', 'to', 'reduce', 'grades/avoid', 'grade', 'inflation', 'for', 'non-wealthy/state', 'school/6th', 'form', 'college', 'pupils', '#alevelresults', '#alevelprotests']	fear
45	1.29513E+18	2020-08-16T22:51:22.000Z		48	{'neg': 0.032, 'neu': 0.873, 'pos': 0.095, 'compound': 0.4939}	0.4939	Positive	['the', 'reporters', 'at', 'the', 'bbc', 'need', 'to', 'get', 'the', 'facts', 'straight,', 'ofqual', 'set', 'the', 'algorithm', 'for', 'the', 'tests', 'not', 'the', 'government,', 'more', 'a', 'levels', 'got', 'a', 'pass', 'this', 'year', 'than', 'previous,', 'there', 'are', 'always', 'students', 'thinking', 'that', 'done', 'better,', 'just', 'because', 'you', 'moan', "doesn't", 'mean', 'your', '…	fear
46	1.29513E+18	2020-08-16T22:51:22.000Z		48	{'neg': 0.032, 'neu': 0.873, 'pos': 0.095, 'compound': 0.4939}	0.4939	Positive	['the', 'reporters', 'at', 'the', 'bbc', 'need', 'to', 'get', 'the', 'facts', 'straight,', 'ofqual', 'set', 'the', 'algorithm', 'for', 'the', 'tests', 'not', 'the', 'government,', 'more', 'a', 'levels', 'got', 'a', 'pass', 'this', 'year', 'than', 'previous,', 'there', 'are', 'always', 'students', 'thinking', 'that', 'done', 'better,', 'just', 'because', 'you', 'moan', "doesn't", 'mean', 'your', '…	fear
47	1.29513E+18	2020-08-16T22:50:04.000Z		49	{'neg': 0.0, 'neu': 1.0, 'pos': 0.0, 'compound': 0.0}	0	Neutral	['classes', '&lt;5', 'based', 'only', 'on', 'cag.', 'classes', '5', 'to', '15', 'based', 'on', 'combination', 'of', 'cag', 'and', 'algorithm.', 'classes', '&gt;15', 'based', 'only', 'on', 'algorithm.', 'so', 'if', 'in', '5', 'to', '15', 'bracket', 'still', 'could', 'be', 'downgraded', 'but', 'not', 'to', 'same', 'extent', 'as', '&gt;15.', 'according', 'to', 'what', 'times', 'told.']	No emotion
48	1.29513E+18	2020-08-16T22:45:52.000Z		53	{'neg': 0.06, 'neu': 0.72, 'pos': 0.22, 'compound': 0.8088}	0.8088	Positive	['this', 'is', 'such', 'a', 'powerful', 'account', 'of', 'how', 'the', 'ofqual', 'algorithm', 'will', 'destroy', 'a', 'minority', 'group', 'of', 'students.', 'most', 'do', 'well', 'only', 'thro', 'amazing', 'support', 'of', 'schools,', 'parents&amp;', 'their', 'own', 'self', 'esteem', 'in', 'a', 'world', 'not', 'designed', 'to', '"include"', 'those', 'with', 'disabilities.', 'do', 'not', 'leave',…	trust
49	1.29513E+18	2020-08-16T22:44:43.000Z		40	{'neg': 0.058, 'neu': 0.827, 'pos': 0.115, 'compound': 0.3182}	0.3182	Positive	['please', 'read', 'this', 'thread', 'on', 'a', 'less', 'obvious', 'impact', 'of', 'the', 'ofqual', 'algorithm.', 'it', 'very', 'eloquently', 'describes', 'the', 'huge', 'impact', 'that', 'this', 'government�s', '(lack', 'of)', 'strategy', 'will', 'have', 'on', 'those', 'who', 'have', 'worked', 'the', 'hardest.', 'https://t.co/kz63c2wog3']	trust
50	1.29513E+18	2020-08-16T22:42:48.000Z		39	{'neg': 0.0, 'neu': 1.0, 'pos': 0.0, 'compound': 0.0}	0	Neutral	['tom,', 'why', "don't", 'you', 'get', 'someone', 'on', 'from', 'ofqual', 'to', 'take', 'calls', 'and', 'explain', 'how', 'on', 'earth', 'algorithm', 'can', 'possibly', 'convert', 'aaa', 'to', 'cde?', 'what', 'does', 'it', 'factor', 'aside', 'from', 'predicted', 'results', 'and', 'school', 'history?', 'behaviour', 'during', 'infancy?']	trust
51	1.29513E+18	2020-08-16T22:39:47.000Z		47	{'neg': 0.029, 'neu': 0.83, 'pos': 0.141, 'compound': 0.6597}	0.6597	Positive	['important', 'stories', 'which', 'must', 'be', 'heard.', 'i', 'know', 'how', 'hard', 'it', 'is', 'to', 'follow', 'your', 'dreams', 'when', 'what', 'you', 'aim', 'for', 'seems', 'unusual', 'to', 'your', 'school,', 'your', 'family', 'and', 'your', 'peers.', 'an', 'algorithm', 'just', 'sees', 'an', 'aberration', 'to', '�correct�.', '#alevelprotests', '#ofqual', 'please', 'sort,', 'https://t.co/dhna…	trust
52	1.29513E+18	2020-08-16T22:38:44.000Z		46	{'neg': 0.162, 'neu': 0.838, 'pos': 0.0, 'compound': -0.829}	-0.829	Negative	['the', 'gcse', 'results', 'by', 'ofqual', 'algorithm', 'using', 'ks2', 'data', 'as', 'input', 'is', 'really', 'taken', 'to', 'task', 'in', 'the', 'thread', 'rt�d', 'here.', 'am', 'so', 'angry', 'for', 'the', 'harm', 'this', 'tory', 'ukgovt', 'has', 'done', 'to', 'uk', 'a', 'level', '&amp;', 'gcse', 'students', 'this', 'year.', 'https://t.co/koa2zeghzs']	positive
53	1.29513E+18	2020-08-16T22:38:27.000Z		13	{'neg': 0.0, 'neu': 1.0, 'pos': 0.0, 'compound': 0.0}	0	Neutral	['ofqual', 'when', 'they', 'put', 'our', 'grades', 'into', 'the', 'algorithm:', 'https://t.co/ape5q7dqky']	No emotion
54	1.29513E+18	2020-08-16T22:38:21.000Z		40	{'neg': 0.149, 'neu': 0.698, 'pos': 0.153, 'compound': 0.0516}	0.0516	Positive	['top', 'figures', 'at', 'ofqual', 'want', 'the', 'government', 'to', 'u-turn', 'and', 'award', 'students', 'their', 'predicted', 'grades', '#alevels2020', '#alevels', '#gcses2020', '#gcses', '#exams', 'senior', 'tories', 'demand', 'that', 'gcses', 'be', 'postponed', 'from', 'as', 'the', 'algorithm', 'behind', 'them', 'is', '"flawed"', 'https://t.co/yifh7o4htv']	trust
55	1.29513E+18	2020-08-16T22:37:15.000Z		51	{'neg': 0.223, 'neu': 0.723, 'pos': 0.055, 'compound': -0.8225}	-0.8225	Negative	['it�s', 'not', 'an', 'algorithm', 'it�s', 'a', 'malgorithm', 'and', 'it�s', 'blighted', 'hundreds', 'of', 'thousands', 'of', 'young', 'english', 'lives.', 'as', 'if', 'they', 'didn�t', 'have', 'enough', 'problems', 'already.', 'it�s', 'shameful,', 'incompetent', 'and', 'incomprehensible', 'as', 'to', 'how', 'it', 'was', 'ever', 'approved.', 'don�t', 'repeat', 'your', 'mistake.', 'https://t.co/jl…	negative
56	1.29513E+18	2020-08-16T22:36:42.000Z		45	{'neg': 0.087, 'neu': 0.873, 'pos': 0.04, 'compound': -0.4588}	-0.4588	Negative	['a-level', 'algorithm', 'predicts', 'inaccurate', 'grades', 'at', 'least', 'a', 'third', 'of', 'the', 'time,', 'exam', 'regulator�s', 'own', 'analysis', 'reveals', '#alevels2020', '#alevels', '#exams', 'the', 'figures', 'come', 'amid', 'growing', 'anger', 'about', 'this', 'year�s', 'exam', 'results', 'which', 'were', 'largely', 'calculated', 'by', 'an', 'algorithm', 'https://t.co/rvmdtpxwtg']	negative
57	1.29513E+18	2020-08-16T22:36:42.000Z		45	{'neg': 0.087, 'neu': 0.873, 'pos': 0.04, 'compound': -0.4588}	-0.4588	Negative	['a-level', 'algorithm', 'predicts', 'inaccurate', 'grades', 'at', 'least', 'a', 'third', 'of', 'the', 'time,', 'exam', 'regulator�s', 'own', 'analysis', 'reveals', '#alevels2020', '#alevels', '#exams', 'the', 'figures', 'come', 'amid', 'growing', 'anger', 'about', 'this', 'year�s', 'exam', 'results', 'which', 'were', 'largely', 'calculated', 'by', 'an', 'algorithm', 'https://t.co/rvmdtpxwtg']	negative
58	1.29513E+18	2020-08-16T22:35:11.000Z		52	{'neg': 0.087, 'neu': 0.78, 'pos': 0.133, 'compound': 0.4106}	0.4106	Positive	['good', 'point.', 'this', 'is', 'such', 'a', 'mess', 'the', 'press', "can't", 'ignore', 'it', 'or', 'put', 'a', 'spin', 'on', 'it.', 'i', 'have', 'this', 'vision', 'of', 'williamson', 'running', 'around', 'in', 'the', 'back', 'offices', 'of', 'ofqual', 'pulling', 'his', 'hair', 'out', 'yelling', "'", "f*****ck!!'", 'while', 'they', 'desperately', 'try', 'to', 'rewrite', 'the', 'gsce', 'algorithm…	positive
59	1.29513E+18	2020-08-16T22:33:28.000Z		29	{'neg': 0.0, 'neu': 0.833, 'pos': 0.167, 'compound': 0.6124}	0.6124	Positive	['i', 'would', 'be', 'interested', 'in', 'your', 'solution,', 'given', 'that', 'the', 'school-awarded', 'grades', '(algorithm?)', 'appear', 'to', 'over-state', 'grades', 'while', 'the', 'ofqual', 'algorithm', 'goes', 'too', 'far', 'in', 'revising', 'grades.']	positive
60	1.29513E+18	2020-08-16T22:31:51.000Z		50	{'neg': 0.106, 'neu': 0.894, 'pos': 0.0, 'compound': -0.7476}	-0.7476	Negative	['probs', 'not', 'cos', 'my', 'country', 'has', 'fucked', 'everyone', 'in', 'a', 'levels', 'over.', 'and', 'downgraded', 'people�s', 'grades', 'based', 'on', 'a', 'postcode', 'lottery', 'and', 'an', 'algorithm', 'that', 'hasn�t', 'worked', 'and', 'there�s', 'blatant', 'classism', 'as', 'private', 'schools', 'haven�t', 'been', 'downgraded.', 'it�s', 'likely', 'the', 'same', 'will', 'happen', 'for'…	anticipation
61	1.29513E+18	2020-08-16T22:31:36.000Z		47	{'neg': 0.211, 'neu': 0.739, 'pos': 0.049, 'compound': -0.836}	-0.836	Negative	['amazing', 'screw-up', 'in', 'england', 'with', 'department', 'of', 'education', 'modifying', "teachers'", 'grades', 'on', 'national', 'exams', 'with', 'an', 'algorithm.', 'an', 'insane', 'on', 'its', 'face,', 'but', 'the', 'algorithm', 'itself', 'is', 'barking-dog', 'mad.', 'do', 'the', 'math:', 'why', "england's", 'a-level', 'grading', 'system', 'is', 'unfair', 'https://t.co/qhlatnf2r7']	anger
62	1.29513E+18	2020-08-16T22:31:10.000Z		47	{'neg': 0.092, 'neu': 0.862, 'pos': 0.046, 'compound': -0.3182}	-0.3182	Negative	['can', 'you', 'imagine', 'if', 'you', 'would', 'ever', 'have', 'had', 'a', 'career', 'in', 'law', 'if', 'a', 'flawed', 'algorithm', 'had', 'decided', 'your', 'a-levels?', 'please', 'demand', 'this', 'government', 'follows', 'the', 'lead', 'of', 'scotland', 'and', 'goes', 'on', 'teacher', 'assessments.', 'after', 'all,', 'you', 'have', 'had', '4', 'months', 'to', 'plan', 'for', 'this.']	positive
63	1.29513E+18	2020-08-16T22:29:54.000Z		49	{'neg': 0.055, 'neu': 0.879, 'pos': 0.066, 'compound': 0.1275}	0.1275	Positive	['prediction:', '&amp;', 'will', 'realise', 'that', 'they', "can't", 'use', 'the', 'dreaded', 'algorithm', 'for', 'gcses.', "they'll", 'use', 'centre', 'assessed', 'grades', 'instead.', 'not', 'to', 'do', 'the', 'same', 'for', 'a-levels', 'would', 'be', 'impossible', 'to', 'explain,', 'so', 'they', 'will', 'revert', 'to', 'cags.', 'the', 'difficult,', 'least-worst', 'option.', 'https://t.co/zxsok…	positive
64	1.29513E+18	2020-08-16T22:29:54.000Z		49	{'neg': 0.055, 'neu': 0.879, 'pos': 0.066, 'compound': 0.1275}	0.1275	Positive	['prediction:', '&amp;', 'will', 'realise', 'that', 'they', "can't", 'use', 'the', 'dreaded', 'algorithm', 'for', 'gcses.', "they'll", 'use', 'centre', 'assessed', 'grades', 'instead.', 'not', 'to', 'do', 'the', 'same', 'for', 'a-levels', 'would', 'be', 'impossible', 'to', 'explain,', 'so', 'they', 'will', 'revert', 'to', 'cags.', 'the', 'difficult,', 'least-worst', 'option.', 'https://t.co/zxsok…	positive
65	1.29513E+18	2020-08-16T22:29:50.000Z		27	{'neg': 0.09, 'neu': 0.742, 'pos': 0.168, 'compound': 0.2523}	0.2523	Positive	['shit', 'man.', 'i', 'just', 'thought', 'of', 'the', 'perfect,', '�who�s', 'behind', 'the', 'a-level', 'algorithm?', 'these', 'guys?�', 'joke...', 'but', 'four', 'days', 'too', 'late.', 'https://t.co/jiocpbnlry']	negative
66	1.29513E+18	2020-08-16T22:29:10.000Z		48	{'neg': 0.107, 'neu': 0.772, 'pos': 0.121, 'compound': 0.1889}	0.1889	Positive	['those', 'on', 'the', 'ofqual', 'board', 'who', 'are', 'concerned', 'that', 'the', 'downgrading', 'of', 'results', 'is', 'leading', 'to', 'a', 'loss', 'of', 'confidence', 'in', 'the', 'system', 'are', 'not', 'wrong!', 'ofqual', 'and', 'government', 'must', 'change', 'course', 'and', 'stick', 'with', 'centre', 'assessed', 'grades', 'rather', 'than', 'the', 'deeply', 'flawed', 'algorithm!', 'https…	fear
67	1.29513E+18	2020-08-16T22:28:31.000Z		25	{'neg': 0.119, 'neu': 0.881, 'pos': 0.0, 'compound': -0.4023}	-0.4023	Negative	['how', 'can', 'ofqual', 'defend', 'its', 'duty', 'to', 'produce', 'reliable', 'results', 'when', 'it�s', 'board', 'has', 'no', 'confidence', 'in', 'its', 'algorithm?', 'https://t.co/uinmf8dpis', '#examfiasco']	positive
68	1.29512E+18	2020-08-16T22:27:16.000Z		38	{'neg': 0.0, 'neu': 0.926, 'pos': 0.074, 'compound': 0.4019}	0.4019	Positive	['hopefully', 'common', 'sense', 'is', 'starting', 'to', 'break', 'out', 'in', 'with', 'some', 'of', 'its', 'senior', 'figures', 'allegedly', 'wanting', 'to', 'ditch', 'grades', 'generated', 'by', 'the', 'discriminatory', 'algorithm', '&amp;', 'replace', 'them', 'with', 'grades', 'assessed', 'by', 'schools', 'instead.', 'https://t.co/2vhmovm7s2']	surprise
69	1.29512E+18	2020-08-16T22:25:07.000Z		52	{'neg': 0.179, 'neu': 0.792, 'pos': 0.029, 'compound': -0.8705}	-0.8705	Negative	['i', 'feel', 'like', 'a', 'lot', 'of', 'political', 'decisions', 'sound', 'awful', 'on', 'the', 'face', 'of', 'it,', 'but', 'make', 'sense', 'the', 'more', 'you', 'read', 'about', 'them.', 'this', 'a-level', 'fiasco', 'is', 'the', 'opposite.', 'the', 'standardisation', 'process', 'seems', 'sensible', 'from', 'afar,', 'but', 'the', 'more', 'you', 'read', 'about', 'the', 'algorithm', 'the', 'worse…	negative
70	1.29512E+18	2020-08-16T22:23:21.000Z		33	{'neg': 0.0, 'neu': 0.866, 'pos': 0.134, 'compound': 0.5859}	0.5859	Positive	['when', 'we', 'have', 'a', 'prime', 'minister', 'who', 'believes', 'that', 'social', 'inequality', 'is', 'a', 'good', 'thing', '(and', 'said', 'so', 'live', 'on', 'national', 'tv)', 'why', 'should', 'we', 'be', 'surprised', 'at', 'the', 'a', 'level', 'algorithm', 'debacle?']	positive
71	1.29512E+18	2020-08-16T22:22:51.000Z		45	{'neg': 0.04, 'neu': 0.847, 'pos': 0.112, 'compound': 0.5267}	0.5267	Positive	['schools', 'were', 'put', 'in', 'a', 'position', 'that', 'if', 'a', 'subject', 'like', 'maths', 'had', 'say', '-', '15%', 'grade', '7�s', 'historically.', 'submitting', '25%', 'grade', '7�s', 'would', 'look', 'dodgy,', 'even', 'if', 'it', 'were', 'true.', 'so', 'some', 'dropped', 'the', 'grades.', 'they', 'just', 'did', 'ofqual�s', 'algorithm', 'for', 'them.']	trust
72	1.29512E+18	2020-08-16T22:22:28.000Z		46	{'neg': 0.044, 'neu': 0.884, 'pos': 0.072, 'compound': 0.0516}	0.0516	Positive	['�forced', 'to', 'compete', 'with', 'their', 'own', 'schoolmates,', 'within', 'each', 'subject,', 'for', 'the', 'limited', 'number', 'of', 'top', 'grades', 'available', '..by', 'the', 'algorithm...for', 'many', 'it', 'is', '...too', 'late', '...to', 'get', 'the', 'place', 'they', 'deserve', '...if...judged', 'on', 'their', 'own', 'performance,', 'not', 'others.�', 'atar?', 'https://t.co/6qdboarf…	negative
73	1.29512E+18	2020-08-16T22:20:32.000Z		17	{'neg': 0.0, 'neu': 0.874, 'pos': 0.126, 'compound': 0.3182}	0.3182	Positive	['where', 'may', 'we', 'find', 'details', 'of', 'the', 'design', 'criteria', 'etc', 'for', 'the', 'algorithm', 'you', 'have', 'used', 'please?']	No emotion
74	1.29512E+18	2020-08-16T22:19:55.000Z		27	{'neg': 0.29, 'neu': 0.649, 'pos': 0.061, 'compound': -0.8306}	-0.8306	Negative	["it's", 'been', 'so', 'many', 'days', 'since', 'your', 'disasterous,', 'badly', 'thought', 'out', 'and', 'fundamentally', 'unfair', 'algorithm', 'ruined', 'so', 'many', "kids'", 'chances.', 'any', 'update', 'on', 'how', 'to', 'appeal???']	negative
75	1.29512E+18	2020-08-16T22:19:43.000Z		14	{'neg': 0.301, 'neu': 0.561, 'pos': 0.138, 'compound': -0.4939}	-0.4939	Negative	['i', 'wish', 'i', 'could', 'blame', 'my', 'bad', 'a', 'levels', 'on', 'a', 'computer', 'algorithm.', '#alevelprotests']	anger
76	1.29512E+18	2020-08-16T22:18:56.000Z		14	{'neg': 0.0, 'neu': 1.0, 'pos': 0.0, 'compound': 0.0}	0	Neutral	['bbc', 'news', '-', 'why', 'did', 'the', 'a-level', 'algorithm', 'say', 'no?', 'https://t.co/pnb7ozdwni']	No emotion
77	1.29512E+18	2020-08-16T22:18:14.000Z		13	{'neg': 0.0, 'neu': 1.0, 'pos': 0.0, 'compound': 0.0}	0	Neutral	['how', 'did', "ofqual's", 'algorithm', 'perform', 'when', 'they', 'tested', 'it', 'on', 'previous', 'cohorts?']	No emotion
78	1.29512E+18	2020-08-16T22:16:12.000Z		28	{'neg': 0.155, 'neu': 0.845, 'pos': 0.0, 'compound': -0.6798}	-0.6798	Negative	["i'm", 'just', 'putting', 'it', 'out', 'there', 'but', 'only', 'someone', 'completely', 'incompetent', 'would', 'publish', 'gcse', 'results', 'based', 'on', 'a', 'similar', 'algorithm', 'to', 'the', 'one', 'used', 'for', 'a-levels.']	anger
79	1.29512E+18	2020-08-16T22:15:22.000Z		42	{'neg': 0.0, 'neu': 0.877, 'pos': 0.123, 'compound': 0.5994}	0.5994	Positive	['oxbridge', 'have', 'a', 'tonne', 'more', 'information', 'than', 'just', 'a-levels.', 'extra', 'exams,', 'work', 'submissions,', 'interviews.', 'if', 'someone', 'passed', 'through', 'all', 'that,', 'got', 'a', 'good', 'prediction', 'but', 'a', 'blundering', 'algorithm', 'marked', 'them', 'down,', "it's", 'only', 'fair', 'to', '#honourtheoffer.', 'https://t.co/tu7mxrtk18']	positive
80	1.29512E+18	2020-08-16T22:14:47.000Z		50	{'neg': 0.0, 'neu': 0.927, 'pos': 0.073, 'compound': 0.4215}	0.4215	Positive	['you', 'realise', 'that', 'gavin', 'williamson', 'has', 'admitted', 'that', 'the', 'same', 'algorithm', 'that', 'gave', 'year', '13s', 'their', 'final', 'a', 'level', 'grade', 'has', 'also', 'been', 'used', 'for', 'giving', 'year', '11s', 'their', 'final', 'gcse', 'grade.', 'furthermore,', 'the', 'fallout', 'from', 'this', 'is', 'going', 'to', 'affect', 'year', '10', 'and', '12', 'inevitably.', …	positive
81	1.29512E+18	2020-08-16T22:14:23.000Z		45	{'neg': 0.102, 'neu': 0.744, 'pos': 0.154, 'compound': 0.6003}	0.6003	Positive	['ditch', 'the', 'algorithm', 'and', 'listen', 'to', 'the', 'teachers', 'who', 'know', 'our', 'children', 'best.', 'their', 'evidence', 'for', 'cags', 'is', 'rigorous.', 'what', 'you', 'have', 'done', 'is', 'break', 'the', 'hearts', 'and', 'futures', 'of', 'so', 'many', 'students.', 'do', 'the', 'right', 'thing,', 'and', 'do', 'it', 'before', 'more', 'damage', 'is', 'done.']	negative
82	1.29512E+18	2020-08-16T22:13:59.000Z		33	{'neg': 0.0, 'neu': 0.834, 'pos': 0.166, 'compound': 0.7177}	0.7177	Positive	['#alevelresults', '#alevelprotests', 'nice', 'algorithm!', 'prince', 'charles', 'abc', 'trinity', 'cambridge', '(a*aa)', 'price', 'edward', 'cdd', 'jesus', 'oxford', '(aaa)', 'prince', 'william', 'abc', 'st', 'andrews', '(abb)', 'prince', 'harry', 'bd', 'sandhurst', 'apache', 'pilot', '(good', 'a', 'levels)', '(required)']	positive
83	1.29512E+18	2020-08-16T22:12:29.000Z		55	{'neg': 0.0, 'neu': 1.0, 'pos': 0.0, 'compound': 0.0}	0	Neutral	['i', 'became', 'a', 'private', 'student', 'in', 'march', 'since', 'i', 'felt', 'school', 'was', 'slowing', 'me', 'down,', 'i', 'feel', 'as', 'if', 'my', 'school', 'has', 'thrown', 'me', 'under', 'the', 'bus', 'and', 'given', 'me', 'throwaway', 'grades', 'since', 'it', 'won�t', 'affect', 'their', 'record,', 'so', 'my', 'cag', '%', 'the', 'algorithm', 'has', 'caused', 'me', 'to', 'get', 'u', 'u', …	trust
84	1.29512E+18	2020-08-16T22:11:53.000Z		46	{'neg': 0.053, 'neu': 0.826, 'pos': 0.121, 'compound': 0.4939}	0.4939	Positive	['tomorrow�s', 'telegraph:', '�a', 'source', 'familiar', 'with', 'the', 'split', 'within', 'ofqual', 'said:', '�i', 'font', 'think', 'it', 'was', 'understood', 'how', 'difficult', 'it', 'would', 'be', 'to', 'secure', 'public', 'confidence', 'in', 'grades', 'calculated', 'by', 'an', 'algorithm', 'rather', 'than', 'results', 'of', 'an', 'actual', 'exam', '...', '1/2', 'https://t.co/kcxlo19m8b']	positive
85	1.29512E+18	2020-08-16T22:11:44.000Z		36	{'neg': 0.086, 'neu': 0.914, 'pos': 0.0, 'compound': -0.4754}	-0.4754	Negative	['there', 'are', 'even', 'some', 'very', 'unhappy', 'etonians', 'who', 'were', 'dropped', 'two', 'grades.', 'even', 'ofqual', 'realise', 'defending', 'the', 'algorithm', 'is', 'now', 'untenable.time', 'for', 'gav', 'to', 'step', 'aside', 'and', 'let', 'our', 'children', 'out', 'of', 'limbo.#examfiasco', '#examshambles']	anger
86	1.29512E+18	2020-08-16T22:10:35.000Z		55	{'neg': 0.062, 'neu': 0.853, 'pos': 0.085, 'compound': 0.1027}	0.1027	Positive	["i'm", 'calling', '"cronies"', 'on', 'this', 'ofqual', 'said', 'in', 'april', 'they', 'hoped', 'to', 'get', 'results', 'out', 'early.', 'yet', 'it', 'looks', 'like', 'they', 'spent', 'a', 'couple', 'of', 'weeks', 'on', 'a', 'crude', 'algorithm', 'not', '3', 'months.', 'was', 'it', 'initially', 'outsourced', 'to', 'a', 'mate', 'of', 'cummings,', 'then', 'had', 'to', 'get', 'someone', 'else', 'to'…	positive
87	1.29512E+18	2020-08-16T22:10:03.000Z		32	{'neg': 0.0, 'neu': 1.0, 'pos': 0.0, 'compound': 0.0}	0	Neutral	['the', "tories'", 'exams', 'algorithm', 'is', 'to', 'set', '97%', 'of', 'gcse', 'results', 'at', 'least', '4.6', 'million', 'will', 'not', 'reflect', 'teachers�', 'grades,', 'as', 'ofqual', 'suspends', 'a-level', 'appeals', 'policy', 'https://t.co/2ge02rzomc']	trust
88	1.29512E+18	2020-08-16T22:10:03.000Z		32	{'neg': 0.0, 'neu': 1.0, 'pos': 0.0, 'compound': 0.0}	0	Neutral	['the', "tories'", 'exams', 'algorithm', 'is', 'to', 'set', '97%', 'of', 'gcse', 'results', 'at', 'least', '4.6', 'million', 'will', 'not', 'reflect', 'teachers�', 'grades,', 'as', 'ofqual', 'suspends', 'a-level', 'appeals', 'policy', 'https://t.co/2ge02rzomc']	trust
89	1.29512E+18	2020-08-16T22:10:02.000Z		42	{'neg': 0.033, 'neu': 0.755, 'pos': 0.212, 'compound': 0.8222}	0.8222	Positive	['ofqual', 'board', 'split,', 'with', 'some', 'seeing', 'scottish-style', 'u-turn', 'as', 'now', 'the', 'least', 'worst', 'option.', '"i', "don't", 'think', 'it', 'was', 'understood', 'how', 'hard', 'it', 'would', 'be', 'to', 'secure', 'public', 'confidence', 'in', 'grades', 'calculated', 'by', 'an', 'algorithm"', 'https://t.co/iif0mu6d87']	positive
90	1.29512E+18	2020-08-16T22:08:58.000Z		44	{'neg': 0.121, 'neu': 0.731, 'pos': 0.148, 'compound': 0.5321}	0.5321	Positive	['we', 'need', 'to', 'ditch', 'the', 'ridiculous', 'algorithm', 'driven', '#ofqual', 'grades', 'and', 'revert', 'to', 'those', 'who', 'know', 'their', 'students', 'best.', 'the', 'teachers', 'who', 'have', 'worked', 'so', 'hard', 'and', 'kept', 'a', 'rigorous', 'paper', 'trail', 'for', 'all', 'their', 'precious', 'students', 'need', 'to', 'be', 'heard.', '#alevelresults', '#alevelresults2020', '#…	negative
91	1.29512E+18	2020-08-16T22:08:54.000Z		43	{'neg': 0.119, 'neu': 0.686, 'pos': 0.195, 'compound': 0.4186}	0.4186	Positive	['and', 'why', 'aren�t', 'ofqual', 'sharing', 'the', 'algorithm', 'that', 'created', 'this', 'injustice?', 'bit', 'of', 'an', 'ironic', 'twitter', 'handle', 'for', 'the', 'head', 'of', 'an', 'organisation', 'that', 'won�t', 'share', 'their', 'algorithm', 'that', 'is', 'having', 'such', 'a', 'huge', 'impact', 'on', 'people�s', 'lives', 'no?', '#alevelresults']	anger
92	1.29512E+18	2020-08-16T22:08:03.000Z		34	{'neg': 0.088, 'neu': 0.912, 'pos': 0.0, 'compound': -0.4588}	-0.4588	Negative	['�we', 'are', 'in', 'a', 'position', 'where', 'it', 'is', 'politically', 'unacceptable', 'to', 'continue', 'with', 'the', '#algorithm', '�', 'this', 'is', 'the', 'view', 'of', 'some', 'people', 'on', 'the', 'board,�', 'one', 'source', 'told', 'the', 'newspaper', 'https://t.co/6cwfjav7a1']	anticipation
93	1.29512E+18	2020-08-16T22:06:12.000Z		17	{'neg': 0.0, 'neu': 0.667, 'pos': 0.333, 'compound': 0.7906}	0.7906	Positive	['tbf', 'i', 'don�t', 'have', 'great', 'predictive', 'track', 'record.', 'maybe', 'a', 'tad', 'better', 'than', 'an', 'ofqual', 'algorithm.']	anticipation
94	1.29512E+18	2020-08-16T22:05:05.000Z		33	{'neg': 0.0, 'neu': 0.854, 'pos': 0.146, 'compound': 0.6249}	0.6249	Positive	['�deploy', 'at', 'speed,', 'repent', 'at', 'leisure.�', 'great', 'thread', 'by', 'rachel', 'coldicutt', 'on', 'a-level', 'algorithm,', 'h/t', 'to', 'david', 'allen', 'green', 'for', 'retweeting', '&amp;', 'unrolled', 'https://t.co/dylaovyprn', 'https://t.co/obxfdxxqov']	positive
95	1.29512E+18	2020-08-16T22:03:27.000Z		35	{'neg': 0.178, 'neu': 0.822, 'pos': 0.0, 'compound': -0.7574}	-0.7574	Negative	['students', 'from', 'disadvantaged', 'areas', 'suffer', 'most', 'after', 'ofqual', 'writes', 'an', 'algorithm', 'to', 'determine', 'grades', 'that', 'takes', 'postcode', 'into', 'account.', 'the', 'circumstances', 'of', 'my', 'childhood', '(single', 'parent)', 'did', 'not', 'determine', 'my', 'grades!', 'https://t.co/wbayy1qsal']	trust
96	1.29512E+18	2020-08-16T22:03:11.000Z		37	{'neg': 0.192, 'neu': 0.697, 'pos': 0.111, 'compound': -0.5346}	-0.5346	Negative	['i', 'appreciate', 'your', 'decision', 'to', 'advocate', 'for', 'students', 'in', 'ni', 'affected', 'by', 'the', 'a/level/algorithm', 'shitshow,', 'but', 'please,', 'not', 'with', 'nolan.', 'he', 'is', 'a', 'shock', 'jock', 'of', 'enormous', 'hubris', 'who', 'works', 'daily', 'to', 'provoke', '&amp;', 'divide.']	fear
97	1.29512E+18	2020-08-16T22:02:30.000Z		25	{'neg': 0.0, 'neu': 1.0, 'pos': 0.0, 'compound': 0.0}	0	Neutral	['the', 'more', 'people', 'infer', 'about', 'the', 'way', 'the', '#ofqual', 'algorithm', 'works,', 'the', 'more', 'it', 'becomes', 'necessary', 'for', 'them', 'to', 'publish', 'it,', 'both', 'code', 'and', 'design.']	No emotion
98	1.29512E+18	2020-08-16T22:01:02.000Z		46	{'neg': 0.239, 'neu': 0.694, 'pos': 0.067, 'compound': -0.836}	-0.836	Negative	['there', 'needs', 'to', 'be', 'a', "'stop'", '....gcse', 'grades', 'should', 'not', 'be', 'released', 'due', 'to', 'unfairness', 'inbuilt', 'in', 'algorithm.', 'it', 'will', 'mean', 'a', 'delay', 'to', 'year', '12', 'etc.', 'entries', 'but', 'kids', 'have', 'had', 'enough', 'trauma', 'inflicted', 'by', 'elected', 'adults.', 'sadly,', 'this', 'could', 'have', 'been', 'avoided.', 'many', 'thanks']	negative
99	1.29512E+18	2020-08-16T22:00:28.000Z		19	{'neg': 0.257, 'neu': 0.495, 'pos': 0.248, 'compound': -0.0516}	-0.0516	Negative	['this.', 'young', 'people�s', 'lives,', 'hopes', '&amp;', 'dreams', 'are', 'being', 'destroyed', 'by', 'the', 'ridiculous', 'algorithm.', 'https://t.co/wmis2citnp']	anger
100	1.29512E+18	2020-08-16T22:00:11.000Z		48	{'neg': 0.142, 'neu': 0.744, 'pos': 0.114, 'compound': -0.1531}	-0.1531	Negative	['i', 'think', 'the', 'government', 'got', 'the', 'a', 'levels', 'thing', 'wrong.', 'because', 'they', 'are', 'incompetent.', 'to', 'suggest', 'that', 'dominic', 'cummins', 'sat', 'down', 'and', 'designed', 'an', 'algorithm', 'to', 'deliberately', 'do', 'this', 'as', 'part', 'of', 'a', 'master', 'plan', 'to', 'rule', 'the', 'world', 'makes', 'me', 'laugh', 'so', 'much', 'my', 'scrotum', 'aches.',…	negative
101	1.29512E+18	2020-08-16T21:59:37.000Z		24	{'neg': 0.0, 'neu': 0.909, 'pos': 0.091, 'compound': 0.3182}	0.3182	Positive	['there', 'is', 'a', 'fair', 'amount', 'of', 'evidence', 'that', 'they', 'have', 'been', 'involved', 'with', 'the', 'algorithm', 'and', 'the', 'chair', 'of', 'ofqual', 'is', 'a', 'tory', 'placeman.']	positive
102	1.29512E+18	2020-08-16T21:59:24.000Z		47	{'neg': 0.116, 'neu': 0.884, 'pos': 0.0, 'compound': -0.6249}	-0.6249	Negative	['#alevelresults', '#gcses', 'the', 'n', 'e', 'u�s', 'mary', 'bousted', '�the', 'only', 'thing', 'left�', 'for', 'the', 'ministers', 'to', 'do', 'was', 'to', 'abandon', 'the', 'algorithm', 'and', 'replace', 'downgraded', 'marks', 'with', 'teacher', 'assessed', 'grades', 'pressure', 'grows', 'on', 'williamson', 'to', 'u-turn', 'on', 'a-level', 'grading', 'system', 'https://t.co/ucsyn2azgv']	trust
103	1.29512E+18	2020-08-16T21:59:24.000Z		47	{'neg': 0.116, 'neu': 0.884, 'pos': 0.0, 'compound': -0.6249}	-0.6249	Negative	['#alevelresults', '#gcses', 'the', 'n', 'e', 'u�s', 'mary', 'bousted', '�the', 'only', 'thing', 'left�', 'for', 'the', 'ministers', 'to', 'do', 'was', 'to', 'abandon', 'the', 'algorithm', 'and', 'replace', 'downgraded', 'marks', 'with', 'teacher', 'assessed', 'grades', 'pressure', 'grows', 'on', 'williamson', 'to', 'u-turn', 'on', 'a-level', 'grading', 'system', 'https://t.co/ucsyn2azgv']	trust
104	1.29512E+18	2020-08-16T21:59:24.000Z		47	{'neg': 0.116, 'neu': 0.884, 'pos': 0.0, 'compound': -0.6249}	-0.6249	Negative	['#alevelresults', '#gcses', 'the', 'n', 'e', 'u�s', 'mary', 'bousted', '�the', 'only', 'thing', 'left�', 'for', 'the', 'ministers', 'to', 'do', 'was', 'to', 'abandon', 'the', 'algorithm', 'and', 'replace', 'downgraded', 'marks', 'with', 'teacher', 'assessed', 'grades', 'pressure', 'grows', 'on', 'williamson', 'to', 'u-turn', 'on', 'a-level', 'grading', 'system', 'https://t.co/ucsyn2azgv']	trust
105	1.29512E+18	2020-08-16T21:58:41.000Z		46	{'neg': 0.078, 'neu': 0.845, 'pos': 0.077, 'compound': -0.4689}	-0.4689	Negative	['i', 'keep', 'finding', 'new', 'things', 'to', 'be', 'furious', 'about', 'with', 'the', 'a', 'levels.', 'the', 'biggest', 'thing?', 'a', 'lot', 'of', 'parents', 'have', 'moved', 'on.', 'because', 'their', 'kids', "weren't", 'affected.', '***', 'this', 'matters', '***', 'read', 'the', 'letters', 'here', 'to', 'see', 'why', 'it', 'matters.', 'get', 'involved.', 'https://t.co/dadcrjseoe']	anger
106	1.29512E+18	2020-08-16T21:57:57.000Z		12	{'neg': 0.0, 'neu': 0.678, 'pos': 0.322, 'compound': 0.5859}	0.5859	Positive	['#ofqual', '#alevel', '#algorithm', 'debacle:', 'some', 'amazing', 'examples', 'here.', 'https://t.co/msueh0hvxm']	fear
107	1.29512E+18	2020-08-16T21:57:16.000Z		38	{'neg': 0.092, 'neu': 0.793, 'pos': 0.115, 'compound': 0.2263}	0.2263	Positive	['for', 'all', 'you', 'pupils,', 'parents', 'and', 'those', 'affected', 'by', 'the', 'discriminatory', 'goverment', 'algorithm', 'in', 'this', 'years', 'a', 'levels', 'and', 'probably', 'gcses', 'please', 'join', 'the', 'protest', 'and', 'make', 'yourself', 'heard', '#gcses2020', '#alevels2020', '#resignwilliamson', '#bristol', '#southwest', 'https://t.co/ljrbrmnnnm']	positive
108	1.29512E+18	2020-08-16T21:55:37.000Z		46	{'neg': 0.164, 'neu': 0.769, 'pos': 0.068, 'compound': -0.6416}	-0.6416	Negative	['the', 'point', 'being,', 'civil', 'servants', '(teachers)', 'have', 'been', 'moderated', 'by', 'another', 'set', 'of', 'civil', 'servants', '(ofqual).', 'teachers', 'got', 'far', 'too', 'many', 'estimates', 'wrong', 'and', 'the', 'algorithm', 'wasn�t', 'perfect.', 'either', 'way,', 'no', 'tory', 'policy,', 'just', 'civil', 'servants', 'doing', 'their', 'jobs', 'badly.', 'you', 'think', 'gavin',…	positive
109	1.29512E+18	2020-08-16T21:52:30.000Z		48	{'neg': 0.076, 'neu': 0.852, 'pos': 0.072, 'compound': -0.0516}	-0.0516	Negative	['...sources', 'have', 'told', 'the', 'telegraph', 'that', 'a', 'split', 'within', 'ofqual�s', 'board', 'has', 'emerged,whereby', 'some', 'members', 'believe', 'that', 'the', 'algorithm', 'has', 'led', 'to', 'a�hemorrhaging"of', 'public', 'trust', 'in', 'qualifications', '&amp;', 'that', 'performing', 'a', 'u-turn,as', 'the', 'scottish', 'government', 'has', 'done,is', 'the', '�least', 'bad', 'op…	negative
110	1.29512E+18	2020-08-16T21:51:35.000Z		37	{'neg': 0.073, 'neu': 0.758, 'pos': 0.168, 'compound': 0.5982}	0.5982	Positive	['well', 'done', ',you�ve', 'highlighted', 'the', 'fundamental', 'flaws', 'in', 'this', '�algorithm�', 'based', 'grading.', 'it�s', 'utter', 'nonsense!', 'know', 'it,', 'knows', 'it', '+even', 'can', 'probably', 'see', 'that', 'we�ve', 'just', 'witnessed', 'the', 'greatest', 'single', 'act', 'of', '#levellingdown', 'ever!']	trust
111	1.29512E+18	2020-08-16T21:49:13.000Z		51	{'neg': 0.172, 'neu': 0.72, 'pos': 0.107, 'compound': -0.4393}	-0.4393	Negative	['it�s', 'a', 'national', 'disgrace.', 'if', 'this', 'government', 'could', 'not', 'excel', 'itself', 'more', 'on', 'being', 'shite,', 'well', 'i', 'believe', 'they', 'have', 'done', 'so', 'on', 'this', 'algorithm', 'bollocks', 'on', 'the', 'a-level', 'results.', 'boris', 'et', 'al', 'just', 'broke', 'the', 'hearts', 'of', 'the', 'young', 'voters.', 'they', 'will', 'never', 'forgive', 'him', 'or'…	negative
112	1.29512E+18	2020-08-16T21:49:10.000Z		53	{'neg': 0.222, 'neu': 0.778, 'pos': 0.0, 'compound': -0.9161}	-0.9161	Negative	['cummings', '&amp;', 'raped', 'education', 'system', 'in', '2010-2012', 'when', 'in', 'charge.', 'now', 'the', 'same', 'two', 'are', 'raping', 'the', 'country', 'and', 'killing', 'folk.', 'they', 'smirk', 'at', 'us', 'because', 'they', 'think', 'we', 'cannot', 'get', 'to', 'them.', 'but', 'we', 'will.', 'and', 'any', 'jury', 'will', 'convict', 'them', 'after', 'their', 'a', 'level', 'algorithm',…	negative
113	1.29511E+18	2020-08-16T21:47:28.000Z		44	{'neg': 0.157, 'neu': 0.843, 'pos': 0.0, 'compound': -0.7269}	-0.7269	Negative	['so', 'the', 'reason', 'ofqual', 'pulled', 'their', 'own', 'appeals', 'guidance', 'is', 'because', 'when', 'they', 'worked', 'out', 'their', 'appeals', 'process,', 'they', 'had', 'actually', 'contradicted', 'williamson�s', 'triple', 'lock.', 'the', 'scenario', 'was', 'that', 'if', 'the', 'mock', 'grade&gt;algorithm', 'that', 'triggers', 'the', 'process.', 'but', 'the', 'problem', 'was...']	positive
114	1.29511E+18	2020-08-16T21:47:23.000Z		44	{'neg': 0.157, 'neu': 0.658, 'pos': 0.186, 'compound': 0.1263}	0.1263	Positive	['the', 'most', 'important', 'thing', 'about', 'a', 'levels', 'is', 'it', 'allows', 'you', 'through', 'education', 'to', 'remove', 'impact', 'of', 'social', 'mobility', 'and', 'allow', 'for', 'talent', 'and', 'hard', 'work', 'to', 'progress.', 'this', 'algorithm', 'has', 'deliberately', 'been', 'designed', 'to', 'kill', 'this', 'and', 'it', 'stinks.', 'https://t.co/zzvvf0jhxx']	positive
115	1.29511E+18	2020-08-16T21:46:15.000Z		56	{'neg': 0.087, 'neu': 0.822, 'pos': 0.091, 'compound': 0.067}	0.067	Positive	['these', 'stories', 'are', 'awful.', 'in', 'all', 'honesty,', 'if', 'the', 'algorithm', 'that', 'has', 'been', 'applied', 'had', 'been', 'in', 'force', 'when', 'i', 'did', 'a-levels,', 'no', 'chance', 'i�d', 'have', 'got', 'what', 'i', 'did', '(which', 'were', 'average)', 'and', 'who', 'knows', 'where', 'i�d', 'be', 'now.', 'these', 'are', 'people�s', 'lives', 'you', 'are', 'playing', 'with', 'h…	fear
116	1.29511E+18	2020-08-16T21:45:38.000Z		44	{'neg': 0.049, 'neu': 0.892, 'pos': 0.059, 'compound': 0.128}	0.128	Positive	['if', 'this', 'true', 'about', 'algorithm', 'needing', 'to', '�give�', 'a', '�u�', 'if', 'there', 'was', 'a', '�u�', 'in', 'the', 'recent', 'past', 'then', 'the', 'algorithm', 'really', 'has', 'been', 'written', 'with', 'minimal', 'rigor', 'or', 'critical', 'thinking', 'about', 'its', 'impact', 'on', 'individuals.', 'i', 'think', 'time', 'for', 'full', 'algorithm', 'transparency']	positive
117	1.29511E+18	2020-08-16T21:45:24.000Z		26	{'neg': 0.0, 'neu': 1.0, 'pos': 0.0, 'compound': 0.0}	0	Neutral	['97%', 'of', 'the', 'gcse', 'results', 'are', 'being', 'decided', 'by', 'the', 'same', 'algorithm', 'as', 'the', 'a', 'levels', 'so', 'it�s', 'likely', 'it�ll', 'happen', 'to', 'me', 'too????']	anticipation
118	1.29511E+18	2020-08-16T21:44:36.000Z		38	{'neg': 0.38, 'neu': 0.62, 'pos': 0.0, 'compound': -0.9501}	-0.9501	Negative	['rotten', 'dilemma', 'is', 'right', 'and', 'the', 'palpable', 'sense', 'of', 'injustice', 'is', 'summed', 'up', 'in', 'the', 'second', 'letter', 'here', 'of', 'a', 'daughter', 'who', 'feels', 'her', 'future', 'has', 'been', 'destroyed', 'by', 'a', 'cruel', '(and', 'biased)', 'algorithm', 'https://t.co/51gtqyzn1c']	negative
119	1.29511E+18	2020-08-16T21:44:04.000Z		43	{'neg': 0.104, 'neu': 0.896, 'pos': 0.0, 'compound': -0.4871}	-0.4871	Negative	["i'm", 'a', 'bit', 'confused.', "isn't", 'education', 'in', 'wales', 'devolved', 'to', 'the', 'welsh', 'government', 'which', 'is', 'a', 'labour', 'led', 'government', 'who', 'have', 'lowered', 'a', 'higher', 'percentage', 'of', 'a-level', 'results', 'than', 'in', 'england', 'using', 'a', 'similar', 'algorithm', '??', '#dreadinggcseresults', 'https://t.co/z7velagtiv']	fear
120	1.29511E+18	2020-08-16T21:43:40.000Z		24	{'neg': 0.191, 'neu': 0.809, 'pos': 0.0, 'compound': -0.5423}	-0.5423	Negative	['to', 'deflect', 'from', 'a', 'levels', 'results', 'brexit', 'government', 'fiasco,', 'brexit', 'algorithm', 'also', 'known', 'as', 'leave', 'eu', 'is', 'again', 'scapegoating', 'refugees.', 'https://t.co/0d1gg62n9j']	negative
121	1.29511E+18	2020-08-16T21:42:13.000Z		49	{'neg': 0.146, 'neu': 0.811, 'pos': 0.043, 'compound': -0.7339}	-0.7339	Negative	['here', 'we', 'go', 'again!', 'lefty', 'remainer', 'civil', 'servants', 'of', 'ofqual', 'creating', 'chaos', 'and', 'tory', 'government', 'getting', 'blamed.', 'it', "wasn't", 'boris', 'or', 'matt', 'counting', 'the', 'plastic', 'gloves', 'singly', 'and', 'it', "wasn't", 'boris', 'or', 'gavin', 'who', 'devised', 'algorithm.', 'ofqual', 'pulled', 'appeal', 'procedure', 'without', 'telling', 'gove…	fear
122	1.29511E+18	2020-08-16T21:41:51.000Z		44	{'neg': 0.133, 'neu': 0.772, 'pos': 0.095, 'compound': -0.4201}	-0.4201	Negative	['slightly', 'surprised', 'that', 'after', 'all', 'the', 'wrong', 'doing', 'and', 'mistreating', 'of', 'those', 'taking', 'their', 'a�levels', 'this', 'year', 'you', 'find', 'this', 'the', 'comment', 'to', 'retweet.', 'hoping', 'you', 'never', 'find', 'yourself', 'on', 'the', 'wrong', 'side', 'of', 'an', 'algorithm', 'or', 'a', 'postcode.', 'https://t.co/hlne6oxinv']	negative
123	1.29511E+18	2020-08-16T21:41:07.000Z		47	{'neg': 0.047, 'neu': 0.857, 'pos': 0.097, 'compound': 0.3736}	0.3736	Positive	['not', 'familiar', 'with', '?', 'did', 'they', 'make', 'the', 'algorithm', 'or', 'was', 'it', 'the', 'government', 'who', 'created', 'the', 'algorithm', 'for', 'to', 'use?', 'if', 'not,', 'how', 'is', 'the', 'government', 'to', 'blame', 'for', 'a', 'malfunctioning', 'algorithm', 'created', 'by', 'an', 'education', 'marking', 'board?', '&amp;', 'why', 'didn�t', 'they', 'just', 'use', 'predicted',…	negative
124	1.29511E+18	2020-08-16T21:40:40.000Z		34	{'neg': 0.0, 'neu': 0.908, 'pos': 0.092, 'compound': 0.5171}	0.5171	Positive	['the', 'cuddly,', 'helpful', 'tory', 'are', 'thinking', 'of', 'replacing', 'with', 'something', 'else,', 'just', 'while', "it's", 'quite', 'busy.', 'maybe', 'instead,', 'they', 'could', 'think', 'of', 'replacing', '?', 'perhaps', 'with', 'an', 'algorithm?', 'which', 'students', 'could', 'write?', '#alevelresults', '#alevels2020']	trust
125	1.29511E+18	2020-08-16T21:40:05.000Z		45	{'neg': 0.162, 'neu': 0.769, 'pos': 0.069, 'compound': -0.7003}	-0.7003	Negative	['like', '2020', 'hit', 'less', 'than', 'a', 'month', 'after', 'the', 'election', 'and', 'then', 'australia', 'was', 'on', 'fire', 'and', 'then', 'there', 'was', 'a', 'pandemic', 'and', 'black', 'lives', 'matter', 'and', 'rampant', 'transphobia', 'and', 'a', 'recession', 'and', 'now', 'a', 'whole', 'generation', 'have', 'been', 'screwed', 'by', 'an', 'a', 'level', 'algorithm']	negative
126	1.29511E+18	2020-08-16T21:39:13.000Z		54	{'neg': 0.094, 'neu': 0.827, 'pos': 0.079, 'compound': -0.2003}	-0.2003	Negative	['we', 'are', 'holding', 'a', 'demo!', 'are', 'you', 'angry', 'about', 'how', 'the', 'government', 'has', 'handled', 'the', 'a-levels', 'and', 'gcse', 'grades?', 'well', 'we', 'are', 'too,', 'join', 'us', 'in', 'parliament', 'square', 'at', '1pm', 'this', 'wednesday', 'to', 'demand', 'the', 'government', 'reels', 'in', 'the', 'a-level', 'results', 'and', 'immediately', 'changes', 'the', 'algorith…	negative
127	1.29511E+18	2020-08-16T21:39:13.000Z		54	{'neg': 0.094, 'neu': 0.827, 'pos': 0.079, 'compound': -0.2003}	-0.2003	Negative	['we', 'are', 'holding', 'a', 'demo!', 'are', 'you', 'angry', 'about', 'how', 'the', 'government', 'has', 'handled', 'the', 'a-levels', 'and', 'gcse', 'grades?', 'well', 'we', 'are', 'too,', 'join', 'us', 'in', 'parliament', 'square', 'at', '1pm', 'this', 'wednesday', 'to', 'demand', 'the', 'government', 'reels', 'in', 'the', 'a-level', 'results', 'and', 'immediately', 'changes', 'the', 'algorith…	negative
128	1.29511E+18	2020-08-16T21:38:46.000Z		31	{'neg': 0.165, 'neu': 0.835, 'pos': 0.0, 'compound': -0.5504}	-0.5504	Negative	['i', 'feel', 'almost', 'sorry', 'for', 'the', 'eminent', 'advisors', 'to', 'but', 'they', 'must', 'take', 'responsibility', 'for', 'unleashing', 'an', 'algorithm', 'that', 'has', 'produced', 'obvious', 'nonsense', 'https://t.co/isuk39bth6', 'https://t.co/ofmpsqdqz4']	positive
129	1.29511E+18	2020-08-16T21:36:25.000Z		51	{'neg': 0.086, 'neu': 0.914, 'pos': 0.0, 'compound': -0.5719}	-0.5719	Negative	['when', 'you', 'simply', '"make', '$hit', 'up"', '(the', 'algorithm)', 'and', 'it', 'turns', 'out', 'to', 'be', '"made', 'up', '$hit"', 'that', 'makes', 'no', 'sense', 'to', 'anyone', '-', 'finding', 'anything', 'to', 'make', 'sense', 'out', 'of', 'the', 'mess', 'the', '"made', 'up', '$hit"', 'has', 'caused', 'is', 'beyond', 'the', 'capability', 'those', '"making', 'up', 'the', '$hit"', 'in', 't…	negative
130	1.29511E+18	2020-08-16T21:36:09.000Z		51	{'neg': 0.15, 'neu': 0.806, 'pos': 0.044, 'compound': -0.7245}	-0.7245	Negative	['i', 'don�t', 'think', 'gavin', 'or', 'anyone', 'who', 'supports', 'the', 'use', 'of', 'the', 'stupid', 'algorithm', 'understands', 'how', 'much', 'work', 'goes', 'into', 'a', 'levels', 'the', 'moebey', 'spent', 'the', 'hours', 'and', 'hours', 'and', 'hours', 'of', 'time', 'you', 'spend', 'working', 'really', 'really', 'hard', 'to', 'get', 'grades', 'they', 'deserve', 'to', 'have', 'them', 'stol…	negative
131	1.29511E+18	2020-08-16T21:35:13.000Z		15	{'neg': 0.0, 'neu': 0.759, 'pos': 0.241, 'compound': 0.4215}	0.4215	Positive	['looks', 'like', 'ofqual', 'want', 'their', 'own', 'algorithm', 'overturned', 'so', 'what�s', 'the', 'dfe', 'waiting', 'for..?']	No emotion
132	1.29511E+18	2020-08-16T21:34:18.000Z		50	{'neg': 0.096, 'neu': 0.815, 'pos': 0.089, 'compound': -0.1027}	-0.1027	Negative	['#alevelresults', 'algorithm', 'surely', 'fundamentally', 'flawed.', 'a', 'class', 'with', '2.3%', 'chance', 'of', 'a', 'u', 'and', 'no', 'recent', 'history', 'of', 'u', 'means', 'bottom', 'ranked', 'student', 'had', 'to', 'get', 'u,', 'even', 'if', 'estimated', 'c', 'and', 'if', 'they', 'sat', 'exam', 'would', 'likely', 'have', 'got', 'a', 'c.', 'ofqual', 'turned', 'down', 'expert', 'advice', '…	trust
133	1.29511E+18	2020-08-16T21:32:30.000Z		43	{'neg': 0.0, 'neu': 0.828, 'pos': 0.172, 'compound': 0.8074}	0.8074	Positive	['interesting', 'that', 'ofqual', 'is', 'still', 'insisting', 'in', 'the', 'just-published', 'dpia', 'that', '"the', 'model', 'will', 'support', 'the', 'human', 'intervention', 'involved', 'in', 'the', 'form', 'of', 'centre', 'assessment', 'grades', 'and', 'rank', 'orders', '..."', 'cags', 'were', 'dropped', 'in', 'favour', 'of', 'the', 'algorithm', 'predictions', 'for', 'the', 'vast', 'majority.…	positive
134	1.29511E+18	2020-08-16T21:32:20.000Z		23	{'neg': 0.085, 'neu': 0.811, 'pos': 0.104, 'compound': 0.128}	0.128	Positive	['just', 'heard', 'about', 'this', 'on', '#radio4', '-', 'ofqual', 'turned', 'down', 'help', 'with', 'algorithm', 'when', 'statisticians', 'refused', 'to', 'sign', 'ndas', '...', '#alevelresults', ':', 'https://t.co/f5rdtr7bdj']	negative
135	1.29511E+18	2020-08-16T21:30:45.000Z		46	{'neg': 0.063, 'neu': 0.768, 'pos': 0.17, 'compound': 0.6479}	0.6479	Positive	["it's", 'also', 'such', 'terrible', 'political', 'judgment.', "there's", 'a', 'quote', 'from', 'an', 'ofqual', 'source', 'in', "tomorrow's", 'telegraph:', '"we', "didn't", 'understand', 'how', 'difficult', 'it', 'would', 'be', 'to', 'secure', 'public', 'confidence', 'in', 'grades', 'calculated', 'by', 'an', 'algorithm', 'rather', 'than', 'results', 'of', 'an', 'actual', 'exam."', 'really!?!']	positive
136	1.29511E+18	2020-08-16T21:30:01.000Z		39	{'neg': 0.0, 'neu': 0.946, 'pos': 0.054, 'compound': 0.25}	0.25	Positive	['come', 'on', '.', 'those', 'students', 'from', 'comprehensives', 'need', 'the', 'same', 'chance', 'as', 'the', 'privately', 'educated', 'ones.', 'i', 'would', 'never', 'have', 'got', 'my', 'grades', 'if', 'this', 'year�s', 'algorithm', 'had', 'been', 'in', 'charge', 'of', 'my', 'a', 'levels.', 'https://t.co/ukwc0dvcag']	surprise
137	1.29511E+18	2020-08-16T21:29:24.000Z		53	{'neg': 0.098, 'neu': 0.81, 'pos': 0.091, 'compound': -0.1027}	-0.1027	Negative	['no,', 'clearly', 'not.', 'all', "i'm", 'pointing', 'out', 'is', 'that', 'this', 'was', 'made', 'clear', '4', 'months', 'ago', '-', 'so', 'it', "shouldn't", 'be', 'a', 'particular', 'shock.', 'an', 'algorithm', 'can', 'never', 'work', 'on', 'an', 'individual', 'level.', 'we', 'have', 'a', 'massively', 'flawed', 'system', 'in', 'results', 'and', "ofqual's", 'process', 'never', 'once', 'claimed', …	trust
138	1.29511E+18	2020-08-16T21:29:19.000Z		10	{'neg': 0.0, 'neu': 0.763, 'pos': 0.237, 'compound': 0.4199}	0.4199	Positive	['i', 'agree,', 'especially', 'as', 'and', 'have', 'an', 'algorithm', 'for', 'that!']	positive
139	1.29511E+18	2020-08-16T21:29:16.000Z		44	{'neg': 0.073, 'neu': 0.788, 'pos': 0.139, 'compound': 0.6486}	0.6486	Positive	['as', 'a', 'student', 'who', 'went', 'to', 'pendleton', 'sixth', 'form,', 'was', 'predicted', 'ab', 'and', 'was', "'awarded'", 'cc,', 'i', 'would', 'love', 'to', 'see', 'what', 'variables', 'etc', 'were', 'used', 'in', 'the', 'bias', 'algorithm.', 'thankyou', 'for', 'keeping', 'the', 'pressure', 'on', 'the', 'government.', 'fingers', 'crossed', 'for', 'a', 'u-turn.']	negative
140	1.29511E+18	2020-08-16T21:27:03.000Z		52	{'neg': 0.0, 'neu': 0.812, 'pos': 0.188, 'compound': 0.8271}	0.8271	Positive	['agree.', '�deal', 'with', 'those', 'centres', 'which', 'are', 'over', 'inflating.�', 'the', 'system', 'has', 'got', 'to', 'be', 'fair', 'for', 'our', 'students', 'and', 'others', 'who', 'have', 'followed', 'a', 'robust', 'process.not', 'everyone', 'deserves', 'to', 'be', 'at', 'the', 'mercy', 'of', 'an', 'algorithm', 'as', 'it�s', 'children�s', 'lives', 'we', 'are', 'talking', 'about.', 'https:…	positive
141	1.29511E+18	2020-08-16T21:26:21.000Z		38	{'neg': 0.086, 'neu': 0.859, 'pos': 0.055, 'compound': -0.2937}	-0.2937	Negative	['the', 'algorithm', 'has', 'failed', 'some,', 'no', 'doubt,', 'and', 'those', 'need', 'to', 'be', 'looked', 'at', 'urgently.', 'unions/teaching', 'bodies', 'were', 'consulted,', 'by', 'ofqual,', 'in', 'april/may', 'about', 'the', 'proposed', 'grading', 'method.', 'why', "didn't", 'they', 'raise', 'concerns', 'back', 'then?']	fear
142	1.29511E+18	2020-08-16T21:24:58.000Z		31	{'neg': 0.298, 'neu': 0.702, 'pos': 0.0, 'compound': -0.8807}	-0.8807	Negative	['a', 'thread', 'to', 'fuel', 'anger', 'at', 'the', 'callous', 'inhumanity', 'of', 'the', 'a-level', 'fiasco.', 'the', 'lives', 'of', 'real', 'young', 'people', 'screwed', 'by', 'an', 'algorithm', 'overseen', 'by', 'incompetents.', 'https://t.co/qmhixbpatq']	negative
143	1.29511E+18	2020-08-16T21:23:11.000Z		22	{'neg': 0.0, 'neu': 1.0, 'pos': 0.0, 'compound': 0.0}	0	Neutral	['interview', 'with', 'curtis', 'parfitt-ford', '?', 'the', '#alevel', 'student', 'taking', 'on', 'the', 'govt', 'over', '�insane�', 'exam', 'grade', 'algorithm.', 'via', '?', 'https://t.co/rzvhurx7kz']	No emotion
144	1.29511E+18	2020-08-16T21:22:37.000Z		45	{'neg': 0.056, 'neu': 0.777, 'pos': 0.167, 'compound': 0.6912}	0.6912	Positive	['well', 'there', 'you', 'have', 'it', 'have', 'just', 'confirmed', 'what', 'is', 'absolutely', 'clear', 'to', 'everyone', '-', 'board', 'know', 'the', 'algorithm', '&amp;', 'triple', 'lock', 'have', 'to', 'be', 'dropped', '&amp;', 'cag', 'teacher', 'assessed', 'grades', 'used', '-', 'this', 'is', 'the', 'least', 'worst', 'option', 'given', 'this', 'mess!', '#alevelresults', 'https://t.co/90wxki8…	positive
145	1.29511E+18	2020-08-16T21:22:27.000Z		17	{'neg': 0.325, 'neu': 0.55, 'pos': 0.125, 'compound': -0.6124}	-0.6124	Negative	['some', 'shocking', 'examples', 'here', 'of', 'how', 'the', 'ofqual', 'algorithm', 'sounds', 'like', 'absolute', 'bullshit.', 'https://t.co/rnfucyee4x']	positive
146	1.29511E+18	2020-08-16T21:21:14.000Z		33	{'neg': 0.107, 'neu': 0.831, 'pos': 0.063, 'compound': -0.3591}	-0.3591	Negative	['this', 'is', 'an', 'incredible', 'thread', 'which', 'puts', 'human', 'stories', 'to', 'the', 'a', 'level', 'algorithm', 'shit', 'show', 'of', 'this', 'week.', 'no', 'doubt', 'it', 'will', 'be', 'repeated', 'on', 'thursday', 'for', 'gcse.', 'https://t.co/tshbmqa1qp']	trust
147	1.29511E+18	2020-08-16T21:20:49.000Z		18	{'neg': 0.301, 'neu': 0.699, 'pos': 0.0, 'compound': -0.6808}	-0.6808	Negative	['crazy', 'thread', 'of', 'the', 'real', 'damage', 'done', 'by', 'the', 'poorly', 'designed', 'a', 'level', 'algorithm', 'https://t.co/zidlsydump']	negative
148	1.29511E+18	2020-08-16T21:19:45.000Z		10	{'neg': 0.0, 'neu': 0.769, 'pos': 0.231, 'compound': 0.4019}	0.4019	Positive	['we', 'need', 'an', 'algorithm', 'to', 'help,', 'should', 'we', 'ask', 'ofqual?']	No emotion
149	1.29511E+18	2020-08-16T21:19:32.000Z		48	{'neg': 0.198, 'neu': 0.678, 'pos': 0.124, 'compound': -0.5423}	-0.5423	Negative	['so', 'many', 'young', 'people', 'have', 'had', 'their', 'futures', 'ruined', 'because', 'of', 'the', 'incompetent', 'and', 'unfair', 'system', 'that', 'the', 'government', '&amp;', 'ofqual', 'decided', 'was', 'the', 'best.', 'to', 'downgrade', 'so', 'many', 'students', 'based', 'on', 'an', '�algorithm�', 'is', 'shocking.', 'why', 'ask', 'the', 'teachers', 'for', 'grades', 'if', 'you', 'don�t', …	negative
150	1.29511E+18	2020-08-16T21:19:31.000Z		41	{'neg': 0.098, 'neu': 0.864, 'pos': 0.037, 'compound': -0.5577}	-0.5577	Negative	['yep!', 'that', 'old', 'one.', 'how', 'else', 'would', 'we', 'know', 'that', 'ofqual', 'wants', 'to', 'use', 'cags', 'but', 'williamson', 'wants', 'to', 'use', 'the', 'algorithm?', 'then', 'how', 'else', 'would', 'we', 'infer', "that's", 'probably', 'some', 'lie', 'cummings-gove', 'wrote', 'to', 'scapegoat', 'and', 'sack', 'gavin?']	anger
151	1.29511E+18	2020-08-16T21:19:17.000Z		37	{'neg': 0.276, 'neu': 0.65, 'pos': 0.074, 'compound': -0.8395}	-0.8395	Negative	['another', 'heartbreaking', 'example', 'of', 'how', 'this', 'unfair', 'algorithm', 'is', 'going', 'to', 'harm', 'so', 'many', 'students', 'that', 'have', 'worked', 'so', 'hard', 'for', 'their', 'education.', 'you', 'need', 'to', 'scarp', 'the', 'algorithm', 'and', 'trust', 'our', 'teachers!', 'https://t.co/f7q84alaxb']	negative
152	1.29511E+18	2020-08-16T21:16:58.000Z		28	{'neg': 0.221, 'neu': 0.727, 'pos': 0.052, 'compound': -0.5994}	-0.5994	Negative	['subheading', 'from', 'exclusive', 'telegraph', 'article:', 'senior', 'tories', 'demand', 'that', 'gcses', 'be', 'postponed', 'from', 'being', 'released', 'on', 'thursday', 'as', 'the', 'algorithm', 'behind', 'them', 'is', '"flawed"', 'https://t.co/ualgzjt5c2']	anger
153	1.29511E+18	2020-08-16T21:16:41.000Z		42	{'neg': 0.071, 'neu': 0.929, 'pos': 0.0, 'compound': -0.4588}	-0.4588	Negative	['�we', 'are', 'in', 'a', 'position', 'where', 'it', 'is', 'politically', 'unacceptable', 'to', 'continue', 'with', 'the', 'algorithm', '�', 'this', 'is', 'the', 'view', 'of', 'some', 'people', 'on', 'the', 'ofqual', 'board.�', 'the', 'other', 'people', 'on', 'the', 'ofqual', 'board', 'are', 'presumably', 'not', 'on', 'twitter', 'https://t.co/cavewjlnme']	anticipation
154	1.29511E+18	2020-08-16T21:15:18.000Z		30	{'neg': 0.117, 'neu': 0.836, 'pos': 0.047, 'compound': -0.2316}	-0.2316	Negative	['i', "don't", 'want', 'to', 'talk', 'about', 'a', 'levels', 'downgrade', 'alone.', 'i', 'want', 'to', 'know', 'how', 'the', 'algorithm', 'knew', 'to', 'upgrade', 'fee', 'paying', 'schools', 'by', '165%?', 'https://t.co/uhamienmdk']	anger
155	1.29511E+18	2020-08-16T21:13:02.000Z		47	{'neg': 0.055, 'neu': 0.945, 'pos': 0.0, 'compound': -0.34}	-0.34	Negative	['this', 'part', 'is', 'exactly', 'what', 'we', 'wrote', 'ofqual', 'about', 'this', 'morning', 'for', '(and', 'you', 'all).', 'we', 'believe', 'this', 'concession', 'makes', 'the', 'refusal', 'to', 'include', "teachers'", 'grades', 'on', 'appeal', 'irrational.', '(last', 'embed', 'in', 'link', '-', 'this', 'post', 'deleted', 'for', 'typo', 'correction)', 'https://t.co/qegheopyof', 'https://t.co/v…	negative
156	1.29511E+18	2020-08-16T21:12:58.000Z		43	{'neg': 0.055, 'neu': 0.864, 'pos': 0.081, 'compound': 0.2869}	0.2869	Positive	['now', 'are', 'thinking', 'of', 'ditching', 'their', 'own', 'algorithm', 'ahead', 'of', 'gcse', 'results', 'this', 'week.', 'some', 'board', 'members', 'have', 'said', 'that', 'continuing', 'with', 'it', 'would', 'be', '�sucide�', 'while', 'public', 'trust', 'in', 'the', 'exam', 'process', 'has', 'been', '�haemorrhaged�.', 'what', 'a', 'mess', '??', 'https://t.co/ofxmi7ucfr']	positive
157	1.29511E+18	2020-08-16T21:11:43.000Z		49	{'neg': 0.091, 'neu': 0.85, 'pos': 0.059, 'compound': -0.1531}	-0.1531	Negative	['no', 'way', 'has', 'dfe', 'leaked', 'this.', 'this', 'is', 'setting', 'up', 'ofqual', '(pro-cag)', 'vs', 'williamson', '(pro-algorithm).', 'i', 'smell', 'gove/cummings', 'all', 'over', 'this.', 'williamson', 'is', 'being', 'set', 'up', 'as', 'the', 'fall', 'guy', 'and', 'as', 'the', 'person', 'who', 'went', 'on', 'interviews', 'defending', 'the', 'algorithm,', "he's", 'an', 'easy', 'mark.']	negative
158	1.29511E+18	2020-08-16T21:10:23.000Z		37	{'neg': 0.0, 'neu': 0.713, 'pos': 0.287, 'compound': 0.8876}	0.8876	Positive	['given', 'that', 'predicted', 'grades', 'for', '19/20', 'were', 'really', 'going', 'to', 'matter', 'as', 'part', 'of', 'ofqual', 'algorithm,', 'surely', 'pretty', 'explicit', 'guidance', 'was', 'given', 'to', 'schools', 'on', 'the', 'checks', 'to', 'use', 'to', 'ensure', 'the', 'prediction', 'process', 'was', 'robust']	positive
159	1.29511E+18	2020-08-16T21:09:31.000Z		47	{'neg': 0.181, 'neu': 0.819, 'pos': 0.0, 'compound': -0.8519}	-0.8519	Negative	['this', 'debacle', 'over', 'the', 'a-level', 'marking', 'algorithm', 'is', 'destroying', "children's", 'lives.', 'it', 'is', 'heartbreaking', 'to', 'see', 'them', 'lose', 'their', 'places', 'because', 'their', 'performance', 'is', 'weighted', 'against', 'the', 'performance', 'of', 'other', 'students', 'in', 'previous', 'years,', 'as', 'if', 'there', 'was', 'such', 'a', 'thing', 'as', 'a', 'stand…	fear
160	1.29511E+18	2020-08-16T21:08:12.000Z		41	{'neg': 0.104, 'neu': 0.819, 'pos': 0.077, 'compound': -0.2732}	-0.2732	Negative	['worth', 'a', 'read', 'to', 'remind', 'us', 'of', 'the', 'human', 'stories', 'behind', 'this', 'govt', 'foul', 'up', 'over', 'grades.', 'pls', 'exert', 'max', 'pressure', 'on', 'dfe/', 'govt', 'to', 'drop', 'ofqual', 'algorithm', 'before', 'thurs,', 'or', 'gcse', 'results', 'day', 'will', 'be', 'carnage.', 'https://t.co/7pmgzj28xt']	negative
161	1.29511E+18	2020-08-16T21:08:01.000Z		46	{'neg': 0.105, 'neu': 0.895, 'pos': 0.0, 'compound': -0.5719}	-0.5719	Negative	['ofqual', 'unwittingly', 'wrote', 'into', 'its', 'algorithm', '...', 'a', 'random', 'allocation', 'of', 'a', 'dead', 'dog/breakup/hot', 'day/panic', 'attack', '...', 'it', 'explains', 'why', 'teacher', 'grades', 'were', 'not', '�optimistic�', 'or', '�generous�', 'but', 'more', 'likely', 'to', 'be', 'a', 'real', 'reflection', 'of', 'what', 'a', 'student', 'could', 'achieve..', 'https://t.co/vvnlu…	trust
162	1.29511E+18	2020-08-16T21:08:00.000Z		34	{'neg': 0.131, 'neu': 0.816, 'pos': 0.052, 'compound': -0.5719}	-0.5719	Negative	['these', 'are', 'the', 'key', 'quotes', 'from', 'ofqual', 'board', 'members.', 'they', 'admit', "it's", 'impossible', 'to', 'continue', 'without', 'including', "teachers'", 'grades,', 'and', 'say', 'continuing', 'with', 'the', 'algorithm', 'for', 'gcses', 'is', '"suicide."', 'https://t.co/ktkjcprrnm']	positive
163	1.2951E+18	2020-08-16T21:07:34.000Z		49	{'neg': 0.074, 'neu': 0.89, 'pos': 0.037, 'compound': -0.222}	-0.222	Negative	['again,', "i'm", 'not', 'defending', 'the', 'algorithm', '-', 'i', "haven't", 'seen', 'it,', 'so', 'would', 'be', 'naive', 'for', 'me', 'to', 'comment', 'on', 'that.', 'clearly,', 'lots', 'of', 'things', 'have', 'gone', 'wrong,', 'but', 'the', 'vast', 'majority', 'of', 'these', 'were', 'pointed', 'out', 'by', 'ofqual', 'when', 'they', 'released', 'their', 'proposed', 'process', 'back', 'in', 'ap…	positive
164	1.2951E+18	2020-08-16T21:05:59.000Z		29	{'neg': 0.088, 'neu': 0.793, 'pos': 0.119, 'compound': 0.2732}	0.2732	Positive	['basically', 'an', 'algorithm', 'in', 'a', 'computer', '+', 'a', 'list', 'of', 'students', 'in', 'each', 'subject', 'from', 'best', 'to', 'worse,', 'that', 'schools', 'had', 'to', 'send', 'to', 'ofqual.', 'teacher', 'predictions', 'arent', 'being', 'used']	negative
165	1.2951E+18	2020-08-16T21:05:17.000Z		51	{'neg': 0.0, 'neu': 0.919, 'pos': 0.081, 'compound': 0.3818}	0.3818	Positive	['huge', 'news', 'on', 'the', 'grading', 'algorithm:', 'the', 'sudden', 'deletion', 'of', "ofqual's", 'advice', 'last', 'night', 'was', 'because', 'of', 'a', 'row', 'between', 'doe-ofqual', 'and', 'a', 'split', 'in', "ofqual's", 'board.', 'some', 'of', 'the', 'board', 'want', 'government', 'to', 'include', 'what', "we've", 'sought:', 'teacher-assessed', 'grades', 'on', 'appeal.', 'https://t.co/8y…	negative
166	1.2951E+18	2020-08-16T21:05:09.000Z		42	{'neg': 0.099, 'neu': 0.901, 'pos': 0.0, 'compound': -0.5267}	-0.5267	Negative	['when', 'i', 'was', 'in', 'the', 'sixth', 'form', '3', 'of', 'us', 'did', '5', 'a', 'levels.', 'no', 'one', 'had', 'done', 'that', 'before', 'and', 'no', 'one', 'did', 'after.', 'wonder', 'how', 'the', 'algorithm', 'would', 'have', 'sorted', 'that.', 'imagines', 'computer,', 'smoke,', 'loud', 'noise', 'and', 'a', 'final', 'bang.']	negative
167	1.2951E+18	2020-08-16T21:03:58.000Z		18	{'neg': 0.131, 'neu': 0.869, 'pos': 0.0, 'compound': -0.2755}	-0.2755	Negative	['a-level', 'by', 'algorithm', 'or', 'why', 'one', 'size', 'does', 'not', 'fit', 'all', '�', "headteachers'", 'roundtable', 'https://t.co/4fevgwmdy2']	No emotion
168	1.2951E+18	2020-08-16T21:03:18.000Z		20	{'neg': 0.148, 'neu': 0.615, 'pos': 0.237, 'compound': 0.2585}	0.2585	Positive	['can', 'only', 'hope', 'that', 'and', 'hear', 'cases', 'like', 'this.', 'this', 'algorithm', 'is', 'deeply', 'and', 'catastrophically', 'flawed.', 'https://t.co/foxksysowy']	trust
169	1.2951E+18	2020-08-16T21:00:24.000Z		31	{'neg': 0.0, 'neu': 0.902, 'pos': 0.098, 'compound': 0.5023}	0.5023	Positive	['if', 'some', 'schools', 'are', 'identified', 'as', 'grading', 'higher', 'than', 'expected,', 'ofqual', 'should', 'maybe', 'intervene.', 'but', 'an', 'algorithm', 'that', 'bluntly', 'regrades', 'down', 'to', 'u', 'just', 'to', 'fit', 'historical', 'data', 'is', 'simply', 'unfit.']	anticipation
170	1.2951E+18	2020-08-16T21:00:10.000Z		42	{'neg': 0.166, 'neu': 0.684, 'pos': 0.15, 'compound': -0.2023}	-0.2023	Negative	['state', 'schools', 'in', 'windsor', '&amp;', 'datchet', 'are', 'bracing', 'themselves', 'for', 'thursday�s', 'gcse', 'results', 'following', 'the', 'fiasco', 'of', 'the', 'a�', 'levels.', 'please', 'support', 'the', 'drive', 'to', 'use', 'teachers�', 'assessed', 'grades,', 'as', 'the', 'algorithm', 'is', 'clearly', 'flawed', 'and', 'patently', 'biased', 'towards', 'private', 'schools.']	negative
171	1.2951E+18	2020-08-16T20:59:43.000Z		48	{'neg': 0.108, 'neu': 0.892, 'pos': 0.0, 'compound': -0.6908}	-0.6908	Negative	['the', 'fact', 'is', 'that', 'only', 'a', 'minority', 'of', 'outlying', 'pupils', 'have', 'been', 'sdeversely', 'affected', 'and', 'they', 'should', 'have', 'planned', 'for', 'how', 'to', 'cope', 'with', 'that.', 'teacher', 'predictions', 'are', 'always', 'higher', 'than', 'exam', 'results', 'so', 'the', 'govt', 'was', 'right', 'to', 'use', 'an', 'algorithm.', 'once', 'the', 'media', 'is', 'invo…	trust
172	1.2951E+18	2020-08-16T20:59:38.000Z		25	{'neg': 0.286, 'neu': 0.541, 'pos': 0.173, 'compound': -0.5835}	-0.5835	Negative	['the', 'a-level', 'algorithm', 'shattered', 'my', 'university', 'dream', 'https://t.co/7v0x0a20uv', 'via', '.', 'this', 'is', 'an', 'appalling', 'outcome.', 'i', 'so', 'hope', 'someone', 'fights', 'for', 'you.', '????????']	positive
173	1.2951E+18	2020-08-16T20:59:38.000Z		25	{'neg': 0.286, 'neu': 0.541, 'pos': 0.173, 'compound': -0.5835}	-0.5835	Negative	['the', 'a-level', 'algorithm', 'shattered', 'my', 'university', 'dream', 'https://t.co/7v0x0a20uv', 'via', '.', 'this', 'is', 'an', 'appalling', 'outcome.', 'i', 'so', 'hope', 'someone', 'fights', 'for', 'you.', '????????']	positive
174	1.2951E+18	2020-08-16T20:58:55.000Z		32	{'neg': 0.127, 'neu': 0.785, 'pos': 0.088, 'compound': -0.3485}	-0.3485	Negative	['not', 'been', 'following', 'the', 'schools', 'a-levels', 'thing', 'too', 'closely', 'but', 'how', 'can', 'you', 'go', 'from', 'predicted', 'abb', 'to', 'algorithm', 'results', 'duu,', 'like', 'some', 'poor', 'kid', 'according', 'to', 'today�s', 'st?', '??', '#alevelresults']	No emotion
175	1.2951E+18	2020-08-16T20:58:20.000Z		19	{'neg': 0.152, 'neu': 0.73, 'pos': 0.118, 'compound': -0.1513}	-0.1513	Negative	['we', 'will', 'almost', 'certainly', 'see', 'a', 'repeat', 'of', 'the', 'many', 'problems', 'seen', 'with', 'a-levels', 'https://t.co/lujqfvvb5y']	No emotion
176	1.2951E+18	2020-08-16T20:56:27.000Z		15	{'neg': 0.0, 'neu': 1.0, 'pos': 0.0, 'compound': 0.0}	0	Neutral	['can', 'you', 'be', 'open', 'about', 'who', 'made', 'the', 'a', 'level', 'algorithm', 'and', 'who', 'owns', 'it.']	trust
177	1.2951E+18	2020-08-16T20:56:02.000Z		42	{'neg': 0.056, 'neu': 0.944, 'pos': 0.0, 'compound': -0.296}	-0.296	Negative	['during', 'the', '3', 'months', 'when', "cag's", 'were', 'being', 'processed', 'did', 'no', 'one', 'from', '#ofqual', 'think', 'to', 'test', 'their', 'moderation', 'algorithm', 'against', 'real', 'data', 'to', 'check', 'for', 'fairness.', 'some', 'of', 'the', 'examples', 'of', 'downgrading', 'are', 'atrocious.', '#alevelresults', '#ofqualgrades', 'https://t.co/h2bjzzn8qf']	anger
178	1.2951E+18	2020-08-16T20:55:38.000Z		34	{'neg': 0.073, 'neu': 0.877, 'pos': 0.05, 'compound': -0.1779}	-0.1779	Negative	['what�s', 'especially', 'mad', 'about', 'this', 'is', 'that', 'most', 'top', 'university�s', 'do', 'interviews', 'and', 'aptitude', 'tests.', 'but', 'instead,', 'places', 'are', 'decided', 'by', 'an', 'algorithm', 'from', 'the', 'completely', 'inept', '#ofqual', 'https://t.co/kl4bpuf69b']	positive
179	1.2951E+18	2020-08-16T20:54:45.000Z		16	{'neg': 0.132, 'neu': 0.719, 'pos': 0.15, 'compound': 0.0772}	0.0772	Positive	['if', "they're", 'that', 'ready', 'to', 'ditch', 'it,', 'i', 'suspect', "it's", 'not', '"their', 'own"', 'algorithm.']	fear
180	1.2951E+18	2020-08-16T20:53:55.000Z		49	{'neg': 0.04, 'neu': 0.844, 'pos': 0.116, 'compound': 0.6249}	0.6249	Positive	['the', 'false', 'rumour', 'that', 'eton', 'had', 'no', 'downgrades', 'is', 'fascinating', 'when', 'you', 'think', 'about', 'what', 'it.', 'for', 'it', 'to', 'have', 'been', 'true,', 'eton', 'would', 'had', 'to', 'have', 'known', 'the', 'algorithm', 'ofqual', 'would', 'use', 'before', 'ofqual', 'had', 'written', 'it.', 'i', 'sense', 'a', 'time', 'turner,', 'or', 'maybe', 'a', 'blue', 'police', 'b…	positive
181	1.2951E+18	2020-08-16T20:51:43.000Z		54	{'neg': 0.067, 'neu': 0.878, 'pos': 0.055, 'compound': -0.1531}	-0.1531	Negative	['in', 'the', 'last', '2-3', 'days,', 'this', 'petition', 'to', 'review', 'the', 'a-level', 'algorithm', 'fiasco', 'has', '280', 'signatures', 'in', 'constituency.', 'while', 'not', 'an', 'eu', 'issue,', 'we', 'support', 'it.', 'now', "let's", 'see', 'the', '"world-beating"', 'plans', 'for', 'post-brexit', 'customs', '&amp;', 'frictionless', 'trade', 'gb/ni', '&amp;', 'across', 'the', 'irish', 'b…	trust
182	1.2951E+18	2020-08-16T20:48:13.000Z		25	{'neg': 0.075, 'neu': 0.841, 'pos': 0.084, 'compound': 0.0613}	0.0613	Positive	['the', 'unions', 'were', 'ok', 'with', 'the', 'concept', 'of', 'an', 'algorithm.', 'i�m', 'not', 'sure', 'anyone', 'has', 'actually', 'seen', 'it', 'outside', 'of', 'the', 'dfe', 'and', 'ofqual.']	No emotion
183	1.2951E+18	2020-08-16T20:47:36.000Z		46	{'neg': 0.037, 'neu': 0.879, 'pos': 0.084, 'compound': 0.5204}	0.5204	Positive	['seems', 'the', 'problem', 'is,', 'you', 'can', 'go', 'from', 'a', 'single', 'person', 'to', 'a', 'stat,', 'but', 'not', 'the', 'other', 'way.', 'eg', 'using', 'stats', 'can', 'you', 'tell', 'if', 'this', 'woman', 'is', 'pregnant?', '(or', 'good', 'at', 'x?)', 'ofqual', 'shd', 'never', 'have', 'used', 'an', 'algorithm', 'at', 'all', 'on', 'single', 'cases']	fear
184	1.2951E+18	2020-08-16T20:47:34.000Z		35	{'neg': 0.261, 'neu': 0.66, 'pos': 0.079, 'compound': -0.7845}	-0.7845	Negative	['genuinely', 'devastating', "what's", 'happened', 'to', 'so', 'many', 'a-level', 'kids', 'this', 'week.', "they've", 'had', 'their', 'futures', 'robbed', 'by', 'a', 'biased', 'algorithm.', 'honestly', 'sign', 'this', 'petition', 'and', 'fuck', 'that', 'noise', 'https://t.co/oieecegqgz']	negative
185	1.2951E+18	2020-08-16T20:47:09.000Z		40	{'neg': 0.219, 'neu': 0.649, 'pos': 0.132, 'compound': -0.6003}	-0.6003	Negative	['this', 'is', 'really', 'good.', '"in', 'effect', 'what', 'ofqual', 'unwittingly', 'wrote', 'into', 'its', 'algorithm', 'at', 'an', 'individual,', 'human', 'level', 'was', 'a', 'random', 'allocation', 'of', 'a', 'dead', 'dog/breakup/hot', 'day/panic', 'attack', 'and', 'this', 'is', 'clearly', 'crazy."', 'https://t.co/qfvgizsp3k']	fear
186	1.2951E+18	2020-08-16T20:46:38.000Z		48	{'neg': 0.108, 'neu': 0.811, 'pos': 0.081, 'compound': -0.3182}	-0.3182	Negative	['social', 'mobility?', 'that', 'concept', 'has', 'been', 'on', 'life', 'support', 'for', 'several', 'years', 'since', 'the', 'resigned', 'on', 'mass.', 'the', 'a-level', 'algorithm', 'fiasco', 'was', 'the', 'last', 'nail', 'in', 'the', 'coffin.', 'students', 'and', 'parents', 'want', '#socialjustice', 'for', 'the', 'many', 'not', 'social', 'mobility', 'for', 'the', 'few.', '#abolisheton', 'https…	negative
187	1.2951E+18	2020-08-16T20:46:21.000Z		14	{'neg': 0.0, 'neu': 0.807, 'pos': 0.193, 'compound': 0.4767}	0.4767	Positive	['this', 'is', 'about', 'as', 'effective', 'as', 'the', "a'level", 'algorithm', '-', 'dougal', 'schlep', 'maime', 'bookcase']	trust
188	1.2951E+18	2020-08-16T20:45:20.000Z		48	{'neg': 0.289, 'neu': 0.652, 'pos': 0.059, 'compound': -0.9293}	-0.9293	Negative	['the', 'algorithm', 'is', 'a', 'farce', 'but', 'this', 'is', 'on', 'for', 'showing', 'no', 'flexibility', 'he', 'only', 'got', 'one', 'grade', 'lower', 'than', 'teacher', 'prediction', 'overall,', 'not', 'one', 'of', 'the', 'worst', 'examples', 'of', 'unfair', 'grading', '(given', 'that', 'teacher', 'predictions', 'were', 'clearly', 'inflated,', 'it', 'may', 'even', 'be', 'accurate!)', 'https://…	positive
189	1.2951E+18	2020-08-16T20:43:31.000Z		28	{'neg': 0.084, 'neu': 0.691, 'pos': 0.225, 'compound': 0.5719}	0.5719	Positive	["i'm", 'struggling', 'with', 'the', 'suggestion', 'that', 'algorithms', 'can', 'be', 'either', 'fair', 'or', 'transparent.', 'surely', 'that', 'is', 'expected', 'of', 'those', 'who', 'set', 'the', 'algorithm?', 'please', 'sort', 'this', 'out.']	positive
190	1.2951E+18	2020-08-16T20:43:03.000Z		32	{'neg': 0.052, 'neu': 0.802, 'pos': 0.145, 'compound': 0.4588}	0.4588	Positive	['yes', '-', 'precisely.', 'an', 'algorithm', 'decides', 'that', 'if', 'you', 'had', 'had', 'the', 'chance', 'to', 'sit', 'the', 'exam,', 'you', 'wouldn�t', 'have', 'turned', 'up.', 'seriously,', 'how', 'can', 'anyone', 'defend', 'that', 'https://t.co/gmxnevwibw']	fear
191	1.2951E+18	2020-08-16T20:42:51.000Z		18	{'neg': 0.0, 'neu': 1.0, 'pos': 0.0, 'compound': 0.0}	0	Neutral	['why', 'did', 'the', 'a-level', 'algorithm', 'say', 'no?', 'link:', 'https://t.co/jwqsiujptc', 'comments:', 'https://t.co/1mxpnxvrnf']	No emotion
192	1.2951E+18	2020-08-16T20:41:23.000Z		32	{'neg': 0.104, 'neu': 0.896, 'pos': 0.0, 'compound': -0.3612}	-0.3612	Negative	['ofqual', 'should', 'be', 'required', 'to', 'publish', 'statistics', 'showing', 'the', 'accuracy', 'of', 'their', 'algorithm', 'on', 'predicting', '2019', 'outcomes,', 'and', 'also', 'demonstrate', 'that', 'prediction', 'errors', 'were', 'unbiased,', 'and', 'not', 'confounded', 'with', 'any', 'socioeconomic', 'factors.']	positive
193	1.2951E+18	2020-08-16T20:40:58.000Z		33	{'neg': 0.196, 'neu': 0.804, 'pos': 0.0, 'compound': -0.8316}	-0.8316	Negative	['a', 'day', 'of', 'silence', 'from', 'as', 'algorithm', 'anger', 'mounts.', 'its', 'executive', 'team', 'includes', 'a', 'director', 'of', 'communications', '-', 'served', 'by', 'ten', 'comms', 'officers.', 'wonder', 'if', 'ceo', 'sally', 'collier', 'has', 'requested', 'any', 'crisis', 'pr', 'advice?']	trust
194	1.2951E+18	2020-08-16T20:40:19.000Z		38	{'neg': 0.116, 'neu': 0.884, 'pos': 0.0, 'compound': -0.6652}	-0.6652	Negative	['ultimately,', "you're", 'right', 'it', 'is', "ofqual's", 'decision', 'but', 'i', 'bet', 'ministers', "didn't", 'understand', 'the', 'algorithm', 'or', 'its', 'implications', 'until', 'at', 'the', 'very', 'earliest', 'the', 'scottish', 'grades', 'fiasco', 'exploded', 'by', 'which', 'time', 'it', 'was', 'too', 'late.']	negative
195	1.2951E+18	2020-08-16T20:39:28.000Z		52	{'neg': 0.183, 'neu': 0.654, 'pos': 0.163, 'compound': -0.3127}	-0.3127	Negative	['obviously', 'not', 'the', 'priority,', 'but', 'i', 'hope', 'the', 'a-level', 'debacle', 'prompts', 'discussion', 'of', 'how', 'much', 'of', 'what', 'we', 'value', 'lies', 'in', 'the', 'particular,', 'which', 'is', 'erased', 'by', 'any', 'solely', 'statistical', 'process.', 'it�s', 'not', 'just', 'a', 'bad', 'algorithm', 'that�s', 'at', 'fault,', 'but', 'a', 'bad', 'way', 'of', 'being', 'on', 't…	negative
196	1.2951E+18	2020-08-16T20:39:18.000Z		34	{'neg': 0.241, 'neu': 0.759, 'pos': 0.0, 'compound': -0.8591}	-0.8591	Negative	['then', 'the', 'flawed', 'algorithm', 'was', 'flawed', 'by', 'humans,', 'was', 'this', 'intentional?', 'and', 'found', 'out', 'by', 'the', 'a', 'level', 'fiasco', 'showed', 'be', 'closed', 'down', 'and', 'independently', 'investigated.', 'if', 'that�s', 'possible', 'anymore', 'in', 'the', 'uk.']	trust
197	1.2951E+18	2020-08-16T20:39:01.000Z		34	{'neg': 0.0, 'neu': 1.0, 'pos': 0.0, 'compound': 0.0}	0	Neutral	['of', 'course', 'the', 'algorithm', "isn't", 'controlled', 'by', 'the', 'govt', 'but', 'knowing', 'how', 'it', 'works', 'and', 'the', 'implications', 'of', 'it', 'is', 'a', "minister's", 'duty.', "minister's", 'can', 'make', 'their', 'opinions', 'forthright', 'to', 'ofqual.']	positive
198	1.2951E+18	2020-08-16T20:38:16.000Z		31	{'neg': 0.084, 'neu': 0.845, 'pos': 0.07, 'compound': -0.126}	-0.126	Negative	['hey', 'keir', ',', 'have', 'you', 'asked', '(or', 'directed)', 'richard', 'leonard', 'and', 'to', 'thank', 'nicola', 'sturgeon', 'and', 'john', 'swinney', 'for', 'fixing', 'the', 'a-level', '/', 'highers', 'elite', 'algorithm', 'problem', 'in', 'scotland?', 'step', 'up', 'keir!']	negative
199	1.2951E+18	2020-08-16T20:37:29.000Z		39	{'neg': 0.088, 'neu': 0.863, 'pos': 0.049, 'compound': -0.3986}	-0.3986	Negative	['if', 'you,', 'as', 'a', 'government,', 'know', 'that', 'kids', 'in', 'state', 'schools', 'in', 'certain', 'postcodes', 'are', 'so', 'disadvantaged', 'that', 'this', 'can', 'impact', 'their', 'exam', 'results,', 'why', 'not', 'design', 'an', 'algorithm', 'that', 'corrects', 'that', 'not', 'one', 'that', 'perpetuates', 'it?!', '#ofqual', '#alevelresults']	fear
200	1.2951E+18	2020-08-16T20:34:54.000Z		49	{'neg': 0.0, 'neu': 0.915, 'pos': 0.085, 'compound': 0.6486}	0.6486	Positive	['no.', 'but', 'that', "doesn't", 'mean', 'that', 'the', 'precise', 'workings', 'of', 'an', 'algorithm', 'are', 'within', 'their', 'grasp.', 'remember', 'he', 'is', 'also', 'dealing', 'with', 'getting', '5', 'million', 'kids', 'back', 'to', 'school', 'safely,', 'the', 'vagaries', 'of', 'the', 'teaching', 'unions,', "ofqual's", 'recommendations', 'on', 'next', 'years', 'exams,', 'solvency', 'of', …	positive
201	1.2951E+18	2020-08-16T20:34:26.000Z		59	{'neg': 0.061, 'neu': 0.901, 'pos': 0.038, 'compound': -0.3331}	-0.3331	Negative	['but', 'will', 'you', 'be', 'responding', 'to', 'the', 'debacle', 'of', 'the', 'last', 'week', 'over', 'a', 'levels?', 'asking', 'for', 'a', 'third', 'time.', 'my', 'vote', 'may', 'not', 'be', 'for', 'you', 'next', 'time', 'if', 'you', "don't", 'do', 'the', 'job', 'constituents', 'ask', 'of', 'you.', 'my', 'son', 'hasnt', 'had', 'lower', 'than', 'a', '5', 'during', 'his', 'gcses.', "you'll", 'no…	negative
202	1.2951E+18	2020-08-16T20:31:16.000Z		35	{'neg': 0.079, 'neu': 0.921, 'pos': 0.0, 'compound': -0.3939}	-0.3939	Negative	['former', 'conservative', 'education', 'secretary', 'lord', 'baker', 'is', 'calling', 'on', 'his', 'current', 'counterpart', 'to', 'delay', 'the', 'publication', 'of', '#gcseresults', 'next', 'week', 'because', '??�s', 'model', 'has', 'produced', '"barely', 'explicable"', 'a-level', 'downgrades', '-', 'via', 'https://t.co/q3m47awarb']	positive
203	1.2951E+18	2020-08-16T20:31:16.000Z		35	{'neg': 0.079, 'neu': 0.921, 'pos': 0.0, 'compound': -0.3939}	-0.3939	Negative	['former', 'conservative', 'education', 'secretary', 'lord', 'baker', 'is', 'calling', 'on', 'his', 'current', 'counterpart', 'to', 'delay', 'the', 'publication', 'of', '#gcseresults', 'next', 'week', 'because', '??�s', 'model', 'has', 'produced', '"barely', 'explicable"', 'a-level', 'downgrades', '-', 'via', 'https://t.co/q3m47awarb']	positive
204	1.2951E+18	2020-08-16T20:31:05.000Z		23	{'neg': 0.285, 'neu': 0.715, 'pos': 0.0, 'compound': -0.6966}	-0.6966	Negative	['??senior', 'tories', 'demand', 'that', '#gcses', 'be', 'postponed', 'from', 'being', 'released', 'on', 'thursday', 'as', 'the', 'algorithm', 'behind', 'them', 'is', '"flawed"', 'https://t.co/mbqmvz2naz']	anger
205	1.2951E+18	2020-08-16T20:29:55.000Z		26	{'neg': 0.0, 'neu': 1.0, 'pos': 0.0, 'compound': 0.0}	0	Neutral	['a', 'big', 'question', 'the', 'shadow', 'education', 'secretary', 'could', 'perhaps', 'also', 'ask', 'is', 'why', 'a', '�competent,', 'expert�', 'government', 'department', 'such', 'as', 'ofqual', 'came', 'up', 'with', 'the', 'algorithm..']	fear
206	1.2951E+18	2020-08-16T20:28:56.000Z		16	{'neg': 0.0, 'neu': 1.0, 'pos': 0.0, 'compound': 0.0}	0	Neutral	['the', 'weekend', 'cartoon', 'from', 'chris', 'riddell', 'the', 'a-level', 'algorithm', 'meltdown', '�', 'cartoon', 'https://t.co/5fwjtpwch1']	negative
207	1.2951E+18	2020-08-16T20:28:56.000Z		16	{'neg': 0.0, 'neu': 1.0, 'pos': 0.0, 'compound': 0.0}	0	Neutral	['the', 'weekend', 'cartoon', 'from', 'chris', 'riddell', 'the', 'a-level', 'algorithm', 'meltdown', '�', 'cartoon', 'https://t.co/5fwjtpwch1']	negative
208	1.2951E+18	2020-08-16T20:28:30.000Z		25	{'neg': 0.222, 'neu': 0.716, 'pos': 0.063, 'compound': -0.6652}	-0.6652	Negative	['like', 'i', 'didn�t', 'think', 'they', 'could', 'do', 'worse', 'than', 'a-levels', 'but', 'apparently', 'its', 'wayyyy', 'worse,', 'and', '97%', 'of', 'exams', 'have', 'used', 'that', 'algorithm']	fear
209	1.29509E+18	2020-08-16T20:27:21.000Z		31	{'neg': 0.16, 'neu': 0.69, 'pos': 0.15, 'compound': 0.1779}	0.1779	Positive	['would', 'like', 'to', 'hear', 'from', 'anyone', 'affected', 'by', 'bias', 'in', 'algorithmic', 'decision', 'making.', "he's", 'chair', 'of', 'ofqual,', 'responsible', 'for', 'the', 'class', 'biased', 'a', 'level', 'algorithm', '#alevelprotests', 'https://t.co/7pyp5ie19m']	trust
210	1.29509E+18	2020-08-16T20:27:21.000Z		31	{'neg': 0.16, 'neu': 0.69, 'pos': 0.15, 'compound': 0.1779}	0.1779	Positive	['would', 'like', 'to', 'hear', 'from', 'anyone', 'affected', 'by', 'bias', 'in', 'algorithmic', 'decision', 'making.', "he's", 'chair', 'of', 'ofqual,', 'responsible', 'for', 'the', 'class', 'biased', 'a', 'level', 'algorithm', '#alevelprotests', 'https://t.co/7pyp5ie19m']	trust
211	1.29509E+18	2020-08-16T20:24:37.000Z		53	{'neg': 0.0, 'neu': 0.935, 'pos': 0.065, 'compound': 0.3391}	0.3391	Positive	['well', 'if', 'something', "hasn't", 'happened', 'before', 'and', 'you', 'are', 'not', 'a', 'hard', 'maths', 'person', '-', 'how', 'do', 'you', 'find', 'out', 'what', 'you', "don't", 'know', 'unless', 'you', 'commission', 'another', 'expert', 'to', 'report', 'on', 'what', 'ofqual', 'are', 'telling', 'you', 'about', 'their', 'algorithm', '?', 'my', 'point', 'is', 'you', "don't", 'know', 'what', '…	trust
212	1.29509E+18	2020-08-16T20:24:24.000Z		41	{'neg': 0.266, 'neu': 0.734, 'pos': 0.0, 'compound': -0.9282}	-0.9282	Negative	['i', 'would,', 'but', 'i�m', 'having', 'my', 'hair', 'done', 'by', 'some', 'woman', 'who', 'failed', 'her', 'a-levels.', 'and', 'that�s', 'why', 'we', 'need', 'to', 'factor', 'failure', 'into', 'the', 'algorithm', '-', 'imagine', 'no', 'hairdressers', '??????', '??the', 'algorithm', 'is', 'gonna', 'getcha', '??', 'https://t.co/kdbrynpf1t']	fear
213	1.29509E+18	2020-08-16T20:23:49.000Z		46	{'neg': 0.158, 'neu': 0.735, 'pos': 0.107, 'compound': -0.34}	-0.34	Negative	['what', 'an', 'absolute', 'mess', 'for', 'the', "uk's", 'a-level', 'students,', 'whose', 'grade', 'hopes', 'have', 'been', 'shattered', 'by', 'an', 'ill-considered,', 'dodgy', 'algorithm.', '"it', 'discriminates', 'against', 'young', 'people', 'on', 'the', 'basis', 'of', 'the', 'institution', 'that', 'they', 'went', 'to,', 'rather', 'than', 'their', 'ability."', 'https://t.co/fnyqo2tpac']	positive
214	1.29509E+18	2020-08-16T20:23:27.000Z		43	{'neg': 0.078, 'neu': 0.879, 'pos': 0.043, 'compound': -0.3612}	-0.3612	Negative	['the', 'absolute', 'opposite', 'of', 'transparency', 'about', 'algorithms:', '�it', 'has', 'emerged', 'that', 'ofqual', 'rejected', 'advice', 'on', 'its', 'algorithm', 'from', 'statistical', 'experts', 'recommended', 'by', 'the', 'royal', 'society', 'of', 'statistics', 'on', 'the', 'basis', 'that', 'they', 'would', 'not', 'sign', 'a', 'non-disclosure', 'agreement.�', 'https://t.co/enlaykh7hw']	trust
215	1.29509E+18	2020-08-16T20:22:22.000Z		39	{'neg': 0.275, 'neu': 0.725, 'pos': 0.0, 'compound': -0.8953}	-0.8953	Negative	['absolutely.', 'cancelling', 'the', 'exams', 'was', 'a', 'political', 'choice.', 'either', 'the', 'politicians', 'didn�t', 'check', 'the', 'algorithm', 'used', 'by', 'ofqual', 'or', 'did', 'and', 'failed', 'to', 'see', 'the', 'obvious', 'outcomes.', 'whichever,', 'they', 'are', 'guilty', 'of', 'utter', 'incompetence.', 'https://t.co/6njqkcwcb2']	positive
216	1.29509E+18	2020-08-16T20:22:15.000Z		31	{'neg': 0.096, 'neu': 0.904, 'pos': 0.0, 'compound': -0.5106}	-0.5106	Negative	['on', 'the', 'exams', 'fiasco', '...', 'somewhere,', 'trump', 'strategists', 'are', 'working', 'out', 'how', 'they', 'could', 'employ', 'ofqual�s', 'algorithm', 'to', 'decide', 'the', 'presidential', 'election', 'on', 'the', 'basis', 'of', 'how', 'people', 'most', 'recently', 'voted', '...']	trust
217	1.29509E+18	2020-08-16T20:22:02.000Z		16	{'neg': 0.202, 'neu': 0.672, 'pos': 0.126, 'compound': -0.3274}	-0.3274	Negative	['your', 'a-level', 'results.', 'your.', 'not', 'you.', 'damn', 'phone', 'and', 'it�s', 'idiotic', 'predictive', 'text', 'algorithm']	anger
218	1.29509E+18	2020-08-16T20:21:06.000Z		33	{'neg': 0.0, 'neu': 0.833, 'pos': 0.167, 'compound': 0.7351}	0.7351	Positive	['the', 'infamous', 'a-level', 'algorithm', 'has', 'become', 'the', 'perfect', 'metaphore', 'for', 'private', 'schools', 'in', '2020', '...', 'a', 'corrupted', 'tool', 'that', 'perpetuates', 'the', 'privilege', 'of', 'the', 'few', 'at', 'the', 'expense', 'of', 'the', 'many.', '#abolisheton', '#abolishthealgorithm']	fear
219	1.29509E+18	2020-08-16T20:20:32.000Z		50	{'neg': 0.064, 'neu': 0.835, 'pos': 0.101, 'compound': 0.2263}	0.2263	Positive	['democracy', 'works', 'when', 'you', 'practice', 'it,', 'like', '#belarus', 'now', 'fmr', 'director', 'of', 'calls', 'for', '#uspsprotests', 'in', 'us', 'if', 'only', 'for', 'a', 'centre', 'for', 'data', 'ethics', '&amp;', 'innovation', 'in', 'uk', 'to', 'address', '#alevel', '#gcse', 'algorithm', 'failings', 'also', 'chaired', 'by', 'the', 'chair', 'of', 'ofqual', '...', 'https://t.co/2jdc9tqpv…	positive
220	1.29509E+18	2020-08-16T20:20:13.000Z		48	{'neg': 0.162, 'neu': 0.838, 'pos': 0.0, 'compound': -0.787}	-0.787	Negative	['this', 'is', 'mind-bendingly', 'awful.', 'how', 'did', 'ofqual', 'not', 'pick', 'up', 'on', 'this', 'type', 'of', 'problem', 'when', 'they', 'tested', 'the', 'algorithm?', 'did', 'they', 'know', 'that', 'this', 'would', 'happen', 'but', 'continued', 'anyway,', 'ignoring', 'the', 'consequences?', 'when', 'will', 'the', 'chief', 'exec', 'of', 'ofqual', 'face', 'the', 'media?', 'https://t.co/q3kcc…	fear
221	1.29509E+18	2020-08-16T20:19:19.000Z		35	{'neg': 0.075, 'neu': 0.856, 'pos': 0.069, 'compound': -0.0516}	-0.0516	Negative	['even', 'using', "cag's", 'has', 'it', 'problems.', 'some', 'school', 'internally', 'moderated', 'cag', 'to', 'fit', 'historical', 'school', 'data.', 'in', 'essence', 'they', 'applied', 'an', 'algorithm', 'before', 'ofqual.', 'these', 'students', 'have', 'downgraded', 'teacher', 'predictions', '&amp;', "cag's.", '#examshambles']	trust
222	1.29509E+18	2020-08-16T20:16:07.000Z		40	{'neg': 0.189, 'neu': 0.747, 'pos': 0.064, 'compound': -0.719}	-0.719	Negative	['why', 'is', 'the', 'a', 'level', 'fiasco', 'the', 'fault', 'of', 'teachers?', 'they', 'did', 'what', 'they', 'were', 'asked', 'to;', 'govt', 'and', 'ofqual', 'mucked', 'it', 'up', 'big', 'time', 'with', 'an', 'algorithm', 'penalise', 'large', 'schools', '&amp;', 'cohorts', 'doing', 'most', 'popular', 'subjects', 'in', 'deprived', 'areas.']	negative
223	1.29509E+18	2020-08-16T20:15:43.000Z		36	{'neg': 0.251, 'neu': 0.749, 'pos': 0.0, 'compound': -0.8766}	-0.8766	Negative	['thread', 'explaining', 'quite', 'how', 'mind', 'boggling', 'fucking', 'stupid', 'and', 'unfair', 'the', 'a-level', 'algorithm', 'is.', 'abby�s', 'case', '-', 'and', 'there', 'are', 'tens', 'of', 'thousands', 'of', 'abbys', '-', 'is', 'striking', 'in', 'its', 'tragic', 'consequences.', 'https://t.co/hsosh0est8']	negative
224	1.29509E+18	2020-08-16T20:15:41.000Z		18	{'neg': 0.0, 'neu': 1.0, 'pos': 0.0, 'compound': 0.0}	0	Neutral	['a-level', 'students', 'speak:', "'i", 'always', 'dreamed', 'of', 'going', 'to', "cambridge'", 'education', 'the', 'guardian', 'https://t.co/pe2rppz3h1']	trust
225	1.29509E+18	2020-08-16T20:14:05.000Z		33	{'neg': 0.087, 'neu': 0.795, 'pos': 0.118, 'compound': -0.1157}	-0.1157	Negative	['who', 'do', '#ofqual', 'report', 'to', '?', 'we', 'have', 'to', 'know', 'who', 'was', 'paid', 'to', 'write', 'the', '#algorithm', 'and', 'who', 'agreed', 'the', 'input', 'data', 'which', 'so', 'disadvantaged', 'state', 'schools', '?', '#alevels', 'the', 'truth', 'should', 'be', 'known.']	trust
226	1.29509E+18	2020-08-16T20:13:10.000Z		45	{'neg': 0.145, 'neu': 0.806, 'pos': 0.048, 'compound': -0.4939}	-0.4939	Negative	['this', 'is', 'awful.', "'s", 'insistence', 'that', 'grade', 'inflation', 'must', 'be', 'resisted', 'above', 'all', 'else,', 'and', "ofqual's", 'creation', 'of', 'an', 'algorithm', 'that', 'imposes', 'a', 'ceiling', 'on', 'pupil', 'achievement', 'based', 'on', 'their', "school's", 'past', 'record,', 'are', 'screwing', 'up', "people's", 'lives.', 'https://t.co/iayboil04d']	fear
227	1.29509E+18	2020-08-16T20:13:09.000Z		47	{'neg': 0.098, 'neu': 0.854, 'pos': 0.048, 'compound': -0.34}	-0.34	Negative	['the', 'algorithm', 'worked', 'as', 'it', 'was', 'intended,', "they'll", 'probably', 'just', 'blame', 'it', 'on', 'lack', 'of', 'testing.', '"private', 'schools', 'saw', 'a', 'rise', 'in', 'their', 'proportion', 'of', 'a', 'and', 'a*', 'grades', 'that', 'was', 'more', 'than', 'double', 'the', 'increase', 'for', 'any', 'kind', 'of', 'state', 'school.', '"', 'https://t.co/atzmqqzfyh']	positive
228	1.29509E+18	2020-08-16T20:11:33.000Z		28	{'neg': 0.072, 'neu': 0.928, 'pos': 0.0, 'compound': -0.1957}	-0.1957	Negative	['see', 'link', 'below', 'for', 'the', 'method', 'used.', "i'm", 'not', 'sure', 'it', 'contains', 'the', 'exact', 'algorithm', 'but', 'the', 'full', 'report', 'is', '319', 'pages', 'long!', 'https://t.co/vhso0kcar9']	positive
229	1.29509E+18	2020-08-16T20:11:12.000Z		41	{'neg': 0.0, 'neu': 0.928, 'pos': 0.072, 'compound': 0.4479}	0.4479	Positive	['a', 'thought.', 'an', 'algorithm', 'is', 'developed', 'by', 'a', 'person/s', 'to', 'do', 'a', 'task.', 'the', 'end', 'result', 'is', 'determined', 'by', 'the', 'person/s', 'developing', 'the', 'algorithm.', 'so,', 'who', 'developed', 'the', 'a', 'level', 'algorithm?', 'who', 'commissioned', 'it?', 'and,', 'what', 'was', 'the', 'brief?']	positive
230	1.29509E+18	2020-08-16T20:09:43.000Z		31	{'neg': 0.0, 'neu': 1.0, 'pos': 0.0, 'compound': 0.0}	0	Neutral	['around', '280,000', 'students', 'saw', 'their�a-level�grades', 'fall', 'by', 'one', 'grade', 'or', 'more', 'from', 'their', 'predicted', 'results', 'following', 'the', 'introduction', 'of', 'a', 'new', '�moderation�', 'algorithm.', 'https://t.co/pklzfjokvy']	negative
231	1.29509E+18	2020-08-16T20:08:44.000Z		46	{'neg': 0.143, 'neu': 0.775, 'pos': 0.081, 'compound': -0.6369}	-0.6369	Negative	['given', 'the', 'brief', 'of', 'designing', 'an', 'algorithm', 'to', 'safeguard', 'against', 'grade', 'inflation,', 'i', 'find', 'it', 'impossible', 'to', 'understand', 'why', 'no-one', 'in', '(or', 'the', 'dfe)', 'considered', 'the', 'human', 'cost', '�', 'the', 'devastating', 'emotional', 'impact', 'and', 'real', 'shame', '�', 'of', 'receiving', 'an', 'unmerited', 'grade', "'u'.", 'https://t.c…	negative
232	1.29509E+18	2020-08-16T20:08:01.000Z		25	{'neg': 0.0, 'neu': 1.0, 'pos': 0.0, 'compound': 0.0}	0	Neutral	['this', 'thread', 'could', 'not', 'put', 'more', 'plainly', 'why', 'and', 'need', 'to', 'make', 'a', 'u-turn', 'on', 'the', '#alevelresults', 'algorithm', 'grading', 'system.', 'https://t.co/ifvocivrch']	trust
233	1.29509E+18	2020-08-16T20:04:10.000Z		44	{'neg': 0.0, 'neu': 0.878, 'pos': 0.122, 'compound': 0.4834}	0.4834	Positive	['completely', 'agree', 'with', 'you.', 'our', 'subject', 'leaders', 'and', 'teachers', 'worked', 'tirelessly', 'to', 'make', 'sure', 'that', 'our', 'cags', 'were', 'accurate', 'and', 'based', 'on', 'solid', 'evidence.', 'can', 'come', 'and', 'scrutinise', 'it', 'all', 'but', 'don�t', 'downgrade', 'students', 'based', 'on', 'an', 'algorithm!', '#socialjustice', 'https://t.co/aduwwlsspw']	positive
234	1.29509E+18	2020-08-16T20:04:00.000Z		36	{'neg': 0.179, 'neu': 0.759, 'pos': 0.062, 'compound': -0.5106}	-0.5106	Negative	['a-level', 'results:', "'huge", "mess'", 'as', 'exams', 'appeal', 'guidance', 'withdrawn', 'https://t.co/kzolihkaaw', 'there', 'was', 'no', '#algorithm', 'they', 'have', 'been', 'upgrading', 'thick', '#publicschool', 'efforts', 'for', 'decades,', '&amp;', 'screwing', 'over', 'working', 'class', 'kids', 'the', 'same', 'way']	positive
235	1.29509E+18	2020-08-16T20:01:43.000Z		45	{'neg': 0.148, 'neu': 0.668, 'pos': 0.184, 'compound': 0.471}	0.471	Positive	['a', 'levels!', 'massive', 'goalpost', 'change', 'at', 'best!', 'students', 'were', 'told', '2', 'years', 'ago', 'their', 'grade', 'depended', 'on', 'a', 'final', 'exam,', 'now', 'told', 'depends', 'on', 'some', 'hodgepodge', 'of', 'continuous', 'assessment', 'and', 'government', 'algorithm', 'of', 'doom!', 'it�s', 'unfair!', 'students', 'forever', 'blighted', 'by', 'true', 'grade', '/ability', …	negative
236	1.29509E+18	2020-08-16T20:00:31.000Z		24	{'neg': 0.072, 'neu': 0.928, 'pos': 0.0, 'compound': -0.1779}	-0.1779	Negative	['the', 'weird', 'thing', 'is,', 'according', 'to', 'the', 'algorithm,', 'most', 'of', 'the', 'a-level', 'students', 'today', 'will', 'be', 'voting', 'tory', 'in', 'a', 'few', 'years', 'time.']	negative
237	1.29509E+18	2020-08-16T19:59:45.000Z		41	{'neg': 0.162, 'neu': 0.792, 'pos': 0.047, 'compound': -0.7143}	-0.7143	Negative	["'punishment", 'by', "statistics':", 'the', 'father', 'who', 'foresaw', 'a-level', 'algorithm', 'flaws', '39%', 'of', 'students', 'have', 'been', 'downgraded', 'by', 'an', 'algorithm', 'that', 'created', 'a', 'standardisation', 'that', 'has', 'proved', 'that', 'england', 'is', 'not', 'a', 'classless', 'society.', 'incredibly', 'unfair', '??#alevelprotests', 'https://t.co/q6vqwyzpuh']	anger
238	1.29509E+18	2020-08-16T19:59:45.000Z		41	{'neg': 0.162, 'neu': 0.792, 'pos': 0.047, 'compound': -0.7143}	-0.7143	Negative	["'punishment", 'by', "statistics':", 'the', 'father', 'who', 'foresaw', 'a-level', 'algorithm', 'flaws', '39%', 'of', 'students', 'have', 'been', 'downgraded', 'by', 'an', 'algorithm', 'that', 'created', 'a', 'standardisation', 'that', 'has', 'proved', 'that', 'england', 'is', 'not', 'a', 'classless', 'society.', 'incredibly', 'unfair', '??#alevelprotests', 'https://t.co/q6vqwyzpuh']	anger
239	1.29509E+18	2020-08-16T19:59:20.000Z		26	{'neg': 0.0, 'neu': 0.899, 'pos': 0.101, 'compound': 0.4019}	0.4019	Positive	['nope,', 'keep', 'the', 'post', 'algorithm', 'ones.', 'if', 'all', 'predicted', 'grades', 'were', 'awarded', 'there', 'would', 'be', 'twice', 'as', 'many', 'a/a*', 'than', 'last', 'year', 'according', 'to', 'ofqual.']	No emotion
240	1.29509E+18	2020-08-16T19:58:46.000Z		13	{'neg': 0.184, 'neu': 0.816, 'pos': 0.0, 'compound': -0.2023}	-0.2023	Negative	['a-levels:', 'how', 'controversial', 'algorithm', 'behind', 'moderation', 'row', 'works', 'https://t.co/82yl7l3lvk']	anger
241	1.29509E+18	2020-08-16T19:58:46.000Z		13	{'neg': 0.184, 'neu': 0.816, 'pos': 0.0, 'compound': -0.2023}	-0.2023	Negative	['a-levels:', 'how', 'controversial', 'algorithm', 'behind', 'moderation', 'row', 'works', 'https://t.co/82yl7l3lvk']	anger
242	1.29509E+18	2020-08-16T19:58:06.000Z		21	{'neg': 0.087, 'neu': 0.789, 'pos': 0.124, 'compound': 0.2244}	0.2244	Positive	['would', 'be', 'interesting', 'to', 'see', 'if', 'the', 'risk', 'assessment', 'covered', 'the', 'fact', 'the', 'algorithm', 'appears', 'to', 'be', 'in', 'breach', 'of', 'gdpr!']	trust
243	1.29509E+18	2020-08-16T19:57:08.000Z		38	{'neg': 0.079, 'neu': 0.921, 'pos': 0.0, 'compound': -0.4753}	-0.4753	Negative	['lewis', 'a', 'simple', 'question', 'why', 'just', 'adjust', 'the', 'algorithm', 'ie', 'add', 'a', 'couple', 'of', 'nuisances', 'criteria', 'and', 'run', 'all', 'the', 'results', 'again?', 'if', 'ofqual', 'are', 'struggling', 'why', 'not', 'ask', 'google', 'i', 'think', 'they', 'know', 'abit', 'about', 'algo�s!']	positive
244	1.29509E+18	2020-08-16T19:54:58.000Z		31	{'neg': 0.0, 'neu': 0.889, 'pos': 0.111, 'compound': 0.54}	0.54	Positive	['hello,', 'the', 'unroll', 'you', 'asked', 'for:', ':', 'for', 'this', 'interested', 'in', 'the', 'lawfulness', 'of', 'the', 'a-level', 'algorithm,', 'see', 'the', 'letter', 'before', 'claim', 'attached�', 'https://t.co/wxa6pdgzsh', 'talk', 'to', 'you', 'soon.', '??']	positive
245	1.29509E+18	2020-08-16T19:54:12.000Z		50	{'neg': 0.143, 'neu': 0.82, 'pos': 0.037, 'compound': -0.7101}	-0.7101	Negative	['well...', 'those', 'about', 'to', 'receive', 'gcse', 'results', 'marred', 'by', 'the', 'ofqual', 'algorithm', 'might', 'disagree', 'with', 'you.', 'we', 'may', 'end', 'up', 'with', 'a', 'lot', 'of', 'kids', 'forced', 'to', 'repeat', 'year', '11', 'for', 'no', 'good', 'reason.', 'also:', 'those', 'going', 'into', 'years', '11', '&amp;', '13', 'might', 'not', 'have', 'exams', 'in', 'the', 'spring…	positive
246	1.29509E+18	2020-08-16T19:54:03.000Z		23	{'neg': 0.126, 'neu': 0.874, 'pos': 0.0, 'compound': -0.4908}	-0.4908	Negative	['did', 'the', 'algorithm', 'include', 'the', 'candidates', 'postcodes?', 'were', 'the', 'more', 'affluent', 'areas', 'given', 'a', 'higher', 'rating', 'than', 'those', 'from', 'less', 'or', 'deprived', 'communities?']	positive
247	1.29509E+18	2020-08-16T19:54:01.000Z		31	{'neg': 0.101, 'neu': 0.779, 'pos': 0.12, 'compound': -0.1027}	-0.1027	Negative	['downgraded', 'a-level', 'students', 'urged', 'to', 'join', 'possible', 'legal', 'action.', '�the', 'algorithm', 'was', 'described', 'as', 'unfair', 'and', 'potentially', 'discriminatory', 'because', 'it', 'graded', 'the', 'school,', 'not', 'the', 'student.�', 'https://t.co/dkjhblvowa']	positive
248	1.29509E+18	2020-08-16T19:50:18.000Z		26	{'neg': 0.0, 'neu': 1.0, 'pos': 0.0, 'compound': 0.0}	0	Neutral	['fingers', 'crossed!', 'one', 'question,', 'if', 'i', 'mau,', 'is', 'the', 'algorithm', 'used', 'for', 'a-level', 'grades', 'the', 'same', 'or', 'very', 'much', 'alike', 'the', 'one', 'used', 'by', 'ibo?']	positive
249	1.29509E+18	2020-08-16T19:50:04.000Z		30	{'neg': 0.117, 'neu': 0.883, 'pos': 0.0, 'compound': -0.5106}	-0.5106	Negative	['williamson', 'signed', 'off', 'on', 'a-level', 'algorithm,', 'had', 'the', 'results', 'in', 'advance', 'and', 'saw', 'the', 'fiasco', 'in', 'scotland.', 'he', 'was', 'in', 'charge,', 'he', 'needs', 'take', 'responsibility', 'https://t.co/tdto9wfndq']	fear
250	1.29509E+18	2020-08-16T19:50:04.000Z		30	{'neg': 0.117, 'neu': 0.883, 'pos': 0.0, 'compound': -0.5106}	-0.5106	Negative	['williamson', 'signed', 'off', 'on', 'a-level', 'algorithm,', 'had', 'the', 'results', 'in', 'advance', 'and', 'saw', 'the', 'fiasco', 'in', 'scotland.', 'he', 'was', 'in', 'charge,', 'he', 'needs', 'take', 'responsibility', 'https://t.co/tdto9wfndq']	fear
251	1.29509E+18	2020-08-16T19:49:03.000Z		51	{'neg': 0.152, 'neu': 0.762, 'pos': 0.086, 'compound': -0.5204}	-0.5204	Negative	['a-levels:', 'government', 'and', 'ofqual', 'threatened', 'with', 'legal', 'action', 'over', 'grading', 'row', 'https://t.co/qtfvu2onbn', 'so', 'basically,', 'an', 'algorithm', 'decided', 'that', 'council', 'estate', 'kids', 'got', 'lower', 'marks', 'than', 'some', 'toff', 'at', 'a', 'posher', 'school?', 'good', 'old', 'boris', 'and', 'his', 'cronies.....', 'where', 'is', 'bojo,', 'is', 'he', 'h…	trust
252	1.29509E+18	2020-08-16T19:49:03.000Z		51	{'neg': 0.152, 'neu': 0.762, 'pos': 0.086, 'compound': -0.5204}	-0.5204	Negative	['a-levels:', 'government', 'and', 'ofqual', 'threatened', 'with', 'legal', 'action', 'over', 'grading', 'row', 'https://t.co/qtfvu2onbn', 'so', 'basically,', 'an', 'algorithm', 'decided', 'that', 'council', 'estate', 'kids', 'got', 'lower', 'marks', 'than', 'some', 'toff', 'at', 'a', 'posher', 'school?', 'good', 'old', 'boris', 'and', 'his', 'cronies.....', 'where', 'is', 'bojo,', 'is', 'he', 'h…	trust
253	1.29509E+18	2020-08-16T19:49:03.000Z		51	{'neg': 0.152, 'neu': 0.762, 'pos': 0.086, 'compound': -0.5204}	-0.5204	Negative	['a-levels:', 'government', 'and', 'ofqual', 'threatened', 'with', 'legal', 'action', 'over', 'grading', 'row', 'https://t.co/qtfvu2onbn', 'so', 'basically,', 'an', 'algorithm', 'decided', 'that', 'council', 'estate', 'kids', 'got', 'lower', 'marks', 'than', 'some', 'toff', 'at', 'a', 'posher', 'school?', 'good', 'old', 'boris', 'and', 'his', 'cronies.....', 'where', 'is', 'bojo,', 'is', 'he', 'h…	trust
254	1.29509E+18	2020-08-16T19:48:56.000Z		17	{'neg': 0.0, 'neu': 0.828, 'pos': 0.172, 'compound': 0.4019}	0.4019	Positive	['interesting', 'read', 'here', 'too,', 'si', '-', 'the', 'father', 'who', 'foresaw', 'a-level', 'algorithm', 'flaws', 'https://t.co/vawbacky0o']	trust
255	1.29509E+18	2020-08-16T19:48:56.000Z		17	{'neg': 0.0, 'neu': 0.828, 'pos': 0.172, 'compound': 0.4019}	0.4019	Positive	['interesting', 'read', 'here', 'too,', 'si', '-', 'the', 'father', 'who', 'foresaw', 'a-level', 'algorithm', 'flaws', 'https://t.co/vawbacky0o']	trust
256	1.29508E+18	2020-08-16T19:48:16.000Z		40	{'neg': 0.099, 'neu': 0.778, 'pos': 0.123, 'compound': 0.25}	0.25	Positive	['trying', 'to', 'get', 'all', 'the', 'family', 'support', 'ready', 'and', 'in', 'place', 'for', 'my', 'niece,', 'now', 'we', 'know', 'gcse', 'grades', 'are', 'assigned', 'by', 'a', 'ofqual', 'algorithm', 'alone,', 'with', 'no', 'consideration', 'of', "teachers'", 'assessments', 'submitted', 'by', 'her', 'school', 'https://t.co/h3nf3lze24']	trust
257	1.29508E+18	2020-08-16T19:46:17.000Z		18	{'neg': 0.131, 'neu': 0.869, 'pos': 0.0, 'compound': -0.2755}	-0.2755	Negative	['a-level', 'by', 'algorithm', 'or', 'why', 'one', 'size', 'does', 'not', 'fit', 'all', '�', "headteachers'", 'roundtable', 'https://t.co/7sxpnp7p4v']	No emotion
258	1.29508E+18	2020-08-16T19:45:54.000Z		48	{'neg': 0.102, 'neu': 0.846, 'pos': 0.052, 'compound': -0.351}	-0.351	Negative	['there', 'may', 'be', 'severely', 'detrimental', 'consequences', 'for', 'individuals', '&amp;', 'groups', '#alevels', 'algorithm', '??', 'is', 'what', 'the', 'chair', 'for', 'both', 'ofqual', '&amp;', 'centre', 'for', 'data', 'ethics', '&amp;', 'innovation', 'should', 'be', 'addressing', 'this', 'was', 'outlined', 'in', 'a', 'report', 'on', 'bias', 'in', 'algorithmic', 'decision-making', 'publis…	positive
259	1.29508E+18	2020-08-16T19:45:41.000Z		14	{'neg': 0.0, 'neu': 1.0, 'pos': 0.0, 'compound': 0.0}	0	Neutral	['this', 'is', 'how', 'bonkers', 'the', 'algorithm', 'being', 'used', 'by', 'is', 'https://t.co/jfl8zqafib']	No emotion
260	1.29508E+18	2020-08-16T19:44:39.000Z		44	{'neg': 0.131, 'neu': 0.869, 'pos': 0.0, 'compound': -0.7678}	-0.7678	Negative	['have', 'estimated', 'between', '45%', '-', '65%', 'of', 'their', 'calculated', 'results', 'might', 'be', 'correct!', 'they', 'know', 'how', 'to', 'fix', 'the', '�right�', '%', 'of', 'each', 'grade', 'nationally', 'but', 'their', 'algorithm', 'was', 'incapable', 'of', 'allocating', 'right', 'grades', 'to', 'right', 'students', 'especially', 'in', '16+', 'cohorts', 'where', 'the', 'cags', 'were',…	No emotion
261	1.29508E+18	2020-08-16T19:43:36.000Z		32	{'neg': 0.12, 'neu': 0.633, 'pos': 0.247, 'compound': 0.768}	0.768	Positive	['but', 'this', 'year', 'they', 'have', 'not', 'failed', '!', 'in', 'extraordinary', 'circumstances', 'they', 'have', 'been', 'denied', 'opportunity', 'this', 'now', 'compounded', 'by', 'having', 'future', 'opportunities', 'removed', 'by', 'a', 'selective', 'algorithm', 'imposed', 'by', 'ofqual', 'and', 'govt']	positive
262	1.29508E+18	2020-08-16T19:42:40.000Z		39	{'neg': 0.243, 'neu': 0.696, 'pos': 0.061, 'compound': -0.8236}	-0.8236	Negative	['in', 'n.ireland', 'we', 'have', 'a', 'similar', 'fiasco.', 'algorithm', 'producing', 'perverse', 'results', 'and', 'teachers', 'predictions', 'ignored.', 'education', 'minister', 'doubling', 'down', 'in', 'the', 'face', 'of', 'public', 'furore.', 'for', 'good', 'measure', 'pricewaterhousecoopers', 'paid', '100k', 'plus', 'for', 'their', 'contribution', 'to', 'this', 'nonsense']	positive
263	1.29508E+18	2020-08-16T19:42:00.000Z		15	{'neg': 0.237, 'neu': 0.763, 'pos': 0.0, 'compound': -0.4767}	-0.4767	Negative	['ofqual', 'and', 'the', 'algorithm', 'are', 'behaving', 'much', 'worse', 'here.', '(2/2)', 'https://t.co/uxzv19mbu5']	fear
264	1.29508E+18	2020-08-16T19:41:09.000Z		23	{'neg': 0.308, 'neu': 0.609, 'pos': 0.083, 'compound': -0.7906}	-0.7906	Negative	['dbrs', 'uk', 'credit', 'rating', 'for', 'may15', '2020', '(', 'aaa', 'negative)', 'has', 'been', 'revised', 'under', 'the', 'conservative', 'a-level', 'algorithm.', 'now', 'reads', 'bbb', 'bloody', 'awful.']	negative
265	1.29508E+18	2020-08-16T19:39:47.000Z		45	{'neg': 0.115, 'neu': 0.672, 'pos': 0.213, 'compound': 0.6426}	0.6426	Positive	['everything', 'crossed', 'for', 'my', 'lad', 'this', 'thursday,', 'hope', 'he', 'gets', 'the', 'results', 'he', 'deserves', 'and', 'doesnt', 'get', 'screwed', 'by', 'this', 'flawed', 'algorithm.', 'trust', 'the', 'proffesionals!', 'one', 'thing', 'is', 'for', 'sure', 'and', 'the', 'tories', 'wont', 'win', 'the', 'the', 'next', 'ge.', '#2020gcse', '#ofqual', 'https://t.co/iww1pgvr3l']	trust
266	1.29508E+18	2020-08-16T19:39:05.000Z		52	{'neg': 0.0, 'neu': 0.964, 'pos': 0.036, 'compound': 0.168}	0.168	Positive	['i', 'think', 'this', 'was', 'same', 'old,', 'same', 'old.', '�we', 'want', 'you', 'to', 'do', 'this', 'for', 'us', '&amp;use', 'this', 'algorithm.�', '�that', 'algorithm', 'won�t', 'work', 'because..�', '�if', 'you�re', 'going', 'to', 'work', 'for', 'us', 'you', 'do', 'what', 'we', 'say.�', '�no.�', 'so', 'someone', 'in', 'the', 'dept', 'applies', 'the', 'algorithm..??', 'https://t.co/5oex9zkfc…	No emotion
267	1.29508E+18	2020-08-16T19:38:13.000Z		52	{'neg': 0.1, 'neu': 0.83, 'pos': 0.071, 'compound': -0.3927}	-0.3927	Negative	['my', 'daughter', 'achieved', 'a', '9', 'in', "physic's", 'gcse,', 'her', 'postcode', '&amp;', 'school', 'did', 'not', 'effect', 'her', 'intelligence', 'here.', 'your', 'system', 'downgrade', 'her', 'from', 'an', 'a', 'to', 'a', 'd', 'in', 'a', 'levels', 'physics', 'what', 'a', 'joke,', 'same', 'postcode', 'same', 'school,', 'this', 'just', 'shows', 'the', 'algorithm', 'you', 'used', 'was', 'wro…	trust
268	1.29508E+18	2020-08-16T19:38:13.000Z		52	{'neg': 0.1, 'neu': 0.83, 'pos': 0.071, 'compound': -0.3927}	-0.3927	Negative	['my', 'daughter', 'achieved', 'a', '9', 'in', "physic's", 'gcse,', 'her', 'postcode', '&amp;', 'school', 'did', 'not', 'effect', 'her', 'intelligence', 'here.', 'your', 'system', 'downgrade', 'her', 'from', 'an', 'a', 'to', 'a', 'd', 'in', 'a', 'levels', 'physics', 'what', 'a', 'joke,', 'same', 'postcode', 'same', 'school,', 'this', 'just', 'shows', 'the', 'algorithm', 'you', 'used', 'was', 'wro…	trust
269	1.29508E+18	2020-08-16T19:37:58.000Z		45	{'neg': 0.136, 'neu': 0.763, 'pos': 0.101, 'compound': -0.4019}	-0.4019	Negative	['i', 'went', 'to', 'a', 'failing', 'ne', 'comprehensive,', 'got', 'good', 'a-levels,', 'first', 'in', 'family', 'to', 'university', 'and', 'eventually', 'became', 'r&amp;d', 'director', 'of', 'nasdaq', '100', 'company.', 'with', 'this', 'algorithm,', 'i', 'would', 'have', 'failed', 'a-levels', 'and', 'would', 'never', 'have', 'made', 'it', 'to', 'university.', '#honourtheoffer']	positive
270	1.29508E+18	2020-08-16T19:37:09.000Z		15	{'neg': 0.242, 'neu': 0.758, 'pos': 0.0, 'compound': -0.4939}	-0.4939	Negative	["'punishment", 'by', "statistics':", 'the', 'father', 'who', 'foresaw', 'a-level', 'algorithm', 'flaws', 'https://t.co/cpum5g2ad5']	trust
271	1.29508E+18	2020-08-16T19:37:09.000Z		15	{'neg': 0.242, 'neu': 0.758, 'pos': 0.0, 'compound': -0.4939}	-0.4939	Negative	["'punishment", 'by', "statistics':", 'the', 'father', 'who', 'foresaw', 'a-level', 'algorithm', 'flaws', 'https://t.co/cpum5g2ad5']	trust
272	1.29508E+18	2020-08-16T19:35:17.000Z		55	{'neg': 0.12, 'neu': 0.825, 'pos': 0.054, 'compound': -0.6124}	-0.6124	Negative	['i', 'can�t', 'even', 'begin', 'to', 'imagine', 'how', 'all', 'of', 'the', 'a-level', 'students', 'who', 'were', 'failed', 'by', 'this', 'government', '�algorithm�', 'must', 'feel.', 'my', 'baby', 'brother', 'was', 'robbed', 'of', 'one', 'of', 'his', 'marks', 'and', 'we', 'were', 'all', 'devastated', 'for', 'him.', 'luckily', 'he', 'still', 'go', 'into', 'his', 'first', 'choice', 'uni...', 'by',…	positive
273	1.29508E+18	2020-08-16T19:34:20.000Z		45	{'neg': 0.067, 'neu': 0.879, 'pos': 0.053, 'compound': -0.1779}	-0.1779	Negative	['i', 'think', 'it', 'is', 'time', 'roger', 'taylor,', 'chair', 'of', 'ofqual,', 'provided', 'a', 'statement', 'about', 'the', 'fiasco', 'surrounding', 'the', 'a', 'level', 'results', 'and', 'the', 'use', 'of', 'an', 'algorithm', 'to', 'assign', 'exam', 'grades', 'to', 'students.', 'he', 'is', 'chair', 'of', 'the', 'centre', 'for', 'data', 'and', 'ethics', 'and', 'innovation.']	positive
274	1.29508E+18	2020-08-16T19:32:30.000Z		43	{'neg': 0.225, 'neu': 0.722, 'pos': 0.053, 'compound': -0.8323}	-0.8323	Negative	['it�s', 'so', 'sad', 'that', 'johnson', '&amp;', 'williamson', 'have', 'bent', 'over', 'backwards', 'trying', 'to', 'defend', 'how', 'the', 'algorithm', 'has', 'awarded', 'grades', 'with', 'little', 'or', 'no', 'empathy', 'for', 'young', 'people', 'whose', 'lives', 'have', 'been', 'put', 'on', 'hold,', 'or', 'worse,', 'by', 'such', 'flawed', 'computer', 'programming.']	positive
275	1.29508E+18	2020-08-16T19:31:59.000Z		49	{'neg': 0.2, 'neu': 0.623, 'pos': 0.177, 'compound': -0.101}	-0.101	Negative	['i', 'agree', 'it�s', 'flawed', 'but', 'i�m', 'not', 'sure', 'what', 'the', 'other', 'option', 'would', 'have', 'been.', 'human', 'moderation', 'is', 'also', 'flawed.', 'blind', 'moderation', 'would', 'work', 'best.', 'can�t', 'agree', 'it�s', 'corrupt', 'without', 'seeing', 'more', 'evidence.', 'ofqual', 'need', 'to', 'publish', 'the', 'decision', 'making', 'process', 'for', 'choosing', 'the', …	positive
276	1.29508E+18	2020-08-16T19:31:49.000Z		34	{'neg': 0.125, 'neu': 0.798, 'pos': 0.077, 'compound': -0.2023}	-0.2023	Negative	['nor', 'about', 'whether', 'a', 'school', 'was', 'getting', 'better', 'results', 'year', 'on', 'year,', 'that', 'wasn�t', 'in', 'the', 'algorithm.', 'utter', 'shambles.', 'williamson', 'will', 'pay', 'for', 'this', 'after', 'the', 'return', 'to', 'school', 'is', 'a', 'fiasco', 'too.']	trust
277	1.29508E+18	2020-08-16T19:30:56.000Z		28	{'neg': 0.0, 'neu': 0.669, 'pos': 0.331, 'compound': 0.8849}	0.8849	Positive	["it's", 'eugenics.', 'using', 'algorithm', 'to', 'promote', 'the', 'genes', 'of', 'those', 'rich', 'enough', 'to', 'afford', 'private', 'education', 'into', 'the', 'most', 'powerful', 'and', 'important', 'roles', 'in', 'our', 'society.', '#ofqual']	positive
278	1.29508E+18	2020-08-16T19:30:41.000Z		46	{'neg': 0.163, 'neu': 0.741, 'pos': 0.097, 'compound': -0.4936}	-0.4936	Negative	['it�s', 'those', 'who', 'created', 'this', 'methodology', 'which', 'is', 'both', 'ofqual', 'and', 'the', 'dep', 'of', 'eduction', 'who', 'are', 'to', 'blame.', 'it�s', 'their', 'algorithm', 'that', 'they', 'refused', 'to', 'put', 'out', 'to', 'scrutiny.', 'it�s', 'a', 'failed', 'methodology', 'not', 'a', 'failed', 'concept.......wasn�t', 'this', 'your', 'tweet?']	negative
279	1.29508E+18	2020-08-16T19:30:10.000Z		39	{'neg': 0.0, 'neu': 0.932, 'pos': 0.068, 'compound': 0.3612}	0.3612	Positive	['q:', 'how', 'do', 'you', 'go', 'from', 'being', 'predicted', 'an', 'a', 'to', 'being', 'given', 'a', 'u', '#ofqual:', 'it', 'simple', 'we', 'told', 'the', '#algorithm', 'to', 'turn', 'the', 'letters', 'it', 'didn�t', 'like', 'upside', 'down', '#alevels2020', '#gcses2020', '#gavinwilliamsonresign', 'https://t.co/iaonp5njqz']	No emotion
280	1.29508E+18	2020-08-16T19:29:50.000Z		28	{'neg': 0.181, 'neu': 0.819, 'pos': 0.0, 'compound': -0.6234}	-0.6234	Negative	['why', 'on', 'earth', 'did', 'ofqual', 'not', 'share', 'details', 'of', 'the', 'algorithm', 'with', 'teachers', 'and', 'their', 'representative', 'bodies', 'before', 'the', 'results', 'came', 'out?', 'a', 'disgrace.', 'https://t.co/7efjwvyzjo']	anger
281	1.29508E+18	2020-08-16T19:27:38.000Z		43	{'neg': 0.144, 'neu': 0.856, 'pos': 0.0, 'compound': -0.7351}	-0.7351	Negative	['�i', 'urge', 'the', 'education', 'secretary', 'to', 'instruct', 'ofqual', 'not', 'to', 'release', 'the', 'gcse', 'results', 'this', 'thursday', 'as', 'their', 'algorithm', 'is', 'flawed.', 'the', 'a-level', 'results', 'have', 'produced', 'hundreds', 'of', 'thousands', 'of', 'unfair', 'and', 'barely', 'explicable', 'downgrades,�', 'said', 'ken', 'baker.', 'https://t.co/pjdadvkpsz']	positive
282	1.29508E+18	2020-08-16T19:27:38.000Z		43	{'neg': 0.144, 'neu': 0.856, 'pos': 0.0, 'compound': -0.7351}	-0.7351	Negative	['�i', 'urge', 'the', 'education', 'secretary', 'to', 'instruct', 'ofqual', 'not', 'to', 'release', 'the', 'gcse', 'results', 'this', 'thursday', 'as', 'their', 'algorithm', 'is', 'flawed.', 'the', 'a-level', 'results', 'have', 'produced', 'hundreds', 'of', 'thousands', 'of', 'unfair', 'and', 'barely', 'explicable', 'downgrades,�', 'said', 'ken', 'baker.', 'https://t.co/pjdadvkpsz']	positive
283	1.29508E+18	2020-08-16T19:27:05.000Z		46	{'neg': 0.195, 'neu': 0.713, 'pos': 0.092, 'compound': -0.7081}	-0.7081	Negative	['a-levels:', 'government', 'and', 'ofqual', 'threatened', 'with', 'legal', 'action', 'over', 'grading', 'row', 'https://t.co/qwafge2vfl', 'how', 'can', 'a', 'computer', 'algorithm', 'know', 'better', 'than', 'mock', 'exam', 'results', 'and', 'teacher', 'predicted', 'grades?', 'this', 'is', 'madness', 'of', 'the', 'highest', 'order!', 'gavin', 'williamson', 'must', 'go!', 'https://t.co/uwlgtbp9ie…	positive
284	1.29508E+18	2020-08-16T19:27:05.000Z		46	{'neg': 0.195, 'neu': 0.713, 'pos': 0.092, 'compound': -0.7081}	-0.7081	Negative	['a-levels:', 'government', 'and', 'ofqual', 'threatened', 'with', 'legal', 'action', 'over', 'grading', 'row', 'https://t.co/qwafge2vfl', 'how', 'can', 'a', 'computer', 'algorithm', 'know', 'better', 'than', 'mock', 'exam', 'results', 'and', 'teacher', 'predicted', 'grades?', 'this', 'is', 'madness', 'of', 'the', 'highest', 'order!', 'gavin', 'williamson', 'must', 'go!', 'https://t.co/uwlgtbp9ie…	positive
285	1.29508E+18	2020-08-16T19:27:05.000Z		46	{'neg': 0.195, 'neu': 0.713, 'pos': 0.092, 'compound': -0.7081}	-0.7081	Negative	['a-levels:', 'government', 'and', 'ofqual', 'threatened', 'with', 'legal', 'action', 'over', 'grading', 'row', 'https://t.co/qwafge2vfl', 'how', 'can', 'a', 'computer', 'algorithm', 'know', 'better', 'than', 'mock', 'exam', 'results', 'and', 'teacher', 'predicted', 'grades?', 'this', 'is', 'madness', 'of', 'the', 'highest', 'order!', 'gavin', 'williamson', 'must', 'go!', 'https://t.co/uwlgtbp9ie…	positive
286	1.29508E+18	2020-08-16T19:22:29.000Z		29	{'neg': 0.19, 'neu': 0.81, 'pos': 0.0, 'compound': -0.7269}	-0.7269	Negative	['students', 'who', 'completed', 'a-levels', 'in', 'a', 'global', 'pandemic,', 'persisting', 'through', 'lockdown', '&amp;', 'recession', 'should', 'be', 'given', 'higher', 'grading', 'if', 'anything.', 'downgrading', 'by', 'algorithm', 'is', 'discriminatory', 'and', 'unjust.', '#alevelprotests']	negative
287	1.29508E+18	2020-08-16T19:22:05.000Z		34	{'neg': 0.086, 'neu': 0.783, 'pos': 0.131, 'compound': 0.1779}	0.1779	Positive	['and,', 'unbelievably,', 'it', 'has', 'emerged', 'that', 'ofqual', 'rejected', 'advice', 'on', 'its', 'algorithm', 'from', 'statistical', 'experts', 'recommended', 'by', 'the', 'royal', 'society', 'of', 'statistics', 'on', 'the', 'basis', 'that', 'they', 'would', 'not', 'sign', 'a', 'non-disclosure', 'agreement.']	trust
288	1.29508E+18	2020-08-16T19:21:59.000Z		27	{'neg': 0.0, 'neu': 0.923, 'pos': 0.077, 'compound': 0.2732}	0.2732	Positive	['breaking:', 'ofqual', 'have', 'just', 'finished', 'adjusting', 'this', 'year�s', 'premier', 'league', 'results', 'according', 'to', 'their', 'algorithm:', '1.', 'man', 'city', '2.', 'chelsea', '3.', 'liverpool', 'well', 'done', 'to', 'everyone.']	positive
289	1.29508E+18	2020-08-16T19:21:57.000Z		43	{'neg': 0.0, 'neu': 0.855, 'pos': 0.145, 'compound': 0.765}	0.765	Positive	['the', 'teachers', 'gave', 'implausibly', 'high', 'grades', 'and', 'ofqual', 'had', 'to', 'standardise', 'them.', 'the', 'algorithm', 'isn�t', 'perfect', 'that�s', 'why', 'there', 'is', 'an', 'appeal', 'process.', 'maybe', 'if', 'the', 'teachers', 'predictions', 'had', 'been', 'closer', 'to', 'the', 'norm,', 'ofqual', 'would', 'have', 'done', 'a', 'better', 'job.']	positive
290	1.29508E+18	2020-08-16T19:21:53.000Z		10	{'neg': 0.0, 'neu': 1.0, 'pos': 0.0, 'compound': 0.0}	0	Neutral	['obviously', 'using', 'the', 'a', 'level', 'algorithm', 'https://t.co/dbtbzlucga']	trust
291	1.29508E+18	2020-08-16T19:21:08.000Z		24	{'neg': 0.057, 'neu': 0.943, 'pos': 0.0, 'compound': -0.1027}	-0.1027	Negative	['is', 'that', 'your', 'answer', 'to', 'the', 'a', 'level', 'algorithm', 'screw', 'up?', 'university', 'education', 'counts', 'for', 'many', 'young', 'people', 'and', 'your', 'government', 'has', 'shafted', 'them.']	positive
292	1.29508E+18	2020-08-16T19:20:40.000Z		28	{'neg': 0.0, 'neu': 1.0, 'pos': 0.0, 'compound': 0.0}	0	Neutral	["that's", 'how', 'the', 'ofqual', 'algorithm', 'appears', 'to', 'work', 'and', 'it', 'was', 'the', 'same', 'in', 'scotland.', 'a', 'post', 'code', 'lottery', 'is', 'not', 'the', 'way', 'to', 'decide', 'pupil', 'results.']	anticipation
293	1.29508E+18	2020-08-16T19:20:03.000Z		32	{'neg': 0.069, 'neu': 0.832, 'pos': 0.1, 'compound': 0.2677}	0.2677	Positive	['my', 'algorithm', 'has', 'downgraded', 'him', 'to', 'u.', 'he', 'should', 'resign', 'and', 'the', 'whole', 'government', 'publicly', 'apologise', 'and', 'rather', 'than', 'shut', 'down', 'public', 'health', 'england,', 'rip', 'up', 'ofqual!!!', "don't", 'defend', 'the', 'indefensible.']	fear
294	1.29508E+18	2020-08-16T19:20:00.000Z		24	{'neg': 0.057, 'neu': 0.943, 'pos': 0.0, 'compound': -0.1027}	-0.1027	Negative	['nah,', 'shove', 'all', 'the', 'authors', 'into', 'that', 'ofqual', 'algorithm,', 'and', '�moderate�', 'their', 'sales', 'based', 'on', 'whether', 'they', 'went', 'to', 'a', 'public', 'school', 'or', 'not.']	anger
295	1.29508E+18	2020-08-16T19:18:29.000Z		20	{'neg': 0.1, 'neu': 0.818, 'pos': 0.082, 'compound': -0.1027}	-0.1027	Negative	['ofqual', 'film', 'says', 'schools', 'had', 'to', 'rank', 'students.', 'was', 'david', 'top,', 'and', 'were', 'those', 'lower', 'down', 'then', 'hammered', 'by', 'algorithm?']	trust
296	1.29508E+18	2020-08-16T19:16:33.000Z		31	{'neg': 0.084, 'neu': 0.845, 'pos': 0.07, 'compound': -0.126}	-0.126	Negative	['hey', 'keir', ',', 'have', 'you', 'asked', '(or', 'directed)', 'richard', 'leonard', 'and', 'to', 'thank', 'nicola', 'sturgeon', 'and', 'john', 'swinney', 'for', 'fixing', 'the', 'a-level', '/', 'highers', 'elite', 'algorithm', 'problem', 'in', 'scotland?', 'step', 'up', 'keir!']	negative
297	1.29508E+18	2020-08-16T19:16:30.000Z		13	{'neg': 0.0, 'neu': 0.844, 'pos': 0.156, 'compound': 0.34}	0.34	Positive	['tory', 'government', '-', 'giving', 'a', 'new', 'meaning', 'to', '�lowest', 'common', 'denominator�...', '#algorithm', '#ofqual', '#alevels2020']	fear
298	1.29508E+18	2020-08-16T19:13:58.000Z		46	{'neg': 0.258, 'neu': 0.693, 'pos': 0.049, 'compound': -0.8873}	-0.8873	Negative	['so', 'angry', 'with', 'people', 'that', 'aren�t', 'directly', 'affected', 'by', 'this', 'algorithm', 'having', 'an', 'opinion.', 'sitting', 'there', 'saying', '�well', 'teachers', 'lie�', 'or', '�mocks', 'aren�t', 'accurate�', 'dont', 'help', 'when', 'people', 'have', 'had', 'their', 'dreams', 'ruined', 'by', 'this', 'classist', 'shit', 'show', 'of', 'a', 'govt', 'and', 'ofqual', '#alevelprotes…	anger
299	1.29508E+18	2020-08-16T19:12:53.000Z		48	{'neg': 0.037, 'neu': 0.77, 'pos': 0.193, 'compound': 0.8094}	0.8094	Positive	['having', 'read', 'the', 'ofqual', 'report', "i'm", 'not', 'at', 'all', 'sure', 'they', 'could', 'have', 'devised', 'a', 'better', 'algorithm.', 'they', 'tested', '10', 'alternatives', '&amp;', 'set', 'out', 'some', 'clear', 'objectives', 'which', 'were', 'widely', 'agreed', 'in', 'consultation.', 'overall', "it's", 'awarded', 'much', 'higher', 'grades', 'than', 'would', 'be', 'reasonable', 'giv…	trust
300	1.29508E+18	2020-08-16T19:12:49.000Z		34	{'neg': 0.336, 'neu': 0.599, 'pos': 0.065, 'compound': -0.8955}	-0.8955	Negative	['#libdemhustings', '#votelayla', 'layla', 'highlighting', 'the', 'dreadful', 'injustice', 'that', 'a-level', 'students', 'in', 'scotland', 'and', 'england', 'have', 'faced', 'under', 'the', 'appalling', 'and', 'deeply', 'biased', 'algorithm', 'that', 'has', 'shattered', 'the', 'hopes', 'of', 'so', 'many', '1/n']	negative
301	1.29508E+18	2020-08-16T19:12:14.000Z		37	{'neg': 0.0, 'neu': 0.964, 'pos': 0.036, 'compound': 0.0772}	0.0772	Positive	['does', 'anybody', 'know', 'anybody', 'who', 'is', 'a', 'professional', 'data', 'scientist/statistician', 'who', 'could', 'arrange', 'for', 'an', 'open', 'letter', 'to', 'be', 'written', 'to', 'ofqual', 'that', 'picks', 'apart', 'the', 'algorithm', 'they', 'used?', 'pls', 'dm', 'me', 'with', 'suggestions.', '#examshambles', '#alevelprotests']	trust
302	1.29508E+18	2020-08-16T19:10:06.000Z		52	{'neg': 0.228, 'neu': 0.772, 'pos': 0.0, 'compound': -0.9311}	-0.9311	Negative	['what', 'a', 'ridiculous', 'tweet', 'knowing', 'how', 'you�ve', 'effed', 'up', 'so', 'many', 'kids', 'lives.', 'the', 'fact', 'you', 'let', 'an', 'algorithm', 'mark', 'exam', 'results', 'shows', 'just', 'how', 'pathetic', 'and', 'lazy', 'ofqual', 'and', 'the', 'government', 'are.', 'what', 'the', 'hell', 'did', 'you', 'expect', 'when', 'you', 'let', 'a', 'computer', 'program', 'do', 'your', 'job…	negative
303	1.29507E+18	2020-08-16T19:08:28.000Z		20	{'neg': 0.0, 'neu': 1.0, 'pos': 0.0, 'compound': 0.0}	0	Neutral	['they', 'were', 'called', '�a�', 'levels,', 'but', 'with', 'ofqual�s', 'algorithm', 'we�ve', 'had', 'to', 'downgrade', 'them', 'to', '�d�', 'levels', '#alevelprotests']	No emotion
304	1.29507E+18	2020-08-16T19:08:28.000Z		20	{'neg': 0.0, 'neu': 1.0, 'pos': 0.0, 'compound': 0.0}	0	Neutral	['they', 'were', 'called', '�a�', 'levels,', 'but', 'with', 'ofqual�s', 'algorithm', 'we�ve', 'had', 'to', 'downgrade', 'them', 'to', '�d�', 'levels', '#alevelprotests']	No emotion
305	1.29507E+18	2020-08-16T19:06:35.000Z		8	{'neg': 0.0, 'neu': 0.775, 'pos': 0.225, 'compound': 0.4404}	0.4404	Positive	["ofqual's", 'algorithm', '"if', '(privileged)', '{', 'grade++', '}', 'else', '{', 'grade--', '};"']	trust
306	1.29507E+18	2020-08-16T19:04:59.000Z		35	{'neg': 0.063, 'neu': 0.879, 'pos': 0.058, 'compound': -0.0516}	-0.0516	Negative	['they�ve', 'finally', 'found', 'the', 'lost', 'episode', 'of', 'some', 'mothers', 'do', '�ave', 'em', '-', 'it�s', 'where', 'frank', 'creates', 'an', 'algorithm', 'to', 'mark', 'a', 'levels', 'and', 'gcses.', '�ooh', 'betty,', 'the', 'cats', 'done', 'an', 'ai', 'whoopsie�', '#examfiasco']	trust
307	1.29507E+18	2020-08-16T19:03:42.000Z		46	{'neg': 0.0, 'neu': 1.0, 'pos': 0.0, 'compound': 0.0}	0	Neutral	['for', 'anyone', 'still', 'wondering', 'about', "ofqual's", 'grade', 'algorithm,', 'check', 'out', 'this', 'analysis:', 'https://t.co/nfwuofbv8n', 'of', "ofqual's", 'own', 'report', 'into', 'the', 'accuracy', 'testing', 'of', 'the', 'algorithm:', 'https://t.co/druyfsth7g', '...', 'in', 'my', 'own', 'subject', 'it', 'shows', 'the', 'algorithm', 'as', 'less', 'than', '50%', 'accurate!']	trust
308	1.29507E+18	2020-08-16T19:03:08.000Z		35	{'neg': 0.0, 'neu': 0.922, 'pos': 0.078, 'compound': 0.4215}	0.4215	Positive	['the', "algorithm's", 'moved', 'onto', 'sport', 'now', 'and', 'as', 'liverpool', 'never', 'finished', 'above', '2nd', 'in', 'the', 'last', '30', 'years,', 'their', 'league', 'title', 'has', 'been', 'downgraded', 'to', '3rd', 'and', 'man', 'united', 'will', 'receive', 'the', 'trophy', 'instead.']	positive
309	1.29507E+18	2020-08-16T19:03:01.000Z		24	{'neg': 0.298, 'neu': 0.638, 'pos': 0.064, 'compound': -0.7391}	-0.7391	Negative	['the', 'algorithm', 'you', 'reference', 'certainly', "isn't", 'neutral.', 'but', 'i', "don't", 'think', 'even', "ofqual's", 'severest', 'critic', 'is', 'accusing', 'them', 'of', 'holocaust', 'denial.']	negative
310	1.29507E+18	2020-08-16T19:01:19.000Z		31	{'neg': 0.087, 'neu': 0.913, 'pos': 0.0, 'compound': -0.3595}	-0.3595	Negative	['all', 'of', 'this', 'article,', 'it', 'proves', 'how', 'the', 'total', 'discrimination', 'towards', 'state', 'school', 'students.', 'stop', '#gcses2020', 'results!', 'gcses', 'results', '2020:', 'a-level', 'results', 'issues', 'to', 'continue', 'tes', 'https://t.co/sxjzp3vekj']	trust
311	1.29507E+18	2020-08-16T19:00:15.000Z		38	{'neg': 0.086, 'neu': 0.914, 'pos': 0.0, 'compound': -0.5216}	-0.5216	Negative	['what', 'part', 'of', 'ofqual', 'being', 'a', 'non', 'ministerial', 'or', 'governmental', 'department', "don't", 'people', 'understand,', 'they', 'are', 'independent', 'of', 'government', 'to', 'stop', 'political', 'interference!!!!.', 'the', 'algorithm', 'was', 'designed', 'with', 'input', 'from', 'teacher', 'groups', 'and', 'teaching', 'unions', 'by', 'ofqual.']	negative
312	1.29507E+18	2020-08-16T18:58:31.000Z		53	{'neg': 0.069, 'neu': 0.904, 'pos': 0.027, 'compound': -0.4779}	-0.4779	Negative	['it', 'doesn�t', 'really', 'matter', 'if', 'schools', 'don�t', 'reopen', 'in', 'september.', 'government', 'can', 'just', 'apply', 'an', 'algorithm', 'to', 'new', 'year', '7', 'kids,', 'tell', 'them', 'what', 'a-level', 'grades', 'they�ll', 'get', 'in', '7', 'year�s', 'time', 'and', 'send', 'them', 'home', 'for', 'a', 'few', 'years', 'of', 'joe', 'wicks', 'and', 'horrid', 'histories.', '#examsha…	fear
313	1.29507E+18	2020-08-16T18:57:04.000Z		39	{'neg': 0.0, 'neu': 0.924, 'pos': 0.076, 'compound': 0.4696}	0.4696	Positive	['??', 'even', 'though', 'i', 'did', 'well,', 'my', 'brother', 'and', 'i', 'still', 'wrote', 'a', 'letter', 'to', 'our', 'mp', 'to', 'ask', 'for', 'cags', 'to', 'be', 'employed', 'rather', 'than', 'ofqual', 'grades', 'and', 'you', 'should', 'too', '??', 'fucj', 'a', 'classist', 'algorithm', 'https://t.co/zcvpm7ylxg']	trust
314	1.29507E+18	2020-08-16T18:55:41.000Z		52	{'neg': 0.042, 'neu': 0.911, 'pos': 0.047, 'compound': 0.0624}	0.0624	Positive	['had', 'i', 'been', 'through', 'the', 'same', 'process', 'and', 'algorithm', 'that', 'the', '2020', 'a-level', 'cohort', 'have', 'been', 'through,', 'i', 'would', 'not', 'have', 'secured', 'my', 'place', 'at', 'university', 'and', 'may', 'not', 'have', 'continued', 'my', 'pursuit', 'of', 'becoming', 'a', 'teacher,', 'like', 'my', 'pe', 'teacher,', 'the', 'role', 'model', 'who', 'shaped', 'my', '…	positive
315	1.29507E+18	2020-08-16T18:54:57.000Z		19	{'neg': 0.206, 'neu': 0.722, 'pos': 0.072, 'compound': -0.5267}	-0.5267	Negative	['the', 'impact', 'of', 'a-level', 'by', 'algorithm.', 'the', 'injustice', 'laid', 'bare', 'by', '&amp;', 'pls', 'read', 'https://t.co/bt3x13ykcb']	anger
316	1.29507E+18	2020-08-16T18:54:55.000Z		22	{'neg': 0.264, 'neu': 0.652, 'pos': 0.083, 'compound': -0.6124}	-0.6124	Negative	['or', 'ask', 'why', 'their', 'algorithm', 'said.', 'posh', 'schools', 'increase', 'grades.', 'the', 'rest,', 'drop', 'them', 'and', 'poor', 'schools,,', 'drop', 'them', 'by', '3', 'grades']	positive
317	1.29507E+18	2020-08-16T18:53:26.000Z		43	{'neg': 0.078, 'neu': 0.714, 'pos': 0.209, 'compound': 0.7235}	0.7235	Positive	['please', 'support', 'this', 'crowdfunding', 'if', 'you�re', 'able', 'to.', 'the', 'fundraising', 'will', 'endeavour', 'to', 'seek', 'justice', 'for', 'our', 'a-level', 'students', '&amp;', 'their', 'families', 'who', 'have', 'been', 'the', 'subject', 'of', 'a', 'discriminatory', 'algorithm', '&amp;', 'utter', 'incompetence.', 'in', 'solidarity!????????????https://t.co/xxiens2rvg', 'via']	trust
318	1.29507E+18	2020-08-16T18:53:22.000Z		33	{'neg': 0.0, 'neu': 0.925, 'pos': 0.075, 'compound': 0.3612}	0.3612	Positive	['a', 'levels...', 'but', 'generally', '(granted', 'not', 'every', 'private', 'school,', 'but', 'most)', 'have', 'less', 'than', '15', 'in', 'a', 'class,', 'whereby', 'the', 'algorithm', 'wasn�t', 'applied', 'due', 'to', 'cohort', 'size.', 'they', 'were', 'given', 'cag', 'instead.']	trust
319	1.29507E+18	2020-08-16T18:52:52.000Z		46	{'neg': 0.044, 'neu': 0.837, 'pos': 0.119, 'compound': 0.5815}	0.5815	Positive	['its', 'ofqual', 'people', 'they', 'design', 'the', 'algorithm', 'and', 'set', 'appeals', 'process,', 'ofqual', 'are', 'a', 'nmgb', "that's", 'non', 'ministerial', 'to', 'stop', 'political', 'interference!!!', 'they', 'do', 'not', 'answer', 'to', 'gov', 'they', 'answer', 'to', 'end', 'committee', 'made', 'up', 'of', 'all', 'parties!!.', 'algorithm', 'had', 'teacher', 'union', 'input', 'as', 'wel…	trust
320	1.29507E+18	2020-08-16T18:51:27.000Z		51	{'neg': 0.123, 'neu': 0.877, 'pos': 0.0, 'compound': -0.7346}	-0.7346	Negative	['the', 'government�s', 'had', '*five', 'months*', 'to', 'sort', 'this', 'and', 'yet', 'ofqual', 'is', 'somehow', 'still', 'cobbling', 'together', 'an', 'appeals', 'system', 'that', 'will', 'come', 'too', 'late', 'for', 'many', 'of', 'the', 'disadvantaged', 'students', 'who�ve', 'been', 'completely', 'screwed', 'over', 'by', 'the', 'algorithm', 'and', 'are', 'now', 'left', 'in', 'limbo', '#alevel…	negative
321	1.29507E+18	2020-08-16T18:48:46.000Z		57	{'neg': 0.05, 'neu': 0.847, 'pos': 0.103, 'compound': 0.4939}	0.4939	Positive	['annex', 'q', 'ofqual', '-', 're-cut', 'to', 'see', 'grade', 'by', 'grade', 'impact', 'on', 'each', 'ses', '-', 'doesn�t', 'support', 'narrative', 'that', 'rich', 'kids', 'have', '�robbed�', 'poor', 'kids', 'of', 'grades', '-', 'rather', 'that', 'the', 'algorithm', 'decided', 'who', 'would', 'have', 'had', 'a', '�bad', 'day�', 'on', 'exam', 'day', 'within', 'each', 'ses,', 'other', 'than', 'for'…	negative
322	1.29507E+18	2020-08-16T18:47:12.000Z		57	{'neg': 0.061, 'neu': 0.849, 'pos': 0.09, 'compound': 0.2023}	0.2023	Positive	['i', 'was', 'lucky', 'enough', 'when', 'i', 'did', 'my', 'a-levels', 'to', 'get', 'aaab,', 'my', 'offer', 'was', 'aab', 'including', 'a', 'chemistry.', 'my', 'b', 'was', 'chemistry.', 'i', 'was', 'lucky', 'to', 'just', 'make', 'it', 'into', 'my', 'degree.', 'i', 'have', 'checked', 'what', 'the', 'algorithm', 'did', 'for', 'kids', 'from', 'the', 'school', 'i', 'went', 'to.', 'this', 'year', 'my',…	positive
323	1.29507E+18	2020-08-16T18:46:35.000Z		31	{'neg': 0.231, 'neu': 0.554, 'pos': 0.215, 'compound': -0.1779}	-0.1779	Negative	['generous', 'teachers', 'over-estimate', 'their', 'students�', 'possible', 'future', 'achievements.', 'ofqual', 'foresees', 'this', 'and', 'devises', 'a', 'punitive', 'algorithm', 'to', 'produce', 'acceptable', 'national', 'statistics.', 'result:', 'a', 'perfect', 'shit', 'storm', 'with', 'thousands', 'badly', 'served']	negative
324	1.29507E+18	2020-08-16T18:45:53.000Z		17	{'neg': 0.0, 'neu': 0.852, 'pos': 0.148, 'compound': 0.3818}	0.3818	Positive	['first,', 'herd', 'immunity;', 'now,', 'the', 'a-level', 'algorithm..', 'establishment', 'commitment', 'to', 'aggregative', '�justice�', 'runs', 'terrifyingly', 'deep.', '#separatenessofpersons']	No emotion
325	1.29507E+18	2020-08-16T18:40:35.000Z		33	{'neg': 0.0, 'neu': 0.857, 'pos': 0.143, 'compound': 0.6124}	0.6124	Positive	['higher', 'than', 'average', 'grade', 'inflation', '(10%)', 'was', 'the', 'solution', 'to', 'mitigate', 'the', 'anomalies', 'in', 'the', 'algorithm.', 'these', 'anomalies', 'were', 'identified', 'in', 'advance', '&amp;', 'still', 'ofqual', 'went', 'ahead', '&amp;', 'justified', "it's", 'system.', '#examshambles']	positive
326	1.29507E+18	2020-08-16T18:39:33.000Z		24	{'neg': 0.134, 'neu': 0.866, 'pos': 0.0, 'compound': -0.4767}	-0.4767	Negative	['they', 'are', 'not', 'burning', "'their'", 'results,', 'they', 'are', 'burning', 'some', 'letters', 'generated', 'by', 'a', 'flawed', 'algorithm', '#alevelprotests', '#alevelprotest', '#alevels2020', '#ofqual', 'https://t.co/ey8mai3svj']	No emotion
327	1.29507E+18	2020-08-16T18:38:53.000Z		21	{'neg': 0.0, 'neu': 1.0, 'pos': 0.0, 'compound': 0.0}	0	Neutral	['ofqual', 'is', 'independent', 'of', 'the', 'government', 'and', 'reports', 'directly', 'to', 'parliament.', 'they', 'applied', 'their', 'algorithm.', 'do', 'you', 'think', 'ofqual', 'are', 'corrupt?']	negative
328	1.29507E+18	2020-08-16T18:37:54.000Z		22	{'neg': 0.0, 'neu': 1.0, 'pos': 0.0, 'compound': 0.0}	0	Neutral	['more', 'complicated', 'than', 'even', 'that!', 'some', 'schools', 'that', 'internally', 'moderated', '&amp;', 'downgraded', 'teacher', 'predictions', 'in', 'essence', 'applied', 'the', 'algorithm', 'before', 'ofqual.', '#examshambles']	trust
329	1.29507E+18	2020-08-16T18:36:04.000Z		45	{'neg': 0.125, 'neu': 0.817, 'pos': 0.058, 'compound': -0.5255}	-0.5255	Negative	['they', 'were', 'moderated!', 'by', 'heads', 'of', 'department,', 'and', 'by', 'senior', 'leadership.', 'the', 'fault', 'here', 'is', 'with', 'the', 'government', 'ofqual', 'algorithm', 'which', 'wasn�t', 'applied', 'to', 'smaller', 'class', 'sizes', 'in', 'public', 'schools.', 'the', 'failure', 'to', 'moderate', 'these', 'schools', 'effectively', 'lead', 'to', 'the', 'downgrading', 'in', 'state…	positive
330	1.29506E+18	2020-08-16T18:27:29.000Z		25	{'neg': 0.0, 'neu': 1.0, 'pos': 0.0, 'compound': 0.0}	0	Neutral	['students', 'demonstrate', 'after', 'a', 'government', 'algorithm', 'downgraded', 'their', 'a-level', 'results', 'in', 'cardiff', 'and', 'london.', 'read', 'more:', 'https://t.co/fegjmzwja2', 'https://t.co/w7yyucsqqn']	fear
331	1.29506E+18	2020-08-16T18:27:29.000Z		25	{'neg': 0.0, 'neu': 1.0, 'pos': 0.0, 'compound': 0.0}	0	Neutral	['students', 'demonstrate', 'after', 'a', 'government', 'algorithm', 'downgraded', 'their', 'a-level', 'results', 'in', 'cardiff', 'and', 'london.', 'read', 'more:', 'https://t.co/fegjmzwja2', 'https://t.co/w7yyucsqqn']	fear
332	1.29506E+18	2020-08-16T18:27:29.000Z		25	{'neg': 0.0, 'neu': 1.0, 'pos': 0.0, 'compound': 0.0}	0	Neutral	['students', 'demonstrate', 'after', 'a', 'government', 'algorithm', 'downgraded', 'their', 'a-level', 'results', 'in', 'cardiff', 'and', 'london.', 'read', 'more:', 'https://t.co/fegjmzwja2', 'https://t.co/w7yyucsqqn']	fear
333	1.29506E+18	2020-08-16T18:23:07.000Z		10	{'neg': 0.0, 'neu': 1.0, 'pos': 0.0, 'compound': 0.0}	0	Neutral	['ofqual', 'release', 'details', 'of', 'assessment', 'algorithm.', 'https://t.co/q06peftr96']	trust
334	1.29506E+18	2020-08-16T18:19:07.000Z		43	{'neg': 0.153, 'neu': 0.766, 'pos': 0.081, 'compound': -0.34}	-0.34	Negative	['amazing', 'thread', 'detailing', 'exactly', 'how', 'broken', 'the', 'a-level', 'algorithm', 'is:', '-', 'grades', 'at', 'large', 'schools', 'capped', 'by', "school's", 'prior', 'attainment', '-', 'small', 'cohorts', '(read', 'private)', 'fall', 'back', 'on', '(inflated)', 'cat.', '-', 'result:', 'built-in', 'bias', 'against', 'disadvantaged', 'students', '#honourtheoffer', '#alevelprotests', 'h…	negative
335	1.29506E+18	2020-08-16T18:14:05.000Z		41	{'neg': 0.173, 'neu': 0.724, 'pos': 0.103, 'compound': -0.4936}	-0.4936	Negative	['it�s', 'those', 'who', 'created', 'this', 'methodology', 'which', 'is', 'both', 'ofqual', 'and', 'the', 'dep', 'of', 'eduction', 'who', 'are', 'to', 'blame.', 'it�s', 'their', 'algorithm', 'that', 'they', 'refused', 'to', 'put', 'out', 'to', 'scrutiny.', 'it�s', 'a', 'failed', 'methodology', 'not', 'a', 'failed', 'concept.']	negative
336	1.29506E+18	2020-08-16T18:12:14.000Z		48	{'neg': 0.259, 'neu': 0.693, 'pos': 0.048, 'compound': -0.8979}	-0.8979	Negative	['this', 'is', 'a', 'sad', 'and', 'shocking', 'article', 'for', 'a', 'student', 'who', 'had', 'faced', 'much', 'adversity', 'and', 'overcome', 'it', 'with', 'sheer', 'grit', 'and', 'determination', 'while', 'holding', 'down', 'three', 'jobs', 'and', 'to', 'find', 'her', 'grades', 'downgraded', 'by', 'an', 'algorithm', 'so', 'her', 'offers', 'have', 'been', 'rejected', 'shocking', 'https://t.co/cp…	trust
337	1.29506E+18	2020-08-16T18:09:37.000Z		48	{'neg': 0.046, 'neu': 0.893, 'pos': 0.062, 'compound': 0.2023}	0.2023	Positive	['my', 'son', 'has', 'lost', 'his', 'place', 'at', 'as', 'downgraded', 'two', 'grades.', 'they', 'won�t', 'hold', 'his', 'place', 'pending', 'appeal', '&amp;', 'say', 'his', 'course', 'is', 'full.', 'cags', 'were', 'aa*a,', 'algorithm', 'gave', 'him', 'aab.', 'they', 'told', 'him', 'they', 'will', 'be', 'unable', 'to', 'consider', 'improved', 'grades', 'unless', 'done', 'via', '.', 'gutted']	positive
338	1.29506E+18	2020-08-16T18:07:15.000Z		34	{'neg': 0.0, 'neu': 0.831, 'pos': 0.169, 'compound': 0.69}	0.69	Positive	['sign', 'up', 'if', 'you', 'can', 'help', 'tutor', 'a', 'level', 'students', 'the', 'algorithm', 'f**ck3d', 'over!', 'https://t.co/udgmbfloks', '#alevelprotest', '#alevelhelp', '#tutoring', '#examfiasco', '#ofqual', '#alevelprotests', '#torychaos', '#toryshambles', '#examhelp', '#autumnexams', '#support', '#alevels2020', '#exams2020', '#tutor', '#alevelsresults']	positive
339	1.29506E+18	2020-08-16T18:07:13.000Z		51	{'neg': 0.0, 'neu': 0.884, 'pos': 0.116, 'compound': 0.7319}	0.7319	Positive	['i', 'neva', 'got', 'good', 'enough', '16+', 'or', 'cse', 'grades(1986)', 'to', 'study', 'a', 'levels.', 'my', 'boy', 'got', 'good', 'enough', 'gcse', 'grades', 'to', 'study', 'a', 'levels.', 'and', "he's", 'been', 'royally', 'kicked', 'in', 'his', 'underprivileged,', 'working', 'class', 'gob,', 'downgraded', 'because', 'he', 'goes', 'to', 'a', 'northern', 'college?', 'who', 'knows', 'what', 'th…	positive
340	1.29506E+18	2020-08-16T18:07:13.000Z		40	{'neg': 0.075, 'neu': 0.839, 'pos': 0.086, 'compound': 0.128}	0.128	Positive	['so,', 'as', 'alumni,', 'should', 'we', 'be', 'withholding', 'any', 'contributions', 'til', 'they', 'honour', 'their', 'offers', 'to', 'students', "who've", 'had', 'their', 'a-levels', 'screwed', 'over', 'by', 'the', 'algorithm?', '(from', 'a', 'state', 'school', 'grad', 'with', '3', 'degrees', 'in', 'biomed,', 'neuroscience', 'and', 'physiology)']	anger
341	1.29506E+18	2020-08-16T18:05:46.000Z		34	{'neg': 0.157, 'neu': 0.843, 'pos': 0.0, 'compound': -0.6608}	-0.6608	Negative	['talking', 'about', '"tracking"', "how's", 'the', "'track", 'and', 'trace', 'going,', 'bot?', 'ps:', 'it', 'appears', 'you', 'are', 'unaffected', 'by', 'the', 'a-level', 'algorithm', 'fiasco,', 'because', 'you', "don't", 'look', 'like', 'you', 'can', 'read', 'or', 'write.']	negative
342	1.29506E+18	2020-08-16T18:05:27.000Z		25	{'neg': 0.105, 'neu': 0.777, 'pos': 0.118, 'compound': 0.1007}	0.1007	Positive	['remember', 'unionism', 'uses', 'the', 'same', 'algorithm', 'to', 'diddle', 'poor', 'kids', 'out', 'of', 'their', 'a', 'levels', 'as', 'it', 'does', 'to', 'diddle', 'scotland', 'out', 'of', 'its', 'wealth!']	trust
343	1.29506E+18	2020-08-16T18:04:36.000Z		53	{'neg': 0.0, 'neu': 0.966, 'pos': 0.034, 'compound': 0.1655}	0.1655	Positive	['parents,', 'if', 'you', 'went', 'to', 'uni,', 'please', 'find', 'your', 'uni', 'on', 'twitter', 'and', 'ask', 'them', 'to', '#honourtheoffer', 'they', 'made', 'to', 'this', "year's", 'a-level', 'students.', 'the', 'algorithm', 'has', 'penalised', 'state', 'kids', 'inc', 'ours.', 'but', 'we', 'can', 'try', 'and', 'get', 'them', 'to', 'do', 'the', 'right', 'thing.', 'many', 'already', 'are:', 'ht…	No emotion
344	1.29506E+18	2020-08-16T18:02:23.000Z		42	{'neg': 0.0, 'neu': 1.0, 'pos': 0.0, 'compound': 0.0}	0	Neutral	['a', 'specific', 'time', 'sample', 'of', 'this', 'wordplay', 'by', 'ofqual.', 'every', 'algorithm', 'has', 'multiple', 'human', 'inputs', 'in', 'terms', 'of', 'data', 'selection,', 'labelling,', 'bases', 'for', 'calculation,', 'tuning', 'etc...', '...what', 'this', 'lacked', 'was', 'a', 'human', 'check', 'on', 'fairness', 'to', 'individual', 'students', 'https://t.co/1mfzfb6agt']	anticipation
345	1.29506E+18	2020-08-16T18:01:32.000Z		45	{'neg': 0.067, 'neu': 0.879, 'pos': 0.053, 'compound': -0.1779}	-0.1779	Negative	['i', 'think', 'it', 'is', 'time', 'roger', 'taylor,', 'chair', 'of', 'ofqual,', 'provided', 'a', 'statement', 'about', 'the', 'fiasco', 'surrounding', 'the', 'a', 'level', 'results', 'and', 'the', 'use', 'of', 'an', 'algorithm', 'to', 'assign', 'exam', 'grades', 'to', 'students.', 'he', 'is', 'chair', 'of', 'the', 'centre', 'for', 'data', 'and', 'ethics', 'and', 'innovation.']	positive
346	1.29506E+18	2020-08-16T18:00:18.000Z		25	{'neg': 0.185, 'neu': 0.815, 'pos': 0.0, 'compound': -0.5106}	-0.5106	Negative	['bloody', 'immigrants,', 'coming', 'over', 'here,', 'using', 'statistical', 'analysis', 'to', 'warn', 'ofqual', 'that', "they'd", 'be', 'messing', 'up', 'our', 'kids', 'exam', 'results', 'https://t.co/pqfi8a6efo']	fear
347	1.29506E+18	2020-08-16T18:00:18.000Z		25	{'neg': 0.185, 'neu': 0.815, 'pos': 0.0, 'compound': -0.5106}	-0.5106	Negative	['bloody', 'immigrants,', 'coming', 'over', 'here,', 'using', 'statistical', 'analysis', 'to', 'warn', 'ofqual', 'that', "they'd", 'be', 'messing', 'up', 'our', 'kids', 'exam', 'results', 'https://t.co/pqfi8a6efo']	fear
348	1.29506E+18	2020-08-16T17:59:45.000Z		31	{'neg': 0.105, 'neu': 0.678, 'pos': 0.217, 'compound': 0.4576}	0.4576	Positive	['.', 'chair', 'brilliant', 'on', 'from', '8', 'mins', 'explaining', 'injustice', 'of', 'the', 'a', 'level', 'algorithm', 'and', 'why', 'individual', "yp's", 'life', 'chances', 'are', 'more', 'important', 'than', 'standards', 'over', 'time.', 'https://t.co/eyjwr6xqvv']	trust
349	1.29506E+18	2020-08-16T17:57:46.000Z		43	{'neg': 0.266, 'neu': 0.676, 'pos': 0.058, 'compound': -0.9011}	-0.9011	Negative	['this', 'is', 'a', 'national', 'scandal,', 'thanks', 'to', '#toryshambles', 'and', 'abject', 'failure', 'of', '&amp;', 'but', 'have', 'to', 'say', 'some', 'may', 'be', 'dodging', 'proverbial', 'bullet', 'if', 'their', '1st', 'choices', 'are', 'being', 'so', 'cold', 'blooded', 'about', 'rejecting', 'based', 'on', 'a', 'failed', 'algorithm', 'backed', 'by', 'a', '#nda']	negative
350	1.29506E+18	2020-08-16T17:57:37.000Z		24	{'neg': 0.0, 'neu': 1.0, 'pos': 0.0, 'compound': 0.0}	0	Neutral	['the', 'fact', 'that', 'individual', 'appeals', 'on', 'academic', 'grounds', 'were', 'never', 'allowed', 'was', 'because', 'they', 'always', 'knew', 'the', 'algorithm', 'did', 'not', 'work', '#ofqual', '#examshambles', '#alevelprotest']	trust
351	1.29506E+18	2020-08-16T17:56:33.000Z		41	{'neg': 0.168, 'neu': 0.693, 'pos': 0.139, 'compound': -0.3612}	-0.3612	Negative	['pathetic', 'spin.', 'the', 'the', 'rise', 'in', 'the', 'top', 'grades', 'engineered', 'by', 'your', 'algorithm', 'is', 'disproportionately', 'in', 'favour', 'of', 'the', 'private', 'sector.', 'the', 'stats', 'you', 'give', 'here', 'are', 'a', 'disgraceful', 'attempt', 'to', 'conceal', 'your', 'govt', 'supported', 'social', 'engineering.', 'no', 'one', 'is', 'fooled.']	negative
352	1.29506E+18	2020-08-16T17:55:46.000Z		33	{'neg': 0.095, 'neu': 0.675, 'pos': 0.23, 'compound': 0.6997}	0.6997	Positive	['as', 'i', 'have', 'said', 'ofqual', 'admits', 'its', 'own', 'algorithm', 'is', 'at', 'the', 'very', 'best', '66%', 'accurate', 'at', 'correctly', 'predicting', 'outcomes', '25%', 'at', 'worst.', 'would', 'you', 'be', 'confident', 'making', 'imortant', 'decisions', 'on', 'those', 'odds?']	trust
353	1.29506E+18	2020-08-16T17:53:45.000Z		52	{'neg': 0.082, 'neu': 0.918, 'pos': 0.0, 'compound': -0.5106}	-0.5106	Negative	["i've", 'been', 'reading', 'this', 'weekend', 'about', 'the', 'a-level', 'and', 'gcse', 'controversy', 'in', 'the', 'uk', 'and', 'trying', 'to', 'wrap', 'my', 'brain', 'around', 'how', 'the', 'system', 'works.', 'many', 'students', 'saw', 'their', 'grades', 'drop', 'by', '40%', 'because', 'of', 'a', 'scoring', 'algorithm.', 'is', 'this', 'system', 'being', 'used', 'because', 'there', 'no', 'exam…	trust
354	1.29506E+18	2020-08-16T17:53:05.000Z		9	{'neg': 0.0, 'neu': 1.0, 'pos': 0.0, 'compound': 0.0}	0	Neutral	['a-level', 'algorithm', 'in', 'action', 'https://t.co/bjgugcbg0n']	positive
355	1.29506E+18	2020-08-16T17:53:05.000Z		9	{'neg': 0.0, 'neu': 1.0, 'pos': 0.0, 'compound': 0.0}	0	Neutral	['a-level', 'algorithm', 'in', 'action', 'https://t.co/bjgugcbg0n']	positive
356	1.29506E+18	2020-08-16T17:52:44.000Z		46	{'neg': 0.077, 'neu': 0.923, 'pos': 0.0, 'compound': -0.4003}	-0.4003	Negative	['due', 'to', 'the', 'algorithm', 'being', 'unable', 'to', 'be', 'applied', 'to', 'smaller', 'cohorts', '(5', 'pupils', 'and', 'under)', 'as', 'not', 'statistically', 'significant-', 'so', 'private', 'schools', 'that', 'offer', 'a', 'levels', 'which', 'have', 'low', 'take', 'up', 'such', 'as', 'latin,', 'classical', 'civilisation,', 'german', 'etc', 'have', 'not', 'have', 'those', 'grades', 'mode…	positive
357	1.29506E+18	2020-08-16T17:51:31.000Z		61	{'neg': 0.303, 'neu': 0.672, 'pos': 0.025, 'compound': -0.9623}	-0.9623	Negative	['this', 'is', 'all', 'so', 'sad', '-', 'i', 'can', 'barely', 'fathom', 'how', 'hard', 'this', 'is', 'for', 'so', 'many', 'hard', 'working', 'students.', 'a-levels', 'and', 'the', 'results', 'day', 'are', 'stressful', 'enough', '-', 'the', 'idea', 'that', 'your', 'dreams', 'could', 'be', 'shot', 'because', 'of', 'a', 'bad', 'day', 'in', 'the', 'exam', 'hall', 'is', 'bad', 'enough.', 'but', 'by', …	anger
358	1.29506E+18	2020-08-16T17:50:01.000Z		44	{'neg': 0.114, 'neu': 0.832, 'pos': 0.054, 'compound': -0.4404}	-0.4404	Negative	['in', 'that', 'context,', 'and', 'given', 'how', 'obviously', 'weighted', 'the', 'algorithm', 'was,', 'it', 'is', 'impossible', 'to', 'accept', 'the', 'mainstream', 'media', 'analysis', 'that', 'a-level', 'fiasco', 'was', 'a', 'spectacular', 'blunder', 'on', 'the', 'part', 'of', 'one', 'government', 'minister.', 'no', 'amount', 'of', 'backpedalling', 'can', 'obscure', 'the', 'wider', 'context.']	negative
359	1.29506E+18	2020-08-16T17:49:39.000Z		28	{'neg': 0.178, 'neu': 0.742, 'pos': 0.08, 'compound': -0.5093}	-0.5093	Negative	['controversial', 'algorithm', 'to', 'set', '97%', 'of', 'gcse', 'results', '-', 'that', 'would', 'be', 'disastrous.', '4.6', 'million', 'will', 'not', 'reflect', "teachers'", 'grades.', 'more', 'downgraded', 'than', 'in', 'a-level', 'results', '-', 'help!']	anger
360	1.29505E+18	2020-08-16T17:49:05.000Z		51	{'neg': 0.094, 'neu': 0.765, 'pos': 0.141, 'compound': 0.5574}	0.5574	Positive	['i', 'went', 'to', 'a', 'shitty', 'state', 'school', 'with', 'a', 'crap', 'reputation', 'and', 'got', 'straight', 'as', 'at', 'a-level.', 'god', 'knows', 'where', 'i', 'would', 'have', 'been', 'if', 'this', 'bigoted', 'algorithm', 'had', 'been', 'in', 'charge', 'of', 'my', 'future.', 'thoughts', 'for', 'all', 'the', 'kids', 'who', 'actually', 'worked', 'hard', 'but', 'don�t', 'have', 'rich', 'pa…	fear
361	1.29505E+18	2020-08-16T17:48:37.000Z		6	{'neg': 0.0, 'neu': 1.0, 'pos': 0.0, 'compound': 0.0}	0	Neutral	['think', 'ofqual', 'nicked', "moody's", 'algorithm?']	anger
362	1.29505E+18	2020-08-16T17:48:31.000Z		56	{'neg': 0.198, 'neu': 0.769, 'pos': 0.033, 'compound': -0.9058}	-0.9058	Negative	['you', 'said', 'it', 'so', 'much', 'better', 'than', 'me', 'this', 'is', 'what', 'i', 'was', 'trying', 'to', 'say.', 'decision', 'by', 'algorithm', 'is', 'a', 'form', 'of', 'ai', 'in', 'my', 'book', '#discuss', 'but', 'ai', 'or', 'not', 'ai,', 'as', 'says,', 'the', 'current', 'mess', 'caused', 'by', 'the', 'ofqual', 'algorithm', 'needs', 'sorting', 'quickly', 'as', 'it�s', 'so', 'desperately', '…	negative
363	1.29505E+18	2020-08-16T17:46:58.000Z		31	{'neg': 0.0, 'neu': 0.75, 'pos': 0.25, 'compound': 0.8405}	0.8405	Positive	['son', 'accepted', 'by', 'on', 'predicted', 'grades', 'and', 'given', 'an', 'unconditional', 'offer', 'on', '11/8.', 'algorithm', 'dropped', 'him', 'a', 'grade', 'in', '2', 'a', 'levels.', 'feel', 'so', 'lucky', '&amp;', 'very', 'grateful', 'to', 'york.']	positive
364	1.29505E+18	2020-08-16T17:45:25.000Z		50	{'neg': 0.068, 'neu': 0.932, 'pos': 0.0, 'compound': -0.5562}	-0.5562	Negative	['andy', 'under', 'the', 'data', 'protection', 'act', '2018', 'a', 'data', 'subject', 'has', 'the', 'right', 'in', 'law', 'to', 'know', 'the', 'logic', 'used', 'in', 'automatic', 'processing', '(which', 'is', 'what', 'using', 'algorithm', 'amounts', 'to)', 'and', 'for', 'a', 'human', 'to', 'review', 'the', 'outcome', 'to', 'counter', 'the', '�computer', 'says', 'no!�', 'result', 'this', 'exam', '…	trust
365	1.29505E+18	2020-08-16T17:44:06.000Z		37	{'neg': 0.0, 'neu': 0.852, 'pos': 0.148, 'compound': 0.7096}	0.7096	Positive	['#alevelprotests', 'will', 'you', 'share', 'sanitised', 'data', 'sets,', 'for', '2017-20.', 'showing', 'no.', 'of', 'pupils,', 'no.', 'of', 'subjects', 'sat,', 'ucas', 'points,', 'school/', 'institution,', 'state,', 'grammar,', 'private,', '2020', 'school', 'submission', 'and', 'algorithm', 'results.', 'happy', 'to', 'provide', 'and', 'independent', 'view.']	trust
366	1.29505E+18	2020-08-16T17:42:08.000Z		57	{'neg': 0.075, 'neu': 0.879, 'pos': 0.046, 'compound': -0.2003}	-0.2003	Negative	['when', 'ofqual', 'tested', 'their', 'own', 'algorithm', 'by', 'feeding', 'it', 'data', 'from', '2017,', '18', '&amp;', '19', 'they', 'found', 'the', 'accuracy', 'of', 'the', 'model', 'to', 'be', 'fairly', 'low', '�', 'in', 'the', 'range', 'of', '50', 'to', '60', 'per', 'cent.', 'who', 'thought', 'it', 'was', 'a', 'good', 'idea', 'to', 'use', 'rankings', 'and', 'not', 'the', 'teacher', 'grades?'…	positive
367	1.29505E+18	2020-08-16T17:39:48.000Z		45	{'neg': 0.095, 'neu': 0.787, 'pos': 0.119, 'compound': -0.3489}	-0.3489	Negative	['i', 'implore', 'you', 'to', 'examine', 'the', 'process', 'for', 'awarding', 'a-level/gcse', 'grades', 'this', 'year.', 'the', 'top', 'line', 'figures', 'of', 'more', 'a*/a', 'might', 'look', 'good,', 'but', 'the', 'algorithm', 'has', 'failed', 'at', 'an', 'individual', 'level.', 'don�t', 'release', 'gcse', 'grades', 'on', 'thursday', 'without', 'a', 'review!']	trust
368	1.29505E+18	2020-08-16T17:39:48.000Z		45	{'neg': 0.095, 'neu': 0.787, 'pos': 0.119, 'compound': -0.3489}	-0.3489	Negative	['i', 'implore', 'you', 'to', 'examine', 'the', 'process', 'for', 'awarding', 'a-level/gcse', 'grades', 'this', 'year.', 'the', 'top', 'line', 'figures', 'of', 'more', 'a*/a', 'might', 'look', 'good,', 'but', 'the', 'algorithm', 'has', 'failed', 'at', 'an', 'individual', 'level.', 'don�t', 'release', 'gcse', 'grades', 'on', 'thursday', 'without', 'a', 'review!']	trust
369	1.29505E+18	2020-08-16T17:39:43.000Z		35	{'neg': 0.135, 'neu': 0.733, 'pos': 0.133, 'compound': -0.0202}	-0.0202	Neutral	['wrong', 'on', 'all', 'counts', 'peston.', '1.', 'is', 'it', 'really', 'a', 'mess,', 'or', 'is', 'it', 'unavoidable', '?', '2.', 'ofqual', 'made', 'the', 'algorithm.', '3.', 'labour', 'and', 'unions', 'agreed', 'it', 'all', 'beforehand.', 'happy', 'to', 'educate', 'you', 'once', 'again', 'robert.']	positive
370	1.29505E+18	2020-08-16T17:38:55.000Z		43	{'neg': 0.225, 'neu': 0.775, 'pos': 0.0, 'compound': -0.8977}	-0.8977	Negative	['how', 'can', 'the', 'government', 'make', 'such', 'a', 'big', 'mess', 'of', 'the', 'education', 'and', 'future', 'of', 'a-level', 'and', 'gcse', 'students', '-', 'implementing', 'an', 'algorithm', 'that', 'hurts', 'the', 'most', 'disadvantaged', 'pupils', 'the', 'most', 'whilst', 'benefiting', 'the', 'elite', '-', 'and', 'not', 'be', 'held', 'accountable', 'for', 'their', 'failure', '?']	negative
371	1.29505E+18	2020-08-16T17:38:14.000Z		31	{'neg': 0.068, 'neu': 0.754, 'pos': 0.178, 'compound': 0.7158}	0.7158	Positive	['the', 'other', 'irony', 'is', 'pupils', 'notionally', 'improved', 'as', 'and', 'a*', 'without', 'attending', 'school', 'despite', 'all', 'the', 'challenges', 'of', 'working', 'remotely!', 'the', 'algorithm', 'has', 'stumbled', 'on', 'a', 'new', 'form', 'of', 'school', 'improvement...']	trust
372	1.29505E+18	2020-08-16T17:37:56.000Z		21	{'neg': 0.112, 'neu': 0.888, 'pos': 0.0, 'compound': -0.34}	-0.34	Negative	['so', 'what', "ofqual's", 'algorithm', 'has', 'done', 'is', 'to', 'use', 'a', 'machine', 'gun', 'to', 'do', 'grading', 'rather', 'than', 'a', 'sniper', 'rifle?']	fear
373	1.29505E+18	2020-08-16T17:36:34.000Z		53	{'neg': 0.109, 'neu': 0.827, 'pos': 0.063, 'compound': -0.5574}	-0.5574	Negative	['the', 'longterm', 'losers', 'of', 'this', 'a-level', 'debacle', 'will', 'be', 'the', 'thousands', 'of', 'students', 'who', 'would', 'probs', 'have', 'got', 'cs', 'and', 'ds', 'having', 'made', 'huge', 'efforts', 'to', 'do', 'so', 'and', 'for', 'whom', 'the', 'algorithm', 'has', 'given', 'them', 'us', 'and', 'fails.', 'some', 'of', 'these', 'students', "won't", 'have', 'the', 'family', 'backup',…	fear
374	1.29505E+18	2020-08-16T17:35:27.000Z		55	{'neg': 0.077, 'neu': 0.839, 'pos': 0.084, 'compound': 0.1027}	0.1027	Positive	['she', 'went', 'to', 'the', 'local', 'comp', 'which', 'was', 'in', 'special', 'measures', 'when', 'she', 'joined.', 'got', '8s', 'and', '9s', 'through', 'hard', 'work', 'and', 'grafted', 'at', 'the', 'fe', 'college', 'for', 'a', 'levels', 'too.', 'the', 'algorithm', 'based', 'on', 'local', 'results', 'screwed', 'her', 'over', 'and', 'will', 'do', 'the', 'same', 'to', 'her', 'sisters', 'gcses', '…	positive
375	1.29505E+18	2020-08-16T17:35:27.000Z		34	{'neg': 0.0, 'neu': 0.738, 'pos': 0.262, 'compound': 0.7828}	0.7828	Positive	['excellent', 'article', 'on', 'why', 'the', 'a', 'level', 'debacle', 'matters', 'even', 'for', 'those', 'not', 'directly', 'affected.', "'punishment", 'by', "statistics':", 'the', 'father', 'who', 'foresaw', 'a-level', 'algorithm', 'flaws', 'a-levels', 'the', 'guardian', 'https://t.co/rzdtdqf9hv']	trust
376	1.29505E+18	2020-08-16T17:35:27.000Z		34	{'neg': 0.0, 'neu': 0.738, 'pos': 0.262, 'compound': 0.7828}	0.7828	Positive	['excellent', 'article', 'on', 'why', 'the', 'a', 'level', 'debacle', 'matters', 'even', 'for', 'those', 'not', 'directly', 'affected.', "'punishment", 'by', "statistics':", 'the', 'father', 'who', 'foresaw', 'a-level', 'algorithm', 'flaws', 'a-levels', 'the', 'guardian', 'https://t.co/rzdtdqf9hv']	trust
377	1.29505E+18	2020-08-16T17:35:27.000Z		34	{'neg': 0.0, 'neu': 0.738, 'pos': 0.262, 'compound': 0.7828}	0.7828	Positive	['excellent', 'article', 'on', 'why', 'the', 'a', 'level', 'debacle', 'matters', 'even', 'for', 'those', 'not', 'directly', 'affected.', "'punishment", 'by', "statistics':", 'the', 'father', 'who', 'foresaw', 'a-level', 'algorithm', 'flaws', 'a-levels', 'the', 'guardian', 'https://t.co/rzdtdqf9hv']	trust
378	1.29505E+18	2020-08-16T17:34:49.000Z		45	{'neg': 0.04, 'neu': 0.885, 'pos': 0.075, 'compound': 0.161}	0.161	Positive	['people', 'are', 'more', 'willing', 'to', 'accept', 'an', 'algorithm', 'when', 'it', 'isn�t', 'picking', 'their', 'ranking', 'nationally...', 'there', 'may', 'well', 'be', 'problem', 'with', 'the', 'format', 'of', 'a', 'levels', '(with', 'fairness),', 'but', 'at', 'least', 'there', 'is', 'the', 'perception', 'that', 'within', 'a', 'cohort,', 'everyone', 'faces', 'the', 'same', 'criteria...']	fear
379	1.29505E+18	2020-08-16T17:34:14.000Z		43	{'neg': 0.046, 'neu': 0.753, 'pos': 0.201, 'compound': 0.7909}	0.7909	Positive	['students', 'from', 'being', '"promoted', 'above', 'their', 'competence"', '-', 'like', 'he', 'clearly', "wasn't", 'given', 'how', 'shamefully', 'this', 'whole', 'debacle', 'has', 'been', 'handled.', 'they', 'had', 'warning', 'with', 'the', 'scottish', 'highers.', 'they', 'still', 'used', 'the', 'algorithm.', 'the', 'a-levels', 'are', 'a', 'shitshow', '-', 'and', 'yet', 'and', 'yet', '-']	fear
380	1.29505E+18	2020-08-16T17:34:11.000Z		38	{'neg': 0.084, 'neu': 0.84, 'pos': 0.076, 'compound': -0.0772}	-0.0772	Negative	['good', 'vid', 'here', 'from', 'p', 'moorhouse.', 'shows', 'ofqual', 'applied', 'this', 'algorithm', 'to', 'last', 'years', 'predictions/results', 'and', 'it', 'was', 'a', 'mile', 'out', '(and', 'they', 'knew', 'this)-', 'and', 'teachers', 'predictions', 'were', 'close.', 'what', 'a', 'disgrace.', 'https://t.co/jpa17w6yfd']	anger
381	1.29505E+18	2020-08-16T17:33:26.000Z		38	{'neg': 0.102, 'neu': 0.831, 'pos': 0.066, 'compound': -0.3182}	-0.3182	Negative	['an', 'algorithm', 'determined', 'uk', "students'", 'grades.', 'chaos', 'ensued', 'this', "year's", 'a-levels,', 'the', 'high-stakes', 'exams', 'taken', 'in', 'high', 'school,', 'were', 'canceled', 'due', 'to', 'the', 'pandemic.', 'the', 'alternative', 'only', 'exacerbated', 'existing', 'inequities.', 'https://t.co/7ag9wnnxlo', 'via']	fear
382	1.29505E+18	2020-08-16T17:33:06.000Z		44	{'neg': 0.093, 'neu': 0.776, 'pos': 0.131, 'compound': 0.2235}	0.2235	Positive	['as', 'i', 'read', 'more', 'about', 'the', 'algorithm', 'i', 'am', 'struck', 'by', '�s', 'willingness', 'to', 'accept', 'the', 'problems', 'in', 'the', 'model', 'because', 'it', '�worked�', 'at', 'the', 'population', 'level.', 'did', 'they', 'never', 'stop', 'to', 'consider', 'the', 'individual', 'real', 'life', 'impacts', 'of', 'using', 'such', 'an', 'inaccurate', 'model?']	positive
383	1.29505E+18	2020-08-16T17:32:53.000Z		49	{'neg': 0.093, 'neu': 0.87, 'pos': 0.037, 'compound': -0.5789}	-0.5789	Negative	['except', 'it', 'was', 'ofqual', '�an', 'independent', 'body', 'who', 'answer', 'to', 'parliment�', 'according', 'to', 'their', 'page', 'on', 'https://t.co/woesoodcdv', 'who', 'had', 'the', 'consultation,', 'who', 'made', 'the', 'algorithm', 'with', 'the', 'support', 'of', 'most', 'teachers', 'unions.', 'but', 'don�t', 'let', 'facts', 'get', 'in', 'the', 'way', 'of', 'your', 'self', 'rightous', …	anger
384	1.29505E+18	2020-08-16T17:30:53.000Z		24	{'neg': 0.113, 'neu': 0.887, 'pos': 0.0, 'compound': -0.2023}	-0.2023	Negative	['i', 'read', '"algorithm"', 'and', 'just', 'assumed', '"ah,', 'bias."', 'you', 'can', 'just', 'say', 'you', 'developed', 'a', 'model', 'with', 'bias,', 'just', 'in', 'a', 'different', 'language', '(code).']	anger
385	1.29505E+18	2020-08-16T17:28:23.000Z		46	{'neg': 0.037, 'neu': 0.891, 'pos': 0.071, 'compound': 0.3657}	0.3657	Positive	['1/3', 'so,', "here's", 'my', 'thinking', 'with', 'the', 'a', 'level', 'results.', 'firstly,', "i'm", 'amazed', 'the', 'algorithm', "didn't", 'consider', 'gcse', 'grades.', 'now', 'the', 'gov', '/', 'ofqual', 'seem', 'to', 'be', 'choosing', 'between', 'a', 'big', 'appeals', 'system', 'which', 'is', 'very', 'time', 'constrained', 'or', 'going', 'to', "cag's."]	trust
386	1.29505E+18	2020-08-16T17:28:10.000Z		28	{'neg': 0.0, 'neu': 0.936, 'pos': 0.064, 'compound': 0.128}	0.128	Positive	['is', 'the', 'a', 'level', 'algorithm', 'legal?', 'the', 'information', 'commissioner�s', 'office�s', 'advice', 'on', 'using', 'algorithms', 'for', 'decision', 'making', 'suggests', 'it', 'may', 'not', 'be', 'https://t.co/bkpngbdvke']	trust
387	1.29505E+18	2020-08-16T17:27:47.000Z		42	{'neg': 0.027, 'neu': 0.916, 'pos': 0.057, 'compound': 0.3018}	0.3018	Positive	['everyone', 'who', 'stands', 'against', 'the', 'ineptitude', 'of', 'the', 'ofqual', 'grading', 'algorithm', 'please', 'write', 'to', 'your', 'local', 'mp', 'no', 'matter', 'what', 'constituency', 'you', 'are', 'in,', 'stand', 'up', 'and', 'be', 'heard.', 'i', 'wrote', 'a', 'template', 'email', 'you', 'can', 'all', 'use:', 'https://t.co/ssvh1lf4ci']	fear
388	1.29505E+18	2020-08-16T17:27:31.000Z		26	{'neg': 0.11, 'neu': 0.89, 'pos': 0.0, 'compound': -0.4767}	-0.4767	Negative	['they', 'knew', 'before.', 'back', 'testing', 'on', 'previous', 'years', 'to', 'check', 'results', 'showed', 'that', 'the', 'algorithm', 'got', 'them', 'wrong', 'in', '30%', 'of', 'cases.', 'they', 'went', 'ahead', 'anyway.']	positive
389	1.29505E+18	2020-08-16T17:26:29.000Z		50	{'neg': 0.044, 'neu': 0.897, 'pos': 0.059, 'compound': 0.2023}	0.2023	Positive	['my', 'son', 'has', 'lost', 'his', 'place', 'at', 'due', 'to', 'being', 'downgraded', 'two', 'grades.', 'they', 'won�t', 'hold', 'his', 'place', 'pending', 'appeal', 'and', 'say', 'his', 'course', 'is', 'full.', 'cags', 'were', 'aa*a,', 'algorithm', 'gave', 'him', 'aab.', 'they', 'told', 'him', 'they', 'will', 'be', 'unable', 'to', 'consider', 'improved', 'grades', 'unless', 'done', 'via', '.', …	positive
390	1.29505E+18	2020-08-16T17:26:28.000Z		45	{'neg': 0.1, 'neu': 0.856, 'pos': 0.044, 'compound': -0.4005}	-0.4005	Negative	['when', 'teachers', 'were', 'asked', 'to', 'grade', 'and', 'rank', 'students,', 'they', "didn't", 'assume', 'their', "'predictions'", 'would', 'be', 'accepted', 'without', 'standardisation.', 'it', 'is', 'the', 'fact', 'that', 'for', 'a', 'majority,', 'the', 'ofqual', 'algorithm', 'entirely', 'ignored', 'these', 'grades.', 'there', 'was', 'no', 'attempt', 'to', 'standardise', 'what', 'they', 'we…	trust
391	1.29505E+18	2020-08-16T17:26:23.000Z		47	{'neg': 0.054, 'neu': 0.946, 'pos': 0.0, 'compound': -0.3595}	-0.3595	Negative	['i�ve', 'actually', 'got', 'that', 'book', 'on', 'my', 'shelf!', 'i', 'do', 'need', 'to', 'read', 'it.', 'and', 'a', 'group', 'of', 'statisticians', 'refused', 'to', 'work', 'on', 'ofqual�s', 'algorithm', 'because', 'they', 'would', 'be', 'required', 'to', 'sign', 'a', '5', 'year', 'nda', 'to', 'do', 'it.', 'five', 'years.', 'speaks', 'for', 'itself', 'really.']	negative
392	1.29505E+18	2020-08-16T17:26:09.000Z		38	{'neg': 0.287, 'neu': 0.635, 'pos': 0.078, 'compound': -0.8897}	-0.8897	Negative	["i'm", 'furious', 'for', 'him', 'as', 'well,', 'and', 'i', "don't", 'have', 'affected', 'children.', "it's", 'an', 'utter', 'disgrace.', 'at', 'least', 'when', 'i', 'screwed', 'my', 'a', 'levels', 'up', 'it', 'was', 'all', 'my', 'fault,', 'and', 'not', 'some', 'random', 'algorithm']	negative
393	1.29505E+18	2020-08-16T17:24:56.000Z		42	{'neg': 0.027, 'neu': 0.916, 'pos': 0.057, 'compound': 0.3018}	0.3018	Positive	['everyone', 'who', 'stands', 'against', 'the', 'ineptitude', 'of', 'the', 'ofqual', 'grading', 'algorithm', 'please', 'write', 'to', 'your', 'local', 'mp', 'no', 'matter', 'what', 'constituency', 'you', 'are', 'in,', 'stand', 'up', 'and', 'be', 'heard.', 'i', 'wrote', 'a', 'template', 'email', 'you', 'can', 'all', 'use:', 'https://t.co/ssvh1lf4ci']	fear
394	1.29505E+18	2020-08-16T17:24:15.000Z		55	{'neg': 0.169, 'neu': 0.831, 'pos': 0.0, 'compound': -0.8402}	-0.8402	Negative	['i', 'messed', 'up', 'one', 'of', 'my', 'a', 'levels.', 'my', 'child', 'has', 'been', 'messed', 'up', 'by', 'an', 'algorithm.', 'imagine', 'if', 'you', 'failed', 'a', 'driving', 'test', 'you', 'were', 'expected', 'to', 'pass', '(but', 'couldn�t', 'take)', 'because', '2', 'years', 'ago', 'someone', 'driving', 'the', 'car', 'you', 'took', 'the', 'test', 'in', 'didn�t', 'look', 'in', 'the', 'mirror…	anticipation
395	1.29505E+18	2020-08-16T17:23:52.000Z		10	{'neg': 0.0, 'neu': 1.0, 'pos': 0.0, 'compound': 0.0}	0	Neutral	['the', 'a-level', 'algorithm', 'meltdown', '�', 'cartoon', 'https://t.co/3rk0x2mq3f']	negative
396	1.29505E+18	2020-08-16T17:23:52.000Z		10	{'neg': 0.0, 'neu': 1.0, 'pos': 0.0, 'compound': 0.0}	0	Neutral	['the', 'a-level', 'algorithm', 'meltdown', '�', 'cartoon', 'https://t.co/3rk0x2mq3f']	negative
397	1.29505E+18	2020-08-16T17:23:04.000Z		15	{'neg': 0.237, 'neu': 0.763, 'pos': 0.0, 'compound': -0.4767}	-0.4767	Negative	['publicly,', 'ofqual', 'insisted', 'that', 'duong', 'was', 'wrong.', 'except', 'he', "wasn't.", 'https://t.co/fcp4wlolqx']	negative
398	1.29505E+18	2020-08-16T17:23:04.000Z		15	{'neg': 0.237, 'neu': 0.763, 'pos': 0.0, 'compound': -0.4767}	-0.4767	Negative	['publicly,', 'ofqual', 'insisted', 'that', 'duong', 'was', 'wrong.', 'except', 'he', "wasn't.", 'https://t.co/fcp4wlolqx']	negative
399	1.29505E+18	2020-08-16T17:22:25.000Z		29	{'neg': 0.079, 'neu': 0.73, 'pos': 0.191, 'compound': 0.6124}	0.6124	Positive	['might', 'be', 'just', 'a', 'rumour', 'but', 'i', 'heard', 'they', 'bought', 'the', 'same', 'algorithm', 'that', 'the', 'police', 'use', 'to', 'make', 'sure', 'that', 'stop', 'and', 'search', 'is', 'conducted', 'fairly', 'and', 'effectively.']	trust
400	1.29505E+18	2020-08-16T17:21:36.000Z		13	{'neg': 0.0, 'neu': 1.0, 'pos': 0.0, 'compound': 0.0}	0	Neutral	['the', '#ofqual', 'algorithm', 'will', 'probably', 'give', 'him', 'an', 'a*.', 'https://t.co/fjexuruac3']	No emotion
401	1.29505E+18	2020-08-16T17:20:57.000Z		44	{'neg': 0.127, 'neu': 0.742, 'pos': 0.131, 'compound': 0.0516}	0.0516	Positive	['gcses', 'were', 'only', 'low', 'in', 'previous', 'years', 'because', 'the', 'same', 'ofqual', 'algorithm', 'has', 'been', 'quietly', 'downgrading', 'students', 'since', '2013', 'to', 'prevent', '"grade', 'inflation"', 'their', 'meddling', 'in', 'the', 'name', 'of', 'comparable', 'outcomes', 'does', 'no', 'one', 'any', 'favours,', 'satisfies', 'no', 'real', 'educational', 'need,', 'just', 'tick'…	fear
402	1.29505E+18	2020-08-16T17:20:37.000Z		25	{'neg': 0.188, 'neu': 0.705, 'pos': 0.107, 'compound': -0.3429}	-0.3429	Negative	['so,', 'is', 'my', 'premmie', 'baby', 'going', 'to', 'be', 'disadvantaged', 'by', 'the', '#ofqual', 'algorithm?', 'he�s', 'had', 'enough', 'to', 'fight', 'against.', 'so', 'i', 'hope', 'not!', '#gcses2020']	positive
403	1.29505E+18	2020-08-16T17:19:13.000Z		34	{'neg': 0.0, 'neu': 1.0, 'pos': 0.0, 'compound': 0.0}	0	Neutral	['this', 'man', 'actually', 'predicted', 'this', 'situation', 'and', 'emailed', 'ofqual', '(although', 'it', 'doesn�t', 'say', 'when)', 'so', 'perhaps', 'others', 'did', 'the', 'same?', 'if', 'they', 'continued', 'with', 'knowledge,', 'that', 'is', 'quite', 'something...', 'https://t.co/fnbfozmoww']	positive
404	1.29505E+18	2020-08-16T17:19:13.000Z		34	{'neg': 0.0, 'neu': 1.0, 'pos': 0.0, 'compound': 0.0}	0	Neutral	['this', 'man', 'actually', 'predicted', 'this', 'situation', 'and', 'emailed', 'ofqual', '(although', 'it', 'doesn�t', 'say', 'when)', 'so', 'perhaps', 'others', 'did', 'the', 'same?', 'if', 'they', 'continued', 'with', 'knowledge,', 'that', 'is', 'quite', 'something...', 'https://t.co/fnbfozmoww']	positive
405	1.29505E+18	2020-08-16T17:18:15.000Z		50	{'neg': 0.0, 'neu': 0.891, 'pos': 0.109, 'compound': 0.6322}	0.6322	Positive	['reminder', 'of', 'power', 'of', 'data,', 'privacy', '&amp;', 'exploitation', 'as', 'hancock', 'introduces', 'public', 'health', 'england', 'reorganisation', 'during', 'a', '#pandemic', 'amid', '#alevels', '#gcse', 'algorithm', 'debacle', 'uk', 'data', 'ethics', 'framework?', 'centre', 'for', 'data', 'ethics', '&amp;', 'innovation?', 'ofqual', '&amp;', 'cdeiuk', 'share', 'a', 'chair', 'w/', 'nhs…	positive
406	1.29505E+18	2020-08-16T17:18:10.000Z		42	{'neg': 0.212, 'neu': 0.788, 'pos': 0.0, 'compound': -0.9049}	-0.9049	Negative	['ofqual', 'algorithm', 'is', 'grade', 'u.', 'my', 'daughter', 'at', 'a', 'harringey', 'comp', 'was', 'teacher-assessed', 'as', 'abb', 'but', 'ofqual', 'gave', 'her', 'bbc', 'and', 'the', 'c', 'is', 'in', 'maths..!', 'her', 'favourite', 'subject!', 'now', 'she', 'can�t', 'study', 'it', 'at', 'uni.', 'the', 'injustice', 'is', 'sickening.']	negative
407	1.29505E+18	2020-08-16T17:18:08.000Z		43	{'neg': 0.0, 'neu': 0.865, 'pos': 0.135, 'compound': 0.7269}	0.7269	Positive	['good', 'video', 'here.', 'ofqual', 'report', 'shows', 'they', 'applied', 'the', 'algorithm', 'to', 'pat', 'years', 'students', 'as', 'a', 'test', '-', 'and', 'it', 'was', 'a', 'mile', 'out', 'and', 'actual', 'teacher', 'predictions', 'were', 'pretty', 'accurate.', 'report', 'shows', 'teachers', 'much', 'more', 'accurate', 'than', 'algorithm', 'https://t.co/jpa17w6yfd', 'via']	positive
408	1.29505E+18	2020-08-16T17:17:36.000Z		49	{'neg': 0.063, 'neu': 0.876, 'pos': 0.061, 'compound': -0.0258}	-0.0258	Neutral	['took', 'orders', 'from', 'and', 'was', 'it', '#cummings', 'strategy', 'to', 'make', 'it', 'look', 'incompetent', 'as', 'a', 'step', 'in', 'long', 'term', 'plan', 'of', '#nhsprivatisation', 'is', 'it', 'remotely', 'possible', 'that', 'didn�t', 'know', 'what', 'the', 'outcome', 'of', 'the', '#algorithm', 'would', 'be', 'and', 'that', 'it', 'would', 'benefit', '#tory', 'donors?', 'https://t.co/zti…	positive
409	1.29505E+18	2020-08-16T17:17:05.000Z		40	{'neg': 0.221, 'neu': 0.779, 'pos': 0.0, 'compound': -0.9049}	-0.9049	Negative	['ofqual', 'algorithm', 'is', 'grade', 'u.', 'my', 'daughter', 'at', 'fortismere', 'was', 'teacher-assessed', 'as', 'abb', 'but', 'ofqual', 'gave', 'her', 'bbc', 'and', 'the', 'c', 'is', 'in', 'maths..!', 'her', 'favourite', 'subject!', 'now', 'she', 'can�t', 'study', 'it', 'at', 'uni.', 'the', 'injustice', 'is', 'sickening.']	negative
410	1.29505E+18	2020-08-16T17:16:52.000Z		44	{'neg': 0.116, 'neu': 0.713, 'pos': 0.171, 'compound': 0.3527}	0.3527	Positive	['in', 'solidarity', 'with', "it's", 'egregious', 'for', 'pupils', 'to', 'have', 'their', 'path', 'to', 'uni', 'blocked', 'by', 'arbitrary', 'algorithm.', 'worse,', "it's", 'clear', 'from', 'ofqual', 'report', 'where', 'exactly', 'the', 'inequality', 'has', 'been', 'baked', 'in', '??', 'courtesy', '#trustourteachers', '#alevelprotests', 'https://t.co/myso2abnqx', 'https://t.co/ptiy7ktj0s']	negative
411	1.29505E+18	2020-08-16T17:16:03.000Z		16	{'neg': 0.0, 'neu': 0.797, 'pos': 0.203, 'compound': 0.4215}	0.4215	Positive	['nice', 'explainer......bbc', 'news', '-', 'why', 'did', 'the', 'a-level', 'algorithm', 'say', 'no?', 'https://t.co/hpsru5c4ec']	No emotion
412	1.29505E+18	2020-08-16T17:16:03.000Z		48	{'neg': 0.076, 'neu': 0.759, 'pos': 0.165, 'compound': 0.6882}	0.6882	Positive	['the', 'algorithm', 'has', 'been', 'said', 'to', 'be', 'less', 'biased', 'than', 'teacher', 'assessment.', 'whether', 'this', 'is', 'true', 'or', 'not,', 'the', 'algorithm', 'turns', 'data', 'into', 'a', 'govt-endorsed', 'picture', 'of', 'academic', 'success.', 'out-performing', 'one�s', 'social', 'context', 'does', 'not', 'feature', 'in', 'this', 'picture.', 'social', 'mobility', 'no', 'more,',…	positive
413	1.29505E+18	2020-08-16T17:15:09.000Z		47	{'neg': 0.066, 'neu': 0.833, 'pos': 0.101, 'compound': 0.204}	0.204	Positive	['i', 'think', 'the', 'issue', 'is', 'that', 'there', 'is', 'an', 'algorithm', 'in', 'place', 'that', 'downgrades', 'results', 'based', 'on', 'factors', 'that', 'cannot', 'be', 'controlled.', 'which', 'like', 'makes', 'the', 'moderation', 'of', 'grades', 'really', 'unfair', 'especially', 'when', 'these', 'a-level', 'grades', 'in', 'particular', 'can', 'shape', 'the', 'future', 'of', 'young', 'peo…	positive
414	1.29505E+18	2020-08-16T17:12:05.000Z		45	{'neg': 0.053, 'neu': 0.755, 'pos': 0.192, 'compound': 0.8126}	0.8126	Positive	['but', 'they', 'didn�t', 'do', 'the', 'latter,', 'both', 'the', 'unions', 'and', 'labour', 'have', 'supported', 'the', 'opening', 'of', 'schools', '(safely),', 'both', 'before', 'the', 'summer', 'and', 'for', 'september,', 'plus', 'i', 'suspect', 'they', 'supported', 'the', '�algorithm�', 'expecting', 'it', 'to', 'deliver', 'fairness', 'rather', 'than', 'inequality.', 'even', 'ofqual', 'appear',…	fear
415	1.29505E+18	2020-08-16T17:11:47.000Z		52	{'neg': 0.14, 'neu': 0.807, 'pos': 0.053, 'compound': -0.6124}	-0.6124	Negative	["it's", 'not', 'the', 'media', "that's", 'the', 'problem,', 'its', 'the', 'imposition', 'of', 'an', 'algorithm', 'that', 'takes', 'no', 'account', 'of', 'how', 'kids', 'would', 'actually', 'have', 'done', '&amp;', 'awards', 'a', 'historical', 'aggregate,', 'wrong', '30%', 'of', 'the', 'time.', 'you', 'have', 'done', 'everything', 'you', 'could', 'possibly', 'do', '&amp;', 'should', 'get', 'exact…	negative
416	1.29505E+18	2020-08-16T17:10:48.000Z		39	{'neg': 0.07, 'neu': 0.698, 'pos': 0.232, 'compound': 0.802}	0.802	Positive	['the', 'government', 'should', 'have', 'trusted', 'schools', 'on', 'a-levels', 'https://t.co/rflpm4sf5h', 'dame', 'alice', 'hudson', 'outstanding', 'head', 'praised', 'for', 'interview', 'on', '�the', 'demon', 'algorithm', 'and', 'the', 'hideously', 'flawed', 'ranking', 'of', 'students...', 'designed', 'to', 'bring', 'about', 'swashbuckling', 'downward', 'swipes.']	positive
417	1.29505E+18	2020-08-16T17:10:38.000Z		64	{'neg': 0.088, 'neu': 0.912, 'pos': 0.0, 'compound': -0.6572}	-0.6572	Negative	["ofqual's", 'algorithm', 'has', 'really', 'ruined', 'my', 'life.', 'after', 'all', 'the', 'hard', 'work', "i've", 'done,', 'i', "won't", 'be', 'able', 'to', 'go', 'to', 'uni', 'this', 'year.', 'i', 'have', 'lived', 'here', 'in', 'england', 'for', 'almost', 'half', 'my', 'life', 'and', 'i', "don't", 'know', 'if', 'i', 'will', 'be', 'able', 'to', 'go', 'to', 'med', 'school', 'next', 'year', 'becau…	anger
418	1.29504E+18	2020-08-16T17:08:23.000Z		17	{'neg': 0.0, 'neu': 1.0, 'pos': 0.0, 'compound': 0.0}	0	Neutral	['this', 'a-level', 'results', 'algorithm', 'is', 'the', 'most', 'tory', 'thing', 'i�ve', 'ever', 'heard', 'in', 'my', 'life']	No emotion
419	1.29504E+18	2020-08-16T17:07:54.000Z		28	{'neg': 0.139, 'neu': 0.68, 'pos': 0.181, 'compound': 0.3591}	0.3591	Positive	['ofqual', 'not', 'fit', 'for', 'purpose.', 'students', 'should', 'be', 'awarded', 'whater', 'gives', 'highest', 'grade:', 'school', 'assessment,', 'mock', 'exams,', 'algorithm.', 'universities', 'should', 'honour', 'offers', 'irrespective', 'conditional', 'or', 'not.', '#alevelsresults', '#university']	trust
420	1.29504E+18	2020-08-16T17:07:44.000Z		35	{'neg': 0.173, 'neu': 0.827, 'pos': 0.0, 'compound': -0.7959}	-0.7959	Negative	['ofqual', 'has', 'developed', 'a', 'standardisation', 'model', 'to', 'be', 'applied', 'by', 'exam', 'boards', 'in', 'order', 'to', 'standardise', 'grades.', '"some', 'have', 'referred', 'to', 'this', 'as', 'an', 'algorithm', 'or', 'a', 'mathematical', 'procedure,', 'but', 'no', 'artificial', 'intelligence', 'is', 'used."', '????']	positive
421	1.29504E+18	2020-08-16T17:07:20.000Z		11	{'neg': 0.0, 'neu': 1.0, 'pos': 0.0, 'compound': 0.0}	0	Neutral	['rare', 'picture', 'of', "ofqual's", '"algorithm"', '#gcses2020', 'https://t.co/i5iygcha3i']	No emotion
422	1.29504E+18	2020-08-16T17:06:04.000Z		40	{'neg': 0.0, 'neu': 0.816, 'pos': 0.184, 'compound': 0.7184}	0.7184	Positive	['i', 'have', 'created', 'a', 'petition', 'amongst', 'offer', 'holders', 'at', 'oxford', 'to', 'support', 'those', 'who', "haven't", 'got', 'a', 'place', 'due', 'to', 'the', 'a-level', 'algorithm.', 'please', 'do', 'sign/share', 'if', 'you', 'can.', 'https://t.co/snkpuefxht', '#goingtooxford', '#goingtooxford', '#alevelprotests', '#alevelresults2020']	positive
423	1.29504E+18	2020-08-16T17:04:37.000Z		35	{'neg': 0.154, 'neu': 0.846, 'pos': 0.0, 'compound': -0.6472}	-0.6472	Negative	['has', 'gavin', 'williamson', 'gone', 'yet?', 'dominic', 'cummings', '&amp;', 'boris', 'johnson', 'can', 'take', 'that', 'stupid', 'algorithm', '&amp;', 'shove', 'it', 'where', 'the', 'sun', "don't", 'shine.', 'solidarity', 'with', 'the', 'young', '#alevelprotests', '#gtto', '#ofqual', 'https://t.co/xckwzb7aye']	positive
424	1.29504E+18	2020-08-16T17:03:51.000Z		43	{'neg': 0.032, 'neu': 0.886, 'pos': 0.082, 'compound': 0.5023}	0.5023	Positive	['you', 'all', 'seem', 'to', 'forget', 'ofqual', 'are', 'independent', 'and', 'do', 'not', 'take', 'direction', 'from.ministers', 'but', 'from', 'ed', 'committee', 'of', 'cross', 'benchers.', 'their', 'algorithm', 'was', 'designed', 'by', 'them', 'with', 'input', 'from', 'teaching', 'unions', 'and', 'educators.', 'i', 'wander', 'who', 'supplied', 'kids', 'with', 'banners', 'lol.']	negative
425	1.29504E+18	2020-08-16T17:03:43.000Z		8	{'neg': 0.0, 'neu': 1.0, 'pos': 0.0, 'compound': 0.0}	0	Neutral	['must', 'have', 'used', 'the', 'same', 'algorithm', 'as', 'ofqual.']	No emotion
426	1.29504E+18	2020-08-16T17:03:02.000Z		23	{'neg': 0.0, 'neu': 0.944, 'pos': 0.056, 'compound': 0.0762}	0.0762	Positive	['monday', 'morning', 'statement', 'from', 'ofqual:', '"reports', 'of', 'our', 'demise', 'as', 'per', 'the', 'algorithm', 'cannot', 'be', 'exaggerated', 'and', 'are', 'now', 'announced', 'to', 'be', 'correct."']	negative
427	1.29504E+18	2020-08-16T17:02:46.000Z		45	{'neg': 0.109, 'neu': 0.891, 'pos': 0.0, 'compound': -0.5106}	-0.5106	Negative	['i', 'received', 'a*,', 'a*,', 'b', 'by', 'the', 'algorithm', 'and', 'because', 'of', 'that', "i've", 'lost', 'out', 'on', 'university', 'students', 'protest', 'in', 'london', 'after', 'almost', '40%', 'of', 'a-level', 'grades', 'were', 'marked', 'down', 'from', "teachers'", 'predictions', 'in', 'england', 'https://t.co/azeiazwoox', 'https://t.co/zgkvovqyrg']	positive
428	1.29504E+18	2020-08-16T17:02:21.000Z		20	{'neg': 0.0, 'neu': 0.659, 'pos': 0.341, 'compound': 0.8519}	0.8519	Positive	['i', 'wonder', 'if', 'ofqual', 'and', 'their', 'wonderful', 'algorithm', 'played', 'a', 'part', 'in', 'this', 'election', 'result', '?', '(just', 'asking', 'for', 'a', 'friend)']	trust
429	1.29504E+18	2020-08-16T17:00:12.000Z		44	{'neg': 0.134, 'neu': 0.866, 'pos': 0.0, 'compound': -0.7351}	-0.7351	Negative	['breaking', ':', 'ex', 'education', 'secretary', 'lord', 'baker', '"i', 'urge', 'the', 'education', 'secretary', 'to', 'instruct', '#ofqual', 'not', 'to', 'release', 'the', '#gcses2020', 'results', 'on', 'thursday', 'as', 'their', '#algorithm', 'is', 'flawed.', 'the', '#alevelsresults', 'have', 'produced', 'hundreds', 'of', 'thousands', 'of', 'unfair', 'and', 'barely', 'explicable', 'downgrades�…	trust
430	1.29504E+18	2020-08-16T16:57:56.000Z		29	{'neg': 0.111, 'neu': 0.889, 'pos': 0.0, 'compound': -0.4588}	-0.4588	Negative	['the', 'consequences', 'of', 'ofqual�s', 'algorithm', 'has', 'been', 'dire.', 'here', 'is', 'a', 'piece', 'that', 'i', 'wrote', 'regarding', 'the', 'situation', 'and', 'the', 'effect', 'on', 'students', 'trajectories.', 'https://t.co/z2jp3thavi']	fear
431	1.29504E+18	2020-08-16T16:55:29.000Z		47	{'neg': 0.211, 'neu': 0.659, 'pos': 0.13, 'compound': -0.7074}	-0.7074	Negative	['i', 'certainly', 'hope', 'so', 'or', 'maybe', 'it', 'buys', 'them', 'enough', 'time', 'to', 'arrange', 'for', 'police', 'protection', 'from', 'tens', 'of', 'thousands', 'of', 'angry', 'students', 'whose', 'future', 'opportunities', 'have', 'been', 'destroyed', 'by', 'ofqual', 'use', 'of', 'a', 'discriminatory', 'algorithm.', 'we', 'all', 'assess', 'ofqual', 'as', 'a', 'fail!', 'forget', 'appeal…	negative
432	1.29504E+18	2020-08-16T16:51:43.000Z		39	{'neg': 0.033, 'neu': 0.967, 'pos': 0.0, 'compound': -0.0572}	-0.0572	Negative	['5', 'months', 'was', 'the', 'time', '&amp;', 'ofqual', 'had', 'to', 'get', 'the', 'software', 'properly', 'done', 'with', 'this', 'algorithm:', 'designed,', 'developped,', 'tested', 'with', 'feedback', 'and', 'iterations', 'before', 'delivering', 'a', 'fit-for-purpose', 'system.', 'he', 'has', 'no', 'excuse.', 'what', 'were', 'they', 'doing?']	trust
433	1.29504E+18	2020-08-16T16:51:42.000Z		23	{'neg': 0.0, 'neu': 0.888, 'pos': 0.112, 'compound': 0.4168}	0.4168	Positive	['at', 'least', 'if', 'she', 'took', 'her', 'exams', 'and', 'got', 'them', 'grades', 'it', 'would', 'have', 'been', 'down', 'to', 'her', 'and', 'not', 'some', 'stupid', 'algorithm']	negative
434	1.29504E+18	2020-08-16T16:49:26.000Z		22	{'neg': 0.159, 'neu': 0.58, 'pos': 0.261, 'compound': 0.2023}	0.2023	Positive	['something', 'like', 'that', 'yep', "it's", 'put', 'through', 'an', 'algorithm', 'like', 'the', 'a-levels', 'were', '-_-', 'the', 'government', 'fucked', 'up', 'big', 'time']	fear
435	1.29504E+18	2020-08-16T16:49:20.000Z		44	{'neg': 0.0, 'neu': 0.941, 'pos': 0.059, 'compound': 0.4019}	0.4019	Positive	['ofqual', 'are', 'independent', 'and', 'do', 'not', 'answer', 'to', 'ministers.', 'they', 'take', 'direction', 'and', 'answer', 'to', 'the', 'select', 'committee', 'and', 'there', 'actions', 'and', 'algorithm', 'which', 'ofqual', 'designed', 'had', 'input', 'from', 'teaching', 'unions', 'and', 'educators', 'alike', 'and', 'would', 'be', 'signed', 'off', 'by', 'the', 'multi', 'party', 'committee.…	trust
436	1.29504E+18	2020-08-16T16:48:44.000Z		51	{'neg': 0.07, 'neu': 0.655, 'pos': 0.275, 'compound': 0.9093}	0.9093	Positive	['charles', 'i', "don't", 'think', 'you', 'are', 'really', 'getting', 'this.', 'few', 'are', 'suggesting', 'that', 'accepting', 'cags', 'is', 'an', 'ideal', 'solution', 'at', 'all.', 'but', 'you', 'must', 'admit', 'that', 'the', 'algorithm', 'used', 'by', 'ofqual', 'is', 'deeply', 'flawed,', 'and', 'by', 'their', 'own', 'admission', 'successful', 'at', 'best', 'in', 'correctly', 'predicting', 'on…	positive
437	1.29504E+18	2020-08-16T16:48:14.000Z		19	{'neg': 0.219, 'neu': 0.67, 'pos': 0.112, 'compound': -0.34}	-0.34	Negative	['obviously', 'i', 'agree', 'that', 'the', 'unfairness', 'of', 'the', 'a-level', 'algorithm', 'is', 'heartbreaking', 'and', 'there', 'rightly', 'should', 'be', 'protests']	positive
438	1.29504E+18	2020-08-16T16:44:47.000Z		36	{'neg': 0.0, 'neu': 1.0, 'pos': 0.0, 'compound': 0.0}	0	Neutral	['gcse', 'results', 'are', 'next', 'thursday.', 'i', "don't", 'have', 'a', 'school', 'by', 'school', 'analysis', 'of', 'a', 'levels', 'yet.', 'the', 'labour', 'group', 'on', 'bcbc', 'are', 'calling', 'for', 'algorithm', 'grades', 'to', 'be', 'scrapped', 'and', 'replaced', 'by', 'teacher', 'grades.']	trust
439	1.29504E+18	2020-08-16T16:44:24.000Z		29	{'neg': 0.0, 'neu': 1.0, 'pos': 0.0, 'compound': 0.0}	0	Neutral	['algorithm', 'was', 'written', 'by', 'ofqual', 'with', 'input', 'from', 'teachers', 'unions', 'and', 'teachers', 'from', 'schools', 'and', "uni's.", 'ofqual', 'is', 'independent', 'and', 'answers', 'to', 'the', 'education', 'select', 'committee', 'not', 'ministers']	trust
440	1.29504E+18	2020-08-16T16:43:11.000Z		19	{'neg': 0.176, 'neu': 0.69, 'pos': 0.134, 'compound': 0.0018}	0.0018	Neutral	['i', 'think', 'ofqual', 'have', 'confused', 'precision', 'with', 'accuracy.', 'their', 'algorithm', 'may', 'be', 'precise,', 'but', 'it', 'certainly', 'is', 'not', 'fair.']	positive
441	1.29504E+18	2020-08-16T16:43:08.000Z		23	{'neg': 0.0, 'neu': 0.873, 'pos': 0.127, 'compound': 0.4939}	0.4939	Positive	['so', 'according', 'to', 'the', 'a', 'level', 'algorithm,', 'does', 'that', 'mean', 'bj', 'should', 'be', 'down', 'graded', 'to', 'a', 'junior', 'minister?', 'asking', 'for', 'a', 'friend.']	trust
442	1.29504E+18	2020-08-16T16:42:41.000Z		31	{'neg': 0.0, 'neu': 0.851, 'pos': 0.149, 'compound': 0.624}	0.624	Positive	['but', 'in', 'that', 'case', 'small', 'cohorts', 'not', 'ignored', 'and', 'key', 'did', '#ofqual', 'ever', 'run', '2019', 'results', 'through', 'their', 'algorithm', 'to', 'see', 'how', 'well', 'teachers', 'had', 'done', 'in', 'estimating', 'grades', 'by', 'school']	negative
443	1.29504E+18	2020-08-16T16:42:23.000Z		37	{'neg': 0.097, 'neu': 0.804, 'pos': 0.099, 'compound': 0.0258}	0.0258	Neutral	['when', 'my', 'older', 'sister', 'did', 'her', 'a-levels', 'it', 'was', 'our', 'schools', 'best', 'results', 'in', 'i', 'believe', '7', 'years,', 'the', 'next', 'year', 'groups', 'results', 'were', 'the', 'worst', 'in', '11', 'years.', 'results', 'fluctuate,', 'with', 'or', 'without', 'an', 'algorithm.']	sadness
444	1.29504E+18	2020-08-16T16:41:27.000Z		27	{'neg': 0.155, 'neu': 0.759, 'pos': 0.086, 'compound': -0.25}	-0.25	Negative	['sometimes', 'i', 'find', 'the', 'news', 'hard', 'to', 'believe.', 'like', 'the', 'news', 'a', 'flawed', 'classist', 'algorithm', 'was', 'used', 'to', 'calculate', 'uk', 'a-level', 'results', 'this', 'year.', '(1/7)']	No emotion
445	1.29504E+18	2020-08-16T16:41:06.000Z		43	{'neg': 0.089, 'neu': 0.911, 'pos': 0.0, 'compound': -0.6249}	-0.6249	Negative	['despite', 'ofqual', 'being', 'a', 'nmd', 'they', 'are', 'still', 'accountable', 'to', 'parliament', 'and', 'the', 'education', 'select', 'committee.', 'they', 'also', 'have', 'a', 'sponsoring', 'minister', 'who', 'could', 'have', 'asked', 'pertinent', 'questions', 'about', 'how', 'the', 'algorithm', 'operates.', 'it', 'has', 'been', 'a', 'disaster', 'and', 'the', 'gcse', 'results', 'beckon.']	trust
446	1.29504E+18	2020-08-16T16:40:47.000Z		35	{'neg': 0.0, 'neu': 0.844, 'pos': 0.156, 'compound': 0.7269}	0.7269	Positive	['cummings', 'wrote', 'a', 'blog', 'in', '2015', 'decrying', 'how', 'easy', 'a', 'levels', 'had', 'become', 'and', 'how', 'it', 'would', 'diminish', 'the', 'uk', 'elite', 'control', '....', 'he', 'also', 'had', 'a', 'hand', 'in', 'the', 'infamous', 'algorithm.....', "it's", 'simply', 'eugenics']	negative
447	1.29504E+18	2020-08-16T16:40:04.000Z		33	{'neg': 0.148, 'neu': 0.8, 'pos': 0.051, 'compound': -0.5255}	-0.5255	Negative	['the', 'algorithm', 'is', 'not', 'the', 'story.', 'it', 'merely', 'replicates', 'a', 'pattern', 'that', 'has', 'existed', 'for', 'decades:', 'a-level', 'exams', 'results', 'are', 'lower', 'at', 'state', 'schools.', "that's", 'the', 'problem', 'you', 'need', 'to', 'solve!']	negative
448	1.29504E+18	2020-08-16T16:39:05.000Z		32	{'neg': 0.159, 'neu': 0.786, 'pos': 0.055, 'compound': -0.6083}	-0.6083	Negative	['algorithm', '-a', 'process', 'or', 'set', 'of', 'rules', 'to', 'be', 'followed', 'in', 'calculations', 'or', 'other', 'problem-solving', 'operations,', 'especially', 'by', 'a', 'computer.', 'computer', 'says', 'no', '.', 'teachers', 'graded', 'pupils', '-problem', 'solved', 'without', 'computer.', 'simpelz', '!!!!']	fear
449	1.29504E+18	2020-08-16T16:38:53.000Z		54	{'neg': 0.065, 'neu': 0.796, 'pos': 0.139, 'compound': 0.6956}	0.6956	Positive	['i', 'only', 'barely', 'understand', 'a', 'levels,', 'but', 'they', 'were', 'canceled', 'because', 'of', 'covid', '&amp;', 'now', 'the', 'scores', 'are', 'being', 'done', 'by', 'an', 'algorithm', 'that', 'takes', 'into', 'account', 'something', 'like', 'the', 'past', 'scores', 'of', 'the', 'school.', 'so', 'you', 'can', 'do', 'great', 'all', 'year', 'but', 'if', 'you', 'go', 'to', 'a', 'poor', '…	trust
450	1.29504E+18	2020-08-16T16:37:08.000Z		50	{'neg': 0.168, 'neu': 0.722, 'pos': 0.11, 'compound': -0.636}	-0.636	Negative	['guys,', 'the', 'situation', 'around', 'a-level�s', 'is', 'such', 'a', 'huge', 'mess', 'it�s', 'terrifying.', 'removed', 'guidance', 'on', 'appeals', 'just', 'hours', 'after', 'publishing', 'it.', 'the', 'definition', 'of', 'what', 'constitutes', 'a', 'mock', 'grade', 'is', 'the', 'grey', 'area.', 'in', 'all', 'of', 'this,', 'they', 'still', 'haven�t', 'made', 'clear', 'what', 'algorithm', 'they…	trust
451	1.29504E+18	2020-08-16T16:37:08.000Z		50	{'neg': 0.168, 'neu': 0.722, 'pos': 0.11, 'compound': -0.636}	-0.636	Negative	['guys,', 'the', 'situation', 'around', 'a-level�s', 'is', 'such', 'a', 'huge', 'mess', 'it�s', 'terrifying.', 'removed', 'guidance', 'on', 'appeals', 'just', 'hours', 'after', 'publishing', 'it.', 'the', 'definition', 'of', 'what', 'constitutes', 'a', 'mock', 'grade', 'is', 'the', 'grey', 'area.', 'in', 'all', 'of', 'this,', 'they', 'still', 'haven�t', 'made', 'clear', 'what', 'algorithm', 'they…	trust
452	1.29504E+18	2020-08-16T16:36:02.000Z		30	{'neg': 0.065, 'neu': 0.855, 'pos': 0.08, 'compound': 0.128}	0.128	Positive	['we', 'also', 'need', 'your', 'help', 'in', 'wales.', 'i�ve', 'emailed', 'the', 'education', 'minister', 'asking', 'for', 'transparency', 'around', 'the', 'algorithm', 'and', 'for', '%', 'in', 'independent', 'schools', 'impacted', '-', 'no', 'reply', 'as', 'of', 'yet.']	No emotion
453	1.29504E+18	2020-08-16T16:34:14.000Z		46	{'neg': 0.064, 'neu': 0.83, 'pos': 0.106, 'compound': 0.296}	0.296	Positive	['glad', 'you', 'agree,', 'my', 'concern', 'is', 'that', 'ofqual', 'will', 'be', 'held', 'accountable', 'for', 'marginal', 'deficiencies', 'in', 'its', 'algorithm', 'rather', 'than', 'the', 'government', 'who', 'a)', 'directed', 'the', 'use', 'of', 'the', 'model', 'and', 'b)', 'has', 'failed', 'for', 'over', 'ten', 'years', 'to', 'tackle', 'the', 'systemic', 'inequalities', 'the', 'model', 'refle…	positive
454	1.29504E+18	2020-08-16T16:33:15.000Z		38	{'neg': 0.201, 'neu': 0.799, 'pos': 0.0, 'compound': -0.8077}	-0.8077	Negative	['you', 'really', 'need', 'to', 'catch', 'up', 'on', 'the', 'news', 'and', 'find', 'out', 'what', 'was', 'wrong', 'with', 'the', 'ofqual', 'algorithm.', 'people', "aren't", 'out', 'on', 'the', 'streets', 'protesting', 'in', 'their', 'thousands', 'because', "they've", 'got', 'nothing', 'better', 'to', 'do.']	surprise
455	1.29504E+18	2020-08-16T16:32:22.000Z		28	{'neg': 0.0, 'neu': 1.0, 'pos': 0.0, 'compound': 0.0}	0	Neutral	['finding', 'out', 'we', 'finding', 'out', 'our', 'dont', 'have', 'to', 'do', 'results', 'are', 'exams', 'for', 'our', 'dependant', 'on', 'a', 'gcses', 'and', 'computer', 'a', 'levels', 'algorithm', 'https://t.co/xoniay7mhe']	No emotion
456	1.29504E+18	2020-08-16T16:31:35.000Z		44	{'neg': 0.119, 'neu': 0.881, 'pos': 0.0, 'compound': -0.6124}	-0.6124	Negative	['ugh,', 'someone', 'in', 'this', 'article', 'https://t.co/qjm8niz9ud', 'had', 'bbb', 'downgraded', 'to', 'eee,', "that's", '12', 'points', 'down', 'to', '3,', 'a', '75%', 'markdown', 'by', 'an', 'automated', 'algorithm.', "there's", 'no', 'way', 'that', 'should', 'have', 'gone', 'through', 'without', 'being', 'caught', 'and', 'manually', 'reviewed,', '#alevelresults']	No emotion
457	1.29504E+18	2020-08-16T16:30:18.000Z		32	{'neg': 0.104, 'neu': 0.896, 'pos': 0.0, 'compound': -0.5423}	-0.5423	Negative	['tories', 'fuck', 'up', 'thousands', 'of', 'kids', 'lives', 'with', 'their', 'a-level', 'algorithm.', 'keir', 'starmer', 'writing', 'for', 'the', 'daily', 'mail:', '"we', 'should', 'send', 'kids', 'back', 'to', 'school."', 'are', 'you', 'for', 'real', 'mate?', '#starmerout']	trust
458	1.29504E+18	2020-08-16T16:30:07.000Z		35	{'neg': 0.174, 'neu': 0.73, 'pos': 0.096, 'compound': -0.5118}	-0.5118	Negative	['well', 'done', '.', 'in', 'highly', 'competitive', 'universities', 'where', 'applicants', 'have', 'already', 'been', 'through', 'rigorous', 'academic', 'interviews', 'and', 'demonstrated', 'other', 'attributes', 'in', 'the', 'admissions', 'process', 'there', 'is', 'no', 'reason', 'to', 'withhold', 'places', 'due', 'to', 'a', 'flawed', 'algorithm']	positive
459	1.29504E+18	2020-08-16T16:29:40.000Z		40	{'neg': 0.137, 'neu': 0.821, 'pos': 0.042, 'compound': -0.6309}	-0.6309	Negative	['statisticians', 'volunteered', 'to', 'help', 'but', 'were', 'told', 'to', 'sign', '5-year', 'nda', '(which', 'would', 'have', 'suppressed', 'public', 'discussion)', 'so', 'refused.', 'parliament', 'asked', 'ofqual', 'to', 'release', 'algorithm', 'so', 'public', 'could', 'discuss,', 'but', 'it', 'stalled', 'until', 'began', 'to', 'release', 'details', '21', 'july.']	positive
460	1.29503E+18	2020-08-16T16:29:22.000Z		45	{'neg': 0.128, 'neu': 0.777, 'pos': 0.095, 'compound': -0.1531}	-0.1531	Negative	['agreed', 'on', 'a', 'shitty', 'algorithm', 'screwing', 'kids', 'over.', 'but', 'if', 'teachers', 'hadn�t', 'massively', 'inflated', 'grades,', 'there', 'wouldn�t', 'be', 'a', 'need', 'for', 'the', 'algorithm.', 'giving', 'an', 'a*', 'to', 'everyone', 'who', 'plausibly', 'could', 'achieve', 'it', 'screws', 'over', 'the', 'kids', 'who', 'would', 'likely', 'genuinely', 'earn', 'it.']	positive
461	1.29503E+18	2020-08-16T16:27:49.000Z		32	{'neg': 0.077, 'neu': 0.741, 'pos': 0.182, 'compound': 0.5255}	0.5255	Positive	['don�t', 'determine', 'children�s', 'futures', 'by', 'an', 'algorithm!', 'use', 'the', 'teachers�', 'marks.', 'trust', 'the', 'teachers.', 'a-level', 'results:', "'huge", "mess'", 'as', 'exams', 'appeal', 'guidance', 'withdrawn', '-', 'bbc', 'news', 'https://t.co/xg0zt0d9s1']	trust
462	1.29503E+18	2020-08-16T16:27:42.000Z		46	{'neg': 0.173, 'neu': 0.718, 'pos': 0.109, 'compound': -0.5647}	-0.5647	Negative	['isnt', 'it', 'well', 'shit', 'how', 'the', 'year', 'group', 'im', 'in', 'got', 'used', 'as', 'guinea', 'pigs', 'for', 'the', 'new', 'grading', 'system,', 'got', 'predicted', 'a', 'levels', 'through', 'a', 'shit', 'algorithm,', 'got', 'treated', 'unfairly', 'compared', 'to', 'private', 'schools,', 'and', 'nandos', 'ditched', 'the', 'results', 'day', 'free', 'meal????', 'fuck', 'my', 'life']	anger
463	1.29503E+18	2020-08-16T16:27:04.000Z		53	{'neg': 0.143, 'neu': 0.857, 'pos': 0.0, 'compound': -0.7705}	-0.7705	Negative	['blimey', "you're", 'not', 'that', 'caring', 'are', 'you.', 'the', 'only', 'real', 'test', 'is', 'a', 'uniform', 'exam', 'against', 'against', 'which', 'everyone', 'is', 'compared.', 'that', "can't", 'happen!', 'to', 'apply', 'some', 'algorithm', 'that', 'does', 'not', 'consider', 'a', "child's", 'late', 'push', 'towards', 'their', 'exams', 'after', 'a', 'kick', 'up', 'the', 'arse', 'mock', "isn…	positive
464	1.29503E+18	2020-08-16T16:25:49.000Z		52	{'neg': 0.055, 'neu': 0.945, 'pos': 0.0, 'compound': -0.3595}	-0.3595	Negative	['ofqual', 'set', 'the', 'uplift', 'to', 'stop', 'grade', 'inflation', 'of', '12%', 'in', 'a*a.they', 'allocated', 'a*as', 'or', 'none', 'by', 'algorithm', 'in', 'schools', 'except', 'small', 'private', 'schools.their', 'a*as', 'wern�t', 'subject', 'to', 'the', 'algorithm.these', 'teachers', 'lifted', 'their', 'results', 'at', 'a*a', 'more', 'than', '12%.', 'logically', 'others', 'were', 'pulled'…	negative
465	1.29503E+18	2020-08-16T16:25:19.000Z		36	{'neg': 0.0, 'neu': 0.923, 'pos': 0.077, 'compound': 0.1531}	0.1531	Positive	['legal', 'letter', 'has', 'today', 'been', 'sent', 'to', 'ofqual', 'from', '#alevel2020', 'student', 'in', 'england', 'asking', 'what', 'the', 'heck', 'is', 'going', 'on?', 'this', 'followed', 'the', 'mysterious', 'withdrawal', 'overnight', 'of', 'guidance', 'on', '#alevel', 'grade', 'appeals.', 'https://t.co/ply1ctbuyv']	trust
466	1.29503E+18	2020-08-16T16:23:24.000Z		50	{'neg': 0.022, 'neu': 0.866, 'pos': 0.112, 'compound': 0.6808}	0.6808	Positive	['better', 'to', 'ask', 'for', 'a', 'u', 'turn', 'in', 'hopes', 'of', 'preventing', 'it', 'than', 'wait,', 'say/do', 'nothing', '&amp;', 'watch', 'it', 'all', 'happen.', 'based', 'on', 'scottish', 'results,', 'then', 'a', 'levels,', 'it�s', 'v', 'likely', 'the', 'same', 'thing', 'will', 'happen', 'with', 'gcses', 'if', 'they�re', 'using', 'the', 'same', 'algorithm.', 'is', 'your', 'mp?']	anticipation
467	1.29503E+18	2020-08-16T16:22:57.000Z		29	{'neg': 0.159, 'neu': 0.749, 'pos': 0.092, 'compound': -0.3466}	-0.3466	Negative	["it's", 'an', 'honest', 'question', '.', 'what', 'have', 'you', 'got', 'to', 'hide?', 'what', 'about', 'you', '?', 'any', 'idea', 'what', 'content', 'in', 'the', 'algorithm', 'would', 'be', 'so', 'shocking', 'if', 'discussed?', '#torycorruption', '#alevelprotests']	positive
468	1.29503E+18	2020-08-16T16:21:08.000Z		56	{'neg': 0.317, 'neu': 0.6, 'pos': 0.083, 'compound': -0.9618}	-0.9618	Negative	['hi.', 'i', 'asked', 'you', 'about', 'the', 'a-level', 'fiasco', 'but', 'you�re', 'too', 'busy', 'being', 'a', 'racist.', 'glad', 'to', 'see', 'my', 'local', 'mp,', 'who', 'had', 'her', 'seat', 'passed', 'to', 'her', 'by', 'her', 'criminal', 'husband', 'in', 'some', 'kind', 'of', 'north', 'korean', 'coup,', 'is', 'playing', 'to', 'type.', 'useless,', 'racist', 'and', 'populist.', 'any', 'news', …	negative
469	1.29503E+18	2020-08-16T16:20:33.000Z		53	{'neg': 0.348, 'neu': 0.652, 'pos': 0.0, 'compound': -0.9678}	-0.9678	Negative	["i'd", 'rather', 'talk', 'about', 'the', 'unfair', 'a', 'level', 'algorithm,', 'the', '60k+', 'excess', 'deaths', 'during', 'the', 'covid-19', 'crisis,', 'the', 'incompetent', 'and', 'greedy', 'govt', 'we', 'have', 'based', 'on', '40%', 'odd', 'of', 'the', 'votes,', 'the', 'refugee', 'crisis,', 'who', 'we', 'sell', 'weapons', 'to,', 'the', 'state', 'of', 'public', 'services', 'etc', 'etc', 'etc'…	negative
470	1.29503E+18	2020-08-16T16:20:32.000Z		45	{'neg': 0.0, 'neu': 0.939, 'pos': 0.061, 'compound': 0.3818}	0.3818	Positive	['the', 'chair', 'of', 'is', 'also', 'the', 'chair', 'of', 'the', "government's", 'centre', 'for', 'data', 'ethics', 'and', 'innovation', '.', 'musical', 'chairs.', 'who', 'else', 'thinks', 'both', 'boards', 'should', 'be', 'more', 'diverse?', 'because', 'if', 'you', "don't,", 'these', 'injustices', 'will', 'continue.', '#alevelsresults', '#data', '#algorithm', '#ethics', 'https://t.co/cttks0wkas…	positive
471	1.29503E+18	2020-08-16T16:19:56.000Z		49	{'neg': 0.097, 'neu': 0.847, 'pos': 0.056, 'compound': -0.5106}	-0.5106	Negative	['coming', 'up', 'on', 'radio', '4', '1800', 'news', '-', 'and', 'bbc', 'one', 'at', '1835', '-', 'lord', 'baker', 'tells', 'me', 'the', 'government', 'needs', 'to', 'stop', 'digging', 'now', 'on', 'exam', 'results', '-', 'algorithm', 'has', 'shown', 'itself', 'unjust', '&amp;', 'this', 'is', 'a', 'matter', 'of', 'political', 'leadership.', 'as', 'education', 'secretary', 'kenneth', 'baker', 'ove…	negative
472	1.29503E+18	2020-08-16T16:15:57.000Z		38	{'neg': 0.0, 'neu': 0.905, 'pos': 0.095, 'compound': 0.4215}	0.4215	Positive	['how', 'on', 'earth', 'can', 'we,', 'in', '2020,', 'accept', 'a', 'secret', 'algorithm', 'as', 'a', 'determinant', 'factor', 'in', 'assessing', 'pupils', 'aptitude', 'for', 'undegruate', 'study.', 'how', 'could', 'we', 'possibly', 'assess', 'the', 'impact', 'of', 'such', 'an', 'algorithm', 'on', 'subsections', 'of', 'society', '#alevels2020']	positive
473	1.29503E+18	2020-08-16T16:15:55.000Z		38	{'neg': 0.335, 'neu': 0.615, 'pos': 0.05, 'compound': -0.9179}	-0.9179	Negative	['this', 'whole', 'saga', 'is', 'an', 'absolute', 'disgrace-', 'the', 'fact', 'these', "kids'", 'lives', 'have', 'been', 'altered', 'by', 'a', 'ridiculous', '&amp;', 'unfair', 'algorithm', 'is', 'heartbreaking??????', '#examshambles', 'a-level', 'results:', "'huge", "mess'", 'as', 'exams', 'appeal', 'guidance', 'withdrawn', 'https://t.co/mqbvwhno32']	negative
474	1.29503E+18	2020-08-16T16:14:42.000Z		36	{'neg': 0.146, 'neu': 0.61, 'pos': 0.244, 'compound': 0.4939}	0.4939	Positive	['we', 'at', 'are', 'taking', 'legal', 'action', 'to', 'seek', 'justice', 'for', 'those', 'a-level', 'students', 'whose', 'hopes', '&amp;', 'plans', 'were', 'shattered', 'at', 'the', 'hands', 'of', 'an', 'unfair', 'algorithm.', 'and', 'we', 'need', 'your', 'help.', 'https://t.co/ihuhy9xerr']	positive
475	1.29503E+18	2020-08-16T16:14:38.000Z		45	{'neg': 0.067, 'neu': 0.933, 'pos': 0.0, 'compound': -0.4588}	-0.4588	Negative	['are', 'you', 'a', 'teacher?', 'did', 'you', 'spend', 'hours', 'and', 'hours', 'pouring', 'over', 'pupils', 'work,', 'mocks,', 'coursework,', 'classwork', 'other', 'tests', 'etc', 'for', 'each', 'student', 'you', 'taught.', 'the', 'process', 'was', 'vigorous,', 'the', 'gov', 'decided', 'to', 'use', 'the', 'algorithm', 'without', 'notice.', 'it', 'belongs', 'to', "cumming's", 'cronies......deplor…	trust
476	1.29503E+18	2020-08-16T16:14:37.000Z		9	{'neg': 0.0, 'neu': 1.0, 'pos': 0.0, 'compound': 0.0}	0	Neutral	['see', 'ground', '3,', '32.', 'here:', 'https://t.co/zxrsig4k85']	trust
477	1.29503E+18	2020-08-16T16:14:03.000Z		46	{'neg': 0.239, 'neu': 0.694, 'pos': 0.067, 'compound': -0.836}	-0.836	Negative	['there', 'needs', 'to', 'be', 'a', "'stop'", '....gcse', 'grades', 'should', 'not', 'be', 'released', 'due', 'to', 'unfairness', 'inbuilt', 'in', 'algorithm.', 'it', 'will', 'mean', 'a', 'delay', 'to', 'year', '12', 'etc.', 'entries', 'but', 'kids', 'have', 'had', 'enough', 'trauma', 'inflicted', 'by', 'elected', 'adults.', 'sadly,', 'this', 'could', 'have', 'been', 'avoided.', 'many', 'thanks']	negative
478	1.29503E+18	2020-08-16T16:13:08.000Z		42	{'neg': 0.33, 'neu': 0.629, 'pos': 0.041, 'compound': -0.94}	-0.94	Negative	['this', 'is', 'a', 'crude', 'explanation', 'how', 'to', 'create', 'algorithm.', 'they', 'are', 'based', 'on', 'human', 'input', 'information', 'incl.', 'postcode', 'blaming', 'computers', 'is', 'a', 'total', 'lie!it', 'frustrates', 'me', 'how', 'computing', 'is', 'blamed', 'for', 'human', 'incompetence', '#alevelprotests', '#ofqual', '#johnsonhasfailedthenation', '#socialistsunday', 'https://t.c…	negative
479	1.29503E+18	2020-08-16T16:13:07.000Z		43	{'neg': 0.129, 'neu': 0.871, 'pos': 0.0, 'compound': -0.5994}	-0.5994	Negative	['a*', 'went', 'from', '8%', 'last', 'year', 'to', '14%', 'this', 'year', 'based', 'on', 'teacher', 'assessment,', 'totally', 'unrealistic', 'and', 'that', 'is', 'the', 'origin', 'of', 'the', 'problem.', 'now', 'a', 'crappy', 'algorithm', 'is', 'making', 'difficult', 'decisions', 'that', 'should', 'have', 'been', 'made', 'by', 'teachers,', 'but', 'they', 'dodged', 'responsibility.']	fear
480	1.29503E+18	2020-08-16T16:12:37.000Z		26	{'neg': 0.114, 'neu': 0.886, 'pos': 0.0, 'compound': -0.4767}	-0.4767	Negative	['news', 'just', 'in.......liverpool', 'fc', 'have', 'been', 'stripped', 'of', 'the', 'premier', 'league', 'title', 'due', 'to', 'poor', 'performance', 'of', 'other', 'liverpool', 'players', 'in', 'prior', 'years', '#ofqual', '#algorithm']	positive
481	1.29503E+18	2020-08-16T16:08:32.000Z		47	{'neg': 0.058, 'neu': 0.782, 'pos': 0.16, 'compound': 0.6808}	0.6808	Positive	['what', 'you', 'buy', 'at', 'private', 'school', 'is', 'contacts', 'and', 'prestige,', 'if', 'your', 'kid', 'is', 'smart', 'they', 'do', 'well', 'academically', 'anywhere.', 'smartest', 'kid', 'in', 'my', 'daughters', 'year', 'had', '14a*', 'gcses', '4', 'a*', 'a', 'levels', 'and', 'an', 'a', 'in', 'maths', 'as', 'of', 'course', 'this', 'algorithm', 'might', 'have', 'screwed', 'her']	trust
482	1.29503E+18	2020-08-16T16:08:06.000Z		12	{'neg': 0.0, 'neu': 1.0, 'pos': 0.0, 'compound': 0.0}	0	Neutral	["'causal", 'mechanism', 'behind', 'a-level', 'algorithm', "revealed'", '#alevels2020', 'https://t.co/sd5xlg8lz5']	No emotion
483	1.29503E+18	2020-08-16T16:07:01.000Z		39	{'neg': 0.1, 'neu': 0.836, 'pos': 0.065, 'compound': -0.3182}	-0.3182	Negative	['an', 'algorithm', 'determined', 'uk', "students'", 'grades.', 'chaos', 'ensued:', 'this', "year's", 'a-levels,', 'the', 'high-stakes', 'exams', 'taken', 'in', 'high', 'school,', 'were', 'canceled', 'due', 'to', 'the', 'pandemic.', 'the', 'alternative', 'only', 'exacerbated', 'existing', 'inequities', 'https://t.co/g4zmlk52sj', 'via', '&amp;']	fear
484	1.29503E+18	2020-08-16T16:05:28.000Z		46	{'neg': 0.239, 'neu': 0.694, 'pos': 0.067, 'compound': -0.836}	-0.836	Negative	['there', 'needs', 'to', 'be', 'a', "'stop'", '....gcse', 'grades', 'should', 'not', 'be', 'released', 'due', 'to', 'unfairness', 'inbuilt', 'in', 'algorithm.', 'it', 'will', 'mean', 'a', 'delay', 'to', 'year', '12', 'etc.', 'entries', 'but', 'kids', 'have', 'had', 'enough', 'trauma', 'inflicted', 'by', 'elected', 'adults.', 'sadly,', 'this', 'could', 'have', 'been', 'avoided.', 'many', 'thanks']	negative
485	1.29503E+18	2020-08-16T16:03:43.000Z		48	{'neg': 0.16, 'neu': 0.84, 'pos': 0.0, 'compound': -0.765}	-0.765	Negative	['ofqual', "didn't", 'get', 'their', 'algorithm', 'wrong', 'by', 'trashing', '40%', 'of', 'students;', 'the', 'exam', 'system', 'is', 'designed', 'to', 'spit', 'out', '40%', 'of', 'each', 'year', 'group', 'and', 'blame', '"pushy"', 'middle', 'class', 'parents', 'or', '"feckless"', 'working', 'class', 'ones.', 'and', "we've", 'let', 'it', 'happen', 'for', 'generations', 'https://t.co/f1eozy1glx']	negative
486	1.29503E+18	2020-08-16T16:03:30.000Z		51	{'neg': 0.131, 'neu': 0.715, 'pos': 0.154, 'compound': 0.3626}	0.3626	Positive	['sounds', 'good.', 'west', 'midlands', 'yp', 'esp', 'those', 'at', 'state', 'schools', 'in', 'more', 'deprived', 'areas', 'have', 'lost', 'out', 'in', 'terms', 'of', 'a', 'level', 'results', 'and', 'look', 'set', 'to', 'lose', 'out', 'in', 'btecs', 'and', 'gcses', '-', 'would', 'be', 'great', 'to', 'see', 'our', 'mayor', 'supporting', 'moves', 'to', 'redress', 'the', 'inequalities', 'baked', 'in…	positive
487	1.29503E+18	2020-08-16T16:03:18.000Z		26	{'neg': 0.0, 'neu': 0.919, 'pos': 0.081, 'compound': 0.2584}	0.2584	Positive	['a-level', 'results:', "'my", 'future', 'has', 'been', 'set', 'back', "completely'.", 'so', 'has', 'mine', 'and', 'i', "can't", 'even', 'blame', 'the', 'algorithm.', '#comedylife', '#covid19', '#covid19uk', '#socialdistancing', '#alevelprotests']	anger
488	1.29503E+18	2020-08-16T16:01:57.000Z		34	{'neg': 0.072, 'neu': 0.775, 'pos': 0.154, 'compound': 0.4329}	0.4329	Positive	['been', 'scrolling', 'through', 'twittage', 'on', 'the', 'uk', 'a', 'level', 'algorithm', 'mess', 'for', 'longer', 'than', 'i', 'care', 'to', 'admit.', 'this', 'is', 'the', 'most', 'on-point', 'comment', "i've", 'read', 'so', 'far', '??', 'https://t.co/ys0ew84zo3']	trust
489	1.29503E+18	2020-08-16T16:01:42.000Z		45	{'neg': 0.137, 'neu': 0.785, 'pos': 0.078, 'compound': -0.4404}	-0.4404	Negative	['why', 'would', 'a', 'government', 'lie', 'about', 'covid', '&amp;', 'refuse', 'to', 'heed', 'real', 'scientific', 'data', 'instead', 'of', 'censoring', 'authentic', 'doctors,', 'research', 'scientists', '&amp;', 'epidemiologists?', 'why', 'is', 'a', 'non-safety', 'tested', 'vaccine,', 'exempt', 'of', 'injury', 'liability', 'being', 'pushed', 'like', 'a', 'drug', 'to', 'the', 'nation', 'get', 't…	trust
490	1.29503E+18	2020-08-16T16:01:37.000Z		27	{'neg': 0.095, 'neu': 0.633, 'pos': 0.272, 'compound': 0.7722}	0.7722	Positive	['happy', 'to', 'donate.', 'my', 'own', 'son', 'was', 'one', 'of', 'the', 'lucky', 'ones,', 'the', 'brilliant', 'students', 'as', 'the', 'school', 'where', 'i', 'teach', '-', 'utterly', 'failed', 'by', 'the', 'discriminatory', 'algorithm.']	trust
491	1.29503E+18	2020-08-16T16:00:30.000Z		15	{'neg': 0.0, 'neu': 1.0, 'pos': 0.0, 'compound': 0.0}	0	Neutral	['is', 'this', 'one', 'of', 'the', 'things', 'the', 'govt', 'fed', 'into', 'the', 'a', 'level', 'algorithm', 'computer?']	trust
492	1.29503E+18	2020-08-16T15:59:38.000Z		46	{'neg': 0.208, 'neu': 0.592, 'pos': 0.2, 'compound': -0.128}	-0.128	Negative	['i', 'congratulate', 'all', 'those', 'who', 'flunked', 'their', 'a', 'levels', 'and', 'still', 'went', 'on', 'to', 'be', 'successful', 'in', 'life.', 'however,', 'anecdotal', 'success', 'stories', 'shouldn�t', 'be', 'used', 'as', 'cover', 'for', 'the', 'terrible', 'injustice', 'of', '#alevelresults', 'debacle.', 'life', 'chances', 'for', 'many', 'have', 'been', 'extinguished', 'by', 'a', 'flawed…	negative
493	1.29503E+18	2020-08-16T15:59:04.000Z		46	{'neg': 0.145, 'neu': 0.644, 'pos': 0.211, 'compound': 0.6133}	0.6133	Positive	['discrimination', 'lies', 'at', 'the', 'heart', 'of', 'ofqual', 'and', 'a', 'biased', 'algorithm', 'that', 'favours', 'the', 'privileged.', 'i', 'hope', 'their', 'ears', 'burn', 'when', 'they', 'hear', 'what', 'people', 'think', 'in', 'the', 'appeals', 'process.', 'this', 'could', 'get', 'extremely', 'nasty', 'for', 'the', 'government.', 'the', 'future', 'of', 'our', 'children', 'is', 'at', 'sta…	negative
494	1.29503E+18	2020-08-16T15:57:52.000Z		21	{'neg': 0.222, 'neu': 0.676, 'pos': 0.101, 'compound': -0.3612}	-0.3612	Negative	["'punishment", 'by', "statistics':", 'the', 'inherent', 'bias', 'of', 'the', 'a-level', 'regrading', 'algorithm', 'was', 'well', 'understood', 'weeks', 'ago', 'https://t.co/wdmed0vcay']	anger
495	1.29503E+18	2020-08-16T15:57:52.000Z		21	{'neg': 0.222, 'neu': 0.676, 'pos': 0.101, 'compound': -0.3612}	-0.3612	Negative	["'punishment", 'by', "statistics':", 'the', 'inherent', 'bias', 'of', 'the', 'a-level', 'regrading', 'algorithm', 'was', 'well', 'understood', 'weeks', 'ago', 'https://t.co/wdmed0vcay']	anger
496	1.29503E+18	2020-08-16T15:55:46.000Z		35	{'neg': 0.147, 'neu': 0.761, 'pos': 0.092, 'compound': -0.2732}	-0.2732	Negative	['#ofqual', 'how', 'can', 'the', 'algorithm', 'award', 'u', 'grade', 'which', 'is', 'where', 'the', 'student', "doesn't", 'sit', 'exam.', "that's", 'just', 'stupid', 'there', 'is', 'no', 'way', 'it', 'can', 'predict', 'that', 'a', 'student', "wouldn't", 'turn', 'up']	anticipation
497	1.29503E+18	2020-08-16T15:55:46.000Z		26	{'neg': 0.069, 'neu': 0.657, 'pos': 0.274, 'compound': 0.8016}	0.8016	Positive	['i', 'wish', 'you', 'every', 'success,', 'curtis.', 'i', 'hope', 'that', 'your', 'efforts,', '&amp;', 'those', 'of', 'the', ',', 'will', 'knock', "'s", 'crazy', '#algorithm', 'into', 'a', 'cocked', 'hat!', '#alevelprotests', '#students.']	positive
498	1.29503E+18	2020-08-16T15:55:11.000Z		35	{'neg': 0.137, 'neu': 0.799, 'pos': 0.064, 'compound': -0.4215}	-0.4215	Negative	['the', 'algorithm', 'is', 'advantageous', 'to', 'small', 'cohorts.', 'this', 'is', 'demonstrably', 'unfair.', 'ofqual', 'refused', 'to', 'release', 'the', 'algorithm�s', 'workings', 'until', 'thursday', 'and', 'even', 'then', 'only', 'in', 'part', 'despite', 'requests', 'to', 'do', 'so', 'from', 'numerous', 'bodies.']	negative
499	1.29503E+18	2020-08-16T15:54:58.000Z		28	{'neg': 0.0, 'neu': 1.0, 'pos': 0.0, 'compound': 0.0}	0	Neutral	['government�s', 'own', 'report', 'said', 'predicted', 'grades', 'are', '90%', 'accurate.', 'government', 'report', 'on', 'checking', 'of', 'algorithm', 'showed', 'it', 'was', 'between', '65-75%', 'accurate.', 'algorithm', 'is', 'a', 'complete', 'lottery.']	trust
500	1.29503E+18	2020-08-16T15:53:55.000Z		30	{'neg': 0.072, 'neu': 0.825, 'pos': 0.103, 'compound': 0.2263}	0.2263	Positive	['welcome', 'to', 'the', 'new', 'normal', 'biased', 'algorithms', 'which', 'discriminate', 'on', 'race,', 'gender,', 'class', 'and', 'postcode..', 'a-level', 'students', 'speak:', "'i", 'always', 'dreamed', 'of', 'going', 'to', "cambridge'", 'https://t.co/drieljcyqn']	negative
501	1.29503E+18	2020-08-16T15:52:30.000Z		45	{'neg': 0.123, 'neu': 0.83, 'pos': 0.047, 'compound': -0.5859}	-0.5859	Negative	['5', 'months', 'is', 'long', 'enough', 'to', 'have', 'an', 'algorithm', 'fair', 'to', 'all', 'students', 'coded', 'and', 'tested', 'properly.', 'williamson', '&amp;', 'ofqual', 'have', 'greatly', 'let', 'down', 'young', 'people', 'whose', 'whole', 'world', 'has', 'come', 'crashing', 'down', 'around', 'them.', 'should', 'resign.', "he's", 'caused', 'chaos', '&amp;', 'has', 'mismanaged', 'this.']	fear
502	1.29502E+18	2020-08-16T15:49:54.000Z		32	{'neg': 0.167, 'neu': 0.78, 'pos': 0.053, 'compound': -0.4767}	-0.4767	Negative	['wishing', 'you', 'could', 'explain', 'the', 'stress', '&amp;', 'anxiety', 'caused', 'by', 'a', 'computer', 'algorithm', 'on', 'young', 'people', '(who', 'have', 'already', 'been', 'through', 'so', 'much', 'this', 'year)', 'to', '#alevelresults2020', '#gcses2020', 'looming', 'for', 'our', 'teens']	positive
503	1.29502E+18	2020-08-16T15:49:50.000Z		28	{'neg': 0.22, 'neu': 0.78, 'pos': 0.0, 'compound': -0.6705}	-0.6705	Negative	["it's", 'the', 'british', 'obsession', 'with', '"commonsense"', 'which', 'causes', 'the', 'problems.', 'i', 'find', 'it', 'hard', 'to', 'believe', 'that', 'a', 'trained', 'statistician', 'came', 'up', 'with', 'the', 'a-level', 'algorithm.']	No emotion
504	1.29502E+18	2020-08-16T15:48:44.000Z		29	{'neg': 0.0, 'neu': 0.696, 'pos': 0.304, 'compound': 0.8475}	0.8475	Positive	['thanks', 'metoffice', 'for', 'applying', 'that', '�a�', 'level', 'algorithm', 'to', 'the', 'bright', 'sunny', 'mid-august', 'sunday', 'we', 'were', 'expecting!', 'it�s', 'now', 'a', 'tuesday', 'in', 'november!', 'https://t.co/hjoggetsz4']	positive
505	1.29502E+18	2020-08-16T15:48:35.000Z		47	{'neg': 0.128, 'neu': 0.816, 'pos': 0.056, 'compound': -0.4019}	-0.4019	Negative	['i', 'still', 'regard', 'what', 'has', 'happened', 'as', 'yet', 'another', 'example', 'of', 'this', 'right', 'wing', "government's", 'bias', 'towards', 'the', 'privileged', 'class.', 'inequality', 'in', 'society', 'is', 'enshrined', 'in', 'the', 'algorithm', 'used', 'by', 'ofqual.', 'the', 'system', 'is', 'grossly', 'unjust', 'and', 'its', 'architects', 'deserve', 'to', 'be', 'hung', 'drawn', 'a…	anger
506	1.29502E+18	2020-08-16T15:47:46.000Z		39	{'neg': 0.0, 'neu': 0.947, 'pos': 0.053, 'compound': 0.2824}	0.2824	Positive	['is', 'there', 'anyone', 'at', 'ofqual', 'who', 'has', 'the', 'experience', 'of', 'interpreting', 'and', 'challenging', 'algorithm', 'coding?', 'did', 'anyone', 'actually', 'ask?', 'can', 'we', 'see', 'the', 'board', 'papers', 'for', 'this', 'year', '(the', 'last', 'ones', 'available', 'on', 'their', 'website', 'are', 'from', 'seot', '2019)?']	anticipation
507	1.29502E+18	2020-08-16T15:45:09.000Z		43	{'neg': 0.179, 'neu': 0.702, 'pos': 0.119, 'compound': -0.4405}	-0.4405	Negative	["it's", 'because', 'the', 'algorithm', 'favours', 'small', 'classes', 'or', 'cohorts.', 'why', 'this', 'should', 'be', 'so', 'is', 'not', 'entirely', 'clear,', 'but', 'that', 'would', 'inevitably', 'disproportionately', 'favour', 'independent', 'schools', 'and', 'disadvantage', 'state', 'schools', 'in', 'poorer', 'areas.', 'ofqual', 'should', 'have', 'realised', 'that.', 'https://t.co/rlbvebe4pp…	negative
508	1.29502E+18	2020-08-16T15:44:53.000Z		15	{'neg': 0.242, 'neu': 0.758, 'pos': 0.0, 'compound': -0.4939}	-0.4939	Negative	["'punishment", 'by', "statistics':", 'the', 'father', 'who', 'foresaw', 'a-level', 'algorithm', 'flaws', 'https://t.co/grwutqlwym']	trust
509	1.29502E+18	2020-08-16T15:44:53.000Z		15	{'neg': 0.242, 'neu': 0.758, 'pos': 0.0, 'compound': -0.4939}	-0.4939	Negative	["'punishment", 'by', "statistics':", 'the', 'father', 'who', 'foresaw', 'a-level', 'algorithm', 'flaws', 'https://t.co/grwutqlwym']	trust
510	1.29502E+18	2020-08-16T15:41:25.000Z		50	{'neg': 0.103, 'neu': 0.812, 'pos': 0.085, 'compound': -0.25}	-0.25	Negative	['sir,', 'could', 'you', 'explain', 'how', 'the', 'algorithm', 'used', 'for', 'this', 'years', 'a', 'levels', 'and', 'gcse�s', 'are', '�fair', 'and', 'robust�', 'please?', 'i', 'know', 'so', 'many', 'students', 'who', 'have', 'missed', 'out', 'on', 'university', 'places.', 'please', 'don�t', 'punish', 'them', 'for', 'not', 'being', 'able', 'to', 'not', 'being', 'able', 'to', 'sit', 'their', 'exam…	positive
511	1.29502E+18	2020-08-16T15:38:29.000Z		17	{'neg': 0.219, 'neu': 0.581, 'pos': 0.2, 'compound': -0.0772}	-0.0772	Negative	['a-levels', '2020:', 'who', 'are', 'the', 'grade-adjusting', "#algorithm's", 'winners', 'and', 'losers?', 'https://t.co/e0cctvivsr']	No emotion
512	1.29502E+18	2020-08-16T15:38:29.000Z		17	{'neg': 0.219, 'neu': 0.581, 'pos': 0.2, 'compound': -0.0772}	-0.0772	Negative	['a-levels', '2020:', 'who', 'are', 'the', 'grade-adjusting', "#algorithm's", 'winners', 'and', 'losers?', 'https://t.co/e0cctvivsr']	No emotion
513	1.29502E+18	2020-08-16T15:38:19.000Z		33	{'neg': 0.0, 'neu': 1.0, 'pos': 0.0, 'compound': 0.0}	0	Neutral	['where', 'are', 'the', 'tech-centered', 'pieces', 're', 'the', 'a', 'level', 'algorithm??', 'i�m', 'seeing', 'so', 'many', 'articles', 'but', 'not', 'one', 'about', 'the', 'actual', 'technicalities', 'of', 'how', 'it', 'worked??', 'i�m', 'tryna', 'learn', 'here']	positive
514	1.29502E+18	2020-08-16T15:36:47.000Z		46	{'neg': 0.153, 'neu': 0.795, 'pos': 0.052, 'compound': -0.636}	-0.636	Negative	['the', 'computer', 'algorithm', 'used', 'was', 'not', 'fit', 'for', 'purpose', 'and', 'kids', 'are', 'being', 'punished', 'for', 'a', 'situation', 'that', 'was', 'out', 'of', 'their', 'control!', 'there', 'is', 'no', 'substitute', 'for', 'human', 'assessment', 'rather', 'than', 'this', 'computer', 'says', 'no', 'fiasco!', 'a-level', 'and', 'gcse', 'students', 'should', 'get', 'teacher', 'assessm…	trust
515	1.29502E+18	2020-08-16T15:35:28.000Z		17	{'neg': 0.0, 'neu': 0.763, 'pos': 0.237, 'compound': 0.4767}	0.4767	Positive	['a-levels', '2020:', 'who', 'are', 'the', 'grade-adjusting', "algorithm's", 'winners', 'and', 'losers?�', 'https://t.co/55bopvnzai']	No emotion
516	1.29502E+18	2020-08-16T15:35:28.000Z		17	{'neg': 0.0, 'neu': 0.763, 'pos': 0.237, 'compound': 0.4767}	0.4767	Positive	['a-levels', '2020:', 'who', 'are', 'the', 'grade-adjusting', "algorithm's", 'winners', 'and', 'losers?�', 'https://t.co/55bopvnzai']	No emotion
517	1.29502E+18	2020-08-16T15:35:21.000Z		42	{'neg': 0.114, 'neu': 0.828, 'pos': 0.058, 'compound': -0.3129}	-0.3129	Negative	['i', 'cannot', 'tell', 'you', 'how', 'anxious', 'i', 'am', 'about', 'my', 'sons', 'results', 'on', 'thursday!', "it's", 'keeping', 'me', 'awake', 'at', 'night!', 'how', 'dare', 'you', 'play', 'with', "children's", 'lives!', 'controversial', 'exams', 'algorithm', 'to', 'set', '97%', 'of', 'gcse', 'results', 'https://t.co/oehe878nzj']	negative
518	1.29502E+18	2020-08-16T15:35:03.000Z		40	{'neg': 0.0, 'neu': 1.0, 'pos': 0.0, 'compound': 0.0}	0	Neutral	['if', 'they', 'don�t', 'use', 'our', 'predicted', 'grades', 'from', 'teachers', 'then', 'how', 'will', 'they', 'calculate', 'our', 'grade.', 'i', 'know', 'from', 'using', 'an', 'algorithm', 'but', 'don�t', 'they', 'need', 'a', 'starting', 'point?', '#gcses2020', '#ofqual', '#resultsday2020', '#gcse2020', '#examshambles', '#gcseresults', '#gcse', '#resultsday', '#results2020']	No emotion
519	1.29502E+18	2020-08-16T15:32:59.000Z		45	{'neg': 0.235, 'neu': 0.687, 'pos': 0.078, 'compound': -0.8647}	-0.8647	Negative	['the', 'current', 'a-level', 'exam', 'mess', 'makes', 'me', 'so', 'sad', 'on', 'behalf', 'of', 'all', 'these', 'young', 'people', 'whose', 'hopes', 'have', 'been', 'utterly', 'devastated.', 'you', 'cannot', 'hide', 'behind', '�the', 'algorithm�', 'without', 'considering', 'what', 'biases', 'are', 'present', 'in', 'that', 'algorithm.', 'no', 'technology', 'is', 'ever', 'morally', 'neutral', '#exa…	positive
520	1.29502E+18	2020-08-16T15:30:00.000Z		30	{'neg': 0.0, 'neu': 1.0, 'pos': 0.0, 'compound': 0.0}	0	Neutral	['these', 'a-level', 'results', 'are', 'exactly', 'why', 'we', 'need', 'to', 'consider', 'the', 'ethics', 'of', 'algorithms', 'https://t.co/dzzwbowlg3', '#alevelprotests', '#ofqual', '#ethics', '#alevels2020', '#alevelresults2020', '#alevels', '#alevelsresults', '#algorithm', '#data', '#computerscience', '#ai']	positive
521	1.29502E+18	2020-08-16T15:30:00.000Z		30	{'neg': 0.0, 'neu': 1.0, 'pos': 0.0, 'compound': 0.0}	0	Neutral	['these', 'a-level', 'results', 'are', 'exactly', 'why', 'we', 'need', 'to', 'consider', 'the', 'ethics', 'of', 'algorithms', 'https://t.co/dzzwbowlg3', '#alevelprotests', '#ofqual', '#ethics', '#alevels2020', '#alevelresults2020', '#alevels', '#alevelsresults', '#algorithm', '#data', '#computerscience', '#ai']	positive
522	1.29502E+18	2020-08-16T15:28:11.000Z		12	{'neg': 0.0, 'neu': 0.724, 'pos': 0.276, 'compound': 0.6369}	0.6369	Positive	['under', 'freedom', 'of', 'information', 'could', 'we', 'get', 'ofqual', 'to', 'release', 'the', 'algorithm']	positive
523	1.29502E+18	2020-08-16T15:25:27.000Z		51	{'neg': 0.088, 'neu': 0.801, 'pos': 0.112, 'compound': 0.3182}	0.3182	Positive	['a', 'level', 'fiasco', 'shows', 'tories', 'for', 'what', 'they', 'are.', 'they', 'pretend', 'to', 'support', 'people', 'who', 'work', 'and', 'strive.', 'pure', 'bull.', 'the', 'tory', 'a-level', 'algorithm', 'does', 'what', 'tories', 'do', 'in', 'real', 'life', 'when', 'they', 'encounter', 'working', 'class', 'people.', 'they', 'apply', 'an', 'intellectual', 'discount', 'to', 'them.', '#ofqual'…	positive
524	1.29502E+18	2020-08-16T15:25:27.000Z		51	{'neg': 0.088, 'neu': 0.801, 'pos': 0.112, 'compound': 0.3182}	0.3182	Positive	['a', 'level', 'fiasco', 'shows', 'tories', 'for', 'what', 'they', 'are.', 'they', 'pretend', 'to', 'support', 'people', 'who', 'work', 'and', 'strive.', 'pure', 'bull.', 'the', 'tory', 'a-level', 'algorithm', 'does', 'what', 'tories', 'do', 'in', 'real', 'life', 'when', 'they', 'encounter', 'working', 'class', 'people.', 'they', 'apply', 'an', 'intellectual', 'discount', 'to', 'them.', '#ofqual'…	positive
525	1.29502E+18	2020-08-16T15:25:26.000Z		33	{'neg': 0.06, 'neu': 0.94, 'pos': 0.0, 'compound': -0.2617}	-0.2617	Negative	['i', 'understand', 'his', 'softer', 'approach', 'to', 'the', 'pandemic', 'but', 'not', 'going', 'for', 'the', 'throat', 'over', 'the', 'a', 'levels', 'algorithm', 'and', 'the', 'weird', 'and', 'expensive', 'allocation', 'of', 'government', 'contracts', 'to', 'their', 'pals', 'is', 'unforgivable.']	negative
526	1.29502E+18	2020-08-16T15:25:12.000Z		45	{'neg': 0.123, 'neu': 0.769, 'pos': 0.108, 'compound': -0.1803}	-0.1803	Negative	['bitch,', 'please...', '*everyone*', 'who', 'gets', 'an', 'oxbridge', 'interview', 'is', 'predicted', 'better', 'than', 'aaa', '-', 'and', 'they', 'interview', '(near-enough)', '*all*', 'applicants.', "you've", 'never', 'had', 'those', 'grades', 'because', "you've", 'never', 'taken', 'a-levels.', "don't", 'like', 'algorithm', 'predictions?', 'sit', 'the', 'exams', 'and', 'apply', 'next', 'year.']	fear
527	1.29502E+18	2020-08-16T15:24:43.000Z		63	{'neg': 0.0, 'neu': 0.923, 'pos': 0.077, 'compound': 0.6199}	0.6199	Positive	['if', 'it�s', 'a', 'suitable', 'reliable', 'algorithm', 'why', 'not', 'just', 'use', 'it', 'every', 'year.', 'get', 'the', 'teacher', 'to', 'rank', 'kids', 'in', 'order', 'of', 'ability', 'in', 'that', 'class', 'and', 'just', 'give', 'the', 'top', '3', 'an', 'a,', 'the', 'next', '6', 'a', 'b,', 'the', 'next', '8', 'a', 'c', 'and', 'so', 'on.', 'if', 'normally', 'at', 'another', 'school', 'most',…	positive
528	1.29502E+18	2020-08-16T15:23:34.000Z		39	{'neg': 0.143, 'neu': 0.811, 'pos': 0.045, 'compound': -0.7278}	-0.7278	Negative	['apparently,', 'this', 'is', 'the', 'algorithm', 'the', 'government', 'used', 'to', 'work', 'out', 'a', 'levels', 'and', "gcse's", 'this', 'year.', 'it', 'was', 'this', 'or', 'a', 'lucky', 'dip', 'but', 'some', 'fucktard', 'at', 'ofqual', 'blew', 'the', 'budget', 'on', 'this.', '??', 'https://t.co/mitndrgepf']	fear
529	1.29502E+18	2020-08-16T15:23:34.000Z		39	{'neg': 0.143, 'neu': 0.811, 'pos': 0.045, 'compound': -0.7278}	-0.7278	Negative	['apparently,', 'this', 'is', 'the', 'algorithm', 'the', 'government', 'used', 'to', 'work', 'out', 'a', 'levels', 'and', "gcse's", 'this', 'year.', 'it', 'was', 'this', 'or', 'a', 'lucky', 'dip', 'but', 'some', 'fucktard', 'at', 'ofqual', 'blew', 'the', 'budget', 'on', 'this.', '??', 'https://t.co/mitndrgepf']	fear
530	1.29502E+18	2020-08-16T15:23:04.000Z		43	{'neg': 0.071, 'neu': 0.838, 'pos': 0.091, 'compound': -0.0516}	-0.0516	Negative	['the', 'norwegian', 'data', 'protection', 'authority', '(norway', 'also', 'applies', 'the', 'gdpr)', 'has', 'ordered', 'that', 'ib', 'marks', 'have', 'to', 'be', 'corrected', 'to', 'reflect', 'individual', 'student', 'ability,', 'on', 'the', 'same', 'grounds', 'that', "ofqual's", 'algorithm', 'has', 'been', 'criticised:', 'https://t.co/qtizqvqstk', 'https://t.co/lrdryeirrj']	positive
531	1.29502E+18	2020-08-16T15:22:59.000Z		45	{'neg': 0.161, 'neu': 0.689, 'pos': 0.15, 'compound': -0.1531}	-0.1531	Negative	['hopefully', 'everyone', 'remembers', 'the', 'tory', 'debacles', 'when', 'the', 'next', 'election', 'rolls', 'round.', 'the', 'a', 'level', 'algorithm,', 'acquiring', 'ppe,', 'spending', '�150m', 'on', 'inadequate', 'ppe,', 'dominic', 'cummings,', 'lack', 'of', 'a', 'brexit', 'deal', 'they', 'promised,', '&amp;', 'worst', 'economic', 'impact', 'of', 'g7', 'countries.', 'feel', 'free', 'to', 'add…	positive
532	1.29502E+18	2020-08-16T15:22:12.000Z		21	{'neg': 0.383, 'neu': 0.617, 'pos': 0.0, 'compound': -0.8516}	-0.8516	Negative	['this', 'is', 'the', 'kind', 'of', 'stress', 'your', 'damn', 'algorithm', 'is', 'putting', 'students', 'under.', 'fuck', 'you', '#gcses2020', '#alevels2020', 'https://t.co/feigps4zod']	negative
533	1.29502E+18	2020-08-16T15:22:03.000Z		31	{'neg': 0.134, 'neu': 0.75, 'pos': 0.117, 'compound': 0.0997}	0.0997	Positive	['ofqual', 'have', 'openly', 'stated', 'that', 'when', 'run', 'with', 'previous', 'year�s', 'figures,', 'the', 'algorithm', 'was,', 'at', 'best,', 'just', 'over', '2/3', 'correct.', 'not', 'good', 'enough.', 'within', 'one', 'grade', '-', 'not', 'good', 'enough.']	trust
534	1.29502E+18	2020-08-16T15:21:48.000Z		30	{'neg': 0.16, 'neu': 0.71, 'pos': 0.131, 'compound': -0.2551}	-0.2551	Negative	['oh', 'so', '97%', 'of', 'our', 'gcse', 'results', 'are', 'being', 'decided', 'by', 'the', 'algorithm', 'that', 'fucked', 'the', 'a-levels?', 'its', 'fine', 'i', 'didnt', 'want', 'to', 'go', 'anywhere', 'in', 'life', 'anyway', 'lol']	No emotion
535	1.29502E+18	2020-08-16T15:20:23.000Z		42	{'neg': 0.027, 'neu': 0.916, 'pos': 0.057, 'compound': 0.3018}	0.3018	Positive	['everyone', 'who', 'stands', 'against', 'the', 'ineptitude', 'of', 'the', 'ofqual', 'grading', 'algorithm', 'please', 'write', 'to', 'your', 'local', 'mp', 'no', 'matter', 'what', 'constituency', 'you', 'are', 'in,', 'stand', 'up', 'and', 'be', 'heard.', 'i', 'wrote', 'a', 'template', 'email', 'you', 'can', 'all', 'use:', 'https://t.co/ssvh1lf4ci']	fear
536	1.29502E+18	2020-08-16T15:19:53.000Z		44	{'neg': 0.0, 'neu': 0.824, 'pos': 0.176, 'compound': 0.7964}	0.7964	Positive	['...', 'her', 'teachers', 'awarded', 'her', 'aaa', 'in', 'english,', 'biology', 'and', 'chemistry...', 'your', 'government�s', 'strategy', 'awarded', 'her', 'acc...', '"...', 'had', 'there', 'been', 'one', 'fewer', 'student', 'in', 'her', 'chemistry', 'class,', 'ofqual�s', 'algorithm', 'would', 'have', 'awarded', 'her', 'an', 'a', 'grade,', 'not', 'a', 'c."', 'https://t.co/qdwxwz02sl']	No emotion
537	1.29502E+18	2020-08-16T15:19:01.000Z		51	{'neg': 0.052, 'neu': 0.913, 'pos': 0.034, 'compound': -0.2382}	-0.2382	Negative	['yes', 'but', 'they', 'are', 'still', 'based', 'on', 'actual', 'exam', 'results.', 'some', 'kids', 'have', 'been', 'marked', 'down', 'from', 'an', 'assessed', 'c', 'to', 'u', 'as', 'they', 'were', 'in', 'the', 'lower', 'ranking', 'for', 'their', 'class', 'and', 'for', 'that', 'school', 'some', 'people', 'in', 'previous', 'years', 'got', 'a', 'u', 'so', 'the', 'algorithm', 'decided', 'someone', '…	positive
538	1.29502E+18	2020-08-16T15:15:07.000Z		37	{'neg': 0.083, 'neu': 0.852, 'pos': 0.065, 'compound': -0.1779}	-0.1779	Negative	['i', 'presume', 'that', 'were', 'asked', 'to', 'produce', 'an', 'algorithm', 'that', 'would', 'ensure', 'fairness', 'for', 'students', 'who', "didn't", 'sit', 'the', 'exam.', 'they', 'obviously', 'failed', 'to', 'do', 'that,', 'because', 'the', 'task', 'is', 'impossible,', 'they', 'should', 'have', 'said', 'that.']	positive
539	1.29502E+18	2020-08-16T15:14:17.000Z		47	{'neg': 0.0, 'neu': 0.915, 'pos': 0.085, 'compound': 0.4404}	0.4404	Positive	["it's", 'important', 'to', 'note', 'that', 'those', 'schools', '/', 'fe', 'colleges', 'hit', 'hardest', 'by', 'the', 'ofqual', 'algorithm', 'correction', 'for', 'prior', 'attainment', 'are', 'precisely', 'those', 'who', 'do', 'well', 'in', 'closing', 'prior', 'attainment', 'gaps', 'amongst', 'their', 'students.', 'this', 'is', 'the', 'essence', 'of', 'my', '�concern', "1'", 'at', 'https://t.co/l…	positive
540	1.29502E+18	2020-08-16T15:14:17.000Z		47	{'neg': 0.0, 'neu': 0.915, 'pos': 0.085, 'compound': 0.4404}	0.4404	Positive	["it's", 'important', 'to', 'note', 'that', 'those', 'schools', '/', 'fe', 'colleges', 'hit', 'hardest', 'by', 'the', 'ofqual', 'algorithm', 'correction', 'for', 'prior', 'attainment', 'are', 'precisely', 'those', 'who', 'do', 'well', 'in', 'closing', 'prior', 'attainment', 'gaps', 'amongst', 'their', 'students.', 'this', 'is', 'the', 'essence', 'of', 'my', '�concern', "1'", 'at', 'https://t.co/l…	positive
541	1.29502E+18	2020-08-16T15:14:02.000Z		38	{'neg': 0.079, 'neu': 0.921, 'pos': 0.0, 'compound': -0.4767}	-0.4767	Negative	['what', 'are', 'you', 'doing', 'about', 'the', 'massively', 'unfair', 'practices', 'in', 'grading', 'btec�s', 'this', 'year.', 'so', 'much', 'talk', 'about', 'a', 'levels', 'and', 'nothing', 'about', 'the', 'scandelous', '2', 'year', 'group', 'rankings', 'and', 'exam', 'units', 'graded', 'entirely', 'by', 'national', 'algorithm?']	anger
542	1.29502E+18	2020-08-16T15:14:02.000Z		38	{'neg': 0.079, 'neu': 0.921, 'pos': 0.0, 'compound': -0.4767}	-0.4767	Negative	['what', 'are', 'you', 'doing', 'about', 'the', 'massively', 'unfair', 'practices', 'in', 'grading', 'btec�s', 'this', 'year.', 'so', 'much', 'talk', 'about', 'a', 'levels', 'and', 'nothing', 'about', 'the', 'scandelous', '2', 'year', 'group', 'rankings', 'and', 'exam', 'units', 'graded', 'entirely', 'by', 'national', 'algorithm?']	anger
543	1.29502E+18	2020-08-16T15:13:49.000Z		23	{'neg': 0.0, 'neu': 1.0, 'pos': 0.0, 'compound': 0.0}	0	Neutral	['larger', 'class', 'sizes', 'than', 'a', 'levels', 'too,', 'so', 'the', 'algorithm', 'will', 'default', 'to', 'centre', 'predictions', '(ie,', 'give', 'a', 'more', 'realistic', 'mark)', 'less', 'often.']	disgust
544	1.29502E+18	2020-08-16T15:13:16.000Z		51	{'neg': 0.283, 'neu': 0.669, 'pos': 0.049, 'compound': -0.9184}	-0.9184	Negative	['more', 'damaging', 'than', 'the', 'direct', 'effect', 'of', 'the', 'ofqual', 'algorithm', 'on', 'lowered', 'grades', 'and', 'university', 'rejections', 'is', 'the', 'increasing', 'perception', 'amongst', 'young', 'people', 'that', 'social', 'mobility', 'is', 'a', 'lie', 'and', 'the', 'system', 'will', 'always', 'be', 'against', 'them.', 'when', 'the', 'anger', 'turns', 'to', 'cynicism,', 'we�ve…	negative
545	1.29502E+18	2020-08-16T15:10:49.000Z		31	{'neg': 0.087, 'neu': 0.913, 'pos': 0.0, 'compound': -0.3182}	-0.3182	Negative	['former', 'tory', 'education', 'secretary', 'calls', 'on', 'gavin', 'williamson', 'to', 'delay', 'thursday�s', 'publication', 'of', 'gcse', 'results', 'because', "ofqual's", 'model', 'has', 'produced', '�barely', 'explicable�', 'a-level', 'downgrades', 'https://t.co/egqnoggrmv']	negative
546	1.29502E+18	2020-08-16T15:10:49.000Z		31	{'neg': 0.087, 'neu': 0.913, 'pos': 0.0, 'compound': -0.3182}	-0.3182	Negative	['former', 'tory', 'education', 'secretary', 'calls', 'on', 'gavin', 'williamson', 'to', 'delay', 'thursday�s', 'publication', 'of', 'gcse', 'results', 'because', "ofqual's", 'model', 'has', 'produced', '�barely', 'explicable�', 'a-level', 'downgrades', 'https://t.co/egqnoggrmv']	negative
547	1.29502E+18	2020-08-16T15:10:41.000Z		25	{'neg': 0.085, 'neu': 0.808, 'pos': 0.108, 'compound': 0.1531}	0.1531	Positive	["i've", 'muted', 'it....', 'no', 'idea', 'what', 'it', 'was', 'chatting', 'about.', 'must', 'be', 'the', 'same', 'algorithm', 'that', 'figured', 'out', 'the', 'a-level', 'results', 'lol', 'xx']	No emotion
548	1.29501E+18	2020-08-16T15:10:05.000Z		28	{'neg': 0.0, 'neu': 0.899, 'pos': 0.101, 'compound': 0.4215}	0.4215	Positive	['because', 'they', 'didn�t', 'have', 'a', 'correct', 'opportunity', 'to', '�pass�', 'their', 'a', 'levels', 'as', 'they', 'didn�t', 'sit', 'them.', 'they', 'were', 'instead', 'allocated', 'inaccurate', 'grades', 'by', 'an', 'algorithm']	positive
549	1.29501E+18	2020-08-16T15:10:00.000Z		33	{'neg': 0.097, 'neu': 0.728, 'pos': 0.175, 'compound': 0.4404}	0.4404	Positive	['a-level', 'students', 'couldn�t', 'take', 'their', 'exams', 'due', 'to', 'co-vid', 'so', 'the', 'government', 'decided', 'the', 'best', 'solution', 'was', 'using', 'a', 'shitty', 'algorithm', 'to', 'grade', 'students', 'which', 'basically', 'boils', 'down', 'to', 'classism.']	fear
550	1.29501E+18	2020-08-16T15:07:58.000Z		48	{'neg': 0.103, 'neu': 0.714, 'pos': 0.182, 'compound': 0.4939}	0.4939	Positive	['this', 'is,', 'with', 'respect,', 'an', 'insipid', 'response', 'that', 'appears', 'to', 'endorse', "ofqual's", 'side', 'of', 'the', 'argument', 'about', 'whether', 'its', 'algorithm', 'is', 'compatible', 'with', 'data', 'protection', 'law,', 'giving', 'the', 'impression', 'that', 'the', 'ico', 'is', 'in', 'breach', 'of', 'its', 'duty', 'to', 'be', 'independent', 'and', 'impartial.', 'https://t.…	positive
551	1.29501E+18	2020-08-16T15:06:42.000Z		29	{'neg': 0.0, 'neu': 0.93, 'pos': 0.07, 'compound': 0.2732}	0.2732	Positive	[',', 'the', 'basic', 'algorithm', 'that', '#ofqual', 'has', 'used', 'has', 'been', 'in-place', 'for', 'decades.', 'it', 'requires', 'a', 'specific', '#distribution_curve', 'and', 'marks', 'are', 'matched', 'to', 'that', 'curve', 'to', 'create', 'the', 'grade.']	positive
552	1.29501E+18	2020-08-16T15:05:23.000Z		13	{'neg': 0.0, 'neu': 1.0, 'pos': 0.0, 'compound': 0.0}	0	Neutral	['ofqual�s', 'algorithm', 'issues', '�more', 'severe�', 'at', 'gcse', 'level:', 'https://t.co/wi6uyeilju']	trust
553	1.29501E+18	2020-08-16T15:04:46.000Z		44	{'neg': 0.072, 'neu': 0.885, 'pos': 0.043, 'compound': -0.2263}	-0.2263	Negative	['all', '#students', 'a', 'level', '&amp;', 'gcse', '#ofqual', '#algorithm', 'no', 'excuses', 'of', 'future', '#uk', '#fairgrades', '#blm', 'go', 'run', 'things.', 'https://t.co/wejlapsqyh', 'https://t.co/qtdatpagjm', 'dem', '#millennials', 'want', '#university', 'https://t.co/uas70u0zzp', '#empowerment', 'https://t.co/bvsl9xegik', '#onelove', 'https://t.co/mfb61jpdm0']	positive
554	1.29501E+18	2020-08-16T15:04:38.000Z		43	{'neg': 0.147, 'neu': 0.853, 'pos': 0.0, 'compound': -0.6597}	-0.6597	Negative	['you', 'missed', 'out', 'teachers.', 'noone', 'in', 'govt', 'will', 'take', 'the', 'blame.', 'ofqual', "won't,", 'there', 'will', 'be', 'some', 'connection', 'through', 'a', 'tory', "wife's", "cousin's", 'handmaid', 'being', 'married', 'to', 'some', 'chum', 'of', 'cummings', 'and', 'charged', 'the', 'govt', '100', 'million', 'for', 'the', 'algorithm.']	anger
555	1.29501E+18	2020-08-16T15:04:29.000Z		6	{'neg': 0.0, 'neu': 1.0, 'pos': 0.0, 'compound': 0.0}	0	Neutral	['where', 'can', 'you', 'access', 'the', 'algorithm?']	No emotion
556	1.29501E+18	2020-08-16T15:04:23.000Z		48	{'neg': 0.0, 'neu': 0.864, 'pos': 0.136, 'compound': 0.7096}	0.7096	Positive	['previous', 'years', 'results', 'are', 'irrelevant.', 'individual', 'students', 'ability', 'in', 'each', 'subject', 'is', 'what', 'is', 'important.', 'just', 'because', '2', 'people', 'in', 'the', 'last', 'few', 'years', 'got', 'an', 'a', 'doesn�t', 'mean', 'only', '2', 'from', 'this', 'year', 'would.', 'the', 'algorithm', 'looks', 'to', 'mark', 'people', 'down', 'at', 'the', 'earliest', 'opport…	positive
557	1.29501E+18	2020-08-16T15:04:19.000Z		36	{'neg': 0.0, 'neu': 0.81, 'pos': 0.19, 'compound': 0.8069}	0.8069	Positive	['amazing', 'how', 'people', 'claiming', 'they', 'are', 'so', 'smart', 'they', 'should�ve', 'got', 'a�s', 'in', 'their', 'a-levels', 'are', 'currently', 'walking', 'around', 'london', 'calling', 'boris', 'johnson', 'a', '�wanker�,', 'seemingly', 'believing', 'he', 'programmed', 'the', 'algorithm', 'himself...', '#alevelprotests']	trust
558	1.29501E+18	2020-08-16T15:03:36.000Z		45	{'neg': 0.086, 'neu': 0.865, 'pos': 0.049, 'compound': -0.4215}	-0.4215	Negative	['any', 'truth', 'in', 'rumour', '�s', 'algorithm', 'was', 'set', 'by', 'cummings', 'pals', 'in', 'ai', '&amp;', 'faculty?', 'another', 'cummings', 'disaster.', 'only', 'way', 'to', 'remove', 'him', 'is', 'or', 'helen', 'mcnamara', 'whistleblowing', 'on', 'him', '&amp;', '.', 'have', 'gone', 'the', 'way', 'oh', 'gop,', 'power', 'at', 'any', 'cost.', 'https://t.co/sjv5eclumw']	fear
559	1.29501E+18	2020-08-16T15:02:37.000Z		46	{'neg': 0.0, 'neu': 0.934, 'pos': 0.066, 'compound': 0.5574}	0.5574	Positive	['#leftwaffe', 'believe', 'bj', 'and', 'dom', 'sat', 'down', 'and', 'wrote', 'the', 'a-level', 'algorithm', 'thus:', 'if', 'student', '=', 'minority', 'or', 'working', 'class', 'or', 'lefty', 'then', 'grade', '=', 'grade', '-', '20%', 'else', 'if', 'student', '=', 'rich', 'or', 'toff', 'or', 'banker', 'child', 'or', 'private', 'education', 'then', 'grade', '=', 'grade', '+', '20%', 'else', 'grade…	positive
560	1.29501E+18	2020-08-16T15:02:06.000Z		32	{'neg': 0.0, 'neu': 1.0, 'pos': 0.0, 'compound': 0.0}	0	Neutral	['perhaps', "ofqual's", 'algorithm', 'should', 'be', 'applied', 'to', 'm', 'piain', '(nose-dunkin)', "smith's", 'qualification,s', 'according', 'to', 'the', 'performance', 'of', 'the', 'institutions', 'he', 'actually', 'attended', 'and', 'whether', 'he', 'stayed', 'the', 'course...']	trust
561	1.29501E+18	2020-08-16T15:01:04.000Z		38	{'neg': 0.15, 'neu': 0.716, 'pos': 0.134, 'compound': -0.1779}	-0.1779	Negative	['nahh', 'expresses', 'our', 'solidarity', 'with', 'a-level', 'students', 'fighting', 'for', 'justice', 'after', 'being', 'unfairly', 'penalised', 'by', 'a', 'classist', 'algorithm', '�', 'yet', 'another', 'illustration', 'of', 'this', 'government', 'showing', 'its', 'contempt', 'for', 'working-class', 'children', 'https://t.co/y97szl7piu', '#alevels2020', '#alevelprotest']	negative
562	1.29501E+18	2020-08-16T15:00:34.000Z		42	{'neg': 0.0, 'neu': 0.795, 'pos': 0.205, 'compound': 0.8192}	0.8192	Positive	["'being", 'fair', 'means', 'being', "accurate'.", 'roger', 'taylor', 'of', 'ofqual', 'neatly', 'illustrating', 'the', 'two', 'clashing', 'conceptions', 'of', 'fairness', 'in', 'exam', 'storm:', 'fairness', 'means', 'your', 'algorithm', 'makes', 'each', 'cohort', 'look', 'much', 'like', 'the', 'next;', 'or', 'fairness', 'means', 'your', 'algorithm', "doesn't", 'deepen', 'social', 'disadvantage.']	positive
563	1.29501E+18	2020-08-16T14:59:58.000Z		39	{'neg': 0.103, 'neu': 0.803, 'pos': 0.093, 'compound': -0.101}	-0.101	Negative	["there's", 'been', 'a', 'lot', 'of', 'talk', 'about', 'how', 'complex', 'the', 'ofqual', 'algorithm', 'is,', 'as', 'if', "it's", 'some', 'kind', 'of', 'high', 'powered,', 'sophisticated', 'statistical', 'technique.', "it's", 'not.', 'it', 'is', 'incredibly', 'crude', 'and', 'adhoc.', 'https://t.co/xtealdgjnj']	trust
564	1.29501E+18	2020-08-16T14:58:38.000Z		48	{'neg': 0.204, 'neu': 0.581, 'pos': 0.215, 'compound': -0.0774}	-0.0774	Negative	['ofqual', 'were', 'in', 'a', 'difficult', 'position', 'for', 'sure', 'but', 'it', 'seems', 'the', 'algorithm', 'wasn�t', 'appropriatly', 'tested', 'and', 'the', 'appeal', 'procedure', 'was', 'woeful.', 'now', 'it�s', 'a', 'matter', 'of', 'trying', 'to', 'clear', 'up', 'the', 'mess', 'as', 'fairly', 'as', 'poss.', 'so', 'accepting', 'a', '12%', 'increase', 'or', 'allowing', 'terrible', 'injustice…	fear
565	1.29501E+18	2020-08-16T14:58:37.000Z		34	{'neg': 0.057, 'neu': 0.863, 'pos': 0.08, 'compound': 0.1842}	0.1842	Positive	['imagine', 'working', 'so', 'hard', 'for', 'your', 'future', 'only', 'to', 'then', 'be', 'chewed', 'up', 'and', 'spat', 'out', 'by', 'a', 'corrupt', 'algorithm!', 'please', 'sign', 'this', 'for', 'a', 'fairer', 'a-level', 'grading', 'system', 'https://t.co/epg1ckdae1']	negative
566	1.29501E+18	2020-08-16T14:58:00.000Z		29	{'neg': 0.11, 'neu': 0.89, 'pos': 0.0, 'compound': -0.4767}	-0.4767	Negative	['i', 'urge', 'to', 'instruct', 'ofqual', 'not', 'to', 'release', 'the', 'gcses', 'results', 'this', 'thursday', 'as', 'their', 'algorithm', 'is', 'flawed,', 'says', 'ex', 'conservative', 'education', 'secretary', 'lord', 'baker', 'https://t.co/plowdicncg']	trust
567	1.29501E+18	2020-08-16T14:54:26.000Z		44	{'neg': 0.149, 'neu': 0.789, 'pos': 0.062, 'compound': -0.6249}	-0.6249	Negative	['when', 'the', 'government', 'is', 'sinking', 'in', 'the', 'chaos', 'of', '65000', 'unnecessary', 'covid19', 'deaths,', 'the', 'economy', 'tanking;', 'and', 'now', 'a', 'monumental', 'a-level', 'algorithm', 'cock-up,', '#starmerout', 'is', 'trending.', 'this', 'is', 'presumably', 'being', 'spread', 'by', 'alt-right', 'agitators/their', 'bots,', 'abetted', 'by', 'useful', 'idiot', 'corbynists.']	negative
568	1.29501E+18	2020-08-16T14:53:18.000Z		37	{'neg': 0.0, 'neu': 0.945, 'pos': 0.055, 'compound': 0.2144}	0.2144	Positive	['the', 'royal', 'statistical', 'society', 'offered', 'to', 'help', '#ofqual', 'with', 'the', 'algorithm', 'but', "would've", 'had', 'to', 'sign', 'a', 'highly', 'restrictive', 'nda', 'to', 'do', 'so,', 'so', 'declined.', '#alevelprotest', '#alevels2020', '#alevelprotests', '#toryshambles', '#torycorruption', '#torychaos', '#examshambles', 'https://t.co/bfywujuxmm']	trust
569	1.29501E+18	2020-08-16T14:49:33.000Z		50	{'neg': 0.071, 'neu': 0.823, 'pos': 0.106, 'compound': 0.431}	0.431	Positive	['so', 'essentially', 'your', 'response', 'to', 'the', 'young', 'ppl', 'concerned', 'is', "'sod", 'you', 'loser,', 'the', 'government', 'algorithm', 'has', 'spoken,', '&amp;', 'we', 'need', 'more', 'plebs', 'at', 'the', 'amazon', "warehouse'.", "it's", 'nearly', '40yrs', 'since', 'i', 'did', 'my', 'a', 'levels,', 'but', 'i', 'suspect', 'the', 'algorithm', "wouldn't", 'have', 'treated', 'my', 'bir…	fear
570	1.29501E+18	2020-08-16T14:47:59.000Z		22	{'neg': 0.375, 'neu': 0.625, 'pos': 0.0, 'compound': -0.8481}	-0.8481	Negative	['"therefore"?', 'faulty', 'reasoning', 'here.', 'i', 'suspect', 'that', 'your', 'exam', 'grades', "wouldn't", 'have', 'required', 'a', 'dubious', 'algorithm', 'in', 'order', 'to', 'be', 'disappointing.']	negative
571	1.29501E+18	2020-08-16T14:45:03.000Z		33	{'neg': 0.0, 'neu': 0.94, 'pos': 0.06, 'compound': 0.1511}	0.1511	Positive	["it's", 'not', 'a', '"controversial', 'algorithm"', "it's", 'a', 'system', 'that', 'is', 'wholeheartedly', 'unfit', 'for', 'purpose', 'which', 'is', 'having', 'long-term', 'detrimental', 'effects', 'on', 'young', "people's", 'futures.', '#ofqual', 'https://t.co/vj0go4ajwv']	negative
572	1.29501E+18	2020-08-16T14:44:59.000Z		19	{'neg': 0.0, 'neu': 0.849, 'pos': 0.151, 'compound': 0.4939}	0.4939	Positive	['it', 'turns', 'out', 'the', 'ofqual', 'algorithm', 'is', 'very', 'simple.', 'your', 'exam', 'grade', 'is', 'equivalent', 'to', 'your', 'wealth.', '#socialistsunday', '#socialistclub']	trust
573	1.29501E+18	2020-08-16T14:44:54.000Z		49	{'neg': 0.044, 'neu': 0.867, 'pos': 0.089, 'compound': 0.2732}	0.2732	Positive	['exam', 'hash', 'in', 'a', 'nutshell', "c'mon", 'posh', 'entitled', 'chinless', 'wonders,', 'eton,', 'harrow', 'etc', 'lot,', 'grab', 'all', 'those', 'plum', 'uni', 'places', 'while', 'the', 'uppity', "plebs're", 'appealing', 'those', 'grades', 'tory', 'mates', 'managed', 'to', 'fiddle', 'with', 'their', 'biased', 'algorithm.', 'just', 'as', 'well', 'never', 'used', 'proper', 'one', 'https://t.c…	negative
574	1.29501E+18	2020-08-16T14:43:09.000Z		26	{'neg': 0.0, 'neu': 0.787, 'pos': 0.213, 'compound': 0.6908}	0.6908	Positive	['fantastic', 'interview', 'with', 'curtis', 'about', 'our', 'case', 'against', 'the', 'grading', 'algorithm', 'in', 'the', 'guardian', '(as', 'well', 'as', 'discussion', 'of', "'s", 'further', 'case)', 'https://t.co/mohxcu3yj3']	fear
575	1.29501E+18	2020-08-16T14:42:19.000Z		30	{'neg': 0.0, 'neu': 0.903, 'pos': 0.097, 'compound': 0.4767}	0.4767	Positive	['although', 'they', 'always', 'have:', 'to', 'that', 'extent', 'the', 'algorithm', 'achieved', 'its', 'purpose', 'of', 'modelling', 'what', 'would', 'have', 'happened', 'if', 'the', 'exams', 'had', 'taken', 'place.', 'not', 'fairness', 'perhaps,', 'but', 'certainly', 'equivalence.']	No emotion
576	1.29501E+18	2020-08-16T14:42:00.000Z		41	{'neg': 0.096, 'neu': 0.815, 'pos': 0.089, 'compound': 0.1687}	0.1687	Positive	['as', 'a', 'retired', 'teacher,', ',', "i'm", 'also', 'aware', 'that', "#teachers'", '#estimates', 'of', "#pupils'", 'marks', 'can', 'often', 'be', 'a', 'grade', 'or', 'more', 'inflated.', 'that', 'said,', '#ofqual', '#algorithm', 'has', 'long', 'been', '#questionable,', 'but', 'neither', 'main', 'party', 'come', 'out', 'of', 'the', 'situation', '#smelling', 'sweetly.']	negative
577	1.29501E+18	2020-08-16T14:41:17.000Z		47	{'neg': 0.163, 'neu': 0.667, 'pos': 0.17, 'compound': 0.1027}	0.1027	Positive	['then', 'do', 'something.mocks', 'flawed', 'as', 'each', 'school', 'sets', 'its', 'own,', 'cag', 'shows', 'biased', 'understanding', 'of', 'students', 'potential', 'exams,ofqual', 'algorithm', 'destroying', 'all', 'hopes.', 'these', 'students', 'have', 'dreams,', 'they', 'strived', 'to', 'achieve', 'for', '2', 'years.', 'reward', 'them', 'with', 'their', 'places', 'at', 'uni', '#honourtheoffer',…	trust
578	1.29501E+18	2020-08-16T14:41:06.000Z		51	{'neg': 0.157, 'neu': 0.783, 'pos': 0.06, 'compound': -0.6771}	-0.6771	Negative	['yeah', 'definitely.', 'whatever', 'algorithm', 'they', 'used', 'is', 'completely', 'flawed.', "i've", 'seen', 'people', 'who', 'got', 'as', 'as', 'mocks', 'and', 'with', 'their', 'teacher', 'assessment', 'but', 'then', 'got', 'given', 'a', 'd.', 'and', 'this', 'seems', 'to', 'have', 'happened', 'more', 'to', 'kids', 'from', 'lower', 'class', 'schools.', 'a', 'levels', 'and', 'gsces', 'take', 's…	trust
579	1.29501E+18	2020-08-16T14:40:38.000Z		30	{'neg': 0.0, 'neu': 0.918, 'pos': 0.082, 'compound': 0.3818}	0.3818	Positive	['dear', 'nick', 'on', 'bbc', 'any', 'questions', 'you', 'kept', 'saying', 'that', 'the', 'algorithm', 'and', 'the', 'appeals', 'system', 'were', '�robust�.', 'since', 'then,', 'ofqual', 'have', 'withdrawn', 'the', 'appeal', 'system.', 'how', '�robust�', 'was', 'it.']	trust
580	1.29501E+18	2020-08-16T14:40:23.000Z		45	{'neg': 0.072, 'neu': 0.867, 'pos': 0.061, 'compound': -0.128}	-0.128	Negative	['the', 'same', "can't", 'be', 'allowed', 'to', 'happen', 'to', 'the', 'gcse', 'students', 'next', 'week.', 'the', 'statisticians', 'believe', 'that', 'algorithm', 'will', 'be', 'even', 'less', 'accurate', '-', 'approx', '65%', 'according', 'to', 'their', 'predictions.', "a'level", 'prediction', 'was', '90%', 'accurate.', "it's", 'disgusting.', 'the', 'children', 'deserve', 'better', 'than', 'thi…	trust
581	1.29501E+18	2020-08-16T14:39:05.000Z		43	{'neg': 0.122, 'neu': 0.878, 'pos': 0.0, 'compound': -0.6908}	-0.6908	Negative	['the', "'impartial'", 'bbc', 'threw', 'everything', 'and', 'the', 'kitchen', 'sink', 'at', 'making', 'it', 'a', "'fiasco'", 'and', 'that', 'john', 'swinney', 'should', 'resign.', 'virtually', 'mute', 're', 'the', 'english', 'a', 'levels', 'or', 'the', 'fact', 'that', 'the', 'same', 'statistical', 'algorithm', 'was', 'used', 'by', 'each', 'of', 'the', '4', 'nations.']	trust
582	1.29501E+18	2020-08-16T14:37:22.000Z		47	{'neg': 0.172, 'neu': 0.721, 'pos': 0.107, 'compound': -0.5071}	-0.5071	Negative	['the', 'a-level', 'results', 'fiasco', 'is', 'a', 'failure', 'of', 'monumental', 'proportions', 'a', 'shambolic', 'algorithm', 'has', 'done', 'nothing', 'but', 'replicate', 'existing', 'inequalities', 'yet', 'boris', 'johnson', 'has', 'the', 'audacity', 'to', 'call', 'them', 'a', '"robust', 'set', 'of', 'grades"', "it's", 'not', 'just', 'ignorant,', "it's", 'insulting', 'https://t.co/ybsiieuytr']	negative
583	1.29501E+18	2020-08-16T14:37:01.000Z		38	{'neg': 0.185, 'neu': 0.773, 'pos': 0.042, 'compound': -0.7717}	-0.7717	Negative	['exams', 'in', 'chaos', 'after', 'ofqual', 'about-turn', 'on', 'grade', 'guidance', '#exams', '#alevels2020', '#alevels', 'exam', 'watchdog', 'pulls', 'new', 'guidance', 'on', 'appeals', 'amid', 'growing', 'fury', 'about', 'the', 'algorithm', 'used', 'to', 'calculate', 'most', 'pupils�', 'grades', 'this', 'summer', 'https://t.co/exeirf853b']	trust
584	1.29501E+18	2020-08-16T14:36:28.000Z		44	{'neg': 0.0, 'neu': 0.826, 'pos': 0.174, 'compound': 0.7783}	0.7783	Positive	['small', 'step:', 'oxford', 'agrees', 'to', 'match', 'durham', 'guaranteeing', '2021', 'places', 'to', 'offer', 'holders', 'who', 'successfully', 'appeal', 'we', 'remain', 'concerned', 'this', 'puts', 'too', 'much', 'faith', 'in', "ofqual's", 'appeals', 'process', '&amp;', 'the', 'initial', 'junk', 'a', 'level', 'results', 'its', 'algorithm', 'produced', '#honourtheoffer', 'https://t.co/drfmq3rq…	positive
585	1.29501E+18	2020-08-16T14:36:10.000Z		36	{'neg': 0.151, 'neu': 0.849, 'pos': 0.0, 'compound': -0.6705}	-0.6705	Negative	['anyone', 'read', 'the', 'ofqual', 'documentation', 'of', 'the', 'algorithm,', 'or', 'know', 'someone', 'who', 'has?', 'b/c', "i've", 'been', 'struggling', 'through', 'it,', 'and', 'i', 'seem', 'to', 'have', 'hit', 'a)', 'something', 'incomprehensible', 'and', 'b)', 'a', 'flat-out', 'error.']	negative
586	1.29501E+18	2020-08-16T14:34:19.000Z		46	{'neg': 0.058, 'neu': 0.841, 'pos': 0.102, 'compound': 0.2516}	0.2516	Positive	['britain', 'uses', 'algorithm', 'to', 'guess', 'final', 'scores', 'for', 'a-level', 'exams', 'hs', 'students', 'didn�t', 'take', 'that', 'had', 'the', 'effect', 'of', 'raising', 'scores', 'for', 'students', 'from', 'private', 'schools', 'and', 'those', 'in', 'wealthy', 'areas', 'and', 'depressing', 'scores', 'for', 'students', 'from', 'less', 'advantaged', 'areas.', 'https://t.co/iudtswgpf4']	surprise
587	1.29501E+18	2020-08-16T14:32:30.000Z		27	{'neg': 0.0, 'neu': 1.0, 'pos': 0.0, 'compound': 0.0}	0	Neutral	['by', 'overriding', 'teacher', 'judgements', 'with', 'a', 'statistical', 'algorithm,', '#ofqual', 'has', 'thrown', 'working-class', 'students', 'under', 'the', 'bus', 'to', 'reinforce', 'social', 'hierarchy', '#alevels2020', '#alevelprotests', 'https://t.co/gd75s82qdz']	trust
588	1.29501E+18	2020-08-16T14:32:16.000Z		17	{'neg': 0.0, 'neu': 1.0, 'pos': 0.0, 'compound': 0.0}	0	Neutral	['have', 'just', 'run', 'my', 'weight', 'through', 'the', "a'level", 'algorithm', 'and', "i'm", 'now', '8', 'stone.', 'sorted.']	negative
589	1.295E+18	2020-08-16T14:29:44.000Z		17	{'neg': 0.13, 'neu': 0.87, 'pos': 0.0, 'compound': -0.2023}	-0.2023	Negative	['a-levels:', 'how', 'controversial', 'algorithm', 'behind', 'moderation', 'row', 'works', 'uk', 'news', 'sky', 'news', 'https://t.co/yyfufq2pcs']	anger
590	1.295E+18	2020-08-16T14:29:44.000Z		17	{'neg': 0.13, 'neu': 0.87, 'pos': 0.0, 'compound': -0.2023}	-0.2023	Negative	['a-levels:', 'how', 'controversial', 'algorithm', 'behind', 'moderation', 'row', 'works', 'uk', 'news', 'sky', 'news', 'https://t.co/yyfufq2pcs']	anger
591	1.295E+18	2020-08-16T14:29:44.000Z		47	{'neg': 0.163, 'neu': 0.784, 'pos': 0.053, 'compound': -0.7229}	-0.7229	Negative	['she', 'should', 'have', 'interviewed', 'boris', 'johnson,', 'she', 'might', 'have', 'got', 'more', 'material!', 'so', 'many', '2020', 'a-level', 'students', 'appear', 'to', 'have', 'been', 'rejected', 'from', 'uni', 'choices', 'and', 'the', 'statistics', 'seem', 'to', 'show', 'that', 'private', 'schools', 'have', 'done', 'much', 'better,', 'based', 'on', 'the', 'algorithm', 'this', 'is', 'gross…	negative
592	1.295E+18	2020-08-16T14:29:42.000Z		20	{'neg': 0.32, 'neu': 0.68, 'pos': 0.0, 'compound': -0.7906}	-0.7906	Negative	['this', 'is', 'intended', 'as', 'sarcasm.', 'the', 'government', 'have', 'added', 'a', 'new', 'criteria.', 'a', 'tragic', 'an', 'unfair', 'criteria', 'to', 'their', 'algorithm.']	negative
593	1.295E+18	2020-08-16T14:28:18.000Z		44	{'neg': 0.135, 'neu': 0.758, 'pos': 0.107, 'compound': -0.3604}	-0.3604	Negative	['the', '#alevels2020', 'algorithm', 'situation', 'is', 'clearly', 'a', 'catastrophe', 'but,', 'even', 'so,', 'the', 'plan', 'appears', 'to', 'be', 'to', 'do', 'it', 'again', 'with', '#gcses', 'next', 'week!', 'this', 'gov', 'is', 'beyond', 'incompetent.', '#ofqual', 'must', 'do', 'something.', 'are', 'schools,', 'exam', 'boards', '&amp;', 'universities', 'really', 'going', 'to', 'accept', 'this?…	anger
594	1.295E+18	2020-08-16T14:28:01.000Z		37	{'neg': 0.0, 'neu': 0.865, 'pos': 0.135, 'compound': 0.6486}	0.6486	Positive	['i', 'tend', 'to', 'think', 'that', 'the', 'govt', '(and', 'ofqual)', 'were', 'on', 'the', 'right', 'lines.', 'a', 'few', 'more', 'iterations', 'of', 'the', 'algorithm,', 'some', 'consultation', 'with', 'schools,', 'and', 'we', 'would', 'have', 'had', 'a', 'good', '(robust,', 'even)', 'system.', '2/2']	trust
595	1.295E+18	2020-08-16T14:27:47.000Z		52	{'neg': 0.127, 'neu': 0.704, 'pos': 0.169, 'compound': 0.38}	0.38	Positive	['guess', 'what,', 'thats', 'not', 'entierly', 'true,', 'theres', 'four', 'secondary', 'schools', 'beside', 'me,', 'all', 'of', 'which', 'had', 'a-levels', 'harshly', 'axed,', 'friend', 'of', 'mine', 'predicted', 'a', 'b', 'b', 'and', 'is', 'sitting', 'on', 'a', 'c*', 'and', '2', "d's,", 'so', 'please', 'tell', 'me,', 'why', 'they', 'shouldnt', 'be', 'protesting', 'against', 'an', 'algorithm', 't…	trust
596	1.295E+18	2020-08-16T14:27:08.000Z		32	{'neg': 0.0, 'neu': 1.0, 'pos': 0.0, 'compound': 0.0}	0	Neutral	['have', 'they', 'used', '#machinlearning', 'algorithm', 'to', 'classify', 'the', 'grades.', 'need', 'auditing', 'the', 'algorithm.ofqual', "'blindsided'", 'government', 'by', 'revoking', 'a-level', 'appeals', 'process', '#alevelresults', 'results', 'https://t.co/tvmtjik4cv', 'https://t.co/1kizghlrqu']	fear
597	1.295E+18	2020-08-16T14:27:08.000Z		32	{'neg': 0.0, 'neu': 1.0, 'pos': 0.0, 'compound': 0.0}	0	Neutral	['have', 'they', 'used', '#machinlearning', 'algorithm', 'to', 'classify', 'the', 'grades.', 'need', 'auditing', 'the', 'algorithm.ofqual', "'blindsided'", 'government', 'by', 'revoking', 'a-level', 'appeals', 'process', '#alevelresults', 'results', 'https://t.co/tvmtjik4cv', 'https://t.co/1kizghlrqu']	fear
598	1.295E+18	2020-08-16T14:26:23.000Z		4	{'neg': 0.0, 'neu': 0.566, 'pos': 0.434, 'compound': 0.3182}	0.3182	Positive	['please', 'critique', 'the', 'algorithm.']	positive
599	1.295E+18	2020-08-16T14:26:21.000Z		20	{'neg': 0.0, 'neu': 0.88, 'pos': 0.12, 'compound': 0.3818}	0.3818	Positive	['hey', 'lad', 'fancy', 'putting', 'me', 'in', 'the', '3%', 'of', 'results', 'that', 'ent', 'based', 'on', 'ur', 'rubbish', 'computer', 'algorithm', 'ty', 'xx']	positive
600	1.295E+18	2020-08-16T14:26:15.000Z		38	{'neg': 0.295, 'neu': 0.653, 'pos': 0.052, 'compound': -0.8689}	-0.8689	Negative	['come', 'on,', 'tory', 'backbenchers,', 'you', 'must', 'stand', 'up', 'to', 'your', 'useless', 'government', 'and', 'fight', 'for', 'the', 'students', 'disadvantaged', 'by', 'the', 'ridiculous', 'algorithm.', 'bbc', 'news', '-', 'a-level', 'results:', "'huge", "mess'", 'as', 'exams', 'appeal', 'guidance', 'withdrawn', 'https://t.co/ubyadmkyv5']	negative
601	1.295E+18	2020-08-16T14:25:27.000Z		38	{'neg': 0.219, 'neu': 0.734, 'pos': 0.047, 'compound': -0.7745}	-0.7745	Negative	['did', 'you', 'know', 'that', 'is', 'chair', 'of', 'ofqual', 'as', 'well', 'as', 'leading', '?', 'obviously', 'did', 'not', 'do', 'an', 'ethical', 'risk', 'assessment', 'prior', 'to', 'deploying', 'this', 'obviously', 'biased', 'algorithm.', 'shouldn�t', 'roger', 'resign', 'from', 'both', 'positions?', 'who', 'else', 'is', 'accountable?']	trust
602	1.295E+18	2020-08-16T14:24:27.000Z		55	{'neg': 0.074, 'neu': 0.837, 'pos': 0.089, 'compound': 0.2144}	0.2144	Positive	['here', 'is', 'the', 'gov�t', 'blaming', 'ofqual.', 'it', 'seems', 'to', 'be', 'wrong', 'on', 'a', 'number', 'of', 'accounts', 'but', 'the', 'main', 'one', 'seems', 'to', 'be', 'that', 'the', 'algorithm', 'did', 'not', 'adequately', 'deal', 'with', 'centres', 'with', 'small', 'cohorts', 'leading', 'to', 'better', 'results,', 'which', 'looks', 'to', 'have', 'a', 'socio', 'economic', 'element', 'b…	trust
603	1.295E+18	2020-08-16T14:23:43.000Z		48	{'neg': 0.0, 'neu': 0.967, 'pos': 0.033, 'compound': 0.1511}	0.1511	Positive	['normal?', '40%', 'of', 'a-level', 'students', 'being', 'downgraded.', 'an', 'entire', 'generation', 'being', 'thrown', 'under', 'the', 'bus,', 'unable', 'to', 'go', 'to', 'their', 'choice', 'of', 'university', 'or', 'get', 'into', 'the', 'course', 'they', 'want', 'because', 'of', 'this', 'algorithm.', 'the', 'same', 'will', 'happen', 'to', 'gcse', 'students', 'and', 'their', 'college', 'futures…	positive
604	1.295E+18	2020-08-16T14:22:53.000Z		31	{'neg': 0.0, 'neu': 1.0, 'pos': 0.0, 'compound': 0.0}	0	Neutral	['97%', 'of', 'gcse', 'grades', 'decided', 'by', 'algorithm', 'and', 'ofqual', 'review', 'their', 'own', 'announcement.', "let's", 'have', 'a', 'look', 'at', 'what', 'happened', 'on', 'saturday.', 'https://t.co/e1jftle5oc', '#alevels2020', '#alevelprotest', '#gcse2020', '#gcseresults']	anticipation
605	1.295E+18	2020-08-16T14:20:12.000Z		20	{'neg': 0.276, 'neu': 0.724, 'pos': 0.0, 'compound': -0.7574}	-0.7574	Negative	['when', 'are', 'you', 'going', 'to', 'produce', 'the', 'appeals�', 'procedure?', 'people�s', 'lives', 'are', 'being', 'ruined', 'by', 'your', 'deeply', 'flawed', 'algorithm.']	fear
606	1.295E+18	2020-08-16T14:18:54.000Z		52	{'neg': 0.113, 'neu': 0.814, 'pos': 0.074, 'compound': -0.5106}	-0.5106	Negative	['yes,', 'but', 'my', 'point', 'is', 'the', 'utter', 'unfairness', 'of', 'the', 'method.', 'the', 'algorithm', 'was', 'presumably', 'created', 'by', 'humans', 'at', 'ofqual.', 'it', 'was', 'intrinsically', 'flawed,', 'because', 'instead', 'of', 'just', 'lowering', 'grades', 'by', 'a', 'small', 'percentage,', 'it', 'seemed', 'to', 'also', 'have', 'a', 'spread', 'of', 'grades', 'that', 'had', 'to',…	negative
607	1.295E+18	2020-08-16T14:17:35.000Z		30	{'neg': 0.189, 'neu': 0.761, 'pos': 0.05, 'compound': -0.6399}	-0.6399	Negative	["i've", 'donated', 'to', 'who', 'are', 'bringing', 'a', 'legal', 'case', 'against', 'ofqual', 'and', 'the', 'government.', 'so', 'many', 'futures', 'are', 'at', 'risk', 'due', 'to', 'this', 'unfair', 'algorithm.', 'https://t.co/rcevf7gkex']	negative
608	1.295E+18	2020-08-16T14:15:49.000Z		48	{'neg': 0.168, 'neu': 0.718, 'pos': 0.115, 'compound': -0.2764}	-0.2764	Negative	['the', 'mock', 'grades', "haven't", 'been', 'accepted', 'by', 'ofqual.', 'many', 'students', 'with', 'outstanding', 'grades', 'in', 'mocks', 'have', 'been', 'awarded', 'lower', 'in', 'the', 'algorithm', '-', 'which', 'is', 'much', 'more', 'about', 'the', 'size', 'of', 'the', 'cohort', "they're", 'in', '&amp;', 'the', 'historical', 'performance', 'of', 'other', 'students', 'at', 'the', 'same', 's…	negative
609	1.295E+18	2020-08-16T14:15:37.000Z		50	{'neg': 0.134, 'neu': 0.866, 'pos': 0.0, 'compound': -0.7959}	-0.7959	Negative	["i'm", 'waiting', 'to', 'get', 'my', 'gcse', 'results', 'on', 'the', '20th.', 'with', 'it', 'being', 'the', 'same', 'system', 'used', 'for', 'a-level', 'students', 'the', 'algorithm', 'will', 'also', 'downgrade', 'many', 'of', 'us.', 'once', 'again', 'the', 'incompetence', 'of', 'this', 'tory', 'government', 'has', 'been', 'revealed.', 'and', 'once', 'again', 'its', 'the', 'young', 'people', 'wh…	negative
610	1.295E+18	2020-08-16T14:15:37.000Z		41	{'neg': 0.199, 'neu': 0.625, 'pos': 0.176, 'compound': -0.0498}	-0.0498	Neutral	['what', 'are', 'you', 'doing', 'about', 'serious', 'breaches', 'of', 'public', 'contracts', 'regulations,', 'conflicts', 'of', 'interest,', 'award', 'of', 'contracts', 'for', 'unusable', 'masks,', 'failure', 'to', 'provide', 'promised', 'numbers', 'of', 'covid-19', 'tests,', 'visits', 'to', 'barnard', 'castle,', "ofqual's", 'completely', 'inadequate', 'algorithm,', 'the', 'russia', 'report?']	positive
611	1.295E+18	2020-08-16T14:14:00.000Z		41	{'neg': 0.138, 'neu': 0.737, 'pos': 0.125, 'compound': -0.1669}	-0.1669	Negative	['don�t', 'try', 'to', 'gloss', 'over', 'the', 'fact', 'that', 'the', 'ofqual', 'algorithm', 'ofqual', 'favoured', 'small', 'schools,', 'predominantly', 'private', 'ones,', 'over', 'large', 'centres,', 'mainly', 'state', 'schools', 'and', 'colleges,', 'with', 'calamitous', 'effects', 'for', 'thousands', 'of', 'students.', 'entirely', 'avoidable', 'and', 'shamefully', 'unjust.', 'be', 'honest!']	anger
612	1.295E+18	2020-08-16T14:12:34.000Z		18	{'neg': 0.0, 'neu': 0.566, 'pos': 0.434, 'compound': 0.8883}	0.8883	Positive	['for', 'students', 'who', "don't", 'have', 'a', 'dad', 'like', ',', 'the', 'algorithm', 'is', 'the', 'next', 'best', 'thing', '-', 'well', 'played!']	No emotion
613	1.295E+18	2020-08-16T14:10:47.000Z		14	{'neg': 0.0, 'neu': 0.778, 'pos': 0.222, 'compound': 0.5719}	0.5719	Positive	['in', 'honour', 'of', 'his', 'oustanding', 'career', 'progression,', 'are', 'going', 'to', 'name', 'their', 'algorithm', 'after']	positive
614	1.295E+18	2020-08-16T14:09:35.000Z		24	{'neg': 0.0, 'neu': 1.0, 'pos': 0.0, 'compound': 0.0}	0	Neutral	['what', 'grade', 'shall', 'we', 'give', 'them', 'for', 'their', 'algorithm', 'work?', 'i�d', 'say', 'that�s', 'a', 'd.', 'd', 'grade', 'system', 'marking', 'grade', 'a', 'students']	trust
615	1.295E+18	2020-08-16T14:09:29.000Z		12	{'neg': 0.0, 'neu': 1.0, 'pos': 0.0, 'compound': 0.0}	0	Neutral	['ofqual', 'need', 'to', 'publish', 'their', 'algorithm', 'so', 'it', 'can', 'be', 'properly', 'scrutinised.']	No emotion
616	1.295E+18	2020-08-16T14:08:35.000Z		50	{'neg': 0.031, 'neu': 0.969, 'pos': 0.0, 'compound': -0.1027}	-0.1027	Negative	['a', 'story', 'of', 'algorithmic', 'bias', 'is', 'exploding', 'in', 'the', 'uk.', 'a-levels', 'are', 'the', 'equivalent', 'of', 'sats.', 'they', 'were', 'canceled', 'this', 'year', 'due', 'to', 'covid', 'so', 'teacher', 'estimates', 'of', 'grades/mock', 'exams', 'were', 'used', 'and', 'modified', 'by', 'algorithm', 'based', 'on', 'the', 'past', 'performance', 'of', 'their', 'school.', 'https://t…	trust
617	1.295E+18	2020-08-16T14:07:51.000Z		50	{'neg': 0.115, 'neu': 0.824, 'pos': 0.061, 'compound': -0.4215}	-0.4215	Negative	['have', 'you', 'missed', 'the', 'news', 'of', 'the', 'last', 'few', 'days?', 'there�s', 'been', 'quite', 'a', 'furore', 'about', 'an', 'absurd', 'algorithm', 'that', 'bases', 'your', 'a-level', 'grade(s)', 'on', 'your', 'school,', 'rather', 'than', 'your', 'own', 'academic', 'achievement.', 'look', 'into', 'it,', 'it�s', 'pretty', 'horrendous.', 'a', 'quick', 'google', 'search', 'should', 'do', …	trust
618	1.295E+18	2020-08-16T14:06:41.000Z		50	{'neg': 0.0, 'neu': 0.923, 'pos': 0.077, 'compound': 0.5661}	0.5661	Positive	['as', 'the', 'daughter', 'of', 'a', 'teacher,', 'who', 'was', 'the', 'first', 'student', 'to', 'sit', 'a', 'levels', 'and', 'go', 'to', 'university', 'from', 'archbishop', 'mcgrath', 'secondary', 'school', 'in', '#bridgend,', 'i', 'implore', 'our', 'education', 'minister', '&amp;', 'welsh', 'govt', 'to', 'trust', 'teachers', 'over', 'an', '#algorithm.', 'full', 'statement', '??', 'https://t.co/a…	positive
619	1.295E+18	2020-08-16T14:06:20.000Z		31	{'neg': 0.079, 'neu': 0.921, 'pos': 0.0, 'compound': -0.3612}	-0.3612	Negative	['that', 'was', 'more', 'a', 'statement', 'on', 'the', 'a-level', 'results', 'mess', 'caused', 'by', 'an', 'algorithm', 'that', 'dgaf', 'about', 'what', 'it', 'has', 'done', 'to', 'the', 'lives', 'of', 'students.', 'abba', 'themselves', 'are', 'timeless']	positive
620	1.295E+18	2020-08-16T14:05:34.000Z		45	{'neg': 0.0, 'neu': 0.93, 'pos': 0.07, 'compound': 0.4215}	0.4215	Positive	['upreach', 'research', 'predicts', '97%', 'of', '#gcseresults', 'will', 'be', 'set', 'by', "#ofqual's", 'algorithm,', 'instead', 'of', 'by', 'centre', 'assessment', 'grades', '(#cag)', 'https://t.co/uqveerrtmr', 'look', 'out', 'for', 'our', 'research', 'released', 'tomorrow', 'showing', 'how', 'the', 'algorithm', 'systematically', 'favours', 'private', 'school', '#alevel', 'students...', 'https:…	trust
621	1.295E+18	2020-08-16T14:05:34.000Z		41	{'neg': 0.12, 'neu': 0.88, 'pos': 0.0, 'compound': -0.6369}	-0.6369	Negative	['..."put', 'simply,', 'fewer', 'students', 'are', 'at', 'risk', 'of', 'being', '#downgraded', 'when', 'the', 'historical', 'grades', 'at', 'their', 'school', 'are', 'mostly', 'higher', 'grades', 'and', 'there', 'is', 'little', 'variation', 'in', 'the', 'grades', 'awarded.�', 'on', "#ofqual's", 'algorithm', 'causing', 'gross', 'unfairness', 'for', 'state', 'school', 'students']	negative
622	1.295E+18	2020-08-16T14:04:45.000Z		45	{'neg': 0.0, 'neu': 0.783, 'pos': 0.217, 'compound': 0.8683}	0.8683	Positive	['this', 'is', 'pretty', 'disingenuous.', 'it', 'sounds', 'like', 'cambridge', 'are', 'making', 'excuses', 'for', 'not', 'flexing', 'their', 'admissions', 'to', 'accommodate', 'the', 'many', 'state', 'school', 'students', 'who', 'have', 'been', 'let', 'down', 'by', 'ofqual�s', 'a', 'level', 'algorithm.', 'n.b.', 'oxford', 'have', 'been', 'far', 'more', 'understanding,', 'creative', 'and', 'flexib…	trust
623	1.295E+18	2020-08-16T14:04:45.000Z		45	{'neg': 0.0, 'neu': 0.783, 'pos': 0.217, 'compound': 0.8683}	0.8683	Positive	['this', 'is', 'pretty', 'disingenuous.', 'it', 'sounds', 'like', 'cambridge', 'are', 'making', 'excuses', 'for', 'not', 'flexing', 'their', 'admissions', 'to', 'accommodate', 'the', 'many', 'state', 'school', 'students', 'who', 'have', 'been', 'let', 'down', 'by', 'ofqual�s', 'a', 'level', 'algorithm.', 'n.b.', 'oxford', 'have', 'been', 'far', 'more', 'understanding,', 'creative', 'and', 'flexib…	trust
624	1.295E+18	2020-08-16T14:03:27.000Z		26	{'neg': 0.0, 'neu': 0.913, 'pos': 0.087, 'compound': 0.25}	0.25	Positive	['this', 'is', 'a', 'v', 'powerfully', 'accurate', 'speech', '�this', '(a-level)', 'algorithm', 'deliberately', 'delivered', 'further', 'advantage', 'to', 'the', 'children', 'born', 'with', 'the', 'most�', 'https://t.co/yedelrl0cx']	positive
625	1.295E+18	2020-08-16T14:01:34.000Z		32	{'neg': 0.0, 'neu': 0.86, 'pos': 0.14, 'compound': 0.5994}	0.5994	Positive	['i', 'understand', 'that', 'those', 'involved', 'in', 'developing', 'and', 'implementing', 'the', 'a', 'level', 'algorithm', 'had', 'to', 'sign', 'non', 'disclosure', 'agreements.', 'if', 'true,', 'why', 'and', 'what', 'is', 'being', 'hidden', 'from', 'us', 'and', 'our', 'children?']	trust
626	1.295E+18	2020-08-16T14:00:20.000Z		53	{'neg': 0.114, 'neu': 0.886, 'pos': 0.0, 'compound': -0.752}	-0.752	Negative	['not', 'usually', 'a', 'fan', 'of', 'tweeting', 'about', 'where', 'you', 'went', 'to', 'uni,', 'but', 'many', 'years', 'ago', 'i', 'went', 'to', 'having', 'got', 'my', 'a-levels', 'from', 'an', 'fe', 'college.', 'under', 'the', 'algorithm', 'used', 'this', 'year', 'i', 'would', 'not', 'have', 'got', 'the', 'required', 'grades,', 'yet', 'lse', 'are', 'only', 'admitting', 'kids', 'based', 'on', 't…	positive
627	1.295E+18	2020-08-16T14:00:12.000Z		44	{'neg': 0.113, 'neu': 0.771, 'pos': 0.117, 'compound': 0.0516}	0.0516	Positive	['the', 'govt', 'blog', 'post', 'defending', 'the', 'a', 'level', 'algorithm', 'demonstrates', 'perfectly', 'why', 'the', 'problem', 'occurred:', 'its', 'defence', 'against', 'unfairness', 'focuses', 'only', 'on', 'the', 'average', 'gap', 'between', "'disadvantaged'", 'pupils', 'and', 'others,', 'says', 'absolutely', 'nothing', 'about', 'the', 'likelihood', 'of', 'individual', 'detriment', '/1', …	negative
628	1.295E+18	2020-08-16T13:59:35.000Z		15	{'neg': 0.242, 'neu': 0.758, 'pos': 0.0, 'compound': -0.4939}	-0.4939	Negative	["'punishment", 'by', "statistics':", 'the', 'father', 'who', 'foresaw', 'a-level', 'algorithm', 'flaws', 'https://t.co/eswwh28k8k']	trust
629	1.295E+18	2020-08-16T13:59:35.000Z		15	{'neg': 0.242, 'neu': 0.758, 'pos': 0.0, 'compound': -0.4939}	-0.4939	Negative	["'punishment", 'by', "statistics':", 'the', 'father', 'who', 'foresaw', 'a-level', 'algorithm', 'flaws', 'https://t.co/eswwh28k8k']	trust
630	1.295E+18	2020-08-16T13:59:00.000Z		36	{'neg': 0.088, 'neu': 0.829, 'pos': 0.083, 'compound': -0.2944}	-0.2944	Negative	['to', 'prevent', 'more', 'damage', 'to', 'the', '2020', 'cohort,', 'it', 'is', 'vital', 'that', 'the', 'algorithm', 'grades', 'do', 'not', 'have', 'to', 'be', 'submitted', 'on', 'the', 'ucas', 'application', 'for', 'any', 'student', 'taking', 'exams', 'in', 'october', 'and', 'reapplying', 'to', 'university.']	positive
631	1.295E+18	2020-08-16T13:57:33.000Z		35	{'neg': 0.0, 'neu': 0.863, 'pos': 0.137, 'compound': 0.5574}	0.5574	Positive	["'it", 'is', 'also', 'worth', 'mentioning', 'that', 'had', 'there', 'been', 'one', 'fewer', 'student', 'in', 'her', 'chemistry', 'class,', 'ofqual�s', 'algorithm', 'would', 'have', 'awarded', 'her', 'an', 'a', 'grade,', 'not', 'a', "c.'", 'beyond', 'belief.', 'https://t.co/gzrlmdid9i']	positive
632	1.295E+18	2020-08-16T13:57:02.000Z		13	{'neg': 0.0, 'neu': 1.0, 'pos': 0.0, 'compound': 0.0}	0	Neutral	['local', 'botley', 'man', 'predicted', 'the', 'downgrading', 'of', 'a', 'levels.', 'https://t.co/klicgpnbm3']	No emotion
633	1.295E+18	2020-08-16T13:57:02.000Z		13	{'neg': 0.0, 'neu': 1.0, 'pos': 0.0, 'compound': 0.0}	0	Neutral	['local', 'botley', 'man', 'predicted', 'the', 'downgrading', 'of', 'a', 'levels.', 'https://t.co/klicgpnbm3']	No emotion
634	1.295E+18	2020-08-16T13:54:52.000Z		50	{'neg': 0.0, 'neu': 0.967, 'pos': 0.033, 'compound': 0.1406}	0.1406	Positive	['forgive', 'me', 'if', 'this', 'is', 'common', 'knowledge,', 'but', 'i', 'have', 'not', 'seen', 'this', 'question', 'asked', 'or', 'answered:', 'did', 'ofqual', 'run', 'a', 'test', 'of', 'the', 'algorithm', 'using', 'last', "year's", 'results', 'against', 'averages', 'from', 'the', 'previous', 'three', 'years?', '(they', 'would', 'have', 'to', 'simulate', "teachers'", 'rankings,', 'but', "that's…	positive
635	1.295E+18	2020-08-16T13:53:49.000Z		43	{'neg': 0.054, 'neu': 0.75, 'pos': 0.195, 'compound': 0.8176}	0.8176	Positive	["i'd", 'love', 'to', 'know', 'who', 'modelled', 'your', 'algorithm', 'and', 'what', 'criteria', 'were', 'used.', 'did', 'it', 'not', 'ever', 'occur', 'to', 'anyone', 'to', 'ask', 'some', 'simple', '-', 'although', 'problematic', 'for', 'systems', 'modelling', '-', 'questions', 'like', '"how', 'do', 'we', 'account', 'for', 'excellent', 'students', 'in', 'poorly', 'performing', 'schools?"']	trust
636	1.295E+18	2020-08-16T13:53:26.000Z		32	{'neg': 0.0, 'neu': 0.936, 'pos': 0.064, 'compound': 0.2263}	0.2263	Positive	['1.', 'if', 'did', 'this', 'before', 'unleashing', 'their', 'algorithm,', 'why', 'did', 'they', 'allow', 'it', 'to', 'be', 'used.', '2.', 'if', 'did', 'not', 'do', 'this', 'before', 'unleashing', 'their', 'algorithm,', 'why', 'not?', 'https://t.co/ijkz4zyxct']	No emotion
637	1.295E+18	2020-08-16T13:52:28.000Z		46	{'neg': 0.174, 'neu': 0.826, 'pos': 0.0, 'compound': -0.7692}	-0.7692	Negative	['the', 'algorithm', 'has', 'always', 'been', 'flawed', 'it�s', 'just', 'been', 'made', 'obvious', 'this', 'year.', 'the', 'level', 'of', 'ineptitude', 'shown', 'throughout', 'this', 'whole', 'sorry', 'saga', 'is', 'unforgivable', 'and', 'is', 'likely', 'to', 'repeat', 'this', 'week', 'with', 'the', 'release', 'of', 'gcse', 'grades.', 'saying', 'that,', 'a', 'delay', 'is', 'no', 'solution.']	positive
638	1.295E+18	2020-08-16T13:52:24.000Z		22	{'neg': 0.0, 'neu': 1.0, 'pos': 0.0, 'compound': 0.0}	0	Neutral	['the', 'algorithm', 'upgraded', 'a', 'levels', 'in', 'private', 'schools,', 'some', 'by', '150%,', 'but', 'downgraded', 'state', 'schools.', 'who', 'designed', 'it?', 'https://t.co/smkatqx4lh']	No emotion
639	1.295E+18	2020-08-16T13:52:24.000Z		22	{'neg': 0.0, 'neu': 1.0, 'pos': 0.0, 'compound': 0.0}	0	Neutral	['the', 'algorithm', 'upgraded', 'a', 'levels', 'in', 'private', 'schools,', 'some', 'by', '150%,', 'but', 'downgraded', 'state', 'schools.', 'who', 'designed', 'it?', 'https://t.co/smkatqx4lh']	No emotion
640	1.295E+18	2020-08-16T13:51:58.000Z		42	{'neg': 0.072, 'neu': 0.928, 'pos': 0.0, 'compound': -0.4939}	-0.4939	Negative	['...', 'then', 'concluded', 'that', 'if', 'you', 'pull', 'all', 'the', 'legs', 'off', 'a', 'spider', 'they', 'go', 'deaf.', 'hmg', 'assumed', 'responsibility', 'for', 'covid', 'and', 'this', 'included', 'what', 'to', 'do', 'with', 'exams.', 'blaming', "ofqual's", 'duff', 'algorithm', 'deflects', 'responsibility', 'from', 'ministers', 'for', 'this', 'covid', 'related', 'decision.']	positive
641	1.29499E+18	2020-08-16T13:50:27.000Z		40	{'neg': 0.053, 'neu': 0.902, 'pos': 0.045, 'compound': -0.0772}	-0.0772	Negative	['huck', 'magazine', 'covering', "today's", 'central', 'london', 'student', 'protest', 'against', 'artificial', 'examination', 'grading.', "gcse's", 'results', 'thursday', '-', 'graded', 'using', 'the', 'same', 'algorithm', 'as', 'a', 'levels.', 'appears', 'a', 'growing', 'movement', '-', 'to', 'replace', "friday's", 'for', 'the', 'future?', 'https://t.co/tfkmrmtmny']	fear
642	1.29499E+18	2020-08-16T13:49:56.000Z		52	{'neg': 0.18, 'neu': 0.82, 'pos': 0.0, 'compound': -0.836}	-0.836	Negative	['hundreds', 'of', 'students', 'march', 'through', 'london', 'chanting', "'get", 'gav', "gone'", 'in', 'a', 'levels', 'protest', 'hundreds', 'of', 'furious', 'students', 'have', 'taken', 'to', 'the', 'streets', 'of', 'london', 'to', 'protest', 'the', 'a', 'levels', 'shambles.', 'the', 'algorithm', 'used', 'to', 'work', 'out', 'results', 'has', 'left', 'many', 'with', 'far', 'lower', 'grades', 'th…	negative
643	1.29499E+18	2020-08-16T13:49:03.000Z		41	{'neg': 0.253, 'neu': 0.643, 'pos': 0.104, 'compound': -0.8008}	-0.8008	Negative	['it', 'stings', 'because', 'it', 'is', 'so', 'obviously', 'unfair.', 'the', 'education', 'gap', 'has', 'been', 'well', 'and', 'truly', 'entrenched', 'by', 'a-level', 'results', 'that', 'amplify', 'disadvantage.', 'skye', 'fitzgerald', 'mcshane', 'denounces', 'an', 'algorithm', 'which', 'both', 'punishes', 'individuals', 'and', 'exacerbates', 'inequalities.', 'https://t.co/c8adofabn3']	negative
644	1.29499E+18	2020-08-16T13:48:52.000Z		36	{'neg': 0.24, 'neu': 0.693, 'pos': 0.067, 'compound': -0.7579}	-0.7579	Negative	["i'm", 'reminded', 'of', 'the', 'compas', 'algorithm', 'used', 'to', 'predict', 'criminal', 'reoffending', 'rates', 'in', 'some', 'us', 'states.', 'like', '#ofqual,', 'the', 'injustice', 'is', 'confusing', 'empirical', 'population-level', 'approximation', 'with', 'individual-level', 'predictive', 'validity', 'https://t.co/mqktkzvu3u']	fear
645	1.29499E+18	2020-08-16T13:48:29.000Z		36	{'neg': 0.0, 'neu': 1.0, 'pos': 0.0, 'compound': 0.0}	0	Neutral	['2', 'the', 'algorithm', 'had', 'flaws.', 'we', 'weren�t', 'allowed', 'to', 'see', 'the', 'algorithm', 'before', 'results', 'day.', 'if', 'we', 'had,', 'someone', 'might', 'have', 'spotted', 'these', 'flaws.', 'ofqual�s', 'own', 'evaluation', 'suggests', 'the', 'algorithm', 'has', '60%', 'predictive', 'accuracy.']	No emotion
646	1.29499E+18	2020-08-16T13:43:31.000Z		43	{'neg': 0.0, 'neu': 1.0, 'pos': 0.0, 'compound': 0.0}	0	Neutral	['(1/4)', 'an', 'algorithm', 'is', 'going', 'to', 'set', 'grades', 'of', '97%', 'of', 'gcse', 'results.', 'this', 'algorithm', 'is', 'provided', 'by', 'ofqual,', 'a', 'uk', 'government', 'organization.', 'this', 'algorithim', 'utilises', "'common", "standardisation'", 'the', 'scope', 'of', 'the', 'standard', 'dataset', 'is', 'not', 'public.', 'the', 'algorithm', 'is', 'not', 'public.']	positive
647	1.29499E+18	2020-08-16T13:43:28.000Z		41	{'neg': 0.185, 'neu': 0.77, 'pos': 0.045, 'compound': -0.7322}	-0.7322	Negative	['the', 'fact', 'that', 'you', 'got', 'an', 'offer', 'in', 'the', 'first', 'place', 'shows', 'you', 'are', 'an', 'incredible', 'able', 'and', 'hard', 'working', 'student.', 'disgusted', 'for', 'you', 'at', 'how', 'your', 'dream', 'has', 'been', 'shattered', 'by', 'algorithm', 'and', 'bluster', 'and', 'shambles.', 'https://t.co/ahgb2tbxev']	positive
648	1.29499E+18	2020-08-16T13:41:37.000Z		31	{'neg': 0.0, 'neu': 0.9, 'pos': 0.1, 'compound': 0.4404}	0.4404	Positive	['the', 'thread', 'below', 'on', 'the', 'subject', 'is', 'by', 'a', 'technology', 'correspondent', 'from', 'sky', 'news', 'who', 'has', 'provided', 'useful', 'coverage', 'on', 'the', 'developing', 'story', 'of', "ofqual's", 'algorithm.', 'https://t.co/yhcwb851st']	positive
649	1.29499E+18	2020-08-16T13:39:39.000Z		32	{'neg': 0.0, 'neu': 1.0, 'pos': 0.0, 'compound': 0.0}	0	Neutral	['this', 'a-level', 'debacle', 'has', 'me', 'wondering', 'what', 'is', 'the', 'actual', 'point', 'of', 'predicted', 'grades', 'if', 'there', 'is', 'then', 'some', 'algorithm', 'that', 'decides', 'completely', 'differently.', '??', 'can�t', 'have', '2', 'separate', 'prediction', 'models.']	positive
650	1.29499E+18	2020-08-16T13:39:05.000Z		51	{'neg': 0.0, 'neu': 0.933, 'pos': 0.067, 'compound': 0.3502}	0.3502	Positive	['how', 'can', 'we', 'study', 'when', 'our', 'a-level', 'course', 'is', 'over?', 'we', 'cant.', 'and', 'teachers', 'did', 'not', 'trick', 'us,', 'they', 'supported', 'us,', 'it', 'was', 'an', 'ofqual', 'algorithm', 'that', 'did', 'not', 'take', 'into', 'account', 'our', 'cag', 'and', 'personal', 'prior', 'attainment', 'which', 'saw', 'us', 'appaulingly', 'downgraded.', 'what', 'has', 'happened', …	positive
651	1.29499E+18	2020-08-16T13:39:05.000Z		51	{'neg': 0.0, 'neu': 0.933, 'pos': 0.067, 'compound': 0.3502}	0.3502	Positive	['how', 'can', 'we', 'study', 'when', 'our', 'a-level', 'course', 'is', 'over?', 'we', 'cant.', 'and', 'teachers', 'did', 'not', 'trick', 'us,', 'they', 'supported', 'us,', 'it', 'was', 'an', 'ofqual', 'algorithm', 'that', 'did', 'not', 'take', 'into', 'account', 'our', 'cag', 'and', 'personal', 'prior', 'attainment', 'which', 'saw', 'us', 'appaulingly', 'downgraded.', 'what', 'has', 'happened', …	positive
652	1.29499E+18	2020-08-16T13:38:56.000Z		46	{'neg': 0.33, 'neu': 0.642, 'pos': 0.028, 'compound': -0.9379}	-0.9379	Negative	['so', 'sorry', 'to', 'hear', 'that.', 'my', 'son', 'is', 'resilient', 'despite', 'anxiety', 'issues', '-', 'rigid', 'application', 'of', 'mocks', 'for', 'cags', '(downgrade', 'of', '2', 'grades)', 'and', 'ofqual�s', 'idiotic', 'algorithm', '(resulting', 'in', 'further', '2', 'downgraded)=', 'a*aa=&gt;abc.', 'no', 'mitigating', 'circumstances', 'for', 'poor', 'mocks', 'despite', 'exceptional', 'a…	negative
653	1.29499E+18	2020-08-16T13:37:23.000Z		29	{'neg': 0.125, 'neu': 0.875, 'pos': 0.0, 'compound': -0.6113}	-0.6113	Negative	['this', 'is', 'so', 'wrong', 'and', 'this', 'really', 'requires', 'action', 'against', 'the', 'kcl', 'for', 'not', 'exercing', 'an', 'admissions', 'policy', 'that', 'gives', 'consideration', 'to', 'the', 'impact', 'of', 'covid19,', 'the', 'algorithm', 'ect']	trust
654	1.29499E+18	2020-08-16T13:37:09.000Z		52	{'neg': 0.0, 'neu': 0.949, 'pos': 0.051, 'compound': 0.3939}	0.3939	Positive	['so,', "i'll", 'start', 'by', 'saying', 'that', 'i', 'arrived', 'back', 'in', 'the', 'uk', 'in', 'january', 'after', 'having', 'spent', '30', 'years', 'in', 'australia.', 'now,', 'can', 'anyone', 'please', 'explain', 'to', 'me', 'what', 'is', 'going', 'on', 'with', 'ofqual', 'and', 'the', 'a-level', 'results?', 'in', 'particular,', 'which', '"algorithm"', 'has', 'been', 'used', 'to', 'allocate',…	trust
655	1.29499E+18	2020-08-16T13:37:09.000Z		52	{'neg': 0.0, 'neu': 0.949, 'pos': 0.051, 'compound': 0.3939}	0.3939	Positive	['so,', "i'll", 'start', 'by', 'saying', 'that', 'i', 'arrived', 'back', 'in', 'the', 'uk', 'in', 'january', 'after', 'having', 'spent', '30', 'years', 'in', 'australia.', 'now,', 'can', 'anyone', 'please', 'explain', 'to', 'me', 'what', 'is', 'going', 'on', 'with', 'ofqual', 'and', 'the', 'a-level', 'results?', 'in', 'particular,', 'which', '"algorithm"', 'has', 'been', 'used', 'to', 'allocate',…	trust
656	1.29499E+18	2020-08-16T13:36:28.000Z		26	{'neg': 0.0, 'neu': 1.0, 'pos': 0.0, 'compound': 0.0}	0	Neutral	['bbc', 'news', '-', 'why', 'did', 'the', 'a-level', 'algorithm', 'say', 'no?', 'https://t.co/66zrgwt552', 'the', 'bbc', 'yet', 'again', 'trying', 'to', 'make', 'excuses', 'for', 'this', 'abhorent', 'government']	fear
657	1.29499E+18	2020-08-16T13:35:36.000Z		50	{'neg': 0.19, 'neu': 0.691, 'pos': 0.119, 'compound': -0.6369}	-0.6369	Negative	['�as', 'best', 'as', 'possible�', 'is', 'not', 'only', 'ungrammatical', 'but', 'also', 'wrong.', 'ofqual', 'has', 'lost', 'public', 'confidence.', 'one', 'former', 'education', 'secretary', 'of', 'state', 'has', 'called', 'for', 'gcse', 'results', 'to', 'be', 'held', 'back', 'as', 'the', 'algorithm', 'is', 'flawed.', 'a-level', 'grades', 'should', 'be', 'reissued,', 'based', 'on', 'teacher', 'as…	positive
658	1.29499E+18	2020-08-16T13:35:36.000Z		50	{'neg': 0.19, 'neu': 0.691, 'pos': 0.119, 'compound': -0.6369}	-0.6369	Negative	['�as', 'best', 'as', 'possible�', 'is', 'not', 'only', 'ungrammatical', 'but', 'also', 'wrong.', 'ofqual', 'has', 'lost', 'public', 'confidence.', 'one', 'former', 'education', 'secretary', 'of', 'state', 'has', 'called', 'for', 'gcse', 'results', 'to', 'be', 'held', 'back', 'as', 'the', 'algorithm', 'is', 'flawed.', 'a-level', 'grades', 'should', 'be', 'reissued,', 'based', 'on', 'teacher', 'as…	positive
659	1.29499E+18	2020-08-16T13:34:02.000Z		44	{'neg': 0.04, 'neu': 0.853, 'pos': 0.107, 'compound': 0.4805}	0.4805	Positive	['of', 'course', 'if', 'you', 'went', 'solely', 'on', 'teacher', 'assessments', 'then', 'there', 'would', 'be', 'massive,', 'unprecedented,', 'grade', 'inflation', 'thereby', 'deflating', 'the', 'real', 'value', 'of', 'say', 'an', 'a', 'or', 'a*.', 'how', 'do', 'you', 'address', 'that?', 'the', 'ofqual', 'algorithm', "wasn't", 'ideal', 'but', 'what', 'is', 'the', 'solution?']	positive
660	1.29499E+18	2020-08-16T13:33:58.000Z		51	{'neg': 0.067, 'neu': 0.933, 'pos': 0.0, 'compound': -0.5423}	-0.5423	Negative	['incase', "you're", 'wondering', 'what', 'the', 'fuck', 'is', 'going', 'on', 'in', 'the', 'uk', 'rn', 'in', 'regards', 'to', 'a', 'levels,', 'most', 'if', 'not', 'all', 'courses', 'were', 'unable', 'to', 'sit', 'exams,', 'then', 'they', 'essentially', 'tested', 'a', 'new', 'algorithm', 'on', 'the', 'people', 'unable', 'to', 'sit', 'the', 'exams.', 'the', 'algorithm', 'downgraded', 'around', '40%…	negative
661	1.29499E+18	2020-08-16T13:33:39.000Z		25	{'neg': 0.2, 'neu': 0.8, 'pos': 0.0, 'compound': -0.6705}	-0.6705	Negative	['i', 'must', 'have', 'missed', 'the', 'a-level', 'on', 'blithering', 'incompetence', 'that', 'this', 'trio', 'of', 'tools', 'took', 'that', 'was', 'then', 'adjusted', 'by', 'an', 'algorithm', 'to', 'a*.']	negative
662	1.29499E+18	2020-08-16T13:33:27.000Z		38	{'neg': 0.0, 'neu': 0.96, 'pos': 0.04, 'compound': 0.128}	0.128	Positive	['if', 'the', 'a', 'level', 'algorithm', 'debacle', 'tells', 'us', 'one', 'thing', 'it�s', 'that', 'data', 'and', 'stats', 'are', 'not', 'the', 'answer', 'to', 'everything.', 'the', 'world', 'has', 'become', 'over', 'reliant', 'on', 'data', 'at', 'the', 'expense', 'of', 'context', 'and', 'real', 'life.']	trust
663	1.29499E+18	2020-08-16T13:33:05.000Z		29	{'neg': 0.159, 'neu': 0.68, 'pos': 0.162, 'compound': 0.0258}	0.0258	Neutral	['exclusive:', 'ofqual', 'missed', 'a-level', 'private', 'school', 'bonus', 'ofqual', "'must", 'explain', 'where', 'it', 'appears', 'that', 'their', 'algorithm', 'has', 'penalised', 'disadvantaged', "students,'", 'education', 'committee', 'chair', 'says', 'https://t.co/o4di5t49zh']	trust
664	1.29499E+18	2020-08-16T13:33:05.000Z		29	{'neg': 0.159, 'neu': 0.68, 'pos': 0.162, 'compound': 0.0258}	0.0258	Neutral	['exclusive:', 'ofqual', 'missed', 'a-level', 'private', 'school', 'bonus', 'ofqual', "'must", 'explain', 'where', 'it', 'appears', 'that', 'their', 'algorithm', 'has', 'penalised', 'disadvantaged', "students,'", 'education', 'committee', 'chair', 'says', 'https://t.co/o4di5t49zh']	trust
665	1.29499E+18	2020-08-16T13:32:14.000Z		46	{'neg': 0.0, 'neu': 0.932, 'pos': 0.068, 'compound': 0.4927}	0.4927	Positive	['a', 'b', 'is', 'a', 'very', 'good', 'grade.', 'if', 'you', 'go', 'onto', 'the', 'ofqual', 'website,', 'there', 'are', 'details', 'on', 'how', 'the', 'algorithm', 'had', 'been', 'constructed.', 'the', 'major', 'flaw', 'in', 'my', 'view', 'is', 'it', "doesn't", 'take', 'into', 'account', 'changes', 'in', 'school', 'performance', 'over', 'the', 'past', '2', 'years.']	trust
666	1.29499E+18	2020-08-16T13:31:25.000Z		27	{'neg': 0.081, 'neu': 0.919, 'pos': 0.0, 'compound': -0.2755}	-0.2755	Negative	['for', 'incredible', 'commentary', 'and', 'analysis', 'surrounding', 'the', 'current', 'uk', 'a-level', 'algorithm', 'situation', 'i', 'cannot', 'recommend', 'highly', 'enough', 'my', 'ex-principal', 'and', 'now', 'senior', 'policy', 'manager', 'at']	trust
667	1.29499E+18	2020-08-16T13:31:13.000Z		33	{'neg': 0.153, 'neu': 0.713, 'pos': 0.134, 'compound': -0.168}	-0.168	Negative	['we', 'are', 'standing', 'in', 'solidarity', 'with', 'all', 'the', 'a-level', 'students', 'who', 'are', 'casualties', 'of', 'the', 'government�s', 'unfair', 'algorithm,', 'and', 'their', 'protests', 'across', 'the', 'country.', '??', 'credits', 'the', 'guardian', 'https://t.co/hwxbzgc7ub']	trust
668	1.29499E+18	2020-08-16T13:30:55.000Z		45	{'neg': 0.111, 'neu': 0.832, 'pos': 0.057, 'compound': -0.4019}	-0.4019	Negative	['consulted', 'widely', 'on', 'algorithm', '&amp;', 'published', 'a', 'long', '(&gt;300p)', 'report', 'explaining', 'why', 'they', 'selected', 'it.', 'some', 'algorithm', 'had', 'to', 'be', 'used.', 'it', 'is', 'ridiculous', 'to', 'claim', 'this', 'is', 'unlawful.', '+', 'since', 'even', 'the', 'downgraded', 'results', 'are', 'far', 'better', 'than', 'previous', 'yrs,', 'absurd', 'to', 'say', 'un…	negative
669	1.29499E+18	2020-08-16T13:30:40.000Z		46	{'neg': 0.0, 'neu': 0.898, 'pos': 0.102, 'compound': 0.6124}	0.6124	Positive	['cannot', 'be', 'right', 'if', 'the', 'algorithm', 'uses', 'past', 'performance', 'of', 'students.', 'such', 'past', 'performance', 'depends', 'partly', 'on', 'the', 'quality', 'of', 'teaching', 'resources;', 'this', 'is', 'well', 'know', 'to', 'be', 'better', 'in', 'private', 'schools', 'whose', 'spending', 'per', 'pupil', 'in', 'a', 'term', 'is', 'what', 'state', 'schools', 'spend', 'in', 'aye…	trust
670	1.29499E+18	2020-08-16T13:30:31.000Z		34	{'neg': 0.097, 'neu': 0.785, 'pos': 0.118, 'compound': -0.0624}	-0.0624	Negative	['i', "don't", 'think', 'there', 'should', 'have', 'been', 'an', 'algorithm', 'in', 'the', 'first', 'place.', "it's", 'not', 'a', 'tractable', 'problem.', 'the', 'sin', 'was', 'to', 'think', 'this', 'could', 'be', 'solved', 'fairly', 'using', 'a', 'predictive', 'model.']	fear
671	1.29499E+18	2020-08-16T13:29:48.000Z		47	{'neg': 0.108, 'neu': 0.844, 'pos': 0.048, 'compound': -0.4228}	-0.4228	Negative	['as', 'a', 'civil', 'servant', "i've", 'experienced', 'forced', 'distribution', 'before.', 'as', 'a', 'physicist', 'whose', 'done', 'more', 'advanced', 'stats', 'than', 'most', 'statisticians', 'i', 'can', 'state', 'that', 'any', 'algorithm', 'that', 'moderates', 'an', 'a', 'grade', 'pupil', 'a', 'u', 'is', 'a', 'result', 'of', 'ignorant', 'incompetant', 'uneducated', 'idiots:', 'https://t.co/yw…	negative
672	1.29499E+18	2020-08-16T13:29:48.000Z		47	{'neg': 0.108, 'neu': 0.844, 'pos': 0.048, 'compound': -0.4228}	-0.4228	Negative	['as', 'a', 'civil', 'servant', "i've", 'experienced', 'forced', 'distribution', 'before.', 'as', 'a', 'physicist', 'whose', 'done', 'more', 'advanced', 'stats', 'than', 'most', 'statisticians', 'i', 'can', 'state', 'that', 'any', 'algorithm', 'that', 'moderates', 'an', 'a', 'grade', 'pupil', 'a', 'u', 'is', 'a', 'result', 'of', 'ignorant', 'incompetant', 'uneducated', 'idiots:', 'https://t.co/yw…	negative
673	1.29499E+18	2020-08-16T13:28:41.000Z		37	{'neg': 0.165, 'neu': 0.786, 'pos': 0.049, 'compound': -0.5719}	-0.5719	Negative	['97%', 'of', 'gcses', 'set', 'by', 'the', 'classist', 'algorithm', 'that', 'ruined', 'a-level', 'results?', 'i', 'bet', 'you', 'had', 'to', 'pay', 'to', 'be', 'the', '3%.', 'stop.', 'voting.', 'tory.', 'they', 'directly', 'oppose', 'the', 'interests', 'of', 'the', 'majority', 'of', 'this', 'country']	trust
674	1.29499E+18	2020-08-16T13:28:39.000Z		9	{'neg': 0.0, 'neu': 0.748, 'pos': 0.252, 'compound': 0.4005}	0.4005	Positive	['it', 'was', 'more', 'robust', 'than', 'the', 'a', 'level', 'algorithm']	positive
675	1.29499E+18	2020-08-16T13:27:23.000Z		28	{'neg': 0.2, 'neu': 0.8, 'pos': 0.0, 'compound': -0.7574}	-0.7574	Negative	['totally', 'wrong.', 'ofqual', 'as', 'independent', 'agency', 'set', 'the', 'algorithm.', 'not', 'politicians.', 'you', 'core', 'logic', 'is', 'wrong', 'itv', 'directors', 'so', 'hot', 'guide', 'your', 'day', 'to', 'day', 'work.', 'same', 'analogy']	positive
676	1.29499E+18	2020-08-16T13:27:05.000Z		22	{'neg': 0.0, 'neu': 0.826, 'pos': 0.174, 'compound': 0.5859}	0.5859	Positive	['some', 'a', 'levels', 'were', 'upgraded.', 'by', '150%.', 'happen', 'to', 'be', 'for', 'fee', 'paying', 'schools.', 'what', 'an', 'amazing', 'algorithm.', 'https://t.co/i6dxs9z0di']	anger
677	1.29499E+18	2020-08-16T13:26:19.000Z		39	{'neg': 0.0, 'neu': 0.928, 'pos': 0.072, 'compound': 0.4199}	0.4199	Positive	['�go', 'back', 'your', 'corona-riddled', 'classrooms', 'in', 'some', 'morbid', 'mass', 'experiment,', 'kids,', 'and', 'those', 'of', 'you', 'that', 'survive', 'will', 'have', 'the', 'privilege', 'of', 'your', 'a-levels', 'being', 'artificially', 'downgraded', 'to', 'meet', 'the', 'demands', 'of', 'a', 'callous,', 'ideologically', 'designed', 'algorithm!�']	negative
678	1.29499E+18	2020-08-16T13:25:40.000Z		53	{'neg': 0.227, 'neu': 0.728, 'pos': 0.045, 'compound': -0.8758}	-0.8758	Negative	['you', 'don�t', 'need', 'an', 'algorithm', 'to', 'tell', 'you', 'how', 'out', 'of', 'touch,', 'clueless', '&amp;', 'incompetent', 'this', 'government', 'is!', 'they', 'have', 'failed', 'a', 'generation', 'of', 'students.', 'time', 'they', 'listened', '&amp;', 'sort', 'this', 'mess', 'by', 'trusting', 'the', 'teachers', 'on', 'this.', '#ofqual', 'need', 'to', 'have', 'a', 'serious', 'think', 'too…	negative
679	1.29499E+18	2020-08-16T13:23:17.000Z		14	{'neg': 0.213, 'neu': 0.787, 'pos': 0.0, 'compound': -0.4019}	-0.4019	Negative	['see', 'here', 'for', 'some', 'of', 'the', 'problems', 'with', 'the', 'algorithm', 'https://t.co/lkpf1whpjv']	No emotion
680	1.29499E+18	2020-08-16T13:22:38.000Z		49	{'neg': 0.141, 'neu': 0.859, 'pos': 0.0, 'compound': -0.7096}	-0.7096	Negative	['you', 'need', 'to', 'stop', 'saying', '"as', 'many', 'as', '2m', 'assessments', 'submitted', 'by', 'teachers', 'could', 'be', 'downgraded', 'by', 'ofqual�s', 'model"', 'the', 'algorithm', 'ignored', 'teacher', 'predictions', 'entirely', 'and', 'predicted', 'its', 'own', 'grades', 'based', 'on', 'ml', 'that', 'has', 'been', 'shown', 'to', 'produce', 'errors', '74%', 'of', 'the', 'time.', 'https:…	positive
681	1.29499E+18	2020-08-16T13:22:13.000Z		46	{'neg': 0.174, 'neu': 0.763, 'pos': 0.064, 'compound': -0.6369}	-0.6369	Negative	['#cummings', 'is', 'a', 'half', 'baked', 'intellect.', 'next', 'week�s', '#gcse', 'results.', 'it', 'seems', 'that', '#ofqual', 'will', 'be', 'using', 'the', 'same', 'algorithm', 'to', 'determine', 'these', 'results.', 'some', 'organisations', 'are', 'warning', 'that', 'the', 'effect', 'on', 'disadvantaged', 'pupils', 'may', 'be', 'worse', 'than', 'with', 'a-levels.https://t.co/lybpafbmsm']	fear
682	1.29499E+18	2020-08-16T13:22:13.000Z		46	{'neg': 0.174, 'neu': 0.763, 'pos': 0.064, 'compound': -0.6369}	-0.6369	Negative	['#cummings', 'is', 'a', 'half', 'baked', 'intellect.', 'next', 'week�s', '#gcse', 'results.', 'it', 'seems', 'that', '#ofqual', 'will', 'be', 'using', 'the', 'same', 'algorithm', 'to', 'determine', 'these', 'results.', 'some', 'organisations', 'are', 'warning', 'that', 'the', 'effect', 'on', 'disadvantaged', 'pupils', 'may', 'be', 'worse', 'than', 'with', 'a-levels.https://t.co/lybpafbmsm']	fear
683	1.29499E+18	2020-08-16T13:22:09.000Z		18	{'neg': 0.165, 'neu': 0.719, 'pos': 0.116, 'compound': -0.2228}	-0.2228	Negative	['see', 'https://t.co/lkpf1whpjv', 'for', 'a', 'summary', 'of', 'some', 'of', 'the', 'more', 'significant', 'problems', 'with', 'the', 'algorithm']	No emotion
684	1.29499E+18	2020-08-16T13:21:16.000Z		30	{'neg': 0.211, 'neu': 0.662, 'pos': 0.126, 'compound': -0.4019}	-0.4019	Negative	['and', 'if', 'anyone', 'doubts', 'the', 'unfair', 'bias', 'towards', 'independent', 'schools', 'in', 'the', 'a-level', 'algorithm', 'please', 'have', 'a', 'look', 'at', 'the', 'growing', 'evidence', 'on', 'twitter', 'account', 'https://t.co/jhbad63dov']	anger
685	1.29499E+18	2020-08-16T13:20:52.000Z		22	{'neg': 0.104, 'neu': 0.896, 'pos': 0.0, 'compound': -0.296}	-0.296	Negative	['in', 'line', 'with', 'the', 'education', "department's", 'algorithm', 'regarding', 'a-level', 'grades,', 'my', 'name', 'is', 'no', 'longer', 'bradley.', 'it', 'is', 'now', 'crbeluy']	No emotion
686	1.29499E+18	2020-08-16T13:18:45.000Z		39	{'neg': 0.0, 'neu': 0.841, 'pos': 0.159, 'compound': 0.765}	0.765	Positive	['stephen,', 'do', 'you', 'know', 'if', 'anyone', 'has', 'made', 'any', 'foia', 'requests', 'about', 'cabinet', 'office', 'involvement', 'in', "ofqual's", 'decision-making', 'process?', 'this', 'barmy', 'algorithm', 'sounds', 'like', 'just', 'the', 'sort', 'of', 'thing', 'that', 'cummings', 'would', 'think', 'is', 'a', 'great', 'idea.']	anger
687	1.29499E+18	2020-08-16T13:18:41.000Z		10	{'neg': 0.0, 'neu': 1.0, 'pos': 0.0, 'compound': 0.0}	0	Neutral	['how', 'the', 'a-level', 'algorithm', 'works', 'https://t.co/tghnuqerue']	No emotion
688	1.29499E+18	2020-08-16T13:18:04.000Z		44	{'neg': 0.073, 'neu': 0.857, 'pos': 0.07, 'compound': -0.0258}	-0.0258	Neutral	['the', 'classist', 'system', 'has', 'failed', 'the', 'class', 'of', '2020.', 'the', 'tories', 'have', 'shown', 'that', 'they', 'only', 'care', 'about', 'the', 'preservation', 'of', 'the', 'elitist', 'class', 'in', 'the', 'uk', 'with', 'the', 'algorithm', 'system', 'benefiting', 'those', 'in', 'private', 'schools', '#gavinwilliomson', '#examresults2020', '#ofqual', '#tory', 'https://t.co/snxnelb6…	trust
689	1.29499E+18	2020-08-16T13:16:38.000Z		46	{'neg': 0.077, 'neu': 0.83, 'pos': 0.093, 'compound': -0.2003}	-0.2003	Negative	['jolyon', 'maugham', 'is', 'doing', 'keir', "starmer's", 'job', 'for', 'him!', 'repeatedly.', 'first', 'on', 'alleged', 'ppe', 'contract', 'corruption.', 'now', 'on', 'a-level', 'algorithm', 'horror', 'show.', 'almost', 'as', 'though', "starmer's", 'in', 'place', 'to', 'support', 'any', 'possible', 'pandemic', 'profiteers', '&amp;', 'exam', 'fixers', 'there', 'might', 'be', 'in', 'govt.', '#star…	negative
690	1.29499E+18	2020-08-16T13:16:15.000Z		40	{'neg': 0.067, 'neu': 0.873, 'pos': 0.06, 'compound': -0.0772}	-0.0772	Negative	['indeed', 'and', 'given', 'how', 'the', 'algorithm', 'worked,', 'why', "couldn't", 'they', 'have', 'provided', 'the', 'a-level', 'results', 'months', 'earlier,', 'giving', 'more', 'time', 'for', 'everyone', 'to', 'fix', 'problems.', "it's", 'not', 'as', 'if', 'they', 'needed', 'to', 'do', 'any', 'marking', 'this', 'year.']	positive
691	1.29499E+18	2020-08-16T13:15:16.000Z		46	{'neg': 0.129, 'neu': 0.761, 'pos': 0.111, 'compound': -0.25}	-0.25	Negative	['weeks', 'ago', 'the', 'education', 'select', 'committee', 'requested', 'that', 'ofqual', 'hand', 'over', 'the', 'algorithm', 'for', 'study.', 'they', 'failed', 'to', 'do', 'so.', 'surely', 'this', 'puts', 'ofqual', 'in', 'contempt', 'of', 'parliament', 'something', 'that', 'dominic', 'cummings', 'is,', 'of', 'course,', 'familiar', 'with.', 'he', 'has', 'his', 'his', 'grubby', 'fingers', 'all', …	trust
692	1.29499E+18	2020-08-16T13:14:47.000Z		49	{'neg': 0.166, 'neu': 0.606, 'pos': 0.228, 'compound': 0.2268}	0.2268	Positive	['looks', 'like', 'we', 'will', 'start', 'having', 'to', 'pray...', 'how', 'have', 'us', 'students', 'been', 'failed', 'so', 'badly...', 'and', 'who', 'decided', 'an', 'algorithm', 'knows', 'us', 'better', 'than', 'humans-', 'our', 'teachers', '?', 'utterly', 'laughable,', 'when', 'you', 'think', 'it', 'can�t', 'get', 'any', 'worse,', 'ofqual', 'surprise', 'you', ':)', '#ofqual', '#examshambles',…	fear
693	1.29499E+18	2020-08-16T13:13:53.000Z		30	{'neg': 0.226, 'neu': 0.774, 'pos': 0.0, 'compound': -0.7845}	-0.7845	Negative	['sorry', 'to', 'rant.', 'but', 'to', 'answer', 'your', 'second', 'question,', 'ofqual', 'in', 'particular', 'should', 'get', 'an', 'f.', 'for', 'all', 'the', 'equations,', 'the', 'algorithm', 'is', 'mathematically', 'crude', 'and', 'based', 'on', 'indefensible', 'assumptions.']	negative
694	1.29499E+18	2020-08-16T13:13:38.000Z		14	{'neg': 0.193, 'neu': 0.643, 'pos': 0.164, 'compound': -0.1027}	-0.1027	Negative	['please', 'see', 'https://t.co/lkpf1whpjv', 'for', 'a', 'summary', 'of', 'problems', 'with', 'the', 'algorithm.']	No emotion
695	1.29499E+18	2020-08-16T13:13:18.000Z		33	{'neg': 0.259, 'neu': 0.741, 'pos': 0.0, 'compound': -0.8316}	-0.8316	Negative	['spare', 'a', 'thought', 'for', 'thousands', 'of', 'families', 'blighted', 'by', "ofqual's", 'dodgy', 'and', 'unnecessary', 'algorithm.', 'what', 'are', 'you', 'doing', 'to', 'stop', 'appalling', 'damage', 'being', 'done', 'to', 'young', 'people', 'in', 'rushcliffe', 'and', 'around', 'england?']	negative
696	1.29499E+18	2020-08-16T13:13:11.000Z		10	{'neg': 0.0, 'neu': 0.69, 'pos': 0.31, 'compound': 0.4019}	0.4019	Positive	['interesting', 'blog', 'on', 'the', 'results', 'algorithm', 'https://t.co/mx3m9h6p8l']	positive
697	1.29499E+18	2020-08-16T13:13:05.000Z		26	{'neg': 0.3, 'neu': 0.7, 'pos': 0.0, 'compound': -0.8828}	-0.8828	Negative	['why', 'is', 'it', 'always', 'the', 'government', 'fault', 'in', 'your', 'eyes?', '-', 'what', 'about', 'blaming', 'the', '"independent"', 'exam', 'regulator', 'ofqual.', 'their', 'automated', 'algorithm', 'is', 'a', 'totally', 'foreseen', 'disaster.']	negative
698	1.29499E+18	2020-08-16T13:12:24.000Z		20	{'neg': 0.0, 'neu': 0.722, 'pos': 0.278, 'compound': 0.7622}	0.7622	Positive	["i've", 'a', 'holiday', 'abroad', 'planned', 'in', 'late', 'september', 'just', 'hope', 'that', "haven't", 'bought', 'the', 'same', 'algorithm', 'software', 'as', '????']	positive
699	1.29499E+18	2020-08-16T13:11:22.000Z		44	{'neg': 0.0, 'neu': 0.877, 'pos': 0.123, 'compound': 0.6369}	0.6369	Positive	['have', 'a', 'read', 'of', 'this', 'https://t.co/gdhikvyhip', 'the', 'model', 'itself', 'is', 'only', '40-75%', 'accurate', 'ofqual', 'claims,', 'even', 'when', 'it', 'has', 'an', 'easier', 'job', 'to', 'predict', '2019', 'results.', 'yet', 'students', 'are', 'having', 'their', 'futures', 'determined', 'by', 'a', '40-75%', 'accurate', 'computer', 'algorithm.']	positive
700	1.29498E+18	2020-08-16T13:08:43.000Z		42	{'neg': 0.077, 'neu': 0.866, 'pos': 0.057, 'compound': -0.2263}	-0.2263	Negative	['when', 'you', 'consider', 'taxpayer-subsidises', 'private', 'schools,', 'already', 'with', 'their', 'advantages', 'over', 'under-funded', 'state', 'schools,', 'benefited', 'from', 'the', 'algorithm', "it's", 'disgusting', '-', 'was', 'it', '#barnardcastleeyetest', '&amp;', 'his', 'mates', 'who', 'came', 'up', 'with', 'the', 'algorithm,', 'who', 'are', '#ofqual', 'people', 'who', 'did', 'this']	fear
701	1.29498E+18	2020-08-16T13:06:40.000Z		49	{'neg': 0.099, 'neu': 0.842, 'pos': 0.059, 'compound': -0.4364}	-0.4364	Negative	['underprivileged', 'kids', 'are', 'totally', 'being', 'fucked', 'over', 'here', 'by', 'this', 'a', 'level', 'algorithm', 'shite...although', 'richard', 'osman', 'and', 'i', 'went', 'to', 'the', 'same', 'secondary', 'school', 'and', "it's", 'in', 'an', 'extremely', 'middle', 'class', 'area', 'so', 'i', "don't", 'think', "it's", 'the', 'same', 'thing', 'lol', 'https://t.co/mfikkj8wfw']	trust
702	1.29498E+18	2020-08-16T13:05:06.000Z		12	{'neg': 0.196, 'neu': 0.633, 'pos': 0.171, 'compound': -0.1027}	-0.1027	Negative	['probably', 'got', 'the', 'wrong', 'ofqual', 'algorithm.', 'ask', 'williamson', 'minor', 'to', 'help', 'out.']	negative
703	1.29498E+18	2020-08-16T13:03:32.000Z		17	{'neg': 0.387, 'neu': 0.613, 'pos': 0.0, 'compound': -0.743}	-0.743	Negative	['britain�s', 'exams', 'chaos:', 'the', 'fiendish', 'algorithm', 'behind', 'shock', 'a-level', 'results:', 'https://t.co/iied9o9xn9', 'via']	fear
704	1.29498E+18	2020-08-16T13:02:56.000Z		27	{'neg': 0.076, 'neu': 0.83, 'pos': 0.093, 'compound': 0.128}	0.128	Positive	["that's", 'why', 'they', 'were', 'insisting', 'that', 'the', 'educational', 'statisticians,', 'who', 'offered', 'to', 'help', 'with', 'the', 'algorithm,', 'had', 'to', 'sign', 'a', '5', 'year', 'nda.', 'naturally', 'they', 'refused.']	trust
705	1.29498E+18	2020-08-16T13:02:24.000Z		49	{'neg': 0.205, 'neu': 0.72, 'pos': 0.075, 'compound': -0.7374}	-0.7374	Negative	['i', 'can�t', 'get', 'over', 'the', 'injustice', 'of', 'the', '#alevels2020', 'results.', 'the', 'algorithm', 'has', 'hard', 'coded', 'bias', 'and', 'discrimination', 'into', 'the', 'system.', 'i�m', 'not', 'affected', 'directly', 'but', 'i', 'know', 'how', 'crucial', 'a', 'levels', 'were', 'for', 'securing', 'a', 'different', 'future.', 'so', 'many', 'of', 'us', 'are', 'outraged', 'for', 'those…	anger
706	1.29498E+18	2020-08-16T13:01:37.000Z		41	{'neg': 0.037, 'neu': 0.963, 'pos': 0.0, 'compound': -0.1027}	-0.1027	Negative	['laura', 'ashe', 'on', 'the', 'bias', 'in', 'the', 'algorithm', 'used', 'to', 'assign', 'students', 'grades', 'for', 'exams', 'they', 'never', 'even', 'took:', '�the', 'algorithm', 'that', 'they', '[ofqual]', 'applied...literally', 'copied', 'the', 'inequalities', 'that', 'are', 'currently', 'existing', 'in', 'our', 'education', 'system.�', 'https://t.co/czv5nbz4i2']	anger
707	1.29498E+18	2020-08-16T13:01:37.000Z		41	{'neg': 0.037, 'neu': 0.963, 'pos': 0.0, 'compound': -0.1027}	-0.1027	Negative	['laura', 'ashe', 'on', 'the', 'bias', 'in', 'the', 'algorithm', 'used', 'to', 'assign', 'students', 'grades', 'for', 'exams', 'they', 'never', 'even', 'took:', '�the', 'algorithm', 'that', 'they', '[ofqual]', 'applied...literally', 'copied', 'the', 'inequalities', 'that', 'are', 'currently', 'existing', 'in', 'our', 'education', 'system.�', 'https://t.co/czv5nbz4i2']	anger
708	1.29498E+18	2020-08-16T13:01:35.000Z		25	{'neg': 0.129, 'neu': 0.871, 'pos': 0.0, 'compound': -0.5907}	-0.5907	Negative	['"�moderated�', 'by', 'the', 'ofqual', 'algorithm', 'to', 'bring', 'them', 'in', 'line', 'with', 'previous', 'years�', 'results"', 'is', 'the', 'issue', '??', 'compared', 'to', '??', 'ofqual', 'are', 'complicit', 'in', 'this', 'mess']	negative
709	1.29498E+18	2020-08-16T13:00:57.000Z		56	{'neg': 0.079, 'neu': 0.891, 'pos': 0.03, 'compound': -0.5984}	-0.5984	Negative	['my', 'a-levels', 'were:', 'fine', 'art', '-', 'b', 'general', 'studies', '-', 'd', 'english', 'lit', '-', 'u', 'which', 'equaled', '12', 'points', 'and', 'meant', 'a', 'barely', 'scraped', 'into', 'my', 'information', 'studies', 'course', 'at', 'leeds', 'met', '(as', 'it', 'was', 'in', 'the', '90s)', 'this', 'algorithm', 'would', 'have', 'completely', 'fucked', 'me.', 'how', 'would', 'it', 'kno…	positive
710	1.29498E+18	2020-08-16T13:00:26.000Z		46	{'neg': 0.027, 'neu': 0.775, 'pos': 0.198, 'compound': 0.8691}	0.8691	Positive	['it�s', 'so', 'ironic', 'that', 'johnson', 'promised', 'to', 'level', 'up', 'the', 'uk', 'but', 'does', 'not', 'believe', '18', 'year', 'olds', 'could', 'excel', 'during', 'this', 'pandemic.', 'the', 'government', 'has', 'literally', 'levelled', 'down', 'an', 'entire', 'generation', 'using', 'an', 'algorithm', 'because', 'they', 'don�t', 'trust', 'their', 'own', 'teachers.', '#ofqual', '#resignw…	trust
711	1.29498E+18	2020-08-16T12:58:44.000Z		38	{'neg': 0.0, 'neu': 0.893, 'pos': 0.107, 'compound': 0.6369}	0.6369	Positive	['maybe', 'the', 'universities', 'should', 'decide', 'just', 'to', 'go', 'on', "students'", 'predicted', 'grades.', 'those', 'are', 'the', 'grades', 'teachers', 'submitted', 'and', 'they', 'know', 'them', 'best.', 'bypass', "ofqual's", 'algorithm', 'altogether', 'and', 'defy', "don't", 'universities', 'make', 'their', 'own', 'admission', 'rules?']	fear
712	1.29498E+18	2020-08-16T12:57:04.000Z		35	{'neg': 0.126, 'neu': 0.874, 'pos': 0.0, 'compound': -0.5773}	-0.5773	Negative	['the', 'british', 'government', 'i', 'have', 'no', 'faith', 'in', 'it', 'people', 'that', 'were', 'predicted', 'a*', 'for', 'a', 'levels', 'got', 'bs', 'theres', 'no', 'hope', 'since', 'thats', 'the', 'algorithm', 'theyre', 'using', 'for', 'gcse', 'its', 'over', 'its', 'actually', 'over']	trust
713	1.29498E+18	2020-08-16T12:56:45.000Z		27	{'neg': 0.219, 'neu': 0.563, 'pos': 0.218, 'compound': -0.0119}	-0.0119	Neutral	['a', 'friendly', 'reminder', 'that', 'no', 'a-level', 'student', "'missed", 'their', "offer',", 'the', 'government', 'purposefully', 'created', 'an', 'algorithm', 'to', 'punish', 'state', 'schools.', 'this', 'was', 'not', 'an', 'accident.', '#honourtheoffer']	fear
714	1.29498E+18	2020-08-16T12:56:31.000Z		48	{'neg': 0.062, 'neu': 0.893, 'pos': 0.046, 'compound': -0.2023}	-0.2023	Negative	['the', 'impact', 'of', 'some', 'students', 'getting', 'into', 'uni', 'when', 'they', 'shouldn�t', 'have', 'due', 'to', 'inflated', 'cags', 'is', 'a', 'lot', 'less', 'than', 'the', 'vast', 'amount', 'of', 'students', 'who', 'have', 'not', 'got', 'into', 'uni', 'due', 'to', 'an', 'unfair', 'algorithm.', 'their', 'ability', 'will', 'be', 'assessed', 'correctly', 'once', 'there.', '#ofqual', '#aleve…	negative
715	1.29498E+18	2020-08-16T12:56:15.000Z		40	{'neg': 0.074, 'neu': 0.854, 'pos': 0.072, 'compound': -0.0258}	-0.0258	Neutral	['the', 'classist', 'system', 'has', 'failed', 'the', 'class', 'of', '2020.', 'the', 'tories', 'have', 'shown', 'that', 'they', 'only', 'care', 'about', 'the', 'preservation', 'of', 'the', 'elitist', 'class', 'in', 'the', 'uk', 'with', 'the', 'algorithm', 'system', 'benefiting', 'those', 'in', 'private', 'schools', '#gavinwilliomson', '#examresults2020', '#ofqual', '#tory']	trust
716	1.29498E+18	2020-08-16T12:56:06.000Z		19	{'neg': 0.19, 'neu': 0.81, 'pos': 0.0, 'compound': -0.6124}	-0.6124	Negative	['i', 'just', 'know', 'because', 'of', 'this', 'stupid', 'algorithm', 'i�m', 'gonna', 'have', 'to', 'retake', 'english', 'and', 'maths', '#ofqual', '#gcse2020']	negative
717	1.29498E+18	2020-08-16T12:55:59.000Z		40	{'neg': 0.074, 'neu': 0.854, 'pos': 0.072, 'compound': -0.0258}	-0.0258	Neutral	['the', 'classist', 'system', 'has', 'failed', 'the', 'class', 'of', '2020.', 'the', 'tories', 'have', 'shown', 'that', 'they', 'only', 'care', 'about', 'the', 'preservation', 'of', 'the', 'elitist', 'class', 'in', 'the', 'uk', 'with', 'the', 'algorithm', 'system', 'benefiting', 'those', 'in', 'private', 'schools', '#gavinwilliomson', '#examresults2020', '#ofqual', '#tory']	trust
718	1.29498E+18	2020-08-16T12:55:38.000Z		44	{'neg': 0.073, 'neu': 0.857, 'pos': 0.07, 'compound': -0.0258}	-0.0258	Neutral	['the', 'classist', 'system', 'has', 'failed', 'the', 'class', 'of', '2020.', 'the', 'tories', 'have', 'shown', 'that', 'they', 'only', 'care', 'about', 'the', 'preservation', 'of', 'the', 'elitist', 'class', 'in', 'the', 'uk', 'with', 'the', 'algorithm', 'system', 'benefiting', 'those', 'in', 'private', 'schools', '#gavinwilliomson', '#examresults2020', '#ofqual', '#tory', 'https://t.co/6oveiqty…	trust
719	1.29498E+18	2020-08-16T12:55:28.000Z		46	{'neg': 0.0, 'neu': 0.974, 'pos': 0.026, 'compound': 0.0323}	0.0323	Neutral	['this', 'is', 'probably', 'the', 'most', 'extreme', 'example', 'out', 'there.', 'twin', 'brothers,', 'attending', 'the', 'same', 'school,', 'studying', 'the', 'same', 'subjects', 'and', 'both', 'getting', 'aaa', 'predicted', 'grades.', 'one', 'gets', 'aab', 'the', 'other', 'ccc', 'using', 'the', 'algorithm.', 'we', 'still', 'have', 'silence', 'from', 'on', 'this', 'matter.', 'https://t.co/rzjnwd…	trust
720	1.29498E+18	2020-08-16T12:54:47.000Z		44	{'neg': 0.073, 'neu': 0.857, 'pos': 0.07, 'compound': -0.0258}	-0.0258	Neutral	['the', 'classist', 'system', 'has', 'failed', 'the', 'class', 'of', '2020.', 'the', 'tories', 'have', 'shown', 'that', 'they', 'only', 'care', 'about', 'the', 'preservation', 'of', 'the', 'elitist', 'class', 'in', 'the', 'uk', 'with', 'the', 'algorithm', 'system', 'benefiting', 'those', 'in', 'private', 'schools', '#gavinwilliomson', '#examresults2020', '#ofqual', '#tory', 'https://t.co/qblc5pbd…	trust
721	1.29498E+18	2020-08-16T12:54:30.000Z		48	{'neg': 0.136, 'neu': 0.864, 'pos': 0.0, 'compound': -0.7639}	-0.7639	Negative	['https://t.co/kaeei6zaev', 'if', "they've", 'changed', 'the', 'guidance', 'and', 'see', 'the', 'error', 'in', 'their', 'ways', 'for', 'a', 'level,', 'why', 'not', 'learn', 'from', 'it', 'now', 'and', 'act', 'asap', 'for', 'gcse.', 'do', 'not', 'let', 'a', 'generation', 'go', 'through', 'this!', 'give', 'them', 'the', 'teacher', 'predictions', 'we', 'agonised', 'over!', '#edutwitter']	positive
722	1.29498E+18	2020-08-16T12:54:18.000Z		43	{'neg': 0.106, 'neu': 0.803, 'pos': 0.091, 'compound': 0.0865}	0.0865	Positive	['i', 'was', 'looking', 'into', 'the', 'a-level', 'algorithm', 'and', 'i', 'must', 'say', 'it', 'is', 'quite', 'absurd.', 'so', 'if', 'your', 'mocks', 'and', 'predicated', 'grades', 'were', 'a�s.', 'you�d', 'end', 'up', 'getting', 'a', 'c.', 'my', 'heart', 'goes', 'out', 'to', 'all', 'those', 'who', 'are', 'affected.']	negative
723	1.29498E+18	2020-08-16T12:52:53.000Z		48	{'neg': 0.071, 'neu': 0.86, 'pos': 0.069, 'compound': -0.0258}	-0.0258	Neutral	['the', 'classist', 'system', 'has', 'failed', 'the', 'class', 'of', '2020.', 'the', 'tories', 'have', 'shown', 'that', 'they', 'only', 'care', 'about', 'the', 'preservation', 'of', 'the', 'elitist', 'class', 'in', 'the', 'uk', 'with', 'the', 'algorithm', 'system', 'benefiting', 'those', 'in', 'private', 'schools', '#gavinwilliomson', '#examresults2020', '#ofqual', '#tory', 'https://t.co/wus8ewlp…	trust
724	1.29498E+18	2020-08-16T12:52:51.000Z		21	{'neg': 0.0, 'neu': 1.0, 'pos': 0.0, 'compound': 0.0}	0	Neutral	['any', 'algorithm', 'they', 'now', 'come', 'up', 'with', 'will', 'now', 'be', 'tainted-', 'give', 'the', 'kids', 'a', 'break', 'and', 'go', 'with', 'teachers', 'grades.']	surprise
725	1.29498E+18	2020-08-16T12:52:17.000Z		44	{'neg': 0.073, 'neu': 0.857, 'pos': 0.07, 'compound': -0.0258}	-0.0258	Neutral	['the', 'classist', 'system', 'has', 'failed', 'the', 'class', 'of', '2020.', 'the', 'tories', 'have', 'shown', 'that', 'they', 'only', 'care', 'about', 'the', 'preservation', 'of', 'the', 'elitist', 'class', 'in', 'the', 'uk', 'with', 'the', 'algorithm', 'system', 'benefiting', 'those', 'in', 'private', 'schools', '#gavinwilliomson', '#examresults2020', '#ofqual', '#tory', 'https://t.co/df3t5muw…	trust
726	1.29498E+18	2020-08-16T12:51:38.000Z		44	{'neg': 0.073, 'neu': 0.857, 'pos': 0.07, 'compound': -0.0258}	-0.0258	Neutral	['the', 'classist', 'system', 'has', 'failed', 'the', 'class', 'of', '2020.', 'the', 'tories', 'have', 'shown', 'that', 'they', 'only', 'care', 'about', 'the', 'preservation', 'of', 'the', 'elitist', 'class', 'in', 'the', 'uk', 'with', 'the', 'algorithm', 'system', 'benefiting', 'those', 'in', 'private', 'schools', '#gavinwilliomson', '#examresults2020', '#ofqual', '#tory', 'https://t.co/nhezeyil…	trust
727	1.29498E+18	2020-08-16T12:50:49.000Z		44	{'neg': 0.073, 'neu': 0.857, 'pos': 0.07, 'compound': -0.0258}	-0.0258	Neutral	['the', 'classist', 'system', 'has', 'failed', 'the', 'class', 'of', '2020.', 'the', 'tories', 'have', 'shown', 'that', 'they', 'only', 'care', 'about', 'the', 'preservation', 'of', 'the', 'elitist', 'class', 'in', 'the', 'uk', 'with', 'the', 'algorithm', 'system', 'benefiting', 'those', 'in', 'private', 'schools', '#gavinwilliomson', '#examresults2020', '#ofqual', '#tory', 'https://t.co/dfgfgffa…	trust
728	1.29498E+18	2020-08-16T12:50:32.000Z		30	{'neg': 0.088, 'neu': 0.781, 'pos': 0.131, 'compound': 0.1007}	0.1007	Positive	['it', 'wouldn�t', 'surprise', 'me', 'if', 'i', 'was', 'told', 'that', 'wrote', 'the', 'a-level', 'algorithm!', '-', 'time', 'to', 'admit', 'it�s', 'churned', 'out', 'erroneous', 'results', 'and', 'to', 'use', 'centre', 'assessed', 'grades?']	fear
729	1.29498E+18	2020-08-16T12:49:11.000Z		47	{'neg': 0.069, 'neu': 0.73, 'pos': 0.202, 'compound': 0.8065}	0.8065	Positive	['dear', 'ofqual', 'no', 'matter', 'what', 'algorithm', 'you', 'came', 'up', 'to', 'moderate', 'the', 'grades', 'people', 'were', 'going', 'to', 'lose.', 'if', 'you', 'really', 'want', 'to', 'trust', 'teachers', 'who', 'have', 'spent', 'years', 'knowing', 'their', 'pupils', 'then', 'you', 'should', 'trust', 'their', 'judgement.', 'give', 'the', 'students', 'their', 'centre', 'assessed', 'grades..…	positive
730	1.29498E+18	2020-08-16T12:47:44.000Z		12	{'neg': 0.0, 'neu': 1.0, 'pos': 0.0, 'compound': 0.0}	0	Neutral	['ofqual', 'when', 'they', 'made', 'the', 'algorithm:', '#alevels2020', '#gcse2020', 'https://t.co/toyovenxbu']	No emotion
731	1.29498E+18	2020-08-16T12:47:15.000Z		52	{'neg': 0.09, 'neu': 0.728, 'pos': 0.183, 'compound': 0.6406}	0.6406	Positive	['this', 'is', 'very', 'clear', 'evidence', 'that', 'the', 'a-level', 'algorithm', 'is', 'flawed.', 'i', 'graduated', 'from', 'and', 'would', 'like', 'to', 'see', 'the', 'university', 'step', 'up,', 'do', 'the', 'right', 'thing,', 'and', 'guarantee', 'both', 'these', 'bright', 'young', 'men', 'a', 'place.', 'this', 'government', "won't", 'fix', 'it.', 'please', 'show', 'some', 'leadership', 'warw…	positive
732	1.29498E+18	2020-08-16T12:46:41.000Z		15	{'neg': 0.236, 'neu': 0.764, 'pos': 0.0, 'compound': -0.4753}	-0.4753	Negative	['a-level', 'students', 'protesting', 'against', 'algorithm', 'grades', 'at', 'parliament', 'square!', '#alevelprotests', 'https://t.co/ddyxaurgx7']	trust
733	1.29498E+18	2020-08-16T12:46:37.000Z		47	{'neg': 0.115, 'neu': 0.885, 'pos': 0.0, 'compound': -0.5859}	-0.5859	Negative	['hundreds', 'of', 'a-level', 'students', 'are', 'protesting', 'in', 'parliament', 'square', 'over', 'the', 'downgrading', 'of', 'results', 'this', 'year.', 'stanley', 'lewis,', 'one', 'of', 'the', 'protest', 'organisers,', 'said', 'he', '�couldn�t', 'stand', 'still', 'and', 'let', 'this', 'happen', 'without', 'doing', 'something�.', 'read', 'more:', 'https://t.co/cj13t43wd5', 'https://t.co/ljbam…	trust
734	1.29498E+18	2020-08-16T12:46:37.000Z		47	{'neg': 0.115, 'neu': 0.885, 'pos': 0.0, 'compound': -0.5859}	-0.5859	Negative	['hundreds', 'of', 'a-level', 'students', 'are', 'protesting', 'in', 'parliament', 'square', 'over', 'the', 'downgrading', 'of', 'results', 'this', 'year.', 'stanley', 'lewis,', 'one', 'of', 'the', 'protest', 'organisers,', 'said', 'he', '�couldn�t', 'stand', 'still', 'and', 'let', 'this', 'happen', 'without', 'doing', 'something�.', 'read', 'more:', 'https://t.co/cj13t43wd5', 'https://t.co/ljbam…	trust
735	1.29498E+18	2020-08-16T12:46:37.000Z		47	{'neg': 0.115, 'neu': 0.885, 'pos': 0.0, 'compound': -0.5859}	-0.5859	Negative	['hundreds', 'of', 'a-level', 'students', 'are', 'protesting', 'in', 'parliament', 'square', 'over', 'the', 'downgrading', 'of', 'results', 'this', 'year.', 'stanley', 'lewis,', 'one', 'of', 'the', 'protest', 'organisers,', 'said', 'he', '�couldn�t', 'stand', 'still', 'and', 'let', 'this', 'happen', 'without', 'doing', 'something�.', 'read', 'more:', 'https://t.co/cj13t43wd5', 'https://t.co/ljbam…	trust
736	1.29498E+18	2020-08-16T12:46:21.000Z		39	{'neg': 0.104, 'neu': 0.701, 'pos': 0.195, 'compound': 0.5817}	0.5817	Positive	['i', 'reckon', 'ofqual', 'are', 'doing', 'a', 'better', 'job', 'than', 'the', 'torys', 'still', 'and', "i'm", 'fairly', 'sure', 'ofqual', "didn't", 'create', 'the', 'algorithm?!!', 'bbc', 'news', '-', 'a-level', 'results:', "'huge", "mess'", 'as', 'exams', 'appeal', 'guidance', 'withdrawn', 'https://t.co/xb6y5mfn6o']	positive
737	1.29498E+18	2020-08-16T12:46:21.000Z		39	{'neg': 0.104, 'neu': 0.701, 'pos': 0.195, 'compound': 0.5817}	0.5817	Positive	['i', 'reckon', 'ofqual', 'are', 'doing', 'a', 'better', 'job', 'than', 'the', 'torys', 'still', 'and', "i'm", 'fairly', 'sure', 'ofqual', "didn't", 'create', 'the', 'algorithm?!!', 'bbc', 'news', '-', 'a-level', 'results:', "'huge", "mess'", 'as', 'exams', 'appeal', 'guidance', 'withdrawn', 'https://t.co/xb6y5mfn6o']	positive
738	1.29498E+18	2020-08-16T12:45:22.000Z		45	{'neg': 0.241, 'neu': 0.713, 'pos': 0.046, 'compound': -0.8718}	-0.8718	Negative	['this', 'is', 'very', 'real', 'and', 'very', 'painful.', 'it', 'is', 'about', 'gross', 'irresponsibility', 'and', 'a', 'stupid', 'quango', '(ofqual)', 'please', '#writerightaway', 'to', 'university', 'leaders', '(provost,', 'principal,', 'etc)and', 'urge', 'them', 'to', 'ignore', 'the', 'algorithm.', 'also', 'write', 'to', 'your', 'mp.', 'check', 'my', 'video', 'here:', 'https://t.co/4g9btk1vky']	negative
739	1.29498E+18	2020-08-16T12:44:32.000Z		45	{'neg': 0.184, 'neu': 0.754, 'pos': 0.062, 'compound': -0.5927}	-0.5927	Negative	['absolutely.', 'ofqual', 'is', 'a', 'failure', 'and', 'a', 'waste', 'of', 'money.', 'you', 'are', 'right', 'to', 'protest', 'but', 'please', 'also', '#writerightaway', 'to', 'university', 'leaders', '(provost,', 'principal,', 'etc)and', 'urge', 'them', 'to', 'ignore', 'the', 'algorithm.', 'also', 'write', 'to', 'your', 'mp.', 'check', 'my', 'video', 'here:', 'https://t.co/4g9btk1vky']	positive
740	1.29498E+18	2020-08-16T12:43:06.000Z		22	{'neg': 0.072, 'neu': 0.928, 'pos': 0.0, 'compound': -0.2869}	-0.2869	Negative	['team', 'member', 'milo', 'discusses', 'how', 'the', 'controversial', '#alevel', '#algorithm', 'works', 'on', '.', 'with', '.??', '#ai', '#machinelearning', '#uk', '#education', '#gcses2020', '.', '.', '.', '.', '.', '.', '.', 'https://t.co/gvftvkrf36', 'via', '.']	anger
741	1.29498E+18	2020-08-16T12:42:54.000Z		39	{'neg': 0.143, 'neu': 0.696, 'pos': 0.161, 'compound': -0.0498}	-0.0498	Neutral	['yes,', 'a-levels', 'results', 'determined', 'through', 'algorithm', 'are', 'a', 'huge', 'mess.', 'however,', "it's", 'imperative', 'to', 'radically', 'rethink', 'the', 'education', 'system.', 'that', 'we', 'have', 'a', 'system', 'of', 'pupil', 'assessment,', 'and', 'therefore', 'university', 'eligibility,', 'through', 'standardised', 'testing', 'is', 'utterly', 'bullshit.']	trust
742	1.29498E+18	2020-08-16T12:41:57.000Z		42	{'neg': 0.174, 'neu': 0.774, 'pos': 0.052, 'compound': -0.6542}	-0.6542	Negative	['the', 'ofqual', 'review', 'is', 'limited.', 'the', 'power', 'to', 'change', 'this', 'lies', 'now', 'with', 'universities-', 'please', '#writerightaway', 'to', 'university', 'leaders', '(provost,', 'principal,', 'etc)and', 'urge', 'them', 'to', 'ignore', 'the', 'algorithm.', 'also', 'write', 'to', 'your', 'mp.', 'check', 'my', 'video', 'here:', 'https://t.co/4g9btk1vky']	positive
743	1.29498E+18	2020-08-16T12:41:57.000Z		54	{'neg': 0.058, 'neu': 0.821, 'pos': 0.122, 'compound': 0.5661}	0.5661	Positive	['the', 'classist', 'system', 'has', 'failed', 'the', 'a-level', 'class', '2020.', 'the', 'tories', 'have', 'shown', 'time', 'and', 'time', 'again', 'that', 'they', 'only', 'care', 'about', 'the', 'preservation', 'of', 'the', 'elitist', 'class', 'in', 'the', 'uk', 'with', 'the', 'algorithm', 'system', 'benefiting', 'those', 'in', 'private', 'schools', 'and', 'richer', 'areas.', 'the', 'class', 'o…	trust
744	1.29498E+18	2020-08-16T12:40:54.000Z		45	{'neg': 0.0, 'neu': 0.838, 'pos': 0.162, 'compound': 0.836}	0.836	Positive	['ofqual', 'back', 'tested', 'the', 'algorithm', 'against', 'know', '2019', 'marks.', 'at', 'best,', 'it', 'got', '60%', 'of', 'grades', 'correct.', 'many', 'subject', 'it', 'was', 'less', 'than', '50%.', 'and', 'that', 'was', 'assuming', 'that', 'every', 'single', 'school', 'got', "it's", 'rank', 'ordering', 'perfect.', 'so', 'they', 'knew', 'it', "didn't", 'work.']	trust
745	1.29498E+18	2020-08-16T12:40:44.000Z		54	{'neg': 0.058, 'neu': 0.821, 'pos': 0.122, 'compound': 0.5661}	0.5661	Positive	['the', 'classist', 'system', 'has', 'failed', 'the', 'a-level', 'class', '2020.', 'the', 'tories', 'have', 'shown', 'time', 'and', 'time', 'again', 'that', 'they', 'only', 'care', 'about', 'the', 'preservation', 'of', 'the', 'elitist', 'class', 'in', 'the', 'uk', 'with', 'the', 'algorithm', 'system', 'benefiting', 'those', 'in', 'private', 'schools', 'and', 'richer', 'areas.', 'the', 'class', 'o…	trust
746	1.29498E+18	2020-08-16T12:40:24.000Z		48	{'neg': 0.065, 'neu': 0.806, 'pos': 0.13, 'compound': 0.5106}	0.5106	Positive	['the', 'classist', 'system', 'has', 'failed', 'the', 'a-level', 'class', '2020.', 'the', 'tories', 'have', 'shown', 'time', 'and', 'time', 'again', 'that', 'they', 'only', 'care', 'about', 'the', 'preservation', 'of', 'the', 'elitist', 'class', 'in', 'the', 'uk', 'with', 'the', 'algorithm', 'system', 'benefiting', 'those', 'in', 'private', 'schools', 'and', 'richer', 'areas.', 'https://t.co/7rjd…	trust
747	1.29498E+18	2020-08-16T12:39:38.000Z		46	{'neg': 0.086, 'neu': 0.8, 'pos': 0.114, 'compound': 0.3182}	0.3182	Positive	['feels', 'like', 'you', 'are', 'trying', 'to', 'distract', 'from:', '60,000', 'covid', 'deaths', 'shambolic', 'a-level', 'algorithm', 'massive', 'brexit', 'lorry', 'park', 'in', 'kent', 'dominic', 'cummings', 'breaking', 'lockdown', 'rules', 'awarding', 'multi-million', 'pound', 'ppe', 'contracts', 'to', 'tory', 'donors', 'for', 'ppe', 'that', 'doesn�t', 'work', 'have', 'i', 'forgotten', 'anythi…	negative
748	1.29498E+18	2020-08-16T12:39:17.000Z		37	{'neg': 0.154, 'neu': 0.846, 'pos': 0.0, 'compound': -0.7351}	-0.7351	Negative	['former', 'tory', 'education', 'secretary', 'lord', 'baker', 'urging', 'to', '�instruct', 'not', 'to', 'release', 'the', 'gcses', 'results', 'this', 'thursday', 'as', 'their', 'algorithm', 'is', 'flawed.', 'the', 'a-level', 'results', 'have', 'produced', 'hundreds', 'of', 'thousands', 'of', 'unfair', 'and', 'barely', 'explicable', 'downgrades.�']	negative
749	1.29498E+18	2020-08-16T12:39:17.000Z		37	{'neg': 0.154, 'neu': 0.846, 'pos': 0.0, 'compound': -0.7351}	-0.7351	Negative	['former', 'tory', 'education', 'secretary', 'lord', 'baker', 'urging', 'to', '�instruct', 'not', 'to', 'release', 'the', 'gcses', 'results', 'this', 'thursday', 'as', 'their', 'algorithm', 'is', 'flawed.', 'the', 'a-level', 'results', 'have', 'produced', 'hundreds', 'of', 'thousands', 'of', 'unfair', 'and', 'barely', 'explicable', 'downgrades.�']	negative
750	1.29498E+18	2020-08-16T12:39:17.000Z		58	{'neg': 0.057, 'neu': 0.824, 'pos': 0.119, 'compound': 0.5661}	0.5661	Positive	['the', 'classist', 'system', 'has', 'failed', 'the', 'a-level', 'class', '2020.', 'the', 'tories', 'have', 'shown', 'time', 'and', 'time', 'again', 'that', 'they', 'only', 'care', 'about', 'the', 'preservation', 'of', 'the', 'elitist', 'class', 'in', 'the', 'uk', 'with', 'the', 'algorithm', 'system', 'benefiting', 'those', 'in', 'private', 'schools', 'and', 'richer', 'areas.', 'the', 'class', 'o…	trust
751	1.29498E+18	2020-08-16T12:38:59.000Z		54	{'neg': 0.058, 'neu': 0.821, 'pos': 0.122, 'compound': 0.5661}	0.5661	Positive	['the', 'classist', 'system', 'has', 'failed', 'the', 'a-level', 'class', '2020.', 'the', 'tories', 'have', 'shown', 'time', 'and', 'time', 'again', 'that', 'they', 'only', 'care', 'about', 'the', 'preservation', 'of', 'the', 'elitist', 'class', 'in', 'the', 'uk', 'with', 'the', 'algorithm', 'system', 'benefiting', 'those', 'in', 'private', 'schools', 'and', 'richer', 'areas.', 'the', 'class', 'o…	trust
752	1.29498E+18	2020-08-16T12:38:43.000Z		48	{'neg': 0.048, 'neu': 0.811, 'pos': 0.141, 'compound': 0.6051}	0.6051	Positive	['private', 'schooling', 'gives', 'a', 'child', 'an', 'advantage', 'not', 'based', 'on', 'intelligence.', 'if', 'that', 'is', 'not', 'reflected', 'in', 'the', 'grades', 'they', 'get', 'and', 'the', 'university', 'places', 'that', 'follow,', 'what�s', 'the', 'point?', 'so', 'this', 'advantage', 'had', 'to', 'be', 'reflected', 'in', 'the', 'algorithm', 'in', 'order', 'to', 'preserve', 'their', 'pri…	positive
753	1.29498E+18	2020-08-16T12:38:36.000Z		13	{'neg': 0.184, 'neu': 0.816, 'pos': 0.0, 'compound': -0.2023}	-0.2023	Negative	['a-levels:', 'how', 'controversial', 'algorithm', 'behind', 'moderation', 'row', 'works', 'https://t.co/e7tbtnyvff']	anger
754	1.29498E+18	2020-08-16T12:38:36.000Z		13	{'neg': 0.184, 'neu': 0.816, 'pos': 0.0, 'compound': -0.2023}	-0.2023	Negative	['a-levels:', 'how', 'controversial', 'algorithm', 'behind', 'moderation', 'row', 'works', 'https://t.co/e7tbtnyvff']	anger
755	1.29498E+18	2020-08-16T12:38:34.000Z		49	{'neg': 0.213, 'neu': 0.745, 'pos': 0.042, 'compound': -0.8554}	-0.8554	Negative	['i', 'am', 'so', 'sorry', 'to', 'hear', 'your', 'news.', 'much', 'can', 'happen', 'between', 'the', 'mock', 'and', 'the', 'real', 'exam', '&amp;', 'i', 'think', 'many', 'goo', 'teachers', 'factored', 'that', 'into', 'their', 'prediction.', 'ofqual', 'has', 'failed', 'absolutely.', 'the', 'algorithm', 'failed', 'in', 'scotland', '&amp;', 'here.', 'please', 'write', 'to', 'university', 'leaders!',…	anticipation
756	1.29498E+18	2020-08-16T12:37:13.000Z		40	{'neg': 0.082, 'neu': 0.918, 'pos': 0.0, 'compound': -0.5106}	-0.5106	Negative	["can't", 'wait', 'to', 'hear', 'why', 'deserved', 'his', 'place', 'given', 'his', 'sub-par', 'a', 'levels.', "can't", 'be', 'his', 'entrance', 'exam', 'because', 'the', 'kids', 'rejected', 'by', 'his', '#algorithm', 'have', 'already', 'passed', 'theirs..', 'is', 'it', 'because', 'he', 'went', 'to', '?', '#examshambles', '#honourtheoffer']	negative
757	1.29498E+18	2020-08-16T12:37:13.000Z		40	{'neg': 0.082, 'neu': 0.918, 'pos': 0.0, 'compound': -0.5106}	-0.5106	Negative	["can't", 'wait', 'to', 'hear', 'why', 'deserved', 'his', 'place', 'given', 'his', 'sub-par', 'a', 'levels.', "can't", 'be', 'his', 'entrance', 'exam', 'because', 'the', 'kids', 'rejected', 'by', 'his', '#algorithm', 'have', 'already', 'passed', 'theirs..', 'is', 'it', 'because', 'he', 'went', 'to', '?', '#examshambles', '#honourtheoffer']	negative
758	1.29498E+18	2020-08-16T12:37:06.000Z		43	{'neg': 0.237, 'neu': 0.627, 'pos': 0.136, 'compound': -0.1164}	-0.1164	Negative	['algorithm', 'design', 'is', 'difficult', 'and', 'bias', 'issues', 'can', 'be', 'hard', 'to', 'avoid', '-', 'but', 'problems', 'with', 'the', 'ofqual', 'algorithm', 'were', 'known', 'in', 'advance,', 'and', 'help', 'was', 'offered', 'by', 'royal', 'statistical', 'society', 'and', 'not', 'accepted.', "there's", 'no', 'excuse.', 'must', 'do', 'better', '(6', '&amp;', 'end.)']	fear
759	1.29498E+18	2020-08-16T12:36:57.000Z		47	{'neg': 0.147, 'neu': 0.79, 'pos': 0.063, 'compound': -0.4497}	-0.4497	Negative	['statistics', 'used', 'to', 'defend', 'an', 'absurdity.ofqual', 'has', 'failed.', 'you', 'are', 'right', 'to', 'be', 'aggrieved', '&amp;', 'right', 'to', 'protest', 'but', 'please', '#writerightaway', 'to', 'university', 'leaders(provost,', 'principal,', 'etc)&amp;', 'urge', 'them', 'to', 'ignore', 'the', 'algorithm.', 'also,', 'write', 'to', 'your', 'mp.', 'check', 'my', 'video:', 'https://t.co…	positive
760	1.29498E+18	2020-08-16T12:36:55.000Z		47	{'neg': 0.203, 'neu': 0.705, 'pos': 0.092, 'compound': -0.7465}	-0.7465	Negative	['meltdown', 'at', 'ofqual.', "they've", 'suddenly', 'removed', 'their', 'dodgy', 'guidance', 'on', 'appeals', 'using', 'unregulated', 'mock', 'exam', 'results.', 'even', 'dodgier', 'than', 'the', 'algorithm.', 'what', 'a', 'total', 'mess!', 'how', 'can', 'an', 'exam', 'body', 'be', 'so', 'witless?', 'how', 'can', 'a', 'government', 'be', 'so,', 'well', 'stupid', 'basically?', 'scotland', 'i', 'r…	negative
761	1.29498E+18	2020-08-16T12:36:38.000Z		45	{'neg': 0.035, 'neu': 0.856, 'pos': 0.11, 'compound': 0.5709}	0.5709	Positive	['interesting', 'suggestion', 'from', 'mary', 'bousted', 'that', 'ofqual', 'were', 'leant', 'on', 'by', 'someone', 'senior', 'in', 'the', 'govt', 'obsessed', 'with', 'grade', 'inflation', '(&amp;', 'the', 'blob),', 'to', 'withdraw', 'their', 'appeal', 'process,', 'which', 'placed', 'more', 'value', 'on', 'teacher', 'assessments', 'than', 'the', 'algorithm.', 'who', 'could', 'she', 'be', 'thinking…	negative
762	1.29498E+18	2020-08-16T12:36:12.000Z		20	{'neg': 0.104, 'neu': 0.896, 'pos': 0.0, 'compound': -0.296}	-0.296	Negative	['...', 'no', 'one', 'should', 'have', 'had', 'their', 'grades', 'at', 'a-level', 'or', 'as', 'is', 'likely', 'at', 'gcse', 'downgraded', 'by', 'an', 'algorithm']	No emotion
763	1.29498E+18	2020-08-16T12:35:51.000Z		54	{'neg': 0.058, 'neu': 0.821, 'pos': 0.122, 'compound': 0.5661}	0.5661	Positive	['the', 'classist', 'system', 'has', 'failed', 'the', 'a-level', 'class', '2020.', 'the', 'tories', 'have', 'shown', 'time', 'and', 'time', 'again', 'that', 'they', 'only', 'care', 'about', 'the', 'preservation', 'of', 'the', 'elitist', 'class', 'in', 'the', 'uk', 'with', 'the', 'algorithm', 'system', 'benefiting', 'those', 'in', 'private', 'schools', 'and', 'richer', 'areas.', 'the', 'class', 'o…	trust
764	1.29498E+18	2020-08-16T12:35:47.000Z		46	{'neg': 0.056, 'neu': 0.852, 'pos': 0.092, 'compound': 0.1511}	0.1511	Positive	['you', 'must', 'take', 'legal', 'action,', 'raise', 'awareness', '&amp;', 'appeal', 'to', 'the', 'universities.the', 'ofqual', 'appeal', 'system', 'is', 'bust!', 'please', '#writerightaway', 'to', 'university', 'leaders', '(provost,', 'principal', 'etc)&amp;', 'urge', 'them', 'to', 'ignore', 'the', 'algorithm.', 'also', 'write', 'to', 'your', 'mp.', 'check', 'my', 'video', 'here:', 'https://t.co…	positive
765	1.29498E+18	2020-08-16T12:35:39.000Z		50	{'neg': 0.059, 'neu': 0.818, 'pos': 0.124, 'compound': 0.5661}	0.5661	Positive	['the', 'classist', 'system', 'has', 'failed', 'the', 'a-level', 'class', '2020.', 'the', 'tories', 'have', 'shown', 'time', 'and', 'time', 'again', 'that', 'they', 'only', 'care', 'about', 'the', 'preservation', 'of', 'the', 'elitist', 'class', 'in', 'the', 'uk', 'with', 'the', 'algorithm', 'system', 'benefiting', 'those', 'in', 'private', 'schools', 'and', 'richer', 'areas.', 'the', 'class', 'o…	trust
766	1.29498E+18	2020-08-16T12:34:11.000Z		35	{'neg': 0.0, 'neu': 0.725, 'pos': 0.275, 'compound': 0.875}	0.875	Positive	['good', 'job', 'there', "aren't", 'any', 'university', 'research', 'groups', 'with', 'an', 'interest', 'in', 'stats,', 'inference', 'and/or', 'educational', 'policy', 'who', 'might', 'be', 'interested', 'in', 'giving', 'the', 'ofqual', 'algorithm', 'a', 'proper', 'academic', 'kicking.', '...or', 'are', 'there?']	positive
767	1.29498E+18	2020-08-16T12:33:50.000Z		28	{'neg': 0.277, 'neu': 0.723, 'pos': 0.0, 'compound': -0.8016}	-0.8016	Negative	['the', 'algorithm', 'method', 'assesses', "schools'", 'performances,', 'not', 'individual', "students'", 'effort', 'and', 'hard', 'work.', 'grossly', 'unfair', 'and', 'ofqual', 'just', 'seems', 'to', 'be', 'tying', 'itself', 'in', 'knots.', 'such', 'a', 'mess!']	negative
768	1.29498E+18	2020-08-16T12:33:46.000Z		39	{'neg': 0.225, 'neu': 0.775, 'pos': 0.0, 'compound': -0.7902}	-0.7902	Negative	['on', 'the', 'unfair', 'algorithm', 'preventing', 'students', 'from', 'accessing', 'the', 'education', 'they�ve', 'worked', 'hard', 'for,', 'in', 'an', 'already', 'elitist', 'system,', 'being', 'made', 'even', 'more', 'unfair;', 'downgrading', 'workingclass', 'students', 'and', 'vice', 'versa', '#alevels2020', '#gcses2020', '#alevelresults2020', '#ofqual', 'https://t.co/srzlj29rkm']	negative
769	1.29498E+18	2020-08-16T12:33:34.000Z		54	{'neg': 0.058, 'neu': 0.821, 'pos': 0.122, 'compound': 0.5661}	0.5661	Positive	['the', 'classist', 'system', 'has', 'failed', 'the', 'a-level', 'class', '2020.', 'the', 'tories', 'have', 'shown', 'time', 'and', 'time', 'again', 'that', 'they', 'only', 'care', 'about', 'the', 'preservation', 'of', 'the', 'elitist', 'class', 'in', 'the', 'uk', 'with', 'the', 'algorithm', 'system', 'benefiting', 'those', 'in', 'private', 'schools', 'and', 'richer', 'areas.', 'the', 'class', 'o…	trust
770	1.29498E+18	2020-08-16T12:33:31.000Z		35	{'neg': 0.059, 'neu': 0.892, 'pos': 0.049, 'compound': -0.1027}	-0.1027	Negative	['it', 'is', 'important', 'in', 'these', 'unprecedented', 'times', 'to', 'show', 'accountability', 'and', 'transparency', 'and', 'publish', 'the', 'algorithm', 'used', 'to', 'predict', 'and', 'lower', 'so', 'many', 'results.', "where's", 'the', 'code?', '.', '#alevels2020', '#alevels', '#wheresthecode', '#transparency', '#education', '#younglivesmatter', '#gcse']	trust
771	1.29498E+18	2020-08-16T12:33:04.000Z		16	{'neg': 0.182, 'neu': 0.818, 'pos': 0.0, 'compound': -0.4795}	-0.4795	Negative	['97%', 'of', 'the', 'grades', 'are', 'being', 'graded', 'by', 'the', 'a', 'level', 'algorithm', 'i�m', 'so', 'stressed']	trust
772	1.29498E+18	2020-08-16T12:31:56.000Z		36	{'neg': 0.0, 'neu': 0.852, 'pos': 0.148, 'compound': 0.6749}	0.6749	Positive	['over', 'many', 'years', 'private', 'school', 'staff,', 'parents', '&amp;', 'pupils', 'tell', 'me', 'they', 'routinely', 'overstate', 'estimated', 'grades', 'on', 'uni', 'applications', '-', 'all', 'part', 'of', 'the', 'service.', 'accepted', 'by', 'unis!', 'but', 'algorithm', 'further', 'favours', 'them.', 'https://t.co/0c3nljwdhq']	trust
773	1.29498E+18	2020-08-16T12:31:40.000Z		39	{'neg': 0.147, 'neu': 0.853, 'pos': 0.0, 'compound': -0.7351}	-0.7351	Negative	['former', 'education', 'secretary', 'lord', 'baker', 'wants', 'the', 'government', 'to', 'instruct', 'ofqual', "'not", 'to', 'release', 'the', 'gcses', 'results', 'this', 'thursday', 'as', 'their', 'algorithm', 'is', 'flawed.', 'the', 'a-level', 'results', 'have', 'produced', 'hundreds', 'of', 'thousands', 'of', 'unfair', 'and', 'barely', 'explicable', "downgrades'"]	negative
774	1.29498E+18	2020-08-16T12:31:40.000Z		39	{'neg': 0.147, 'neu': 0.853, 'pos': 0.0, 'compound': -0.7351}	-0.7351	Negative	['former', 'education', 'secretary', 'lord', 'baker', 'wants', 'the', 'government', 'to', 'instruct', 'ofqual', "'not", 'to', 'release', 'the', 'gcses', 'results', 'this', 'thursday', 'as', 'their', 'algorithm', 'is', 'flawed.', 'the', 'a-level', 'results', 'have', 'produced', 'hundreds', 'of', 'thousands', 'of', 'unfair', 'and', 'barely', 'explicable', "downgrades'"]	negative
775	1.29498E+18	2020-08-16T12:31:35.000Z		42	{'neg': 0.0, 'neu': 0.889, 'pos': 0.111, 'compound': 0.5983}	0.5983	Positive	['if', 'one', 'of', 'your', 'children', 'had', 'been', 'sitting', 'a', 'levels', 'this', 'years', 'do', 'you', 'think', 'it', 'would', 'have', 'been', 'fair', 'if', 'they', 'had', 'been', 'downgraded', 'due', 'to', 'a', 'computer�s', 'algorithm?', 'please', 'think', 'this', 'through', 'as', 'a', 'parent', 'and', 'not', 'a', 'politician!']	positive
776	1.29497E+18	2020-08-16T12:31:08.000Z		57	{'neg': 0.127, 'neu': 0.873, 'pos': 0.0, 'compound': -0.6428}	-0.6428	Negative	["we're", 'in', 'a', 'pandemic', 'medical', 'staff', 'is', 'being', 'forced', 'to', 'pay', 'for', 'parking', 'an', 'algorithm', 'is', 'being', 'used', 'for', 'a', 'levels', 'to', 'keep', 'poor', 'kids', 'out', 'of', 'elite', 'universities', 'prince', 'andrew', 'is', 'being', 'forced', 'to', 'answer', 'for', 'his', 'role', 'in', 'a', 'pedo', 'ring', 'but', '#', 'of', 'bathrooms', 'in', 'sussex', '…	fear
777	1.29497E+18	2020-08-16T12:31:00.000Z		43	{'neg': 0.173, 'neu': 0.746, 'pos': 0.081, 'compound': -0.7041}	-0.7041	Negative	['ofqual', 'have', 'baked', 'the', 'attainment', 'gap', 'into', 'their', 'appalling', 'algorithm', 'by', 'comparing', '??', 'and', '??', 'despite', 'there', 'being', 'no', 'exam', 'stress', 'and', 'panic', 'in', '2020.', '2019', "couldn't", 'have', 'been', 'more', 'different', 'than', '2020.', 'scottish', 'students', 'mopping', 'up', 'surplus', 'places', 'lost', 'by', 'english', 'students', '#lev…	negative
778	1.29497E+18	2020-08-16T12:28:03.000Z		43	{'neg': 0.241, 'neu': 0.716, 'pos': 0.043, 'compound': -0.8591}	-0.8591	Negative	['the', 'same', 'problem', 'applies', 'to', 'the', 'ofqual', 'exam', 'algorithm', '-', 'it', 'grades', 'individuals', 'based', 'on', 'how', 'other', 'people', 'in', 'their', 'school', 'previously', 'performed,', 'which', 'is', 'outside', 'their', 'control', 'and', 'takes', 'no', 'account', 'of', 'individual', 'ability', 'and', 'effort.', 'unfair', '&amp;', 'biased', 'against', 'disadvantaged', 'k…	negative
779	1.29497E+18	2020-08-16T12:26:43.000Z		45	{'neg': 0.14, 'neu': 0.771, 'pos': 0.089, 'compound': -0.3818}	-0.3818	Negative	['dinah', 'first', 'congrats', 'on', 'your', 'appointment.great', 'response', 'from', 'magdalene.', 'my', 'daughter', 'at', 'clsg', 'was', 'the', 'only', 'student', '4', 'a', 'levels', 'were', 'downgraded.', 'she', 'missed', 'her', 'place', 'at', 'edinburgh', 'and', 'manchester.', 'appeals', 'process', 'a', 'complete', 'farce', 'and', 'algorithm', 'had', 'no', 'flags', 'to', 'prevent.', 'nina', '…	fear
780	1.29497E+18	2020-08-16T12:26:28.000Z		37	{'neg': 0.053, 'neu': 0.947, 'pos': 0.0, 'compound': -0.2023}	-0.2023	Negative	['milo', 'from', 'team', '#obs', 'discusses', 'how', 'the', 'controversial', '#alevel', '#a-level', '#algorithm', '#works', 'on', '#lbc', '#radio', 'with', '#maajidnawaz', '#team', 'obs', 'will', 'be', '#hiking', 'over', '#500', 'miles', 'from', '#brighton', 'to', '#scotland', '#aberdeen', 'to', 'raise�', 'https://t.co/fjysly1mvg']	trust
781	1.29497E+18	2020-08-16T12:26:01.000Z		41	{'neg': 0.116, 'neu': 0.84, 'pos': 0.044, 'compound': -0.5267}	-0.5267	Negative	['and', 'we', 'know', 'which', 'school', 'leaders', 'will', 'be', 'most', 'impacted', '-', 'those', 'serving', 'disadvantaged', 'communities', 'where', 'the', 'algorithm', 'resulted', 'in', 'most', 'changes.', 'the', 'same', 'leaders', 'who', 'will', 'also', 'be', 'dealing', 'with', 'increased', 'aces,', 'trauma,', 'attendance', 'issues,', 'etc', 'etc', 'etc', '-', 'long', 'after', 'covid.']	anticipation
782	1.29497E+18	2020-08-16T12:26:00.000Z		33	{'neg': 0.0, 'neu': 0.883, 'pos': 0.117, 'compound': 0.5719}	0.5719	Positive	['if', 'equity', 'is', 'to', 'prevail', 'cambridge', 'colleges', 'need', 'to', 'up', 'their', 'game', '&amp;', 'honour', 'offers', 'as', 'oxford', 'did.', 'a-level', 'students', 'speak:', "'i", 'always', 'dreamed', 'of', 'going', 'to', "cambridge'", 'https://t.co/vtkgockqcj']	positive
783	1.29497E+18	2020-08-16T12:25:39.000Z		42	{'neg': 0.137, 'neu': 0.863, 'pos': 0.0, 'compound': -0.7351}	-0.7351	Negative	['breaking', 'former', 'education', 'secretary', 'lord', 'baker', '"i', 'urge', 'the', 'education', 'secretary', 'to', 'instruct', 'ofqual', 'not', 'to', 'release', 'the', 'gcses', 'results', 'this', 'thursday', 'as', 'their', 'algorithm', 'is', 'flawed.', 'the', 'a-level', 'results', 'have', 'produced', 'hundreds', 'of', 'thousands', 'of', 'unfair', 'and', 'barely', 'explicable', 'downgrades.�']	trust
784	1.29497E+18	2020-08-16T12:25:39.000Z		42	{'neg': 0.137, 'neu': 0.863, 'pos': 0.0, 'compound': -0.7351}	-0.7351	Negative	['breaking', 'former', 'education', 'secretary', 'lord', 'baker', '"i', 'urge', 'the', 'education', 'secretary', 'to', 'instruct', 'ofqual', 'not', 'to', 'release', 'the', 'gcses', 'results', 'this', 'thursday', 'as', 'their', 'algorithm', 'is', 'flawed.', 'the', 'a-level', 'results', 'have', 'produced', 'hundreds', 'of', 'thousands', 'of', 'unfair', 'and', 'barely', 'explicable', 'downgrades.�']	trust
785	1.29497E+18	2020-08-16T12:25:04.000Z		37	{'neg': 0.154, 'neu': 0.846, 'pos': 0.0, 'compound': -0.7351}	-0.7351	Negative	['well,well', '#ofqual', 'will', 'you', 'now', 'do', 'the', 'decent', 'thing', 'and', 'revisit', 'your', 'stupid', 'algorithm', 'for', 'exams.', 'the', 'stress', 'for', 'these', 'kids', 'and', 'the', 'ones', 'waiting', 'for', '#gcses2020', 'will', 'finish', 'this', 'year', 'off', '#yearfromhell', '#pandemic', '#covid19', '#examfiasco']	negative
786	1.29497E+18	2020-08-16T12:24:46.000Z		19	{'neg': 0.162, 'neu': 0.838, 'pos': 0.0, 'compound': -0.4019}	-0.4019	Negative	['a', 'fundamental', 'fault', 'line', 'in', 'allocating', 'grades', 'by', 'ofqual', 'highlighted', 'by', 'maths/further', 'maths', 'results', 'https://t.co/zo8wn1nxtp']	trust
787	1.29497E+18	2020-08-16T12:24:33.000Z		48	{'neg': 0.229, 'neu': 0.771, 'pos': 0.0, 'compound': -0.9371}	-0.9371	Negative	['i', 'have', 'an', 'son', 'who', 'sat', 'ib', 'rather', 'than', 'a', 'levels', 'but', 'still', 'disastrous', 'results', 'and', 'a', 'daughter', 'getting', 'gcse', 'results', 'this', 'week.', 'all', 'very', 'stressful.', 'by', 'using', 'this', 'algorithm', 'there', 'is', 'no', 'credibility.', 'using', 'cag�s', 'would', 'also', 'have', 'little', 'credibility', 'but', 'the', 'kids', 'would', 'have'…	positive
788	1.29497E+18	2020-08-16T12:22:59.000Z		30	{'neg': 0.258, 'neu': 0.65, 'pos': 0.091, 'compound': -0.6593}	-0.6593	Negative	['very', 'unfortunate', 'but', "we're", 'all', 'victims', 'of', 'the', 'algorithm', 'in', 'some', 'way.', 'just', 'take', 'brexit.', 'a-level', 'results:', "'huge", "mess'", 'as', 'exam', 'appeal', 'guidance', 'withdrawn', 'https://t.co/5qwdu5rsps']	negative
789	1.29497E+18	2020-08-16T12:22:13.000Z		13	{'neg': 0.0, 'neu': 1.0, 'pos': 0.0, 'compound': 0.0}	0	Neutral	['the', 'a-level', 'algorithm', 'meltdown', '�', 'cartoon', 'opinion', 'the', 'guardian', 'https://t.co/illldfs9li']	trust
790	1.29497E+18	2020-08-16T12:22:13.000Z		13	{'neg': 0.0, 'neu': 1.0, 'pos': 0.0, 'compound': 0.0}	0	Neutral	['the', 'a-level', 'algorithm', 'meltdown', '�', 'cartoon', 'opinion', 'the', 'guardian', 'https://t.co/illldfs9li']	trust
791	1.29497E+18	2020-08-16T12:21:52.000Z		5	{'neg': 0.0, 'neu': 1.0, 'pos': 0.0, 'compound': 0.0}	0	Neutral	['has', 'ofqual', 'published', 'its', 'algorithm?']	No emotion
792	1.29497E+18	2020-08-16T12:20:43.000Z		25	{'neg': 0.261, 'neu': 0.739, 'pos': 0.0, 'compound': -0.7757}	-0.7757	Negative	['there', 'is', 'no', 'perfect', 'solution.', 'i', 'do', 'think', 'that', 'using', 'mock', 'exam', 'results', 'though', 'would', 'give', 'a', 'fairer', 'and', 'more', 'accurate', 'grade', 'than', 'an', 'algorithm.']	positive
793	1.29497E+18	2020-08-16T12:20:28.000Z		19	{'neg': 0.152, 'neu': 0.73, 'pos': 0.118, 'compound': -0.1513}	-0.1513	Negative	['we', 'will', 'almost', 'certainly', 'see', 'a', 'repeat', 'of', 'the', 'many', 'problems', 'seen', 'with', 'a-levels', 'https://t.co/wlyd5rdz9u']	No emotion
794	1.29497E+18	2020-08-16T12:17:24.000Z		44	{'neg': 0.156, 'neu': 0.748, 'pos': 0.095, 'compound': -0.4003}	-0.4003	Negative	['okay,', "here's", 'a', 'rambling', 'thread', 'no-one', 'asked', 'for', 'and', 'no-one', 'needs,', 'on', 'the', 'a-level', 'algorithm', 'and', 'algorithms', 'in', 'general.', 'tl;dr', 'please', 'stop', 'deferring', 'to', '"algorithms"', 'as', 'if', 'they', 'were', 'an', 'ineffable', 'force', 'of', 'nature', 'and', "nobody's", 'fault', 'really!']	negative
795	1.29497E+18	2020-08-16T12:14:00.000Z		45	{'neg': 0.218, 'neu': 0.721, 'pos': 0.061, 'compound': -0.8074}	-0.8074	Negative	['sadly', 'it', 'was', 'my', 'own', 'school', 'who', 'in', 'anticipation', 'of', 'the', '�algorithm�', 'method,', 'demanded', 'that', 'teachers', 'downgraded', 'significant', 'numbers', 'of', 'students', 'for', 'their', 'cags.', 'i', 'refused', 'and', 'have', 'resigned.', 'some', 'slts', 'have', 'the', 'same', 'cynical', 'attitude', 'to', 'their', 'own', 'students', 'as', 'ofqual', 'and', 'the', …	negative
796	1.29497E+18	2020-08-16T12:13:59.000Z		58	{'neg': 0.032, 'neu': 0.765, 'pos': 0.203, 'compound': 0.891}	0.891	Positive	['so,', 'the', 'best', 'thing', 'to', 'do', 'is', 'give', 'the', 'kids', 'the', 'grades', 'they', 'are', 'capable', 'of,', 'as', 'there', 'is', 'no', 'way', 'to', 'decide', 'who', 'will', 'do', 'well', 'and', 'who', 'will', 'do', 'poorly', 'in', 'an', 'exam.', 'teachers', 'know', 'what', 'students', 'are', 'capable', 'of.', 'the', 'students', 'are', '18', '-', 'we', 'can', 'cope', 'with', 'fair',…	positive
797	1.29497E+18	2020-08-16T12:13:55.000Z		28	{'neg': 0.0, 'neu': 1.0, 'pos': 0.0, 'compound': 0.0}	0	Neutral	['so', 'why', 'did', 'ofqual', 'carry', 'on', 'with', 'this', 'algorithm,', 'when', 'their', 'own', 'report', 'shows', 'that', 'teacher', 'predictions,', 'were', 'by', 'far', 'more', 'accurate.', 'so', 'brexit', 'https://t.co/q8vholrtar']	trust
798	1.29497E+18	2020-08-16T12:12:32.000Z		33	{'neg': 0.181, 'neu': 0.819, 'pos': 0.0, 'compound': -0.7351}	-0.7351	Negative	['#alevelresults2020', '#usethecag', 'the', 'country', 'is', 'speaking', 'but', "you're", 'not', 'listening.', '9000', '+', 'signatures', 'on', 'oxbridge', 'alumni', 'letters,', 'this', 'petition,', 'protests,', 'the', 'algorithm', 'discredited.', 'ofqual', 'shambles.', 'act', 'now.', 'use', 'cag', 'https://t.co/zn34jwgyy1']	negative
799	1.29497E+18	2020-08-16T12:10:47.000Z		52	{'neg': 0.037, 'neu': 0.825, 'pos': 0.138, 'compound': 0.7684}	0.7684	Positive	['because', 'schools', 'are', 'a', 'collection', 'of', 'individuals,', 'not', 'robots', 'coming', 'off', 'a', 'production', 'line', 'all', 'programmed', 'to', 'behave', 'in', 'the', 'same', 'way.', 'e.g.', 'i', 'went', 'to', 'private', 'school,', 'i', 'did', 'badly', 'at', 'my', 'a-levels', 'but', 'according', 'to', 'the', 'algorithm', 'i', 'wd', 'have', 'done', 'well', 'b/c', 'of', 'the', 'schoo…	trust
800	1.29497E+18	2020-08-16T12:10:30.000Z		37	{'neg': 0.0, 'neu': 1.0, 'pos': 0.0, 'compound': 0.0}	0	Neutral	['why', 'outsource', 'ecommerce', 'photo', 'editing', 'services', 'to', 'us?', 'we', 'offer', 'affordable', 'prices', 'starting', 'from', '$0.20', 'usd', 'per', 'image.?https://t.co/pu3h9ouvix', '#sundaybrunch', '#alevelresults2020', '#elvispresley', '#ofqual', '#alevelprotests', '#selfcaresunday', '#bbcsml', '#examfiasco', '#nationalrumday', '#algorithm', 'https://t.co/ngjft9vzod']	positive
801	1.29497E+18	2020-08-16T12:08:36.000Z		37	{'neg': 0.123, 'neu': 0.72, 'pos': 0.157, 'compound': 0.3182}	0.3182	Positive	['wow', '-', 'this', 'looks', 'to', 'have', 'huge', 'implications', 'for', 'the', "government's", 'a-level', "'algorithm'", 'approach.', 'i', 'suspect', 'that', 'the', 'government', 'will', 'now', 'be', 'desperately', 'looking', 'at', 'their', 'approach', 'to', 'next', "week's", 'gcse', 'https://t.co/viigfax2gq']	fear
802	1.29497E+18	2020-08-16T12:08:01.000Z		42	{'neg': 0.0, 'neu': 0.769, 'pos': 0.231, 'compound': 0.836}	0.836	Positive	['i', 'appeciate', 'the', 'challenge', 'of', '"the', 'algorithm".', 'most', 'scientific', 'journals', 'publish', 'results', 'with', '(usually', '95%)', 'confidence', 'intervals.', 'why', 'not', 'publish', 'exam', 'grades', 'with', 'confidence', 'interval,', 'depending', 'on', 'certainty', 'within', 'algorithm', 'e.g.', 'grade', 'b', '(95%', 'ci', 'a-c)?', 'https://t.co/6byd0fmoys']	positive
803	1.29497E+18	2020-08-16T12:04:57.000Z		18	{'neg': 0.131, 'neu': 0.869, 'pos': 0.0, 'compound': -0.2755}	-0.2755	Negative	['a-level', 'by', 'algorithm', 'or', 'why', 'one', 'size', 'does', 'not', 'fit', 'all', '�', "headteachers'", 'roundtable', 'https://t.co/vlweyup9p2']	No emotion
804	1.29497E+18	2020-08-16T12:02:59.000Z		40	{'neg': 0.121, 'neu': 0.814, 'pos': 0.065, 'compound': -0.3382}	-0.3382	Negative	['imagine', 'working', 'hard', 'for', 'your', 'a', 'levels', 'and', 'then', 'you', 'hear', 'that', 'an', 'algorithm', 'system', 'has', 'been', 'set', 'up', 'to', 'predict', 'your', 'score.', 'uk', 'is', 'self', 'destructing', '!', 'is', 'this', 'the', 'tory', 'government', 'you', 'voted', 'for', 'lol', 'https://t.co/zruifwlu2b']	positive
805	1.29497E+18	2020-08-16T12:01:30.000Z		10	{'neg': 0.0, 'neu': 1.0, 'pos': 0.0, 'compound': 0.0}	0	Neutral	['the', 'a-level', 'algorithm', 'meltdown', '�', 'cartoon', 'https://t.co/6isin0soly']	negative
806	1.29497E+18	2020-08-16T12:01:30.000Z		10	{'neg': 0.0, 'neu': 1.0, 'pos': 0.0, 'compound': 0.0}	0	Neutral	['the', 'a-level', 'algorithm', 'meltdown', '�', 'cartoon', 'https://t.co/6isin0soly']	negative
807	1.29497E+18	2020-08-16T12:01:04.000Z		33	{'neg': 0.028, 'neu': 0.747, 'pos': 0.225, 'compound': 0.8232}	0.8232	Positive	['if', 'are', 'so', 'confident', 'that', 'their', 'algorithm', 'is', 'fair', 'and', 'unbiased,', 'the', 'solution', 'is', 'very', 'simple:', '#opensourcethealgorithm,', 'so', 'that', 'we', 'can', 'all', 'inspect,', 'analyse', 'and', 'run', 'the', 'code,', 'and', 'decide', 'for', 'ourselves.', '#ofqual']	positive
808	1.29497E+18	2020-08-16T12:01:02.000Z		34	{'neg': 0.065, 'neu': 0.935, 'pos': 0.0, 'compound': -0.25}	-0.25	Negative	['a-level', 'and', 'gcse', 'exams', 'were', 'cancelled', 'because', 'of', 'coronavirus,', 'and', 'pupils', 'have', 'instead', 'been', 'graded', 'by', 'a', 'government', 'algorithm,', 'which', 'checked', 'the', 'marks', 'submitted', 'by', 'their', 'teachers.', '#alevels', '#resultsday', 'https://t.co/lhlrgv1zue']	fear
809	1.29497E+18	2020-08-16T12:01:02.000Z		34	{'neg': 0.065, 'neu': 0.935, 'pos': 0.0, 'compound': -0.25}	-0.25	Negative	['a-level', 'and', 'gcse', 'exams', 'were', 'cancelled', 'because', 'of', 'coronavirus,', 'and', 'pupils', 'have', 'instead', 'been', 'graded', 'by', 'a', 'government', 'algorithm,', 'which', 'checked', 'the', 'marks', 'submitted', 'by', 'their', 'teachers.', '#alevels', '#resultsday', 'https://t.co/lhlrgv1zue']	fear
810	1.29497E+18	2020-08-16T11:59:46.000Z		28	{'neg': 0.0, 'neu': 0.936, 'pos': 0.064, 'compound': 0.128}	0.128	Positive	['is', 'the', 'a', 'level', 'algorithm', 'legal?', 'the', 'information', 'commissioner�s', 'office�s', 'advice', 'on', 'using', 'algorithms', 'for', 'decision', 'making', 'suggests', 'it', 'may', 'not', 'be', 'https://t.co/h7b05ttnnx']	trust
811	1.29497E+18	2020-08-16T11:59:23.000Z		35	{'neg': 0.13, 'neu': 0.819, 'pos': 0.051, 'compound': -0.4228}	-0.4228	Negative	['absolutely', 'appalling.', '97%', 'of', 'gcses', 'on', 'top', 'of', 'the', '40%', 'of', 'a', 'levels', 'downgraded.', 'it', 'is', 'however,', 'not', 'surprising', 'in', 'the', 'slightest,', 'coming', 'from', 'a', 'classist', 'institution.', '#alevels2020', '#examshambles', '#toryshambles', '#alevels', 'https://t.co/4ea8huwti7']	anticipation
812	1.29497E+18	2020-08-16T11:59:23.000Z		52	{'neg': 0.15, 'neu': 0.75, 'pos': 0.1, 'compound': -0.4588}	-0.4588	Negative	['i', 'have.', 'the', 'issue', 'is', 'a', 'lot', 'deeper', 'than', 'a', 'tweet.', 'there', 'is', 'grade', 'inflation.', 'ofqual', 'clearly', 'don�t', 'trust', 'the', 'teachers.', 'the', 'algorithm', 'is', 'wrong.', 'how', 'can', 'a', 'student', 'tracking', 'to', 'a', 'b', 'end', 'up', 'with', 'a', 'u.', 'it�s', 'a', 'shit', 'show', 'all', 'round', 'with', 'this', 'years', 'kids', 'being', 'victim…	negative
813	1.29497E+18	2020-08-16T11:59:19.000Z		51	{'neg': 0.024, 'neu': 0.829, 'pos': 0.147, 'compound': 0.7717}	0.7717	Positive	['i', 'have', 'to', 'admit', 'that', 'i', "didn't", 'respond', 'to', "ofqual's", 'consultation', 'about', 'how', 'they', 'would', 'award', 'grades', 'this', 'year.', 'so', 'it', 'may', 'be', 'on', 'me.', 'sorry.', 'having', 'said', 'that,', 'at', 'the', 'time', 'they', 'said', 'the', 'algorithm', 'would', 'be', 'used', 'to', 'adjust', 'the', 'teacher', 'awarded', 'grades,', 'not', 'completely', '…	positive
814	1.29497E+18	2020-08-16T11:58:38.000Z		24	{'neg': 0.164, 'neu': 0.464, 'pos': 0.372, 'compound': 0.824}	0.824	Positive	['supporting', 'the', 'privileged', 'in', 'society?', 'making', 'rich', 'people', 'richer?', 'exploiting', 'and', 'demonising', 'the', 'poor?', 'you', "don't", 'need', 'an', 'algorithm', 'to', 'check', 'it', 'either!']	trust
815	1.29497E+18	2020-08-16T11:58:15.000Z		44	{'neg': 0.081, 'neu': 0.867, 'pos': 0.052, 'compound': -0.3291}	-0.3291	Negative	['private', 'schools', 'are', 'overall', 'more', 'accurate', 'in', 'their', 'a-level', 'predictions', 'than', 'are', 'state', 'schools', 'and', 'probably', 'perform', 'more', 'consistently.', 'this', 'has', 'been', 'over-weighted', 'in', 'the', 'algorithm.', 'universities', 'giving', 'everyone', 'who', 'wants', 'it', 'their', 'first', 'choice', 'place', 'would', 'undo', 'some', 'of', 'this', 'dam…	positive
816	1.29497E+18	2020-08-16T11:57:23.000Z		14	{'neg': 0.0, 'neu': 1.0, 'pos': 0.0, 'compound': 0.0}	0	Neutral	['and', 'here�s', 'that', 'ofqual', 'algorithm', 'in', 'full...', '#exams2020', '#examshambles', 'https://t.co/mlquzheuco']	positive
817	1.29497E+18	2020-08-16T11:56:30.000Z		16	{'neg': 0.0, 'neu': 1.0, 'pos': 0.0, 'compound': 0.0}	0	Neutral	['a-level', 'by', 'algorithm', 'or', 'why', 'one', 'size', 'does', 'not', 'fit�all', 'https://t.co/zwttou8ewo']	No emotion
818	1.29497E+18	2020-08-16T11:56:18.000Z		7	{'neg': 0.0, 'neu': 1.0, 'pos': 0.0, 'compound': 0.0}	0	Neutral	['i', 'think', 'they', 'use', 'ofqual�s', 'algorithm', '??']	No emotion
819	1.29497E+18	2020-08-16T11:55:51.000Z		43	{'neg': 0.178, 'neu': 0.727, 'pos': 0.095, 'compound': -0.5859}	-0.5859	Negative	['a-level', 'students', 'officially', 'launch', 'high', 'court', 'fight', 'against', "tories'", 'exam', 'results', 'injustice', 'six', 'a-level', 'students', 'have', 'launched', 'a', 'bid', 'for', 'judicial', 'review', 'after', 'their', 'grades', 'plunged', 'due', 'to', 'a', 'controversial', 'algorithm,', 'shattering', 'their', 'hopes', 'for', 'the', 'future', 'https://t.co/rsqsdh2wmc']	anger
820	1.29497E+18	2020-08-16T11:54:44.000Z		46	{'neg': 0.216, 'neu': 0.59, 'pos': 0.195, 'compound': -0.0644}	-0.0644	Negative	['i', 'am', 'in', 'rage', 'over', 'the', 'a-levels', 'results', 'debacle', 'but', 'sadly', 'not', 'surprised.this', 'conservative', 'gvt', 'is', 'as', 'heartless', 'as', 'it', 'is', 'deeply', 'privileged', 'so', 'it', 'is', 'natural(to', 'them)that', 'this', 'algorithm', 'screws', 'over', 'kids', 'from', 'less', 'privileged', 'backgrounds.', 'follow', 'she', 'posts', 'useful', 'info']	negative
821	1.29497E+18	2020-08-16T11:54:25.000Z		11	{'neg': 0.0, 'neu': 1.0, 'pos': 0.0, 'compound': 0.0}	0	Neutral	['the', 'legality', 'is', 'being', 'explored', 'for', 'gdpr', '-', 'https://t.co/wslejtkpc2']	No emotion
822	1.29497E+18	2020-08-16T11:53:02.000Z		7	{'neg': 0.0, 'neu': 1.0, 'pos': 0.0, 'compound': 0.0}	0	Neutral	['?', 'political', 'cartoon', 'genius', '??', 'https://t.co/adj7yaavep']	positive
823	1.29496E+18	2020-08-16T11:50:00.000Z		16	{'neg': 0.412, 'neu': 0.588, 'pos': 0.0, 'compound': -0.743}	-0.743	Negative	['#britain�s', 'exams', 'chaos:', 'the', 'fiendish', 'algorithm', 'behind', 'shock', 'a-level', 'results', 'https://t.co/xrvog6lkeo']	fear
824	1.29496E+18	2020-08-16T11:49:37.000Z		33	{'neg': 0.0, 'neu': 1.0, 'pos': 0.0, 'compound': 0.0}	0	Neutral	['the', '#ofqual', 'moderation', '#algorithm', 'sh*tshow', 'provides', 'yet', 'another', 'bleak', 'example', 'of', 'how', 'social', 'inequalities', 'are', 'baked', 'deep', 'into', 'non-human', 'decision-making', 'processes.', 'check', 'out', 'for', 'info', 'on', 'equitable', '&amp;', 'accountable', '#ai']	trust
825	1.29496E+18	2020-08-16T11:46:50.000Z		14	{'neg': 0.0, 'neu': 1.0, 'pos': 0.0, 'compound': 0.0}	0	Neutral	['do', 'we', 'have', 'something', 'here', '?', '#gdpr', '#alevels', '#algorithm', '#ofqual', '#toryshambles', 'https://t.co/1lybpspaiz']	No emotion
826	1.29496E+18	2020-08-16T11:46:40.000Z		35	{'neg': 0.0, 'neu': 0.957, 'pos': 0.043, 'compound': 0.0772}	0.0772	Positive	['there�s', 'only', 'one', 'word', 'to', 'describe', 'it', '-', 'shambles.', 'but', 'as', 'i�m', 'a', 'poet,', 'i�ve', 'been', 'compelled', 'to', 'add', 'a', 'couple', 'more.', '#alevels', '#gcse', '#ofqual', '#williamsonresign', '#examfiasco', '#algorithm', '#shamblesgovt', 'https://t.co/6q6wzz9csm']	trust
827	1.29496E+18	2020-08-16T11:45:51.000Z		23	{'neg': 0.151, 'neu': 0.849, 'pos': 0.0, 'compound': -0.4939}	-0.4939	Negative	['hmm...', 'the', 'whole', 'a-level', 'algorithm', 'may', 'have', 'been', 'a', 'violation', 'of', 'gdpr', '(and', 'older', 'principles', 'in', 'uk', 'law...)', 'https://t.co/retjakn4ta']	sadness
828	1.29496E+18	2020-08-16T11:43:29.000Z		51	{'neg': 0.095, 'neu': 0.828, 'pos': 0.076, 'compound': -0.2649}	-0.2649	Negative	["it's", 'a', 'complete', 'joke.', 'this', 'girl', 'had', 'one', 'of', 'her', 'grades', 'downgraded', 'by', '5', 'grades', 'by', 'this', 'algorithm', 'and', 'now', 'she', 'has', 'missed', 'out', 'on', 'a', 'university', 'place.', 'williamson', 'you', 'and', 'your', 'government', 'should', 'be', 'ashamed.', 'ofqual', 'are', 'not', 'to', 'blame.', 'your', 'the', 'ones', '(government)', 'that', 'put…	negative
829	1.29496E+18	2020-08-16T11:43:05.000Z		47	{'neg': 0.219, 'neu': 0.663, 'pos': 0.118, 'compound': -0.6144}	-0.6144	Negative	['marks', 'no', 'lower', 'than', 'mock', 'grades.', 'triple', 'lock', 'secured.', 'nah', 'abolish', 'that.', 'elitist', 'algorithm', 'instead.', 'only', '�valid�', 'mocks', 'allowed', 'by', 'ofqual.', 'actually', 'retract', 'that', 'thought.', 'teacher', 'predictions?', 'mmm', 'nope.', 'pay', 'for', 'appeals.', 'don�t', 'pay', 'for', 'appeals.', 'ngl', 'i�m', 'confused', 'now....#alevel', 'https:…	trust
830	1.29496E+18	2020-08-16T11:42:59.000Z		47	{'neg': 0.153, 'neu': 0.676, 'pos': 0.172, 'compound': -0.0026}	-0.0026	Neutral	['hi', ':', '1/4', 'state', 'school', 'students', 'were', 'downgraded', 'by', 'the', 'algorithm', 'versus', '1/10', 'private', 'school', 'students.', 'we', 'believe', 'the', 'algorithm', 'used', 'to', 'decide', 'a-level', 'results', 'is', 'not', 'only', 'immoral,', 'but', 'illegal,', 'and', "we're", 'fighting', 'back.', 'join', 'the', 'data', 'justice', 'league:', 'https://t.co/opmhbm364o']	anger
831	1.29496E+18	2020-08-16T11:42:31.000Z		46	{'neg': 0.065, 'neu': 0.86, 'pos': 0.075, 'compound': 0.128}	0.128	Positive	['using', 'algorithm', 'to', 'set', '97%', 'of', 'gcse', 'results,', 'and', 'the', 'a', 'levels', 'results', 'should', 'be', 'the', 'last', 'straw...', 'in', 'a', 'couple', 'of', 'decades', 'will', 'be', 'governed', 'by', 'posh', 'and', 'rich', 'incompetent', 'people', 'who', 'have', 'been', 'homeschooled', 'by', 'drunken', 'teachers', 'during', 'coronavirus', 'pandemic.', 'https://t.co/nmt1fvmmd…	negative
832	1.29496E+18	2020-08-16T11:41:49.000Z		48	{'neg': 0.153, 'neu': 0.676, 'pos': 0.172, 'compound': -0.0026}	-0.0026	Neutral	['hi', 'jemima.', '1/4', 'state', 'school', 'students', 'were', 'downgraded', 'by', 'the', 'algorithm', 'versus', '1/10', 'private', 'school', 'students.', 'we', 'believe', 'the', 'algorithm', 'used', 'to', 'decide', 'a-level', 'results', 'is', 'not', 'only', 'immoral,', 'but', 'illegal,', 'and', "we're", 'fighting', 'back.', 'join', 'the', 'data', 'justice', 'league:', 'https://t.co/opmhbm364o']	anger
833	1.29496E+18	2020-08-16T11:41:43.000Z		49	{'neg': 0.174, 'neu': 0.826, 'pos': 0.0, 'compound': -0.7814}	-0.7814	Negative	['the', '"algorithm"', 'in', 'question', 'seems', 'barely', 'more', 'complex', 'than', 'the', 'one', 'you', 'use', 'to', 'convert', 'centigrade', 'to', 'fahrenheit.', "it's", 'not', 'satnav', 'or', 'alexa', 'or', 'cambridge', 'analytica.', "it's", 'just', 'lazy', 'and', 'incompetent.', 'worry', 'about', 'the', 'ai', 'that', 'showed', 'you', 'this', 'twitter', 'post.', 'but', 'for', 'a-levels,', '…	negative
834	1.29496E+18	2020-08-16T11:41:17.000Z		46	{'neg': 0.034, 'neu': 0.832, 'pos': 0.134, 'compound': 0.6883}	0.6883	Positive	['come', 'on', '...', 'https://t.co/swdhvrntpc', 'a', 'student', 'this', 'good', 'should', 'be', 'through', 'your', 'doors.', 'you�re', 'a', 'university', 'that', 'prides', 'itself', 'on', 'the', 'quality', 'of', 'your', 'engineering', 'and', 'mathematics,', 'surely', 'you', 'can', 'understand', 'the', 'algorithm', 'used', 'for', 'a-level', 'results', 'is', 'a', 'cock', 'up.', '#alevels2020']	positive
835	1.29496E+18	2020-08-16T11:41:14.000Z		17	{'neg': 0.175, 'neu': 0.825, 'pos': 0.0, 'compound': -0.5267}	-0.5267	Negative	['dreading', 'thursday,', 'cannot', 'believe', 'they', 'are', 'using', 'an', 'algorithm', 'to', 'decide', 'their', 'futures,', 'it', 'cannot', 'be', 'allowed.']	No emotion
836	1.29496E+18	2020-08-16T11:40:39.000Z		42	{'neg': 0.236, 'neu': 0.764, 'pos': 0.0, 'compound': -0.8481}	-0.8481	Negative	['how', 'can', 'an', 'a', 'grade', 'student', 'be', "algorithm'd", 'a', 'u', 'after', 'two', 'years', 'hard', 'work?', 'unfortunately', 'i', 'know', '-', "it's", 'called', 'forced', 'distribution', 'and', "it's", 'criminal.', 'bbc', 'news', '-', 'a-level', 'results:', 'ofqual', 'reviewing', 'exam', 'appeals', 'guidance', 'https://t.co/0rjuraxhhc']	fear
837	1.29496E+18	2020-08-16T11:40:39.000Z		42	{'neg': 0.236, 'neu': 0.764, 'pos': 0.0, 'compound': -0.8481}	-0.8481	Negative	['how', 'can', 'an', 'a', 'grade', 'student', 'be', "algorithm'd", 'a', 'u', 'after', 'two', 'years', 'hard', 'work?', 'unfortunately', 'i', 'know', '-', "it's", 'called', 'forced', 'distribution', 'and', "it's", 'criminal.', 'bbc', 'news', '-', 'a-level', 'results:', 'ofqual', 'reviewing', 'exam', 'appeals', 'guidance', 'https://t.co/0rjuraxhhc']	fear
838	1.29496E+18	2020-08-16T11:39:44.000Z		10	{'neg': 0.0, 'neu': 1.0, 'pos': 0.0, 'compound': 0.0}	0	Neutral	['the', 'a-level', 'algorithm', 'meltdown', '�', 'cartoon', 'https://t.co/rssrna0szn']	negative
839	1.29496E+18	2020-08-16T11:39:44.000Z		10	{'neg': 0.0, 'neu': 1.0, 'pos': 0.0, 'compound': 0.0}	0	Neutral	['the', 'a-level', 'algorithm', 'meltdown', '�', 'cartoon', 'https://t.co/rssrna0szn']	negative
840	1.29496E+18	2020-08-16T11:39:28.000Z		25	{'neg': 0.078, 'neu': 0.883, 'pos': 0.039, 'compound': -0.2732}	-0.2732	Negative	['weirdly,', 'the', 'algorithm', 'was', 'designed', 'by', 'ofqual,', 'who', 'are', 'independent', 'of', 'government,', 'and', 'the', 'system', 'was', 'backed', '-', 'publicly', 'the', 'night', 'before', 'results', '-', 'by', 'teaching', 'unions.']	fear
841	1.29496E+18	2020-08-16T11:39:24.000Z		26	{'neg': 0.0, 'neu': 0.775, 'pos': 0.225, 'compound': 0.7003}	0.7003	Positive	['ofqual�s', 'algorithm', 'issues', '�more', 'severe�', 'at', 'gcse', 'level.', 'private', 'schools', 'will', 'benefit', 'from', 'grading', 'process', 'most,', 'says', 'social', 'mobility', 'charity', 'https://t.co/s1vxjumgrf', 'tes']	positive
842	1.29496E+18	2020-08-16T11:39:16.000Z		26	{'neg': 0.0, 'neu': 0.775, 'pos': 0.225, 'compound': 0.7003}	0.7003	Positive	['ofqual�s', 'algorithm', 'issues', '�more', 'severe�', 'at', 'gcse', 'level.', 'private', 'schools', 'will', 'benefit', 'from', 'grading', 'process', 'most,', 'says', 'social', 'mobility', 'charity', 'https://t.co/9c7qyjlo54', 'tes']	positive
843	1.29496E+18	2020-08-16T11:39:03.000Z		32	{'neg': 0.307, 'neu': 0.693, 'pos': 0.0, 'compound': -0.8481}	-0.8481	Negative	['how', 'can', 'an', 'a', 'grade', 'student', 'be', "algorithm'd", 'a', 'u', 'after', 'two', 'years', 'hard', 'work?', 'unfortunately', 'i', 'know', '-', "it's", 'called', 'forced', 'distribution', 'and', "it's", 'criminal.', 'https://t.co/cu78hjsgas']	fear
844	1.29496E+18	2020-08-16T11:38:12.000Z		33	{'neg': 0.0, 'neu': 1.0, 'pos': 0.0, 'compound': 0.0}	0	Neutral	['he', 'eventually', 'ends', 'up', 'as', 'head', 'of', 'ofqual,', 'a', 'sensible', 'appointment', 'given', 'his', 'expertise', 'and', 'track', 'record.', 'but', 'is', 'here', 'that', 'he', 'delivers', 'the', 'famous', 'algorithm', 'that', 'we', 'are', 'now', 'so', 'familiar', 'with.']	positive
845	1.29496E+18	2020-08-16T11:35:30.000Z		30	{'neg': 0.106, 'neu': 0.685, 'pos': 0.209, 'compound': 0.3227}	0.3227	Positive	['ofqual', 'expertise', 'mmm', 'or', 'is', 'it', 'arrogance', 'in', 'creating', 'a', 'catch', 'all', 'algorithm', 'would', 'be', 'laughable', 'if', 'it', "wasn't", 'so', 'painful', 'for', 'thousands', 'of', 'teenagers!', 'https://t.co/n7j3blshpc']	negative
846	1.29496E+18	2020-08-16T11:34:09.000Z		42	{'neg': 0.102, 'neu': 0.86, 'pos': 0.038, 'compound': -0.4215}	-0.4215	Negative	['at', 'this', 'crucial', 'juncture,', 'exam', 'regulator', 'ofqual', 'has', 'lessened', 'the', 'growing', 'pressures', 'hovering', 'around', 'its', 'regulating', 'capabilities', 'since', 'this', 'covid', 'graduating', 'set', 'of', 'a-level', 'results', 'have', 'been', 'in', 'the', 'public', 'domain', 'by', 'opting', 'for', 'predicted', 'scores', 'rather', 'than', 'the', 'contentious', 'algorithm…	positive
847	1.29496E+18	2020-08-16T11:34:09.000Z		42	{'neg': 0.102, 'neu': 0.86, 'pos': 0.038, 'compound': -0.4215}	-0.4215	Negative	['at', 'this', 'crucial', 'juncture,', 'exam', 'regulator', 'ofqual', 'has', 'lessened', 'the', 'growing', 'pressures', 'hovering', 'around', 'its', 'regulating', 'capabilities', 'since', 'this', 'covid', 'graduating', 'set', 'of', 'a-level', 'results', 'have', 'been', 'in', 'the', 'public', 'domain', 'by', 'opting', 'for', 'predicted', 'scores', 'rather', 'than', 'the', 'contentious', 'algorithm…	positive
848	1.29496E+18	2020-08-16T11:31:21.000Z		13	{'neg': 0.211, 'neu': 0.789, 'pos': 0.0, 'compound': -0.34}	-0.34	Negative	['ofqual', 'had', 'plenty', 'of', 'warning', 'from', 'the', '#ibscandal', 'too.', 'https://t.co/sriiwa2sb8']	fear
849	1.29496E+18	2020-08-16T11:31:21.000Z		13	{'neg': 0.211, 'neu': 0.789, 'pos': 0.0, 'compound': -0.34}	-0.34	Negative	['ofqual', 'had', 'plenty', 'of', 'warning', 'from', 'the', '#ibscandal', 'too.', 'https://t.co/sriiwa2sb8']	fear
850	1.29496E+18	2020-08-16T11:31:06.000Z		43	{'neg': 0.162, 'neu': 0.636, 'pos': 0.202, 'compound': -0.0026}	-0.0026	Neutral	['anastasia,', 'tell', 'your', 'sister', 'about', 'the', 'data', 'justice', 'league:', 'we', 'believe', 'the', 'algorithm', 'used', 'to', 'decide', 'a-level', 'results', 'is', 'not', 'only', 'immoral,', 'but', 'illegal,', 'and', "we're", 'fighting', 'back.', 'join', 'the', 'data', 'justice', 'league', 'to', 'find', 'out', 'more.', 'https://t.co/opmhbm364o']	positive
851	1.29496E+18	2020-08-16T11:30:30.000Z		38	{'neg': 0.126, 'neu': 0.658, 'pos': 0.216, 'compound': 0.5267}	0.5267	Positive	['the', 'problem', 'with', 'the', 'ofqual', 'algorithm', 'is', 'that', 'it', 'was', 'designed', 'by', 'capitalists.', 'the', 'wider', 'educational', "'rewards'", 'were', 'distributed,', 'the', 'less', 'they', 'were', 'deemed', 'to', 'be', 'worth.', 'consequently,', 'the', 'algorithm', 'restored', 'a', 'strict', 'hierarchy', 'of', 'winners', 'and', 'losers.']	positive
852	1.29496E+18	2020-08-16T11:30:12.000Z		49	{'neg': 0.071, 'neu': 0.834, 'pos': 0.095, 'compound': -0.4137}	-0.4137	Negative	['so', 'i', 'just', 'came', 'to', 'twitter', 'to', 'find', 'out', 'that', 'just', 'like', 'a', 'levels,', '97%', 'of', 'gcse', 'grades', 'are', 'being', 'calculated', 'by', 'the', 'same', 'shitty', 'and', 'classism', 'algorithm', 'of', 'a', 'computer.', 'you', 'know', 'what', 'the', 'gov', 'can', 'keep', 'my', 'grades', 'i', 'don�t', 'want', 'them??????.', 'https://t.co/yyjvsklrmk']	No emotion
853	1.29496E+18	2020-08-16T11:30:04.000Z		22	{'neg': 0.0, 'neu': 1.0, 'pos': 0.0, 'compound': 0.0}	0	Neutral	['amidst', 'the', 'covid-19', '#pandemic,', 'a', 'predictive', 'grading', 'algorithm', 'downgraded', 'about', '40%', 'of', 'english', 'a-level', 'students', 'https://t.co/qwqwpi3nz1', '#ai']	fear
854	1.29496E+18	2020-08-16T11:27:43.000Z		28	{'neg': 0.162, 'neu': 0.756, 'pos': 0.082, 'compound': -0.3687}	-0.3687	Negative	['borrowed', 'from', 'elsewhere.', 'the', 'quotation,', 'even', 'if', 'not', 'accurate,', 'is', 'certainly', 'implied', 'through', 'the', 'actions/effects', 'of', 'that', 'dear', 'old', 'algorithm....', 'members', 'of', 'ofqual', 'similarly', 'incompetent', 'it', 'seems.']	positive
855	1.29496E+18	2020-08-16T11:27:40.000Z		15	{'neg': 0.139, 'neu': 0.861, 'pos': 0.0, 'compound': -0.2732}	-0.2732	Negative	['lowkey', 'nervous', 'about', 'gcse', 'be', 'cause', 'apparently', "it's", 'the', 'same', 'algorithm', 'as', 'a', 'levels']	fear
856	1.29496E+18	2020-08-16T11:26:43.000Z		46	{'neg': 0.051, 'neu': 0.736, 'pos': 0.213, 'compound': 0.7845}	0.7845	Positive	['the', 'whole', 'a-level', 'shambles', 'also', 'strikes', 'me', 'as', 'a', 'prime', 'example', 'of', 'technological', 'determinism', 'and', 'short-termism:', 'if', 'there�s', 'a', 'central', 'digital', 'solution,', 'let�s', 'assume', 'that�s', 'better,', 'cheaper', 'and', 'quicker', 'than', 'a', 'human', 'solution...', 'why', 'is', 'an', 'algorithm', 'better', 'than', 'human', 'moderators?']	positive
857	1.29496E+18	2020-08-16T11:26:14.000Z		29	{'neg': 0.211, 'neu': 0.789, 'pos': 0.0, 'compound': -0.7506}	-0.7506	Negative	['appeal,', 'appeal,', 'appeal,', 'appeal,', 'appeal.', 'all', 'of', 'you.', 'then', 'vote,', 'vote,', 'vote,', 'vote,', 'vote.', 'fight', 'against', 'this', 'obscene', 'algorithm', 'becoming', '97%', 'of', 'gcse', 'results', 'too.', 'https://t.co/xk1cvivlar']	anticipation
858	1.29496E+18	2020-08-16T11:25:15.000Z		45	{'neg': 0.042, 'neu': 0.898, 'pos': 0.06, 'compound': 0.2098}	0.2098	Positive	['i', 'totally', 'agree.', 'my', 'son', 'always', 'grade', 'at', 'least', 'one,', 'and', 'in', 'most', 'cases', 'two', 'grades', 'above', 'his', 'predicted.', 'then', 'and', 'an', 'algorithm', 'to', 'that', 'and', 'his', 'a', 'levels', 'do', 'not', 'reflect', 'his', 'ability', 'at', 'all.', 'absolute', 'shambles.', 'they�ve', 'worked', 'thirteen', 'years', 'for', 'this...']	positive
859	1.29496E+18	2020-08-16T11:25:02.000Z		18	{'neg': 0.0, 'neu': 0.705, 'pos': 0.295, 'compound': 0.7717}	0.7717	Positive	['unless', 'you', 'went', 'to', 'eton,', 'where', 'they', 'had', 'their', 'best', 'ever', 'a', 'levels,', 'courtesy', 'of', 'the', 'same', '�algorithm�.']	positive
860	1.29496E+18	2020-08-16T11:24:54.000Z		20	{'neg': 0.117, 'neu': 0.883, 'pos': 0.0, 'compound': -0.2755}	-0.2755	Negative	['a-level', 'by', 'algorithm', 'or', 'why', 'one', 'size', 'does', 'not', 'fit', 'all', '�', "headteachers'", 'roundtable', '#ofqual', '#cags', 'https://t.co/eq3nxr3m6c']	No emotion
861	1.29496E+18	2020-08-16T11:24:54.000Z		20	{'neg': 0.117, 'neu': 0.883, 'pos': 0.0, 'compound': -0.2755}	-0.2755	Negative	['a-level', 'by', 'algorithm', 'or', 'why', 'one', 'size', 'does', 'not', 'fit', 'all', '�', "headteachers'", 'roundtable', '#ofqual', '#cags', 'https://t.co/eq3nxr3m6c']	No emotion
862	1.29496E+18	2020-08-16T11:23:58.000Z		35	{'neg': 0.066, 'neu': 0.822, 'pos': 0.111, 'compound': 0.4019}	0.4019	Positive	['ofqual:', 'decrees', 'algorithm', 'as', 'destiny.', 'downgrades', 'pupils', 'en', 'masse', 'for', 'exams', 'they', 'never', 'sat.', 'algorithm', 'is', 'only', '1/3', 'accurate', 'at', 'best,', 'downgrades', 'poorer', 'schools/pupils', 'more', 'government:', 'abolish', 'public', 'health', 'england', 'during', 'a', 'pandemic']	negative
863	1.29496E+18	2020-08-16T11:23:56.000Z		49	{'neg': 0.0, 'neu': 0.941, 'pos': 0.059, 'compound': 0.4404}	0.4404	Positive	['the', 'a', 'level', 'algorithm', 'must', 'surely', 'be', 'looking', 'at', 'teacher', 'by', 'teacher', 'predicted', 'grades', 'and', 'actual', 'results', 'over', 'the', 'past', '10', 'years', 'not', "school's", 'performance', 'over', 'the', 'past', '5', 'years?', 'it', 'should', 'also', 'look', 'at', "pupil's", 'gcse', 'results', 'and', 'what', 'they', 'get', 'at', 'a', 'level', 'and', 'progress…	trust
864	1.29496E+18	2020-08-16T11:23:30.000Z		45	{'neg': 0.215, 'neu': 0.785, 'pos': 0.0, 'compound': -0.9013}	-0.9013	Negative	['to', 'illustrate', 'your', 'point', 'exactly', '-', 'they', 'are', 'struggling', 'to', 'find', 'anyone', 'else', 'to', 'blame', 'for', 'the', 'a', 'levels', 'fiasco.', 'if', 'they', 'could', 'pin', 'it', 'on', 'immigrants', 'they', 'would', '-', 'do', 'are', 'prob', 'desperately', 'looking', 'for', 'one', 'in', 'the', 'company', 'who', 'designed', 'the', 'algorithm', 'as', 'we', 'speak', '?????…	negative
865	1.29496E+18	2020-08-16T11:23:10.000Z		49	{'neg': 0.056, 'neu': 0.744, 'pos': 0.2, 'compound': 0.7612}	0.7612	Positive	['er', '..', 'reassurance?!', 'ofqual', 'is', 'now', 'a', 'shambles.', 'support', 'cags,', 'not', 'an', 'unfair', 'algorithm.', 'your', 'party', 'is', 'supposed', 'to', 'be', 'levelling', 'up', 'not', 'down.', 'many', 'large', 'mk', 'schools', 'are', 'set', 'to', 'come', 'out', 'unfavourably', 'again', 'on', 'thursday.', 'lobby', 'and', 'fix', 'it', 'now.', 'silence', 'means', 'you', 'are', 'comp…	negative
866	1.29496E+18	2020-08-16T11:22:41.000Z		23	{'neg': 0.0, 'neu': 1.0, 'pos': 0.0, 'compound': 0.0}	0	Neutral	["we've", 'written', 'again', 'to', 'ofqual', 'about', 'the', 'appeal', 'system', '&amp;', 'the', 'document', 'published', '&amp;', 'then', 'retracted.', '#uturn', '#alevelresults2020', 'https://t.co/pdeecakjbo']	trust
867	1.29496E+18	2020-08-16T11:22:15.000Z		17	{'neg': 0.0, 'neu': 1.0, 'pos': 0.0, 'compound': 0.0}	0	Neutral	['apparently', '97%', 'of', 'gcse', 'grades', 'have', 'been', 'decided', 'by', 'the', 'same', 'algorithm', 'that', 'the', 'a', 'levels', 'were????']	No emotion
868	1.29496E+18	2020-08-16T11:21:57.000Z		25	{'neg': 0.245, 'neu': 0.65, 'pos': 0.105, 'compound': -0.5983}	-0.5983	Negative	["ofqual's", 'algorithm', 'should', 'be', 'published,', 'suggest', 'for', 'good', 'or', 'bad', 'transparency', 'works', 'with', 'people,', 'deceit', 'and', 'bull', 'shine', 'does', 'not!', 'https://t.co/wdhhh1naak']	fear
869	1.29496E+18	2020-08-16T11:21:43.000Z		10	{'neg': 0.0, 'neu': 1.0, 'pos': 0.0, 'compound': 0.0}	0	Neutral	['the', 'a-level', 'algorithm', 'meltdown', '�', 'cartoon', 'https://t.co/ablyqxgpbl']	negative
870	1.29496E+18	2020-08-16T11:21:43.000Z		10	{'neg': 0.0, 'neu': 1.0, 'pos': 0.0, 'compound': 0.0}	0	Neutral	['the', 'a-level', 'algorithm', 'meltdown', '�', 'cartoon', 'https://t.co/ablyqxgpbl']	negative
871	1.29496E+18	2020-08-16T11:21:17.000Z		32	{'neg': 0.084, 'neu': 0.817, 'pos': 0.098, 'compound': 0.128}	0.128	Positive	['1', 'in', '12', 'get', 'a', 'worse', 'effect', 'according', 'to', 'this,', 'which', 'means', '11', 'in', '12', 'might', 'have', 'a', 'positive', 'effect.', 'statistically', 'do', 'you', 'think', 'this', 'is', 'what', 'that', 'a', 'level', 'algorithm', 'did?']	fear
872	1.29496E+18	2020-08-16T11:19:48.000Z		17	{'neg': 0.0, 'neu': 1.0, 'pos': 0.0, 'compound': 0.0}	0	Neutral	['the', 'courts', 'can', 'deal', 'with', 'this', 'more', 'quickly', 'than', 'the', 'overstretched', 'ico.', 'see', 'https://t.co/lc1yailcsq']	trust
873	1.29496E+18	2020-08-16T11:18:57.000Z		43	{'neg': 0.0, 'neu': 1.0, 'pos': 0.0, 'compound': 0.0}	0	Neutral	['it�s', 'not', 'inevitable.', 'it�s', 'quite', 'simple.', 'cags', 'were', 'submitted', 'in', 'may.', 'exam', 'boards/ofqual', 'could', 'analyse', 'results', 'and', 'where', 'a', 'school', 'has', 'massively', 'over', 'marked,', 'they', 'could', 'investigate', 'and', 'take', 'action,', 'rather', 'than', 'applying', 'a', 'very', 'secretive', 'algorithm', 'to', 'all', 'students.']	positive
874	1.29496E+18	2020-08-16T11:18:52.000Z		38	{'neg': 0.209, 'neu': 0.791, 'pos': 0.0, 'compound': -0.8505}	-0.8505	Negative	['they', 'didn�t', 'have', 'student', 'prior', 'performance', 'to', 'work', 'the', 'algorithm', 'that', 'is', 'a', 'failure', 'you', 'cannot', 'predict', 'a', 'student', 'based', 'on', 'previous', 'students', 'attainment', 'at', 'a', 'particular', 'location', 'so', 'ofqual', 'showed', 'no', 'idea', 'of', 'real', 'world', '-', 'fail']	positive
875	1.29496E+18	2020-08-16T11:17:59.000Z		22	{'neg': 0.115, 'neu': 0.791, 'pos': 0.095, 'compound': -0.128}	-0.128	Negative	['given', 'that', 'wales', 'has', 'as', 'levels,', 'the', 'predictive', 'value', 'of', 'which', 'is', 'calculable,', 'did', 'ofqual', 'test', 'the', 'notorious', 'algorithm', 'with', 'welsh', 'data?']	No emotion
876	1.29496E+18	2020-08-16T11:17:40.000Z		42	{'neg': 0.126, 'neu': 0.835, 'pos': 0.038, 'compound': -0.6126}	-0.6126	Negative	['it', 'seemed', 'like', 'a', 'lot', 'of', 'parents', 'were', 'doing', 'this', '18', 'years', 'ago.', 'parents', 'who', 'also', 'worked', 'hard', 'but', "couldn't", 'afford', 'the', 'best', 'education.', 'some', 'were', 'predicted', 'too', 'marks,', 'but', 'then', 'an', 'algorithm', 'downgraded', 'their', 'a', 'levels', 'stunting', 'their', 'career', 'path']	positive
877	1.29496E+18	2020-08-16T11:17:36.000Z		17	{'neg': 0.0, 'neu': 1.0, 'pos': 0.0, 'compound': 0.0}	0	Neutral	['maybe', '#tory', 'government', 'did', 'test', 'the', '#algorithm', 'against', 'past', 'results', 'and', 'got', 'the', 'answer', 'they', 'wanted', '#alevels']	fear
878	1.29496E+18	2020-08-16T11:16:59.000Z		49	{'neg': 0.21, 'neu': 0.667, 'pos': 0.123, 'compound': -0.7144}	-0.7144	Negative	['the', 'a-level', 'fiasco', 'is', 'as', 'nothing', 'to', 'the', 'impending', 'gcse', 'disaster.', 'most', 'students', 'can', 'cope', 'with', 'an', 'enforced', 'gap-year,', 'but', 'imagine', '1000s', 'of', 'year11s', 'being', 'told', 'by', 'a', 'computer', 'algorithm', "they've", 'failed', 'english', 'or', 'maths..', 'no', 'sixth-form,', 'no', 'apprenticeship,', 'no', 'job,', 'no', 'career.', 'li…	fear
879	1.29496E+18	2020-08-16T11:16:31.000Z		44	{'neg': 0.069, 'neu': 0.815, 'pos': 0.115, 'compound': 0.3071}	0.3071	Positive	['according', 'to', 'oxbridge', 'spokesperson', 'on', 'radio', 'yesterday', 'their', 'places', 'already', 'filled.', 'social', 'distancing', 'etc.', 'this', 'secure', 'public', 'school', 'places.', 'that�s', 'my', 'conspiracy', 'theory', 'of', 'the', 'day.', 'ofqual', 'smallprint', 'on', 'algorithm', 'paper', 'said', 'was', 'only', '68%', 'reliable.', 'so,', '2', 'in', '3,', 'favour', 'public', '…	positive
880	1.29496E+18	2020-08-16T11:16:15.000Z		56	{'neg': 0.118, 'neu': 0.713, 'pos': 0.169, 'compound': 0.4753}	0.4753	Positive	['my', 'god.', 'this', 'story', 'from', 'the', 'uk', 'about', 'how', 'an', 'algorithm', 'was', 'created', 'to', 'determine', 'a-level', 'results', '&amp;', '(what', 'a', 'surprise!)', "it's", 'been', 'found', 'to', 'be', 'biased', 'against', 'students', 'from', 'poorer', '&amp;', 'non-white', 'areas.', 'just', 'finished', "'s", 'race', 'after', 'technology', '&amp;', 'this', 'is', 'a', 'perfect',…	positive
881	1.29496E+18	2020-08-16T11:16:09.000Z		23	{'neg': 0.109, 'neu': 0.891, 'pos': 0.0, 'compound': -0.296}	-0.296	Negative	['no', 'the', 'teachers', 'predictions', 'were', 'more', 'accurate', 'than', "ofqual's", 'algorithm', 'source', 'their', 'own', 'report,', 'try', 'and', 'read', 'it', 'https://t.co/lqbhnkp4du']	trust
882	1.29496E+18	2020-08-16T11:16:01.000Z		15	{'neg': 0.0, 'neu': 1.0, 'pos': 0.0, 'compound': 0.0}	0	Neutral	['a-level', 'students', 'speak:', "'i", 'always', 'dreamed', 'of', 'going', 'to', "cambridge'", 'https://t.co/sw58mh9dul']	No emotion
883	1.29496E+18	2020-08-16T11:15:52.000Z		60	{'neg': 0.083, 'neu': 0.917, 'pos': 0.0, 'compound': -0.631}	-0.631	Negative	['hi,', 'see', 'he', 'second', 'tweet', 'in', 'the', 'chain.', 'but', "i'll", 're-attach', 'the', 'link', 'and', 'table', 'here.', 'the', 'comparison', 'being', 'that', 'the', 'highest', 'that', 'their', 'algorithm', 'got', 'for', 'a-levels', 'was', '&lt;0.7', 'whereas', 'it', 'got', 'just', 'approx', '0.73', 'for', 'those', 'gcses.', "that's", 'still', 'terrible', 'but', 'less', 'so.', 'https://…	fear
884	1.29496E+18	2020-08-16T11:15:15.000Z		40	{'neg': 0.077, 'neu': 0.86, 'pos': 0.063, 'compound': -0.1531}	-0.1531	Negative	['the', 'exams', 'fiasco:', 'may', '2020:', 'government', 'starts', 'planning', 'to', 'replace', 'exams', 'results', 'with', 'issued', 'grades', 'early', 'april', '2020:', '�algorithm�', 'designed', 'late', 'april', '2020:', 'ofqual', 'asks', 'statisticians', 'from', 'royal', 'statistical', 'society', 'offering', 'to', 'help', 'refine', 'the', 'algorithm', 'to', 'sign', 'nda�s']	trust
885	1.29496E+18	2020-08-16T11:15:08.000Z		28	{'neg': 0.0, 'neu': 1.0, 'pos': 0.0, 'compound': 0.0}	0	Neutral	['a-level', 'students', 'speak:', "'i", 'always', 'dreamed', 'of', 'going', 'to', "cambridge'", 'https://t.co/9nrda5dcbx', 'everyone', 'should', 'read', 'this,', 'just', 'a', 'few', 'human', 'stories', 'behind', 'the', '#alevelfiasco', '#alevelprotests']	No emotion
886	1.29496E+18	2020-08-16T11:15:00.000Z		30	{'neg': 0.0, 'neu': 1.0, 'pos': 0.0, 'compound': 0.0}	0	Neutral	['4.6', 'million', 'gcses', 'in', 'england', '�', 'about', '97%', 'of', 'the', 'total', '�', 'will', 'be', 'assigned', 'solely', 'by', 'the', 'algorithm', 'drawn', 'up', 'by', 'the', 'exam', 'regulator', 'ofqual.', 'https://t.co/2tmztgrqhd', '#wato']	No emotion
887	1.29496E+18	2020-08-16T11:14:54.000Z		47	{'neg': 0.11, 'neu': 0.821, 'pos': 0.069, 'compound': -0.228}	-0.228	Negative	['this', 'is', 'a', 'very', 'good', 'read', 'on', 'the', 'likely', 'algorithm', 'through', 'which', 'the', 'a-level', 'exam', 'results', 'have', 'been', 'calculated.', 'system', 'hasn�t', 'been', 'trialled', 'enough', 'and', 'many', 'flaws', 'have', 'emerged', 'in', 'real', 'time,effecting', 'the', 'lives', 'of', 'thousands', 'of', 'kids.', 'crazy', 'reckless.', 'https://t.co/gdmzlyu698']	trust
888	1.29496E+18	2020-08-16T11:14:54.000Z		47	{'neg': 0.11, 'neu': 0.821, 'pos': 0.069, 'compound': -0.228}	-0.228	Negative	['this', 'is', 'a', 'very', 'good', 'read', 'on', 'the', 'likely', 'algorithm', 'through', 'which', 'the', 'a-level', 'exam', 'results', 'have', 'been', 'calculated.', 'system', 'hasn�t', 'been', 'trialled', 'enough', 'and', 'many', 'flaws', 'have', 'emerged', 'in', 'real', 'time,effecting', 'the', 'lives', 'of', 'thousands', 'of', 'kids.', 'crazy', 'reckless.', 'https://t.co/gdmzlyu698']	trust
889	1.29496E+18	2020-08-16T11:14:36.000Z		35	{'neg': 0.222, 'neu': 0.718, 'pos': 0.06, 'compound': -0.7753}	-0.7753	Negative	['whenever', 'i', 'talk', 'about', 'things', 'going', 'on', 'in', 'the', 'uk', 'with', 'my', 'partner,', 'things', 'that', 'annoy', 'me', 'like', 'the', 'a', 'level', 'algorithm', 'bullshit,', 'he', "doesn't", 'ever', 'humour', 'me', 'and', 'take', 'part', 'in', 'the', 'conversation...']	positive
890	1.29496E+18	2020-08-16T11:13:52.000Z		54	{'neg': 0.159, 'neu': 0.737, 'pos': 0.104, 'compound': -0.6342}	-0.6342	Negative	['robert', "they're", 'all', 'working', 'hard', 'to', 'find', 'a', 'way', 'of', 'blaming', 'it', 'on', 'corbyn', 'or', 'the', 'last', 'labour', 'government.', 'if', 'they', "can't", 'do', 'that', "they'll", 'be', 'asking', 'did', 'russians', 'hack', "ofqual's", 'computers', 'to', 'create', 'dissent?', 'could', 'the', 'original', 'algorithm', 'really', 'have', 'got', 'things', 'so', 'wrong?', 'and…	negative
891	1.29496E+18	2020-08-16T11:13:49.000Z		46	{'neg': 0.04, 'neu': 0.623, 'pos': 0.337, 'compound': 0.9448}	0.9448	Positive	['in', 'a', 'week', 'of', 'championing', 'open', 'sharing', 'of', 'information', '(thanks', ',', 'and', 'see', 'links', 'below)', 'how', 'about', 'share', 'their', 'algorithm', 'so', 'we', 'can', 'help', 'improve', 'it?', 'grades', 'in', 'independent', 'schools', 'up', 'when', 'state', 'schools', 'are', 'down.', 'something', 'odd', 'is', 'going', 'on', 'here,', 'surely.', 'https://t.co/9nbjx57elx…	positive
892	1.29496E+18	2020-08-16T11:13:29.000Z		47	{'neg': 0.075, 'neu': 0.925, 'pos': 0.0, 'compound': -0.5499}	-0.5499	Negative	['imagine', 'in', 'a', 'normal', 'year', 'a', 'levels=100', 'points.', 'using', 'teacher', 'grades', 'would', 'give', '140', 'points', 'this', 'year.', 'gov', 'says', 'that�s', 'too', 'much,', 'so', 'algorithm', 'takes', 'points', 'away', 'until', 'total', 'is', '102', 'points.', 'but', 'algorithm', 'more', 'likely', 'to', 'deduct', 'points', 'from', 'disadvantaged', 'students', 'to', 'meet', 'to…	trust
893	1.29496E+18	2020-08-16T11:13:23.000Z		19	{'neg': 0.0, 'neu': 1.0, 'pos': 0.0, 'compound': 0.0}	0	Neutral	['if', 'you', 'don�t', 'know', 'what', 'will', 'happen', 'when', 'you', 'apply', 'an', 'algorithm', 'then...', '#examresults2020', 'https://t.co/umnbbwrydh']	anticipation
894	1.29496E+18	2020-08-16T11:13:20.000Z		28	{'neg': 0.081, 'neu': 0.748, 'pos': 0.171, 'compound': 0.4404}	0.4404	Positive	['they', 'and', 'other', 'a', 'level', 'students', 'with', 'their', 'hopes', 'and', 'dreams', 'dashed', 'by', "ofqual's", 'crap', 'algorithm', 'can', 'apply', 'for', 'a', 'red', 'tape', 'form', 'filling', 'border', 'crossing', 'job.']	positive
895	1.29496E+18	2020-08-16T11:13:15.000Z		35	{'neg': 0.0, 'neu': 0.783, 'pos': 0.217, 'compound': 0.8338}	0.8338	Positive	['sort', 'of', 'agree,', 'but', 'cags', 'are', 'tainted', 'with', 'the', 'same', 'process.', 'they', 'were', 'moderated', 'via', 'ofqual', 'rules', 'in', 'a', 'way', 'that', 'was', 'meant', 'to', 'help', 'the', 'algorithm.', 'predicted', 'grades', 'are', 'the', 'only', 'clean', 'thing', 'left.']	positive
896	1.29496E+18	2020-08-16T11:13:04.000Z		13	{'neg': 0.184, 'neu': 0.816, 'pos': 0.0, 'compound': -0.2023}	-0.2023	Negative	['a-levels:', 'how', 'controversial', 'algorithm', 'behind', 'moderation', 'row', 'works', 'https://t.co/mc3jfxxh4v']	anger
897	1.29496E+18	2020-08-16T11:13:04.000Z		13	{'neg': 0.184, 'neu': 0.816, 'pos': 0.0, 'compound': -0.2023}	-0.2023	Negative	['a-levels:', 'how', 'controversial', 'algorithm', 'behind', 'moderation', 'row', 'works', 'https://t.co/mc3jfxxh4v']	anger
898	1.29496E+18	2020-08-16T11:12:50.000Z		33	{'neg': 0.0, 'neu': 0.9, 'pos': 0.1, 'compound': 0.25}	0.25	Positive	['british', 'teenagers', 'take', 'legal', 'action', 'after', 'a-level', 'results', 'downgraded', '-', 'students', 'who', 'were', 'downgraded', 'by', 'the', 'exam', 'regulator�s', 'algorithm', 'are', 'mounting', 'a', 'legal', 'bid', 'for', 'a', 'fairer', 'system....', 'https://t.co/bsxe6357u6']	trust
899	1.29496E+18	2020-08-16T11:12:36.000Z		37	{'neg': 0.091, 'neu': 0.859, 'pos': 0.05, 'compound': -0.3612}	-0.3612	Negative	['�unbelievably,', 'it', 'has', 'emerged', 'that', 'ofqual', 'rejected', 'advice', 'on', 'its', 'algorithm', 'from', 'statistical', 'experts', 'recommended', 'by', 'the', 'royal', 'society', 'of', 'statistics', 'on', 'the', 'basis', 'that', 'they', 'would', 'not', 'sign', 'a', 'non-disclosure', 'agreement.�', 'https://t.co/g4adlvrjwz']	trust
900	1.29496E+18	2020-08-16T11:12:27.000Z		48	{'neg': 0.152, 'neu': 0.769, 'pos': 0.079, 'compound': -0.5994}	-0.5994	Negative	['we', 'were', 'told', 'we', 'could', 'use', 'our', 'mock', 'grades,', 'ofqual', 'changed', 'this', 'last', 'night.', 'we', 'were', 'told', 'that', 'universities', 'would', 'be', 'flexible,', 'many', "aren't", 'being', 'understanding.', 'we', 'were', 'told', 'that', 'the', 'algorithm', 'was', 'fair,', 'it', "isn't.", 'we', 'have', 'every', 'right', 'to', 'be', 'angry', 'and', 'protest.', '#alevel…	positive
901	1.29496E+18	2020-08-16T11:12:17.000Z		50	{'neg': 0.129, 'neu': 0.871, 'pos': 0.0, 'compound': -0.7351}	-0.7351	Negative	['according', 'to', 'ucl', 'research', 'from', '11/08/20,', 'an', 'ml', 'algorithm', 'using', 'prior', 'performance', 'data', 'to', 'predict', 'grades', 'gets', 'it', 'wrong', '74%', 'of', 'the', 'time.', 'these', '"wrong"', 'results', 'are', 'then', 'hard-baked', 'in', 'grades', 'through', 'standardisation', 'by', 'the', 'same', 'algorithm', 'using', 'a', '2nd', 'prior', 'performance', '"adjustm…	negative
902	1.29495E+18	2020-08-16T11:11:05.000Z		38	{'neg': 0.084, 'neu': 0.916, 'pos': 0.0, 'compound': -0.508}	-0.508	Negative	['someone', 'needs', 'to', 'be', 'sacked.', 'also', 'on', 'the', 'individual', 'exam', 'board', 'level.', 'i', "can't", 'believe', 'that', 'with', 'all', 'those', 'apparently', "'big", "brains'", 'working', 'on', 'this', 'algorithm', 'nobody', 'foresaw', 'this', 'gaping', 'error....', 'come', 'on', '#whistleblowers', 'where', 'are', 'you?!!']	positive
903	1.29495E+18	2020-08-16T11:08:42.000Z		47	{'neg': 0.21, 'neu': 0.727, 'pos': 0.062, 'compound': -0.8367}	-0.8367	Negative	['i', 'am', 'absolutely', 'disgusted', 'and', 'appalled', 'by', 'the', 'algorithm', 'they', 'have', 'used', 'to', 'decide', 'a-level', 'results', 'this', 'year.', 'an', 'unfair', 'advantage', 'has', 'clearly', 'been', 'given', 'to', 'privately', 'educated', 'children.', 'i', 'got', 'five', 'a-levels', 'at', 'a', 'grade,', 'but', 'this', 'algorithm', 'would', 'have', 'completely', 'screwed', 'me..…	positive
904	1.29495E+18	2020-08-16T11:08:42.000Z		47	{'neg': 0.21, 'neu': 0.727, 'pos': 0.062, 'compound': -0.8367}	-0.8367	Negative	['i', 'am', 'absolutely', 'disgusted', 'and', 'appalled', 'by', 'the', 'algorithm', 'they', 'have', 'used', 'to', 'decide', 'a-level', 'results', 'this', 'year.', 'an', 'unfair', 'advantage', 'has', 'clearly', 'been', 'given', 'to', 'privately', 'educated', 'children.', 'i', 'got', 'five', 'a-levels', 'at', 'a', 'grade,', 'but', 'this', 'algorithm', 'would', 'have', 'completely', 'screwed', 'me..…	positive
905	1.29495E+18	2020-08-16T11:08:21.000Z		15	{'neg': 0.0, 'neu': 1.0, 'pos': 0.0, 'compound': 0.0}	0	Neutral	['robert', 'halfon', '�worried�', 'about', 'fairness', 'of', 'a-level', 'results', 'algorithm', 'https://t.co/ivpnfybkh4', 'via']	No emotion
906	1.29495E+18	2020-08-16T11:08:21.000Z		15	{'neg': 0.0, 'neu': 1.0, 'pos': 0.0, 'compound': 0.0}	0	Neutral	['robert', 'halfon', '�worried�', 'about', 'fairness', 'of', 'a-level', 'results', 'algorithm', 'https://t.co/ivpnfybkh4', 'via']	No emotion
[truncated: 869 more rows]
