# Supplementary material for: Critical reflections on three popular computational linguistic approaches to examine Twitter discourses
Source: PeerJ Comput Sci. 2023 Jan 30;9:e1211. doi: 10.7717/peerj-cs.1211 (PMC10280252; doi:10.7717/peerj-cs.1211)
Supplement: Supplemental Information 1 [file peerj-cs-09-1211-s001.zip › Supplementary_Material_PeerJ_Oct22/Supplementary Material/Sentiment Analysis VADER cleaned data OALA/Aug 17.csv]

	User_name	Time	Location	description_lengths	scores	compound	Sentiment	temp_list	Emotion
0	1.29551E+18	2020-08-17T23:48:49.000Z		49	{'neg': 0.075, 'neu': 0.925, 'pos': 0.0, 'compound': -0.3557}	-0.3557	Negative	['i', "don't", 'think', 'there', 'was', 'a', 'u-turn', 'on', 'a-levels,', 'i', 'think', 'enough', 'underprivileged', 'kids', 'have', 'been', 'excluded', 'from', 'prestigious', 'schools', 'that', 'they', 'could', 'do', 'whatever', 'people', 'asked', 'them', 'to', 'do.', 'the', 'purpose', 'of', 'the', 'algorithm', 'has', 'been', 'served,', 'so', 'the', 'pieces', 'of', 'paper', "don't", 'matter.']	negative
1	1.29551E+18	2020-08-17T23:44:35.000Z		48	{'neg': 0.043, 'neu': 0.809, 'pos': 0.148, 'compound': 0.6767}	0.6767	Positive	['hopefully', 'the', 'delay', 'is', 'a', 'good', 'sign', 'and', 'means', 'the', 'algorithm', 'that', 'turned', 'a', 'levels', 'into', 'a', 'postcode', 'lottery', 'is', 'in', 'the', 'bin', 'and', 'they�re', 'making', 'proper', 'assessments', 'based', 'on', 'teachers', 'judgement', 'and', 'past', 'performance.', 'if', 'that�s', 'the', 'case', 'the', 'result', 'will', 'be', 'worth', 'waiting', 'for.…	positive
2	1.29551E+18	2020-08-17T23:44:12.000Z		10	{'neg': 0.0, 'neu': 1.0, 'pos': 0.0, 'compound': 0.0}	0	Neutral	['they', 'probably', 'used', 'an', 'ofqual', 'algorithm', 'to', 'spare', 'themselves', 'interviews.']	No emotion
3	1.29551E+18	2020-08-17T23:42:40.000Z		43	{'neg': 0.054, 'neu': 0.892, 'pos': 0.054, 'compound': 0.0}	0	Neutral	['somewhat', 'selective', 'use', 'of', 'data', 'there,', 'comparing', 'private', 'schools', 'v', 'fe', 'colleges.', 'most', 'pupils', 'go', 'to', 'academies/comprehensives', 'where', 'the', 'increase', 'was', '1.9%', 'v', '4.7%', 'independent.', 'most', 'private', 'students', 'are', 'not', 'at', 'small', 'schools', 'which', 'benefited', 'from', 'lack', 'of', 'ofqual', 'algorithm.']	negative
4	1.29551E+18	2020-08-17T23:42:18.000Z		16	{'neg': 0.0, 'neu': 1.0, 'pos': 0.0, 'compound': 0.0}	0	Neutral	['posh', 'boys', 'and', 'girls', 'who', 'got', 'upgraded', 'by', 'the', 'algorithm', 'still', 'get', 'to', 'keep', 'their', 'privelege']	No emotion
5	1.29551E+18	2020-08-17T23:39:48.000Z		11	{'neg': 0.0, 'neu': 0.787, 'pos': 0.213, 'compound': 0.4019}	0.4019	Positive	['perhaps', 'the', 'job', 'was', 'awarded', 'without', 'interview', 'using', 'an', 'ofqual', 'algorithm.']	positive
6	1.2955E+18	2020-08-17T23:34:39.000Z		18	{'neg': 0.133, 'neu': 0.867, 'pos': 0.0, 'compound': -0.25}	-0.25	Negative	['�fuck', 'the', 'algorithm�:', 'how', 'a-level', 'students', 'have', 'shown', 'future', 'of', 'protest', 'novara', 'media', 'https://t.co/f25bq2888o']	No emotion
7	1.2955E+18	2020-08-17T23:29:03.000Z		42	{'neg': 0.0, 'neu': 0.781, 'pos': 0.219, 'compound': 0.8327}	0.8327	Positive	['kudos', 'to', '#alevel', '#student', 'curtis', 'parfitt-ford', 'for', 'bringing', 'this', '#legal', 'action', '&amp;', '?', 'for', 'winning', 'it.', 'a', 'legal', 'firm', 'to', 'watch', 'out', 'for.', '#cummings', 'closet', 'rule', 'by', '#algorithm', 'has', 'met', 'its', 'match', 'in', 'these', '#tech', 'warriors.', '#aleveluturn', '#democracy', 'https://t.co/xyykpme2pf']	positive
8	1.2955E+18	2020-08-17T23:28:21.000Z		46	{'neg': 0.0, 'neu': 0.785, 'pos': 0.215, 'compound': 0.8822}	0.8822	Positive	['thank', 'goodness', 'ofqual', 'have', 'now', 'seen', 'sense!', 'a-level', 'students', 'given', 'grades', 'estimated', 'by', 'their', 'teachers,', 'rather', 'than', 'by', 'an', 'algorithm,', 'unless', 'the', 'computer', 'algorithm', 'gave', 'a', 'higher', 'grade.', 'so', 'many', 'students', 'fair', 'better', 'in', 'exams', 'than', 'initially', 'predicted', 'though.', 'i', 'feel', 'for', 'class',…	positive
9	1.2955E+18	2020-08-17T23:28:21.000Z		46	{'neg': 0.0, 'neu': 0.785, 'pos': 0.215, 'compound': 0.8822}	0.8822	Positive	['thank', 'goodness', 'ofqual', 'have', 'now', 'seen', 'sense!', 'a-level', 'students', 'given', 'grades', 'estimated', 'by', 'their', 'teachers,', 'rather', 'than', 'by', 'an', 'algorithm,', 'unless', 'the', 'computer', 'algorithm', 'gave', 'a', 'higher', 'grade.', 'so', 'many', 'students', 'fair', 'better', 'in', 'exams', 'than', 'initially', 'predicted', 'though.', 'i', 'feel', 'for', 'class',…	positive
10	1.2955E+18	2020-08-17T23:27:58.000Z		26	{'neg': 0.096, 'neu': 0.904, 'pos': 0.0, 'compound': -0.2023}	-0.2023	Negative	['exams', 'u-turn:', 'teacher', 'estimates', 'to', 'be', 'used', 'for', 'gcse', 'and', 'a-level', 'grades', 'as', 'controversial', 'algorithm', 'ditched', 'https://t.co/o27buv6xoh', 'https://t.co/fuoq5cw7x8']	anger
11	1.2955E+18	2020-08-17T23:27:19.000Z		34	{'neg': 0.096, 'neu': 0.797, 'pos': 0.107, 'compound': 0.1081}	0.1081	Positive	['no', 'reassurance,', 'alas!', 'nor', 'was', 'this', 'accidental.', 'the', 'algorithm', "didn't", 'spontaneously', 'pop', 'into', 'existence,', 'mesmerising', 'all', 'at', 'ofqual', 'and', 'gav.', 'still,', 'at', 'least', 'all', 'those', 'posh', 'kids', 'will', 'keep', 'estate', 'agencies', 'supplied.', 'important.']	positive
12	1.2955E+18	2020-08-17T23:27:18.000Z		15	{'neg': 0.0, 'neu': 1.0, 'pos': 0.0, 'compound': 0.0}	0	Neutral	['apparently', 'ac/dc', 'are', 'changing', 'their', 'name', 'to', 'bd/ed', 'after', 'the', 'ofqual', 'algorithm', 'x']	No emotion
13	1.2955E+18	2020-08-17T23:23:42.000Z		13	{'neg': 0.279, 'neu': 0.721, 'pos': 0.0, 'compound': -0.4767}	-0.4767	Negative	['what', 'went', 'wrong', 'with', 'the', 'a-level', 'algorithm?', 'https://t.co/ev61onz1ul', 'via']	negative
14	1.2955E+18	2020-08-17T23:18:31.000Z		13	{'neg': 0.279, 'neu': 0.721, 'pos': 0.0, 'compound': -0.4767}	-0.4767	Negative	['what', 'went', 'wrong', 'with', 'the', 'a-level', 'algorithm?', 'https://t.co/cb9qmh3psi', 'via']	negative
15	1.2955E+18	2020-08-17T23:18:29.000Z		44	{'neg': 0.304, 'neu': 0.696, 'pos': 0.0, 'compound': -0.9344}	-0.9344	Negative	['this', 'whole', 'algorithm', 'thing', 'has', 'a', 'stink', 'of', 'cummings', 'and', 'his', 'big', 'data', 'obsession.', 'the', 'self-proclaimed', '�maverick�', 'moron', 'with', 'a', 'boner', 'for', 'forecasting...how', 'did', 'that', 'forecast', 'work', 'out', 'for', 'you', '?', 'yet', 'more', 'cutting', 'edge', 'nonsense', 'from', 'this', 'terrible', 'bunch', 'of', 'incompetents.', 'idiots']	negative
16	1.2955E+18	2020-08-17T23:17:09.000Z		47	{'neg': 0.054, 'neu': 0.902, 'pos': 0.044, 'compound': -0.1179}	-0.1179	Negative	['what', 'went', 'wrong', 'with', 'the', 'a-level', 'algorithm?', 'financial', 'times', 'good', 'little', '5', 'min', 'video', 'from', '?', 'on', 'the', '3', 'major', 'flaws', 'with', 'the', 'algorithm..and', 'what', 'could', 'have', 'been', 'done', 'to', 'address', 'it.', 'but', 'what', 'next', 'given', 'the', 'algorithm�s', 'upgrades', 'still', 'stand', 'https://t.co/jxne5ucngh']	positive
17	1.2955E+18	2020-08-17T23:17:09.000Z		25	{'neg': 0.196, 'neu': 0.804, 'pos': 0.0, 'compound': -0.6808}	-0.6808	Negative	['i', 'don�t', 'think', 'understood', 'the', 'algorithm', 'put', 'forward', 'by', ',', 'and', 'failed', 'to', 'ask', 'critical', 'questions', 're', '#alevelsresults', '#alevelprotests', '#gcse2020', 'who', 'is', 'doing', 'data', 'analysis?']	positive
18	1.2955E+18	2020-08-17T23:12:47.000Z		47	{'neg': 0.05, 'neu': 0.853, 'pos': 0.097, 'compound': 0.34}	0.34	Positive	['you', 'also', 'need', 'to', 'be', 'reflective', 'and', 'able', 'to', 'correct', 'mistakes.', 'the', 'unpopular', 'decision', 'supported', 'here', 'was', 'to', 'stick', 'with', 'an', 'algorithm', 'which', 'produced', 'tens', 'of', 'thousands', 'of', 'highly', 'anomalous', 'results', 'and', 'would', 'have', 'seen', 'millions', 'of', 'appeals', 'at', 'gcse', 'and', 'a-level', 'taking', 'months', '…	positive
19	1.2955E+18	2020-08-17T23:12:32.000Z		54	{'neg': 0.0, 'neu': 0.854, 'pos': 0.146, 'compound': 0.7469}	0.7469	Positive	['first', 'fact', 'is', '2', 'years', 'ago', 'when', 'they', 'started', 'the', 'a', 'levels', 'it', 'favoured', 'them', 'and', 'would', 'the', 'algorithm', 'favour', 'them', 'yes', 'because', 'it', 'uses', 'past', 'stats', 'but', 'is', 'it', 'more', 'accurate', 'than', 'going', 'from', 'an', 'estimate', 'from', 'teachers.', 'well', 'by', 'the', 'fact', 'that', 'the', 'grades', 'are', 'up', 'about…	trust
20	1.2955E+18	2020-08-17T23:09:51.000Z		45	{'neg': 0.154, 'neu': 0.711, 'pos': 0.134, 'compound': -0.2565}	-0.2565	Negative	['didn�t', 'the', 'tory', 'government', 'tell', 'ofqual', 'to', 'ensure', 'there', 'was', 'no', 'grade', 'inflation,', 'hence', 'why', 'the', 'algorithm', 'was', 'what', 'it', 'was?', 'are', 'they', 'not', 'ultimately', 'responsible?', 'no', 'of', 'course', 'not,', 'it�s', 'great', 'aunt', 'dot�s', 'dog', 'who', 'is', 'responsible', 'not', 'williamson', '&amp;', 'co']	positive
21	1.2955E+18	2020-08-17T23:09:24.000Z		38	{'neg': 0.0, 'neu': 0.945, 'pos': 0.055, 'compound': 0.1877}	0.1877	Positive	['if', "we'd", 'let', 'some', 'a-level', 'computer', 'science', 'students', 'design', 'the', 'algorithm', 'as', 'their', 'end-of-year', 'project,', 'not', 'only', 'would', 'it', 'have', 'worked', 'properly,', "it'd've", 'been', 'called', 'algy', 'mcalgface.', "can't", 'see', 'a', 'downside.']	No emotion
22	1.2955E+18	2020-08-17T23:07:47.000Z		27	{'neg': 0.114, 'neu': 0.886, 'pos': 0.0, 'compound': -0.4767}	-0.4767	Negative	['i', 'can�t', 'wait', 'for', 'the', 'chair', 'of', 'data', 'ethics', 'to', 'give', 'the', 'chair', 'of', 'ofqual', 'a', 'bollocking', 'over', 'the', 'flawed', 'design', 'of', 'the', 'a-level', 'algorithm...']	positive
23	1.2955E+18	2020-08-17T23:07:47.000Z		27	{'neg': 0.114, 'neu': 0.886, 'pos': 0.0, 'compound': -0.4767}	-0.4767	Negative	['i', 'can�t', 'wait', 'for', 'the', 'chair', 'of', 'data', 'ethics', 'to', 'give', 'the', 'chair', 'of', 'ofqual', 'a', 'bollocking', 'over', 'the', 'flawed', 'design', 'of', 'the', 'a-level', 'algorithm...']	positive
24	1.2955E+18	2020-08-17T23:07:14.000Z		46	{'neg': 0.0, 'neu': 0.755, 'pos': 0.245, 'compound': 0.885}	0.885	Positive	['they', 'u-turned', 'on', 'this', 'policy', 'due', 'to', 'the', 'number', 'of', 'deaths', 'so', 'they', 'have', 'now', 'adopted', 'the', 'policy', 'their', 'detractors', 'favoured.', 'are', 'you', 'saying', 'their', 'detractors', 'should', 'now', 'switch', 'to', 'support', 'the', "government's", 'original', 'policy?', 'should', 'labour', 'now', 'favour', 'the', 'a-level', 'algorithm', 'too?']	trust
25	1.2955E+18	2020-08-17T23:05:04.000Z		23	{'neg': 0.096, 'neu': 0.904, 'pos': 0.0, 'compound': -0.2023}	-0.2023	Negative	['exams', 'u-turn:', 'teacher', 'estimates', 'to', 'be', 'used', 'for', 'gcse', 'and', 'a-level', 'grades', 'as', 'controversial', 'algorithm', 'ditched', 'https://t.co/rmvxj1ao8h', '#smartnews']	anger
26	1.2955E+18	2020-08-17T23:04:38.000Z		51	{'neg': 0.154, 'neu': 0.689, 'pos': 0.157, 'compound': -0.2023}	-0.2023	Negative	['also,', 'nowhere', 'here', 'does', 'ofqual', 'admit', 'that', 'their', 'algorithm', "*didn't", 'work*.', 'only', 'that', 'it', '"caused', 'anguish"', 'and', '"damaged', 'public', 'confidence".', 'nowhere', 'is', 'there', 'an', 'apology', 'for', '*clearly', 'awarding', 'the', 'wrong', 'grade', 'in', 'many', 'cases*.', "williamson's", 'been', 'crap', 'but', 'it', 'goes', 'so', 'much', 'further', …	positive
27	1.2955E+18	2020-08-17T23:02:58.000Z		30	{'neg': 0.0, 'neu': 0.887, 'pos': 0.113, 'compound': 0.5499}	0.5499	Positive	['how', 'thick', 'are', 'you?', 'teachers', 'may', 'be', 'professionals,', 'but', 'ofqual', 'downgraded', 'their', 'predicted', 'grades', 'by', '40%', '(yes,', 'using', 'an', 'algorithm)', 'to', 'bring', 'them', 'in', 'line', 'with', 'previous', "year's", 'results.']	No emotion
28	1.2955E+18	2020-08-17T23:01:06.000Z		30	{'neg': 0.076, 'neu': 0.924, 'pos': 0.0, 'compound': -0.3384}	-0.3384	Negative	['my', 'daughter', 'at', 'a', 'northern', 'grammar', 'also', 'had', 'two', 'of', 'her', 'three', 'subjects', 'downgraded.', 'the', 'head', 'teacher', 'said', 'the', 'ofqual', 'algorithm', 'made', 'it', 'a', 'very', 'low', 'year', 'for', 'the', 'school.']	trust
29	1.2955E+18	2020-08-17T23:00:00.000Z		46	{'neg': 0.045, 'neu': 0.955, 'pos': 0.0, 'compound': -0.2406}	-0.2406	Negative	['ask', 'him', 'why', 'many', 'btec', 'students', 'still', 'haven�t', 'received', 'their', 'results', 'due', 'thursday', '13', 'august.', 'will', 'they', 'be', 'affected', 'by', 'the', 'algorithm?', 'will', 'they', 'get', 'cags?', '1', 'btec', '=', '2', 'a', 'levels', 'and', 'uni', 'places', 'depend', 'on', 'results.', 'students', 'left', 'in', 'limbo.', 'https://t.co/smufbdvpw3']	positive
30	1.29549E+18	2020-08-17T22:56:32.000Z		30	{'neg': 0.173, 'neu': 0.551, 'pos': 0.276, 'compound': 0.5994}	0.5994	Positive	['a-levels:', 'student', 'foresaw', 'exam', 'crisis', 'in', 'winning', 'story:', 'the', 'orwell', 'youth', 'prize', 'winner', 'says', 'she', 'has', '"fallen', 'into', 'her', 'own', 'story"', 'about', 'an', 'exam', 'algorithm.', 'https://t.co/u1fzxusmgo']	surprise
31	1.29549E+18	2020-08-17T22:56:16.000Z		53	{'neg': 0.141, 'neu': 0.814, 'pos': 0.045, 'compound': -0.6115}	-0.6115	Negative	['to', 'be', 'fair,', 'a', 'very', 'sizeable', 'proportion', 'of', 'the', 'blame', 'has', 'to', 'be', 'with', 'ofqual.', "it's", 'their', 'algorithm', 'that', 'generated', 'some', 'very', 'bizarre', 'results.but', 'then', "it's", 'down', 'to', 'the', 'dept', 'of', 'education', 'not', 'checking', 'it', 'was', 'tested', 'properly', 'for', 'likelihood', 'of', 'bizarre', 'individual', 'results/unexpe…	negative
32	1.29549E+18	2020-08-17T22:49:17.000Z		42	{'neg': 0.063, 'neu': 0.937, 'pos': 0.0, 'compound': -0.4019}	-0.4019	Negative	['1/2', 'based', 'on', 'ucas', 'research', 'from', '2016,', 'disadvantaged', 'students', 'were', 'historically', 'given', 'higher', 'predicted', 'grades', 'than', 'actual', 'grades', 'the', 'most.', 'the', 'report', 'said', 'that', 'it', 'was', 'possible', 'that', 'it', 'was', 'for', 'motivational', 'reasons.', 'ofqual', 'may', 'have', 'considered', 'this', 'in', 'their', 'algorithm.']	positive
33	1.29549E+18	2020-08-17T22:49:02.000Z		22	{'neg': 0.106, 'neu': 0.894, 'pos': 0.0, 'compound': -0.3612}	-0.3612	Negative	['how', 'long', 'before', 'the', 'children', 'who', 'were', 'graded', 'up', 'by', 'the', 'algorithm', 'start', 'to', 'complain', 'about', 'being', 'downgraded', 'by', 'the', 'predicted', 'grade?']	anticipation
34	1.29549E+18	2020-08-17T22:48:10.000Z		39	{'neg': 0.112, 'neu': 0.758, 'pos': 0.13, 'compound': 0.1779}	0.1779	Positive	['this', 'thread,', 'with', ',', 'is', 'interesting.', 'it', 'shows', 'that', 'had', 'to', 'be', '*directed*', 'by', 'to', 'produce', 'an', 'algorithm', 'that', 'they', 'knew', "didn't", 'work.', "it's", 'a', 'pity', 'that', 'nobody', 'in', 'had', 'the', 'integrity', 'to', 'resign.', 'https://t.co/6wimefiqlq']	positive
35	1.29549E+18	2020-08-17T22:46:42.000Z		28	{'neg': 0.0, 'neu': 0.929, 'pos': 0.071, 'compound': 0.2263}	0.2263	Positive	['must', 'be', 'highest', 'of', 'cag/algorithm', 'for', 'a-level', 'and', 'straight', 'to', 'cag', 'for', 'gcse.', 'schools', 'send', 'out', 'gcse', 'cags', 'on', 'thursday.', 'official', 'results', 'slips', 'out', 'next', 'week?']	fear
36	1.29549E+18	2020-08-17T22:46:26.000Z		29	{'neg': 0.0, 'neu': 1.0, 'pos': 0.0, 'compound': 0.0}	0	Neutral	["nick's", 'main', 'job', 'is', 'to', 'iaise', 'with', 'ofqual.', 'he', 'should', 'have', 'been', 'probing', 'the', 'algorithm', 'right', 'from', 'the', 'start', '-', 'especially', 'as', 'it', 'was', 'kept', 'secret', 'from', 'everyone', 'else!']	positive
37	1.29549E+18	2020-08-17T22:45:06.000Z		20	{'neg': 0.27, 'neu': 0.73, 'pos': 0.0, 'compound': -0.743}	-0.743	Negative	['was', 'the', 'a-level', '&amp;', 'gcse', '#algorithm', 'developed', 'by', 'the', 'same', 'incompetent', 'fools', 'as', 'the', 'so', 'called', '#trackandtrace', 'app?', '#gtto']	anger
38	1.29549E+18	2020-08-17T22:44:40.000Z		32	{'neg': 0.0, 'neu': 1.0, 'pos': 0.0, 'compound': 0.0}	0	Neutral	["wouldn't", 'the', 'predicted', 'grades', 'have', 'been', 'decided', 'for', 'the', 'university', 'application', 'process', 'but', 'anyways', 'the', 'algorithm', "didn't", 'seem', 'to', 'take', 'into', 'account', 'predicted', 'grades', 'if', 'the', 'cohort', 'size', 'was', 'large.']	trust
39	1.29549E+18	2020-08-17T22:44:39.000Z		22	{'neg': 0.0, 'neu': 0.773, 'pos': 0.227, 'compound': 0.6124}	0.6124	Positive	['the', 'education', 'secretary', 'said', 'he', 'had', 'been', '"constantly', 'reassured"', 'by', 'senior', 'ofqual', 'officials', 'that', 'the', 'algorithm', 'was', 'fair', 'https://t.co/1du0lq6zvp']	trust
40	1.29549E+18	2020-08-17T22:44:30.000Z		17	{'neg': 0.0, 'neu': 1.0, 'pos': 0.0, 'compound': 0.0}	0	Neutral	['yup.', 'and', 'we', 'can', 'therefore', 'explain', 'and', 'account', 'for', 'those', 'decisions', 'in', 'ways', 'ofqual�s', 'algorithm', 'cannot.']	trust
41	1.29549E+18	2020-08-17T22:44:18.000Z		23	{'neg': 0.154, 'neu': 0.846, 'pos': 0.0, 'compound': -0.4767}	-0.4767	Negative	['a-level', 'for', 'dummies.', 'after', 'watching', 'it', '(twice)', 'i', 'understand', 'what', 'went', 'wrong', 'with', 'the', 'a-level', 'algorithm.', 'https://t.co/d81pbwpqbf', 'via']	negative
42	1.29549E+18	2020-08-17T22:44:01.000Z		46	{'neg': 0.037, 'neu': 0.93, 'pos': 0.033, 'compound': -0.0469}	-0.0469	Neutral	['not', 'saying', 'errors', 'can', 'be', 'avoided', 'but', 'the', 'effects', 'of', 'them', 'should', 'have', 'been', 'mitigated.', 'having', 'run', 'their', 'algorithm,', 'ofqual', 'should', 'have', 'compared', 'their', 'results', 'with', 'teacher/college', 'grades', 'and', 'noting', 'the', 'disparity', 'acted', 'then.', 'not', 'wait', 'until', 'the', 'excrement', 'impinged', 'on', 'the', 'air', …	negative
43	1.29549E+18	2020-08-17T22:41:01.000Z		46	{'neg': 0.307, 'neu': 0.693, 'pos': 0.0, 'compound': -0.9413}	-0.9413	Negative	['i', 'know', 'many', 'people', 'who', 'still', 'blame', 'the', "'a-level", "marker'", 'for', "'ruining", 'my', "life'.", 'awful', 'for', 'that', 'blame', 'to', 'be', 'levelled', 'against', 'teachers', 'personally,', 'rather', 'than', 'an', 'anonymous', 'marker', 'or', "'the", "algorithm'.", 'teachers', 'will', 'sadly', 'face', 'abuse', 'and', 'guilt-tripping', 'from', 'parents', 'and', 'pupils',…	negative
44	1.29549E+18	2020-08-17T22:40:40.000Z		42	{'neg': 0.0, 'neu': 0.849, 'pos': 0.151, 'compound': 0.7207}	0.7207	Positive	['late', 'uturn', 'but', '#algorithm', '&amp;', '5', 'mths', '�planning�', 'says', 'bojo', 'doesn�t', 'want', '2', '#levelup', 'or', 'even', 'level', 'down!', 'as', '4', 'any', 'faith', 'in', 'their', 'school', 're-opening,', 'track+trace', 'or', 'any', 'real', 'world', '#brexit', 'planning!?', 'stroll', 'on!', 'https://t.co/s7fprztfyi']	trust
45	1.29549E+18	2020-08-17T22:40:20.000Z		40	{'neg': 0.049, 'neu': 0.809, 'pos': 0.142, 'compound': 0.6553}	0.6553	Positive	['do', 'you', 'think', 'the', 'fa', 'could', 'provide', 'a', 'league', 'algorithm', 'like', 'the', 'a', 'levels.', 'in', 'that', 'case', 'although', 'we', 'lost', 'to', 'with', 'the', 'levelling', 'our', 'we', 'could', 'adjust', 'those', 'results', 'to', 'a', 'draw', 'and', 'a', 'win', 'for', 'just', 'a', 'thought', '??']	positive
46	1.29549E+18	2020-08-17T22:40:10.000Z		29	{'neg': 0.0, 'neu': 1.0, 'pos': 0.0, 'compound': 0.0}	0	Neutral	['back', 'on', 'form', 'with', 'this', 'thread', '(after', 'months', 'in', 'the', 'wilderness', 'imo).', "nick's", 'main', 'job', 'was', 'to', 'probe', 'the', 'ofqual', 'algorithm', '-', 'which', 'was', 'kept', 'secret', 'from', 'everyone', 'else!']	positive
47	1.29549E+18	2020-08-17T22:39:26.000Z		44	{'neg': 0.103, 'neu': 0.719, 'pos': 0.178, 'compound': 0.6218}	0.6218	Positive	['claims', 'he', 'had', 'absolutely', 'no', 'idea', 'how', 'the', 'algorithm', 'for', 'a-levels', 'was', 'worked', 'out', 'until', 'this', 'morning!', 'poor', 'chap', '-', 'gosh', 'how', 'uninformed!', 'glad', 'he', 'managed', 'to', 'come', 'to', 'his', 'senses', 'at', 'the', 'last', 'minute,', 'just', 'like', 'superman!', 'how', 'grateful', 'we', 'should', 'all', 'be!']	positive
48	1.29549E+18	2020-08-17T22:39:23.000Z		13	{'neg': 0.2, 'neu': 0.8, 'pos': 0.0, 'compound': -0.4588}	-0.4588	Negative	['this', 'a', 'level', 'algorithm...', 'was', 'it', 'meant', 'to', 'be', 'world', 'beating', 'at', 'all?']	fear
49	1.29549E+18	2020-08-17T22:39:20.000Z		44	{'neg': 0.103, 'neu': 0.719, 'pos': 0.178, 'compound': 0.6218}	0.6218	Positive	['claims', 'he', 'had', 'absolutely', 'no', 'idea', 'how', 'the', 'algorithm', 'for', 'a-levels', 'was', 'worked', 'out', 'until', 'this', 'morning!', 'poor', 'chap', '-', 'gosh', 'how', 'uninformed!', 'glad', 'he', 'managed', 'to', 'come', 'to', 'his', 'senses', 'at', 'the', 'last', 'minute,', 'just', 'like', 'superman!', 'how', 'grateful', 'we', 'should', 'all', 'be!']	positive
50	1.29549E+18	2020-08-17T22:39:11.000Z		44	{'neg': 0.103, 'neu': 0.719, 'pos': 0.178, 'compound': 0.6218}	0.6218	Positive	['claims', 'he', 'had', 'absolutely', 'no', 'idea', 'how', 'the', 'algorithm', 'for', 'a-levels', 'was', 'worked', 'out', 'until', 'this', 'morning!', 'poor', 'chap', '-', 'gosh', 'how', 'uninformed!', 'glad', 'he', 'managed', 'to', 'come', 'to', 'his', 'senses', 'at', 'the', 'last', 'minute,', 'just', 'like', 'superman!', 'how', 'grateful', 'we', 'should', 'all', 'be!']	positive
51	1.29549E+18	2020-08-17T22:38:46.000Z		39	{'neg': 0.09, 'neu': 0.802, 'pos': 0.108, 'compound': 0.2023}	0.2023	Positive	['whatever', 'we', 'think', 'of', 'the', 'algorithm', 'if', 'a', 'levels', 'are', 'higher', 'of', 'the', 'two', 'cag', 'or', 'calculated)', 'then', "it's", 'only', 'fair', '(depends', 'how', 'you', 'define', "'fair'", 'in', 'this', 'sorry', 'mess', 'i', 'know)', 'to', 'do', 'the', 'same', 'with', 'gcses.']	positive
52	1.29549E+18	2020-08-17T22:38:45.000Z		50	{'neg': 0.0, 'neu': 0.802, 'pos': 0.198, 'compound': 0.8334}	0.8334	Positive	['i', 'think', 'it�s', 'because', 'like', 'with', 'a', 'levels', 'there', 'might', 'be', 'a', 'very', 'tiny', 'number', 'of', 'people', 'whose', 'grades', 'would', 'be', 'adjusted', 'upwards', 'under', 'the', 'algorithm,', 'and', 'they', 'want', 'them', 'to', 'maintain', 'the', 'higher', 'grade.', 'but', 'how', 'would', 'they', 'know', 'when', 'accepting', 'college', 'applications?', 'like', 'uni…	No emotion
53	1.29549E+18	2020-08-17T22:38:09.000Z		39	{'neg': 0.206, 'neu': 0.71, 'pos': 0.083, 'compound': -0.5512}	-0.5512	Negative	['you', 'must', 'have', 'witnessed', 'the', 'storm', 'of', 'protest', 'unleashed', 'by', 'the', 'scottish', 'results', 'last', 'week', 'so', 'surely', 'changing', 'ofqual�s', '*algorithm*', 'and', 'preventing', 'the', 'hurt', 'and', 'stress', 'for', 'english,', 'welsh,', 'ni', 'pupils', 'might', 'have', 'made', 'more', 'sense....just', 'saying']	negative
54	1.29549E+18	2020-08-17T22:38:07.000Z		44	{'neg': 0.103, 'neu': 0.719, 'pos': 0.178, 'compound': 0.6218}	0.6218	Positive	['claims', 'he', 'had', 'absolutely', 'no', 'idea', 'how', 'the', 'algorithm', 'for', 'a-levels', 'was', 'worked', 'out', 'until', 'this', 'morning!', 'poor', 'chap', '-', 'gosh', 'how', 'uninformed!', 'glad', 'he', 'managed', 'to', 'come', 'to', 'his', 'senses', 'at', 'the', 'last', 'minute,', 'just', 'like', 'superman!', 'how', 'grateful', 'we', 'should', 'all', 'be!']	positive
55	1.29549E+18	2020-08-17T22:37:50.000Z		44	{'neg': 0.103, 'neu': 0.719, 'pos': 0.178, 'compound': 0.6218}	0.6218	Positive	['claims', 'he', 'had', 'absolutely', 'no', 'idea', 'how', 'the', 'algorithm', 'for', 'a-levels', 'was', 'worked', 'out', 'until', 'this', 'morning!', 'poor', 'chap', '-', 'gosh', 'how', 'uninformed!', 'glad', 'he', 'managed', 'to', 'come', 'to', 'his', 'senses', 'at', 'the', 'last', 'minute,', 'just', 'like', 'superman!', 'how', 'grateful', 'we', 'should', 'all', 'be!']	positive
56	1.29549E+18	2020-08-17T22:37:42.000Z		44	{'neg': 0.103, 'neu': 0.719, 'pos': 0.178, 'compound': 0.6218}	0.6218	Positive	['claims', 'he', 'had', 'absolutely', 'no', 'idea', 'how', 'the', 'algorithm', 'for', 'a-levels', 'was', 'worked', 'out', 'until', 'this', 'morning!', 'poor', 'chap', '-', 'gosh', 'how', 'uninformed!', 'glad', 'he', 'managed', 'to', 'come', 'to', 'his', 'senses', 'at', 'the', 'last', 'minute,', 'just', 'like', 'superman!', 'how', 'grateful', 'we', 'should', 'all', 'be!']	positive
57	1.29549E+18	2020-08-17T22:37:07.000Z		31	{'neg': 0.195, 'neu': 0.768, 'pos': 0.037, 'compound': -0.6756}	-0.6756	Negative	['not', 'very', 'nice.', 'you', 'seem', 'a', 'lovel?', 'bloke.', 'want', 'teenagers', 'a', 'levels', 'to', 'be', 'downgraded', 'based', 'on', 'a', 'algorithm', 'which', 'is', 'flawed.', 'probably', 'a', 'tory', '&amp;', 'voted', 'to', 'leave', 'the', 'eu.']	surprise
58	1.29549E+18	2020-08-17T22:35:39.000Z		46	{'neg': 0.044, 'neu': 0.896, 'pos': 0.06, 'compound': 0.2023}	0.2023	Positive	['as', 'much', 'as', 'this', 'u', 'turn', 'is', 'better', 'than', 'the', 'algorithm', 'for', 'students,', 'my', 'teacher', 'used', 'to', 'mark', 'me', 'down', 'in', 'every', 'essay;', 'i', 'was', 'getting', 'e�s', 'all', 'year', 'and', 'then', 'i', 'did', 'my', 'a', 'levels', 'and', 'got', 'an', 'a.', 'teachers', 'are', 'just', 'as', 'biased.']	trust
59	1.29549E+18	2020-08-17T22:34:55.000Z		53	{'neg': 0.109, 'neu': 0.752, 'pos': 0.139, 'compound': -0.0258}	-0.0258	Neutral	['if', 'i', 'was', 'evil', "'genius'", 'i', 'would', 'create', 'a', 'system', 'where', 'ofqual', 'would', 'create', 'algorithm', 'to', 'ensure', 'kids', 'from', "'private'", 'schools', 'got', 'the', 'places', 'to', 'university', 'even', 'if', 'not', 'first', 'choice,', 'u', 'turn', 'when', 'too', 'late.', "'allow'", 'unis', 'to', 'go', 'over', 'their', 'student', 'cap', 'in', 'a', 'pandemic', '&a…	positive
60	1.29549E+18	2020-08-17T22:34:40.000Z		44	{'neg': 0.103, 'neu': 0.719, 'pos': 0.178, 'compound': 0.6218}	0.6218	Positive	['claims', 'he', 'had', 'absolutely', 'no', 'idea', 'how', 'the', 'algorithm', 'for', 'a-levels', 'was', 'worked', 'out', 'until', 'this', 'morning!', 'poor', 'chap', '-', 'gosh', 'how', 'uninformed!', 'glad', 'he', 'managed', 'to', 'come', 'to', 'his', 'senses', 'at', 'the', 'last', 'minute,', 'just', 'like', 'superman!', 'how', 'grateful', 'we', 'should', 'all', 'be!']	positive
61	1.29549E+18	2020-08-17T22:34:31.000Z		48	{'neg': 0.14, 'neu': 0.759, 'pos': 0.101, 'compound': -0.2484}	-0.2484	Negative	['the', 'different', 'degrees', 'to', 'which', 'ofqual�s', 'algorithm', 'hit', 'different', 'subjects', 'is', 'staggering.', 'a', 'process', 'beset', 'with', 'mistakes,', 'technical', 'errors,', 'and', 'a', 'lack', 'of', 'transparency.', 'prior', 'to', 'today�s', 'u', 'turn,', 'it', 'was', 'definitely', 'a', 'year', 'to', 'study', 'a', 'small', 'cohort', '/', 'less', 'popular', 'subject.', 'https…	negative
62	1.29549E+18	2020-08-17T22:33:21.000Z		34	{'neg': 0.172, 'neu': 0.828, 'pos': 0.0, 'compound': -0.6369}	-0.6369	Negative	['the', 'algorithm,', 'which', 'they�ve', 'now', 'abandoned,', 'only', 'benefited', 'private', 'schools.', 'was', 'worried', 'about', 'people', 'being', 'unfairly', 'inflated', 'ofqual', 'will', 'run', 'the', 'algorithm', 'for', 'gsce', 'results...', 'https://t.co/sflsq4gavp', 'https://t.co/yhjgybo3qv']	negative
63	1.29549E+18	2020-08-17T22:32:47.000Z		43	{'neg': 0.0, 'neu': 0.931, 'pos': 0.069, 'compound': 0.4374}	0.4374	Positive	['and', 'just', 'make', 'sure', 'we', 'all', 'know', 'what', 'an', 'algorithm', 'is,', 'donald', 'knuth', 'wrote', 'a', 'book', 'about', 'them!', 'the', 'art', 'of', 'computer', 'programming.', 'a', 'classic,', 'may', 'be', 'the', 'boffins', 'at', 'sqa', 'and', 'ofqual', 'should', 'make', 'reading', 'this', 'a', 'must!', 'https://t.co/eelnywwffy']	positive
64	1.29549E+18	2020-08-17T22:29:35.000Z		19	{'neg': 0.0, 'neu': 0.896, 'pos': 0.104, 'compound': 0.2732}	0.2732	Positive	['well', 'done', 'iain.', 'it', 'says', 'a', 'lot', 'about', 'everyone', 'involved', 'how', 'they', 'thought', 'this', 'algorithm', 'would', 'pass.', 'including', 'ofqual.']	positive
65	1.29549E+18	2020-08-17T22:28:33.000Z		31	{'neg': 0.0, 'neu': 0.806, 'pos': 0.194, 'compound': 0.7207}	0.7207	Positive	['uturn', 'but', '#algorithm', '&amp;', '5', 'mths', '�planning�', 'shows', 'they', 'don�t', 'want', '2', '#levelup', 'or', 'even', 'level', 'down!', 'as', '4', 'any', 'faith', 'in', '#brexit', 'planning!?', 'stroll', 'on!', 'https://t.co/ie8qajehmw']	trust
66	1.29549E+18	2020-08-17T22:28:00.000Z		41	{'neg': 0.053, 'neu': 0.826, 'pos': 0.122, 'compound': 0.4588}	0.4588	Positive	['andy,', 'this', 'action', 'is', 'still', 'need', 'for', 'a', 'levels', 'too', ',', 'students', 'have', 'lost', 'place', 'at', 'universities', 'now', 'given', '5', 'day', 'of', 'place', 'reallocations', 'to', 'those', 'public', 'school', 'kid', 'boosted', 'by', 'the', 'tory', 'algorithm', 'the', 'favoured', 'smaller', 'cohorts', 'https://t.co/sl5c6vvjno']	positive
67	1.29549E+18	2020-08-17T22:27:19.000Z		23	{'neg': 0.099, 'neu': 0.762, 'pos': 0.139, 'compound': 0.2263}	0.2263	Positive	['no.', 'no', 'it', 'didn�t.', '�the', 'ofqual', 'algorithm', 'was', 'effective', 'in', 'producing', 'relatively', 'similar', 'national', 'results', 'to', 'previous', 'years...�', 'https://t.co/mev24ighii']	positive
68	1.29549E+18	2020-08-17T22:26:39.000Z		42	{'neg': 0.076, 'neu': 0.873, 'pos': 0.051, 'compound': -0.2714}	-0.2714	Negative	['on', '#bbcnewsnight', 'be', 'fair.', 'the', 'issue', 'is', "didn't", 'know', 'that', 'the', 'algorithm', 'was', 'broken', 'until', 'the', 'results', 'came', 'out.', 'we', 'have', 'to', 'question', 'who', 'was', 'testing', 'and', 'debugging', 'the', 'algorithm', 'in', 'and', 'why', 'the', 'were', 'not', 'asking', 'the', 'right', 'questions', 'earlier!']	positive
69	1.29549E+18	2020-08-17T22:26:33.000Z		15	{'neg': 0.49, 'neu': 0.51, 'pos': 0.0, 'compound': -0.8271}	-0.8271	Negative	['the', 'a-level', 'algorithm', 'chaos', 'reveals', 'society�s', 'racist,', 'classist', 'biases', 'https://t.co/ozlaovcjf3']	fear
70	1.29549E+18	2020-08-17T22:26:33.000Z		15	{'neg': 0.49, 'neu': 0.51, 'pos': 0.0, 'compound': -0.8271}	-0.8271	Negative	['the', 'a-level', 'algorithm', 'chaos', 'reveals', 'society�s', 'racist,', 'classist', 'biases', 'https://t.co/ozlaovcjf3']	fear
71	1.29549E+18	2020-08-17T22:23:15.000Z		38	{'neg': 0.119, 'neu': 0.834, 'pos': 0.047, 'compound': -0.4509}	-0.4509	Negative	['the', 'ofqual', 'algorithm', 'was', 'transparent,', 'so', 'you', 'can', 'see', 'how', 'the', 'decisions', 'were', 'made.', 'most', 'ai/ml', 'algorithms', 'aren�t', 'transparent', '�', 'millions', 'of', 'numeric', 'weights.', 'these', 'are', 'much', 'more', 'problematic', 'as', 'bias', 'is', 'hidden.', 'a', 'distinction', 'worth', 'making?']	positive
72	1.29549E+18	2020-08-17T22:19:44.000Z		13	{'neg': 0.279, 'neu': 0.721, 'pos': 0.0, 'compound': -0.4767}	-0.4767	Negative	['what', 'went', 'wrong', 'with', 'the', 'a-level', 'algorithm?', 'via', 'https://t.co/pcubnwnsf0']	negative
73	1.29549E+18	2020-08-17T22:19:42.000Z		30	{'neg': 0.0, 'neu': 0.916, 'pos': 0.084, 'compound': 0.3182}	0.3182	Positive	['only', 'one', 'lesson', 'to', 'be', 'learned', 'from', 'this.', 'a', 'lesson', 'about', 'competent', 'leadership.', 'you', "don't", 'need', 'an', 'algorithm', 'or', 'even', 'a', 'levels', 'to', 'learn', 'it.', 'https://t.co/uw1kjegsoj']	positive
74	1.29549E+18	2020-08-17T22:19:34.000Z		46	{'neg': 0.0, 'neu': 0.9, 'pos': 0.1, 'compound': 0.7088}	0.7088	Positive	['they�re', 'not', 'the', 'same,', 'but', 'they', 'both', 'rely', 'on', 'teacher', 'assessed', 'datasets.', 'som', 'teachers', 'overinflate', 'predictions,', 'this', 'was', 'calculated', 'in', 'by', 'ofqual', 'in', 'their', 'algorithm.', 'cags', 'should', 'have', 'been', 'used', 'but', 'it', 'needed', 'a', 'reasonability', 'test', 'to', 'balance', 'it', 'out.', 'ps:', 'congrats', 'on', 'your', 'r…	positive
75	1.29549E+18	2020-08-17T22:19:32.000Z		44	{'neg': 0.104, 'neu': 0.847, 'pos': 0.049, 'compound': -0.3818}	-0.3818	Negative	['they', 'way', 'i', 'would', 'distinguish', 'the', 'difference', 'between', 'an', 'algorithm', 'and', 'ai', 'and', 'ml', 'is', 'that', 'when', 'presented', 'with', 'a', 'problem', 'the', 'ai', '&amp;', 'ml', 'are', 'able', 'to', 'devise', 'a', 'solution?', 'the', 'ofqual', 'algorithm', 'just', 'pumps', 'out', 'a', 'result,', 'there�s', 'no', '�strategy�', 'involved.']	fear
76	1.29549E+18	2020-08-17T22:19:11.000Z		24	{'neg': 0.16, 'neu': 0.753, 'pos': 0.087, 'compound': -0.4515}	-0.4515	Negative	['exams', 'boss', 'blasted', 'for', 'being', '�invisible�', '�more', 'secretive', 'than', 'the', 'kgb�', 'over', 'algorithm', 'responsible', 'for', 'a-levels', 'fiasco', '??', '??', '#boss', '#beenseen', 'https://t.co/zyuayxdnra']	negative
77	1.29549E+18	2020-08-17T22:19:11.000Z		24	{'neg': 0.16, 'neu': 0.753, 'pos': 0.087, 'compound': -0.4515}	-0.4515	Negative	['exams', 'boss', 'blasted', 'for', 'being', '�invisible�', '�more', 'secretive', 'than', 'the', 'kgb�', 'over', 'algorithm', 'responsible', 'for', 'a-levels', 'fiasco', '??', '??', '#boss', '#beenseen', 'https://t.co/zyuayxdnra']	negative
78	1.29549E+18	2020-08-17T22:18:43.000Z		38	{'neg': 0.116, 'neu': 0.817, 'pos': 0.068, 'compound': -0.264}	-0.264	Negative	['if', 'this', '#algorithm', 'model', 'for', 'these', 'a-levels', 'was', 'utter', 'bollocks,', 'why', 'should', 'we', 'believe', 'that', 'the', '#covid19', 'computer', 'model', 'was', 'any', 'good', 'too??', 'from', 'day', 'one', 'its', 'been', 'contradiction', 'after', 'contradiction.', '??', '#covid19uk.', '#bbcnews,', '#skynews,', '#itvnews,', '#c4news.', '#jeremyvine.']	positive
79	1.29548E+18	2020-08-17T22:16:35.000Z		43	{'neg': 0.102, 'neu': 0.744, 'pos': 0.154, 'compound': 0.1531}	0.1531	Positive	['yes', 'they', 'pretty', 'much', 'had', 'to', 'apply', 'a', 'ratchet', 'having', 'already', 'issued', 'the', 'algorithm', 'grades.', 'but', 'with', 'inherent', 'noise', 'in', 'both', 'processes', "you've", 'got', 'yourself', 'a', "maxwell's", 'daemon', '(giyf),', 'which', 'implies', 'systematic', 'grade', 'inflation,', 'which', 'implies', 'university', 'admissions', 'chaos.', 'nice', 'work.']	negative
80	1.29548E+18	2020-08-17T22:14:59.000Z		29	{'neg': 0.0, 'neu': 0.879, 'pos': 0.121, 'compound': 0.3182}	0.3182	Positive	['government', 'and', 'bodies', 'such', 'as', 'ofqual', 'used', 'to', 'get', 'legal', 'advice', 'before', 'on', 'important', 'policy', 'decisions', '(such', 'as', 'using', 'an', 'algorithm', 'to', 'determine', 'exam', 'results...)', 'https://t.co/0hgkx1ig2z']	trust
81	1.29548E+18	2020-08-17T22:14:51.000Z		21	{'neg': 0.14, 'neu': 0.86, 'pos': 0.0, 'compound': -0.4137}	-0.4137	Negative	["i'm", 'guessing', 'wwe', 'has', 'access', 'to', 'the', 'same', 'algorithm', 'that', 'messed', 'up', 'a', 'levels', 'and', 'gcses', '??', 'https://t.co/rb192esg0c']	No emotion
82	1.29548E+18	2020-08-17T22:14:14.000Z		23	{'neg': 0.163, 'neu': 0.837, 'pos': 0.0, 'compound': -0.5423}	-0.5423	Negative	['the', 'ex-chief', 'of', 'ofsted', 'has', 'told', 'lbc', 'ofqual', '"would', 'have', 'known', 'their', 'algorithm', 'would', 'hit', 'the', 'poorest', 'hardest"', 'https://t.co/jbc6awzdxa']	anger
83	1.29548E+18	2020-08-17T22:13:33.000Z		27	{'neg': 0.072, 'neu': 0.854, 'pos': 0.074, 'compound': 0.015}	0.015	Neutral	['again.', 'the', 'secretary', 'of', 'state', 'for', 'education', 'is', 'in', 'charge.', 'this', 'is', 'not', 'the', 'teachers', 'fault', 'and', 'ofqual', 'did', 'as', 'instructed', '-', 'an', 'algorithm', 'with', 'no', 'grade', 'inflation.']	negative
84	1.29548E+18	2020-08-17T22:13:16.000Z		47	{'neg': 0.053, 'neu': 0.84, 'pos': 0.107, 'compound': 0.4215}	0.4215	Positive	['it', 'wasn�t', 'really', 'an', 'algorithm.', 'it', 'looked', 'a', 'lot', 'like', 'someone', 'hacked', 'up', 'an', 'excel', 'spreadsheet,', 'thought', '�that', 'looks', 'about', 'right�', 'then', 'wrapped', 'it', 'in', 'plausible', 'bull', 'and', 'shipped', 'it.', 'if', 'the', 'head', 'of', 'ofqual', 'had', 'actually', 'passed', 'his', 'a', 'levels,', 'he', 'might', 'have', 'spotted', 'that.']	anticipation
85	1.29548E+18	2020-08-17T22:13:16.000Z		47	{'neg': 0.053, 'neu': 0.84, 'pos': 0.107, 'compound': 0.4215}	0.4215	Positive	['it', 'wasn�t', 'really', 'an', 'algorithm.', 'it', 'looked', 'a', 'lot', 'like', 'someone', 'hacked', 'up', 'an', 'excel', 'spreadsheet,', 'thought', '�that', 'looks', 'about', 'right�', 'then', 'wrapped', 'it', 'in', 'plausible', 'bull', 'and', 'shipped', 'it.', 'if', 'the', 'head', 'of', 'ofqual', 'had', 'actually', 'passed', 'his', 'a', 'levels,', 'he', 'might', 'have', 'spotted', 'that.']	anticipation
86	1.29548E+18	2020-08-17T22:11:44.000Z		34	{'neg': 0.0, 'neu': 1.0, 'pos': 0.0, 'compound': 0.0}	0	Neutral	['williamson', "didn't", 'see', 'algorithm', 'details', 'until', 'the', 'weekend!!!!!!why????', 'another', '�unbelievable�', 'moment', 'for', 'me!', 'one', 'would', 'think', 'that', 'one', 'should', 'take', 'a', 'look', 'sooner', 'considering', 'the', 'role', 'one', 'has?!', 'https://t.co/4a7qcrob9e']	No emotion
87	1.29548E+18	2020-08-17T22:11:21.000Z		14	{'neg': 0.0, 'neu': 1.0, 'pos': 0.0, 'compound': 0.0}	0	Neutral	['bbc', 'news', '-', 'why', 'did', 'the', 'a-level', 'algorithm', 'say', 'no?', 'https://t.co/j4muw8tday']	No emotion
88	1.29548E+18	2020-08-17T22:09:35.000Z		39	{'neg': 0.074, 'neu': 0.816, 'pos': 0.11, 'compound': 0.1027}	0.1027	Positive	['this', 'is', 'probably', 'the', 'most', 'accurate', 'analogy', 'for', 'how', 'the', 'algorithm', 'worked.', 'someone', 'in', 'decided', 'it', 'was', 'okay', 'to', 'play', 'russian', 'roulette', 'with', "student's", 'results.', 'the', 'absolute', 'stupidity', 'of', 'it', 'is', 'almost', 'beyond', 'belief.', 'https://t.co/2dtwyjf1qa']	positive
89	1.29548E+18	2020-08-17T22:09:02.000Z		53	{'neg': 0.132, 'neu': 0.868, 'pos': 0.0, 'compound': -0.8074}	-0.8074	Negative	['the', 'scale', 'of', 'the', 'a', 'level', 'fiasco', 'laid', 'bare.', 'assessed', 'at', 'abb,', 'this', 'student', 'got', 'dee', 'from', 'the', 'algorithm.', 'abb', 'will', 'get', 'a', 'uni', 'place.', 'dee', 'means', 'you', 'go', 'and', 'flip', 'burgers', 'at', 'mackie', 'd', 'ofqual', 'and', 'williamson', 'out.', 'there', 'is', 'only', 'one', 'word', 'for', 'this:', 'criminal.', '#alevelresult…	trust
90	1.29548E+18	2020-08-17T22:08:49.000Z		36	{'neg': 0.078, 'neu': 0.922, 'pos': 0.0, 'compound': -0.4019}	-0.4019	Negative	["'explaining", 'the', 'decision', 'on', 'monday,', 'williamson', 'claimed', 'he', 'had', 'only', 'become', 'aware', '�over', 'the', 'saturday', 'and', 'sunday�', 'of', 'the', 'scale', 'of', 'the', 'problems', 'with', 'the', 'ofqual', 'algorithm', 'used', 'to', 'moderate', 'the', "results'", 'https://t.co/zqiw8dgk7i']	positive
91	1.29548E+18	2020-08-17T22:08:35.000Z		47	{'neg': 0.0, 'neu': 0.704, 'pos': 0.296, 'compound': 0.9211}	0.9211	Positive	['true', 'although', 'i�m', 'hoping', 'that', 'there', 'is', 'no', 'dodgy', 'algorithm', 'at', 'work', 'as', 'exam', 'boards', 'were', 'given', 'a', 'lot', 'of', 'leeway', 'by', 'ofqual', 'to', 'create', 'their', 'own', 'systems', 'of', 'awarding', 'grades', '(i', 'hope', 'this', 'isn�t', 'a', 'case', 'of', 'famous', 'last', 'words):', 'https://t.co/onudulq6af']	positive
92	1.29548E+18	2020-08-17T22:08:12.000Z		55	{'neg': 0.0, 'neu': 0.936, 'pos': 0.064, 'compound': 0.5574}	0.5574	Positive	['based', 'on', 'the', '�algorithm�,', 'it', 'was', 'a', 'thought', 'bubble', 'by', 'the', 'only', 'bloke/ss', 'in', 'the', 'ofqual', 'office', 'who', 'could', 'remember', 'how', 'to', 'do', '%s.', 'it', 'wasn�t', 'exactly', 'a', 'sophisticated', 'model.', 'give', 'out', 'the', 'same', '%', 'of', 'marks', 'as', 'the', 'historic', 'data,', 'and', 'put', 'the', 'students', 'in', 'a', 'list', 'so', …	positive
93	1.29548E+18	2020-08-17T22:07:26.000Z		37	{'neg': 0.188, 'neu': 0.776, 'pos': 0.036, 'compound': -0.6709}	-0.6709	Negative	['kirsty', 'wark', 'demanding', 'an', 'explanation', 'as', 'to', 'why', 'labour', "didn't", 'warn', 'of', 'a', 'potential', 'problem', 'with', 'the', 'a-level', 'algorithm', 'back', 'in', 'april.', 'probably', 'because', 'there', 'was', 'no', 'algorithm', 'then', '#uturn', '#newsnight', 'https://t.co/kcu44tb9vh']	negative
94	1.29548E+18	2020-08-17T22:07:02.000Z		42	{'neg': 0.0, 'neu': 0.951, 'pos': 0.049, 'compound': 0.2263}	0.2263	Positive	['�the', 'secretary', 'of', 'state', 'for', 'education', 'asked', 'ofqual', 'to', 'produce', 'a', 'system', 'that', 'didn�t', 'allow', 'exam', 'results', 'to', 'go', 'up', 'from', 'previous', 'years�.', 'so', 'the', 'algorithm', 'did', 'what', 'the', 'government', 'told', 'it', 'to', 'do.', 'all', 'else', 'follows.', 'https://t.co/mm575l3n3p']	fear
95	1.29548E+18	2020-08-17T22:06:57.000Z		37	{'neg': 0.036, 'neu': 0.801, 'pos': 0.164, 'compound': 0.7757}	0.7757	Positive	['hey', 'tory', 'voters', 'with', 'kids', 'affected', 'by', 'the', 'a', 'level', 'algorithm:', 'is', 'it', 'still', 'smelling', 'all', 'roses', '??', 'or', 'are', 'you', 'starting', 'to', 'smell', 'the', 'manure', '??', 'asking', 'for', 'a', 'friend.', 'who', 'may', 'be', 'me.', 'i', 'am', 'the', 'friend.']	trust
96	1.29548E+18	2020-08-17T22:05:57.000Z		49	{'neg': 0.0, 'neu': 0.938, 'pos': 0.062, 'compound': 0.4019}	0.4019	Positive	['now', 'that', 'we�ve', 'seen', 'off', 'the', 'a-level', 'algorithm,', 'can', 'we', 'do', 'something', 'thing', 'about', 'faculty', '&amp;', 'palantir�s', 'nhs', '�ai�,', 'contracts,', 'and', 'how', 'we�re', 'not', 'getting', 'to', 'debate,', 'or', 'even', 'know,', 'what', 'data', 'goes', 'into', 'them,', 'or', 'how', 'contracts', 'awarded?', '#algorithmicjustice', '#blackbox', 'https://t.co/bsf…	positive
97	1.29548E+18	2020-08-17T22:04:17.000Z		51	{'neg': 0.214, 'neu': 0.786, 'pos': 0.0, 'compound': -0.9298}	-0.9298	Negative	['the', 'government', 'said', '�lets', 'make', 'an', 'algorithm', 'to', 'calculate', 'grades', 'for', 'a', 'set', 'of', 'exams', 'they', 'didnt', 'even', 'take!�', 'and', 'fucked', 'it', 'up', 'so', 'badly', 'for', 'the', 'a-level', 'students', '(theyre', 'about', 'to', 'go', 'to', 'uni', 'in', 'sept)', 'they', 'got', 'bullied', 'into', 'making', 'gcse', 'grades', '(16yr', 'olds)', 'based', 'on',…	negative
98	1.29548E+18	2020-08-17T22:04:08.000Z		2	{'neg': 0.0, 'neu': 1.0, 'pos': 0.0, 'compound': 0.0}	0	Neutral	['the', 'algorithm.']	No emotion
99	1.29548E+18	2020-08-17T22:03:55.000Z		32	{'neg': 0.104, 'neu': 0.767, 'pos': 0.129, 'compound': 0.2263}	0.2263	Positive	['trying', 'to', 'blame', 'the', 'government', 'again,', 'ofqual', 'is', 'in', 'charge', 'of', 'this', 'creating', 'the', 'algorithm', 'etc.', 'the', 'bbc', 'bias', 'is', 'a', 'joke', 'is', 'the', 'only', 'way', 'to', 'go', 'with', 'this', 'backdoor', 'tax.']	negative
100	1.29548E+18	2020-08-17T22:03:26.000Z		20	{'neg': 0.0, 'neu': 0.548, 'pos': 0.452, 'compound': 0.8899}	0.8899	Positive	['ofqual.', 'i�ve', 'no', 'doubt', 'they', 'did', 'their', 'best', 'but', 'the', 'results', 'clearly', 'reveal', 'the', 'algorithm', 'wasn�t', 'good', 'enough']	trust
101	1.29548E+18	2020-08-17T22:00:49.000Z		37	{'neg': 0.082, 'neu': 0.918, 'pos': 0.0, 'compound': -0.3818}	-0.3818	Negative	['this', 'is', 'how', 'the', 'efficacy', 'of', 'the', 'proposed', 'algorithm', '_should�ve_', 'been', 'assessed', 'and', 'interrogated', 'by', '�', 'by', 'guy', 'stallard', 'with', 'h/t', 'to', 'peter', 'foster', 'for', 'retweeting', 'and', 'unrolled', 'https://t.co/x78ookljpv', 'https://t.co/ytrgrxnnu0']	positive
102	1.29548E+18	2020-08-17T21:59:57.000Z		44	{'neg': 0.053, 'neu': 0.911, 'pos': 0.036, 'compound': -0.1734}	-0.1734	Negative	['i', "don't", 'think', "anyone's", 'seriously', 'calling', 'for', 'the', 'a', 'level', 'results', 'already', 'handed', 'out', 'to', 'be', 'downgraded.', "it's", 'the', 'idea', 'of', 'using', 'the', 'algorithm', 'to', 'raise', 'gcse', 'grades', 'that', "haven't", 'been', 'given', 'out', 'yet', 'that', 'makes', 'no', 'sense', 'at', 'all.']	positive
103	1.29548E+18	2020-08-17T21:59:16.000Z		14	{'neg': 0.193, 'neu': 0.807, 'pos': 0.0, 'compound': -0.4767}	-0.4767	Negative	['why', 'has', 'he', 'blamed', 'ofqual', 'when', 'he', 'and', 'the', 'government', 'specified', 'the', 'algorithm', 'policy?']	fear
104	1.29548E+18	2020-08-17T21:59:08.000Z		36	{'neg': 0.208, 'neu': 0.751, 'pos': 0.041, 'compound': -0.7969}	-0.7969	Negative	['i', 'agree', 'that', 'this', 'is', 'what', 'they', 'meant.', 'poorly', 'worded,', 'but', 'if', 'they', 'release', 'the', 'gcse', 'algorithm', 'grades', 'it', 'will', 'further', 'exposed', 'the', 'failings', 'of', 'the', 'dfe', 'and', 'ofqual', 'algorithm.', 'no', 'good', 'can', 'come', 'of', 'that.']	positive
105	1.29548E+18	2020-08-17T21:57:29.000Z		45	{'neg': 0.081, 'neu': 0.863, 'pos': 0.055, 'compound': -0.3076}	-0.3076	Negative	['how', 'could', 'ofqual', 'not', 'see', 'this', 'before', 'they', 'released', 'it?', 'they', 'need', 'to', 'come', 'clean', 'about', 'how', 'they', 'arrived', 'at', 'the', 'algorithm', 'as', 'any', 'idiot', 'can', 'see', 'they', 'won�t', 'be', 'getting', 'their', 'knighthoods', 'for', 'this', 'debacle', 'now!', 'or', 'will', 'they', 'if', 'they', 'keep', 'stumm?']	negative
106	1.29548E+18	2020-08-17T21:57:08.000Z		40	{'neg': 0.206, 'neu': 0.691, 'pos': 0.104, 'compound': -0.6456}	-0.6456	Negative	['this', 'is', 'important', 'when', 'talking', 'about', 'the', 'a-level', 'results', 'scandal.', 'the', 'algorithm', 'was', 'flawed', 'because', 'the', 'people', 'in', 'charge', "didn't", 'care', 'enough', 'to', 'get', 'it', 'right.', 'it', "wasn't", 'an', 'accident,', 'it', 'was', 'negligence.', 'https://t.co/sz3bd8wapu']	negative
107	1.29548E+18	2020-08-17T21:56:34.000Z		48	{'neg': 0.0, 'neu': 1.0, 'pos': 0.0, 'compound': 0.0}	0	Neutral	['ah,', 'i', 'now', 'see', 'williamson', 'says', 'he', 'had', '�reassurances�', 'from', 'about', 'the', 'algorithm.', '�nothing', 'to', 'do', 'with', 'me', 'guv�.', 'not', 'so', 'fast;', 'if', 'he', 'didn�t', 'have', 'his', 'own', 'civil', 'servants', 'crawl', 'all', 'over', 'the', 'specifics', 'of', 'the', 'planned', 'grading', 'scheme,', 'calling', 'on', 'necessary', 'technical', 'expertise,', …	positive
108	1.29548E+18	2020-08-17T21:55:21.000Z		24	{'neg': 0.0, 'neu': 0.884, 'pos': 0.116, 'compound': 0.5093}	0.5093	Positive	['what', 'if', 'the', 'algorithm', 'increases', 'a', 'grade.', 'this', 'happened', '-', 'apparently!', '-', 'for', 'some', 'a', 'levels', 'and', 'the', 'higher', 'grade', 'is', 'standing.', 'might', 'some', 'kids', 'benefit?']	positive
109	1.29548E+18	2020-08-17T21:53:57.000Z		13	{'neg': 0.279, 'neu': 0.721, 'pos': 0.0, 'compound': -0.4767}	-0.4767	Negative	['what', 'went', 'wrong', 'with', 'the', 'a-level', 'algorithm?', 'https://t.co/kv6wvkxlv6', 'via']	negative
110	1.29548E+18	2020-08-17T21:53:29.000Z		40	{'neg': 0.0, 'neu': 0.94, 'pos': 0.06, 'compound': 0.3182}	0.3182	Positive	['#alevelresults', '#alevels2020', '#alevel', 'how', 'anyone', 'thought', 'that', 'this', 'was', 'a', 'fair', 'and', 'valid', 'design', 'of', 'an', 'algorithm,', 'to', 'level', 'a-level', 'exam', 'results', 'from', 'state', '/', 'private', 'schools,', 'is', 'beyond', 'me.', 'too', 'little,', 'too', 'late.', 'yet', 'again.', 'https://t.co/gnvy43nhwk']	positive
111	1.29548E+18	2020-08-17T21:51:51.000Z		43	{'neg': 0.0, 'neu': 0.871, 'pos': 0.129, 'compound': 0.7559}	0.7559	Positive	['but', 'ofqual', 'is', 'a', 'non', 'ministerial', 'dept', 'so', 'surely', 'they', 'have', 'responsiblity', 'in', 'the', 'case', 'of', 'not', 'being', 'able', 'to', 'have', 'examinations', 'to', 'produce', 'an', 'alternative', 'fairer', 'system', 'so', 'who', 'decided', 'and', 'produced', 'the', 'algorithm', '??', 'https://t.co/wdcz5qqfsz', 'https://t.co/iip8hmeilk']	fear
112	1.29548E+18	2020-08-17T21:50:32.000Z		37	{'neg': 0.197, 'neu': 0.688, 'pos': 0.115, 'compound': -0.5574}	-0.5574	Negative	['i', 'wouldn�t', 'argued', 'the', 'ofqual', 'algorithm', 'was', 'fair', 'in', 'all', 'cases.', 'i', 'am', 'arguing', 'that', 'to', 'scrap', 'moderation', 'completely', 'and', 'just', 'go', 'with', 'clearly', 'over-optimistic', 'grading', 'is', 'worse', 'for', 'more', 'students', 'in', 'the', 'long', 'run.']	positive
113	1.29548E+18	2020-08-17T21:49:40.000Z		54	{'neg': 0.082, 'neu': 0.842, 'pos': 0.076, 'compound': -0.3377}	-0.3377	Negative	['big', 'supporter', 'of', 'boris.', 'but', 'his', 'boy', 'gw', 'is', 'a', 'tosser.', 'all', 'he', 'had', 'to', 'do', 'was', 'sample', 'the', 'results', 'of', 'the', 'algorithm,', 'check', 'for', 'down', 'grades', 'of', '2', 'or', '3', 'points', '(0.3%?),', 'and', 'chase', 'the', 'logic', 'through', 'manually,', 'to', 'make', 'sure', 'it', 'made', 'sense.', 'academic', 'fucking', 'idiot', 'not', …	positive
114	1.29548E+18	2020-08-17T21:48:54.000Z		41	{'neg': 0.17, 'neu': 0.716, 'pos': 0.115, 'compound': -0.5709}	-0.5709	Negative	['given', 'that', 'even', 'ofqual', '&amp;', 'a', 'number', 'of', 'russell', 'group', 'unis', 'have', 'admitted', 'that', 'the', 'algorithm', 'awarding', 'grades', '(and', 'completely', 'ignoring', 'student', 'performance)', 'has', 'been', 'a', 'complete', 'shitshow,', 'to', 'suggest', 'that', 'they', 'merely', "'missed'", 'the', 'predicted', 'grade', 'is', 'a', 'poor', 'observation.']	trust
115	1.29548E+18	2020-08-17T21:47:39.000Z		51	{'neg': 0.093, 'neu': 0.864, 'pos': 0.043, 'compound': -0.3944}	-0.3944	Negative	['i', "don't", 'think', 'so,', 'the', 'head', 'of', 'ofqual', 'was', 'recently', 'appointmented', 'to', 'head', 'up', 'another', 'department', 'close', 'to', 'dc.', 'i', 'think', "it's", 'very', 'likely', 'he', 'is', 'part', 'of', 'team', 'cummings.', 'ofqual', 'were', 'forced', 'to', 'come', 'up', 'with', 'an', 'algorithm', 'solution', 'by', 'ministers.', 'it', 'was', 'not', 'achievable', 'to', …	trust
116	1.29548E+18	2020-08-17T21:47:33.000Z		6	{'neg': 0.0, 'neu': 0.783, 'pos': 0.217, 'compound': 0.1695}	0.1695	Positive	['dont', 'forget', '.', 'he', 'wrote', 'the', 'algorithm.']	negative
117	1.29548E+18	2020-08-17T21:46:56.000Z		37	{'neg': 0.206, 'neu': 0.765, 'pos': 0.028, 'compound': -0.7897}	-0.7897	Negative	['fuck', 'the', 'algorithm!', '(via', ').', 'students', 'march', 'against', 'the', 'algorithm', 'that', 'has', 'affected', 'a-level', 'results', 'of', 'those', 'with', 'working', 'class', 'and', 'disadvantaged', 'backgrounds.', 'i', 'think', 'this', 'kind', 'of', 'demonstration', 'will', 'become', 'increasingly', 'common.', 'https://t.co/a2zwbg3mxj']	positive
118	1.29548E+18	2020-08-17T21:46:48.000Z		49	{'neg': 0.111, 'neu': 0.798, 'pos': 0.091, 'compound': -0.264}	-0.264	Negative	['another', 'shambles.', 'blame', 'is', 'now', 'being', 'shifted', 'to', 'ofqual.', 'williamson', 'said', 'they', 'had', 'received', 'regular', 'assurances', 'that', 'the', 'algorithm', 'was', 'robust.', 'did', 'he', 'ask', 'for', 'proof?', 'did', 'he', 'sense', 'check', 'it?', 'when', 'scotland', 'u-turned', 'didn�t', 'he', 'make', 'that', 'final', 'check?', 'didn�t', 'boris', 'check', 'on', 'hi…	positive
119	1.29548E+18	2020-08-17T21:46:33.000Z		38	{'neg': 0.053, 'neu': 0.947, 'pos': 0.0, 'compound': -0.296}	-0.296	Negative	['why', 'should', '#gavinwilliamson', 'see', 'the', '�algorithm�', '-', 'it�s', 'detail', '-', 'he', 'made', 'the', 'decision', '-', 'question', 'why', 'he', 'didn�t', 'realise', 'the', 'consequences', 'of', 'the', 'decision', 'he', 'made', '-', 'and', 'that', 'is', 'a', 'sackable', 'offence', 'for', 'him', 'and', 'i', 'think', '#borisjohnson']	positive
120	1.29548E+18	2020-08-17T21:46:26.000Z		28	{'neg': 0.081, 'neu': 0.807, 'pos': 0.112, 'compound': 0.2177}	0.2177	Positive	['ofqual�s', 'algorithm', 'also', 'delivered', 'the', 'most', 'in', 'year', 'progress', 'for', 'lower', 'socioeconomic', 'groups,', 'with', 'the', 'rate', 'being', 'barely', 'noticeable', 'for', 'higher', 'socioeconomic', 'groups.', 'https://t.co/1asfsutdkh']	positive
121	1.29548E+18	2020-08-17T21:45:00.000Z		46	{'neg': 0.069, 'neu': 0.931, 'pos': 0.0, 'compound': -0.4137}	-0.4137	Negative	['on', "today's", '#daily', 'podcast', 'talks', 'to', 'and', 'about', 'the', "government's", 'u-turn', 'over', 'gcse', 'and', 'a-levels', 'results,', 'and', 'why', 'it', 'took', 'so', 'long', 'to', 'scrap', 'the', 'controversial', 'grading', 'algorithm.', '??', 'listen', 'to', 'the', 'podcast', 'in', 'full', '??', 'https://t.co/ijafu52dqz', 'https://t.co/a1wr5hbm1f']	negative
122	1.29548E+18	2020-08-17T21:44:52.000Z		18	{'neg': 0.192, 'neu': 0.808, 'pos': 0.0, 'compound': -0.5514}	-0.5514	Negative	['williamson', 'blaming', 'ofqual', 'and', 'claiming', 'not', 'to', 'have', 'seen', 'the', 'algorithm', 'until', 'last', 'wkd', '??', 'https://t.co/0ya5gyqz0o']	No emotion
123	1.29548E+18	2020-08-17T21:44:34.000Z		40	{'neg': 0.1, 'neu': 0.9, 'pos': 0.0, 'compound': -0.4939}	-0.4939	Negative	['education', 'seems', 'to', 'devolved', 'enough', 'for', 'devolved', 'parliaments', 'to', 'overturn', 'the', 'ofqual', 'results', '(and', 'get', 'blame', 'for', 'the', 'rubbish', 'system)', 'but', 'the', 'criteria', 'for', 'the', 'algorithm', 'was', 'set', 'by', 'central', 'government', 'alone.', 'have', 'i', 'got', 'this', 'right?', 'recipe', 'for', 'obfuscation.']	negative
124	1.29548E+18	2020-08-17T21:44:12.000Z		21	{'neg': 0.198, 'neu': 0.802, 'pos': 0.0, 'compound': -0.4939}	-0.4939	Negative	['transparency....#coronavirus....', 'school', 'exams.....#uk.....#education:', "'punishment", 'by', "statistics':", 'the', 'father', 'who', 'foresaw', 'a-level', '#algorithm', 'flaws.', 'https://t.co/vl99oobcfx']	trust
125	1.29548E+18	2020-08-17T21:44:12.000Z		21	{'neg': 0.198, 'neu': 0.802, 'pos': 0.0, 'compound': -0.4939}	-0.4939	Negative	['transparency....#coronavirus....', 'school', 'exams.....#uk.....#education:', "'punishment", 'by', "statistics':", 'the', 'father', 'who', 'foresaw', 'a-level', '#algorithm', 'flaws.', 'https://t.co/vl99oobcfx']	trust
126	1.29548E+18	2020-08-17T21:43:41.000Z		51	{'neg': 0.049, 'neu': 0.951, 'pos': 0.0, 'compound': -0.34}	-0.34	Negative	['aw,', 'diddums', 'trying', 'to', 'draw', 'flak', 'from', 'the', 'shitshow', 'that', 'is', 'the', 'a', 'level', 'results', 'that', 'could', 'have', 'been', 'avoided', 'if', 'your', 'coke', 'toting', 'sidekick', 'and', 'his', 'master', 'had', 'not', 'done', 'away', 'with', 'modular', 'a', 'levels', 'and', 'tried', 'to', 'fudge', 'this', 'yrs', 'results', 'with', 'a', 'dom', 'algorithm.', 'https:/…	positive
127	1.29548E+18	2020-08-17T21:43:25.000Z		16	{'neg': 0.0, 'neu': 1.0, 'pos': 0.0, 'compound': 0.0}	0	Neutral	['bbc', 'news', '-', 'a-levels', 'and', 'gcses:', 'how', 'did', 'the', 'exam', 'algorithm', 'work?', 'https://t.co/kkprmxavn1']	No emotion
128	1.29548E+18	2020-08-17T21:42:37.000Z		18	{'neg': 0.0, 'neu': 0.743, 'pos': 0.257, 'compound': 0.6369}	0.6369	Positive	['dom', 'assures', 'me', 'that', 'the', 'brexit', 'algorithm', 'is', 'every', 'bit', 'as', 'good', 'as', 'the', 'a-level', 'results', 'algorithm.']	trust
129	1.29548E+18	2020-08-17T21:42:32.000Z		40	{'neg': 0.141, 'neu': 0.783, 'pos': 0.077, 'compound': -0.3497}	-0.3497	Negative	['from', 'what', 'i�ve', 'read,', 'there', 'really', 'was', 'no', 'easy', 'answer', 'to', 'the', 'a-levels', 'saga.', 'whack-a-mole', 'u-turn', 'will', 'now', 'make', 'uni', 'admissions', 'the', 'next', 'difficulty.', 'clear', 'problems', 'with', 'algorithm', 'specifics,', 'but', 'teacher', 'grades', 'not', 'historically', 'accurate.']	trust
130	1.29548E+18	2020-08-17T21:41:42.000Z		56	{'neg': 0.057, 'neu': 0.847, 'pos': 0.096, 'compound': 0.3063}	0.3063	Positive	['the', 'assumption', 'that', 'magic', 'tech', 'fixes', 'will', 'sort', 'it', 'out', "isn't", 'having', 'a', 'great', 'year,', 'is', 'it?', 'the', 'a-level', 'algorithm', 'debacle', 'is', 'on', 'top', 'of', 'the', 'track', 'and', 'trace', 'app', 'bollocks', 'in', 'spring.', 'what', 'do', 'we', 'think', "it'll", 'be', 'in', 'autumn?', 'brexit', 'agreement', 'written', 'by', 'an', 'ai', 'that', "do…	trust
131	1.29548E+18	2020-08-17T21:41:39.000Z		23	{'neg': 0.0, 'neu': 0.733, 'pos': 0.267, 'compound': 0.743}	0.743	Positive	['news', 'just', 'in,', 'amazon', 'are', 'taking', 'over', 'the', 'ofqual', 'algorithm.', 'people', 'who', 'liked', 'grade', 'a', 'also', 'liked', 'grade', 'c', 'in', 'the', 'same', 'subject']	negative
132	1.29548E+18	2020-08-17T21:41:39.000Z		43	{'neg': 0.05, 'neu': 0.885, 'pos': 0.065, 'compound': 0.1506}	0.1506	Positive	['and', 'whilst', 'the', 'ofqual', 'algorithm', 'was', 'clearly', 'not', 'fit', 'for', 'purpose', 'in', 'its', 'presented', 'form,', 'it', 'did', 'reverse', 'the', 'decline', 'between', '2018-2019', 'of', 'the', 'percentage', 'achieving', 'c', 'and', 'above', '(one', 'of', 'the', 'largest', 'growths', 'being', 'in', 'secondary', 'comprehensives).', 'https://t.co/yahtzmwrsp']	negative
133	1.29548E+18	2020-08-17T21:40:36.000Z		45	{'neg': 0.041, 'neu': 0.864, 'pos': 0.095, 'compound': 0.3612}	0.3612	Positive	['the', 'protests', 'were', 'directed', 'at', 'the', 'government,', 'not', 'the', 'bodies', 'that', 'are', 'administering', 'the', 'tests,', 'as', 'those', 'bodies', 'as', 'well', 'as', 'schools', 'and', 'colleges', 'all', 'actually', 'actively', 'lobbied', 'the', 'ofqual', 'to', 'scrap', 'the', 'algorithm', 'and', 'institute', 'the', "teacher's", 'predicted', 'grades', 'as', 'is.', '(5?/x)']	trust
134	1.29548E+18	2020-08-17T21:39:42.000Z		18	{'neg': 0.0, 'neu': 1.0, 'pos': 0.0, 'compound': 0.0}	0	Neutral	['new', 'blog', 'from', 'me', "'the", 'a', 'level', 'algorithm', '&amp;', 'human', 'centred', "design'", 'https://t.co/vcb5jheill', '#sd', '#uturn']	trust
135	1.29548E+18	2020-08-17T21:39:39.000Z		22	{'neg': 0.0, 'neu': 1.0, 'pos': 0.0, 'compound': 0.0}	0	Neutral	['some', 'other', 'schools', 'are', 'saying', 'our', 'grades', 'came', 'down', 'even', 'before', 'ofqual', 'got', 'to', 'them?', '#uturn', '#alevelshambles', '#algorithm', 'https://t.co/i2h2jvvyns']	No emotion
136	1.29548E+18	2020-08-17T21:39:03.000Z		50	{'neg': 0.188, 'neu': 0.744, 'pos': 0.069, 'compound': -0.7918}	-0.7918	Negative	['the', 'exam', 'algorithm', 'is', 'arrogance.', 'every', 'year', 'ofqual', 'impose', 'it', 'on', 'exam', 'results', 'so', 'they', 'fit', 'the', 'pattern', 'they', 'want', 'to', 'happen.', 'this', 'year', 'it', 'has', 'failed', 'spectacularly.', 'its', 'time', 'to', 'alter', 'the', 'system', 'to', 'stop', 'it', 'relying', 'on', 'one', 'exam', 'every', '2', 'yrs.', 'teach,', 'and', 'examine,', 'mo…	trust
137	1.29548E+18	2020-08-17T21:38:48.000Z		25	{'neg': 0.0, 'neu': 0.888, 'pos': 0.112, 'compound': 0.4404}	0.4404	Positive	['would', 'you', 'have', 'done', 'better?', 'ofqual', 'is', 'not', 'a', 'government', 'department,', 'same', 'people', 'would', 'have', 'run', 'same', 'algorithm', 'even', 'if', 'you�d', 'been', 'in', 'charge.']	fear
138	1.29548E+18	2020-08-17T21:38:22.000Z		41	{'neg': 0.0, 'neu': 0.795, 'pos': 0.205, 'compound': 0.7896}	0.7896	Positive	['if', 'it�s', 'autobiography', 'of', 'djs', 'you', 'want', 'then', 'surely', 'this', 'is', 'the', 'answer!!', 'the', 'ad', 'was', 'in', 'my', 'twitter', 'feed,', 'suggesting', 'their', 'ad', 'pop', 'up', 'algorithm', 'was', 'purchased', 'second', 'hand', 'from', 'ofqual', 'https://t.co/7u1zw0cmnj', 'https://t.co/ojpcgp3c7c']	surprise
139	1.29548E+18	2020-08-17T21:38:04.000Z		27	{'neg': 0.306, 'neu': 0.608, 'pos': 0.086, 'compound': -0.7882}	-0.7882	Negative	['is', 'no', 'one', 'going', 'to', 'resign', 'over', 'the', 'exam', 'grade', 'algorithm', 'fiasco?', 'is', 'no', 'one', 'going', 'to', 'do', 'the', 'honourable', 'thing?', 'gavin', 'williamson?', 'ofqual', 'chair', 'roger', 'taylor?']	negative
140	1.29547E+18	2020-08-17T21:37:54.000Z		42	{'neg': 0.049, 'neu': 0.886, 'pos': 0.065, 'compound': 0.1779}	0.1779	Positive	['ofqual', 'warned', 'schools', 'in', 'their', 'guidance', 'that', 'should', 'their', 'predicted', 'grades', 'be', 'higher', 'than', 'their', 'average', 'progress', '8', 'score', 'for', 'the', 'last', '3', 'years,', "they'd", 'be', 'marked', 'down.', 'so', "children's", 'grades', 'have', 'already', 'been', 'marked', 'down', 'even', 'before', 'the', 'algorithm.']	positive
141	1.29547E+18	2020-08-17T21:37:20.000Z		13	{'neg': 0.0, 'neu': 0.816, 'pos': 0.184, 'compound': 0.2023}	0.2023	Positive	['gavin', 'williamson', 'apologises', 'over', 'a-level', 'algorithm', 'results', 'https://t.co/i8i3yrz18p', 'via']	No emotion
142	1.29547E+18	2020-08-17T21:37:01.000Z		17	{'neg': 0.143, 'neu': 0.857, 'pos': 0.0, 'compound': -0.25}	-0.25	Negative	['�fuck', 'the', 'algorithm�:', 'how', 'a-level', 'students', 'have', 'shown', 'future', 'of', 'protest', 'https://t.co/0ifc3d3ieu', 'via']	No emotion
143	1.29547E+18	2020-08-17T21:36:51.000Z		41	{'neg': 0.041, 'neu': 0.708, 'pos': 0.25, 'compound': 0.9064}	0.9064	Positive	['but', 'seriously,', 'how', 'is', 'it', 'possible', 'that', ',', 'anyone', 'else', 'in', 'government', 'or', 'did', 'not', 'realise', 'their', 'algorithm', 'was', 'totally', 'unfit', 'for', 'purpose?', 'did', 'they', 'just', 'chance', 'it,', 'hoping', 'for', 'the', 'best,', 'in', 'case', 'nobody', 'would', 'say', 'anything?', 'https://t.co/ovahpcliax']	fear
144	1.29547E+18	2020-08-17T21:36:28.000Z		32	{'neg': 0.091, 'neu': 0.909, 'pos': 0.0, 'compound': -0.4019}	-0.4019	Negative	['how', 'did', 'it', 'take', 'so', 'long', 'for', 'our', 'politicians', 'to', 'realise', 'the', 'fundamental', 'philosophical/ethical', 'problem', 'with', 'determining', 'individual', 'outcomes', 'from', 'an', 'algorithm', 'based', 'on', 'population', 'level', 'patterns?', 'https://t.co/t58lshdeos']	positive
145	1.29547E+18	2020-08-17T21:36:18.000Z		16	{'neg': 0.0, 'neu': 1.0, 'pos': 0.0, 'compound': 0.0}	0	Neutral	['what', 'did', 'know', 'about', 'the', 'a-level', 'and', 'gcse', 'algorithm', '�', 'and', 'when', 'did', 'he', 'know', 'it?']	No emotion
146	1.29547E+18	2020-08-17T21:36:02.000Z		22	{'neg': 0.101, 'neu': 0.899, 'pos': 0.0, 'compound': -0.2023}	-0.2023	Negative	['exams', 'u-turn:', 'teacher', 'estimates', 'to', 'be', 'used', 'for', 'gcse', 'and', 'a-level', 'grades', 'as', 'controversial', 'algorithm', 'ditched', 'https://t.co/r3zhaql6bb']	anger
147	1.29547E+18	2020-08-17T21:35:54.000Z		48	{'neg': 0.207, 'neu': 0.66, 'pos': 0.133, 'compound': -0.6155}	-0.6155	Negative	['better', 'for', 'who?', 'not', 'affected', 'students', '�some', 'critics', 'also', 'worry', 'about', 'teacher', 'bias...but', 'at', 'this', 'late', 'stage', 'most', 'commentators', 'seem', 'to', 'be', 'converging', 'on', 'the', 'view', 'that', 'while', 'cags', 'are', 'not', 'ideal,', 'they', 'are', 'a', 'better', 'option', 'than', 'ofqual�s', 'deeply', 'flawed', 'algorithm.�', 'https://t.co/ucu…	negative
148	1.29547E+18	2020-08-17T21:35:42.000Z		16	{'neg': 0.0, 'neu': 1.0, 'pos': 0.0, 'compound': 0.0}	0	Neutral	['if', 'his', 'a', 'levels', 'had', 'been', 'downgraded', 'by', 'algorithm,', 'i', 'wonder', 'where', 'he', 'would', 'be', 'now?']	No emotion
149	1.29547E+18	2020-08-17T21:35:21.000Z		43	{'neg': 0.327, 'neu': 0.673, 'pos': 0.0, 'compound': -0.9474}	-0.9474	Negative	['sorry', 'to', 'disappoint', 'but', 'teachers', 'assigned', 'grades', 'based', 'on', 'their', 'assessment', 'of', 'students�', 'likely', 'attainment.', 'government', 'then', 'screwed', 'it', 'up', 'by', 'modulating', 'the', 'results', 'with', 'a', 'flawed', '�algorithm�.', 'no', 'prizes', 'for', 'guessing', 'whose', 'algorithm', 'it', 'is.', 'and', 'don�t', 'go', 'hiding', 'behind', 'ofqual.']	negative
150	1.29547E+18	2020-08-17T21:35:14.000Z		34	{'neg': 0.0, 'neu': 1.0, 'pos': 0.0, 'compound': 0.0}	0	Neutral	['an', 'addendum', '17', 'august,', '5.30ish', '-', 'gavin', 'williamson', 'says', 'he', 'decided', 'to', 'u-turn', '�over', 'the', 'weekend�', 'after', 'details', 'of', 'ofqual�s', 'algorithm', 'emerged', '(the', 'algorithm', 'was', 'published', 'on', 'thursday)', 'https://t.co/kdss0cfiy9']	positive
151	1.29547E+18	2020-08-17T21:35:14.000Z		34	{'neg': 0.0, 'neu': 1.0, 'pos': 0.0, 'compound': 0.0}	0	Neutral	['an', 'addendum', '17', 'august,', '5.30ish', '-', 'gavin', 'williamson', 'says', 'he', 'decided', 'to', 'u-turn', '�over', 'the', 'weekend�', 'after', 'details', 'of', 'ofqual�s', 'algorithm', 'emerged', '(the', 'algorithm', 'was', 'published', 'on', 'thursday)', 'https://t.co/kdss0cfiy9']	positive
152	1.29547E+18	2020-08-17T21:35:03.000Z		23	{'neg': 0.096, 'neu': 0.904, 'pos': 0.0, 'compound': -0.2023}	-0.2023	Negative	['exams', 'u-turn:', 'teacher', 'estimates', 'to', 'be', 'used', 'for', 'gcse', 'and', 'a-level', 'grades', 'as', 'controversial', 'algorithm', 'ditched', '#smartnews', 'https://t.co/wqszen7oue']	anger
153	1.29547E+18	2020-08-17T21:35:00.000Z		46	{'neg': 0.0, 'neu': 0.87, 'pos': 0.13, 'compound': 0.7269}	0.7269	Positive	['the', 'algorithm', 'was', 'actually', 'devised', 'by', 'ofqual,', 'the', 'governmental', 'office', 'in', 'charge', 'of', 'education', 'and', 'qualifications.', 'they', 'had', 'set', 'out', 'a', 'guidance', 'detailing', 'a', '"triple-lock"', 'system', 'that', 'would', 'allow', 'students', 'to', 'get', 'the', 'best', 'possible', 'grade', 'out', 'of', 'their', "teacher's", 'predicted', 'score,', '…	trust
154	1.29547E+18	2020-08-17T21:34:56.000Z		19	{'neg': 0.115, 'neu': 0.885, 'pos': 0.0, 'compound': -0.296}	-0.296	Negative	['still', 'no', 'proof.', 'if', 'you', "didn't", 'know', 'already', 'teachers', 'are', 'professionals', 'and', 'know', 'the', 'student.', 'not', 'some', 'algorithm.']	trust
155	1.29547E+18	2020-08-17T21:33:55.000Z		33	{'neg': 0.0, 'neu': 1.0, 'pos': 0.0, 'compound': 0.0}	0	Neutral	['the', 'overall', 'performance', 'of', 'the', 'school', 'was', 'part', 'of', 'the', 'algorithm', '...', 'numbers', 'taking', 'exams,', 'numbers', 'getting', 'into', '6th', 'form,', 'numbers', 'taking', 'a-levels,', 'numbers', 'getting', 'into', 'uni...', 'all', 'part', 'of', 'the', 'school', 'performance']	positive
156	1.29547E+18	2020-08-17T21:33:45.000Z		13	{'neg': 0.0, 'neu': 1.0, 'pos': 0.0, 'compound': 0.0}	0	Neutral	['i', 'think', 'someone', 'is', 'telling', 'a', 'few', 'porkies', 'here...', 'https://t.co/aqov92x0ub']	No emotion
157	1.29547E+18	2020-08-17T21:32:38.000Z		44	{'neg': 0.0, 'neu': 0.881, 'pos': 0.119, 'compound': 0.6901}	0.6901	Positive	['because', 'a', 'microorganism', 'is', 'fully', 'capable', 'of', 'utilising', 'a', 'computer', 'terminal', 'to', 'write', 'code', 'necessary', 'to', 'implement', 'an', 'algorithm', 'that', 'specifically', 'favours', 'private', 'schools,', 'then', 'deploying', 'it', 'to', 'be', 'used', 'by', 'ofqual', 'to', 'actually', 'be', 'used.', 'meanwhile,', 'in', 'this', 'little', 'thing', 'we', 'call', 'r…	fear
158	1.29547E+18	2020-08-17T21:30:47.000Z		37	{'neg': 0.082, 'neu': 0.918, 'pos': 0.0, 'compound': -0.4939}	-0.4939	Negative	['1000%', 'this.', 'the', 'unjustified', 'a', 'level', 'algorithm', 'upgrades', 'should', 'have', 'been', 'downgraded', 'and', 'any', 'uni', 'places', 'unjustifiably', 'obtained', 'off', 'the', 'back', 'of', 'them', 'forfeited.', 'government', 'have', 'not', 'done', 'that', 'for', 'fear', 'of', 'an', 'upper', 'middle', 'class', 'backlash......']	negative
159	1.29547E+18	2020-08-17T21:30:40.000Z		33	{'neg': 0.0, 'neu': 1.0, 'pos': 0.0, 'compound': 0.0}	0	Neutral	['massive', 'exams', 'u-turn.', 'a-level', 'and', 'gcse', 'students', 'in', 'england', 'will', 'be', 'given', 'grades', 'estimated', 'by', 'their', 'teachers,', 'rather', 'than', 'by', 'an', 'algorithm,', 'after', 'a', 'government', 'u-turn.', '????????????', 'https://t.co/m66uoxp8ay']	fear
160	1.29547E+18	2020-08-17T21:30:34.000Z		27	{'neg': 0.223, 'neu': 0.685, 'pos': 0.092, 'compound': -0.5267}	-0.5267	Negative	['two', 'terrific', 'analyses', 'if', 'the', 'mistakes', 'in', "'s", 'algorithm', '"1)', 'the', 'experimental', 'design', 'is', 'faulty,', 'leaving', 'all', 'conclusions', 'unsupported', 'and', '2)', 'the', 'core', 'algorithm', 'is', 'mathematically', 'unsound,']	negative
161	1.29547E+18	2020-08-17T21:30:07.000Z		29	{'neg': 0.07, 'neu': 0.846, 'pos': 0.085, 'compound': 0.1045}	0.1045	Positive	['how', 'did', "'the", "algorithm'", 'change', 'a-level', 'results?', 'watch', 'as', 'our', 'economics', 'editor', 'chris', 'giles', 'examines', 'whether', 'it', 'was', 'fair,', 'and', 'who', 'was', 'most', 'affected.', 'https://t.co/lhg9tyjhty']	fear
162	1.29547E+18	2020-08-17T21:28:24.000Z		10	{'neg': 0.0, 'neu': 1.0, 'pos': 0.0, 'compound': 0.0}	0	Neutral	['#frfeetoview', ':', 'on', 'that', 'a', 'level', 'algorithm.', 'https://t.co/morla5terg']	trust
163	1.29547E+18	2020-08-17T21:28:09.000Z		50	{'neg': 0.04, 'neu': 0.869, 'pos': 0.09, 'compound': 0.3311}	0.3311	Positive	['i�m', 'quite', 'sure', 'that�s', 'a', 'bare-faced', 'lie.', 'either', 'way,', '#gavinwilliamson', 'and', '#borisjohnson', '(let�s', 'not', 'forget', 'him', '-', 'he�s', 'apparently', 'in', 'charge)', 'have', 'been', 'utterly', 'negligent:', 'if', 'they', 'saw', '#ofqual�s', '#algorithm,', 'they', 'should', 'have', 'stopped', 'it;', 'if', 'they', 'didn�t', 'see', 'it,', 'they', 'should', 'have',…	negative
164	1.29547E+18	2020-08-17T21:27:34.000Z		45	{'neg': 0.102, 'neu': 0.848, 'pos': 0.05, 'compound': -0.3561}	-0.3561	Negative	['ok,', 'it', 'would', 'be', 'unfair', 'to', 'downgrade', 'a-level', 'results', 'raised', 'by', 'the', 'algorithm', '&amp;', 'already', 'published.', 'but', 'why', 'not', 'simply', 'accept', "teachers'", 'grades', 'on', 'all', 'gcse', 'results,', 'which', "haven't", 'been', 'released', 'yet?', 'there', 'will', 'be', 'a', 'lingering', 'impression', 'of', 'favouritism', 'towards', 'the', 'elite.']	positive
165	1.29547E+18	2020-08-17T21:26:11.000Z		41	{'neg': 0.137, 'neu': 0.803, 'pos': 0.061, 'compound': -0.5411}	-0.5411	Negative	['?', '�claimed', 'he', 'had', 'only', 'become', 'aware', '�over', 'the', 'saturday', 'and', 'sunday�', 'of', 'the', 'scale', 'of', 'the', 'problems', 'with', 'the', 'ofqual', 'algorithm', 'used', 'to', 'moderate', 'the', 'results.�', '!', 'if', 'that', 'is', 'true', 'it', 'demonstrates', 'sackable', 'incompetence.', 'everyone', 'was', 'aware.', 'https://t.co/q59eas6ywo']	positive
166	1.29547E+18	2020-08-17T21:25:15.000Z		36	{'neg': 0.0, 'neu': 0.905, 'pos': 0.095, 'compound': 0.5661}	0.5661	Positive	['you', 'do', 'realise', 'that', 'the', 'reversal', 'will', 'affect', 'lives', 'too?', 'you', 'do', 'understand', 'the', 'reason', 'for', 'the', 'algorithm', 'in', 'the', 'first', 'place', 'was', 'because', 'ofqual', 'considered', 'the', 'teacher', 'predictions', 'unreliable,', 'generous', 'and', 'not', 'calibrated', 'across', 'schools?']	trust
167	1.29547E+18	2020-08-17T21:22:52.000Z		24	{'neg': 0.097, 'neu': 0.761, 'pos': 0.142, 'compound': 0.2621}	0.2621	Positive	['?', 'odd', 'choice', 'of', 'headline,', 'given', 'that', 'it', 'clearly', 'didn�t!', 'a-levels', 'and', 'gcses:', 'how', 'did', 'the', 'exam', 'algorithm', 'work?', 'https://t.co/mb66m6rnai']	positive
168	1.29547E+18	2020-08-17T21:20:30.000Z		47	{'neg': 0.113, 'neu': 0.794, 'pos': 0.093, 'compound': -0.2732}	-0.2732	Negative	['regarding', 'the', 'education', 'a', 'level', 'algorithm', 'and', 'outcry:', 'it', 'maybe', 'that', 'using', 'an', 'algorithm', 'was', 'an', 'advantage', 'in', 'that', 'it', 'has', 'made', 'transparent', 'the', 'inadequacies', 'and', 'biases', 'in', 'our', 'education', 'system', 'that', 'have', 'always', 'existed.', 'thanks', 'to', 'the', 'fact', 'the', 'algohad', 'some', 'level', 'of', 'transp…	trust
169	1.29547E+18	2020-08-17T21:20:26.000Z		23	{'neg': 0.096, 'neu': 0.904, 'pos': 0.0, 'compound': -0.2023}	-0.2023	Negative	['exams', 'u-turn:', 'teacher', 'estimates', 'to', 'be', 'used', 'for', 'gcse', 'and', 'a-level', 'grades', 'as', 'controversial', 'algorithm', 'ditched', 'https://t.co/ulvxvrrvfx', '#smartnews']	anger
170	1.29547E+18	2020-08-17T21:20:20.000Z		46	{'neg': 0.048, 'neu': 0.859, 'pos': 0.093, 'compound': 0.3049}	0.3049	Positive	['1.', 'why', 'did', 'you', 'not', 'have', 'the', 'humility', 'to', 'admit', 'your', 'mistake', 'and', 'make', 'the', 'announcement', 'on', 'such', 'a', 'fundamentally', 'huge', 'issue', 'yourself?', '2.', 'who', 'instructed', 'ofqual', 'on', 'the', 'requirements', 'of', 'the', 'algorithm?', '3.', 'who', 'checked', 'the', 'outcomes', 'once', 'that', 'algorithm', 'had', 'been', 'tested', 'and', 'r…	trust
171	1.29547E+18	2020-08-17T21:20:17.000Z		12	{'neg': 0.307, 'neu': 0.693, 'pos': 0.0, 'compound': -0.4767}	-0.4767	Negative	['what', 'went', 'wrong', 'with', 'the', 'a-level', 'algorithm?', 'https://t.co/nslqknjume']	negative
172	1.29547E+18	2020-08-17T21:19:42.000Z		45	{'neg': 0.039, 'neu': 0.961, 'pos': 0.0, 'compound': -0.2003}	-0.2003	Negative	['btec', 'teachers', 'rank', 'ordered', 'their', 'students', 'without', 'submitting', 'an', 'actual', 'grade.', 'these', 'rank', 'orders', 'were', 'then', 'input', 'to', 'a', 'computer', 'system', 'that', 'pushed', 'out', 'even', 'weirder', 'and', 'wilder', 'results', 'than', 'the', 'a', 'level', 'algorithm!', 'we', 'could', 'urgently', 'ask', 'teachers', 'to', 'propose', 'btec', 'grades', 'for',…	trust
173	1.29547E+18	2020-08-17T21:19:42.000Z		45	{'neg': 0.039, 'neu': 0.961, 'pos': 0.0, 'compound': -0.2003}	-0.2003	Negative	['btec', 'teachers', 'rank', 'ordered', 'their', 'students', 'without', 'submitting', 'an', 'actual', 'grade.', 'these', 'rank', 'orders', 'were', 'then', 'input', 'to', 'a', 'computer', 'system', 'that', 'pushed', 'out', 'even', 'weirder', 'and', 'wilder', 'results', 'than', 'the', 'a', 'level', 'algorithm!', 'we', 'could', 'urgently', 'ask', 'teachers', 'to', 'propose', 'btec', 'grades', 'for',…	trust
174	1.29547E+18	2020-08-17T21:19:17.000Z		12	{'neg': 0.248, 'neu': 0.752, 'pos': 0.0, 'compound': -0.5106}	-0.5106	Negative	['legit', 'intrigued', 'about', 'indian', 'aunty', 'etiquette', 'during', 'the', 'a-level', 'algorithm', 'fiasco.']	negative
175	1.29547E+18	2020-08-17T21:18:55.000Z		45	{'neg': 0.064, 'neu': 0.936, 'pos': 0.0, 'compound': -0.4215}	-0.4215	Negative	['how', 'could', 'anyone', 'have', 'expected', 'him', '...', 'to', 'check', 'with', 'ofqual', 'that', 'its', 'algorithm', 'for', 'allocating', 'grades', 'didn�t', 'unfairly', 'disadvantage', 'those', 'from', 'schools', 'that', 'had', 'underperformed', 'in', 'the', 'past?', 'after', 'all,', 'he', 'had', 'only', 'had', 'five', 'months', 'to', 'get', 'it', 'right.', 'https://t.co/lxweirun2f']	anticipation
176	1.29547E+18	2020-08-17T21:17:31.000Z		42	{'neg': 0.147, 'neu': 0.853, 'pos': 0.0, 'compound': -0.7506}	-0.7506	Negative	[':', 'you�ve', 'been', 'thrown', 'under', 'the', 'bus.', 'might', 'be', 'a', 'thought', 'to', 'be', 'completely', 'transparent', 'about', 'your', 'algorithm', 'and', 'why', 'you', 'failed', 'to', 'fix', 'it', 'when', 'it', 'was', 'pointed', 'out', 'to', 'you', 'that', 'it', 'was', 'flawed', 'months', 'ago.', 'https://t.co/ye981mp57p']	positive
177	1.29547E+18	2020-08-17T21:16:21.000Z		29	{'neg': 0.079, 'neu': 0.759, 'pos': 0.162, 'compound': 0.4926}	0.4926	Positive	['i', 'think', 'they', 'have', 'abandoned', 'the', 'ofqual', 'algorithm', 'for', 'gcses', 'now', 'and', 'it', 'will', 'be', 'the', 'grades', 'given', 'by', 'the', 'teachers', '-', 'otherwise', 'known', 'as', 'centre', 'assessed', 'grades', '-', 'good', 'luck', '!']	surprise
178	1.29547E+18	2020-08-17T21:14:56.000Z		24	{'neg': 0.091, 'neu': 0.909, 'pos': 0.0, 'compound': -0.2023}	-0.2023	Negative	['exams', 'u-turn:', 'teacher', 'estimates', 'to', 'be', 'used', 'for', 'gcse', 'and', 'a-level', 'grades', 'as', 'controversial', 'algorithm', 'ditched', 'https://t.co/plr96zwfak', '#wales', '#england']	anger
179	1.29547E+18	2020-08-17T21:14:00.000Z		18	{'neg': 0.0, 'neu': 0.791, 'pos': 0.209, 'compound': 0.5719}	0.5719	Positive	['some', 'small', 'private', 'schools', 'using', 'cags', 'and', 'not', 'subjected', 'to', 'the', 'algorithm', 'won', 'hugely.', 'https://t.co/pmezdvop4e']	negative
180	1.29547E+18	2020-08-17T21:14:00.000Z		44	{'neg': 0.103, 'neu': 0.719, 'pos': 0.178, 'compound': 0.6218}	0.6218	Positive	['claims', 'he', 'had', 'absolutely', 'no', 'idea', 'how', 'the', 'algorithm', 'for', 'a-levels', 'was', 'worked', 'out', 'until', 'this', 'morning!', 'poor', 'chap', '-', 'gosh', 'how', 'uninformed!', 'glad', 'he', 'managed', 'to', 'come', 'to', 'his', 'senses', 'at', 'the', 'last', 'minute,', 'just', 'like', 'superman!', 'how', 'grateful', 'we', 'should', 'all', 'be!']	positive
181	1.29547E+18	2020-08-17T21:13:55.000Z		44	{'neg': 0.103, 'neu': 0.719, 'pos': 0.178, 'compound': 0.6218}	0.6218	Positive	['claims', 'he', 'had', 'absolutely', 'no', 'idea', 'how', 'the', 'algorithm', 'for', 'a-levels', 'was', 'worked', 'out', 'until', 'this', 'morning!', 'poor', 'chap', '-', 'gosh', 'how', 'uninformed!', 'glad', 'he', 'managed', 'to', 'come', 'to', 'his', 'senses', 'at', 'the', 'last', 'minute,', 'just', 'like', 'superman!', 'how', 'grateful', 'we', 'should', 'all', 'be!']	positive
182	1.29547E+18	2020-08-17T21:13:41.000Z		49	{'neg': 0.075, 'neu': 0.791, 'pos': 0.134, 'compound': 0.3182}	0.3182	Positive	['remains', 'a', 'mystery', 'to', 'me', 'why', 'ofqual', 'developed', '�an', 'algorithm�.', 'there', 'were', '5', 'awarding', 'bodies', 'involved', 'in', 'ewni', 'a', 'levels.', 'it', 'is', 'their', 'role', 'to', 'award', 'and', 'they', 'do', 'so', 'using', 'same', 'codes', 'of', 'practice', 'but', 'different', 'methods', 'and', 'evidence.', '1', 'algorithm', 'can�t', 'fit', 'all.', 'fundamentall…	positive
183	1.29547E+18	2020-08-17T21:13:41.000Z		49	{'neg': 0.075, 'neu': 0.791, 'pos': 0.134, 'compound': 0.3182}	0.3182	Positive	['remains', 'a', 'mystery', 'to', 'me', 'why', 'ofqual', 'developed', '�an', 'algorithm�.', 'there', 'were', '5', 'awarding', 'bodies', 'involved', 'in', 'ewni', 'a', 'levels.', 'it', 'is', 'their', 'role', 'to', 'award', 'and', 'they', 'do', 'so', 'using', 'same', 'codes', 'of', 'practice', 'but', 'different', 'methods', 'and', 'evidence.', '1', 'algorithm', 'can�t', 'fit', 'all.', 'fundamentall…	positive
184	1.29547E+18	2020-08-17T21:13:40.000Z		44	{'neg': 0.103, 'neu': 0.719, 'pos': 0.178, 'compound': 0.6218}	0.6218	Positive	['claims', 'he', 'had', 'absolutely', 'no', 'idea', 'how', 'the', 'algorithm', 'for', 'a-levels', 'was', 'worked', 'out', 'until', 'this', 'morning!', 'poor', 'chap', '-', 'gosh', 'how', 'uninformed!', 'glad', 'he', 'managed', 'to', 'come', 'to', 'his', 'senses', 'at', 'the', 'last', 'minute,', 'just', 'like', 'superman!', 'how', 'grateful', 'we', 'should', 'all', 'be!']	positive
185	1.29547E+18	2020-08-17T21:13:27.000Z		44	{'neg': 0.103, 'neu': 0.719, 'pos': 0.178, 'compound': 0.6218}	0.6218	Positive	['claims', 'he', 'had', 'absolutely', 'no', 'idea', 'how', 'the', 'algorithm', 'for', 'a-levels', 'was', 'worked', 'out', 'until', 'this', 'morning!', 'poor', 'chap', '-', 'gosh', 'how', 'uninformed!', 'glad', 'he', 'managed', 'to', 'come', 'to', 'his', 'senses', 'at', 'the', 'last', 'minute,', 'just', 'like', 'superman!', 'how', 'grateful', 'we', 'should', 'all', 'be!']	positive
186	1.29547E+18	2020-08-17T21:13:16.000Z		44	{'neg': 0.103, 'neu': 0.719, 'pos': 0.178, 'compound': 0.6218}	0.6218	Positive	['claims', 'he', 'had', 'absolutely', 'no', 'idea', 'how', 'the', 'algorithm', 'for', 'a-levels', 'was', 'worked', 'out', 'until', 'this', 'morning!', 'poor', 'chap', '-', 'gosh', 'how', 'uninformed!', 'glad', 'he', 'managed', 'to', 'come', 'to', 'his', 'senses', 'at', 'the', 'last', 'minute,', 'just', 'like', 'superman!', 'how', 'grateful', 'we', 'should', 'all', 'be!']	positive
187	1.29547E+18	2020-08-17T21:11:49.000Z		44	{'neg': 0.103, 'neu': 0.719, 'pos': 0.178, 'compound': 0.6218}	0.6218	Positive	['claims', 'he', 'had', 'absolutely', 'no', 'idea', 'how', 'the', 'algorithm', 'for', 'a-levels', 'was', 'worked', 'out', 'until', 'this', 'morning!', 'poor', 'chap', '-', 'gosh', 'how', 'uninformed!', 'glad', 'he', 'managed', 'to', 'come', 'to', 'his', 'senses', 'at', 'the', 'last', 'minute,', 'just', 'like', 'superman!', 'how', 'grateful', 'we', 'should', 'all', 'be!']	positive
188	1.29547E+18	2020-08-17T21:11:36.000Z		44	{'neg': 0.103, 'neu': 0.719, 'pos': 0.178, 'compound': 0.6218}	0.6218	Positive	['claims', 'he', 'had', 'absolutely', 'no', 'idea', 'how', 'the', 'algorithm', 'for', 'a-levels', 'was', 'worked', 'out', 'until', 'this', 'morning!', 'poor', 'chap', '-', 'gosh', 'how', 'uninformed!', 'glad', 'he', 'managed', 'to', 'come', 'to', 'his', 'senses', 'at', 'the', 'last', 'minute,', 'just', 'like', 'superman!', 'how', 'grateful', 'we', 'should', 'all', 'be!']	positive
189	1.29547E+18	2020-08-17T21:11:24.000Z		44	{'neg': 0.103, 'neu': 0.719, 'pos': 0.178, 'compound': 0.6218}	0.6218	Positive	['claims', 'he', 'had', 'absolutely', 'no', 'idea', 'how', 'the', 'algorithm', 'for', 'a-levels', 'was', 'worked', 'out', 'until', 'this', 'morning!', 'poor', 'chap', '-', 'gosh', 'how', 'uninformed!', 'glad', 'he', 'managed', 'to', 'come', 'to', 'his', 'senses', 'at', 'the', 'last', 'minute,', 'just', 'like', 'superman!', 'how', 'grateful', 'we', 'should', 'all', 'be!']	positive
190	1.29547E+18	2020-08-17T21:11:15.000Z		44	{'neg': 0.103, 'neu': 0.719, 'pos': 0.178, 'compound': 0.6218}	0.6218	Positive	['claims', 'he', 'had', 'absolutely', 'no', 'idea', 'how', 'the', 'algorithm', 'for', 'a-levels', 'was', 'worked', 'out', 'until', 'this', 'morning!', 'poor', 'chap', '-', 'gosh', 'how', 'uninformed!', 'glad', 'he', 'managed', 'to', 'come', 'to', 'his', 'senses', 'at', 'the', 'last', 'minute,', 'just', 'like', 'superman!', 'how', 'grateful', 'we', 'should', 'all', 'be!']	positive
191	1.29547E+18	2020-08-17T21:10:57.000Z		44	{'neg': 0.103, 'neu': 0.719, 'pos': 0.178, 'compound': 0.6218}	0.6218	Positive	['claims', 'he', 'had', 'absolutely', 'no', 'idea', 'how', 'the', 'algorithm', 'for', 'a-levels', 'was', 'worked', 'out', 'until', 'this', 'morning!', 'poor', 'chap', '-', 'gosh', 'how', 'uninformed!', 'glad', 'he', 'managed', 'to', 'come', 'to', 'his', 'senses', 'at', 'the', 'last', 'minute,', 'just', 'like', 'superman!', 'how', 'grateful', 'we', 'should', 'all', 'be!']	positive
192	1.29547E+18	2020-08-17T21:10:22.000Z		44	{'neg': 0.103, 'neu': 0.719, 'pos': 0.178, 'compound': 0.6218}	0.6218	Positive	['claims', 'he', 'had', 'absolutely', 'no', 'idea', 'how', 'the', 'algorithm', 'for', 'a-levels', 'was', 'worked', 'out', 'until', 'this', 'morning!', 'poor', 'chap', '-', 'gosh', 'how', 'uninformed!', 'glad', 'he', 'managed', 'to', 'come', 'to', 'his', 'senses', 'at', 'the', 'last', 'minute,', 'just', 'like', 'superman!', 'how', 'grateful', 'we', 'should', 'all', 'be!']	positive
193	1.29547E+18	2020-08-17T21:10:14.000Z		44	{'neg': 0.103, 'neu': 0.719, 'pos': 0.178, 'compound': 0.6218}	0.6218	Positive	['claims', 'he', 'had', 'absolutely', 'no', 'idea', 'how', 'the', 'algorithm', 'for', 'a-levels', 'was', 'worked', 'out', 'until', 'this', 'morning!', 'poor', 'chap', '-', 'gosh', 'how', 'uninformed!', 'glad', 'he', 'managed', 'to', 'come', 'to', 'his', 'senses', 'at', 'the', 'last', 'minute,', 'just', 'like', 'superman!', 'how', 'grateful', 'we', 'should', 'all', 'be!']	positive
194	1.29547E+18	2020-08-17T21:09:45.000Z		44	{'neg': 0.103, 'neu': 0.719, 'pos': 0.178, 'compound': 0.6218}	0.6218	Positive	['claims', 'he', 'had', 'absolutely', 'no', 'idea', 'how', 'the', 'algorithm', 'for', 'a-levels', 'was', 'worked', 'out', 'until', 'this', 'morning!', 'poor', 'chap', '-', 'gosh', 'how', 'uninformed!', 'glad', 'he', 'managed', 'to', 'come', 'to', 'his', 'senses', 'at', 'the', 'last', 'minute,', 'just', 'like', 'superman!', 'how', 'grateful', 'we', 'should', 'all', 'be!']	positive
195	1.29547E+18	2020-08-17T21:09:39.000Z		14	{'neg': 0.0, 'neu': 1.0, 'pos': 0.0, 'compound': 0.0}	0	Neutral	['a-levels', 'and', 'gcses:', 'how', 'did', 'the', 'exam', 'algorithm�work?', 'https://t.co/dyf7btyckd']	No emotion
196	1.29547E+18	2020-08-17T21:09:39.000Z		14	{'neg': 0.0, 'neu': 1.0, 'pos': 0.0, 'compound': 0.0}	0	Neutral	['a-levels', 'and', 'gcses:', 'how', 'did', 'the', 'exam', 'algorithm�work?', 'https://t.co/dyf7btyckd']	No emotion
197	1.29547E+18	2020-08-17T21:09:28.000Z		44	{'neg': 0.103, 'neu': 0.719, 'pos': 0.178, 'compound': 0.6218}	0.6218	Positive	['claims', 'he', 'had', 'absolutely', 'no', 'idea', 'how', 'the', 'algorithm', 'for', 'a-levels', 'was', 'worked', 'out', 'until', 'this', 'morning!', 'poor', 'chap', '-', 'gosh', 'how', 'uninformed!', 'glad', 'he', 'managed', 'to', 'come', 'to', 'his', 'senses', 'at', 'the', 'last', 'minute,', 'just', 'like', 'superman!', 'how', 'grateful', 'we', 'should', 'all', 'be!']	positive
198	1.29547E+18	2020-08-17T21:09:22.000Z		44	{'neg': 0.103, 'neu': 0.719, 'pos': 0.178, 'compound': 0.6218}	0.6218	Positive	['claims', 'he', 'had', 'absolutely', 'no', 'idea', 'how', 'the', 'algorithm', 'for', 'a-levels', 'was', 'worked', 'out', 'until', 'this', 'morning!', 'poor', 'chap', '-', 'gosh', 'how', 'uninformed!', 'glad', 'he', 'managed', 'to', 'come', 'to', 'his', 'senses', 'at', 'the', 'last', 'minute,', 'just', 'like', 'superman!', 'how', 'grateful', 'we', 'should', 'all', 'be!']	positive
199	1.29547E+18	2020-08-17T21:09:16.000Z		44	{'neg': 0.103, 'neu': 0.719, 'pos': 0.178, 'compound': 0.6218}	0.6218	Positive	['claims', 'he', 'had', 'absolutely', 'no', 'idea', 'how', 'the', 'algorithm', 'for', 'a-levels', 'was', 'worked', 'out', 'until', 'this', 'morning!', 'poor', 'chap', '-', 'gosh', 'how', 'uninformed!', 'glad', 'he', 'managed', 'to', 'come', 'to', 'his', 'senses', 'at', 'the', 'last', 'minute,', 'just', 'like', 'superman!', 'how', 'grateful', 'we', 'should', 'all', 'be!']	positive
200	1.29547E+18	2020-08-17T21:08:08.000Z		44	{'neg': 0.103, 'neu': 0.719, 'pos': 0.178, 'compound': 0.6218}	0.6218	Positive	['claims', 'he', 'had', 'absolutely', 'no', 'idea', 'how', 'the', 'algorithm', 'for', 'a-levels', 'was', 'worked', 'out', 'until', 'this', 'morning!', 'poor', 'chap', '-', 'gosh', 'how', 'uninformed!', 'glad', 'he', 'managed', 'to', 'come', 'to', 'his', 'senses', 'at', 'the', 'last', 'minute,', 'just', 'like', 'superman!', 'how', 'grateful', 'we', 'should', 'all', 'be!']	positive
201	1.29547E+18	2020-08-17T21:07:53.000Z		44	{'neg': 0.103, 'neu': 0.719, 'pos': 0.178, 'compound': 0.6218}	0.6218	Positive	['claims', 'he', 'had', 'absolutely', 'no', 'idea', 'how', 'the', 'algorithm', 'for', 'a-levels', 'was', 'worked', 'out', 'until', 'this', 'morning!', 'poor', 'chap', '-', 'gosh', 'how', 'uninformed!', 'glad', 'he', 'managed', 'to', 'come', 'to', 'his', 'senses', 'at', 'the', 'last', 'minute,', 'just', 'like', 'superman!', 'how', 'grateful', 'we', 'should', 'all', 'be!']	positive
202	1.29547E+18	2020-08-17T21:07:42.000Z		44	{'neg': 0.103, 'neu': 0.719, 'pos': 0.178, 'compound': 0.6218}	0.6218	Positive	['claims', 'he', 'had', 'absolutely', 'no', 'idea', 'how', 'the', 'algorithm', 'for', 'a-levels', 'was', 'worked', 'out', 'until', 'this', 'morning!', 'poor', 'chap', '-', 'gosh', 'how', 'uninformed!', 'glad', 'he', 'managed', 'to', 'come', 'to', 'his', 'senses', 'at', 'the', 'last', 'minute,', 'just', 'like', 'superman!', 'how', 'grateful', 'we', 'should', 'all', 'be!']	positive
203	1.29547E+18	2020-08-17T21:07:33.000Z		44	{'neg': 0.103, 'neu': 0.719, 'pos': 0.178, 'compound': 0.6218}	0.6218	Positive	['claims', 'he', 'had', 'absolutely', 'no', 'idea', 'how', 'the', 'algorithm', 'for', 'a-levels', 'was', 'worked', 'out', 'until', 'this', 'morning!', 'poor', 'chap', '-', 'gosh', 'how', 'uninformed!', 'glad', 'he', 'managed', 'to', 'come', 'to', 'his', 'senses', 'at', 'the', 'last', 'minute,', 'just', 'like', 'superman!', 'how', 'grateful', 'we', 'should', 'all', 'be!']	positive
204	1.29547E+18	2020-08-17T21:07:00.000Z		30	{'neg': 0.087, 'neu': 0.702, 'pos': 0.211, 'compound': 0.5267}	0.5267	Positive	['still', 'feeling', 'confident', 'in', 'the', 'a', 'level', 'algorithm?', 'nice', 'of', 'to', 'finally', 'see', 'the', 'sense', 'of', 'the', 'scottish,', 'welsh', 'and', 'northern', 'ireland', "government's", 'actions.', 'shame', 'it', 'took', 'so', 'long.']	positive
205	1.29547E+18	2020-08-17T21:06:57.000Z		44	{'neg': 0.103, 'neu': 0.719, 'pos': 0.178, 'compound': 0.6218}	0.6218	Positive	['claims', 'he', 'had', 'absolutely', 'no', 'idea', 'how', 'the', 'algorithm', 'for', 'a-levels', 'was', 'worked', 'out', 'until', 'this', 'morning!', 'poor', 'chap', '-', 'gosh', 'how', 'uninformed!', 'glad', 'he', 'managed', 'to', 'come', 'to', 'his', 'senses', 'at', 'the', 'last', 'minute,', 'just', 'like', 'superman!', 'how', 'grateful', 'we', 'should', 'all', 'be!']	positive
206	1.29547E+18	2020-08-17T21:06:24.000Z		54	{'neg': 0.053, 'neu': 0.898, 'pos': 0.049, 'compound': -0.0516}	-0.0516	Negative	['the', 'climate', 'change', 'algorithm', 'is', 'a', 'massive', 'gamble', 'for', 'the', 'world', 'economy.the', 'climate', 'change', 'algorithm', 'makes', 'the', 'a', 'level', 'algorithm', 'look', 'like', 'a', 'sunday', 'school', 'outing', 'in', 'complexity.', 'we', "can't", 'set', 'policy', 'on', 'such', 'an', 'compound', 'error', 'prone', 'approach-', "don't", 'ask', 'the', 'met', 'office', 'it…	trust
207	1.29547E+18	2020-08-17T21:06:02.000Z		44	{'neg': 0.103, 'neu': 0.719, 'pos': 0.178, 'compound': 0.6218}	0.6218	Positive	['claims', 'he', 'had', 'absolutely', 'no', 'idea', 'how', 'the', 'algorithm', 'for', 'a-levels', 'was', 'worked', 'out', 'until', 'this', 'morning!', 'poor', 'chap', '-', 'gosh', 'how', 'uninformed!', 'glad', 'he', 'managed', 'to', 'come', 'to', 'his', 'senses', 'at', 'the', 'last', 'minute,', 'just', 'like', 'superman!', 'how', 'grateful', 'we', 'should', 'all', 'be!']	positive
208	1.29547E+18	2020-08-17T21:05:42.000Z		44	{'neg': 0.103, 'neu': 0.719, 'pos': 0.178, 'compound': 0.6218}	0.6218	Positive	['claims', 'he', 'had', 'absolutely', 'no', 'idea', 'how', 'the', 'algorithm', 'for', 'a-levels', 'was', 'worked', 'out', 'until', 'this', 'morning!', 'poor', 'chap', '-', 'gosh', 'how', 'uninformed!', 'glad', 'he', 'managed', 'to', 'come', 'to', 'his', 'senses', 'at', 'the', 'last', 'minute,', 'just', 'like', 'superman!', 'how', 'grateful', 'we', 'should', 'all', 'be!']	positive
209	1.29547E+18	2020-08-17T21:05:29.000Z		44	{'neg': 0.103, 'neu': 0.719, 'pos': 0.178, 'compound': 0.6218}	0.6218	Positive	['claims', 'he', 'had', 'absolutely', 'no', 'idea', 'how', 'the', 'algorithm', 'for', 'a-levels', 'was', 'worked', 'out', 'until', 'this', 'morning!', 'poor', 'chap', '-', 'gosh', 'how', 'uninformed!', 'glad', 'he', 'managed', 'to', 'come', 'to', 'his', 'senses', 'at', 'the', 'last', 'minute,', 'just', 'like', 'superman!', 'how', 'grateful', 'we', 'should', 'all', 'be!']	positive
210	1.29547E+18	2020-08-17T21:04:10.000Z		44	{'neg': 0.103, 'neu': 0.719, 'pos': 0.178, 'compound': 0.6218}	0.6218	Positive	['claims', 'he', 'had', 'absolutely', 'no', 'idea', 'how', 'the', 'algorithm', 'for', 'a-levels', 'was', 'worked', 'out', 'until', 'this', 'morning!', 'poor', 'chap', '-', 'gosh', 'how', 'uninformed!', 'glad', 'he', 'managed', 'to', 'come', 'to', 'his', 'senses', 'at', 'the', 'last', 'minute,', 'just', 'like', 'superman!', 'how', 'grateful', 'we', 'should', 'all', 'be!']	positive
211	1.29547E+18	2020-08-17T21:04:04.000Z		44	{'neg': 0.103, 'neu': 0.719, 'pos': 0.178, 'compound': 0.6218}	0.6218	Positive	['claims', 'he', 'had', 'absolutely', 'no', 'idea', 'how', 'the', 'algorithm', 'for', 'a-levels', 'was', 'worked', 'out', 'until', 'this', 'morning!', 'poor', 'chap', '-', 'gosh', 'how', 'uninformed!', 'glad', 'he', 'managed', 'to', 'come', 'to', 'his', 'senses', 'at', 'the', 'last', 'minute,', 'just', 'like', 'superman!', 'how', 'grateful', 'we', 'should', 'all', 'be!']	positive
212	1.29547E+18	2020-08-17T21:03:07.000Z		44	{'neg': 0.103, 'neu': 0.719, 'pos': 0.178, 'compound': 0.6218}	0.6218	Positive	['claims', 'he', 'had', 'absolutely', 'no', 'idea', 'how', 'the', 'algorithm', 'for', 'a-levels', 'was', 'worked', 'out', 'until', 'this', 'morning!', 'poor', 'chap', '-', 'gosh', 'how', 'uninformed!', 'glad', 'he', 'managed', 'to', 'come', 'to', 'his', 'senses', 'at', 'the', 'last', 'minute,', 'just', 'like', 'superman!', 'how', 'grateful', 'we', 'should', 'all', 'be!']	positive
213	1.29547E+18	2020-08-17T21:02:42.000Z		20	{'neg': 0.171, 'neu': 0.829, 'pos': 0.0, 'compound': -0.4767}	-0.4767	Negative	['this', 'is', 'how', 'the', 'a-level', 'algorithm', '"worked".', 'it', 'is', 'much', 'much', 'worse', 'than', 'i', 'imagined.', 'https://t.co/uiyrmulzuz']	fear
214	1.29547E+18	2020-08-17T21:01:51.000Z		14	{'neg': 0.0, 'neu': 1.0, 'pos': 0.0, 'compound': 0.0}	0	Neutral	['a-level', 'results', 'algorithm', 'could', 'be', 'unlawful,', 'experts', 'say', 'https://t.co/hxc2le3gr0', 'via']	fear
215	1.29547E+18	2020-08-17T21:01:45.000Z		39	{'neg': 0.04, 'neu': 0.799, 'pos': 0.161, 'compound': 0.7041}	0.7041	Positive	['how', 'much', 'of', 'this', 'has', '#cummings', 'hand', 'in', 'it?', "he's", 'only', 'interested', 'in', '#bigdata', 'and', 'i', 'can', 'see', 'him', 'pressurising', 'behind', 'the', 'scenes.', 'just', 'who', 'devised', 'the', 'algorithm??', 'that', 'is', 'the', 'question', 'should', 'ask.', 'https://t.co/v2e35jkeaq']	positive
216	1.29547E+18	2020-08-17T21:01:35.000Z		17	{'neg': 0.0, 'neu': 1.0, 'pos': 0.0, 'compound': 0.0}	0	Neutral	['gavin', 'williamson', 'claims', 'he', 'only', 'discovered', 'unfairness', 'in', 'ofqual', 'algorithm', '�over', 'the', 'weekend�', 'https://t.co/u8vjd6els0']	anger
217	1.29547E+18	2020-08-17T21:01:35.000Z		17	{'neg': 0.0, 'neu': 1.0, 'pos': 0.0, 'compound': 0.0}	0	Neutral	['gavin', 'williamson', 'claims', 'he', 'only', 'discovered', 'unfairness', 'in', 'ofqual', 'algorithm', '�over', 'the', 'weekend�', 'https://t.co/u8vjd6els0']	anger
218	1.29547E+18	2020-08-17T21:00:10.000Z		22	{'neg': 0.0, 'neu': 1.0, 'pos': 0.0, 'compound': 0.0}	0	Neutral	['breaking', 'news:', 'government�s', 'predicted', 'u-turn', 'on', 'a-level', 'results', 'downgraded', 'to', 'a', 'v-turn', 'after', 'gavin', 'williamson', 'runs', 'new', 'algorithm']	No emotion
219	1.29546E+18	2020-08-17T20:57:13.000Z		12	{'neg': 0.341, 'neu': 0.659, 'pos': 0.0, 'compound': -0.4767}	-0.4767	Negative	['what', 'went', 'wrong', 'with', 'the', 'a-level�algorithm?', 'https://t.co/xhtzy1lnmb']	negative
220	1.29546E+18	2020-08-17T20:57:13.000Z		12	{'neg': 0.341, 'neu': 0.659, 'pos': 0.0, 'compound': -0.4767}	-0.4767	Negative	['what', 'went', 'wrong', 'with', 'the', 'a-level�algorithm?', 'https://t.co/xhtzy1lnmb']	negative
221	1.29546E+18	2020-08-17T20:56:42.000Z		22	{'neg': 0.101, 'neu': 0.899, 'pos': 0.0, 'compound': -0.2023}	-0.2023	Negative	['exams', 'u-turn:', 'teacher', 'estimates', 'to', 'be', 'used', 'for', 'gcse', 'and', 'a-level', 'grades', 'as', 'controversial', 'algorithm', 'ditched', 'https://t.co/qmrrxdtgzg']	anger
222	1.29546E+18	2020-08-17T20:55:54.000Z		35	{'neg': 0.13, 'neu': 0.796, 'pos': 0.074, 'compound': -0.4906}	-0.4906	Negative	['so', 'number', '10', 'blames', 'ofqual', 'who', 'say', 'they', 'were', 'carrying', 'out', 'instructions', 'from', 'the', 'department', 'for', 'education', 'whose', 'minister', 'states', 'the', 'algorithm', 'was', 'produced', 'by', 'ofqual', 'and,', 'er,', 'number', '10.', 'nothing', 'like', 'accountability', 'and', 'transparency...']	trust
223	1.29546E+18	2020-08-17T20:55:33.000Z		33	{'neg': 0.084, 'neu': 0.813, 'pos': 0.103, 'compound': -0.0772}	-0.0772	Negative	['the', 'algorithm', 'was', 'certainly', 'flawed', 'the', 'head', 'of', 'ofqual', 'admitted', 'it.', 'the', 'whole', 'thing', 'was', 'a', 'shambles', 'exams', 'should', 'have', 'been', 'sat', 'with', 'other', 'pupils', 'not', 'in', 'school', 'there', 'was', 'lots', 'of', 'space']	trust
224	1.29546E+18	2020-08-17T20:55:29.000Z		43	{'neg': 0.069, 'neu': 0.819, 'pos': 0.113, 'compound': 0.25}	0.25	Positive	['a', 'clear', 'summary', 'from', 'of', 'where', 'ofqual', 'went', 'wrong', 'with', 'their', 'algorithm.', 'intrigued', 'by', 'his', 'proposed', 'alternative:', 'ofqual', 'could', 'have', 'calculated', 'an', 'expected', 'overall', 'average', 'score', 'for', 'each', 'school', 'and', 'left', 'schools', 'to', 'adjust', 'their', 'estimates', 'to', 'fit', 'it.', 'https://t.co/6hnr0bxxz3']	anticipation
225	1.29546E+18	2020-08-17T20:55:14.000Z		36	{'neg': 0.348, 'neu': 0.652, 'pos': 0.0, 'compound': -0.9188}	-0.9188	Negative	['blames', 'and', 'blames', 'for', 'algorithm', 'cock', 'up', '-', 'both', 'should', 'have', 'been', 'asking', 'questions', 'to', 'stop', 'mistakes', 'happening', 'in', 'the', 'first', 'place.', 'a', 'pair', 'of', 'lazy', 'yes-men', 'which', 'is', 'no', 'surprise', 'given', 'that', '#boneidle', 'is', 'pm', '.']	fear
226	1.29546E+18	2020-08-17T20:54:36.000Z		47	{'neg': 0.065, 'neu': 0.886, 'pos': 0.049, 'compound': -0.2023}	-0.2023	Negative	['ofqual', 'and', 'roger', 'taylor', 'must', 'have', 'known', 'the', 'what', 'their', '"algorithm"', 'would', 'lead', 'tothey', 'must', 'have', 'known', 'what', 'the', 'political', 'outcome', 'of', 'that', 'would', 'be.', 'government', 'relies', 'of', 'experts', 'like', 'taylor', 'to', 'give', 'them', 'information', 'to', 'make', 'correct', 'decisions.', 'he', 'failed', 'to', 'do', 'that.', 'tayl…	positive
227	1.29546E+18	2020-08-17T20:54:31.000Z		30	{'neg': 0.0, 'neu': 0.801, 'pos': 0.199, 'compound': 0.7351}	0.7351	Positive	['that', 'have', 'had', '5', 'yrs', 'to', 'perfect', 'the', 'brexit', 'algorithm', 'not', '5', 'months', 'it', 'will', 'make', 'the', 'a', 'levels', 'look', 'like', 'a', 'walk', 'in', 'the', 'park', 'https://t.co/jkhwsgzrgf']	trust
228	1.29546E+18	2020-08-17T20:54:16.000Z		36	{'neg': 0.348, 'neu': 0.652, 'pos': 0.0, 'compound': -0.9188}	-0.9188	Negative	['blames', 'and', 'blames', 'for', 'algorithm', 'cock', 'up', '-', 'both', 'should', 'have', 'been', 'asking', 'questions', 'to', 'stop', 'mistakes', 'happening', 'in', 'the', 'first', 'place.', 'a', 'pair', 'of', 'lazy', 'yes-men', 'which', 'is', 'no', 'surprise', 'given', 'that', '#boneidle', 'is', 'pm', '.']	fear
229	1.29546E+18	2020-08-17T20:54:04.000Z		31	{'neg': 0.209, 'neu': 0.791, 'pos': 0.0, 'compound': -0.765}	-0.765	Negative	['a-levels', 'student', 'foresaw', 'exam', 'crisis', 'in', 'story', 'about', 'an', 'algorithm', 'that', 'sorts', 'students', 'into', 'bands', 'based', 'on', 'class', 'says', 'she', 'has', '"fallen', 'into', 'my', 'own', 'story".', 'https://t.co/fnepsodx3j']	negative
230	1.29546E+18	2020-08-17T20:53:55.000Z		52	{'neg': 0.152, 'neu': 0.706, 'pos': 0.142, 'compound': -0.1486}	-0.1486	Negative	["i've", 'read', 'the', 'spec', 'document', 'for', 'the', 'grading', '#algorithm', "(it's", 'boring,', "don't", 'bother)', '-', 'but', "you'll", 'appreciate', 'that', 'they', 'tried.', 'what', 'else', 'could', 'they', 'do?', 'were', 'in', 'a', 'difficult', 'position', 'and', 'it', 'was', 'inevitable', 'that', 'people', 'would', 'be', 'unhappy,', 'irrespective', 'of', 'the', 'solution', '#alevel',…	negative
231	1.29546E+18	2020-08-17T20:53:52.000Z		51	{'neg': 0.06, 'neu': 0.861, 'pos': 0.078, 'compound': 0.2378}	0.2378	Positive	['yes!', 'in', 'my', 'enthusiasm', 'i', 'might', 'have', 'apportioned', 'blame', 'to', 'ofqual.', "i'm", 'none', 'the', 'wiser,', 'but', 'you', 'put', 'it', 'more', 'eloquently', 'than', 'me,', 'that', 'is:', '"the', 'algorithm', 'did', 'not', 'write', 'itself".', 'so', 'people,', "i'm", 'assuming', 'a', 'group', 'of', 'them', 'would', 'have', 'known', 'from', 'test/', 'modelling', 'what', 'it', …	anger
232	1.29546E+18	2020-08-17T20:53:37.000Z		44	{'neg': 0.0, 'neu': 0.879, 'pos': 0.121, 'compound': 0.6966}	0.6966	Positive	['all', 'i', 'ask', 'is', 'that', 'people', 'refrain', 'from', 'blatant', 'double-standards.', 'the', 'same', 'people', 'you', 'support', '(and', 'i', 'assume', 'you', 'are', 'one', 'of', 'them)', 'have', 'shat', 'all', 'over', 'certain', 'minorities', 'with', 'the', 'a', 'level', '�algorithm�', 'and', 'are', 'crippling', 'local', 'football', 'clubs', 'by', 'prohibiting', 'fans', '???????']	positive
233	1.29546E+18	2020-08-17T20:53:14.000Z		36	{'neg': 0.348, 'neu': 0.652, 'pos': 0.0, 'compound': -0.9188}	-0.9188	Negative	['blames', 'and', 'blames', 'for', 'algorithm', 'cock', 'up', '-', 'both', 'should', 'have', 'been', 'asking', 'questions', 'to', 'stop', 'mistakes', 'happening', 'in', 'the', 'first', 'place.', 'a', 'pair', 'of', 'lazy', 'yes-men', 'which', 'is', 'no', 'surprise', 'given', 'that', '#boneidle', 'is', 'pm', '.']	fear
234	1.29546E+18	2020-08-17T20:52:23.000Z		39	{'neg': 0.047, 'neu': 0.721, 'pos': 0.231, 'compound': 0.8467}	0.8467	Positive	['https://t.co/km1wfwltyb', 'naive', 'at', 'best', 'to', 'think', 'an', 'algorithm', 'could', 'sort', 'this.', 'although', 'ultimately', 'the', 'right', 'result', 'today', '-', 'throwing', 'under', 'the', 'bus', 'isn�t', 'the', 'answer.', '-universities,', '&amp;', 'schools', 'need', 'to', 'work', 'more', 'collaboratively', 'with', 'greater', 'trust']	positive
235	1.29546E+18	2020-08-17T20:52:05.000Z		30	{'neg': 0.056, 'neu': 0.865, 'pos': 0.079, 'compound': 0.1531}	0.1531	Positive	['a-level', 'and', 'gcse', 'results', 'in', 'england', 'to', 'be', 'based', 'on', 'teacher', 'assessments', 'in', 'u-turn', 'well', 'done', 'to', 'all', 'those', 'that', 'protested', 'against', 'the', 'algorithm.', 'https://t.co/gwpbc0cgmr']	trust
236	1.29546E+18	2020-08-17T20:52:05.000Z		30	{'neg': 0.056, 'neu': 0.865, 'pos': 0.079, 'compound': 0.1531}	0.1531	Positive	['a-level', 'and', 'gcse', 'results', 'in', 'england', 'to', 'be', 'based', 'on', 'teacher', 'assessments', 'in', 'u-turn', 'well', 'done', 'to', 'all', 'those', 'that', 'protested', 'against', 'the', 'algorithm.', 'https://t.co/gwpbc0cgmr']	trust
237	1.29546E+18	2020-08-17T20:51:51.000Z		36	{'neg': 0.348, 'neu': 0.652, 'pos': 0.0, 'compound': -0.9188}	-0.9188	Negative	['blames', 'and', 'blames', 'for', 'algorithm', 'cock', 'up', '-', 'both', 'should', 'have', 'been', 'asking', 'questions', 'to', 'stop', 'mistakes', 'happening', 'in', 'the', 'first', 'place.', 'a', 'pair', 'of', 'lazy', 'yes-men', 'which', 'is', 'no', 'surprise', 'given', 'that', '#boneidle', 'is', 'pm', '.']	fear
238	1.29546E+18	2020-08-17T20:51:10.000Z		8	{'neg': 0.268, 'neu': 0.732, 'pos': 0.0, 'compound': -0.296}	-0.296	Negative	['no', 'more', 'accurate', 'than', 'an', 'a-level', 'algorithm.']	trust
239	1.29546E+18	2020-08-17T20:50:43.000Z		36	{'neg': 0.348, 'neu': 0.652, 'pos': 0.0, 'compound': -0.9188}	-0.9188	Negative	['blames', 'and', 'blames', 'for', 'algorithm', 'cock', 'up', '-', 'both', 'should', 'have', 'been', 'asking', 'questions', 'to', 'stop', 'mistakes', 'happening', 'in', 'the', 'first', 'place.', 'a', 'pair', 'of', 'lazy', 'yes-men', 'which', 'is', 'no', 'surprise', 'given', 'that', '#boneidle', 'is', 'pm', '.']	fear
240	1.29546E+18	2020-08-17T20:49:26.000Z		36	{'neg': 0.348, 'neu': 0.652, 'pos': 0.0, 'compound': -0.9188}	-0.9188	Negative	['blames', 'and', 'blames', 'for', 'algorithm', 'cock', 'up', '-', 'both', 'should', 'have', 'been', 'asking', 'questions', 'to', 'stop', 'mistakes', 'happening', 'in', 'the', 'first', 'place.', 'a', 'pair', 'of', 'lazy', 'yes-men', 'which', 'is', 'no', 'surprise', 'given', 'that', '#boneidle', 'is', 'pm', '.']	fear
241	1.29546E+18	2020-08-17T20:49:22.000Z		40	{'neg': 0.0, 'neu': 0.858, 'pos': 0.142, 'compound': 0.743}	0.743	Positive	['ofqual', 'on', 'the', 'radio', 'earlier', 'saying', 'that', 'the', 'algorithm', 'was', 'designed', 'to', 'produce', 'the', 'government', 'desired', 'result', 're.', 'grade', 'inflation.', 'tested', 'on', 'previous', 'years', 'results,', '60ish%', 'accuracy', 'the', 'best', 'they', 'could', 'get.', 'govt', 'must', 'have', 'known', 'this', 'and', 'okayed', 'it.']	fear
242	1.29546E+18	2020-08-17T20:48:43.000Z		18	{'neg': 0.0, 'neu': 1.0, 'pos': 0.0, 'compound': 0.0}	0	Neutral	['a-levels', 'and', 'gcses:', 'how', 'did', 'the', 'examination', 'algorithm', 'work?https://t.co/bqqgh9o3ot...', 'https://t.co/ebmw8pcasm']	fear
243	1.29546E+18	2020-08-17T20:48:43.000Z		18	{'neg': 0.0, 'neu': 1.0, 'pos': 0.0, 'compound': 0.0}	0	Neutral	['a-levels', 'and', 'gcses:', 'how', 'did', 'the', 'examination', 'algorithm', 'work?https://t.co/bqqgh9o3ot...', 'https://t.co/ebmw8pcasm']	fear
244	1.29546E+18	2020-08-17T20:48:24.000Z		30	{'neg': 0.067, 'neu': 0.933, 'pos': 0.0, 'compound': -0.2023}	-0.2023	Negative	['a-level', 'and', 'gcse', 'students', 'in', 'england,', 'wales', 'and', 'northern', 'ireland', 'will', 'be', 'handed', 'exam', 'grades', 'as', 'predicted', 'by', 'their', 'teachers', 'instead', 'of', 'a', 'controversial', 'algorithm.', 'https://t.co/4zlgsqxojn']	anger
245	1.29546E+18	2020-08-17T20:48:17.000Z		36	{'neg': 0.348, 'neu': 0.652, 'pos': 0.0, 'compound': -0.9188}	-0.9188	Negative	['blames', 'and', 'blames', 'for', 'algorithm', 'cock', 'up', '-', 'both', 'should', 'have', 'been', 'asking', 'questions', 'to', 'stop', 'mistakes', 'happening', 'in', 'the', 'first', 'place.', 'a', 'pair', 'of', 'lazy', 'yes-men', 'which', 'is', 'no', 'surprise', 'given', 'that', '#boneidle', 'is', 'pm', '.']	fear
246	1.29546E+18	2020-08-17T20:47:17.000Z		36	{'neg': 0.348, 'neu': 0.652, 'pos': 0.0, 'compound': -0.9188}	-0.9188	Negative	['blames', 'and', 'blames', 'for', 'algorithm', 'cock', 'up', '-', 'both', 'should', 'have', 'been', 'asking', 'questions', 'to', 'stop', 'mistakes', 'happening', 'in', 'the', 'first', 'place.', 'a', 'pair', 'of', 'lazy', 'yes-men', 'which', 'is', 'no', 'surprise', 'given', 'that', '#boneidle', 'is', 'pm', '.']	fear
247	1.29546E+18	2020-08-17T20:47:16.000Z		47	{'neg': 0.038, 'neu': 0.962, 'pos': 0.0, 'compound': -0.1779}	-0.1779	Negative	['probably', 'just', 'go', 'with', "teachers'", 'predicted', 'grades.', 'what', 'difference', 'does', 'it', 'make', 'if', 'grades', 'are', '12%', 'higher', 'this', 'year?', "it's", 'been', 'a', 'weird', 'year.', 'grades', 'would', 'be', 'inflated', 'across', 'whole', 'cohort', 'so', 'universities/employers', 'could', 'still', 'reckon', 'on', 'that.', 'i', "wouldn't", 'use', 'some', 'convoluted', …	negative
248	1.29546E+18	2020-08-17T20:47:15.000Z		39	{'neg': 0.16, 'neu': 0.789, 'pos': 0.05, 'compound': -0.7184}	-0.7184	Negative	['jesus', 'college', 'has', 'made', 'a', 'sensible', 'and', 'fair', 'decision', 'today', 'as', 'have', 'several', 'oxford', 'colleges.', 'the', 'ofqual', 'process', 'was', 'fatally', 'flawed', 'at', 'least', 'teacher', 'grades', 'were', 'linked', 'to', 'current', 'individual', 'student', 'performance', 'in', 'a', 'way', 'the', 'algorithm', 'was', 'not.']	positive
249	1.29546E+18	2020-08-17T20:46:49.000Z		36	{'neg': 0.348, 'neu': 0.652, 'pos': 0.0, 'compound': -0.9188}	-0.9188	Negative	['blames', 'and', 'blames', 'for', 'algorithm', 'cock', 'up', '-', 'both', 'should', 'have', 'been', 'asking', 'questions', 'to', 'stop', 'mistakes', 'happening', 'in', 'the', 'first', 'place.', 'a', 'pair', 'of', 'lazy', 'yes-men', 'which', 'is', 'no', 'surprise', 'given', 'that', '#boneidle', 'is', 'pm', '.']	fear
250	1.29546E+18	2020-08-17T20:46:44.000Z		29	{'neg': 0.069, 'neu': 0.623, 'pos': 0.308, 'compound': 0.8271}	0.8271	Positive	['i', 'wish', 'the', 'best', 'of', 'luck', 'with', 'her', 'algorithm', 'use.', 'the', 'standard', 'has', 'been', 'set.', '�british', 'government', 'conducts', 'humiliating', 'u-turn', 'on', 'a-level', 'results�', 'https://t.co/1pie0yxz9z']	negative
251	1.29546E+18	2020-08-17T20:45:13.000Z		26	{'neg': 0.0, 'neu': 1.0, 'pos': 0.0, 'compound': 0.0}	0	Neutral	['there', 'were', 'some', 'observers', 'who', 'saw', 'it', 'coming', 'many', 'weeks', 'ago.', 'huy', 'duong', 'predicted', 'it.', 'uuk', 'might', 'have', 'worked', 'it', 'out.', 'see', 'https://t.co/xlmrszqike']	anticipation
252	1.29546E+18	2020-08-17T20:45:02.000Z		36	{'neg': 0.348, 'neu': 0.652, 'pos': 0.0, 'compound': -0.9188}	-0.9188	Negative	['blames', 'and', 'blames', 'for', 'algorithm', 'cock', 'up', '-', 'both', 'should', 'have', 'been', 'asking', 'questions', 'to', 'stop', 'mistakes', 'happening', 'in', 'the', 'first', 'place.', 'a', 'pair', 'of', 'lazy', 'yes-men', 'which', 'is', 'no', 'surprise', 'given', 'that', '#boneidle', 'is', 'pm', '.']	fear
253	1.29546E+18	2020-08-17T20:45:00.000Z		33	{'neg': 0.163, 'neu': 0.749, 'pos': 0.088, 'compound': -0.3182}	-0.3182	Negative	['a-level', 'algorithm', 'row:', 'ofqual', 'refused', 'expert', 'help', 'in', 'nda', 'clash', 'phe', 'to', 'be', 'scrapped', 'after', 'covid', 'response', 'criticised', 'chief', 'digital', 'officer', 'recruitment', "'still", "ongoing':", 'https://t.co/j1bstwij3f', 'https://t.co/2kcrtxdjvk']	negative
254	1.29546E+18	2020-08-17T20:45:00.000Z		33	{'neg': 0.163, 'neu': 0.749, 'pos': 0.088, 'compound': -0.3182}	-0.3182	Negative	['a-level', 'algorithm', 'row:', 'ofqual', 'refused', 'expert', 'help', 'in', 'nda', 'clash', 'phe', 'to', 'be', 'scrapped', 'after', 'covid', 'response', 'criticised', 'chief', 'digital', 'officer', 'recruitment', "'still", "ongoing':", 'https://t.co/j1bstwij3f', 'https://t.co/2kcrtxdjvk']	negative
255	1.29546E+18	2020-08-17T20:44:26.000Z		24	{'neg': 0.0, 'neu': 0.724, 'pos': 0.276, 'compound': 0.8126}	0.8126	Positive	['hopefully', 'we', 'can', 'now', 'put', 'the', 'a', 'level', 'algorithm', 'debacle', 'behind', 'us', 'and', 'focus', 'on', 'what', 'our', 'students', 'achieved', '-', 'fantastic', 'outcomes.', 'well', 'done', 'all.']	positive
256	1.29546E+18	2020-08-17T20:44:18.000Z		36	{'neg': 0.348, 'neu': 0.652, 'pos': 0.0, 'compound': -0.9188}	-0.9188	Negative	['blames', 'and', 'blames', 'for', 'algorithm', 'cock', 'up', '-', 'both', 'should', 'have', 'been', 'asking', 'questions', 'to', 'stop', 'mistakes', 'happening', 'in', 'the', 'first', 'place.', 'a', 'pair', 'of', 'lazy', 'yes-men', 'which', 'is', 'no', 'surprise', 'given', 'that', '#boneidle', 'is', 'pm', '.']	fear
257	1.29546E+18	2020-08-17T20:43:49.000Z		42	{'neg': 0.148, 'neu': 0.684, 'pos': 0.168, 'compound': 0.0}	0	Neutral	['the', 'worst', 'part', 'of', 'the', 'a-level', 'debacle', 'is', 'that', 'the', 'algorithm', 'worked.', 'it', 'did', 'exactly', 'what', 'williamson', 'and', 'boris', 'wanted;', 'it', 'held', 'back', 'the', 'working', 'class', 'and', 'boosted', 'the', 'rich.', 'it', 'was', 'exactly', 'what', 'they', 'wanted.', 'thank', 'fuck', "it's", 'changed.']	fear
258	1.29546E+18	2020-08-17T20:43:35.000Z		36	{'neg': 0.348, 'neu': 0.652, 'pos': 0.0, 'compound': -0.9188}	-0.9188	Negative	['blames', 'and', 'blames', 'for', 'algorithm', 'cock', 'up', '-', 'both', 'should', 'have', 'been', 'asking', 'questions', 'to', 'stop', 'mistakes', 'happening', 'in', 'the', 'first', 'place.', 'a', 'pair', 'of', 'lazy', 'yes-men', 'which', 'is', 'no', 'surprise', 'given', 'that', '#boneidle', 'is', 'pm', '.']	fear
259	1.29546E+18	2020-08-17T20:43:06.000Z		23	{'neg': 0.096, 'neu': 0.904, 'pos': 0.0, 'compound': -0.2023}	-0.2023	Negative	['exams', 'u-turn:', 'teacher', 'estimates', 'to', 'be', 'used', 'for', 'gcse', 'and', 'a-level', 'grades', 'as', 'controversial', 'algorithm', 'ditched', 'https://t.co/6dpleojvbs', '#uturn']	anger
260	1.29546E+18	2020-08-17T20:42:43.000Z		52	{'neg': 0.049, 'neu': 0.951, 'pos': 0.0, 'compound': -0.3595}	-0.3595	Negative	['is', 'this', 'to', 'beat', 'schools', 'again', 'who', 'may', 'have', 'cags', 'lower', 'that', 'the', 'algorithm-', 'look', 'how', 'far', 'off', 'the', 'teachers', 'were', 'when', 'they', 'used', 'evidence,', 'professionalism', 'and', 'then', 'moderated', 'down', 'in', 'line', 'with', 'government', 'and', 'ofqual', 'guidance,', 'stats', 'based', 'on', 'other', 'students', 'show', 'you', 'are', '…	trust
261	1.29546E+18	2020-08-17T20:40:49.000Z		15	{'neg': 0.0, 'neu': 1.0, 'pos': 0.0, 'compound': 0.0}	0	Neutral	['here', 'is', 'the', 'ofqual', 'report.', 'actual', 'algorithm', 'starts', 'from', 'page', '85', '??????', 'https://t.co/fojoo6t4bd']	positive
262	1.29546E+18	2020-08-17T20:40:49.000Z		15	{'neg': 0.0, 'neu': 1.0, 'pos': 0.0, 'compound': 0.0}	0	Neutral	['here', 'is', 'the', 'ofqual', 'report.', 'actual', 'algorithm', 'starts', 'from', 'page', '85', '??????', 'https://t.co/fojoo6t4bd']	positive
263	1.29546E+18	2020-08-17T20:40:34.000Z		17	{'neg': 0.168, 'neu': 0.652, 'pos': 0.179, 'compound': 0.0516}	0.0516	Positive	['what', 'went', 'wrong', 'with', 'the', 'a-level', 'algorithm?', 'financial', 'times', '-', 'free', 'to', 'view', 'https://t.co/6zy3g0ekyl']	negative
264	1.29546E+18	2020-08-17T20:40:34.000Z		37	{'neg': 0.0, 'neu': 0.94, 'pos': 0.06, 'compound': 0.2023}	0.2023	Positive	['top', 'story:', 'exams', 'u-turn:', 'a-level', 'and', 'gcse', 'teacher', 'grades', 'to', 'be', 'used', 'in', 'england,', 'wales', 'and', 'northern', 'ireland', 'as', 'algorithm', 'scrapped', 'politics', 'news', 'sky', 'news', 'https://t.co/tfptjjinae,', 'see', 'more', 'https://t.co/0mqx3fnx6j']	positive
265	1.29546E+18	2020-08-17T20:40:19.000Z		6	{'neg': 0.48, 'neu': 0.52, 'pos': 0.0, 'compound': -0.5709}	-0.5709	Negative	['a-level', 'algorithm', 'was', 'really', 'stupid']	negative
266	1.29546E+18	2020-08-17T20:39:04.000Z		23	{'neg': 0.0, 'neu': 1.0, 'pos': 0.0, 'compound': 0.0}	0	Neutral	['er', 'it', 'didn�t', '(or', 'badly)-take', 'your', 'choice', 'a-levels', 'and', 'gcses:', 'how', 'did', 'the', 'exam', 'algorithm', 'work?', 'https://t.co/0idcbr22hl']	positive
267	1.29546E+18	2020-08-17T20:38:47.000Z		23	{'neg': 0.243, 'neu': 0.757, 'pos': 0.0, 'compound': -0.6996}	-0.6996	Negative	['where�s', 'you', 'computer', 'no', 'wonder', 'you', 'don�t', 'have', 'a', 'clue', 'what', 'an', 'algorithm', 'is', 'and', 'what', 'ofqual', 'we�re', 'doing!', 'idiot']	negative
268	1.29546E+18	2020-08-17T20:38:38.000Z		14	{'neg': 0.0, 'neu': 0.897, 'pos': 0.103, 'compound': 0.126}	0.126	Positive	['they', 'are', 'apologising', 'for', 'students', 'being', 'too', 'dim', 'to', 'understand', 'the', 'algorithm,', 'it', 'seems!']	No emotion
269	1.29546E+18	2020-08-17T20:38:04.000Z		15	{'neg': 0.248, 'neu': 0.545, 'pos': 0.206, 'compound': -0.1779}	-0.1779	Negative	['algorithm', 'shmalgorithm', 'a-levels:', 'student', 'foresaw', 'exam', 'crisis', 'in', 'winning', 'story', 'https://t.co/pgoxz7ixlw']	trust
270	1.29546E+18	2020-08-17T20:38:00.000Z		38	{'neg': 0.306, 'neu': 0.694, 'pos': 0.0, 'compound': -0.902}	-0.902	Negative	['blames', 'and', 'blames', 'for', 'algorithm', 'cock', 'up', '-', 'both', 'should', 'have', 'been', 'asking', 'questions', 'so', 'that', 'mistakes', "didn't", 'happen', 'in', 'the', 'first', 'place.', 'a', 'pair', 'of', 'lazy', 'yes-men', 'which', 'is', 'no', 'surprise', 'given', 'that', '#boneidle', 'is', 'pm', '.']	fear
271	1.29546E+18	2020-08-17T20:37:57.000Z		43	{'neg': 0.062, 'neu': 0.85, 'pos': 0.088, 'compound': 0.2878}	0.2878	Positive	['he', 'asked', 'ofqual', 'for', 'assurances/confirmations', 'of', 'fairness', 'all', 'along', 'but', 'it', 'became', 'clear', '*over', 'the', 'weekend*', 'there', 'was', 'unfairness', 'in', 'system?results', 'published', 'thursday', 'and', 'ofqual', 'did', 'their', 'jiggery', 'pokery', 'algorithm', 'on', 'data', 'before', 'release', '-why', 'data', 'not', 'clear', 'earlier?inadequate', 'testing?…	negative
272	1.29546E+18	2020-08-17T20:36:59.000Z		19	{'neg': 0.0, 'neu': 0.727, 'pos': 0.273, 'compound': 0.5423}	0.5423	Positive	['an', 'interesting', 'read:', 'the', 'significant', 'issues', 'with', 'ofqual�s', 'algorithm/model', 'by', 'tom', 'sf', 'haines', 'https://t.co/m0onriyvlq']	positive
273	1.29546E+18	2020-08-17T20:36:56.000Z		53	{'neg': 0.047, 'neu': 0.953, 'pos': 0.0, 'compound': -0.3182}	-0.3182	Negative	["he'll", 'get', 'whichever', 'is', 'higher', 'if', 'the', 'algorithm', 'put', 'his', "teacher's", 'marks', 'down,', 'then', "he'll", 'receive', 'what', 'the', 'teacher', 'gave', 'him', 'if', 'the', 'algorithm', 'put', 'his', "teacher's", 'marks', 'up,', 'then', "he'll", 'receive', 'what', 'the', 'algorithm', 'gave', 'him', 'the', 'algorithm', 'is', 'being', 'ignored', 'unless', 'it', 'put', 'the…	trust
274	1.29546E+18	2020-08-17T20:34:59.000Z		45	{'neg': 0.043, 'neu': 0.797, 'pos': 0.161, 'compound': 0.7236}	0.7236	Positive	['also,', 'yes.', 'the', 'algorithm', 'may', 'be', 'stupid.', 'but', 'then', 'again,', 'so', 'is', 'relying', 'mainly', 'on', 'teacher', 'assessments.', 'where', 'is', 'the', 'independent', 'assurance', 'of', 'quality', 'of', 'understanding?', 'how', 'sure', 'can', 'you', 'be', 'as', 'an', 'employer', 'that', '2020s', 'a', 'levels', 'have', 'the', 'credibility', 'that', 'previous', 'years', 'have…	trust
275	1.29546E+18	2020-08-17T20:34:40.000Z		49	{'neg': 0.0, 'neu': 0.933, 'pos': 0.067, 'compound': 0.4767}	0.4767	Positive	['do', 'you', 'realise', 'that', 'williamson', '&amp;', 'ofqual', 'are', 'still', 'using', 'the', 'algorithm.', 'even', 'though', "they're", 'opposed', 'to', 'grade', 'inflation', "they're", 'allowing', 'those', '(usually', 'from', 'classes', 'of', 'five', 'students', 'or', 'less)', 'who', 'got', 'their', 'grades', 'improved', 'by', 'the', 'algorithm', 'to', 'retain', 'the', 'higher', 'mark.', 'h…	fear
276	1.29546E+18	2020-08-17T20:34:15.000Z		32	{'neg': 0.07, 'neu': 0.815, 'pos': 0.115, 'compound': 0.2869}	0.2869	Positive	['oh', 'dear,', 'yet', 'another', 'u-turn..??', 'exams', 'u-turn:', 'teacher', 'estimates', 'to', 'be', 'used', 'for', 'gcse', 'and', 'a-level', 'grades', 'as', 'controversial', 'algorithm', 'ditched', 'https://t.co/v41asburwp', 'https://t.co/dkngbqww9o']	positive
277	1.29546E+18	2020-08-17T20:34:01.000Z		53	{'neg': 0.083, 'neu': 0.882, 'pos': 0.035, 'compound': -0.5629}	-0.5629	Negative	['oh', 'do', 'give', 'over.', 'ofqual', 'is', 'a', 'government', 'run', 'department', '-', 'if', 'jonhson', '&amp;', 'williamson', "didn't", 'know', 'the', 'outcome', 'of', 'the', 'algorithm', 'why', 'the', 'hell', 'not?', "it's", 'their', 'job', 'to', 'know..', 'and', 'if', 'they', "couldn't", 'be', 'bothered', 'to', 'find', 'out', 'maybe', 'they', 'should', 'let', 'someone', 'else', 'do', 'the'…	positive
278	1.29546E+18	2020-08-17T20:33:50.000Z		53	{'neg': 0.044, 'neu': 0.851, 'pos': 0.104, 'compound': 0.5251}	0.5251	Positive	['i', 'agree,', 'but', 'can�t', 'do', 'anything', 'about', 'that', 'now.', 'it�s', 'also', 'gonna', 'add', 'to', 'grade', 'inflation', 'and', 'weaponise', 'teacher', 'bashing.', 'there', 'are', 'students', 'who', 'got', 'a', 'cag', 'e', 'and', 'an', 'algorithm', 'c.', 'should', 'have', 'stuck', 'with', 'cag', 'from', 'day', 'one,', 'perhaps', 'more', 'faith', 'in', 'teachers', 'from', 'the', 'sta…	positive
279	1.29546E+18	2020-08-17T20:32:18.000Z		18	{'neg': 0.133, 'neu': 0.867, 'pos': 0.0, 'compound': -0.25}	-0.25	Negative	['�fuck', 'the', 'algorithm�:', 'how', 'a-level', 'students', 'have', 'shown', 'future', 'of', 'protest', 'novara', 'media', 'https://t.co/mwn2hnviyw']	No emotion
280	1.29546E+18	2020-08-17T20:32:14.000Z		47	{'neg': 0.11, 'neu': 0.89, 'pos': 0.0, 'compound': -0.6486}	-0.6486	Negative	['that�s', 'it', 'then.', 'nothing', 'to', 'see', 'here.', 'no', 'further', 'investigation', 'on', 'why', 'teachers', 'over-graded,', 'why', 'ofqual', 'used', 'an', 'algorithm', 'and', 'who', 'signed', 'off', 'on', 'it.', 'next', 'year', 'these', 'genius', 'campaigning', 'journos', 'can', 'castigate', 'the', 'government', 'for', 'the', 'poor', 'results', 'of', 'the', 'class', 'of', '2021', '�comp…	fear
281	1.29546E+18	2020-08-17T20:31:19.000Z		44	{'neg': 0.056, 'neu': 0.944, 'pos': 0.0, 'compound': -0.296}	-0.296	Negative	['a-level', 'and', 'gcse', 'results', 'in', 'england', 'will', 'revert', 'to', 'teacher', 'predictions', 'instead', 'of', "ofqual's", 'algorithm', 'which', 'downgraded', 'around', '40%', 'of', 'grades.', 'universities', 'will', 'no', 'longer', 'be', 'fined', 'for', 'exceeding', 'enrolment', 'limits', 'as', 'more', 'students', 'now', 'meet', 'conditional', 'offers.https://t.co/8aszgs69bi']	trust
282	1.29546E+18	2020-08-17T20:31:19.000Z		44	{'neg': 0.056, 'neu': 0.944, 'pos': 0.0, 'compound': -0.296}	-0.296	Negative	['a-level', 'and', 'gcse', 'results', 'in', 'england', 'will', 'revert', 'to', 'teacher', 'predictions', 'instead', 'of', "ofqual's", 'algorithm', 'which', 'downgraded', 'around', '40%', 'of', 'grades.', 'universities', 'will', 'no', 'longer', 'be', 'fined', 'for', 'exceeding', 'enrolment', 'limits', 'as', 'more', 'students', 'now', 'meet', 'conditional', 'offers.https://t.co/8aszgs69bi']	trust
283	1.29546E+18	2020-08-17T20:31:02.000Z		46	{'neg': 0.046, 'neu': 0.905, 'pos': 0.048, 'compound': 0.0258}	0.0258	Neutral	['the', 'colleges', 'were', 'advised', 'to', 'moderate', 'in', 'relation', 'to', 'the', 'college�s', 'prior', 'attainment', '(ie', 'grades', 'from', 'the', 'previous', 'years)', 'in', 'order', 'to', 'avoid', 'a', 'huge', 'gov', 'algorithm', 'downgrade...', 'apparently,', 'colleges', 'were', 'advised', 'by', 'ofqual', 'to', 'moderate', 'their', 'grades', 'based', 'on', 'the', 'past', '5', 'years',…	positive
284	1.29546E+18	2020-08-17T20:30:40.000Z		16	{'neg': 0.22, 'neu': 0.78, 'pos': 0.0, 'compound': -0.4767}	-0.4767	Negative	['eton', 'college', 'head', 'leads', 'calls', 'to', 'scrap', "'unfair'", 'a-level', 'algorithm', 'https://t.co/nfkz7yc4et', 'via']	trust
285	1.29546E+18	2020-08-17T20:30:13.000Z		49	{'neg': 0.0, 'neu': 0.947, 'pos': 0.053, 'compound': 0.4019}	0.4019	Positive	['i', 'started', 'teaching', 'in', '1977', 'and', 'remember', 'my', 'teacher', 'telling', 'us', 'when', 'we', 'did', 'our', 'o', 'and', 'a', 'levels', 'it', 'was', 'the', 'case.', 'not', 'called', 'an', 'algorithm', 'then.', 'over', '50', 'years', 'a', 'concept', 'understood', 'by', 'some', 'involved', 'in', 'school', 'and', 'exam', 'management.', 'you', 'raise', 'interesting', 'questions', 'over…	trust
286	1.29546E+18	2020-08-17T20:29:32.000Z		49	{'neg': 0.053, 'neu': 0.917, 'pos': 0.03, 'compound': -0.25}	-0.25	Negative	["it's", 'not', '"one', "person's", 'opinion".', "it's", 'the', 'prediction', 'of', 'an', 'experienced', 'teacher', 'who', 'has', 'taught', 'the', 'student', 'for', 'a', 'number', 'of', 'years,', 'based', 'on', 'data', 'from', 'that', "student's", 'academic', 'performance.', 'the', 'algorithm', 'is', 'untested', 'and', 'unproven.', 'it', 'has', 'ignored', 'expert', 'advice.', 'https://t.co/eafhxh…	trust
287	1.29546E+18	2020-08-17T20:29:32.000Z		49	{'neg': 0.053, 'neu': 0.917, 'pos': 0.03, 'compound': -0.25}	-0.25	Negative	["it's", 'not', '"one', "person's", 'opinion".', "it's", 'the', 'prediction', 'of', 'an', 'experienced', 'teacher', 'who', 'has', 'taught', 'the', 'student', 'for', 'a', 'number', 'of', 'years,', 'based', 'on', 'data', 'from', 'that', "student's", 'academic', 'performance.', 'the', 'algorithm', 'is', 'untested', 'and', 'unproven.', 'it', 'has', 'ignored', 'expert', 'advice.', 'https://t.co/eafhxh…	trust
288	1.29546E+18	2020-08-17T20:29:06.000Z		24	{'neg': 0.073, 'neu': 0.927, 'pos': 0.0, 'compound': -0.128}	-0.128	Negative	['42%', 'of', 'a-level', 'grades', 'predicted', 'by', 'teachers', 'were', 'lowered', 'by', 'an', 'algorithm', 'when', 'welsh', 'results', 'were', 'published', 'last', 'week', 'https://t.co/9ublxcfo0k']	No emotion
289	1.29546E+18	2020-08-17T20:28:55.000Z		47	{'neg': 0.038, 'neu': 0.962, 'pos': 0.0, 'compound': -0.2023}	-0.2023	Negative	['new:', 'in', 'another', 'strange', 'twist', 'in', 'the', 'exam', 'saga,', 'i', 'understand', 'ofqual', 'will', 'still', 'run', 'the', 'algorithm', 'on', 'gcse', 'results', 'on', 'thursday.', 'while', 'they', "won't", 'downgrade', 'anyone,', 'they', 'will', 'however', 'still', 'upgrade', 'students', 'who', 'come', 'out', 'higher', 'in', 'the', 'algorithm', 'than', 'in', 'the', 'teacher', 'predic…	trust
290	1.29546E+18	2020-08-17T20:28:45.000Z		38	{'neg': 0.204, 'neu': 0.796, 'pos': 0.0, 'compound': -0.8271}	-0.8271	Negative	['a', 'roger', 'taylor', 'there', 'is-', 'who', 'has', 'rythmn', 'but', 'this', 'roger', 'taylor', 'is', 'not', 'him', "he's", 'chairperson', 'at', '#ofqual', 'which', 'made', "students'", 'lives', 'awful-', 'with', 'its', 'shockingly', 'biased', 'algorithm.', '#alevelprotests', '#wheresboris', '#gavinwilliamson', '#examresults', '#examfiasco', '#examshambles', '#algorithm', '#tories']	negative
291	1.29546E+18	2020-08-17T20:27:40.000Z		20	{'neg': 0.0, 'neu': 0.834, 'pos': 0.166, 'compound': 0.5255}	0.5255	Positive	['possibily', '!?', 'presumably', 'admin', 'for', 'is', 'summer', 'intern', 'who', 'was', 'one', 'of', 'the', 'a', 'level', 'algorithm', 'winners.....', 'https://t.co/dxss10ulqr']	trust
292	1.29546E+18	2020-08-17T20:27:11.000Z		22	{'neg': 0.184, 'neu': 0.7, 'pos': 0.115, 'compound': -0.4528}	-0.4528	Negative	['so', 'glad', 'my', 'kid', 'in', 'first', 'year', 'of', 'a', 'levels.', 'would', 'have', 'been', 'heartbroken', 'for', 'an', 'algorithm', 'to', 'have', 'decided', 'his', 'future...????']	positive
293	1.29546E+18	2020-08-17T20:26:55.000Z		51	{'neg': 0.0, 'neu': 1.0, 'pos': 0.0, 'compound': 0.0}	0	Neutral	['i', 'think', 'it', 'depends', 'how', 'you', 'read', 'it.', 'i', 'read', 'it', 'as', 'referring', 'to', 'both', 'gcse', 'and', 'a', 'levels.', 'it', 'mentions', 'schools', 'will', 'inform', 'pupils', 'of', 'gcse', 'cag', 'on', 'thursday,', 'official', 'results', 'released', 'next', 'week', 'suggesting', 'they', 'will', 'tweak', 'them', 'with', 'any', 'grades', 'upgraded', 'by', 'algorithm.', 'we…	trust
294	1.29546E+18	2020-08-17T20:25:58.000Z		30	{'neg': 0.067, 'neu': 0.933, 'pos': 0.0, 'compound': -0.2023}	-0.2023	Negative	['a-level', 'and', 'gcse', 'students', 'in', 'england,', 'wales', 'and', 'northern', 'ireland', 'will', 'be', 'handed', 'exam', 'grades', 'as', 'predicted', 'by', 'their', 'teachers', 'instead', 'of', 'a', 'controversial', 'algorithm', 'https://t.co/qazb6xksbv']	anger
295	1.29546E+18	2020-08-17T20:25:42.000Z		20	{'neg': 0.0, 'neu': 1.0, 'pos': 0.0, 'compound': 0.0}	0	Neutral	['not', 'just', 'a', 'tory', 'source', '-', 'williamson', 'said', 'that', 'exact', 'thing', 'during', 'an', 'interview', 'with', 'journos', 'today:', 'https://t.co/refg79k1mn']	No emotion
296	1.29546E+18	2020-08-17T20:24:23.000Z		51	{'neg': 0.125, 'neu': 0.773, 'pos': 0.101, 'compound': -0.0772}	-0.0772	Negative	['2.', 'far', 'better', "they've", 'realised', 'how', 'crazy', 'applying', 'this', 'algorithm', 'has', 'been.', 'it', 'devalues', 'nothing;', 'one', 'cohort', 'shd', 'have', 'no', 'bearing', 'on', 'another', 'and', 'how', 'can', 'it', 'possibly', 'undermine', 'integrity', 'of', "a'", 'levels', 'never', 'sat?', 'if', 'grade', 'inflation,', 'only', 'for', 'one', 'year,', 'and', 'in', 'exceptional',…	fear
297	1.29546E+18	2020-08-17T20:24:19.000Z		11	{'neg': 0.0, 'neu': 1.0, 'pos': 0.0, 'compound': 0.0}	0	Neutral	['also', 'when', 'will', 'the', 'full', 'details', 'of', 'the', 'algorithm', 'be', 'released?']	positive
298	1.29546E+18	2020-08-17T20:24:19.000Z		35	{'neg': 0.055, 'neu': 0.829, 'pos': 0.116, 'compound': 0.34}	0.34	Positive	['ofqual', 'as', 'recognised', 'responsible', 'organ', 'produced', 'the', 'algorithm.', 'no', 'gov', 'of', 'any', 'persuasion', 'has', 'the', 'ability', 'to', 'do', 'this.', 'that', 'is', 'what', 'ofqual', 'is', 'there', 'for', '-', 'supposedly.', 'another', 'example', 'of', 'civil', 'service', 'unfit', 'for', 'purpose']	positive
299	1.29546E+18	2020-08-17T20:22:35.000Z		45	{'neg': 0.142, 'neu': 0.771, 'pos': 0.087, 'compound': -0.4215}	-0.4215	Negative	['i', 'find', 'it', 'hard', 'to', 'believe', 'he', 'was', 'able', 'to', 'understand', 'a', '300', 'page', 'algorithm', 'in', 'isolation', 'from', 'any', 'feedback', 'from', 'teachers', 'and', 'respond', 'accordingly.', 'why', 'can�t', 'politicians', 'show', 'integrity', 'and', 'admit', 'they', 'were', 'wrong.', 'government', 'directed', 'ofqual', 'for', 'comparable', 'outcomes', 'which', 'they', …	negative
300	1.29546E+18	2020-08-17T20:22:33.000Z		20	{'neg': 0.202, 'neu': 0.798, 'pos': 0.0, 'compound': -0.5106}	-0.5106	Negative	['what', 'the', 'u.k.�s', 'pandemic', 'exam-results', 'fiasco', 'tells', 'us', 'about', 'algorithms', 'and', 'the', 'future', 'https://t.co/kj144dvdky']	negative
301	1.29546E+18	2020-08-17T20:22:18.000Z		26	{'neg': 0.06, 'neu': 0.622, 'pos': 0.318, 'compound': 0.8608}	0.8608	Positive	['was', 'the', 'algorithm', 'peer', 'reviewed?', 'why', 'was', 'the', 'support', 'by', '?', 'refused?', 'do', 'please', 'dear', 'media', 'ask', 'the', 'right', 'questions!', '?', '?', '?', '?', 'youth', 'deserves', 'better??', 'https://t.co/fvtyrq16m8']	positive
302	1.29546E+18	2020-08-17T20:22:04.000Z		28	{'neg': 0.113, 'neu': 0.731, 'pos': 0.156, 'compound': 0.2869}	0.2869	Positive	['i', 'persuaded', 'to', 'explain', "'what", 'went', 'wrong', 'with', 'the', 'a-level', "algorithm'", '??????????????', '(free', 'to', 'view', 'at', 'the', 'ft):', 'https://t.co/50fhpn1kxb', 'on', 'youtube:', 'https://t.co/n002teqeuu']	trust
303	1.29546E+18	2020-08-17T20:21:52.000Z		57	{'neg': 0.0, 'neu': 0.979, 'pos': 0.021, 'compound': 0.0387}	0.0387	Neutral	['so', 'not', 'really-', 'sats', 'are', 'maths', 'and', 'english', 'combined', 'testing', 'right', 'and', 'you', 'get', 'a', 'number', 'score?', 'for', 'a', 'levels', 'we', 'do', 'these', 'when', 'we�re', '18', 'and', 'pick', 'three', 'subjects', 'to', 'specialise', 'in', 'and', 'get', 'a', 'grade', 'a', 'to', 'u', '(an', 'e', 'is', 'a', 'pass)', 'but', 'an', 'algorithm', 'meant', 'lots', 'of', '…	positive
304	1.29546E+18	2020-08-17T20:21:44.000Z		27	{'neg': 0.0, 'neu': 0.896, 'pos': 0.104, 'compound': 0.4215}	0.4215	Positive	['no.', 'it', 'was', 'developed', 'by', 'ofqual', 'in', 'co-operation', 'with', 'stakeholders,', 'including', 'the', 'teaching', 'unions', 'who', 'publicly', 'approved', 'it.', 'how', 'was', "labour's", 'algorithm', 'developed', 'for', 'wales?']	positive
305	1.29546E+18	2020-08-17T20:21:21.000Z		20	{'neg': 0.0, 'neu': 1.0, 'pos': 0.0, 'compound': 0.0}	0	Neutral	['any', 'process', 'including', 'teacher', 'assessment', 'is', 'an', 'algorithm', 'in', 'the', 'absence', 'of', 'actual', 'exams.', 'precisely', 'what', 'algorithm', 'would', 'you', 'use?']	positive
306	1.29546E+18	2020-08-17T20:21:05.000Z		48	{'neg': 0.167, 'neu': 0.833, 'pos': 0.0, 'compound': -0.8126}	-0.8126	Negative	['gavin', 'williamson', 'has', 'tried', 'to', 'lay', 'the', 'blame', 'for', 'the', 'exams', 'fiasco', 'at', 'the', 'door', 'of', 'the', 'regulator', 'ofqual', 'claiming', 'he', 'had', 'only', 'become', 'aware', '�over', 'the', 'saturday', 'and', 'sunday�', 'of', 'the', 'scale', 'of', 'the', 'problems', 'with', 'the', 'algorithm', 'used', 'to', 'moderate', 'the', 'results', 'https://t.co/buh4h3ay4…	negative
307	1.29546E+18	2020-08-17T20:21:02.000Z		34	{'neg': 0.083, 'neu': 0.917, 'pos': 0.0, 'compound': -0.4574}	-0.4574	Negative	['explaining', 'the', 'decision', 'on', 'monday,', 'williamson', 'claimed', 'he', 'had', 'only', 'become', 'aware', '�over', 'the', 'saturday', 'and', 'sunday�', 'of', 'the', 'scale', 'of', 'the', 'problems', 'with', 'the', 'ofqual', 'algorithm', 'used', 'to', 'moderate', 'the', 'results.', 'fence', 'panels?!']	positive
308	1.29546E+18	2020-08-17T20:20:59.000Z		26	{'neg': 0.083, 'neu': 0.917, 'pos': 0.0, 'compound': -0.2023}	-0.2023	Negative	['exams', 'u-turn:', 'teacher', 'estimates', 'to', 'be', 'used', 'for', 'gcse', 'and', 'a-level', 'grades', 'as', 'controversial', 'algorithm', 'ditched', 'politics', 'news', 'sky', 'news', 'https://t.co/hlradcz6g6']	anger
309	1.29546E+18	2020-08-17T20:20:48.000Z		35	{'neg': 0.121, 'neu': 0.7, 'pos': 0.179, 'compound': 0.34}	0.34	Positive	["i've", 'been', 'accused', 'of', 'faking', 'my', 'degree', 'too.', 'apparently', 'getting', 'a', 'degree', 'is', 'impossible', 'for', 'the', 'likes', 'of', 'my', 'lot.', 'wonder', 'if', 'the', 'person', "i'm", 'referring', 'to', 'help', 'write', 'the', 'a', 'level', 'algorithm', ';)']	positive
310	1.29546E+18	2020-08-17T20:20:03.000Z		41	{'neg': 0.135, 'neu': 0.806, 'pos': 0.059, 'compound': -0.5413}	-0.5413	Negative	['explaining', 'the', 'decision', 'on', 'monday,', 'williamson', 'claimed', 'he', 'had', 'only', 'become', 'aware', '�over', 'the', 'saturday', 'and', 'sunday�', 'of', 'the', 'scale', 'of', 'the', 'problems', 'with', 'the', 'ofqual', 'algorithm', 'used', 'to', 'moderate', 'the', 'results.', 'wtaf...was', 'he', 'on', 'holiday', 'on', 'mars?', 'total', 'imbecile.']	positive
311	1.29546E+18	2020-08-17T20:19:33.000Z		26	{'neg': 0.0, 'neu': 0.713, 'pos': 0.287, 'compound': 0.7929}	0.7929	Positive	['isn�t', 'ofqual', 'a', 'cross', 'party', 'quango?', 'the', 'welsh', 'devolved', 'government', 'are', 'labour', 'aren�t', 'they?', 'therefore', 'wasn�t', 'the', 'algorithm', 'calculator', 'agreed', 'by', 'all', 'parties?']	fear
312	1.29546E+18	2020-08-17T20:18:45.000Z		22	{'neg': 0.101, 'neu': 0.899, 'pos': 0.0, 'compound': -0.2023}	-0.2023	Negative	['exams', 'u-turn:', 'teacher', 'estimates', 'to', 'be', 'used', 'for', 'gcse', 'and', 'a-level', 'grades', 'as', 'controversial', 'algorithm', 'ditched', 'https://t.co/9a4qugc3pm']	anger
313	1.29546E+18	2020-08-17T20:18:39.000Z		23	{'neg': 0.0, 'neu': 1.0, 'pos': 0.0, 'compound': 0.0}	0	Neutral	['will', 'gcse', 'results', 'be', 'issued', 'on', 'thursday', 'and', 'ifso', 'will', 'it', 'be', 'teacher', 'predicted', 'grades', 'or', 'highest', 'grade', 'given', '-', 'wether', 'teachers', 'or', 'algorithm?']	positive
314	1.29545E+18	2020-08-17T20:18:29.000Z		6	{'neg': 0.0, 'neu': 0.649, 'pos': 0.351, 'compound': 0.4019}	0.4019	Positive	['reply', 'to', 'boost', 'the', 'algorithm', '#alevels']	No emotion
315	1.29545E+18	2020-08-17T20:18:01.000Z		26	{'neg': 0.157, 'neu': 0.843, 'pos': 0.0, 'compound': -0.6662}	-0.6662	Negative	['is', 'this', 'really', 'going', 'to', 'happen?', 'otherwise', "it's", 'just', 'as', 'bad', 'as', 'the', 'algorithm?', 'and', 'who', 'is', 'this', 'board?', 'ofqual?', 'the', 'government?', 'the', 'exam', 'board?']	anticipation
316	1.29545E+18	2020-08-17T20:17:35.000Z		35	{'neg': 0.0, 'neu': 1.0, 'pos': 0.0, 'compound': 0.0}	0	Neutral	['because', 'all', 'teachers', 'knew', 'that', 'the', 'algorithm', 'would', 'always', 'take', 'grade-inflation', 'into', 'account', 'and', 'therefore', 'all', 'schools', 'would', 'have', 'been', 'extremely', 'ill-advised', 'to', 'do', 'so.', 'see', 'point', '2', 'here:', 'https://t.co/spd1y1of3g']	trust
317	1.29545E+18	2020-08-17T20:16:42.000Z		16	{'neg': 0.0, 'neu': 1.0, 'pos': 0.0, 'compound': 0.0}	0	Neutral	['the', 'government', 'have', 'finally', 'revealed', 'the', 'algorithm', 'they', 'used', 'for', 'a-levels.', 'https://t.co/qey5rpqamh']	fear
318	1.29545E+18	2020-08-17T20:16:29.000Z		36	{'neg': 0.0, 'neu': 0.854, 'pos': 0.146, 'compound': 0.7003}	0.7003	Positive	['i', 'did', 'much', 'better', 'in', 'my', 'a', 'levels', 'than', 'predicted.', 'in', 'fact', 'our', 'year', 'group', 'did', 'much', 'much', 'better', 'than', 'previous', 'cohorts.', 'the', 'north', 'wales', 'comp', 'would', 'have', 'been', 'one', 'them', 'marked', 'down', 'by', 'the', 'algorithm.']	trust
319	1.29545E+18	2020-08-17T20:16:07.000Z		7	{'neg': 0.0, 'neu': 1.0, 'pos': 0.0, 'compound': 0.0}	0	Neutral	['will', 'we', 'still', 'get', 'the', 'algorithm', 'version?']	No emotion
320	1.29545E+18	2020-08-17T20:15:55.000Z		48	{'neg': 0.143, 'neu': 0.811, 'pos': 0.045, 'compound': -0.6369}	-0.6369	Negative	['if', 'those', 'taking', 'gcse', 'and', 'a-levels', 'are', 'upset', 'about', 'the', '2020', '"algorithm"', 'giving', 'them', 'shitty', 'grades,', 'just', 'wait', 'until', 'they', 'get', 'to', 'university', 'and', 'they', 'find', 'sonofabitch', 'lecturers', 'marking', 'to', 'a', 'curve', 'to', 'only', 'pass', 'their', 'pet', 'students,', 'and', 'screw', 'everyone', 'else', 'on', 'the', 'course.',…	negative
321	1.29545E+18	2020-08-17T20:15:48.000Z		33	{'neg': 0.0, 'neu': 0.891, 'pos': 0.109, 'compound': 0.4215}	0.4215	Positive	['yet', 'if', 'you', 'challenge', 'the', 'result', 'on', 'a', 'general', 'principle,', 'like', 'gppr', '&amp;', 'automated', 'profiling,', 'you', 'can', 'say', 'that', 'all', 'student', 'results', 'this', 'year', 'were', 'a', 'result', 'of', 'automated', 'profiling', 'by', 'ofqual', 'algorithm.']	anticipation
322	1.29545E+18	2020-08-17T20:15:37.000Z		44	{'neg': 0.085, 'neu': 0.803, 'pos': 0.112, 'compound': 0.0772}	0.0772	Positive	['it', 'feels', 'like', 'just', 'yesterday', 'people', 'were', 'sharing', 'stories', 'about', 'the', 'impact', 'of', 'racist', 'teachers', 'on', 'their', 'gcse/a-level', 'grades', 'and', 'ultimately', 'their', 'university', 'offers.', 'makes', 'me', 'wonder', 'to', 'what', 'extent', "that's", 'wrapped', 'into', 'the', 'past', 'scores', 'which', 'the', 'algorithm', 'predicated', 'against.']	positive
323	1.29545E+18	2020-08-17T20:15:34.000Z		42	{'neg': 0.283, 'neu': 0.717, 'pos': 0.0, 'compound': -0.9154}	-0.9154	Negative	['tories', 'are', 'blaming', 'ofqual', 'for', 'the', 'failed', '#alevelsresults', 'fiasco/algorithm', 'ofqual', 'however', 'were', 'following', 'very', 'strict', 'instructions', 'from', 'gavin', 'williamson', '&amp;', 'nick', 'gibb', 'that', 'had', 'no', 'wiggle', 'room', 'williamson', "doesn't", 'like', 'centre', 'assessed', 'grades', 'they', 'forced', 'the', 'stats', 'model', 'on', 'ofqual']	fear
324	1.29545E+18	2020-08-17T20:15:00.000Z		39	{'neg': 0.0, 'neu': 0.949, 'pos': 0.051, 'compound': 0.2263}	0.2263	Positive	['gavin', 'williamson', 'decided', 'to', 'allow', 'results', 'in', 'england', 'to', 'be', 'based', 'on', 'teachers�', 'predicted', 'grades,', 'rather', 'than', 'an', 'algorithm', 'devised', 'by', 'after', 'he', 'realised', 'over', 'the', 'weekend', 'that', 'there', 'were', '�real', 'concerns�', 'about', 'results.', '#rnhtweets', 'https://t.co/amko54hulk']	No emotion
325	1.29545E+18	2020-08-17T20:14:53.000Z		20	{'neg': 0.0, 'neu': 1.0, 'pos': 0.0, 'compound': 0.0}	0	Neutral	['this', 'graph', 'is', 'ofqual', 'data,', 'this', 'is', 'what', 'the', 'algorithm', 'actually', 'did,', 'not', 'the', 'spin.', 'facts', 'https://t.co/ipltryeyv7']	trust
326	1.29545E+18	2020-08-17T20:13:09.000Z		43	{'neg': 0.127, 'neu': 0.759, 'pos': 0.114, 'compound': -0.154}	-0.154	Negative	["i'm", 'incredibly', 'glad', 'that', 'the', 'government', 'has', 'changed', 'tack', 'with', 'the', 'a-level', 'algorithm', 'fiasco,', 'but', 'it', 'underlines', 'a', 'huge', 'problem', 'with', 'the', 'fact', 'that', 'we', 'do', 'not', 'push', 'for', 'increasing', 'diversity', 'of', 'thought', 'withing', 'our', 'education', 'systems', 'https://t.co/7z2ox24nfq']	negative
327	1.29545E+18	2020-08-17T20:12:57.000Z		41	{'neg': 0.046, 'neu': 0.954, 'pos': 0.0, 'compound': -0.2363}	-0.2363	Negative	['if', 'a', 'pupil', 'needed', 'to', 'exceed', 'their', 'cag', 'to', 'get', 'into', '6th', 'form', 'and', 'the', 'algorithm', 'did', 'this', 'for', 'them,', 'they', 'may', 'have', 'already', 'lost', 'their', 'college', 'place.', '(i', 'realise', 'very', 'few', 'grades', 'will', 'get', 'moved', 'up', 'but', 'it', 'could', 'happen!)']	anticipation
328	1.29545E+18	2020-08-17T20:12:28.000Z		21	{'neg': 0.0, 'neu': 1.0, 'pos': 0.0, 'compound': 0.0}	0	Neutral	['ofqual', 'have', 'said', 'that', 'if', 'your', 'algorithm', 'based', 'grades', 'are', 'higher,', 'you�ll', 'keep', 'them/', 'you', 'can', 'keep', 'them', 'i', 'think']	No emotion
329	1.29545E+18	2020-08-17T20:12:27.000Z		49	{'neg': 0.16, 'neu': 0.84, 'pos': 0.0, 'compound': -0.8225}	-0.8225	Negative	['what', 'a', 'fiasco.', 'my', 'nephew', 'was', 'supposed', 'to', 'sit', 'gcses', 'this', 'summer.', 'in', '*may*,', 'when', 'my', 'sister', 'told', 'me', 'that', 'his', 'grade', 'calculation', 'would', 'include', 'the', 'school�s', 'previous', 'results,', 'i', 'was', 'gobsmacked.', 'it', 'has', 'been', 'obvious', 'for', 'months', 'that', 'the', 'algorithm', 'would', 'be', 'unfair', 'to', 'lower'…	negative
330	1.29545E+18	2020-08-17T20:11:17.000Z		37	{'neg': 0.0, 'neu': 0.947, 'pos': 0.053, 'compound': 0.2023}	0.2023	Positive	["it's", 'been', 'an', 'extraordinary', 'day.', 'both', '+', 'reversed', 'course,', 'in', 'an', 'admission', 'that', 'their', 'algorithms', 'unfairly', 'automated', 'away', "students'", 'individual', 'performance', '+', 'potential.', "here's", 'why', "it's", 'important', 'for', "kids'", 'rights:', 'https://t.co/9hpotuh56u', '#resultsday', '#ibscandal']	positive
331	1.29545E+18	2020-08-17T20:11:14.000Z		24	{'neg': 0.0, 'neu': 0.689, 'pos': 0.311, 'compound': 0.8591}	0.8591	Positive	['huge', 'assumption', 'but', 'as', 'a', 'level', 'algorithm', 'calc', 'grades', 'were', 'awarded', 'higher', 'than', 'the', 'cag,', 'the', 'same', 'will', 'need', 'to', 'be', 'honoured', 'for', 'gcse.']	trust
332	1.29545E+18	2020-08-17T20:11:12.000Z		50	{'neg': 0.039, 'neu': 0.961, 'pos': 0.0, 'compound': -0.2144}	-0.2144	Negative	['this', 'is', 'potentially', 'going', 'to', 'cause', 'a', 'similar', 'problem', 'to', 'the', 'a', 'level', 'u-turn', 'for', 'students', 'who', 'would', 'have', 'made', 'it', 'to', 'their', 'first', 'choice', 'uni,', 'but', 'haven�t', 'due', 'to', 'algorithm,', 'but', 'now', 'would', 'using', 'cag', 'but', 'can�t', 'as', 'their', 'place', 'has', 'been', 'given', 'to', 'someone', 'else...']	positive
333	1.29545E+18	2020-08-17T20:10:23.000Z		44	{'neg': 0.185, 'neu': 0.754, 'pos': 0.06, 'compound': -0.7003}	-0.7003	Negative	['i', 'was', 'simultaneously', 'appalled,', 'confused,', 'and', 'intrigued', 'by', 'the', 'a-level', 'grading', 'algorithm', 'fiasco', 'so', 'i', 'decided', 'to', 'do', 'a', 'write-up', 'of', 'the', 'situation.', 'might', 'be', 'helpful', 'for', 'those', 'also', 'unfamiliar', 'with', 'the', 'uk', 'education', 'and', 'university', 'admissions', 'system:', 'https://t.co/eomx9jy1h7']	trust
334	1.29545E+18	2020-08-17T20:10:23.000Z		44	{'neg': 0.185, 'neu': 0.754, 'pos': 0.06, 'compound': -0.7003}	-0.7003	Negative	['i', 'was', 'simultaneously', 'appalled,', 'confused,', 'and', 'intrigued', 'by', 'the', 'a-level', 'grading', 'algorithm', 'fiasco', 'so', 'i', 'decided', 'to', 'do', 'a', 'write-up', 'of', 'the', 'situation.', 'might', 'be', 'helpful', 'for', 'those', 'also', 'unfamiliar', 'with', 'the', 'uk', 'education', 'and', 'university', 'admissions', 'system:', 'https://t.co/eomx9jy1h7']	trust
335	1.29545E+18	2020-08-17T20:09:29.000Z		49	{'neg': 0.079, 'neu': 0.921, 'pos': 0.0, 'compound': -0.5849}	-0.5849	Negative	['#ofqual', 'had', '5', 'long', 'months', 'to', '�reflect�', 'and', 'in', 'the', 'end', 'decided', 'to', 'let', 'an', 'algorithm', 'make', 'the', 'decision', 'for', 'them.', 'five', 'days', 'later', 'they', 'do', 'a', 'complete', 'u-turn.', 'government', 'by', 'ideological', 'dogmatism', 'is', 'a', 'very', 'bad', 'way', 'to', 'do', 'government', 'via', '#gavinwilliamsonresign', '#alevelsresults',…	fear
336	1.29545E+18	2020-08-17T20:09:08.000Z		38	{'neg': 0.0, 'neu': 0.838, 'pos': 0.162, 'compound': 0.7886}	0.7886	Positive	['well', 'the', 'ofqual', 'algorithm', 'has', 'been', 'so', 'successful', 'dominic', 'cummings', 'is', 'planning', 'for', 'it', 'to', 'be', 'used', 'for', 'the', 'next', 'general', 'election', 'where', 'the', 'result', 'will', 'be', 'based', 'on', 'the', 'average', 'results', 'of', 'the', 'last', 'three', 'general', 'elections.']	trust
337	1.29545E+18	2020-08-17T20:08:26.000Z		6	{'neg': 0.0, 'neu': 1.0, 'pos': 0.0, 'compound': 0.0}	0	Neutral	['precisely', 'what', 'algorithm', 'would', 'you', 'use?']	No emotion
338	1.29545E+18	2020-08-17T20:07:46.000Z		24	{'neg': 0.0, 'neu': 1.0, 'pos': 0.0, 'compound': 0.0}	0	Neutral	['the', 'tories', 'may', 'have', 'done', 'a', 'u-turn,', 'but', 'the', 'a-level', 'algorithm', 'still', 'has', 'some', 'lasting', 'effects', 'that', '#keepbritainrubbish...', 'https://t.co/tsmqko6gn0']	No emotion
339	1.29545E+18	2020-08-17T20:06:51.000Z		48	{'neg': 0.0, 'neu': 1.0, 'pos': 0.0, 'compound': 0.0}	0	Neutral	['absolutely,', 'many', 'schools', 'cags', 'complied', 'with', 'the', 'ranking', 'and', '5', 'year', 'average', 'past', 'attainment', 'criteria.', 'my', 'son�s', 'cag', 'were', 'less', 'than', 'his', 'subject', 'teacher', 'assessed', 'grades.', 'what', 'happens', 'here', 'because', 'his', 'cags', 'were', 'downgraded', 'by', 'the', 'algorithm', 'it�s', 'just', 'the', 'school', 'did', 'it', 'rather…	trust
340	1.29545E+18	2020-08-17T20:06:51.000Z		56	{'neg': 0.052, 'neu': 0.915, 'pos': 0.033, 'compound': -0.2593}	-0.2593	Negative	['as', 'an', 'american,', 'i', 'don�t', 'get', 'what', 'these', 'a', 'levels', 'are?', 'is', 'it', 'like', 'our', 'sats?', 'i�m', 'really', 'not', 'understanding', '100%', 'what', 'the', 'cluster', 'fuck', 'is', 'but', 'from', 'what', 'i�m', 'grasping', 'you', 'tested', '&amp;', 'scored', 'x', 'but', 'some', 'algorithm', 'decided', 'to', 'avg', 'everyone�s', 'scores', 'which', 'doesn�t', 'reflect…	trust
341	1.29545E+18	2020-08-17T20:06:20.000Z		46	{'neg': 0.0, 'neu': 0.892, 'pos': 0.108, 'compound': 0.6369}	0.6369	Positive	['the', 'unions', 'certainly', 'didn�t', 'approve', 'the', 'algorithm.', 'nobody', 'with', 'a', 'clue', 'about', 'assessment', 'of', 'a', 'levels', 'would', 'have', 'approved', 'it.', 'it', 'has', 'spewed', 'out', 'random', 'grades', 'with', 'little', 'relation', 'to', 'the', 'performance', 'of', 'vast', 'numbers', 'of', 'students,', 'especially', 'those', 'who', 'go', 'to', 'sixth', 'form', 'col…	trust
342	1.29545E+18	2020-08-17T20:06:15.000Z		46	{'neg': 0.088, 'neu': 0.8, 'pos': 0.112, 'compound': 0.3182}	0.3182	Positive	['it', 'has', 'just', 'been', 'announced', 'that', 'the', 'ofqual', 'algorithm', 'for', 'standardising', 'the', 'centre', 'assessed', 'grades', 'has', 'been', 'scrapped.', 'there', 'were', 'protests', 'on', 'the', 'results', 'and', 'complaints', 'that', 'students', 'from', 'the', 'scotland', 'and', 'co.', 'will', 'have', 'an', 'upper', 'hand.', 'so', 'i', 'think', 'new', 'results', 'would', 'be',…	No emotion
343	1.29545E+18	2020-08-17T20:06:09.000Z		23	{'neg': 0.0, 'neu': 1.0, 'pos': 0.0, 'compound': 0.0}	0	Neutral	['anyone', 'know', 'what', 'proportion', 'of', 'schools', 'followed', 'ofqual', 'archive', 'and', 'downgraded', 'their', 'students', 'based', 'on', 'previous', 'years', 'achievements', 'before', 'the', 'algorithm', 'was', 'applied?']	No emotion
344	1.29545E+18	2020-08-17T20:05:49.000Z		29	{'neg': 0.09, 'neu': 0.867, 'pos': 0.043, 'compound': -0.34}	-0.34	Negative	['i', 'said', 'earlier', 'that', 'his', 'excuse', 'that', 'he', "didn't", 'know', 'anything', 'about', 'the', 'problems', 'of', 'the', 'ofqual', 'algorithm', 'before', 'the', 'weekend', 'was', 'reminiscent', 'of', 'a', '5', 'year', 'old.']	negative
345	1.29545E+18	2020-08-17T20:04:43.000Z		52	{'neg': 0.119, 'neu': 0.763, 'pos': 0.119, 'compound': 0.0}	0	Neutral	['the', 'a-level', '&amp;', 'gcse', 'debacle', 'is', 'a', 'great', 'real-life', 'example', 'of', '"bad', 'data', 'in', 'bad', 'data', 'out"', 'when', 'it', 'comes', 'to', 'algorithms.', 'machines', 'are', 'only', 'as', 'good', 'as', 'the', 'people', '&amp;', 'data', 'that', 'contribute', 'to', 'them.', "that's", 'before', 'you', 'get', 'on', 'to', 'the', 'issue', 'of', 'outliers!', '#datascience'…	fear
346	1.29545E+18	2020-08-17T20:03:34.000Z		25	{'neg': 0.0, 'neu': 1.0, 'pos': 0.0, 'compound': 0.0}	0	Neutral	['they�re', 'being', 'let', 'down', 'over', 'this', 'u-turn.', 'only', 'covering', 'a', 'levels,', 'the', 'btec', 'scores', 'are', 'still', 'going', 'out', 'based', 'on', 'this', 'algorithm', 'apparently.']	No emotion
347	1.29545E+18	2020-08-17T20:03:19.000Z		27	{'neg': 0.12, 'neu': 0.598, 'pos': 0.282, 'compound': 0.6908}	0.6908	Positive	['has', 'mr', 'taylor', 'and', 'the', 'joke', 'algorithm', 'crew', 'resigned', 'yet.', 'wonder', 'why', 'you', 'refused', 'the', 'help', 'of', 'two', 'top', 'statisticians.', 'asking', 'for', 'a', 'friend', '#rogertaylor', '#toryshambles', '#williamsonresign']	trust
348	1.29545E+18	2020-08-17T20:02:48.000Z		40	{'neg': 0.0, 'neu': 1.0, 'pos': 0.0, 'compound': 0.0}	0	Neutral	['if', 'cambridge', 'assessment', 'provided', '#alevels', '#gcse', 'algorithm,', 'then', 'the', 'rank', 'order', 'issue', 'was', 'known', 'a', 'month', 'ago??', 'so', 'govt', '&amp;', 'ofqual', 'fully', 'briefed', 'appointing', 'new', 'director', 'from', 'today', '...', 'https://t.co/ljyxa6e2tx', 'https://t.co/0sh7ncl2cu', 'https://t.co/ypmikbqp9w']	trust
349	1.29545E+18	2020-08-17T20:01:54.000Z		31	{'neg': 0.0, 'neu': 1.0, 'pos': 0.0, 'compound': 0.0}	0	Neutral	['algorithms', 'have', 'their', 'place,', 'but', 'this', 'is', 'not', 'one', 'of', 'them!', 'england', 'u-turns', 'on', 'a-levels', 'and', 'gcses', 'as', 'ofqual', 'bins', 'algorithm', 'and', 'uses', 'teacher', 'predictions', 'https://t.co/3lljopsyqw']	trust
350	1.29545E+18	2020-08-17T20:01:54.000Z		31	{'neg': 0.0, 'neu': 1.0, 'pos': 0.0, 'compound': 0.0}	0	Neutral	['algorithms', 'have', 'their', 'place,', 'but', 'this', 'is', 'not', 'one', 'of', 'them!', 'england', 'u-turns', 'on', 'a-levels', 'and', 'gcses', 'as', 'ofqual', 'bins', 'algorithm', 'and', 'uses', 'teacher', 'predictions', 'https://t.co/3lljopsyqw']	trust
351	1.29545E+18	2020-08-17T20:01:54.000Z		31	{'neg': 0.0, 'neu': 1.0, 'pos': 0.0, 'compound': 0.0}	0	Neutral	['algorithms', 'have', 'their', 'place,', 'but', 'this', 'is', 'not', 'one', 'of', 'them!', 'england', 'u-turns', 'on', 'a-levels', 'and', 'gcses', 'as', 'ofqual', 'bins', 'algorithm', 'and', 'uses', 'teacher', 'predictions', 'https://t.co/3lljopsyqw']	trust
352	1.29545E+18	2020-08-17T20:01:35.000Z		16	{'neg': 0.0, 'neu': 1.0, 'pos': 0.0, 'compound': 0.0}	0	Neutral	['bbc', 'news', '-', 'a-levels', 'and', 'gcses:', 'how', 'did', 'the', 'exam', 'algorithm', 'work?', 'https://t.co/jsnqw4ufzy']	No emotion
353	1.29545E+18	2020-08-17T20:00:45.000Z		31	{'neg': 0.064, 'neu': 0.88, 'pos': 0.056, 'compound': -0.0644}	-0.0644	Negative	['so', 'gov', 'asks', 'ofqual', 'for', 'standardisation', 'which', 'they', 'delivered.', 'now', '#noshowbojo', 'and', '#gavinwilliamson', 'blaming', 'the', '#algorithm', 'as', 'caught', 'out.', 'definitely', 'right', 'to', 'change', 'grades,', 'but', 'what', 'about', 'btecs?', '#alevelsresults', '#gavinwilliamsonresign', '#shamblesgovt']	fear
354	1.29545E+18	2020-08-17T20:00:37.000Z		47	{'neg': 0.142, 'neu': 0.789, 'pos': 0.07, 'compound': -0.5511}	-0.5511	Negative	['i', "can't", 'think', 'of', 'a', 'single', 'thing', 'this', 'government', 'has', 'achieved', '-', 'except', 'one', 'fiasco', 'after', 'the', 'other.', 'not', 'forgetting', '45,000+', 'dead', 'from', 'covid.', 'what', 'to', 'learn', 'from', 'a-level', 'chaos?', 'gcse', 'results', 'should', 'now', 'be', 'thrown', 'in', 'the', 'bin', 'simon', 'jenkins', 'https://t.co/awqdzfp4r7']	negative
355	1.29545E+18	2020-08-17T20:00:28.000Z		22	{'neg': 0.101, 'neu': 0.899, 'pos': 0.0, 'compound': -0.2023}	-0.2023	Negative	['exams', 'u-turn:', 'teacher', 'estimates', 'to', 'be', 'used', 'for', 'gcse', 'and', 'a-level', 'grades', 'as', 'controversial', 'algorithm', 'ditched', 'https://t.co/xzjlpyjycb']	anger
356	1.29545E+18	2020-08-17T20:00:09.000Z		27	{'neg': 0.13, 'neu': 0.714, 'pos': 0.155, 'compound': 0.1531}	0.1531	Positive	['and', 'finally', 'benevolent', "bozo's", 'badly', 'bungled', 'u-turn:', 'a-level', 'decision', 'reversed,', 'algorithm', 'binned', '-', 'a', 'week', 'too', 'late', 'https://t.co/ldiplsrbo9', 'https://t.co/iim3qyw29c']	negative
357	1.29545E+18	2020-08-17T20:00:09.000Z		49	{'neg': 0.117, 'neu': 0.751, 'pos': 0.133, 'compound': 0.228}	0.228	Positive	['massive', 'congratulations', 'to', 'all', 'a-level', 'students', 'for', 'standing', 'up', 'to', 'the', 'govt', '&amp;', 'ofqual', 'to', 'get', 'the', 'algorithm', 'fiasco', 'removed.', 'now', 'lets', 'get', 'the', 'b-tecs', 'sorted.', 'the', 'exam', 'system', 'is', 'totally', 'flawed', 'and', 'now', 'is', 'the', 'perfect', 'time', 'to', 'replace', 'it', 'and', 'return', 'to', 'teacher', 'assess…	trust
358	1.29545E+18	2020-08-17T20:00:09.000Z		49	{'neg': 0.117, 'neu': 0.751, 'pos': 0.133, 'compound': 0.228}	0.228	Positive	['massive', 'congratulations', 'to', 'all', 'a-level', 'students', 'for', 'standing', 'up', 'to', 'the', 'govt', '&amp;', 'ofqual', 'to', 'get', 'the', 'algorithm', 'fiasco', 'removed.', 'now', 'lets', 'get', 'the', 'b-tecs', 'sorted.', 'the', 'exam', 'system', 'is', 'totally', 'flawed', 'and', 'now', 'is', 'the', 'perfect', 'time', 'to', 'replace', 'it', 'and', 'return', 'to', 'teacher', 'assess…	trust
359	1.29545E+18	2020-08-17T20:00:06.000Z		47	{'neg': 0.244, 'neu': 0.733, 'pos': 0.023, 'compound': -0.8952}	-0.8952	Negative	["so,they're", 'only', 'sorry', 'that', 'about', 'the', 'public', 'outcry', 'that', 'ensued', 'and', 'for', 'the', 'burden', 'appeals', 'would', 'have', 'put', 'on', 'teachers', 'when', 'they', 'could', 'have', 'used', 'their', 'time', 'to', 'prep', 'for', 'the', 'upcoming', 'term.', 'not', 'sorry', 'for', 'deliberately', 'destroying', "kids'", 'futures', 'by', 'using', 'a', 'dodgy', 'algorithm.']	fear
360	1.29545E+18	2020-08-17T19:59:50.000Z		31	{'neg': 0.08, 'neu': 0.86, 'pos': 0.061, 'compound': -0.1513}	-0.1513	Negative	['the', 'algorithm', 'that', 'helped', 'determine', 'a-level', 'results', 'on', 'postcodes', 'is', 'pure', 'bullingdon', 'club.', 'imagine', 'that', 'kind', 'of', 'blithe', 'and', 'bigoted�discrimination', 'against', 'independent', 'schools.', 'young', 'lives', 'undermined.', 'ambition', 'now', 'ashes.']	positive
361	1.29545E+18	2020-08-17T19:59:46.000Z		26	{'neg': 0.0, 'neu': 1.0, 'pos': 0.0, 'compound': 0.0}	0	Neutral	['isn�t', 'he', 'basically', 'admitting', 'he�s', 'been', 'asleep', 'at', 'the', 'wheel?', 'what�s', 'he', 'doing', 'if', 'not', 'asking', 'about', 'the', 'algorithm', 'they', 'plan', 'to', 'use?']	anticipation
362	1.29545E+18	2020-08-17T19:59:43.000Z		34	{'neg': 0.094, 'neu': 0.906, 'pos': 0.0, 'compound': -0.4767}	-0.4767	Negative	['https://t.co/gpvnq6dxus', 'assuming', 'this', 'is', 'correct', 'it', 'was', 'designed', 'with', 'an', 'national', 'scale', 'grade', 'consistency', 'in', 'mind', 'and', 'not', 'local,', 'so', 'it', 'was', 'designed', 'badly', 'and', 'not', 'tested', 'against', 'an', 'appropriate', 'measure.']	trust
363	1.29545E+18	2020-08-17T19:59:43.000Z		34	{'neg': 0.094, 'neu': 0.906, 'pos': 0.0, 'compound': -0.4767}	-0.4767	Negative	['https://t.co/gpvnq6dxus', 'assuming', 'this', 'is', 'correct', 'it', 'was', 'designed', 'with', 'an', 'national', 'scale', 'grade', 'consistency', 'in', 'mind', 'and', 'not', 'local,', 'so', 'it', 'was', 'designed', 'badly', 'and', 'not', 'tested', 'against', 'an', 'appropriate', 'measure.']	trust
364	1.29545E+18	2020-08-17T19:57:54.000Z		47	{'neg': 0.173, 'neu': 0.786, 'pos': 0.041, 'compound': -0.7941}	-0.7941	Negative	['so', 'they', 'thought', 'an', 'algorithm', 'was', 'the', 'answer', 'to', 'their', 'a-level', 'problems?', 'and', 'now', 'they', 'think', 'dido', 'harding', 'is', 'the', 'answer', 'to', 'their', 'health', 'problems', '(she', 'is', 'to', 'run', 'the', 'agency', 'that', 'replaces', 'public', 'health', 'england)?', 'just', 'another', 'bad', 'joke,', 'to', 'add', 'to', 'all', 'the', 'rest.']	positive
365	1.29545E+18	2020-08-17T19:57:37.000Z		36	{'neg': 0.211, 'neu': 0.789, 'pos': 0.0, 'compound': -0.8316}	-0.8316	Negative	['sally', 'collier', 'time', 'to', 'fall', 'on', 'your', 'sword.', 'what', 'a', 'life', 'changing', 'disaster', 'you', 'have', 'been', 'in', 'control', 'of.', 'still', 'wont', 'say', 'who', 'was', 'the', 'author', 'of', 'the', 'failed', 'algorithm', 'that', 'was', 'bias', 'towards', 'public', 'schools.']	negative
366	1.29545E+18	2020-08-17T19:57:09.000Z		48	{'neg': 0.059, 'neu': 0.888, 'pos': 0.053, 'compound': 0.1779}	0.1779	Positive	['yes', 'a', 'cag', 'is', 'not', 'even', 'the', 'teacher', 'assessment', 'grade', 'tag,', 'tag', 'was', 'produced', 'first,', 'then', 'pupils', 'were', 'ranked,', 'if', 'too', 'many', 'pupils', 'were', 'receiving', 'a', 'grades', 'more', 'than', 'previous', 'years,', 'they', 'were', 'lowered', 'to', 'a', 'b,', 'then', 'put', 'through', 'the', 'algorithm.', 'so', 'some', 'pupils', 'were', 'lowered…	trust
367	1.29545E+18	2020-08-17T19:54:19.000Z		23	{'neg': 0.085, 'neu': 0.808, 'pos': 0.107, 'compound': 0.1508}	0.1508	Positive	['the', 'algorithm,', 'however,', 'was', 'almost', 'like', 'a', 'random', 'selector', 'of', 'grades!', 'there', 'were', 'many', 'individuals', 'whose', 'grades', 'simply', 'made', 'no', 'sense', 'at', 'all!']	positive
368	1.29545E+18	2020-08-17T19:54:13.000Z		44	{'neg': 0.0, 'neu': 0.749, 'pos': 0.251, 'compound': 0.9081}	0.9081	Positive	['please', 'could', 'you', 'ask', 'why', 'ofqual', 'and', 'the', 'current', 'education', 'secretary', 'are', 'happy', 'to', 'have', 'us', 'all', 'believe', 'a', 'sophisticated', 'and', 'complicated', 'algorithm', 'has', 'been', 'used', 'to', 'adjust', 'a', 'and', 'gcse', 'level', 'results,', 'if', 'this', 'claim', 'in', 'belfast', 'is', 'true?', 'https://t.co/vzxtf23txt']	trust
369	1.29545E+18	2020-08-17T19:53:14.000Z		44	{'neg': 0.0, 'neu': 0.819, 'pos': 0.181, 'compound': 0.8176}	0.8176	Positive	['students', 'have', 'been', 'celebrating', 'after', 'their', 'campaign', 'to', 'a-level', 'algorithm', 'to', 'be', 'scrapped', 'was', 'successful,', 'after', 'the', 'government', 'made', 'a', 'u-turn', 'and', 'allowed', 'pupils', 'to', 'receive', 'their', 'predicted', 'grades.', 'read', 'more', 'here:', 'https://t.co/qdiltd4gjy', '#alevelresults', '#uturn', 'https://t.co/8mdaeilqx2']	positive
370	1.29545E+18	2020-08-17T19:52:31.000Z		17	{'neg': 0.115, 'neu': 0.785, 'pos': 0.099, 'compound': -0.0772}	-0.0772	Negative	['no', 'computer', 'because', 'having', 'one', 'could', 'potentially', 'give', 'the', 'impression', 'that', 'he', 'understood', 'the', 'a', 'levels', 'algorithm.']	positive
371	1.29545E+18	2020-08-17T19:52:17.000Z		51	{'neg': 0.133, 'neu': 0.799, 'pos': 0.069, 'compound': -0.1154}	-0.1154	Negative	["that's", 'what', 'the', 'algorithm', 'was', 'supposed', 'to', 'assess', 'the', 'as', 'exam', 'result', 'and', 'the', 'mock', 'result,', 'i', 'would', 'say', 'many', 'got', 'crap', 'marks', 'on', 'their', 'mocks', 'hence', 'the', 'downgrade', 'but', 'the', 'teachers', 'assessed', 'them', 'higher....it', "would've", 'been', 'easier', 'to', 'postpone', 'the', 'a', 'levels', 'until', 'the', 'pandem…	negative
372	1.29545E+18	2020-08-17T19:52:14.000Z		27	{'neg': 0.0, 'neu': 0.86, 'pos': 0.14, 'compound': 0.5777}	0.5777	Positive	['all', 'the', 'more', 'so', 'if', '#ofqual', 'had', 'revealed', 'it�s', 'algorithm', 'in', 'advance,', 'of', 'course.', 'so', 'easy', 'to', 'reverse-engineer', 'these', 'things', 'and', 'game-play', 'the', 'grading........']	fear
373	1.29545E+18	2020-08-17T19:51:49.000Z		21	{'neg': 0.0, 'neu': 1.0, 'pos': 0.0, 'compound': 0.0}	0	Neutral	['ofqual', 'summary', 'of', 'why', 'cags', 'were', 'not', 'used', 'without', 'algorithm', 'moderation', 'in', 'the', 'first', 'place.', '#gcse2020', '#alevelsresults', 'https://t.co/trtadl76nv']	No emotion
374	1.29545E+18	2020-08-17T19:51:02.000Z		26	{'neg': 0.083, 'neu': 0.917, 'pos': 0.0, 'compound': -0.2023}	-0.2023	Negative	['exams', 'u-turn:', 'teacher', 'estimates', 'to', 'be', 'used', 'for', 'gcse', 'and', 'a-level', 'grades', 'as', 'controversial', 'algorithm', 'ditched', 'politics', 'news', 'sky', 'news', 'https://t.co/qt2ierlzkr']	anger
375	1.29545E+18	2020-08-17T19:50:49.000Z		26	{'neg': 0.0, 'neu': 1.0, 'pos': 0.0, 'compound': 0.0}	0	Neutral	['it�s', 'believed', 'that', '36', 'per', 'cent', 'of', '#alevelresults', 'received', 'on', '13', 'august', 'were', 'downgraded', 'from', 'teacher', 'predictions', 'by', 'the', 'ofqual', 'algorithm.', 'https://t.co/rcxeyyh3ta']	positive
376	1.29545E+18	2020-08-17T19:50:44.000Z		48	{'neg': 0.033, 'neu': 0.925, 'pos': 0.042, 'compound': 0.1053}	0.1053	Positive	['breaking:', 'gavin', 'williams', 'admits', 'to', 'being', 'absentee', 'sec', 'of', 'state?', 'ofqual', 'had', 'developed', 'and', 'tested', 'this', 'algorithm', 'over', 'months', 'but', 'gw', 'never', 'asked', 'to', 'see', 'the', 'results,', 'have', 'it', 'independently', 'checked,', 'or', 'consulted', 'with', 'experts', 'and', 'practitioners?', 'nope.', 'he', 'just', 'sat', 'back', 'and', 'wai…	negative
377	1.29545E+18	2020-08-17T19:50:42.000Z		26	{'neg': 0.083, 'neu': 0.917, 'pos': 0.0, 'compound': -0.2023}	-0.2023	Negative	['exams', 'u-turn:', 'teacher', 'estimates', 'to', 'be', 'used', 'for', 'gcse', 'and', 'a-level', 'grades', 'as', 'controversial', 'algorithm', 'ditched', 'politics', 'news', 'sky', 'news', 'https://t.co/xaniggam2m']	anger
378	1.29545E+18	2020-08-17T19:50:28.000Z		26	{'neg': 0.0, 'neu': 0.909, 'pos': 0.091, 'compound': 0.34}	0.34	Positive	["what's", 'he', 'been', 'doing', 'for', 'months?', 'he', 'could', 'have', 'at', 'least', 'made', 'enquiries', 'and', 'received', 'assurances', 'from', 'ofqual', 'that', 'the', 'algorithm', 'was', 'going', 'to', 'work.']	positive
379	1.29545E+18	2020-08-17T19:50:02.000Z		28	{'neg': 0.239, 'neu': 0.681, 'pos': 0.08, 'compound': -0.6553}	-0.6553	Negative	['i', 'seriously', 'have', 'my', 'fingers', 'crossed', 'for', 'you', 'all.', 'hopefully', 'if', 'we', 'have', 'a', 'bad', 'algorithm-driven', 'mess', 'brewing,', 'the', 'a-level', 'shitshow', 'will', 'have', 'caused', 'a', 'rethink.', '??']	negative
380	1.29545E+18	2020-08-17T19:49:59.000Z		6	{'neg': 0.0, 'neu': 1.0, 'pos': 0.0, 'compound': 0.0}	0	Neutral	['precisely', 'what', 'algorithm', 'would', 'you', 'use!']	No emotion
381	1.29545E+18	2020-08-17T19:49:57.000Z		19	{'neg': 0.0, 'neu': 0.689, 'pos': 0.311, 'compound': 0.8267}	0.8267	Positive	['it', 'was', 'ofqual', 'who', 'advised', 'government', 'that', 'algorithm', 'was', 'best', 'for', 'results,', 'so', 'yes', 'taylor', 'has', 'taken', 'full', 'responsibility']	fear
382	1.29545E+18	2020-08-17T19:49:33.000Z		16	{'neg': 0.279, 'neu': 0.721, 'pos': 0.0, 'compound': -0.4767}	-0.4767	Negative	['what', 'went', 'wrong', 'with', 'the', 'a-level', 'algorithm?', 'https://t.co/eflrskkwrp', 'https://t.co/kws9nsz92u']	negative
383	1.29545E+18	2020-08-17T19:49:32.000Z		50	{'neg': 0.0, 'neu': 0.932, 'pos': 0.068, 'compound': 0.5423}	0.5423	Positive	['turns', 'out', 'the', 'room', 'full', 'of', 'monkeys', 'with', 'typewriters', 'finally', 'finished', 'writing', 'the', 'complete', 'works', 'of', 'shakespeare,', 'got', 'a', 'bit', 'too', 'merry', 'on', 'the', 'old', 'banana', 'juice', 'and', 'spaffed', 'out', 'what', 'appeared', 'to', 'be', 'the', 'a-level', 'result', 'algorithm.', 'one', 'of', 'the', 'monkeys', 'is', 'apparently', 'on', 'the'…	positive
384	1.29545E+18	2020-08-17T19:49:32.000Z		50	{'neg': 0.0, 'neu': 0.932, 'pos': 0.068, 'compound': 0.5423}	0.5423	Positive	['turns', 'out', 'the', 'room', 'full', 'of', 'monkeys', 'with', 'typewriters', 'finally', 'finished', 'writing', 'the', 'complete', 'works', 'of', 'shakespeare,', 'got', 'a', 'bit', 'too', 'merry', 'on', 'the', 'old', 'banana', 'juice', 'and', 'spaffed', 'out', 'what', 'appeared', 'to', 'be', 'the', 'a-level', 'result', 'algorithm.', 'one', 'of', 'the', 'monkeys', 'is', 'apparently', 'on', 'the'…	positive
385	1.29545E+18	2020-08-17T19:48:07.000Z		33	{'neg': 0.0, 'neu': 1.0, 'pos': 0.0, 'compound': 0.0}	0	Neutral	['from', 'the', 'minds', 'of', 'the', 'right', 'that', 'think', 'everything', 'is', 'a', 'leftist', 'plot,', 'the', 'mind', 'boggles', 'a', 'lad', 'who', 'got', '13', 'a*', 'gcse', 'and', 'the', 'algorithm', 'gave', 'him', "b's", 'for', 'a', 'levels']	No emotion
386	1.29545E+18	2020-08-17T19:48:03.000Z		36	{'neg': 0.16, 'neu': 0.642, 'pos': 0.199, 'compound': 0.4284}	0.4284	Positive	['not', 'a', 'surprise', 'though,', 'that', 'was', 'entirely', 'the', 'point', 'of', 'this', 'shit', 'algorithm.', 'not', 'really', 'an', 'algorithm,', 'more', 'a', 'statement', 'of', 'policy', 'for', 'the', 'benefit', 'of', 'the', 'thick', 'rich', 'who', 'pay', 'their', 'tory', 'party', 'dues.', '#torycorruption']	positive
387	1.29545E+18	2020-08-17T19:48:00.000Z		14	{'neg': 0.256, 'neu': 0.744, 'pos': 0.0, 'compound': -0.4767}	-0.4767	Negative	['chris', 'giles:', 'what', 'went', 'wrong', 'with', 'the', 'a-level', 'algorithm?', 'https://t.co/uhfuqkrezm']	negative
388	1.29545E+18	2020-08-17T19:48:00.000Z		12	{'neg': 0.307, 'neu': 0.693, 'pos': 0.0, 'compound': -0.4767}	-0.4767	Negative	['what', 'went', 'wrong', 'with', 'the', 'a-level', 'algorithm?', 'https://t.co/vamvzciekx']	negative
389	1.29545E+18	2020-08-17T19:47:31.000Z		46	{'neg': 0.039, 'neu': 0.961, 'pos': 0.0, 'compound': -0.1926}	-0.1926	Negative	['as', 'a', '#developer', 'who', 'writes', 'and', 'studies', '#algorithms', 'i�m', 'wondering', 'if', 'i', 'was', 'asked', 'to', 'implement', 'such', 'an', '#algorithm', 'to', 'screw', 'so', 'many', 'students', 'with', 'their', 'a', 'levels', 'i', 'don�t', 'think', 'i', 'would.', '#shambles', '#alevelsresults', '#exams.', 'who', 'wrote', 'the', 'algorithm?', 'is', 'it', 'on', 'github?']	negative
390	1.29545E+18	2020-08-17T19:47:26.000Z		12	{'neg': 0.307, 'neu': 0.693, 'pos': 0.0, 'compound': -0.4767}	-0.4767	Negative	['what', 'went', 'wrong', 'with', 'the', 'a-level', 'algorithm?', 'https://t.co/4yo5ek1rwa']	negative
391	1.29545E+18	2020-08-17T19:47:11.000Z		42	{'neg': 0.087, 'neu': 0.853, 'pos': 0.06, 'compound': -0.0597}	-0.0597	Negative	["'reality'", 'in', 'this', 'case', 'for', 'the', 'students', 'was', 'an', 'algorithm', 'designed', 'by', 'ofqual', 'at', 'the', 'behest', 'of', 'the', 'government', 'that', 'deliberately', 'downgraded', 'large', 'colleges', 'and', 'sixth', 'form', 'centres.', 'you', "shouldn't", 'protect', 'children', 'from', 'shit', 'experiences', 'but', 'this', 'almost', 'certainly', 'was', 'avoidable.']	negative
392	1.29545E+18	2020-08-17T19:47:10.000Z		41	{'neg': 0.1, 'neu': 0.831, 'pos': 0.068, 'compound': -0.3182}	-0.3182	Negative	['�it�s', 'within', 'the', 'hands', 'of', 'the', 'powerful', 'to', 'make', 'the', 'political', 'decisions', 'to', 'implement', 'a', 'green', 'new', 'deal,', 'to', 'build', 'a', 'properly', 'funded', 'welfare', 'state,', 'to', 'tackle', 'systemic', 'racism.', 'it�s', 'our', 'job', 'to', 'mount', 'pressure.�', 'https://t.co/kyeo2arazy']	positive
393	1.29545E+18	2020-08-17T19:46:34.000Z		42	{'neg': 0.0, 'neu': 0.879, 'pos': 0.121, 'compound': 0.6705}	0.6705	Positive	['what', "'", 'hopes', 'to', "'level-up'", 'the', 'country', 'which', 'bit', 'of', 'the', 'algorithm', 'and', 'this', 'debacle', 'of', 'the', 'a', 'levels', 'results', 'makes', 'anyone', 'now', 'really', 'believe', 'this', 'johnson', 'party', 'have', 'any', 'intend', 'of', "'levelling", "up'", 'the', 'ordinary', 'people', 'of', 'the', 'uk', 'especially', 'england.']	fear
394	1.29545E+18	2020-08-17T19:45:53.000Z		28	{'neg': 0.0, 'neu': 1.0, 'pos': 0.0, 'compound': 0.0}	0	Neutral	['some', 'colleges', 'were', 'told', 'by', 'ofqual', 'to', 'downgrade', 'their', 'students', 'to', 'meet', 'their', 'previous', 'years', 'grades', 'before', 'the', 'algorithm', 'was', 'applied.', 'i', 'believe', 'not', 'all', 'schools', 'did', 'this.']	No emotion
395	1.29545E+18	2020-08-17T19:44:56.000Z		48	{'neg': 0.0, 'neu': 0.816, 'pos': 0.184, 'compound': 0.8625}	0.8625	Positive	['it', 'only', 'applies', 'to', 'all', 'now,', 'after', 'all', 'offers', 'are', 'to', 'be', 'honoured.', 'before', 'today,', 'because', 'the', 'algorithm', 'skewed', 'in', 'favour', 'of', 'private', 'schools', '-', 'which', 'ofqual', '&amp;', 'the', 'ed', 'sec', 'admit', 'it', 'did', '-', 'the', 'imbalance', 'penalized', 'state', 'school', 'students.', 'i', 'get', 'it', '-', 'you', 'cheerlead', '…	anger
396	1.29545E+18	2020-08-17T19:44:09.000Z		37	{'neg': 0.107, 'neu': 0.811, 'pos': 0.083, 'compound': -0.4569}	-0.4569	Negative	['gavin', 'williamson', 'is', 'quoted', 'as', 'having', 'admitted', 'that', 'he', 'only', 'found', 'out', 'this', 'weekend', 'about', 'the', 'consequences', 'of', "ofqual's", 'algorithm.', 'so', 'had', 'he', 'not', 'bothered', 'to', 'ask?', 'how', 'can', 'someone', 'so', 'incompetent', 'remain', 'a', 'government', 'minster?']	negative
397	1.29545E+18	2020-08-17T19:43:33.000Z		45	{'neg': 0.167, 'neu': 0.793, 'pos': 0.04, 'compound': -0.7269}	-0.7269	Negative	['fighting', 'stigma', ':', 'a-level', 'results:', 'no', '10', 'hints', 'algorithm', 'set', 'to', 'be', 'ditched', 'in', 'england:', '...', 'allow', 'pupils', 'in', 'england', 'to', 'use', 'their', 'centre-assessed', 'grades', 'to', 'bring', 'the', 'exams', 'fiasco', 'to', 'an', 'end.', 'the', 'labour', 'mp', 'kate', 'green,', 'the', 'shadow', 'education�...', 'https://t.co/7vfcd43vkb']	negative
398	1.29545E+18	2020-08-17T19:43:24.000Z		47	{'neg': 0.0, 'neu': 0.936, 'pos': 0.064, 'compound': 0.4767}	0.4767	Positive	['its', 'not', 'just', 'a', 'levels', 'its,', "gcse's", 'btecs', 'and', 'in', 'years', 'to', 'come', 'this', 'algorithm', 'will', 'come', 'in', 'the', 'back', 'door', 'under', 'another', 'name', 'the', 'whole', 'artificial', 'intelligence', 'system', 'should', 'be', 'chucked', 'in', 'the', 'bin', 'and', 'we', 'continue', 'doing', 'things', 'how', 'they', 'have', 'always', 'been', 'done.']	trust
399	1.29545E+18	2020-08-17T19:43:04.000Z		45	{'neg': 0.094, 'neu': 0.815, 'pos': 0.091, 'compound': -0.0377}	-0.0377	Neutral	['will', 'this', 'govt.', 'ever', 'realise', 'they', 'are', 'supposed', 'to', 'be', 'governing', 'people', 'not', 'playing', 'with', 'datasets?', 'applying', 'fixed', '%', 'to', 'the', 'number', 'of', 'grades', 'awarded', 'in', 'any', 'category', 'means', 'teachers', 'can', 'never', 'demonstrate', 'improved', 'standards:a-levels', 'and', 'gcses:the', 'exam', 'algorithm', 'https://t.co/n8xdufplqw']	trust
400	1.29545E+18	2020-08-17T19:42:49.000Z		20	{'neg': 0.0, 'neu': 0.769, 'pos': 0.231, 'compound': 0.6249}	0.6249	Positive	["she's", 'probably', 'relieved', 'that', 'very', 'few', 'people', 'read', 'her', 'post', 'last', 'wednesday', 'extolling', 'the', 'virtues', 'of', 'the', 'ofqual', 'algorithm.']	No emotion
401	1.29545E+18	2020-08-17T19:42:49.000Z		54	{'neg': 0.226, 'neu': 0.671, 'pos': 0.103, 'compound': -0.6728}	-0.6728	Negative	['i�m', 'sorry', 'i', 'haven�t', 'been', 'posting', 'much.', 'sadly,', 'the', 'whole', 'bull', 'crap', 'with', 'the', 'england', 'a-level', 'grades', 'has', 'hit', 'me', 'hard,', 'where', 'the', 'stupid', 'algorithm', 'made', 'me', 'loose', 'out.', 'luckily,', 'the', 'u-turn', 'has', 'me', 'sorted', 'and', 'i�m', 'back', 'on', 'track', 'so', '-', 'hopefully', 'we�ll', 'see', 'some', 'more', 'post…	negative
402	1.29545E+18	2020-08-17T19:42:34.000Z		23	{'neg': 0.115, 'neu': 0.778, 'pos': 0.107, 'compound': -0.0516}	-0.0516	Negative	['is', 'the', 'algorithm', 'open', 'source?', 'if', 'we', 'can', 'look', 'at', 'the', 'assumptions', 'it', 'makes', 'would', 'be', 'easy', 'to', 'see', 'where', 'it', 'went', 'wrong']	negative
403	1.29545E+18	2020-08-17T19:42:09.000Z		43	{'neg': 0.112, 'neu': 0.833, 'pos': 0.055, 'compound': -0.4215}	-0.4215	Negative	['there', 'are', 'continued', 'issues', 'for', 'ib', '(international', 'baccalaureate)', 'students', 'who', 'also', 'suffered', 'downgrades', 'due', 'to', 'algorithm', 'and', 'have', 'lost', 'uni', 'places.', '(there', 'are', '128', 'uk', 'schools', 'offering', 'ib', 'instead', 'of', 'a', 'levels).', 'they', 'need', 'some', 'support', 'and', 'to', 'be', 'treated', 'equally', 'and', 'fairly', '...…	positive
404	1.29545E+18	2020-08-17T19:41:50.000Z		35	{'neg': 0.0, 'neu': 1.0, 'pos': 0.0, 'compound': 0.0}	0	Neutral	['a', 'physicist', 'huoy', 'duong', 'and', 'his', 'sister', '(a', 'statistician)', 'trialled', 'the', 'algorithm', 'using', 'his', 'sons', 'school', 'as', 'a', 'model', 'and', 'it', 'produced', 'the', 'same', 'results.', 'almost', '40%', 'of', 'grades', 'marked', 'down.', 'https://t.co/lfn6yoqd6i']	trust
405	1.29545E+18	2020-08-17T19:41:37.000Z		11	{'neg': 0.0, 'neu': 0.674, 'pos': 0.326, 'compound': 0.4404}	0.4404	Positive	['good', 'thread', 'on', 'a-levels', 'algorithm', 'issue', 'https://t.co/tkjvm1pson']	trust
406	1.29545E+18	2020-08-17T19:41:24.000Z		40	{'neg': 0.0, 'neu': 0.843, 'pos': 0.157, 'compound': 0.7096}	0.7096	Positive	['his', 'interview', 'was', 'straight', 'out', 'of', 'the', 'spin', 'book.', '�ofqual', 'reassured', 'us', 'throughout', 'that', 'their', 'algorithm', 'was', 'fair', 'and', 'reliable.', 'we', 'have', 'seen', 'that', 'there', 'are', 'increasing', 'issues', 'with', 'it', 'over', 'the', 'weekend', 'and', 'so', 'the', 'government', 'has', 'stepped', 'in�']	positive
407	1.29545E+18	2020-08-17T19:41:01.000Z		35	{'neg': 0.1, 'neu': 0.779, 'pos': 0.122, 'compound': -0.0258}	-0.0258	Neutral	['immeasurably', 'more', 'sensible', 'approach', 'for', 'one', 'year', 'given', 'the', 'circumstances.', 'an', 'over', 'though', 'algorithm', 'was', 'always', 'going', 'to', 'be', 'a', 'disaster.', 'i', 'hope', 'the', 'teachers', 'did', 'well,', 'if', 'not,', 'rebalance', 'will', 'happen', 'in', 'due', 'course']	surprise
408	1.29545E+18	2020-08-17T19:40:57.000Z		27	{'neg': 0.0, 'neu': 1.0, 'pos': 0.0, 'compound': 0.0}	0	Neutral	['in', 'recognition', 'of', 'the', 'work', 'of', 'gavin', 'williamson', 'and', 'ofqual,', 'the', 'outcome', 'of', 'this', 'evening�s', 'episode', 'of', '#universitychallenge', 'is', 'to', 'be', 'decided', 'by', 'an', 'algorithm', '.', '#uturn']	positive
409	1.29545E+18	2020-08-17T19:40:42.000Z		14	{'neg': 0.0, 'neu': 1.0, 'pos': 0.0, 'compound': 0.0}	0	Neutral	['a-levels', 'and', 'gcses:', 'how', 'did', 'the', 'exam', 'algorithm�work?', 'https://t.co/h0fr1i9ovg']	No emotion
410	1.29545E+18	2020-08-17T19:40:42.000Z		14	{'neg': 0.0, 'neu': 1.0, 'pos': 0.0, 'compound': 0.0}	0	Neutral	['a-levels', 'and', 'gcses:', 'how', 'did', 'the', 'exam', 'algorithm�work?', 'https://t.co/h0fr1i9ovg']	No emotion
411	1.29545E+18	2020-08-17T19:40:05.000Z		49	{'neg': 0.062, 'neu': 0.938, 'pos': 0.0, 'compound': -0.4998}	-0.4998	Negative	['so', 'as', 'sec', 'of', 'state', 'for', 'education', 'during', 'a', 'pandemic', 'he', 'only', 'look', 'at', 'the', 'algorithm', 'that', 'produced', 'this', 'mess', 'after', 'the', 'results', 'were', 'published', '?', 'is', 'this', 'really', 'credible?', 'you', 'think', 'he', 'might', 'have', 'asked', 'about', 'it.', 'if', 'it', 'is', 'the', 'case', 'more', 'evidence', 'that', 'he', 'should', 'b…	negative
412	1.29545E+18	2020-08-17T19:39:54.000Z		30	{'neg': 0.0, 'neu': 0.801, 'pos': 0.199, 'compound': 0.7149}	0.7149	Positive	['who', 'was', 'responsible', 'for', 'this', '?', '#uturn', 'who', 'built', 'it', '?', 'who', 'advised', 'it', 'was', 'robust', '?', 'cause', 'i', "can't", 'see', 'gavin', 'building', 'a', 'algorithm?', '#ofqual', "that's", 'who', 'i', 'want', 'going.']	positive
413	1.29544E+18	2020-08-17T19:38:09.000Z		35	{'neg': 0.0, 'neu': 0.943, 'pos': 0.057, 'compound': 0.25}	0.25	Positive	['we', 'need', 'to', 'see', 'the', 'algorithm', 'that', 'appointed', 'dido', 'harding', 'as', 'the', 'chair', 'of', 'the', 'national', 'institute', 'for', 'health', 'protection.', 'is', 'it', 'by', 'any', 'chance', 'the', 'same', 'one', 'that', 'was', 'used', 'for', 'the', 'a-levels?']	trust
414	1.29544E+18	2020-08-17T19:37:00.000Z		20	{'neg': 0.0, 'neu': 0.856, 'pos': 0.144, 'compound': 0.4019}	0.4019	Positive	['ucl', 'welcomes', 'government�s', 'reversal', 'on', 'a-level', 'algorithm', 'use', 'ucl', 'news', '-', 'ucl', '�', 'university', 'college', 'london', 'https://t.co/aeo7pdms5o']	anger
415	1.29544E+18	2020-08-17T19:36:26.000Z		48	{'neg': 0.037, 'neu': 0.963, 'pos': 0.0, 'compound': -0.1513}	-0.1513	Negative	['education', 'secretary', 'gavin', 'williamson', 'says', 'he', 'is', '"incredibly', 'sorry', 'for', 'all', 'those', 'students', 'who', 'have', 'been', 'through', 'this".�a-level', 'and', 'gcse', 'students', 'in', 'england,', 'wales', 'and', 'northern', 'ireland', 'will', 'be', 'given', 'test', 'grades', 'as', 'anticipated', 'by', 'their', 'teachers', 'rather', 'than', 'a', 'disputable', 'algorit…	No emotion
416	1.29544E+18	2020-08-17T19:36:22.000Z		25	{'neg': 0.0, 'neu': 1.0, 'pos': 0.0, 'compound': 0.0}	0	Neutral	['he', 'directed', 'ofqual', 'to', 'produce', 'an', 'algorithm', 'that', 'minimised', 'grade', 'inflation.', 'they', 'did.', 'i', "don't", 'see', 'how', 'he', 'can', 'wriggle', 'out', 'of', 'this,', 'really.']	fear
417	1.29544E+18	2020-08-17T19:35:35.000Z		56	{'neg': 0.065, 'neu': 0.834, 'pos': 0.101, 'compound': 0.2671}	0.2671	Positive	['very', 'pleased', 'the', 'government', 'have', 'done', 'a', 'u-turn', 'on', 'the', 'a-level', 'grading', 'fiasco,', 'and', 'i', 'hope', 'the', 'algorithm', 'is', 'scrapped', 'for', 'this', "week's", 'gcse', 'results...', 'but', 'where', 'on', 'earth', 'is', 'johnson', 'amid', 'all', 'this?', 'not', 'seen', 'hide', 'nor', 'hair', 'of', 'him', 'while', 'his', 'cabinet', 'tried', 'to', 'screw', 'u…	positive
418	1.29544E+18	2020-08-17T19:35:26.000Z		30	{'neg': 0.0, 'neu': 0.843, 'pos': 0.157, 'compound': 0.6369}	0.6369	Positive	['asking', 'for', 'a', 'friend:', 'how', 'many', 'people', 'on', 'the', 'board', 'of', 'are', 'from', 'the', 'comprehensive', 'school', 'system?', 'that', 'is', 'how', 'algorithm', 'works:', 'constructed', 'in', 'ones', 'image,', 'rubbish', 'in,', 'garbage', 'out']	trust
419	1.29544E+18	2020-08-17T19:35:14.000Z		32	{'neg': 0.327, 'neu': 0.673, 'pos': 0.0, 'compound': -0.9207}	-0.9207	Negative	['lots', 'of', 'thought', 'went', 'into', "ofqual's", 'algorithm', 'but', 'somehow', 'they', 'baked', 'in', 'bias', 'at', 'every', 'turn!!', '"how', 'the', 'a-level', 'results', 'algorithm', 'was', 'fatally', 'flawed', '-', 'ns', 'tech"', 'https://t.co/rod3cxoezq']	anger
420	1.29544E+18	2020-08-17T19:35:14.000Z		32	{'neg': 0.327, 'neu': 0.673, 'pos': 0.0, 'compound': -0.9207}	-0.9207	Negative	['lots', 'of', 'thought', 'went', 'into', "ofqual's", 'algorithm', 'but', 'somehow', 'they', 'baked', 'in', 'bias', 'at', 'every', 'turn!!', '"how', 'the', 'a-level', 'results', 'algorithm', 'was', 'fatally', 'flawed', '-', 'ns', 'tech"', 'https://t.co/rod3cxoezq']	anger
421	1.29544E+18	2020-08-17T19:35:07.000Z		40	{'neg': 0.138, 'neu': 0.78, 'pos': 0.082, 'compound': -0.5423}	-0.5423	Negative	['the', '�policy�', 'of', 'standardising', 'teachers�', 'assessments', 'to', 'ensure', 'that', 'students', 'were', 'not', 'over-graded', 'and', 'to', 'prevent', 'grade', 'inflation', 'was', 'quite', 'the', 'opposite', 'of', '�unfair�', '-', 'it', 'was', 'the', 'execution', 'of', 'the', 'policy', 'through', 'ofqual�s', 'flawed', 'algorithm', 'that', 'was', 'unfair.']	fear
422	1.29544E+18	2020-08-17T19:35:02.000Z		49	{'neg': 0.185, 'neu': 0.626, 'pos': 0.189, 'compound': -0.1803}	-0.1803	Negative	['resolved', 'by', 'a', 'u', 'turn', 'after', 'constant', 'support', 'for', 'the', 'algorithm.', 'with', 'this', 'government', 'blaming', 'ofqual.', 'who', 'worked', 'to', 'a', 'government', 'spec', 'which', 'the', 'government', 'never', 'checked', 'was', 'fit', 'for', 'purpose.', 'i', 'wish', 'you', 'well', 'in', 'your', 'accepting', 'life.', 'if', 'your', 'unwilling', 'to', 'see', 'faults,', "t…	fear
423	1.29544E+18	2020-08-17T19:34:58.000Z		47	{'neg': 0.124, 'neu': 0.82, 'pos': 0.056, 'compound': -0.5661}	-0.5661	Negative	['take', 'the', 'a', 'level', 'u', 'turn', 'eg.', 'they', 'saw', 'reaction', 'in', 'scotland.', 'sensible', 'would�ve', 'been', 'to', 'tell', 'ofqual', 'then', 'to', 'ditch', 'algorithm.', 'kids,', 'esp', 'poor', 'kids', ',', 'have', 'suffered', 'enough.', 'let', 'them', 'have', 'their', 'predicted', 'grades.', 'so', 'they', 'might', 'not', 'have', 'got', 'as', 'in', 'exams?', 'who', 'cares?']	trust
424	1.29544E+18	2020-08-17T19:33:49.000Z		35	{'neg': 0.074, 'neu': 0.765, 'pos': 0.161, 'compound': 0.5106}	0.5106	Positive	['faculty', 'ai', 'coo', 'and', 'cdei', 'board', 'member,', 'works', 'along', 'with', 'ofqual', 'chair', 'roger', 'taylor.', 'dominic', 'cummings', 'loves', 'faculty.', 'did', 'they', 'produce', 'the', 'ill', 'fated', 'algorithm?', 'certainly', 'into', 'higher', 'education', 'and', 'ai', 'https://t.co/3a3kmgj34b']	trust
425	1.29544E+18	2020-08-17T19:33:39.000Z		44	{'neg': 0.0, 'neu': 0.934, 'pos': 0.066, 'compound': 0.4019}	0.4019	Positive	['1/3', 'message', 'from', 'our', 'admissions', 'team', 'to', 'our', 'applicants', 'it', 'was', 'announced', 'this', 'afternoon', 'that', 'a-level', 'students', 'will', 'be', 'awarded', 'the', 'grades', 'estimated', 'by', 'their', 'teachers,', 'unless', 'the', 'algorithm', 'used', 'to', 'calculate', 'results', 'gave', 'them', 'a', 'higher', 'grade.', 'https://t.co/ot9zzdg4ja']	trust
426	1.29544E+18	2020-08-17T19:30:35.000Z		44	{'neg': 0.241, 'neu': 0.675, 'pos': 0.084, 'compound': -0.8716}	-0.8716	Negative	['really', 'given', 'the', 'level', 'of', 'crisis', 'the', 'government', 'should', 'have', 'thought', 'about', 'how', 'to', 'solve', 'the', 'problem', 'and', 'overseen', 'what', 'ofqual', 'were', 'doing', 'better.', 'this', 'outcome', 'and', 'the', 'algorithm', 'outcome', 'were', 'deeply', 'flawed.', 'ultimately', 'anything', 'that', 'did', 'not', 'involve', 'an', 'exam', 'was', 'deeply', 'flawed…	positive
427	1.29544E+18	2020-08-17T19:30:30.000Z		13	{'neg': 0.0, 'neu': 0.783, 'pos': 0.217, 'compound': 0.5574}	0.5574	Positive	['government', 'algorithm', 'for', 'a', 'levels', 'question.', 'are', 'your', 'parents', 'rich', '?', 'end', 'of', 'paper.']	fear
428	1.29544E+18	2020-08-17T19:29:46.000Z		41	{'neg': 0.065, 'neu': 0.734, 'pos': 0.202, 'compound': 0.7319}	0.7319	Positive	['ofqual', 'chair', 'statement', 'on', 'exams', 'algorithm', '??', 'careful', 'wording', 'in', 'apology,', 'including', 'gaps', 'in', 'cdeiuk', 'role,', 'bigger', 'issue', 'is', 'public', 'trust', 'in', 'algorithms,', 'bias,', 'surveillance', 'which', 'apply', 'to', 'looming', 'health,', 'credit,', 'finances,', 'hr,', 'ai,', '#bigdata', 'applications', 'see', 'reports', 'https://t.co/ssstbpdatu']	positive
429	1.29544E+18	2020-08-17T19:29:42.000Z		36	{'neg': 0.0, 'neu': 0.826, 'pos': 0.174, 'compound': 0.7987}	0.7987	Positive	['how', 'much', 'did', 'this', 'bs', 'company', 'and', 'algorithm', 'cost', 'the', 'tax', 'payer?', 'which', 'friend', 'of', 'gov', 'has', 'gotten', 'even', 'richer', 'as', 'a', 'result?', 'who', 'will', 'get', 'a', 'promotion', 'off', 'the', 'back', 'of', 'this?', 'another', 'total', 'clusterfuck.']	positive
430	1.29544E+18	2020-08-17T19:28:14.000Z		44	{'neg': 0.0, 'neu': 0.822, 'pos': 0.178, 'compound': 0.8779}	0.8779	Positive	['but', 'this', "wasn't", 'the', '"fairest', 'system"!', 'what', 'other', 'options', 'were', 'considered?', 'how', '"broad"', 'was', 'the', 'consultation?', 'did', 'ofqual', 'consider', 'offers', 'of', 'help', 'to', 'construct', 'the', 'algorithm?', 'did', 'williamson', 'ask', 'for', 'examples', 'of', 'how', 'the', 'system', 'would', 'work', '-', 'to', 'demonstrate', 'a', 'duty', 'of', 'care?']	trust
431	1.29544E+18	2020-08-17T19:28:08.000Z		21	{'neg': 0.0, 'neu': 0.786, 'pos': 0.214, 'compound': 0.5994}	0.5994	Positive	['ok', 'twitter,', 'help', 'me', 'out.', 'does', 'anyone', 'know', 'which', 'firm/business', 'designed', 'the', 'ofqual', 'algorithm', 'for', 'a', 'level', 'and', 'gcse', 'results?']	trust
432	1.29544E+18	2020-08-17T19:27:59.000Z		40	{'neg': 0.066, 'neu': 0.934, 'pos': 0.0, 'compound': -0.4019}	-0.4019	Negative	['told', 'earlier', 'that', 'they', 'offered', '2', 'distinguished', 'fellows', 'to', 'look', 'at', 'algorithm', 'in', 'advance,', 'see', 'if', 'it', 'worked', '&amp;', 'pick', 'up', 'any', 'problems.', '#ofqual', 'said,', 'only', 'if', 'they', 'signed', 'tight,', 'long', 'lasting', 'non-disclosure', 'document,', 'so', 'it', 'never', 'happened.', '#shamblesgovt']	positive
433	1.29544E+18	2020-08-17T19:27:51.000Z		28	{'neg': 0.165, 'neu': 0.747, 'pos': 0.088, 'compound': -0.3094}	-0.3094	Negative	['if', 'the', 'uk', 'government', 'can', 'apologise', 'for', 'a', 'faulty', 'algorithm', 'and', 'defer', 'to', 'teacher', 'assessments', 'why', 'can�t', 'the', '?', 'do', 'the', 'same?', '#ibscandal', 'continues', 'https://t.co/ap8ikvufxn']	negative
434	1.29544E+18	2020-08-17T19:26:22.000Z		35	{'neg': 0.06, 'neu': 0.715, 'pos': 0.225, 'compound': 0.7203}	0.7203	Positive	['williamson,', 'yes.', 'not', 'so', 'sure', 'about', 'taylor.', 'it�s', 'not', 'ofqual�s', 'remit', 'and', 'if', 'it�s', 'true', 'that', 'the', 'government', 'set', 'the', 'parameters', 'for', 'the', 'algorithm(i.e.', 'zero', 'grade', 'inflation),', 'then', 'definitely', 'not.']	fear
435	1.29544E+18	2020-08-17T19:22:37.000Z		31	{'neg': 0.0, 'neu': 1.0, 'pos': 0.0, 'compound': 0.0}	0	Neutral	['two', 'u-turns', 'this', 'summer', 'by', 'the', 'govt', '1.', 'marcus', 'rashfords', 'campaign', 'on', 'food', 'vouchers', '2.', 'a-level', 'algorithm', 'debacle.', '3.', 'loading�.or', "won't", 'there', 'be', 'any', 'further', 'u-turns?']	fear
436	1.29544E+18	2020-08-17T19:22:29.000Z		46	{'neg': 0.069, 'neu': 0.931, 'pos': 0.0, 'compound': -0.4137}	-0.4137	Negative	['on', "today's", '#daily', 'podcast', 'talks', 'to', 'and', 'about', 'the', "government's", 'u-turn', 'over', 'gcse', 'and', 'a-levels', 'results,', 'and', 'why', 'it', 'took', 'so', 'long', 'to', 'scrap', 'the', 'controversial', 'grading', 'algorithm.', '??', 'listen', 'to', 'the', 'podcast', 'in', 'full', '??', 'https://t.co/ijafu5jpf9', 'https://t.co/7azme8hlsw']	negative
437	1.29544E+18	2020-08-17T19:22:03.000Z		41	{'neg': 0.0, 'neu': 1.0, 'pos': 0.0, 'compound': 0.0}	0	Neutral	['boris', "johnson's", 'govt', 'was', "ofqual's", 'customer.', 'what', 'directions', 'were', 'given', 'prior', '&amp;', 'subsequent', 'to', 'known', 'results', 'of', 'algorithm', 'testing', 'in', 'june', 'by', 'the', 'govt?', 'the', 'govt', 'has', 'had', 'months', 'to', 'sort', "a-level's", 'out.', '#examshambles', '#alevels', '#levellingdown', '#ofqual']	positive
438	1.29544E+18	2020-08-17T19:22:03.000Z		41	{'neg': 0.0, 'neu': 1.0, 'pos': 0.0, 'compound': 0.0}	0	Neutral	['boris', "johnson's", 'govt', 'was', "ofqual's", 'customer.', 'what', 'directions', 'were', 'given', 'prior', '&amp;', 'subsequent', 'to', 'known', 'results', 'of', 'algorithm', 'testing', 'in', 'june', 'by', 'the', 'govt?', 'the', 'govt', 'has', 'had', 'months', 'to', 'sort', "a-level's", 'out.', '#examshambles', '#alevels', '#levellingdown', '#ofqual']	positive
439	1.29544E+18	2020-08-17T19:21:44.000Z		42	{'neg': 0.0, 'neu': 0.952, 'pos': 0.048, 'compound': 0.2057}	0.2057	Positive	['on', 'his', 'own', 'case', 'secretary', 'of', 'state', 'has', 'been', 'making', 'public', 'statements', 'about', '#examshambles', '-including', 'that', 'there', 'should', 'be', 'no', 'risk', 'of', 'students', 'getting', 'jobs', 'they', "aren't", 'qualified', 'for-', 'w/o', 'knowing', 'how', 'the', 'algorithm', 'worked', '#williamsonresign', 'https://t.co/xfhse50i1o']	positive
440	1.29544E+18	2020-08-17T19:21:36.000Z		14	{'neg': 0.353, 'neu': 0.529, 'pos': 0.118, 'compound': -0.6124}	-0.6124	Negative	["that's", 'the', 'government', 'and', "ofqual's", 'problem', 'created', 'by', 'their', 'dumb', '"cummings', 'algorithm']	negative
441	1.29544E+18	2020-08-17T19:21:33.000Z		10	{'neg': 0.279, 'neu': 0.721, 'pos': 0.0, 'compound': -0.4767}	-0.4767	Negative	['was', 'the', 'algorithm', 'wrong', 'with', 'your', 'economics', 'a-level', 'grade']	negative
442	1.29544E+18	2020-08-17T19:21:27.000Z		45	{'neg': 0.0, 'neu': 0.838, 'pos': 0.162, 'compound': 0.7845}	0.7845	Positive	['only', 'teachers', 'in', 'state', 'schools', 'over-grade', 'their', 'pupils.', 'what', 'about', 'the', 'private', 'schools', 'which', 'appeared', 'to', 'have', 'been', 'favoured', 'by', 'the', 'algorithm.', 'council', 'estates', 'and', 'large', 'state', 'schools', 'pupils', 'cannot', 'get', 'a*.', 'i', 'would', 'like', 'to', 'believe', 'that', 'our', 'teachers', 'are', 'professionals', 'with', …	trust
443	1.29544E+18	2020-08-17T19:21:13.000Z		20	{'neg': 0.198, 'neu': 0.802, 'pos': 0.0, 'compound': -0.5719}	-0.5719	Negative	['what', 'to', 'learn', 'from', 'a-level', 'chaos?', 'gcse', 'results', 'should', 'now', 'be', 'thrown', 'in', 'the', 'bin', 'https://t.co/1dgfdyc640']	fear
444	1.29544E+18	2020-08-17T19:20:47.000Z		10	{'neg': 0.0, 'neu': 1.0, 'pos': 0.0, 'compound': 0.0}	0	Neutral	['boris', 'defends', 'the', 'a-level', 'algorithm', 'https://t.co/yl9tsxevk9']	No emotion
445	1.29544E+18	2020-08-17T19:20:33.000Z		24	{'neg': 0.0, 'neu': 1.0, 'pos': 0.0, 'compound': 0.0}	0	Neutral	['starmer', 'says', 'he�s', 'been', 'raising', 'uni', 'grades', 'for', 'days', 'now-', 'so', 'what�s', 'he', 'been', 'doing', 'last', '4', 'mths', 'when', 'algorithm', 'decided....sfa']	No emotion
446	1.29544E+18	2020-08-17T19:19:43.000Z		18	{'neg': 0.14, 'neu': 0.702, 'pos': 0.157, 'compound': 0.0989}	0.0989	Positive	['so', 'glad', 'my', 'a', 'levels', 'were', 'not', 'left', 'to', 'algorithm', 'or', 'predicted', 'grades.', 'i', 'would', 'have', 'been', 'screwed!']	anger
447	1.29544E+18	2020-08-17T19:18:41.000Z		41	{'neg': 0.14, 'neu': 0.86, 'pos': 0.0, 'compound': -0.6369}	-0.6369	Negative	['prime', 'minister', 'is', 'forced', 'into', 'humiliating', 'u-turn', 'as', 'ofqual', 'announces', 'a', 'levels', 'and', 'gcses', 'will', 'now', 'be', 'based', 'on', "teachers'", 'assessments', 'after', 'algorithm', 'shambles,', 'sparking', 'a', 'new', 'scramble', 'for', 'university', 'places', 'via', 'https://t.co/solyfq4fjs', 'https://t.co/ulj6sr2dw1']	negative
448	1.29544E+18	2020-08-17T19:18:41.000Z		41	{'neg': 0.14, 'neu': 0.86, 'pos': 0.0, 'compound': -0.6369}	-0.6369	Negative	['prime', 'minister', 'is', 'forced', 'into', 'humiliating', 'u-turn', 'as', 'ofqual', 'announces', 'a', 'levels', 'and', 'gcses', 'will', 'now', 'be', 'based', 'on', "teachers'", 'assessments', 'after', 'algorithm', 'shambles,', 'sparking', 'a', 'new', 'scramble', 'for', 'university', 'places', 'via', 'https://t.co/solyfq4fjs', 'https://t.co/ulj6sr2dw1']	negative
449	1.29544E+18	2020-08-17T19:18:13.000Z		20	{'neg': 0.0, 'neu': 1.0, 'pos': 0.0, 'compound': 0.0}	0	Neutral	['#?????', '????:2020-08-18', '04:18:13', 'a-levels', 'and', 'gcses:', 'how', 'did', 'the', 'exam', 'algorithm', 'work?', 'https://t.co/8h9pamfnvy', '#????']	No emotion
450	1.29544E+18	2020-08-17T19:17:52.000Z		25	{'neg': 0.268, 'neu': 0.732, 'pos': 0.0, 'compound': -0.7877}	-0.7877	Negative	['what', 'a', 'bloody', 'stupid', 'headline', 'a-levels', 'and', 'gcses:', 'how', 'did', 'the', 'exam', 'algorithm', 'work?', '-', 'obviously', 'the', 'algorithm', "didn't", 'work?!', 'https://t.co/uwtfe5zynb']	negative
451	1.29544E+18	2020-08-17T19:17:11.000Z		43	{'neg': 0.157, 'neu': 0.773, 'pos': 0.071, 'compound': -0.6266}	-0.6266	Negative	['so', 'in', 'one', 'almighty', 'catastrophic', 'fubar', 'this', 'government', 'has', 'turned', 'the', 'word', "'algorithm'", 'into', 'one', 'of', 'the', 'most', 'mis', 'trusted', 'terms', 'in', 'the', 'english', 'language.', 'onwards', 'and', 'upwards!', 'news', '-', 'a-levels', 'and', 'gcses:', 'how', 'did', 'the', 'exam', 'algorithm', 'work?', 'https://t.co/dqpnegig8p']	positive
452	1.29544E+18	2020-08-17T19:17:09.000Z		45	{'neg': 0.114, 'neu': 0.886, 'pos': 0.0, 'compound': -0.631}	-0.631	Negative	["i'm", 'making', 'the', 'assumption', '"they"', 'is', 'ofqual.', 'my', "point's", 'being', 'missed', 'and', 'perhaps', 'you', 'make', 'it', 'for', 'me.', 'whomever', '(sentient)', 'signed', 'off', 'carries', 'can.', 'but', 'by', 'saying', 'algorithm,', 'it', 'takes', 'away', 'human', 'error.', 'i', 'believe', 'news', 'should', 'be', 'focusing', 'on', 'the', 'person/s.']	negative
453	1.29544E+18	2020-08-17T19:16:49.000Z		44	{'neg': 0.0, 'neu': 1.0, 'pos': 0.0, 'compound': 0.0}	0	Neutral	['mrs', 'outof', 'just', 'reminded', 'me', 'that', 'both', 'our', 'eldest', '2', 'had', 'qtrly', 'predicted', 'grades', 'throughout', 'their', 'school', 'life', 'recording', 'the', 'grades', 'they', 'were', 'expected', 'to', 'achieve.', 'both', 'exceeded', 'these', 'predictions', 'in', 'actual', 'exams.', 'why', 'did', '#williamson', '#ofqual', 'think', 'an', 'algorithm', 'would', 'be', 'more', '…	trust
454	1.29544E+18	2020-08-17T19:15:55.000Z		48	{'neg': 0.054, 'neu': 0.915, 'pos': 0.032, 'compound': -0.2714}	-0.2714	Negative	['well', 'done', 'for', 'getting', 'the', 'boss', 'to', 'finally', 'see', 'right', 'about', 'a', 'levels', 'and', 'doing', 'a', 'u', 'turn', 'on', 'algorithm,', 'but', 'still', 'reminder', 'time!', 'now', 'apply', 'the', 'same', 'decision', 'to', 'btec', 'and', 'other', 'vocational', 'qualifications.', 'this', 'is', 'still', 'your', 'legacy', '&amp;', 'your', 'consituents', 'won�t', 'forget', 'in…	anticipation
455	1.29544E+18	2020-08-17T19:15:09.000Z		20	{'neg': 0.0, 'neu': 1.0, 'pos': 0.0, 'compound': 0.0}	0	Neutral	['england', 'u-turns', 'on', 'a-levels', 'and', 'gcses', 'as', 'ofqual', 'bins', 'algorithm', 'and', 'uses', 'teacher�predictions', 'https://t.co/pmwfnbdeep']	No emotion
456	1.29544E+18	2020-08-17T19:15:09.000Z		20	{'neg': 0.0, 'neu': 1.0, 'pos': 0.0, 'compound': 0.0}	0	Neutral	['england', 'u-turns', 'on', 'a-levels', 'and', 'gcses', 'as', 'ofqual', 'bins', 'algorithm', 'and', 'uses', 'teacher�predictions', 'https://t.co/pmwfnbdeep']	No emotion
457	1.29544E+18	2020-08-17T19:15:09.000Z		20	{'neg': 0.0, 'neu': 1.0, 'pos': 0.0, 'compound': 0.0}	0	Neutral	['england', 'u-turns', 'on', 'a-levels', 'and', 'gcses', 'as', 'ofqual', 'bins', 'algorithm', 'and', 'uses', 'teacher�predictions', 'https://t.co/pmwfnbdeep']	No emotion
458	1.29544E+18	2020-08-17T19:14:48.000Z		53	{'neg': 0.172, 'neu': 0.751, 'pos': 0.077, 'compound': -0.4067}	-0.4067	Negative	["that's", 'a', 'strategy', 'of', 'distraction', 'not', 'an', 'apology', 'politics', 'is', 'about', 'timing', 'the', 'algorithm', 'looked', 'reasonable', 'to', 'swinney;', 'when', 'he', 'saw', 'it', 'was', 'wrong,', 'he', 'did', 'a', 'u-turn', '&amp;', 'took', 'the', 'hit.', 'williamson', 'then', 'faced', 'the', 'same', 'problem', 'but', 'dug', 'in,', 'now', 'blames', 'ofqual.', 'you', 'kicked', …	negative
459	1.29544E+18	2020-08-17T19:14:45.000Z		12	{'neg': 0.212, 'neu': 0.788, 'pos': 0.0, 'compound': -0.4003}	-0.4003	Negative	['hah,', 'i', 'assumed', 'you', 'had', 'the', 'dirt', 'on', 'the', 'a-level', 'algorithm!']	negative
460	1.29544E+18	2020-08-17T19:14:32.000Z		44	{'neg': 0.111, 'neu': 0.832, 'pos': 0.057, 'compound': -0.3076}	-0.3076	Negative	['why', 'stop', 'here?', "can't", 'all', 'future', 'gradings', 'be', 'teacher', 'assessed?', 'after', 'all,', 'we', 'know', 'the', 'children!', 'certainly', 'at', 'primary', 'at', 'least.', 'exams', 'u-turn:', 'teacher', 'estimates', 'to', 'be', 'used', 'for', 'gcse', 'and', 'a-level', 'grades', 'as', 'controversial', 'algorithm', 'ditched', 'https://t.co/kelwbrbqm3']	positive
461	1.29544E+18	2020-08-17T19:12:56.000Z		41	{'neg': 0.113, 'neu': 0.833, 'pos': 0.053, 'compound': -0.3802}	-0.3802	Negative	['i', 'can�t', 'understand', 'why', 'there', 'was', 'not', 'a', 'safety', 'net', 'of', 'no', 'prediction', 'can', 'go', 'up', 'or', 'down', 'by', 'more', 'than', 'one', 'grade...but', 'hugo', 'do', 'you', 'know', 'who', 'is', 'responsible', 'for', 'the', 'algorithm', 'policy?', 'does', 'the', 'sos', 'direct', 'ofqual?']	trust
462	1.29544E+18	2020-08-17T19:12:16.000Z		50	{'neg': 0.0, 'neu': 0.949, 'pos': 0.051, 'compound': 0.3786}	0.3786	Positive	['for', 'years', 'have', 'been', 'trying', 'to', 'convince', 'everyone', 'thst', 'btecs', 'are', 'the', 'same', 'as', 'a', 'levels.', 'so', 'prove', 'it', 'and', 'do', 'the', 'u', 'turn', 'and', 'go', 'back', 'to', 'centre', 'assessed', 'grades!', 'the', 'results', 'from', 'the', 'algorithm', 'is', 'a', 'shambles', 'and', 'is', 'affecting', 'so', 'many', 'young', "people's", 'lives!', '#btec', '#…	positive
463	1.29544E+18	2020-08-17T19:12:16.000Z		47	{'neg': 0.0, 'neu': 1.0, 'pos': 0.0, 'compound': 0.0}	0	Neutral	['on', 'today�s', 'post', 'we', 'simplify', 'what', 'some', 'of', 'the', 'issues', 'would�ve', 'been', 'with', 'using', 'the', 'ofqual', 'algorithm', 'to', 'grade', 'a', 'level', 'and', 'gcse', 'students', 'on', 'this', 'year�s', 'exams.', 'follow', 'our', 'twitter', 'and', 'insta', 'account', 'for', 'more', 'news', 'in', 'our', 'area!', 'https://t.co/7ogcpi7w5a']	trust
464	1.29544E+18	2020-08-17T19:12:03.000Z		18	{'neg': 0.0, 'neu': 1.0, 'pos': 0.0, 'compound': 0.0}	0	Neutral	['any', 'views', 'on', 'the', 'fact', 'that', 'cags,', 'born', 'from', 'the', 'same', 'process', 'as', 'the', 'algorithm', 'is', 'also', 'tainted.']	trust
465	1.29544E+18	2020-08-17T19:11:28.000Z		44	{'neg': 0.0, 'neu': 0.841, 'pos': 0.159, 'compound': 0.6997}	0.6997	Positive	['the', 'algorithm', 'used', 'a', 'dataset', 'with', 'in-built', 'biases', '�', 'the', 'centuries-old', 'dominance', 'of', 'the', 'private', 'school', 'system,', 'combined', 'with', 'the', 'high-performance', 'of', 'schools', 'in', 'good', 'areas', '�', 'to', 'decide', 'one', 'of', 'the', 'most', 'important,', 'life-shaping', 'moments', 'for', 'thousands.', 'https://t.co/5pgpsgllv3']	trust
466	1.29544E+18	2020-08-17T19:11:28.000Z		38	{'neg': 0.126, 'neu': 0.812, 'pos': 0.063, 'compound': -0.4067}	-0.4067	Negative	['what', 'about', 'a', 'student', 'who', 'clearly', 'does', 'not', 'deserve', 'the', 'higher', 'grade?', 'student', 'has', 'been', 'complacent', 'and', 'barely', 'done', 'any', 'work.', 'all', 'through', 'mocks', 'they', 'barely', 'scraped', 'an', 'e', 'yet', 'through', 'the', 'algorithm', 'they', 'got', 'a', 'c.', 'how?!?!']	anger
467	1.29544E+18	2020-08-17T19:11:10.000Z		57	{'neg': 0.141, 'neu': 0.816, 'pos': 0.043, 'compound': -0.7461}	-0.7461	Negative	['how', 'you', 'know', '?', 'have', 'you', 'ever', 'had', 'to', 'anglosize', 'your', 'name', 'so', 'on', 'first', 'look', 'you', 'aren�t', 'rejected', 'for', 'a', 'job', 'application?', 'i', 'have.', 'would', 'a', 'police', 'man', 'stop', 'a', 'white', 'person', 'because', 'he', 'is', 'driving', 'a', 'nice', 'car', '?', 'no.', 'didn�t', 'you', 'see', 'what', 'the', 'algorithm', 'did', 'for', 'poo…	positive
468	1.29544E+18	2020-08-17T19:11:05.000Z		46	{'neg': 0.052, 'neu': 0.904, 'pos': 0.044, 'compound': -0.1007}	-0.1007	Negative	['hmm', 'wasn�t', 'the', 'point', 'of', 'the', 'ofqual', 'algorithm', 'to', 'stop', 'grades', 'getting', 'inflated?', 'well', 'now', 'we', 'have', 'everyone', 'getting', 'at', 'least', 'their', 'teacher', 'assessed', 'marks', 'plus', 'those', 'who', 'were', 'upgraded', 'by', 'the', 'algorithm', 'getting', 'higher', 'marks.', 'or', 'is', 'the', 'plan', 'now', 'to', 'reduce', 'those!', '#pissupbrew…	trust
469	1.29544E+18	2020-08-17T19:10:53.000Z		48	{'neg': 0.085, 'neu': 0.915, 'pos': 0.0, 'compound': -0.4874}	-0.4874	Negative	['ofqual', 'run', 'things', 'in', 'england', 'only.', 'they', 'designed', 'the', 'algorithm', 'that', 'applied', 'to', 'england.', 'as', 'wales', 'also', 'had', 'as', 'levels', '&amp;', 'coursework', 'the', 'same', 'algorithm', "couldn't", 'have', 'been', 'used', '(', 'though', "i'm", 'not', 'sure', 'what', 'was).', 'i', 'think', 'the', 'groupthink', 'was', 'in', 'making', 'no', 'grade', 'inflati…	trust
470	1.29544E+18	2020-08-17T19:10:20.000Z		41	{'neg': 0.052, 'neu': 0.843, 'pos': 0.105, 'compound': 0.3182}	0.3182	Positive	['please', 'stop', 'calling', 'them', 'teacher', 'assessed', 'grades.', 'they', "aren't.", 'many', 'vschools', 'were', 'asked', 'by', 'ofqual', 'to', 'share', 'our', 'the', 'grades', 'based', 'on', 'previous', 'cohorts', 'before', 'algorithm', 'was', 'applied.', "daughter's", 'grades', 'still', 'need', 'on', 'previous', 'cohorts', 'despite', 'algorithm', 'being', 'removed.']	positive
471	1.29544E+18	2020-08-17T19:09:39.000Z		44	{'neg': 0.151, 'neu': 0.596, 'pos': 0.253, 'compound': 0.7008}	0.7008	Positive	['hm', 'okay', 'so', 'if', 'btecs', 'are', 'so', 'much', 'easier', 'for', 'you', 'and', 'you�re', 'clearly', 'so', 'intelligent', 'why', 'not', 'do', 'a', 'levels?', 'or', 'was', 'you', 'just', 'being', 'a', 'lazy', 'bastard', 'like', 'you�re', 'trying', 'to', 'insinuate', 'those', 'of', 'us', 'upset', 'about', 'the', 'algorithm', 'are?']	negative
472	1.29544E+18	2020-08-17T19:08:24.000Z		30	{'neg': 0.0, 'neu': 1.0, 'pos': 0.0, 'compound': 0.0}	0	Neutral	['you', 'need', 'a-levels', 'to', 'understand', 'the', "government's", 'thinking', 'behind', 'a-level', 'results.', 'i', 'think', 'the', 'next', 'algorithm', 'that', 'needs', 'fixing', 'is', 'the', "government's", 'random', 'policy', 'generator', 'algorithm.']	fear
473	1.29544E+18	2020-08-17T19:08:24.000Z		30	{'neg': 0.0, 'neu': 1.0, 'pos': 0.0, 'compound': 0.0}	0	Neutral	['you', 'need', 'a-levels', 'to', 'understand', 'the', "government's", 'thinking', 'behind', 'a-level', 'results.', 'i', 'think', 'the', 'next', 'algorithm', 'that', 'needs', 'fixing', 'is', 'the', "government's", 'random', 'policy', 'generator', 'algorithm.']	fear
474	1.29544E+18	2020-08-17T19:07:30.000Z		48	{'neg': 0.0, 'neu': 0.922, 'pos': 0.078, 'compound': 0.4019}	0.4019	Positive	['from', 'same', 'article:', 'williamson:', '"over', 'the', 'weekend�', 'ofqual', 'released', 'some', 'of', 'the', 'algorithm,', 'and', 'actually', 'shared', 'that', 'quite', 'broadly,', 'and', 'obviously', 'we', 'saw', 'a', 'number', 'of', 'outliers,', 'that', 'just', 'didn�t', 'actually', 'make', 'sense."', 'so', "tuesday's", 'late', 'night', 'triple', 'lock', 'was', 'just', 'on', 'a', 'whim', …	negative
475	1.29544E+18	2020-08-17T19:06:21.000Z		36	{'neg': 0.065, 'neu': 0.833, 'pos': 0.102, 'compound': 0.1027}	0.1027	Positive	['so', '#didoharding.', 'you', 'made', 'a', 'mess', 'of', '#talktalk,', '#trackandtrace', 'and', 'now', 'the', 'government', 'has', 'given', 'you', 'a', 'chance', 'of', 'the', 'treble', 'with', 'the', 'successor', 'of', '#phe.', 'bet', 'your', 'a', 'levels', "didn't", 'have', 'the', '#algorithm', 'treatment']	negative
476	1.29544E+18	2020-08-17T19:06:08.000Z		35	{'neg': 0.0, 'neu': 0.847, 'pos': 0.153, 'compound': 0.5027}	0.5027	Positive	['if', 'the', 'algorithm', 'was', 'months', 'old,', 'who', 'paid', 'for', 'it?', 'ofqual', "didn't", 'pay', 'for', 'it', 'between', '2012', 'and', '29th', 'july', '2020.', 'if', 'they', "didn't", 'pay', 'for', 'it', 'are', 'we', 'sure', "it's", 'theirs?']	trust
477	1.29544E+18	2020-08-17T19:05:52.000Z		38	{'neg': 0.173, 'neu': 0.656, 'pos': 0.171, 'compound': -0.2732}	-0.2732	Negative	['he', 'also', 'admitted', 'his', '�triple', 'lock�', 'appeal', 'promise', 'has', 'been', 'ditched.', 'while', 'there', 'will', 'be', 'an', 'appeals', 'process', 'based', 'on', 'errors', 'in', 'grades,', 'the', 'ability', 'to', 'challenge', 'on', 'a', 'mock', 'grade', 'is', 'no', 'longer.', 'https://t.co/8axpqc4vbz']	positive
478	1.29544E+18	2020-08-17T19:03:38.000Z		45	{'neg': 0.064, 'neu': 0.845, 'pos': 0.091, 'compound': 0.0772}	0.0772	Positive	['-', 'nurses', 'wasted', 'ppe', '-', 'teachers', 'want', 'schools', 'closed', '-', 'public', 'don�t', 'follow', 'distancing', '-', 'care', 'homes', 'didn�t', 'follow', 'guidance', '-', 'teachers', 'over-inflated', 'grades', '-', 'ofqual', 'made', 'the', 'algorithm', 'i', 'wonder', 'if', 'the', 'government', 'will', 'every', 'run', 'out', 'of', 'buses', 'to', 'throw', 'people', 'under?', 'https:/…	positive
479	1.29544E+18	2020-08-17T19:03:20.000Z		35	{'neg': 0.0, 'neu': 0.948, 'pos': 0.052, 'compound': 0.1901}	0.1901	Positive	['what', 'about', 'other', 'certifications', 'like', 'btecs,', 'upcoming', 'gcses', '&amp;', 'the', 'ibacs', 'that', 'didn�t', 'go', 'through', 'your', 'algorithm', 'but', 'looked', 'at', 'differently', 'to', 'a', 'levels.', 'doesn�t', 'there', 'need', 'to', 'be', 'parity', 'across', 'the', 'board?']	surprise
480	1.29544E+18	2020-08-17T19:03:08.000Z		49	{'neg': 0.056, 'neu': 0.944, 'pos': 0.0, 'compound': -0.4215}	-0.4215	Negative	['after', 'seeing', 'what', 'happened', 'in', 'scotland,', 'who', 'also', 'used', 'ofqual,', 'they', 'announced', 'a', 'triple', 'lock', 'on', 'grades', 'meaning', 'you', 'either', 'took', 'your', 'grade,', 'or', 'use', 'your', 'mock,', 'or', 'retake', 'in', 'october.', 'it', 'meant', 'this', 'year', 'had', 'record', 'numbers', 'of', 'as', 'and', 'a*s,', 'even', 'before', 'they', 'scrapped', 'the…	positive
481	1.29544E+18	2020-08-17T19:02:53.000Z		22	{'neg': 0.288, 'neu': 0.535, 'pos': 0.176, 'compound': -0.5499}	-0.5499	Negative	['one', 'could', 'be', 'cynical,', 'heaven', 'forbid,', 'and', 'think', 'that', 'algorithm', 'was', 'written', 'by', 'close', 'contacts', 'of', 'this', 'shit', 'hits', 'the', 'fan', 'government.']	negative
482	1.29544E+18	2020-08-17T19:02:06.000Z		47	{'neg': 0.062, 'neu': 0.938, 'pos': 0.0, 'compound': -0.4137}	-0.4137	Negative	['gavin', 'williamson', 'only', 'saw', 'the', 'detail', 'of', 'the', 'algorithm', 'this', 'weekend?', 'and', "didn't", 'see', 'the', 'school', 'data', 'until', 'then', 'either?', 'all', 'those', 'interviews', 'he', 'gave', 'denying', 'unfairness', 'and', 'insisting', 'on', 'the', 'reliability', 'of', 'the', 'algo', 'was', 'based', 'on', 'incomplete', 'knowledge', '*slow', 'clap*', 'https://t.co/y…	trust
483	1.29544E+18	2020-08-17T19:01:27.000Z		17	{'neg': 0.212, 'neu': 0.788, 'pos': 0.0, 'compound': -0.5423}	-0.5423	Negative	['a', 'big', 'fat', 'f', 'for', 'fail', '#drawingaugust', '17', '#digitalart', '#procreate', '#alevelalgorithm', '#johnsonhasfailedthenation', '#weneedadifferentgovernment', 'https://t.co/jzdqi7dhs4']	negative
484	1.29544E+18	2020-08-17T19:01:07.000Z		44	{'neg': 0.171, 'neu': 0.805, 'pos': 0.024, 'compound': -0.8462}	-0.8462	Negative	['designed', 'the', 'algorithm', 'but', 'to', 'the', 'specification', '(ie.', 'prevent', 'grade', 'inflation).', 'the', 'people', 'designing', 'it', 'cocked', 'up', 'massively', 'and', "didn't", 'test', 'it', 'properly.', 'but', 'gavin', 'and', 'his', 'team', 'at', 'the', 'dfe', "didn't", 'test', 'it', 'for', 'undesirable', 'outcome.', 'both', 'failed', 'and', 'should', 'go.']	fear
485	1.29544E+18	2020-08-17T19:00:48.000Z		15	{'neg': 0.0, 'neu': 1.0, 'pos': 0.0, 'compound': 0.0}	0	Neutral	['cags', 'were', 'still', 'submitted', 'and', 'the', 'algorithm', 'will', 'have', 'been', 'applied.', 'as', 'with', 'a-levels.']	No emotion
486	1.29544E+18	2020-08-17T18:59:58.000Z		21	{'neg': 0.0, 'neu': 0.868, 'pos': 0.132, 'compound': 0.4404}	0.4404	Positive	['generally', 'reckon', 'an', 'a', 'level', 'computer', 'science', 'student', 'could�ve', 'come', 'up', 'with', 'a', 'better', 'algorithm', 'for', 'the', '2020', 'a', 'levels']	trust
487	1.29544E+18	2020-08-17T18:59:47.000Z		29	{'neg': 0.0, 'neu': 0.903, 'pos': 0.097, 'compound': 0.4404}	0.4404	Positive	['consistency', 'and', 'fairness', 'to', 'have', 'moderation', 'and', 'oversight', 'from', 'the', 'regulator.�', 'presumably', 'supporting', "ofqual's", 'moderating', 'methods', '-', 'i.e.', 'the', 'algorithm', '-', "don't", 'know', 'if', 'it', 'was', 'secret', 'though.']	trust
488	1.29544E+18	2020-08-17T18:59:32.000Z		50	{'neg': 0.089, 'neu': 0.749, 'pos': 0.162, 'compound': 0.6192}	0.6192	Positive	['it�s', 'fantastic', 'that', 'a-level', 'and', 'gcse', 'students', 'now', 'get', 'their', 'grades', 'based', 'on', 'teacher�s', 'assessments,', 'and', 'not', 'a', 'broken', 'algorithm', 'that', 'for', 'some', 'reason', 'the', 'government', 'thought', 'would', 'be', 'a', 'good', 'idea.', 'there', 'was', 'no', 'need', 'to', 'put', 'people', 'through', 'that', 'stress', 'in', 'the', 'first', 'place…	negative
489	1.29544E+18	2020-08-17T18:59:24.000Z		12	{'neg': 0.22, 'neu': 0.638, 'pos': 0.142, 'compound': -0.2732}	-0.2732	Negative	['and', 'that', 'of', 'the', 'person/group', 'who', 'created', 'the', 'flawed', 'ofqual', 'algorithm�']	No emotion
490	1.29544E+18	2020-08-17T18:59:11.000Z		14	{'neg': 0.205, 'neu': 0.795, 'pos': 0.0, 'compound': -0.2023}	-0.2023	Negative	['controversial', 'algorithm', 'ditched', 'https://t.co/qtm2jtzmha', '#alevelprotests', '#ofqual', '#uturn', 'https://t.co/rgn1vjspxr']	anger
491	1.29543E+18	2020-08-17T18:58:48.000Z		37	{'neg': 0.13, 'neu': 0.807, 'pos': 0.064, 'compound': -0.4019}	-0.4019	Negative	['now', 'that', 'the', 'govt', 'have', '(rightly)', 'done', 'a', 'u', 'turn', 'on', 'the', 'bizarre', 'and', 'harmful', 'a-level', 'and', 'gcse', 'algorithm,', 'can', 'the', 'same', 'be', 'done', 'for', 'the', 'awful', 'and', 'equally', 'harmful', 'algorithm', 'used', 'to', 'determine', 'credit', 'scores?']	negative
492	1.29543E+18	2020-08-17T18:58:33.000Z		48	{'neg': 0.084, 'neu': 0.805, 'pos': 0.111, 'compound': -0.1877}	-0.1877	Negative	['1)', 'according', 'to', 'you', 'michael,', 'what�s', 'artificial', 'intelligence?', '2)', 'what', '&amp;', 'how', 'exactly', 'was', 'the', 'uk�s', 'a', 'level', 'algorithm', 'used?', '3)', 'does', 'it', 'by', 'any', 'chance', 'relate', 'to', 'algorithmic', 'decision-making/', 'assisted', 'decision', 'making?', '4)', 'no,', 'the', 'algorithm', 'isn�t', 'being', '�somehow', 'linked�', 'to', 'kill…	trust
493	1.29543E+18	2020-08-17T18:58:27.000Z		12	{'neg': 0.205, 'neu': 0.662, 'pos': 0.132, 'compound': -0.2732}	-0.2732	Negative	['who', 'created', 'the', 'flawed', 'ofqual', 'algorithm', 'and', 'are', 'they', 'still', 'in', 'post?']	No emotion
494	1.29543E+18	2020-08-17T18:57:56.000Z		46	{'neg': 0.059, 'neu': 0.837, 'pos': 0.105, 'compound': 0.296}	0.296	Positive	['agree', 'responsibility', 'lies', 'w/', 'people', 'making', 'choices,', 'not', 'the', 'algorithm.', 'this', 'however', 'isn�t', 'insightful.', 'the', 'full', 'dpia', 'needs', 'to', 'be', 'released', 'to', 'understand', 'whether', 'or', 'not', 'this', 'was', 'lawful', '(looks', 'like', 'it', 'wasn�t).', 'fairness', 'is', 'central', 'to', 'the', 'processing', 'of', 'children�s', 'personal', 'data…	positive
495	1.29543E+18	2020-08-17T18:57:52.000Z		31	{'neg': 0.157, 'neu': 0.843, 'pos': 0.0, 'compound': -0.5358}	-0.5358	Negative	['according', 'to', 'bbc', 'williamson', 'says', 'no', '10', 'help', 'devise', 'the', 'algorithm.', 'here:-', 'a-levels', 'and', 'gcses:', 'u-turn', 'as', 'teacher', 'estimates', 'to', 'be', 'used', 'for', 'exam', 'results', 'https://t.co/mnbkxcylv0']	trust
496	1.29543E+18	2020-08-17T18:57:32.000Z		28	{'neg': 0.178, 'neu': 0.822, 'pos': 0.0, 'compound': -0.6597}	-0.6597	Negative	['advised', 'we', 'drop', 'the', 'failed', 'algorithm', 'implemented', 'by', 'and', 'revert', 'to', 'teacher', 'assessments.', 'that�s', 'the', 'feedback', 'i', 'have', 'passed', 'to', 'government', 'today.', 'of', 'course', 'you', 'did', 'daniel.']	trust
497	1.29543E+18	2020-08-17T18:57:26.000Z		49	{'neg': 0.062, 'neu': 0.761, 'pos': 0.177, 'compound': 0.6705}	0.6705	Positive	['thankyou', 'for', 'acknowledging', 'the', 'discrepancy.', 'i', 'cant', 'see', 'how', 'anything', 'other', 'than', 'matching', 'what', 'is', 'happening', 'with', 'a', 'levels', 'by', 'accepting', 'the', "cag's", 'could', 'be', 'fair', 'now.', 'i', 'had', '2', 'students', 'fail', 'an', 'entire', 'camtec', 'because', 'the', 'algorithm', 'downgraded', 'them', 'from', 'a', 'merit', 'prediction', 'to…	positive
498	1.29543E+18	2020-08-17T18:55:13.000Z		24	{'neg': 0.091, 'neu': 0.909, 'pos': 0.0, 'compound': -0.296}	-0.296	Negative	['i', 'think', 'you�ll', 'find', 'ofqual', 'devised', 'the', 'algorithm', 'as', 'a', 'way', 'to', 'stop', 'grade', 'inflation', 'and', 'devaluing', 'what', 'was', 'considered', 'a', 'gold', 'standard.']	fear
499	1.29543E+18	2020-08-17T18:55:00.000Z		33	{'neg': 0.088, 'neu': 0.769, 'pos': 0.142, 'compound': 0.2263}	0.2263	Positive	['you', 'can', 'be', 'last', 'in', 'the', 'class', 'and', 'get', 'an', 'e.', 'is', 'it', 'fair', 'to', 'give', 'that', 'student', 'a', 'u?', 'bbc', 'news', '-', 'a-levels:', "'dreams", 'ruined', 'by', 'an', "algorithm'", 'https://t.co/zxuubk7etz']	fear
500	1.29543E+18	2020-08-17T18:54:53.000Z		50	{'neg': 0.09, 'neu': 0.824, 'pos': 0.086, 'compound': -0.0516}	-0.0516	Negative	['#news', 'people.', 'please', 'stop', 'saying', 'the', 'flaw', 'to', 'the', 'a-level', 'results', 'is', 'an', 'algorithm.', 'it', 'creates', 'a', 'false', 'inevitability', 'amongst', 'viewers', 'who', "don't", 'know', 'how', 'it', 'works.', "it's", 'people', 'who', 'write', 'code.', "it's", 'the', 'project', 'manager,', 'analyst,', 'ceo,', 'and', 'programmers', 'taking', 'instructions', 'who', '…	trust
501	1.29543E+18	2020-08-17T18:54:14.000Z		12	{'neg': 0.0, 'neu': 1.0, 'pos': 0.0, 'compound': 0.0}	0	Neutral	['interesting...from', 'another', 'college????', '#alevelshambles', '#uturn', '#ofqual', '#algorithm', 'https://t.co/rbk1xw1tdx']	positive
502	1.29543E+18	2020-08-17T18:54:13.000Z		49	{'neg': 0.118, 'neu': 0.807, 'pos': 0.075, 'compound': -0.5103}	-0.5103	Negative	['i�m', 'not', 'saying', 'that', 'at', 'all.', 'i�m', 'simply', 'asking', 'what', 'alternative', 'methods', 'were', 'proposed', '(by', 'anyone)', 'because', 'as', 'i', 'see', 'it,', 'there', 'was', 'never', 'a', 'perfect', 'way.', 'apparently', 'ofqual', 'rejected', 'offers', 'of', 'help', 'from', 'the', 'royal', 'society', 'of', 'statisticians,', 'who', 'saw', 'the', 'challenges', 'of', 'such', …	trust
503	1.29543E+18	2020-08-17T18:53:31.000Z		20	{'neg': 0.0, 'neu': 0.857, 'pos': 0.143, 'compound': 0.4588}	0.4588	Positive	['if', 'abba', 'had', 'been', 'subjected', 'to', 'the', "government's", 'a', 'level', 'algorithm,', 'they', 'would', 'have', 'ended', 'up', 'as', 'ac/dc', ':)']	positive
504	1.29543E+18	2020-08-17T18:53:08.000Z		52	{'neg': 0.087, 'neu': 0.739, 'pos': 0.174, 'compound': 0.7425}	0.7425	Positive	['i�m', 'so', 'glad', 'that', 'ofqual', 'have', 'decided', 'to', 'take', 'our', 'teachers', 'predictions', 'into', 'consideration.', 'i�m', 'getting', 'my', 'gcse', 'results', 'on', 'thursday', 'and', 'it�s', 'given', 'me', 'a', 'massive', 'sense', 'of', 'relief.', 'my', 'heart', 'goes', 'out', 'to', 'all', 'the', 'a', 'level', 'students', 'who', 'have', 'been', 'messed', 'around', 'by', 'this', …	positive
505	1.29543E+18	2020-08-17T18:52:32.000Z		50	{'neg': 0.164, 'neu': 0.759, 'pos': 0.077, 'compound': -0.6142}	-0.6142	Negative	['now,', 'the', 'party', 'line', 'is', 'to', 'blame', 'ofqual', 'to', 'shift', 'focus', 'away', 'from', 'their', 'own', 'actions.', 'ofqual', 'messed', 'up', 'but', 'whole', 'farce', 'was', 'driven', 'by', 'a', 'political', 'ideology', 'which', 'does', 'not', 'reflect', 'the', 'value', 'of', 'fairness', 'we', 'hold', 'to', 'be', 'more', 'important', 'than', 'an', 'algorithm', 'lottery', 'model', …	positive
506	1.29543E+18	2020-08-17T18:51:40.000Z		21	{'neg': 0.0, 'neu': 1.0, 'pos': 0.0, 'compound': 0.0}	0	Neutral	['https://t.co/bdhhliaasm', 'another', 'example', 'of', '#toryshambles', 'govt', 'this', 'smacks', 'of', 'negligent', 'or', '"pass', 'the', 'buck', 'style"', 'management', '#alevelsresults', '#gcse2020']	positive
507	1.29543E+18	2020-08-17T18:51:38.000Z		49	{'neg': 0.144, 'neu': 0.762, 'pos': 0.094, 'compound': -0.5562}	-0.5562	Negative	['yes!', 'what', 'a', 'stupid', 'shambles', 'this', 'has', 'been.', 'any', 'algorithm', 'adjusting', 'marks', 'on', 'basis', 'of', 'a', 'school�s', 'past', 'performance', 'was', 'bound', 'to', 'create', 'injustice', 'for', 'many', 'individual', 'students', '�a-level', 'and', 'gcse', 'results', 'in', 'england', 'to', 'be', 'based', 'on', 'teacher', 'assessments', 'in', 'u-turn�', 'https://t.co/wft…	negative
508	1.29543E+18	2020-08-17T18:51:38.000Z		49	{'neg': 0.144, 'neu': 0.762, 'pos': 0.094, 'compound': -0.5562}	-0.5562	Negative	['yes!', 'what', 'a', 'stupid', 'shambles', 'this', 'has', 'been.', 'any', 'algorithm', 'adjusting', 'marks', 'on', 'basis', 'of', 'a', 'school�s', 'past', 'performance', 'was', 'bound', 'to', 'create', 'injustice', 'for', 'many', 'individual', 'students', '�a-level', 'and', 'gcse', 'results', 'in', 'england', 'to', 'be', 'based', 'on', 'teacher', 'assessments', 'in', 'u-turn�', 'https://t.co/wft…	negative
509	1.29543E+18	2020-08-17T18:51:03.000Z		34	{'neg': 0.151, 'neu': 0.782, 'pos': 0.067, 'compound': -0.4767}	-0.4767	Negative	['no,', 'they�re', 'blaming', 'ofqual', 'even', 'though', 'gavin', 'williamson', 'has', 'actually', 'said', 'that', 'he', 'didn�t', 'bother', 'checking', 'whether', 'the', 'algorithm', 'was', 'fit', 'for', 'purpose', 'until', 'the', 'weekend,', 'which', 'occurred', 'after', 'a', 'level', 'results.']	trust
510	1.29543E+18	2020-08-17T18:50:17.000Z		33	{'neg': 0.201, 'neu': 0.799, 'pos': 0.0, 'compound': -0.7783}	-0.7783	Negative	['baby', "boy's", 'only', 'angry', 'he', "wasn't", 'receiving', 'his', 'a', 'levels', 'this', 'year.', 'he', "could've", 'got', 'all', 'a*s', 'without', 'even', 'having', 'to', 'work', 'for', 'it', 'with', 'that', 'whack', 'ass', 'algorithm']	negative
511	1.29543E+18	2020-08-17T18:50:10.000Z		49	{'neg': 0.092, 'neu': 0.857, 'pos': 0.051, 'compound': -0.4137}	-0.4137	Negative	['three', 'stories...', '??', 'a-levels:', 'teacher', 'grades', 'to', 'be', 'used', 'as', 'algorithm', 'ditched', 'https://t.co/s7sboythgy', '??', '#covid19:', 'croatia,', 'greece', '&amp;', 'turkey', 'could', 'join', 'uk', 'quarantine', 'list', 'https://t.co/t76ng7wjpq', '??', 'n', 'koreans', "'forced", 'to', 'give', 'up', 'pet', 'dogs', 'for', 'restaurant', "meat'", 'https://t.co/q8wyqrxutd', '…	positive
512	1.29543E+18	2020-08-17T18:49:51.000Z		47	{'neg': 0.043, 'neu': 0.777, 'pos': 0.18, 'compound': 0.8105}	0.8105	Positive	['if', 'those', 'responsible', 'at', 'ofqual', 'for', 'implementation', 'of', 'algorithm', 'go', 'he', 'goes', 'but', 'i', 'don�t', 'see', 'how', 'gavin', 'williamson', 'resigning', 'changes', 'anything', 'appart', 'from', 'making', 'opposition', 'supporters', 'feel', 'better.', 'if', 'i', 'was', 'a', 'business', 'i', 'wouldn�t', 'hire', 'anyone', 'on', 'the', 'basis', 'of', 'this', 'years', 'res…	trust
513	1.29543E+18	2020-08-17T18:49:11.000Z		39	{'neg': 0.222, 'neu': 0.715, 'pos': 0.063, 'compound': -0.747}	-0.747	Negative	['infected?', 'surely', 'you', 'meant', 'affected?', 'at', 'least', 'you', 'said', 'about', 'the', 'algorithm', 'was', 'to', 'blame', 'and', 'not', 'the', 'government.', 'what', 'a', 'revelation.', 'and', 'the', 'three', 'interviewees,', 'saying', 'and', 'the', 'algorithm', 'to', 'blame.', 'don�t', 'think', 'you', 'thais', 'answers', 'either!']	negative
514	1.29543E+18	2020-08-17T18:48:19.000Z		47	{'neg': 0.0, 'neu': 0.894, 'pos': 0.106, 'compound': 0.6271}	0.6271	Positive	['if', 'you', 'were', 'an', 'ofqual', 'statistician,', "wouldn't", 'you', 'have', 'run', 'the', 'algorithm', 'and', 'looked', 'at', 'how', 'the', 'grades', 'compared', 'to', 'the', 'teacher', 'grades.', 'if', 'you', 'did', 'that,', 'and', "didn't", 'spot', 'a', 'problem,', 'are', 'you', 'fit', 'to', 'be', 'a', 'government', 'statistician?', 'can', 'you', 'even', 'add', 'up?']	fear
515	1.29543E+18	2020-08-17T18:48:07.000Z		18	{'neg': 0.257, 'neu': 0.522, 'pos': 0.221, 'compound': 0.0258}	0.0258	Neutral	['im', 'pretty', 'sure', 'if', 'this', 'a', 'level', 'algorithm', 'accidentally', 'marked', 'everyone', 'way', 'up', 'no', 'one', 'would', 'be', 'complaining']	positive
516	1.29543E+18	2020-08-17T18:47:54.000Z		14	{'neg': 0.0, 'neu': 1.0, 'pos': 0.0, 'compound': 0.0}	0	Neutral	['a-levels', 'and', 'gcses:', 'how', 'did', 'the', 'exam', 'algorithm�work?', 'https://t.co/1flfjtxfrc']	No emotion
517	1.29543E+18	2020-08-17T18:47:54.000Z		14	{'neg': 0.0, 'neu': 1.0, 'pos': 0.0, 'compound': 0.0}	0	Neutral	['a-levels', 'and', 'gcses:', 'how', 'did', 'the', 'exam', 'algorithm�work?', 'https://t.co/1flfjtxfrc']	No emotion
518	1.29543E+18	2020-08-17T18:47:42.000Z		49	{'neg': 0.111, 'neu': 0.889, 'pos': 0.0, 'compound': -0.5423}	-0.5423	Negative	['no', 'tom.', 'we', 'should', 'give', 'them', 'the', 'results', 'they', 'deserve,', 'not', 'the', 'results', 'some', 'dodgy', 'algorithm', 'decided', 'they', 'should', 'get.', 'also,', 'a', 'levels', 'are', 'a', 'way', 'into', 'university,', 'nothing', 'else,', 'so', 'it�s', 'now', 'up', 'to', 'the', 'students', 'to', 'work', 'hard', 'and', 'show', 'they�re', 'deserving', 'of', 'their', 'place.']	trust
519	1.29543E+18	2020-08-17T18:47:03.000Z		34	{'neg': 0.297, 'neu': 0.603, 'pos': 0.1, 'compound': -0.8333}	-0.8333	Negative	['tries', 'to', 'shift', 'the', 'blame', 'onto', 'for', 'algorithm', 'failure', 'just', 'like', 'blames', 'for', 'statistical', 'reporting', 'mistakes.', 'neither', 'could', 'be', 'bothered', 'to', 'do', 'their', 'jobs', 'properly', 'and', 'ask', 'the', 'right', 'questions.', '#boneidle', 'is', 'to', 'blame.']	negative
520	1.29543E+18	2020-08-17T18:46:59.000Z		11	{'neg': 0.0, 'neu': 1.0, 'pos': 0.0, 'compound': 0.0}	0	Neutral	['maybe', 'we', 'need', 'an', 'algorithm', 'to', 'weed', 'out', 'inept', 'ceos', 'etc.']	anger
521	1.29543E+18	2020-08-17T18:46:46.000Z		34	{'neg': 0.297, 'neu': 0.603, 'pos': 0.1, 'compound': -0.8333}	-0.8333	Negative	['tries', 'to', 'shift', 'the', 'blame', 'onto', 'for', 'algorithm', 'failure', 'just', 'like', 'blames', 'for', 'statistical', 'reporting', 'mistakes.', 'neither', 'could', 'be', 'bothered', 'to', 'do', 'their', 'jobs', 'properly', 'and', 'ask', 'the', 'right', 'questions.', '#boneidle', 'is', 'to', 'blame.']	negative
522	1.29543E+18	2020-08-17T18:46:40.000Z		21	{'neg': 0.126, 'neu': 0.739, 'pos': 0.135, 'compound': 0.0516}	0.0516	Positive	['i', 'find', 'it', 'frustrating', 'that', 'quite', 'a', 'few', 'people', 'refer', 'to', 'the', "uk's", 'a-levels', 'renormalization', 'algorithm', 'as', '"artificial', 'intelligence']	fear
523	1.29543E+18	2020-08-17T18:46:27.000Z		22	{'neg': 0.23, 'neu': 0.627, 'pos': 0.143, 'compound': -0.5423}	-0.5423	Negative	['well', 'what', 'about', 'the', 'person', 'in', 'charge', 'of', 'ofqual?', 'they', 'created', 'the', 'situation', 'by', 'their', 'incompetence', 'and', 'failure', 'to', 'test', 'their', 'algorithm.']	negative
524	1.29543E+18	2020-08-17T18:45:56.000Z		34	{'neg': 0.297, 'neu': 0.603, 'pos': 0.1, 'compound': -0.8333}	-0.8333	Negative	['tries', 'to', 'shift', 'the', 'blame', 'onto', 'for', 'algorithm', 'failure', 'just', 'like', 'blames', 'for', 'statistical', 'reporting', 'mistakes.', 'neither', 'could', 'be', 'bothered', 'to', 'do', 'their', 'jobs', 'properly', 'and', 'ask', 'the', 'right', 'questions.', '#boneidle', 'is', 'to', 'blame.']	negative
525	1.29543E+18	2020-08-17T18:45:54.000Z		15	{'neg': 0.242, 'neu': 0.758, 'pos': 0.0, 'compound': -0.4939}	-0.4939	Negative	["'punishment", 'by', "statistics':", 'the', 'father', 'who', 'foresaw', 'a-level', 'algorithm', 'flaws', 'https://t.co/xhhidqfkzd']	trust
526	1.29543E+18	2020-08-17T18:45:54.000Z		15	{'neg': 0.242, 'neu': 0.758, 'pos': 0.0, 'compound': -0.4939}	-0.4939	Negative	["'punishment", 'by', "statistics':", 'the', 'father', 'who', 'foresaw', 'a-level', 'algorithm', 'flaws', 'https://t.co/xhhidqfkzd']	trust
527	1.29543E+18	2020-08-17T18:45:38.000Z		17	{'neg': 0.152, 'neu': 0.848, 'pos': 0.0, 'compound': -0.4003}	-0.4003	Negative	['so', 'the', 'education', 'secretary', "wasn't", 'briefed', 'on', 'the', 'algorithm', 'weeks', 'ago?', 'i', 'smell', 'pants', 'on', 'fire!']	fear
528	1.29543E+18	2020-08-17T18:45:37.000Z		45	{'neg': 0.239, 'neu': 0.761, 'pos': 0.0, 'compound': -0.8748}	-0.8748	Negative	['a', 'victory', 'for', 'students', 'who', 'have', 'been', 'put', 'through', 'an', 'incredibly', 'difficult', 'time', 'by', 'an', 'incompetent,', 'classist', 'government.', 'they', 'were', 'pre-warned', 'of', 'the', 'failings', 'of', 'their', 'algorithm', 'and', 'chose', 'not', 'to', 'act', 'until', 'pressured.', 'a-levels', 'and', 'gcses:', 'u-turn', 'https://t.co/y2o1xjwqqb']	fear
529	1.29543E+18	2020-08-17T18:45:06.000Z		14	{'neg': 0.0, 'neu': 1.0, 'pos': 0.0, 'compound': 0.0}	0	Neutral	['a-levels', 'and', 'gcses:', 'how', 'did', 'the', 'exam', 'algorithm', 'work?', 'https://t.co/aahmzeubf2']	No emotion
530	1.29543E+18	2020-08-17T18:44:47.000Z		42	{'neg': 0.044, 'neu': 0.762, 'pos': 0.194, 'compound': 0.8176}	0.8176	Positive	['ofqual', 'should', 'have', 'put', 'a', 'coherent', 'appeals', 'process', 'in', 'place', 'to', 'deal', 'with', 'inevitable', 'individual', 'injustices', '-', 'after', 'they', 'explained', 'the', 'algorithm', 'they', 'were', 'using', 'clearly', 'enough', 'to', 'inspire', 'confidence', 'that', 'they', 'understood', 'it', 'themselves.', 'i', 'suspect', 'they', "haven't", 'got', 'a', 'clue.']	positive
531	1.29543E+18	2020-08-17T18:44:34.000Z		48	{'neg': 0.0, 'neu': 0.935, 'pos': 0.065, 'compound': 0.4019}	0.4019	Positive	['students', 'will', 'now', 'receive', 'the', 'grade', 'awarded', 'by', 'their', 'teacher', 'assessment', 'in', 'their', 'a-level', 'and', 'gcse', 'results', 'if', 'an', 'algorithm', 'applied', 'to', 'their', 'centre-based', 'results', 'has', 'led', 'to', 'their', 'work', 'being', 'downgraded,', 'it', 'has', 'been', 'announced', 'this', 'afternoon.', 'https://t.co/ijewwu6gen', 'https://t.co/fnwka…	trust
532	1.29543E+18	2020-08-17T18:44:22.000Z		34	{'neg': 0.297, 'neu': 0.603, 'pos': 0.1, 'compound': -0.8333}	-0.8333	Negative	['tries', 'to', 'shift', 'the', 'blame', 'onto', 'for', 'algorithm', 'failure', 'just', 'like', 'blames', 'for', 'statistical', 'reporting', 'mistakes.', 'neither', 'could', 'be', 'bothered', 'to', 'do', 'their', 'jobs', 'properly', 'and', 'ask', 'the', 'right', 'questions.', '#boneidle', 'is', 'to', 'blame.']	negative
533	1.29543E+18	2020-08-17T18:43:44.000Z		34	{'neg': 0.297, 'neu': 0.603, 'pos': 0.1, 'compound': -0.8333}	-0.8333	Negative	['tries', 'to', 'shift', 'the', 'blame', 'onto', 'for', 'algorithm', 'failure', 'just', 'like', 'blames', 'for', 'statistical', 'reporting', 'mistakes.', 'neither', 'could', 'be', 'bothered', 'to', 'do', 'their', 'jobs', 'properly', 'and', 'ask', 'the', 'right', 'questions.', '#boneidle', 'is', 'to', 'blame.']	negative
534	1.29543E+18	2020-08-17T18:43:15.000Z		18	{'neg': 0.0, 'neu': 1.0, 'pos': 0.0, 'compound': 0.0}	0	Neutral	['eton', 'college', 'headmaster', 'leads', 'calls', 'for', 'the', 'government', 'to', 'scrap', '�unfair�', 'a-level�algorithm', 'https://t.co/hl8hjqdkfh']	negative
535	1.29543E+18	2020-08-17T18:43:15.000Z		18	{'neg': 0.0, 'neu': 1.0, 'pos': 0.0, 'compound': 0.0}	0	Neutral	['eton', 'college', 'headmaster', 'leads', 'calls', 'for', 'the', 'government', 'to', 'scrap', '�unfair�', 'a-level�algorithm', 'https://t.co/hl8hjqdkfh']	negative
536	1.29543E+18	2020-08-17T18:43:07.000Z		34	{'neg': 0.297, 'neu': 0.603, 'pos': 0.1, 'compound': -0.8333}	-0.8333	Negative	['tries', 'to', 'shift', 'the', 'blame', 'onto', 'for', 'algorithm', 'failure', 'just', 'like', 'blames', 'for', 'statistical', 'reporting', 'mistakes.', 'neither', 'could', 'be', 'bothered', 'to', 'do', 'their', 'jobs', 'properly', 'and', 'ask', 'the', 'right', 'questions.', '#boneidle', 'is', 'to', 'blame.']	negative
537	1.29543E+18	2020-08-17T18:42:19.000Z		28	{'neg': 0.184, 'neu': 0.736, 'pos': 0.08, 'compound': -0.6573}	-0.6573	Negative	['they', 'have', 'apologised', 'to', 'teachers,', 'only', 'because', 'the', 'appeals', 'process', 'adds', 'to', 'their', 'current', 'burden.', 'no', '"sorry"', 'to', 'the', 'children', 'for', 'the', 'unfair', 'algorithm', 'in', 'the', 'first', 'place.']	anger
538	1.29543E+18	2020-08-17T18:42:18.000Z		11	{'neg': 0.0, 'neu': 1.0, 'pos': 0.0, 'compound': 0.0}	0	Neutral	['now', 'that', 'really', 'would', 'be', 'a', 'test', 'of', 'ofqual�s', 'algorithm.']	No emotion
539	1.29543E+18	2020-08-17T18:42:06.000Z		60	{'neg': 0.088, 'neu': 0.864, 'pos': 0.047, 'compound': -0.3662}	-0.3662	Negative	['probably', 'got', 'to', 'actually', 'take', 'the', 'exams', 'and', 'mess', 'them', 'up', 'yourself', 'rather', 'than', 'an', 'algorithm', 'though?', 'i', 'took', 'my', 'a', 'levels', 'in', '`94', 'and', 'i', "wouldn't", 'have', 'got', 'the', 'grades', 'i', 'did', 'if', 'this', 'algorithm', 'had', 'been', 'in', 'place', 'because', 'i', "wasn't", 'rich', 'and', 'i', "didn't", 'go', 'to', 'a', 'go…	trust
540	1.29543E+18	2020-08-17T18:41:49.000Z		50	{'neg': 0.157, 'neu': 0.74, 'pos': 0.103, 'compound': -0.7227}	-0.7227	Negative	["that's", 'all', 'well', 'and', 'good,', 'but', 'be', 'prepared', 'for', 'massive', 'grade', 'inflation,', 'which', 'will', 'get', 'us', 'over', 'this', 'temporary', 'situation,', 'but', 'will', 'do', 'long', 'term', 'harm', 'to', 'the', 'credibility', 'of', 'a-levels', 'and', "gcse's.", 'the', 'algorithm', 'was', 'fundamentally', 'floored', 'and', 'deep', 'unfair,', 'but', 'this', 'is', 'not', …	trust
541	1.29543E+18	2020-08-17T18:41:17.000Z		28	{'neg': 0.168, 'neu': 0.741, 'pos': 0.092, 'compound': -0.2865}	-0.2865	Negative	['why', 'did', 'ofqual', 'do', 'everything', 'they', 'could', 'to', 'ensure', 'the', 'guys', 'from', 'the', 'rss', "didn't", 'help', 'with', 'the', 'algorithm.', '0ffering', 'some', 'ridiculous', 'nda', 'https://t.co/6agcvbksrj']	anger
542	1.29543E+18	2020-08-17T18:41:17.000Z		28	{'neg': 0.168, 'neu': 0.741, 'pos': 0.092, 'compound': -0.2865}	-0.2865	Negative	['why', 'did', 'ofqual', 'do', 'everything', 'they', 'could', 'to', 'ensure', 'the', 'guys', 'from', 'the', 'rss', "didn't", 'help', 'with', 'the', 'algorithm.', '0ffering', 'some', 'ridiculous', 'nda', 'https://t.co/6agcvbksrj']	anger
543	1.29543E+18	2020-08-17T18:40:17.000Z		34	{'neg': 0.297, 'neu': 0.603, 'pos': 0.1, 'compound': -0.8333}	-0.8333	Negative	['tries', 'to', 'shift', 'the', 'blame', 'onto', 'for', 'algorithm', 'failure', 'just', 'like', 'blames', 'for', 'statistical', 'reporting', 'mistakes.', 'neither', 'could', 'be', 'bothered', 'to', 'do', 'their', 'jobs', 'properly', 'and', 'ask', 'the', 'right', 'questions.', '#boneidle', 'is', 'to', 'blame.']	negative
544	1.29543E+18	2020-08-17T18:40:09.000Z		52	{'neg': 0.183, 'neu': 0.758, 'pos': 0.059, 'compound': -0.8541}	-0.8541	Negative	['all', 'well', 'and', 'good', 'doing', 'a', 'u-turn', 'on', 'the', 'a-level', 'results', 'but', 'what', 'about', 'all', 'those', 'poor', 'students', 'who', 'have', 'lost', 'a', 'position', 'at', 'their', '1st', 'choice', 'uni', 'and', 'can', 'no', 'longer', 'get', 'it', 'because', 'the', 'uni', 'has', 'given', 'the', 'space', 'to', 'someone', 'else', 'based', 'on', 'the', 'cretinous', 'gorvenmem…	positive
545	1.29543E+18	2020-08-17T18:40:09.000Z		32	{'neg': 0.08, 'neu': 0.92, 'pos': 0.0, 'compound': -0.4019}	-0.4019	Negative	['the', 'secretary', 'of', 'state', 'for', 'education', 'should', 'have', 'been', 'the', 'first', 'to', 'correct', 'the', 'error', 'days', 'ago,', 'given', 'that', 'the', 'algorithm', 'used', 'across', 'uk', 'was', 'devised', 'by', 'ofqual,', 'on', 'request', 'by', 'williamson.']	negative
546	1.29543E+18	2020-08-17T18:39:33.000Z		42	{'neg': 0.04, 'neu': 0.879, 'pos': 0.08, 'compound': 0.183}	0.183	Positive	['i', 'suppose', 'it', 'is', 'for', 'legal', 'purposes', 'that', 'they', 'are', 'feigning', 'ignorance.', 'but', 'the', 'reasonable', 'man', 'in', 'law,', 'ought', 'to', 'have', 'forseen', 'the', 'outcome.', 'it', "wasn't", 'as', 'if', 'they', 'were', 'not', 'warned', 'by', 'experts', 'in', 'the', 'field.', '#alevelsresults', '#algorithm', '#ofqual', '#toryexamshambles']	trust
547	1.29543E+18	2020-08-17T18:39:19.000Z		33	{'neg': 0.0, 'neu': 0.841, 'pos': 0.159, 'compound': 0.705}	0.705	Positive	['glad', 'the', 'government', 'u', 'turned', 'on', 'a', 'levels,', 'but', 'surely', 'they', 'tested', 'the', 'algorithm', 'and', 'examined', 'the', 'outcomes', 'and', 'nobody', 'baulked', 'at', 'the', 'downgrading', 'of', 'results', 'before', 'deciding', 'to', 'go', 'down', 'that', 'route']	fear
548	1.29543E+18	2020-08-17T18:39:04.000Z		41	{'neg': 0.14, 'neu': 0.86, 'pos': 0.0, 'compound': -0.6369}	-0.6369	Negative	['prime', 'minister', 'is', 'forced', 'into', 'humiliating', 'u-turn', 'as', 'ofqual', 'announces', 'a', 'levels', 'and', 'gcses', 'will', 'now', 'be', 'based', 'on', "teachers'", 'assessments', 'after', 'algorithm', 'shambles,', 'sparking', 'a', 'new', 'scramble', 'for', 'university', 'places', 'via', 'https://t.co/0frotiti89', 'https://t.co/pmywxffk2j']	negative
549	1.29543E+18	2020-08-17T18:39:04.000Z		41	{'neg': 0.14, 'neu': 0.86, 'pos': 0.0, 'compound': -0.6369}	-0.6369	Negative	['prime', 'minister', 'is', 'forced', 'into', 'humiliating', 'u-turn', 'as', 'ofqual', 'announces', 'a', 'levels', 'and', 'gcses', 'will', 'now', 'be', 'based', 'on', "teachers'", 'assessments', 'after', 'algorithm', 'shambles,', 'sparking', 'a', 'new', 'scramble', 'for', 'university', 'places', 'via', 'https://t.co/0frotiti89', 'https://t.co/pmywxffk2j']	negative
550	1.29543E+18	2020-08-17T18:38:43.000Z		42	{'neg': 0.0, 'neu': 1.0, 'pos': 0.0, 'compound': 0.0}	0	Neutral	['i', 'would', 'much', 'rather', 'spend', 'time', 'working', 'out', 'a', 'higher', 'quality', 'method/algorithm', 'for', 'moderating', 'cags,', 'working', 'with', 'expert', 'statisticians,', 'modelling', 'outcomes', 'properly', 'etc.', 'just', 'in', 'case', 'this', 'is', 'needed', 'in', '2021.', 'they', 'have', 'a', 'whole', 'year', 'now', 'to', 'get', 'this', 'right...']	positive
551	1.29543E+18	2020-08-17T18:37:30.000Z		34	{'neg': 0.297, 'neu': 0.603, 'pos': 0.1, 'compound': -0.8333}	-0.8333	Negative	['tries', 'to', 'shift', 'the', 'blame', 'onto', 'for', 'algorithm', 'failure', 'just', 'like', 'blames', 'for', 'statistical', 'reporting', 'mistakes.', 'neither', 'could', 'be', 'bothered', 'to', 'do', 'their', 'jobs', 'properly', 'and', 'ask', 'the', 'right', 'questions.', '#boneidle', 'is', 'to', 'blame.']	negative
552	1.29543E+18	2020-08-17T18:37:00.000Z		31	{'neg': 0.0, 'neu': 1.0, 'pos': 0.0, 'compound': 0.0}	0	Neutral	['can', 'gcse', 'students', 'still', 'get', 'a', 'higher', 'grade', 'than', 'cag', 'if', 'that', 'is', 'what', 'algorithm', 'moderated', 'the', 'grade', 'to?', 'or', 'does', 'this', 'just', 'apply', 'to', 'already', 'published', 'a-levels?', '#ofqual', '#gcse2020']	No emotion
553	1.29543E+18	2020-08-17T18:37:00.000Z		31	{'neg': 0.0, 'neu': 1.0, 'pos': 0.0, 'compound': 0.0}	0	Neutral	['can', 'gcse', 'students', 'still', 'get', 'a', 'higher', 'grade', 'than', 'cag', 'if', 'that', 'is', 'what', 'algorithm', 'moderated', 'the', 'grade', 'to?', 'or', 'does', 'this', 'just', 'apply', 'to', 'already', 'published', 'a-levels?', '#ofqual', '#gcse2020']	No emotion
554	1.29543E+18	2020-08-17T18:36:59.000Z		6	{'neg': 0.0, 'neu': 1.0, 'pos': 0.0, 'compound': 0.0}	0	Neutral	['government', 'upturn', 'over', 'a', 'levels', 'algorithm', '.']	fear
555	1.29543E+18	2020-08-17T18:36:54.000Z		34	{'neg': 0.297, 'neu': 0.603, 'pos': 0.1, 'compound': -0.8333}	-0.8333	Negative	['tries', 'to', 'shift', 'the', 'blame', 'onto', 'for', 'algorithm', 'failure', 'just', 'like', 'blames', 'for', 'statistical', 'reporting', 'mistakes.', 'neither', 'could', 'be', 'bothered', 'to', 'do', 'their', 'jobs', 'properly', 'and', 'ask', 'the', 'right', 'questions.', '#boneidle', 'is', 'to', 'blame.']	negative
556	1.29543E+18	2020-08-17T18:36:40.000Z		41	{'neg': 0.16, 'neu': 0.84, 'pos': 0.0, 'compound': -0.7691}	-0.7691	Negative	['why', 'was', 'money', 'invested', 'into', 'that', 'stupid', 'algorithm', 'in', 'the', 'first', 'place?', 'now', 'its', 'scrapped', 'after', 'these', 'students', 'have', 'lost', 'their', 'places', 'at', 'university??????????', 'twats.', 'bbc', 'news', '-', 'a-level', 'results', 'u-turn', 'is', "'too", "late'", 'for', 'students', 'https://t.co/xshr4ghtqy']	negative
557	1.29543E+18	2020-08-17T18:36:28.000Z		22	{'neg': 0.0, 'neu': 1.0, 'pos': 0.0, 'compound': 0.0}	0	Neutral	["can't", 'wait', 'to', 'find', 'out', 'how', 'much', 'the', 'ditched', 'ofqual', 'algorithm', 'cost', 'us', 'and', "who's", 'mate', 'got', 'paid', 'for', 'it.']	trust
558	1.29543E+18	2020-08-17T18:36:20.000Z		41	{'neg': 0.097, 'neu': 0.745, 'pos': 0.158, 'compound': 0.793}	0.793	Positive	['this', 'is', 'probably', 'an', 'unpopular', 'view,', 'but', 'i', 'feel', 'a', 'little', 'bit', 'sorry', 'for', 'the', 'ofqual', 'folks', 'who', 'worked', 'hard', 'to', 'come', 'up', 'with', 'an', 'algorithm', 'that', 'so', 'perfectly', 'exposes', 'the', 'underlying', 'unfairness', 'of', 'the', 'uk', 'education', 'system', '(and', 'indeed', 'society!)']	negative
559	1.29543E+18	2020-08-17T18:36:04.000Z		34	{'neg': 0.297, 'neu': 0.603, 'pos': 0.1, 'compound': -0.8333}	-0.8333	Negative	['tries', 'to', 'shift', 'the', 'blame', 'onto', 'for', 'algorithm', 'failure', 'just', 'like', 'blames', 'for', 'statistical', 'reporting', 'mistakes.', 'neither', 'could', 'be', 'bothered', 'to', 'do', 'their', 'jobs', 'properly', 'and', 'ask', 'the', 'right', 'questions.', '#boneidle', 'is', 'to', 'blame.']	negative
560	1.29543E+18	2020-08-17T18:34:41.000Z		34	{'neg': 0.297, 'neu': 0.603, 'pos': 0.1, 'compound': -0.8333}	-0.8333	Negative	['tries', 'to', 'shift', 'the', 'blame', 'onto', 'for', 'algorithm', 'failure', 'just', 'like', 'blames', 'for', 'statistical', 'reporting', 'mistakes.', 'neither', 'could', 'be', 'bothered', 'to', 'do', 'their', 'jobs', 'properly', 'and', 'ask', 'the', 'right', 'questions.', '#boneidle', 'is', 'to', 'blame.']	negative
561	1.29543E+18	2020-08-17T18:34:22.000Z		49	{'neg': 0.0, 'neu': 0.736, 'pos': 0.264, 'compound': 0.9334}	0.9334	Positive	['a', 'very', 'welcome', 'u-turn', 'on', 'a-levels', 'but', 'huge', 'questions', 'remain', 'of', 'the', 'pm', 'and', 'govt.', 'why', 'did', 'williamson,', 'despite', 'seeing', 'the', 'mess', 'caused', 'in', 'scotland,', 'only', 'see', 'the', 'algorithm', 'at', 'the', 'weekend?', 'where', 'was', 'his', 'intellectual', 'rigour', 'when', 'it', 'came', 'to', 'the', 'interests', 'of', 'our', 'young', …	positive
562	1.29543E+18	2020-08-17T18:34:06.000Z		34	{'neg': 0.297, 'neu': 0.603, 'pos': 0.1, 'compound': -0.8333}	-0.8333	Negative	['tries', 'to', 'shift', 'the', 'blame', 'onto', 'for', 'algorithm', 'failure', 'just', 'like', 'blames', 'for', 'statistical', 'reporting', 'mistakes.', 'neither', 'could', 'be', 'bothered', 'to', 'do', 'their', 'jobs', 'properly', 'and', 'ask', 'the', 'right', 'questions.', '#boneidle', 'is', 'to', 'blame.']	negative
563	1.29543E+18	2020-08-17T18:33:38.000Z		44	{'neg': 0.0, 'neu': 0.726, 'pos': 0.274, 'compound': 0.9176}	0.9176	Positive	['who�s', 'responsible', 'for', 'false', 'positives?', 'if', 'not', 'those', 'who', 'deployed', 'the', 'algorithm,', 'rest', 'assured', 'you�ll', 'have', 'a', 'lot', 'of', 'it,', 'because', 'interests', 'are', 'not', 'aligned.', 'why', 'would', 'they', 'care?', 'any', 'physical', 'product', 'would', 'be', 'sued', 'to', 'oblivion.', 'why', 'is', 'digital', 'the', 'exception?']	positive
564	1.29543E+18	2020-08-17T18:33:33.000Z		34	{'neg': 0.297, 'neu': 0.603, 'pos': 0.1, 'compound': -0.8333}	-0.8333	Negative	['tries', 'to', 'shift', 'the', 'blame', 'onto', 'for', 'algorithm', 'failure', 'just', 'like', 'blames', 'for', 'statistical', 'reporting', 'mistakes.', 'neither', 'could', 'be', 'bothered', 'to', 'do', 'their', 'jobs', 'properly', 'and', 'ask', 'the', 'right', 'questions.', '#boneidle', 'is', 'to', 'blame.']	negative
565	1.29543E+18	2020-08-17T18:32:50.000Z		35	{'neg': 0.058, 'neu': 0.942, 'pos': 0.0, 'compound': -0.2023}	-0.2023	Negative	['exams', 'u-turn:', 'teacher', 'estimates', 'to', 'be', 'used', 'for', 'gcse', 'and', 'a-level', 'grades', 'as', 'controversial', 'algorithm', 'ditched', '#news', '#office', '#ofqual', '#gavinwilliamson', '#torymps', '#gavin', '#ucas', '#btec', '#ministers', '#wales', '#theeducationpartnerships', '#borisjohnson', '#mrtaylor', 'https://t.co/keuxmuwojh']	anger
566	1.29543E+18	2020-08-17T18:32:50.000Z		35	{'neg': 0.058, 'neu': 0.942, 'pos': 0.0, 'compound': -0.2023}	-0.2023	Negative	['exams', 'u-turn:', 'teacher', 'estimates', 'to', 'be', 'used', 'for', 'gcse', 'and', 'a-level', 'grades', 'as', 'controversial', 'algorithm', 'ditched', '#news', '#office', '#ofqual', '#gavinwilliamson', '#torymps', '#gavin', '#ucas', '#btec', '#ministers', '#wales', '#theeducationpartnerships', '#borisjohnson', '#mrtaylor', 'https://t.co/keuxmuwojh']	anger
567	1.29543E+18	2020-08-17T18:32:39.000Z		20	{'neg': 0.297, 'neu': 0.703, 'pos': 0.0, 'compound': -0.6697}	-0.6697	Negative	['university', 'of', 'surrey', "applicant's", "'utter", "despair'", 'after', 'a-level', 'results', 'algorithm', 'denied', 'her', 'guaranteed', 'place', 'https://t.co/gtevifzeq1']	negative
568	1.29543E+18	2020-08-17T18:32:35.000Z		34	{'neg': 0.297, 'neu': 0.603, 'pos': 0.1, 'compound': -0.8333}	-0.8333	Negative	['tries', 'to', 'shift', 'the', 'blame', 'onto', 'for', 'algorithm', 'failure', 'just', 'like', 'blames', 'for', 'statistical', 'reporting', 'mistakes.', 'neither', 'could', 'be', 'bothered', 'to', 'do', 'their', 'jobs', 'properly', 'and', 'ask', 'the', 'right', 'questions.', '#boneidle', 'is', 'to', 'blame.']	negative
569	1.29543E+18	2020-08-17T18:32:05.000Z		26	{'neg': 0.136, 'neu': 0.702, 'pos': 0.162, 'compound': 0.1531}	0.1531	Positive	['earlier', 'benevolent', "bozo's", 'badly', 'bungled', 'u-turn:', 'a-level', 'decision', 'reversed,', 'algorithm', 'binned', '...', 'a', 'week', 'too', 'late', 'https://t.co/ldiplsrbo9', 'https://t.co/5i18ym1m7i']	negative
570	1.29543E+18	2020-08-17T18:32:03.000Z		39	{'neg': 0.152, 'neu': 0.848, 'pos': 0.0, 'compound': -0.6935}	-0.6935	Negative	['passing', 'the', 'buck!', 'now', "it's", 'he', 'problem.', 'williamson', 'has', 'washed', 'his', 'hands.', 'never', 'expected', 'anything', 'less.', 'what', 'a', 'coward.', 'williamson', 'suggests', 'he', 'didn�t', 'analyse', 'ofqual', 'algorithm', 'until', 'after', 'it', 'was', 'published', 'https://t.co/nq4v3xlwkc', '#schools', 'via']	fear
571	1.29543E+18	2020-08-17T18:31:53.000Z		45	{'neg': 0.0, 'neu': 1.0, 'pos': 0.0, 'compound': 0.0}	0	Neutral	['in', 'case', 'enough', "hasn't", 'been', 'said', 'on', 'this', 'a-level', 'debacle,', 'here', 'are', 'my', 'thoughts', 'on', 'why', 'this', 'happens', 'in', 'a', 'different', 'form', 'every', 'year.', 'the', 'shadow', 'of', 'selection:', 'the', 'algorithm', 'and', 'the', 'game', 'of', 'the', 'english', 'school', 'system', 'https://t.co/2psxz7h2ed', 'via']	fear
572	1.29543E+18	2020-08-17T18:31:51.000Z		21	{'neg': 0.3, 'neu': 0.7, 'pos': 0.0, 'compound': -0.7717}	-0.7717	Negative	['i', 'think', 'this', 'occurred', 'because', 'ofqual', 'refused', 'to', 'give', 'the', 'algorithm', 'to', 'gmnt', 'or', 'unions', 'for', 'fear', 'of', 'it', 'being', 'leaked.']	negative
573	1.29543E+18	2020-08-17T18:31:42.000Z		43	{'neg': 0.202, 'neu': 0.744, 'pos': 0.054, 'compound': -0.7998}	-0.7998	Negative	['the', 'bbc', 'website', 'says', 'that', 'ofqual', 'worked', 'with', 'no', '10', 'devising', 'the', 'algorithm:', 'does', 'that', 'mean', 'boris', 'johnson', 'it', 'just', 'his', 'chief', 'advisor?', 'so', 'do', 'they', 'need', 'to', 'take', 'credit', 'for', 'the', 'disaster', 'rather', 'than', 'poor', 'old', 'mr', 'williamson?', 'https://t.co/7etovr1r9p']	fear
574	1.29543E+18	2020-08-17T18:31:34.000Z		20	{'neg': 0.0, 'neu': 1.0, 'pos': 0.0, 'compound': 0.0}	0	Neutral	['england', 'u-turns', 'on', 'a-levels', 'and', 'gcses', 'as', 'ofqual', 'bins', 'algorithm', 'and', 'uses', 'teacher', 'predictions', 'https://t.co/dlibrqacs1']	trust
575	1.29543E+18	2020-08-17T18:31:34.000Z		20	{'neg': 0.0, 'neu': 1.0, 'pos': 0.0, 'compound': 0.0}	0	Neutral	['england', 'u-turns', 'on', 'a-levels', 'and', 'gcses', 'as', 'ofqual', 'bins', 'algorithm', 'and', 'uses', 'teacher', 'predictions', 'https://t.co/dlibrqacs1']	trust
576	1.29543E+18	2020-08-17T18:31:34.000Z		20	{'neg': 0.0, 'neu': 1.0, 'pos': 0.0, 'compound': 0.0}	0	Neutral	['england', 'u-turns', 'on', 'a-levels', 'and', 'gcses', 'as', 'ofqual', 'bins', 'algorithm', 'and', 'uses', 'teacher', 'predictions', 'https://t.co/dlibrqacs1']	trust
577	1.29543E+18	2020-08-17T18:31:22.000Z		34	{'neg': 0.297, 'neu': 0.603, 'pos': 0.1, 'compound': -0.8333}	-0.8333	Negative	['tries', 'to', 'shift', 'the', 'blame', 'onto', 'for', 'algorithm', 'failure', 'just', 'like', 'blames', 'for', 'statistical', 'reporting', 'mistakes.', 'neither', 'could', 'be', 'bothered', 'to', 'do', 'their', 'jobs', 'properly', 'and', 'ask', 'the', 'right', 'questions.', '#boneidle', 'is', 'to', 'blame.']	negative
578	1.29543E+18	2020-08-17T18:31:12.000Z		27	{'neg': 0.0, 'neu': 0.851, 'pos': 0.149, 'compound': 0.6369}	0.6369	Positive	['one', 'minor', 'quibble', 'ofqual', "didn't", 'devise', 'the', 'algorithm,', "it's", 'one', 'of', 'many', 'in', 'the', 'literature', 'that', 'they', 'evaluated', 'and', 'found', 'to', 'have', 'the', 'best', 'utility.']	positive
579	1.29543E+18	2020-08-17T18:31:00.000Z		44	{'neg': 0.302, 'neu': 0.665, 'pos': 0.032, 'compound': -0.9274}	-0.9274	Negative	['some', 'thoughts', 'as', 'it', 'looks', 'like', 'we', 'go,', 'veering', 'from', 'one', 'mistake', 'to', 'another', 'which', 'could', 'prove', 'just', 'as', 'bad.', 'the', 'a-level', 'algorithm', 'was', 'wrong', 'and', 'unfair', 'to', 'many,', 'but', 'this', 'decision', 'could', 'end', 'up', 'being', 'just', 'as', 'unfair', 'and', 'wrong.', 'a', 'thread...']	negative
580	1.29543E+18	2020-08-17T18:30:56.000Z		36	{'neg': 0.094, 'neu': 0.906, 'pos': 0.0, 'compound': -0.4215}	-0.4215	Negative	['imagine', 'if', 'rishi', 'sunak', 'stated', 'that', 'he', 'hadn�t', 'got', 'proper', 'sight', 'of', 'the', 'inflation', 'rate', 'or', 'the', 'figures', 'on', 'the', 'recession', 'until', 'after', 'they', 'were', 'published', 'publicly.....https://t.co/hgxcvassz5', 'https://t.co/1ytzm6noyo']	fear
581	1.29543E+18	2020-08-17T18:29:56.000Z		44	{'neg': 0.046, 'neu': 0.797, 'pos': 0.157, 'compound': 0.6114}	0.6114	Positive	['??what', 'good', 'has', 'been', 'come', 'see', 'the', "quango's", 'u-turn', "life's", 'not', 'an', 'algorithm', 'come', 'to', 'your', 'farcical', 'show', 'yes,', '#covid', 'screwed', 'our', 'lives', 'but', 'you�ve', 'had', 'months', 'to', 'get', 'it', 'right', 'life', 'is', 'not', 'an', 'algorithm', 'stop', 'this', 'farcical', 'show??']	trust
582	1.29543E+18	2020-08-17T18:29:49.000Z		11	{'neg': 0.0, 'neu': 1.0, 'pos': 0.0, 'compound': 0.0}	0	Neutral	['nope.', 'cag,', 'rank', '(both', 'from', 'schools)', 'then', 'ofqual', 'algorithm', 'to', 'moderate.']	positive
583	1.29543E+18	2020-08-17T18:29:46.000Z		23	{'neg': 0.101, 'neu': 0.899, 'pos': 0.0, 'compound': -0.2023}	-0.2023	Negative	['.', 'penned', 'a', 'privacy', 'perspectives', 'post', 'on', 'the', "u.k.'s", 'controversial', 'a-level', 'algorithm', 'and', "#gdpr's", 'article', '22', 'https://t.co/bkb4xx4rdg']	anger
584	1.29543E+18	2020-08-17T18:29:39.000Z		52	{'neg': 0.139, 'neu': 0.84, 'pos': 0.021, 'compound': -0.755}	-0.755	Negative	['i', 'don�t', 'want', 'to', 'disillusion', 'you', 'but', 'frank', 'spencer', 'was', 'a', 'character', 'not', 'a', 'real', 'person', 'but', 'if', 'he', 'had', 'been', 'a', 'real', 'person', 'i', 'doubt', 'he', 'would', 'even', 'know', 'what', 'ofqual', 'was', 'let', 'alone', 'an', 'algorithm', 'and', 'the', 'majority', 'of', 'mp�s', 'we', 'select', 'wouldn�t', 'understand', 'stand', 'an', 'algori…	trust
585	1.29543E+18	2020-08-17T18:29:28.000Z		52	{'neg': 0.094, 'neu': 0.74, 'pos': 0.166, 'compound': 0.6705}	0.6705	Positive	['i', 'don�t', 'think', 'you', 'can', 'blame', 'him', 'for', 'the', 'algorithm', 'that', 'ofqual', 'produced', 'but', 'surely', 'they', 'could', 'see', 'that', 'it', 'was', 'flawed', 'well', 'before', 'launching', 'results,', 'surely', 'he', 'asked', 'to', 'see', 'the', 'results', '&amp;', 'they', 'actually', 'did', 'a', 'bit', 'of', 'planning', 'about', '�ok', 'guys', 'how', 'is', 'this', 'going…	positive
586	1.29543E+18	2020-08-17T18:28:45.000Z		43	{'neg': 0.05, 'neu': 0.802, 'pos': 0.148, 'compound': 0.7081}	0.7081	Positive	['which', 'one?', 'there', 'were', 'as', 'many', 'as', '7,', 'apparently...', 'but', 'a', '�standardisation�', 'algorithm', 'that', 'can', 'be', 'seen', 'to', 'be', 'favouring', 'kids', 'from', 'privileged', 'backgrounds', 'with', 'expensive', 'educations,', 'coupled', 'with', 'ofqual�s', 'insistence', 'on', 'ndas', '-', 'stinks,', 'frankly!', 'williamson', 'should', 'go,', 'call', 'it', 'dom', '…	anger
587	1.29543E+18	2020-08-17T18:28:02.000Z		40	{'neg': 0.06, 'neu': 0.895, 'pos': 0.045, 'compound': -0.168}	-0.168	Negative	['i', 'have', 'an', 'idea', 'for', 'a', 'article.', 'it�s', 'basically', '800', 'words', 'on', 'why', 'the', 'a', 'level', 'algorithm', 'was', 'basically', 'right', 'with', 'a', 'headline', 'about', 'how', 'the', 'govts', 'u', 'turn', 'will', 'allow', 'thick', 'kids', 'to', 'undermine', 'our', 'world', 'class', 'universities.....', '??']	anger
588	1.29543E+18	2020-08-17T18:27:28.000Z		25	{'neg': 0.0, 'neu': 1.0, 'pos': 0.0, 'compound': 0.0}	0	Neutral	['pe', 'news', '-', 'a-levels', 'and', 'gcses:', 'how', 'did', 'the', 'exam', 'algorithm', 'work?', '�', 'lockdown', 'news:', 'a-levels', 'and', 'gcses:', 'how', 'did', 'the�', 'https://t.co/vqnnum3gkj']	No emotion
589	1.29543E+18	2020-08-17T18:27:28.000Z		25	{'neg': 0.0, 'neu': 1.0, 'pos': 0.0, 'compound': 0.0}	0	Neutral	['pe', 'news', '-', 'a-levels', 'and', 'gcses:', 'how', 'did', 'the', 'exam', 'algorithm', 'work?', '�', 'lockdown', 'news:', 'a-levels', 'and', 'gcses:', 'how', 'did', 'the�', 'https://t.co/vqnnum3gkj']	No emotion
590	1.29543E+18	2020-08-17T18:27:23.000Z		49	{'neg': 0.115, 'neu': 0.855, 'pos': 0.03, 'compound': -0.6121}	-0.6121	Negative	['gavin', 'richardson', 'should', 'resign.', 'instead', 'of', 'being', 'his', 'own', 'man,', 'he', 'did', 'as', 'he', 'was', 'told', 'using', 'dom�s', 'algorithm', 'to', 'score', 'a-level', 'grades', 'only', 'for', 'it', 'to', 'spectacularly', 'backfire.', 'he', 'hasn�t', 'even', 'apologised.', 'he', 'is', 'without', 'honour', 'and', 'credibility', 'and', 'should', 'go.', 'https://t.co/9z1pb83wri…	positive
591	1.29543E+18	2020-08-17T18:26:35.000Z		52	{'neg': 0.131, 'neu': 0.672, 'pos': 0.198, 'compound': 0.6694}	0.6694	Positive	['i', 'assume', 'that', 'the', 'schools', 'will', 'provide', 'the', 'cag', 'and', 'the', 'algorithm', 'grade', 'as', 'they', 'did', 'for', 'the', 'a', 'levels', '-', 'the', 'algorithm', 'was', 'clearly', 'crap', 'but', 'it�s', 'a', 'great', 'shame', 'that', 'there', 'is', 'no', 'external', 'moderation', 'for', 'the', 'grades', 'at', 'all', 'now.', 'some', 'children', 'in', 'certain', 'schools', '…	negative
592	1.29543E+18	2020-08-17T18:26:33.000Z		32	{'neg': 0.089, 'neu': 0.714, 'pos': 0.197, 'compound': 0.4215}	0.4215	Positive	['willliamson', 'advised', 'by', 'teachers', 'unions', 'and', '#ofqual', 'who', 'both', 'created', 'solution', 're.', 'downgrading', '&amp;', 'algorithm.', 'their', 'statement', 'on', 'link.', 'once', 'again', 'you', 'have', 'it', 'all', 'wrong,', 'oh', 'dear.', 'https://t.co/w0pdboqogy']	positive
593	1.29543E+18	2020-08-17T18:26:03.000Z		20	{'neg': 0.0, 'neu': 1.0, 'pos': 0.0, 'compound': 0.0}	0	Neutral	['#?????', '????:2020-08-18', '03:26:03', 'a-levels', 'and', 'gcses:', 'how', 'did', 'the', 'exam', 'algorithm', 'work?', 'https://t.co/8h9pamfnvy', '#????']	No emotion
594	1.29543E+18	2020-08-17T18:25:43.000Z		50	{'neg': 0.187, 'neu': 0.628, 'pos': 0.185, 'compound': 0.2287}	0.2287	Positive	['government', 'messed', 'up', 'badly', 'using', 'an', 'algorithm', 'for', 'a', 'levels', 'no', 'doubt,', 'so', 'now', 'get', 'your', 'predicted', 'grades,', 'unless', 'the', 'terrible', 'algorithm', 'gave', 'you', 'a', 'better', 'grade,', 'then', 'you', 'get', 'that.', 'literally', 'the', 'best', 'of', 'both', 'worlds', 'all', 'without', 'having', 'to', 'sit', 'a', 'final', 'exam.', 'you', 'luck…	negative
595	1.29543E+18	2020-08-17T18:23:08.000Z		45	{'neg': 0.149, 'neu': 0.705, 'pos': 0.147, 'compound': 0.2251}	0.2251	Positive	['which', 'the', 'teachers', 'unions', 'were', 'perfectly', 'happy', 'with,', 'at', 'the', 'time', 'they', 'could', 'have', 'done', 'something', 'about', 'it', 'if', 'they', 'thought', 'it', 'so', 'poor.', 'the', 'govt', '+boris', 'johnson', '+', "didn't", 'actually', 'sit-down+', 'create', 'the"shitty"', 'algorithm,', 'ofqual', 'did.', 'where', 'are', 'the', 'screams', 'about', 'them?']	anticipation
596	1.29543E+18	2020-08-17T18:22:41.000Z		34	{'neg': 0.0, 'neu': 1.0, 'pos': 0.0, 'compound': 0.0}	0	Neutral	['gavin', 'williamson', 'told', 'a', 'press', 'conference', 'he', 'decided', 'to', 'make', 'a', 'u-turn', 'on', 'a-levels', 'after', 'he', 'saw', 'details', 'of', 'the', 'algorithm', 'from', 'for', 'the', 'first', 'time', '*this', 'weekend*', 'https://t.co/5e6f10susz']	anticipation
597	1.29543E+18	2020-08-17T18:22:41.000Z		34	{'neg': 0.0, 'neu': 1.0, 'pos': 0.0, 'compound': 0.0}	0	Neutral	['gavin', 'williamson', 'told', 'a', 'press', 'conference', 'he', 'decided', 'to', 'make', 'a', 'u-turn', 'on', 'a-levels', 'after', 'he', 'saw', 'details', 'of', 'the', 'algorithm', 'from', 'for', 'the', 'first', 'time', '*this', 'weekend*', 'https://t.co/5e6f10susz']	anticipation
598	1.29543E+18	2020-08-17T18:22:36.000Z		26	{'neg': 0.0, 'neu': 1.0, 'pos': 0.0, 'compound': 0.0}	0	Neutral	['we', 'need', 'to', 'know', 'who', 'provided', 'the', 'rogue', 'algorithm.i', 'have', '3', 'questions.', '1.who', 'infiltrated', 'ofqual?', '2.', 'how', 'much', 'were', 'they', 'paid', 'for', 'their', 'algorithm?']	negative
599	1.29543E+18	2020-08-17T18:22:23.000Z		23	{'neg': 0.096, 'neu': 0.904, 'pos': 0.0, 'compound': -0.2023}	-0.2023	Negative	['exams', 'u-turn:', 'teacher', 'estimates', 'to', 'be', 'used', 'for', 'gcse', 'and', 'a-level', 'grades', 'as', 'controversial', 'algorithm', 'ditched', 'https://t.co/bba8yrpavz', '#smartnews']	anger
600	1.29543E+18	2020-08-17T18:22:20.000Z		48	{'neg': 0.049, 'neu': 0.905, 'pos': 0.046, 'compound': -0.0258}	-0.0258	Neutral	['have', 'they', 'heck.', "they've", 'shown', "they're", 'unfit', 'for', 'purpose', '&amp;', 'should', 'be', 'closed', 'down.', 'they', 'managed', 'to', 'construct', 'a', 'system', 'that', "didn't", 'work,', 'with', 'an', "'algorithm'", 'they', "didn't", 'understand,', 'with', 'foreseeable', 'consequences', '&amp;', 'no', 'appeals', 'process', '&amp;', 'possibly', 'create', 'this', "gov's", 'erm'…	positive
601	1.29543E+18	2020-08-17T18:21:16.000Z		37	{'neg': 0.129, 'neu': 0.801, 'pos': 0.07, 'compound': -0.34}	-0.34	Negative	['surely', 'if', 'the', 'algorithm', 'is', 'flawed', 'then', 'no', 'results', 'based', 'on', 'it', 'should', 'stand.', 'all', 'results', 'should', 'be', 'the', 'cag', 'ones.', 'btec,', 'level', '3,', 'as,', 'a', 'level,', 'gcse', 'and', 'any', 'other', 'qualification', "it's", 'been', 'used', 'on.']	trust
602	1.29543E+18	2020-08-17T18:20:33.000Z		44	{'neg': 0.181, 'neu': 0.679, 'pos': 0.14, 'compound': -0.2936}	-0.2936	Negative	['i�ve', 'just', 'heard', 'on', 'about', 'a', 'student', 'whose', 'predicted', 'grade', 'for', 'art', 'a', 'level', 'was', 'a', 'b,', 'but', 'who,', 'thanks', 'to', 'dodgy', 'algorithm,', 'was', 'awarded', 'a', 'u.', 'it�s', 'absolutely', 'outrageous.', 'there', 'should', 'be', 'resignations', 'over', 'this.', 'of', 'course,', 'there', 'won�t', 'be.']	surprise
603	1.29543E+18	2020-08-17T18:20:20.000Z		51	{'neg': 0.0, 'neu': 0.954, 'pos': 0.046, 'compound': 0.3612}	0.3612	Positive	['this', 'is', 'a', 'key', 'point', 'thank', 'you', '-', 'the', 'predictions', 'were', 'made', 'by', 'teachers', 'the', 'algorithm', 'by', 'ofqual-', 'what', 'is', 'still', 'staggering', 'is', 'it', 'was', 'all', 'predictable', 'and', 'had', 'teachers', '/', 'govt', 'said', 'exams', 'must', 'be', 'sat', '2m', 'apart', 'none', 'of', 'this', 'would', 'have', 'happened', 'and', 'govt', 'should', 'ha…	negative
604	1.29543E+18	2020-08-17T18:19:31.000Z		34	{'neg': 0.0, 'neu': 1.0, 'pos': 0.0, 'compound': 0.0}	0	Neutral	['you', 'would', 'not', 'believe', 'this', 'if', 'you', 'tried', 'dominic', 'cummings', 'mates', 'were', 'paid', 'to', 'do', 'the', 'algorithm', 'for', 'the', 'a', 'levels', 'in', 'the', 'uk', 'the', 'same', 'company', 'that', 'done', 'the', 'track', 'and', 'trace', 'app']	anticipation
605	1.29542E+18	2020-08-17T18:19:21.000Z		50	{'neg': 0.061, 'neu': 0.906, 'pos': 0.033, 'compound': -0.3612}	-0.3612	Negative	['each', 'country', 'of', 'the', 'uk', 'are', 'all', 'on', 'the', 'same', 'page', 'now,', 'i', 'see.', 'the', 'government', 'seem', 'keen', 'as', 'ever', 'to', 'deflect,', 'pointing', 'the', 'finger', 'at', 'ofqual,', 'but', 'in', 'amongst', 'all', 'the', 'coverage', 'the', 'biggest', 'unanswered', 'question', 'feels', 'to', 'me', 'to', 'be', 'where', 'the', 'algorithm', 'came', 'from.', 'it', 'w…	fear
606	1.29542E+18	2020-08-17T18:19:21.000Z		28	{'neg': 0.096, 'neu': 0.826, 'pos': 0.078, 'compound': -0.1027}	-0.1027	Negative	['top', 'story:', 'a-level', 'results:', 'no', '10', 'hints', 'algorithm', 'set', 'to', 'be', 'ditched', 'in', 'england', 'education', 'the', 'guardian', 'https://t.co/iyj9dnigcy,', 'see', 'more', 'https://t.co/mdprhq6kvh']	trust
607	1.29542E+18	2020-08-17T18:19:17.000Z		42	{'neg': 0.134, 'neu': 0.731, 'pos': 0.134, 'compound': 0.0}	0	Neutral	['whilst', "ofqual's", 'algorithm', 'succeeded', 'brilliantly', 'at', 'suppressing', 'grade', 'inflation', 'in', 'the', 'state', 'school', 'sector', 'it', 'failed', 'dismally', 'to', 'restrain', 'grade', 'inflation', 'in', 'the', 'private', 'schools.', 'indeed,', 'the', 'algorithm', 'stoked', 'grade', 'inflation', 'in', 'the', 'pvt', 'school', 'sector.', 'presumably', 'the', 'govt', 'were', 'livi…	negative
608	1.29542E+18	2020-08-17T18:18:32.000Z		31	{'neg': 0.0, 'neu': 0.952, 'pos': 0.048, 'compound': 0.0772}	0.0772	Positive	['all', 'i', 'want', 'to', 'know.', 'the', 'private', 'company', 'that', 'designed/built', 'the', 'a', 'level', 'algorithm', 'how', 'much', 'did', 'they', 'get', 'paid.', 'do', 'we', 'get', 'our', 'money', 'back.', 'https://t.co/uyi19qzijz']	trust
609	1.29542E+18	2020-08-17T18:18:20.000Z		17	{'neg': 0.33, 'neu': 0.67, 'pos': 0.0, 'compound': -0.784}	-0.784	Negative	['#bbcr4today', '#channel4news', '#tonightvmtv', '#skynews', 'isle', 'of', 'wight', 'covid', 'algorithm-', 'fiasco', 'a-levels', 'algorithm-', 'fiasco', 'stewpid', 'or', 'wot!']	negative
610	1.29542E+18	2020-08-17T18:18:05.000Z		37	{'neg': 0.129, 'neu': 0.801, 'pos': 0.07, 'compound': -0.34}	-0.34	Negative	['surely', 'if', 'the', 'algorithm', 'is', 'flawed', 'then', 'no', 'results', 'based', 'on', 'it', 'should', 'stand.', 'all', 'results', 'should', 'be', 'the', 'cag', 'ones.', 'btec,', 'level', '3,', 'as,', 'a', 'level,', 'gcse', 'and', 'any', 'other', 'qualification', "it's", 'been', 'used', 'on.']	trust
611	1.29542E+18	2020-08-17T18:17:04.000Z		40	{'neg': 0.127, 'neu': 0.827, 'pos': 0.047, 'compound': -0.4767}	-0.4767	Negative	['algorithm:', '�in', 'mathematics', 'and', 'computer', 'science,', 'an', 'algorithm', 'is', 'a', 'finite', 'sequence', 'of', 'well-defined,', 'computer-implementable', 'instructions,', 'typically', 'to', 'solve', 'a', 'class', 'of', 'problems', 'or', 'to', 'perform', 'a', 'computation�', 'https://t.co/osdd1noym4', 'suspect', 'ofqual', 'used', 'a', 'big', 'spreadsheet']	fear
612	1.29542E+18	2020-08-17T18:16:04.000Z		14	{'neg': 0.0, 'neu': 1.0, 'pos': 0.0, 'compound': 0.0}	0	Neutral	['a-levels', 'and', 'gcses:', 'how', 'did', 'the', 'exam', 'algorithm', 'work?', 'https://t.co/7exsq9ueav']	No emotion
613	1.29542E+18	2020-08-17T18:15:57.000Z		22	{'neg': 0.0, 'neu': 1.0, 'pos': 0.0, 'compound': 0.0}	0	Neutral	['#a-levels', 'and', 'gcses:', 'how', 'did', 'the', 'exam', 'algorithm', 'work?', 'is', 'now', 'trending', 'on', 'https://t.co/vhfjhlg9nc', 'https://t.co/vhfjhlg9nc']	No emotion
614	1.29542E+18	2020-08-17T18:15:44.000Z		43	{'neg': 0.183, 'neu': 0.782, 'pos': 0.035, 'compound': -0.802}	-0.802	Negative	['so', 'the', 'govt', 'must', 'be', 'particularly', 'angry', 'with', "ofqual's", 'complete', 'failure', 'to', 'suppress', 'grade', 'inflation', 'in', 'the', 'private', 'sector?', 'their', 'algorithm', 'worked', 'very', 'well', 'at', 'containing', 'grade', 'inflation', 'in', 'the', 'state', 'sector', 'but', 'failed', 'spectacularly', 'to', 'restrain', 'it', 'in', 'the', 'pvt', 'schools.']	negative
615	1.29542E+18	2020-08-17T18:15:36.000Z		39	{'neg': 0.255, 'neu': 0.571, 'pos': 0.174, 'compound': -0.5283}	-0.5283	Negative	['no', 'he', 'shouldn�t', 'resign', 'but', 'those', 'in', 'charge', 'at', 'ofqual', 'who', 'were', 'responsible', 'for', 'the', 'algorithm', 'should', 'be', 'dismissed', 'but', 'if', 'education', 'secretary', 'gavin', 'williamson', 'is', 'forced', 'to', 'resign', 'then', 'definitely', 'those', 'responsible', 'at', 'ofqual', 'should', 'also', 'resign', '??']	fear
616	1.29542E+18	2020-08-17T18:15:19.000Z		22	{'neg': 0.117, 'neu': 0.682, 'pos': 0.201, 'compound': 0.296}	0.296	Positive	['i', 'don�t', 'agree,', 'all', 'people', 'from', 'all', 'backgrounds', 'could', 'see', 'this', 'was', 'wrong,', 'however', 'ofqual', 'and', 'unions', 'all', 'approved', 'the', 'algorithm.']	positive
617	1.29542E+18	2020-08-17T18:15:03.000Z		24	{'neg': 0.087, 'neu': 0.913, 'pos': 0.0, 'compound': -0.2023}	-0.2023	Negative	['exams', 'u-turn:', 'teacher', 'estimates', 'to', 'be', 'used', 'for', 'gcse', 'and', 'a-level', 'grades', 'as', 'controversial', 'algorithm', 'ditched', '-', 'sky', 'news', 'https://t.co/pbuefstmft']	positive
618	1.29542E+18	2020-08-17T18:14:13.000Z		46	{'neg': 0.111, 'neu': 0.852, 'pos': 0.037, 'compound': -0.594}	-0.594	Negative	['i', 'was', 'under', 'the', 'impression', 'that', 'all', 'the', 'home', 'nations', 'adopted', 'the', 'algorithm.', 'this', 'was', 'flagged', 'by', 'scotland,', 'should', 'have', 'investigated', 'before', 'the', 'a', 'levels', 'were', 'published', 'and', 'given', 'to', 'the', 'students.', 'as', 'a', 'result,', 'many', 'have', 'lost', 'university', 'places', 'at', 'their', 'preferred', 'choice.', …	positive
619	1.29542E+18	2020-08-17T18:13:38.000Z		47	{'neg': 0.123, 'neu': 0.762, 'pos': 0.115, 'compound': 0.1494}	0.1494	Positive	['a-level', 'results', 'u-turn', 'is', "'too", "late'", 'for', 'students.', 'not', 'just', 'in', 'time', 'for', 'too', 'many', 'boris', 'johnson�s', 'government', 'has', 'messed', 'up', 'life', 'for', 'students', 'with', 'the', 'algorithm', 'that', 'favours', 'private', 'schools', 'dumping', 'down', 'on', 'less', 'financially', 'privileged', 'hard', 'working', 'students.', 'https://t.co/igejyh1si…	positive
620	1.29542E+18	2020-08-17T18:13:26.000Z		48	{'neg': 0.154, 'neu': 0.799, 'pos': 0.047, 'compound': -0.6369}	-0.6369	Negative	['tory', "gov't", '&amp;', '#ofqual', 'are', 'not', 'making', 'sense:', 'a).', 'they', 'knew', 'several', 'weeks', 'ago', 'the', 'algorithm', 'was', 'mal-functioning', '2downgrade,', 'yet', 'took', 'no', 'action', 'until', 'huge', 'protests.', 'b).', 'obvious', 'that', 'downgrading', 'would', 'cause', 'distress,', 'without', 'having', 'to', 'wait', 'to', 'see', 'if', 'it', 'would.', 'https://t.co…	positive
621	1.29542E+18	2020-08-17T18:13:09.000Z		28	{'neg': 0.0, 'neu': 0.772, 'pos': 0.228, 'compound': 0.7497}	0.7497	Positive	['not', 'as', 'humiliating', 'as', 'you', 'think.', 'ofqual', 'is', 'independent', 'of', 'government', 'and', 'the', 'algorithm', 'was', 'approved', 'by', 'unions,', 'teachers', 'and', 'the', 'labour', 'party.', 'wriggle', 'out', 'of', 'that', 'numpty.']	negative
622	1.29542E+18	2020-08-17T18:12:40.000Z		23	{'neg': 0.0, 'neu': 0.742, 'pos': 0.258, 'compound': 0.7882}	0.7882	Positive	['sooooo', 'happy', 'with', 'the', 'scrap', 'of', 'the', 'a-level', 'algorithm', '????', 'i�m', 'sure', 'all', 'the', 'students', 'and', 'their', 'families', 'are', 'over', 'the', 'moon??']	trust
623	1.29542E+18	2020-08-17T18:12:31.000Z		54	{'neg': 0.273, 'neu': 0.681, 'pos': 0.045, 'compound': -0.933}	-0.933	Negative	['v', 'glad', 'that', 'a-level', '&amp;', 'gcse', 'students', 'will', 'not', 'now', 'be', 'downgraded', 'by', 'an', 'unfair', 'algorithm.', 'still', 'fuming', 'though', 'that', 'so', 'much', 'upset,', 'anxiety', '&amp;', 'distress', 'has', 'been', 'caused', 'to', 'so', 'many', 'young', 'people', 'at', 'an', 'already', 'awful', 'time.', 'not', 'to', 'mention', "what's", 'now', 'going', 'to', 'rain…	anger
624	1.29542E+18	2020-08-17T18:12:13.000Z		46	{'neg': 0.098, 'neu': 0.902, 'pos': 0.0, 'compound': -0.5859}	-0.5859	Negative	['why', 'has', 'it', 'taken', 'until', 'now', 'to', '�realise�', 'that', 'this', 'is', 'the', 'right', 'thing', 'to', 'do?', 'why', 'are', 'you', 'trying', 'to', 'shift', 'the', 'blame', 'for', 'this', 'utter', 'shambles', 'on', 'to', 'ofqual', '(despite', 'instructing', 'them', 'to', 'design', 'the', 'algorithm', 'in', 'the', 'first', 'place)', 'time', 'to', 'resign', '#resignwilliamson']	negative
625	1.29542E+18	2020-08-17T18:11:58.000Z		39	{'neg': 0.077, 'neu': 0.71, 'pos': 0.213, 'compound': 0.7579}	0.7579	Positive	['i', 'imagine', 'ofqual', "would've", 'outlined', 'how', 'algorithm', 'was', 'needed', 'to', 'achieve', 'various', 'outcomes', 'but', 'politicians', 'accepted', 'it', 'without', 'enough', 'interrogation.', 'just', 'like', 'when', 'hospital', 'patients', 'were', 'moved', 'into', 'care', 'homes', 'without', 'covid', 'testing.', 'same', 'weakness', 'running', 'through', 'hmg.']	fear
626	1.29542E+18	2020-08-17T18:11:52.000Z		30	{'neg': 0.24, 'neu': 0.677, 'pos': 0.083, 'compound': -0.4767}	-0.4767	Negative	['the', 'education', 'select', 'committee', 'warned', 'ofqual', 'in', 'june', 'that', 'their', 'algorithm', 'had', 'serious', 'discrepancies.', 'ofqual', 'refused', 'their', 'help', 'and', 'refused', 'to', 'communicate', 'with', 'the', 'select', 'committee.', 'https://t.co/99u62uf9vx']	trust
627	1.29542E+18	2020-08-17T18:10:53.000Z		32	{'neg': 0.0, 'neu': 1.0, 'pos': 0.0, 'compound': 0.0}	0	Neutral	['if', 'the', 'algorithm', 'grade', 'is', 'higher', 'the', 'pupils', 'will', 'get', 'those.', 'i', 'just', 'wonder', 'what', 'will', 'be', 'on', 'the', 'exam', 'board', 'website', 'on', 'wednesday.', 'will', 'it', 'be', 'both', 'or', 'just', 'the', 'higher?']	anticipation
628	1.29542E+18	2020-08-17T18:10:49.000Z		17	{'neg': 0.109, 'neu': 0.82, 'pos': 0.071, 'compound': -0.1779}	-0.1779	Negative	['it', 'was', 'always', 'going', 'to', 'happen.', 'the', 'number', 'of', 'appeals', 'alone', 'made', 'the', 'ofqual', 'algorithm', 'option', 'unworkable.']	positive
629	1.29542E+18	2020-08-17T18:10:44.000Z		38	{'neg': 0.0, 'neu': 0.907, 'pos': 0.093, 'compound': 0.5106}	0.5106	Positive	['�your', 'algorithm', 'doesn�t', 'know', 'me.�', 'in', 'a', 'letter', 'to', 'the', 'on', 'the', 'principles', 'of', 'ethical', 'ai', 'and', 'where', 'the', 'algorithm', 'used', 'to', 'decide', 'student', 'a-level', 'and', 'gcse', 'grades', 'fell', 'short.', '#ai', '#aied', 'https://t.co/ckxvjblsr8']	positive
630	1.29542E+18	2020-08-17T18:10:29.000Z		46	{'neg': 0.069, 'neu': 0.931, 'pos': 0.0, 'compound': -0.4767}	-0.4767	Negative	["we're", 'not', 'asking', 'for', 'a', '"magical', 'rest', 'button"', "we're", 'asking', 'them', 'to', 'consider', 'an', 'alternative', 'to', 'the', 'classiest', 'algorithm', 'that', 'has', 'just', 'ruined', 'many', 'young', "people's", 'future.', 'and', 'in', 'the', "'real", "world',", 'we', 'all', 'need', 'jobs', 'which', 'require', 'qualification', 'such', 'as', 'a', 'levels.']	positive
631	1.29542E+18	2020-08-17T18:10:14.000Z		35	{'neg': 0.098, 'neu': 0.902, 'pos': 0.0, 'compound': -0.4871}	-0.4871	Negative	['yet', 'another', 'useless', 'algorithm', 'from', 'the', 'government.', 'i', 'wonder', 'how', 'much', 'they', 'paid', 'for', 'this', 'one??', 'a-levels', 'and', 'gcses:', 'u-turn', 'as', 'teacher', 'estimates', 'to', 'be', 'used', 'for', 'exam', 'results', 'https://t.co/2iw7rkmcds']	negative
632	1.29542E+18	2020-08-17T18:10:12.000Z		28	{'neg': 0.155, 'neu': 0.762, 'pos': 0.082, 'compound': -0.34}	-0.34	Negative	['.', 'secretary', 'has', 'suggested', 'he', 'first', 'got', 'proper', 'sight', 'of', '�s', 'controversial', 'algorithm', '�', 'and', 'the', 'troublesome', 'results', 'awarded', 'this', 'year', '�', 'when', 'they', 'were', 'published', 'publicly', 'https://t.co/ucqyakppbe']	anger
633	1.29542E+18	2020-08-17T18:10:04.000Z		43	{'neg': 0.134, 'neu': 0.811, 'pos': 0.055, 'compound': -0.5106}	-0.5106	Negative	['the', 'current', 'a-level', 'results', 'fiasco', 'reminds', 'us', 'that', 'data', 'science', 'and', 'data-driven', 'decision', 'making', 'is', 'just', 'one', 'tool', 'in', 'coming', 'to', 'acceptable', 'conclusions', '�', 'our', 'suggests', 'critical', 'questions', 'to', 'ask', 'when', 'automating:', 'https://t.co/zmlgnarps9', '.', '#alevelsresults', '#algorithm', 'https://t.co/6wasgveii1']	positive
634	1.29542E+18	2020-08-17T18:09:47.000Z		25	{'neg': 0.0, 'neu': 0.916, 'pos': 0.084, 'compound': 0.296}	0.296	Positive	['i', 'used', 'the', 'ofqual', 'smoothing', 'algorithm', 'to', 'produce', 'the', 'following', 'representative', 'twitter', 'joke:', 'did', 'you', 'know,', 'this', 'government', 'u', 'turn', 'was', 'originally', 'a', 'calzone', 'express']	negative
635	1.29542E+18	2020-08-17T18:09:28.000Z		42	{'neg': 0.066, 'neu': 0.792, 'pos': 0.141, 'compound': 0.5413}	0.5413	Positive	['very', 'pleased', 'that', 'the', 'government', 'and', 'ofqual', 'have', 'finally', 'acknowledged', 'that', 'the', 'centre', 'assessed', 'grades', 'provide', 'fairer', 'outcomes', 'for', 'students', 'than', 'the', 'flawed', 'algorithm', 'that', 'was', 'used', 'to', 'generate', 'last', "week's", 'a-level', 'grades.', 'a', 'victory', 'for', 'common', 'sense', 'and', 'justice.']	positive
636	1.29542E+18	2020-08-17T18:09:28.000Z		42	{'neg': 0.066, 'neu': 0.792, 'pos': 0.141, 'compound': 0.5413}	0.5413	Positive	['very', 'pleased', 'that', 'the', 'government', 'and', 'ofqual', 'have', 'finally', 'acknowledged', 'that', 'the', 'centre', 'assessed', 'grades', 'provide', 'fairer', 'outcomes', 'for', 'students', 'than', 'the', 'flawed', 'algorithm', 'that', 'was', 'used', 'to', 'generate', 'last', "week's", 'a-level', 'grades.', 'a', 'victory', 'for', 'common', 'sense', 'and', 'justice.']	positive
637	1.29542E+18	2020-08-17T18:08:56.000Z		24	{'neg': 0.0, 'neu': 0.816, 'pos': 0.184, 'compound': 0.6369}	0.6369	Positive	['so', 'btec', '/', 'ctec', 'students', 'still', 'downgraded', 'by', 'the', 'algorithm.', 'are', 'ofqual', 'and', 'government', 'impugning', 'the', 'integrity', 'the', 'integrity', 'of', 'the', 'cags', 'for', 'vocational', 'qualifications?']	trust
638	1.29542E+18	2020-08-17T18:07:55.000Z		35	{'neg': 0.0, 'neu': 0.833, 'pos': 0.167, 'compound': 0.7506}	0.7506	Positive	['great', 'buck', 'passing', 'going', 'on', 'it', 'seems', 'between', '#ofqual', 'and', '#liar�s', 'junta.', 'the', 'key', 'to', 'finding', 'the', 'truth', 'about', 'all', 'of', 'this', 'is', 'who', 'thought', 'the', 'algorithm', 'was', 'the', 'answer', 'and', 'who', 'designed', 'it.']	positive
639	1.29542E+18	2020-08-17T18:07:51.000Z		14	{'neg': 0.0, 'neu': 1.0, 'pos': 0.0, 'compound': 0.0}	0	Neutral	['a-levels', 'and', 'gcses:', 'how', 'did', 'the', 'exam', 'algorithm�work?', 'https://t.co/olftx0njdn']	No emotion
640	1.29542E+18	2020-08-17T18:07:51.000Z		14	{'neg': 0.0, 'neu': 1.0, 'pos': 0.0, 'compound': 0.0}	0	Neutral	['a-levels', 'and', 'gcses:', 'how', 'did', 'the', 'exam', 'algorithm�work?', 'https://t.co/olftx0njdn']	No emotion
641	1.29542E+18	2020-08-17T18:07:50.000Z		25	{'neg': 0.0, 'neu': 1.0, 'pos': 0.0, 'compound': 0.0}	0	Neutral	['will', 'you', 'be', 'recommending', 'the', 'dropping', 'of', '#algorithms', 'from', 'the', 'computer', 'science', 'gcse', 'and', 'a', 'level', 'syllabus?', '#algorithm', '#gcses', '#examresults', '#alevelresults', 'https://t.co/x7cictsik2']	trust
642	1.29542E+18	2020-08-17T18:07:18.000Z		16	{'neg': 0.0, 'neu': 1.0, 'pos': 0.0, 'compound': 0.0}	0	Neutral	['a-levels', 'and', 'gcses:', 'how', 'did', 'the', 'exam', 'algorithm', 'work?', 'https://t.co/odhyahvnsl', '#uk', '#news']	No emotion
643	1.29542E+18	2020-08-17T18:07:18.000Z		16	{'neg': 0.0, 'neu': 1.0, 'pos': 0.0, 'compound': 0.0}	0	Neutral	['a-levels', 'and', 'gcses:', 'how', 'did', 'the', 'exam', 'algorithm', 'work?', 'https://t.co/odhyahvnsl', '#uk', '#news']	No emotion
644	1.29542E+18	2020-08-17T18:07:17.000Z		40	{'neg': 0.115, 'neu': 0.789, 'pos': 0.096, 'compound': -0.2023}	-0.2023	Negative	['dfe', 'u-turn', 'n', 'exam', 'results', 'because', 'they:', '1)', 'discovered', 'new', 'info', 'about', 'ofqual', 'algorithm', '2)', 'were', 'frightened', 'of', 'the', 'political', 'backlash', '3)', 'didn�t', 'want', 'to', 'drag', 'johnson', 'back', 'from', 'his', 'camping', 'holiday', 'i�m', 'a', '3', 'on', 'this']	fear
645	1.29542E+18	2020-08-17T18:06:40.000Z		36	{'neg': 0.089, 'neu': 0.84, 'pos': 0.07, 'compound': -0.1796}	-0.1796	Negative	['sharp', 'commentary', 'by', 'on', 'the', 'a', 'levels', 'fiasco,', 'the', 'inept', 'government,', 'and', 'algorithms', 'that', 'amplify', 'toxic', 'biases', 'holding', 'the', 'most', 'marginalised', 'young', 'people', 'back.', 'and', 'most', 'importantly,', 'the', 'power', 'of', 'youth', 'revolt', 'https://t.co/atgduwdic5']	negative
646	1.29542E+18	2020-08-17T18:06:40.000Z		36	{'neg': 0.089, 'neu': 0.84, 'pos': 0.07, 'compound': -0.1796}	-0.1796	Negative	['sharp', 'commentary', 'by', 'on', 'the', 'a', 'levels', 'fiasco,', 'the', 'inept', 'government,', 'and', 'algorithms', 'that', 'amplify', 'toxic', 'biases', 'holding', 'the', 'most', 'marginalised', 'young', 'people', 'back.', 'and', 'most', 'importantly,', 'the', 'power', 'of', 'youth', 'revolt', 'https://t.co/atgduwdic5']	negative
647	1.29542E+18	2020-08-17T18:06:32.000Z		13	{'neg': 0.0, 'neu': 1.0, 'pos': 0.0, 'compound': 0.0}	0	Neutral	['breaking', 'news', '#ofqual', 'algorithm', 'calls', 'it', 'a', 'day...', '#alevelprotests', 'https://t.co/fiqqulymwt']	trust
648	1.29542E+18	2020-08-17T18:06:31.000Z		30	{'neg': 0.156, 'neu': 0.844, 'pos': 0.0, 'compound': -0.5859}	-0.5859	Negative	['govt', 'insisted', 'on', 'avoiding', 'grade', 'inflation,', 'set', 'parameters', 'for', 'algorithm,', 'now', 'seeks', 'yet', 'again', 'to', 'deflect', 'the', 'blame', 'and', 'shirk', 'responsibility.', 'ofqual', 'spokesperson', 'at', 'lunchtime', '...', '#c4news', 'https://t.co/pmraqxcrmz']	fear
649	1.29542E+18	2020-08-17T18:06:04.000Z		49	{'neg': 0.0, 'neu': 1.0, 'pos': 0.0, 'compound': 0.0}	0	Neutral	['a', 'levels', 'equate', 'to', 'what', 'we', 'call', 'college', '-', '16-18', 'years', 'of', 'age.', 'usually', 'you', 'would', 'do', '3', 'or', '4', 'with', 'a', 'view', 'to', 'specialising', 'at', 'university.', 'people', 'predicted', '4', 'a', 'grades', 'have', 'been', 'downgraded', 'by', 'the', 'govt', 'algorithm', 'and', 'so', 'university', 'offers', 'have', 'been', 'withdrawn.', 'zip', 'co…	positive
650	1.29542E+18	2020-08-17T18:05:58.000Z		28	{'neg': 0.096, 'neu': 0.826, 'pos': 0.078, 'compound': -0.1027}	-0.1027	Negative	['top', 'story:', 'a-level', 'results:', 'no', '10', 'hints', 'algorithm', 'set', 'to', 'be', 'ditched', 'in', 'england', 'education', 'the', 'guardian', 'https://t.co/t4rgvaqdfn,', 'see', 'more', 'https://t.co/ohxsime79m']	trust
651	1.29542E+18	2020-08-17T18:05:31.000Z		23	{'neg': 0.163, 'neu': 0.837, 'pos': 0.0, 'compound': -0.4404}	-0.4404	Negative	['so,', "i'm", 'wondering', 'why', 'jacqueline', 'rippeth', 'resigned', 'today', 'as', 'finance', 'director', 'of', 'cambidge', 'assessment', 'that', 'apparently', 'produced', 'the', 'dodgy', 'algorithm', 'for', 'ofqual.']	trust
652	1.29542E+18	2020-08-17T18:05:18.000Z		33	{'neg': 0.0, 'neu': 1.0, 'pos': 0.0, 'compound': 0.0}	0	Neutral	["�'punishment", 'by', "statistics':", 'the', 'father', 'who', 'foresaw', 'a-level', 'algorithm', 'flaws�', '-', 'get', 'this', 'man', 'on', '#c4news', 'as', '?', 'keeps', 'claiming', 'he', 'didn�t', 'know;', 'huy', 'duong', 'told', 'him', 'weeks', 'ago', 'https://t.co/zvhngqpbhg']	trust
653	1.29542E+18	2020-08-17T18:05:18.000Z		33	{'neg': 0.0, 'neu': 1.0, 'pos': 0.0, 'compound': 0.0}	0	Neutral	["�'punishment", 'by', "statistics':", 'the', 'father', 'who', 'foresaw', 'a-level', 'algorithm', 'flaws�', '-', 'get', 'this', 'man', 'on', '#c4news', 'as', '?', 'keeps', 'claiming', 'he', 'didn�t', 'know;', 'huy', 'duong', 'told', 'him', 'weeks', 'ago', 'https://t.co/zvhngqpbhg']	trust
654	1.29542E+18	2020-08-17T18:05:16.000Z		10	{'neg': 0.0, 'neu': 1.0, 'pos': 0.0, 'compound': 0.0}	0	Neutral	['its', 'the', 'algorithm', 'that', 'made', 'me', 'do', 'it', '#gavinwilliamson', '#ofqual']	No emotion
655	1.29542E+18	2020-08-17T18:05:12.000Z		40	{'neg': 0.049, 'neu': 0.951, 'pos': 0.0, 'compound': -0.2023}	-0.2023	Negative	['at', '4pm', 'today,', 'it', 'was', 'decided', 'that', 'a-level', 'and', 'gcse', 'grades', 'in', 'england', 'and', 'wales', 'will', 'be', 'based', 'off', 'of', 'teacher', 'predictions', 'and', 'not', 'off', 'of', 'ofquals', 'controversial', 'algorithm.', 'both', 'scotland', 'and', 'northern', 'ireland', 'already�', 'https://t.co/ouv36jtz6c']	anger
656	1.29542E+18	2020-08-17T18:05:01.000Z		26	{'neg': 0.0, 'neu': 1.0, 'pos': 0.0, 'compound': 0.0}	0	Neutral	['update:', 'a-level', 'and', 'gcse', 'students', 'in', 'england', 'will', 'be', 'given', 'grades', 'estimated', 'by', 'their', 'teachers,', 'rather', 'than', 'by', 'an', 'algorithm,', 'after', 'a', 'government', 'u-turn.']	fear
657	1.29542E+18	2020-08-17T18:04:59.000Z		44	{'neg': 0.16, 'neu': 0.84, 'pos': 0.0, 'compound': -0.8131}	-0.8131	Negative	['terms', 'of', 'reference', 'for', 'the', 'algorithm?', 'who', 'analysed', 'the', 'effects?', 'which', 'ministers', 'or', 'advisers', 'were', 'briefed?', 'who', 'signed', 'off', 'the', 'decision?', 'heads', 'must', 'roll', 'for', 'this', 'catastrophic', 'error.', 'if', 'an', 'exam', 'board', 'had', 'done', 'it,', 'it', 'would', 'be', 'wound', 'up.', 'https://t.co/l0er4qzvy5']	negative
658	1.29542E+18	2020-08-17T18:04:09.000Z		27	{'neg': 0.045, 'neu': 0.955, 'pos': 0.0, 'compound': -0.0572}	-0.0572	Negative	['ofqual', 'advisor', 'said', 'algorithm', 'worked', 'properly', 'to', 'the', 'secretary', 'of', 'educations', 'direction', 'that', 'he', 'did', 'not', 'want', 'inflated', 'pass', 'grades;', 'the', 'system', 'is', 'what', 'the', 'govt', 'wanted']	trust
659	1.29542E+18	2020-08-17T18:03:29.000Z		35	{'neg': 0.0, 'neu': 0.932, 'pos': 0.068, 'compound': 0.3612}	0.3612	Positive	['ofqual', 'had', 'five', 'months', 'to', 'test', 'their', 'algorithm.', 'they', 'could', 'have', 'individually', 'checked', 'every', 'single', 'result', 'in', 'that', 'time.', 'in', 'a', 'commercial', 'setting', 'the', 'programming', 'manager', 'would', 'have', 'been', 'sacked', 'for', 'an', 'omnishambles', 'like', 'this.']	anticipation
660	1.29542E+18	2020-08-17T18:03:23.000Z		56	{'neg': 0.0, 'neu': 0.864, 'pos': 0.136, 'compound': 0.7717}	0.7717	Positive	['it', 'was', 'his', 'job', 'to', 'ensure', 'someone', 'explained', 'how', 'the', 'algorithm', 'worked', '&amp;', 'his', 'job', 'to', 'satisfy', 'himself', 'he', 'understood', 'it', 'knowing', 'he�ll', 'be', 'asked', 'qs', 'in', 'parliament', 'on', 'it.', 'otherwise', 'he', 'may', 'as', 'well', 'say', '�well', 'the', 'magic', 'sorting', 'hat', 'decided', 'the', 'grades', '&amp;', 'this', 'ofqual'…	positive
661	1.29542E+18	2020-08-17T18:03:17.000Z		25	{'neg': 0.0, 'neu': 1.0, 'pos': 0.0, 'compound': 0.0}	0	Neutral	["i'm", 'expecting', 'a', 'higher', 'than', 'usual', 'uptake', 'in', 'students', 'wanting', 'to', 'study', '#algorithm', 'at', 'gcse,', 'a-level', 'and', 'degree', 'next', 'year.', '#gcse2020', '#alevelsresults', '#ofqual']	positive
662	1.29542E+18	2020-08-17T18:03:17.000Z		25	{'neg': 0.0, 'neu': 1.0, 'pos': 0.0, 'compound': 0.0}	0	Neutral	["i'm", 'expecting', 'a', 'higher', 'than', 'usual', 'uptake', 'in', 'students', 'wanting', 'to', 'study', '#algorithm', 'at', 'gcse,', 'a-level', 'and', 'degree', 'next', 'year.', '#gcse2020', '#alevelsresults', '#ofqual']	positive
663	1.29542E+18	2020-08-17T18:02:50.000Z		17	{'neg': 0.143, 'neu': 0.857, 'pos': 0.0, 'compound': -0.25}	-0.25	Negative	['�fuck', 'the', 'algorithm�:', 'how', 'a-level', 'students', 'have', 'shown', 'future', 'of', 'protest', 'https://t.co/lr4qosejcj', 'via']	No emotion
664	1.29542E+18	2020-08-17T18:01:42.000Z		31	{'neg': 0.152, 'neu': 0.779, 'pos': 0.069, 'compound': -0.3976}	-0.3976	Negative	['why', 'creating', 'so', 'much', 'stress', 'for', 'young', 'people', ',', 'why', '?', 'exams', 'u-turn:', 'teacher', 'estimates', 'to', 'be', 'used', 'for', 'gcse', 'and', 'a-level', 'grades', 'as', 'controversial', 'algorithm', 'ditched', 'https://t.co/qxjyhyueyy']	positive
665	1.29542E+18	2020-08-17T18:00:38.000Z		12	{'neg': 0.0, 'neu': 0.84, 'pos': 0.16, 'compound': 0.2732}	0.2732	Positive	['they', 'were', 'following', 'govt', 'instructions', 'to', 'create', 'an', 'algorithm', 'to', 'their', 'specifications']	trust
666	1.29542E+18	2020-08-17T18:00:36.000Z		26	{'neg': 0.079, 'neu': 0.921, 'pos': 0.0, 'compound': -0.2023}	-0.2023	Negative	['a-level', 'and', 'gcse', 'students', 'in', 'wales', 'will', 'have', 'their', 'exam', 'results', 'based', 'on', "teachers'", 'predictions', 'after', 'a', 'controversial', 'algorithm', 'was', 'scrapped', 'https://t.co/ainsi6inwt']	anger
667	1.29542E+18	2020-08-17T18:00:34.000Z		37	{'neg': 0.045, 'neu': 0.955, 'pos': 0.0, 'compound': -0.1154}	-0.1154	Negative	['probably', 'only', 'option', 'due', 'to', 'algorithm', 'issues', '-', 'but', 'with', 'deferments,', 'over-subscription', 'for', 'universities', 'this', 'year', 'and', 'grades', 'now', 'hugely', 'above', 'any', 'previous', 'average,', 'feel', 'sorry', 'for', 'next', "year's", 'a-level', 'graduates', 'https://t.co/eca8kiatlm']	positive
668	1.29542E+18	2020-08-17T18:00:33.000Z		41	{'neg': 0.0, 'neu': 0.902, 'pos': 0.098, 'compound': 0.4019}	0.4019	Positive	["'ofqual", 'released', 'some', 'of', 'the', 'algorithm,', 'and', 'actually', 'shared', 'that', 'quite', 'broadly,', 'and', 'obviously', 'we', 'saw', 'a', 'number', 'of', 'outliers,', 'that', 'just', "didn't", 'actually', 'make', "sense'", '-', 'gavin', 'williamson', 'on', 'the', 'reasons', 'behind', "today's", 'u-turn', 'https://t.co/ix9vbqsptk']	positive
669	1.29542E+18	2020-08-17T18:00:00.000Z		35	{'neg': 0.076, 'neu': 0.924, 'pos': 0.0, 'compound': -0.4215}	-0.4215	Negative	['where', 'williamson', 'can', 'be', 'criticised', 'is', 'for', 'not', 'finding', 'out', 'from', 'ofqual', 'what', 'algorithm', 'they', 'were', 'using', 'and', 'selecting', 'a', 'sample', 'of', 'centres', 'to', 'see', 'what', 'effect', 'it', 'would', 'have,', 'before', 'any', 'results', 'were', 'released.']	No emotion
670	1.29542E+18	2020-08-17T17:59:38.000Z		35	{'neg': 0.276, 'neu': 0.724, 'pos': 0.0, 'compound': -0.8834}	-0.8834	Negative	['today', 'i�ve', 'written', 'for', 'about', 'what', 'the', 'a-level', 'scandal', 'shows', 'about', 'the', 'power', 'of', 'young', 'people,', 'the', 'incompetence', 'of', 'the', 'government', 'and', 'how', 'algorithms', 'can', 'deepen', 'racism', 'and', 'classism.', 'https://t.co/xobnep70if']	negative
671	1.29542E+18	2020-08-17T17:59:38.000Z		35	{'neg': 0.276, 'neu': 0.724, 'pos': 0.0, 'compound': -0.8834}	-0.8834	Negative	['today', 'i�ve', 'written', 'for', 'about', 'what', 'the', 'a-level', 'scandal', 'shows', 'about', 'the', 'power', 'of', 'young', 'people,', 'the', 'incompetence', 'of', 'the', 'government', 'and', 'how', 'algorithms', 'can', 'deepen', 'racism', 'and', 'classism.', 'https://t.co/xobnep70if']	negative
672	1.29542E+18	2020-08-17T17:59:32.000Z		46	{'neg': 0.151, 'neu': 0.717, 'pos': 0.132, 'compound': -0.2528}	-0.2528	Negative	[',', 'if', 'this', 'happened', 'in', 'industry,', 'the', 'ceo,', 'cfo', 'and', 'cto', 'would', 'be', 'fired.', 'there', 'obviously', 'have', 'been', 'no', 'tests,', 'no', 'check', 'and', 'balances', 'in', 'the', 'algorithm', 'software,', 'no', 'one', 'has', 'asked', 'questions,', 'typical', 'of', 'and', 'just', 'accepting,', 'just', 'like', 'test', 'and', 'trace', 'https://t.co/zg0zke9jjl']	No emotion
673	1.29542E+18	2020-08-17T17:59:29.000Z		41	{'neg': 0.081, 'neu': 0.919, 'pos': 0.0, 'compound': -0.4585}	-0.4585	Negative	['but', 'it', "can't", 'be', 'true.', 'education', 's.c.', 'flagged', 'up', 'these', 'concerns', 'on', '11', 'july', 'and', 'asked', 'for', 'details', 'of', 'algorithm', 'which', 'ofqual', 'withheld', 'until', '21', 'july.', 'did', 'he', 'not', 'even', 'read', 'the', 's.c.', 'report?', 'https://t.co/npalqhkf8z']	trust
674	1.29542E+18	2020-08-17T17:59:26.000Z		44	{'neg': 0.058, 'neu': 0.814, 'pos': 0.128, 'compound': 0.5106}	0.5106	Positive	['i', 'am', 'calling', 'on', 'my', 'alma', 'mater', 'to', 'honour', 'the', 'offers', 'made', 'to', 'students', 'who', 'have', 'been', 'disadvantaged', 'by', 'the', 'ofqual', 'algorithm.', 'whoever', 'you', 'are', 'and', 'whatever', 'you', 'do,', 'please', 'call', 'on', 'your', 'former', 'universities', 'to', 'do', 'the', 'same', '#exams2020', 'https://t.co/vbme6zvsbp']	No emotion
675	1.29542E+18	2020-08-17T17:59:23.000Z		26	{'neg': 0.18, 'neu': 0.759, 'pos': 0.06, 'compound': -0.5859}	-0.5859	Negative	['today,', 'the', 'chair', 'of', 'was', 'left', 'to', 'be', 'the', 'fall', 'guy', 'on', '.', 'he', 'seemed', 'surprised', 'that', 'the', 'algorithm', 'was', 'unjust', 'and', 'that', 'this', 'left', 'pupils', 'stressed.']	negative
676	1.29542E+18	2020-08-17T17:59:15.000Z		49	{'neg': 0.043, 'neu': 0.924, 'pos': 0.033, 'compound': -0.1027}	-0.1027	Negative	['the', 'head', 'of', 'ofqual', 'has', 'apologised', 'following', 'a', 'u-turn', 'over', 'a-level', 'and', 'gcse', 'exam', 'grades.', 'students', 'will', 'now', 'be', 'given', 'the', 'results', 'predicted', 'by', 'their', 'teachers', 'instead', 'of', 'a', 'controversial', 'algorithm', 'being', 'used', 'to', 'calculate', 'them.', 'read', 'more', 'here:', 'https://t.co/pkhzrgttpt', 'https://t.co/ay…	anger
677	1.29542E+18	2020-08-17T17:59:15.000Z		49	{'neg': 0.043, 'neu': 0.924, 'pos': 0.033, 'compound': -0.1027}	-0.1027	Negative	['the', 'head', 'of', 'ofqual', 'has', 'apologised', 'following', 'a', 'u-turn', 'over', 'a-level', 'and', 'gcse', 'exam', 'grades.', 'students', 'will', 'now', 'be', 'given', 'the', 'results', 'predicted', 'by', 'their', 'teachers', 'instead', 'of', 'a', 'controversial', 'algorithm', 'being', 'used', 'to', 'calculate', 'them.', 'read', 'more', 'here:', 'https://t.co/pkhzrgttpt', 'https://t.co/ay…	anger
678	1.29542E+18	2020-08-17T17:59:14.000Z		33	{'neg': 0.098, 'neu': 0.823, 'pos': 0.079, 'compound': -0.1531}	-0.1531	Negative	['one', 'thing', 'is', 'clear,', 'irrespective', 'of', 'how', 'he�s', 'assessed,', 'be', 'it', 'by', 'examination,', 'cag', 'or', 'by', 'statistical', 'algorithm;', 'gavin', 'williamson', 'is', 'a', 'first', 'class', 'moron.', '#gavinwilliamson', '#cag', '#ofqual', 'https://t.co/w5wunmznyg']	negative
679	1.29542E+18	2020-08-17T17:59:02.000Z		13	{'neg': 0.229, 'neu': 0.771, 'pos': 0.0, 'compound': -0.5514}	-0.5514	Negative	['did', 'jeremy', 'ever', 'try', 'blaming', 'a', 'zionist', 'algorithm', 'for', 'his', 'a-level', 'results', '??']	No emotion
680	1.29542E+18	2020-08-17T17:58:29.000Z		40	{'neg': 0.0, 'neu': 1.0, 'pos': 0.0, 'compound': 0.0}	0	Neutral	['is', 'anyone', 'talking', 'about', 'how', 'a', 'third', 'of', 'btecs', 'were', 'standardised', 'using', 'same', 'algorithm', 'as', 'a-levels?', "where's", 'the', 'u-turn', 'on', 'those?', 'not', 'widely', 'reported', 'but', 'around', 'half', 'as', 'many', 'take', 'vocational', 'as', 'academic', 'quals', 'in', 'england/wales.']	trust
681	1.29542E+18	2020-08-17T17:58:15.000Z		31	{'neg': 0.332, 'neu': 0.668, 'pos': 0.0, 'compound': -0.9175}	-0.9175	Negative	['the', 'uk', 'a-levels', 'algorithm', 'was', 'an', 'idea', 'not', 'fit', 'for', 'a', '5', 'year', 'old.', 'whoever', 'had', 'the', 'idea', 'should', 'be', 'fired.', 'whoever', 'ran', 'with', 'this', 'terrible', 'idea', 'should', 'be', 'fired.']	fear
682	1.29542E+18	2020-08-17T17:58:04.000Z		21	{'neg': 0.237, 'neu': 0.576, 'pos': 0.187, 'compound': -0.34}	-0.34	Negative	['algorithm', 'for', 'a', 'levels', 'bad..', 'u', 'turn,', 'embarrassment...algorithm', 'from', 'imperial', 'college', 'for', 'covid19', 'good..', 'lives,', 'economy', 'ruined...', 'please', 'explain', 'why']	fear
683	1.29542E+18	2020-08-17T17:58:01.000Z		40	{'neg': 0.123, 'neu': 0.72, 'pos': 0.156, 'compound': 0.1531}	0.1531	Positive	['nonsense.', 'we', 'submitted', 'grades', 'with', 'care', 'and', 'integrity', 'expecting', 'that', 'ofqual', 'would', 'moderate', 'as', 'it', 'commited', 'to', 'do.', 'the', 'private', 'school', 'differential', 'has', 'nothing', 'to', 'do', 'with', '"playing', 'the', 'game"', 'and', 'everything', 'to', 'do', 'with', 'a', 'failure', 'in', 'the', 'algorithm.']	trust
684	1.29542E+18	2020-08-17T17:58:00.000Z		48	{'neg': 0.1, 'neu': 0.729, 'pos': 0.172, 'compound': 0.631}	0.631	Positive	['true.', 'but', 'that', 'discrepancy', 'would', 'be', 'there', 'even', 'without', 'the', 'guidance', 'from', 'ofqual', 'due', 'to', 'lack', 'of', 'understanding', 'of', 'what', 'a', '6', 'looks', 'like,', 'differing', 'levels', 'of', 'optimism', 'etc.', 'but', "i'd", 'take', 'those', 'discrepancies', 'over', 'a', 'system', 'wide', 'algorithm', 'that', 'took', 'no', 'student', 'level', 'info', 'i…	trust
685	1.29542E+18	2020-08-17T17:57:54.000Z		33	{'neg': 0.075, 'neu': 0.925, 'pos': 0.0, 'compound': -0.4003}	-0.4003	Negative	['.', 'the', 'infamous', 'a', 'level', 'algorithm', 'was', 'constructed', 'in', 'conjunction', 'with', 'cambridge', 'assessment', 'gavin', 'williamson', 'and', 'nick', 'gibb', 'signed', 'off', 'on', 'it.', 'they', 'knew', 'about', 'this', 'in', 'march.', 'six', 'months!', 'they', 'should', 'both', 'resign.']	fear
686	1.29542E+18	2020-08-17T17:57:42.000Z		36	{'neg': 0.091, 'neu': 0.909, 'pos': 0.0, 'compound': -0.5106}	-0.5106	Negative	['the', 'founders', 'of', 'the', ',', 'educate', "ventures'", ',', 'and', 'and', ',', 'have', 'written', 'to', 'the', 'guardian', 'about', 'the', 'use', 'of', 'an', '"unethical', 'and', 'harmful"', 'algorithm', 'to', 'determine', 'this', "year's", 'gcse', 'and', 'a-level', 'grades', 'https://t.co/aivyuqhmja']	positive
687	1.29542E+18	2020-08-17T17:56:26.000Z		25	{'neg': 0.083, 'neu': 0.917, 'pos': 0.0, 'compound': -0.2023}	-0.2023	Negative	['a-level', 'and', 'gcse', 'results', 'in', 'wales', 'will', 'be', 'based', 'on', 'teacher', 'predictions', 'as', 'controversial', 'algorithm', 'scrapped', 'politics', 'news', 'sky', 'news', 'https://t.co/ihzmskpmga']	anger
688	1.29542E+18	2020-08-17T17:55:59.000Z		38	{'neg': 0.176, 'neu': 0.824, 'pos': 0.0, 'compound': -0.6369}	-0.6369	Negative	['#alevels', '#gcses', '#algorithm', 'bias', 'issues', 'seen', 'in', 'rpts', 'overseen', 'by', 'chair', 'of', 'ofqual,', 'informing', 'uk', 'govt', 'data', 'ethics', 'framework', 'next,', 'how', 'to', 'blame', 'a', 'hat', 'cartoonist', 'saw', 'blame', 'game', 'evolving', 'https://t.co/vzricuedhl', 'https://t.co/eeyqpyncwu']	anger
689	1.29542E+18	2020-08-17T17:55:13.000Z		44	{'neg': 0.0, 'neu': 1.0, 'pos': 0.0, 'compound': 0.0}	0	Neutral	['and', 'the', 'grades', 'students', 'will', 'get', 'are', 'centre', 'assessed,', 'not', 'what', 'teachers', 'will', 'have', 'originally', 'put', 'forward.', 'recommendations', 'led', 'to', 'many', 'grades', 'being', 'filtered/lowered', 'by', 'senior', 'leaders/heads', 'of', 'departments', 'before', 'being', 'sent', 'off', 'to', 'meet', 'the', 'algorithm.', 'students', 'continue', 'to', 'be', 'mi…	positive
690	1.29542E+18	2020-08-17T17:54:42.000Z		50	{'neg': 0.0, 'neu': 0.87, 'pos': 0.13, 'compound': 0.7184}	0.7184	Positive	['we', 'are', 'pleased', 'that', 'the', 'grades', 'predicted', 'by', 'teachers', 'for', 'a-level', 'and', 'gcse', 'students', 'in', 'england', 'and', 'wales', 'will', 'now', 'be', 'respected', 'and', 'not', 'down-graded', 'by', 'algorithm,', 'so', 'that', 'these', 'young', 'people', 'can', 'realise', 'their', 'full', 'potential', 'through', 'education.', 'more:', 'https://t.co/pjcxiprvyc', 'https…	positive
691	1.29542E+18	2020-08-17T17:54:06.000Z		34	{'neg': 0.0, 'neu': 1.0, 'pos': 0.0, 'compound': 0.0}	0	Neutral	['(bbc', 'news):a-#levels', 'and', '#gcses:', 'how', 'did', 'the', 'exam', 'algorithm', 'work?', ':', 'the', 'government', 'has', 'made', 'a', 'u-turn', 'on', 'a-level', 'results', 'in', 'england,', 'but', 'what', 'sparked', 'such', 'controversy?', '..', 'https://t.co/zscjfrtquj']	negative
692	1.29542E+18	2020-08-17T17:54:06.000Z		34	{'neg': 0.0, 'neu': 1.0, 'pos': 0.0, 'compound': 0.0}	0	Neutral	['(bbc', 'news):a-#levels', 'and', '#gcses:', 'how', 'did', 'the', 'exam', 'algorithm', 'work?', ':', 'the', 'government', 'has', 'made', 'a', 'u-turn', 'on', 'a-level', 'results', 'in', 'england,', 'but', 'what', 'sparked', 'such', 'controversy?', '..', 'https://t.co/zscjfrtquj']	negative
693	1.29542E+18	2020-08-17T17:54:04.000Z		46	{'neg': 0.041, 'neu': 0.874, 'pos': 0.086, 'compound': 0.4956}	0.4956	Positive	['ofqual', 'was', 'told', 'by', 'the', 'government', 'to', 'put', 'in', 'a', 'moderating', 'process.', 'their', 'algorithm', 'was', 'awful', 'but', 'surely', 'after', 'last', 'week', 'in', 'scotland', 'williamson', 'could', 'see', 'what', 'was', 'coming?', 'why', 'didn�t', 'he', 'get', 'on', 'the', 'front', 'foot', 'and', 'announce', 'the', 'return', 'to', 'teachers', 'grades', 'earlier?']	fear
694	1.29542E+18	2020-08-17T17:53:53.000Z		27	{'neg': 0.0, 'neu': 1.0, 'pos': 0.0, 'compound': 0.0}	0	Neutral	['can', 'you', 'find', 'out', 'if', 'with', 'gcses', 'they', 'will', 'use', 'the', 'algorithm', 'where', 'this', 'has', 'upgraded', 'a', 'students', 'grade?', 'for', 'a', 'levels', 'this', 'is', 'still', 'the', 'case.']	fear
695	1.29542E+18	2020-08-17T17:53:52.000Z		19	{'neg': 0.0, 'neu': 1.0, 'pos': 0.0, 'compound': 0.0}	0	Neutral	['anyone', 'else', 'now', 'filled', 'with', 'curiosity', 'as', 'to', 'what', 'grades', 'the', 'ofqual', 'algorithm', 'would', 'have', 'given', 'their', 'gcse', 'students?!!!']	surprise
696	1.29542E+18	2020-08-17T17:53:46.000Z		40	{'neg': 0.163, 'neu': 0.772, 'pos': 0.065, 'compound': -0.5346}	-0.5346	Negative	['.', 'firmly', 'shifting', 'the', 'blame', 'for', 'the', 'a-level', 'fiasco', 'in', 'wales.', 'he', 'tells', 'the', 'algorithm', 'was', '�robust�.', 'but', 'adds', 'once', 'scotland', 'diverted', 'from', 'the', '4', 'nations', 'approach', 'on', 'this', 'welsh', 'gov', 'needed', 'to', 'make', 'sure', 'welsh', 'students', 'weren�t', 'disadvantaged.']	negative
697	1.29542E+18	2020-08-17T17:53:28.000Z		36	{'neg': 0.0, 'neu': 0.8, 'pos': 0.2, 'compound': 0.7906}	0.7906	Positive	['yes.', 'agreeed.', 'i', 'have', 'an', 'ofqual', 'results', 'report', 'which', 'proves', 'that', 'my', 'results', 'were', 'at', 'least', 'partially', 'generated', 'using', 'the', 'algorithm.', 'i�m', 'hoping', 'that', 'courses', 'like', 'mine', 'with', '40%', 'external', 'assessment', 'will', 'get', 'looked', 'at.']	trust
698	1.29542E+18	2020-08-17T17:53:04.000Z		20	{'neg': 0.224, 'neu': 0.776, 'pos': 0.0, 'compound': -0.6369}	-0.6369	Negative	['i', 'see.', 'they', 'are', 'not', 'admitting', 'that', 'the', 'algorithm', 'itself', 'is', 'essentially', 'flawed', 'and', 'inherently', 'biased', 'towards', 'privately', 'educated', 'students.']	positive
699	1.29542E+18	2020-08-17T17:52:50.000Z		50	{'neg': 0.105, 'neu': 0.764, 'pos': 0.131, 'compound': 0.1306}	0.1306	Positive	['and', 'in', 'the', 'blink', 'of', 'an', 'eye,', 'ofqual', 'are', 'the', 'bad', 'guys,', 'roger', 'taylor', 'will', 'probably', 'lose', 'his', 'job', '(with', 'a', 'nice', 'payout', 'no', 'doubt),', 'and', 'people', 'will', 'pat', 'the', 'government', 'on', 'the', 'back', 'for', '"doing', 'the', 'right', 'thing".', 'even', 'though', 'they', 'designed', 'the', 'algorithm,', 'approved', 'it,', 'an…	fear
700	1.29542E+18	2020-08-17T17:52:50.000Z		52	{'neg': 0.095, 'neu': 0.833, 'pos': 0.071, 'compound': -0.1027}	-0.1027	Negative	['hot', 'take', 'on', 'the', 'a-level', 'fiasco,', 'whilst', 'it', 'is', 'great', 'news', 'that', 'students', 'have', 'been', 'allowed', 'to', 'use', 'their', 'teacher', 'prediction', 'grades', 'if', 'it', 'is', 'higher', 'than', 'the', 'algorithm', 'grade', 'predicted.', 'i', 'think', 'a', 'lot', 'of', 'these', 'students', 'might', 'have', 'to', 'defer', 'to', 'next', 'year', 'because', 'uni', '…	positive
701	1.29542E+18	2020-08-17T17:52:39.000Z		23	{'neg': 0.0, 'neu': 1.0, 'pos': 0.0, 'compound': 0.0}	0	Neutral	['i', 'found', 'this', 'on', 'the', 'algorithm', 'but', 'it', 'may', 'not', 'be', 'exactly', 'right,', "it's", 'been', 'dropped', 'now', 'anyway.', 'https://t.co/90uwywjhuo']	trust
702	1.29542E+18	2020-08-17T17:52:22.000Z		27	{'neg': 0.136, 'neu': 0.802, 'pos': 0.063, 'compound': -0.2714}	-0.2714	Negative	['algorithm', 'to', 'predict', 'a-level', 'grades', 'penalising', 'students', 'from', 'lower', 'socioeconomic', 'backgrounds', 'is', 'an', 'example', 'of', 'why', 'bias', 'in', 'algorithms', 'are', 'important', 'to', 'be', 'aware', 'of!', '#responsibledatascience']	negative
703	1.29542E+18	2020-08-17T17:51:21.000Z		53	{'neg': 0.045, 'neu': 0.874, 'pos': 0.081, 'compound': 0.2401}	0.2401	Positive	['well', 'if', 'he', 'got', 'a', 'u,', 'that', 'means', 'he', "didn't", 'do', 'enough', 'work', 'to', 'be', 'graded.', "that's", 'not', 'an', 'algorithm', 'fault.', 'the', 'algorithm', 'downgraded', 'by', '1', 'or', '2', 'grades', 'to', 'adjust', 'for', 'teacher', 'upgrading.', 'you', 'should', 'maybe', 'look', 'a', 'little', 'deeper', 'into', 'your', "nephew's", 'results', 'rather', 'than', 'jus…	negative
704	1.29542E+18	2020-08-17T17:51:14.000Z		12	{'neg': 0.194, 'neu': 0.806, 'pos': 0.0, 'compound': -0.3412}	-0.3412	Negative	['too', 'late', 'for', 'some.', 'not', 'good', 'enough,who�s', 'algorithm', 'was', 'it', '?']	trust
705	1.29542E+18	2020-08-17T17:51:12.000Z		41	{'neg': 0.125, 'neu': 0.797, 'pos': 0.078, 'compound': -0.3094}	-0.3094	Negative	['what', 'about', 'students', 'of', 'schools', 'who', 'followed', 'govt', 'guidance', 'and', 'apportioned', 'grades', 'according', 'to', 'their', '�normal�', 'pass', 'rate', 'rather', 'than', 'their', 'actual', 'mock', 'grade?', 'will', 'gavin', 'williamson', 'honour', 'the', 'pledge', 'that', 'mock', 'results', 'can', 'be', 'used', 'instead', 'of', 'the', 'algorithm', 'result?']	positive
706	1.29542E+18	2020-08-17T17:51:00.000Z		44	{'neg': 0.173, 'neu': 0.827, 'pos': 0.0, 'compound': -0.8008}	-0.8008	Negative	['i', 'very', 'much', 'doubt', 'that', 'ai', 'was', 'involved�', 'also,', 'the', 'problem', 'here', "isn't", 'the', 'algorithm.', "that's", 'a', 'tool.', 'ofqual', 'merely', 'designed', 'the', 'tool', 'to', 'meet', 'government', 'specification', 'and', 'applied', 'it.', 'the', 'problem,', 'as', 'is', 'all', 'too', 'often', 'the', 'case,', 'is', 'this', 'government.']	fear
707	1.29542E+18	2020-08-17T17:50:17.000Z		48	{'neg': 0.035, 'neu': 0.909, 'pos': 0.055, 'compound': 0.2263}	0.2263	Positive	['�it�s', 'absolutely', 'vital', 'that', 'youngsters', 'get', 'the', 'grades', 'that', 'they', 'deserved', 'and', 'what', 'they', 'have', 'worked', 'towards.�', 'gavin', 'williamson', 'says', 'he', 'is', 'incredibly', 'sorry', 'after', 'the', 'government', 'announced', 'teachers', 'estimates', 'will', 'now', 'be', 'used', 'for', 'a-level', 'exam', 'results,', 'rather', 'than', 'an', 'algorithm.',…	positive
708	1.29542E+18	2020-08-17T17:50:06.000Z		49	{'neg': 0.114, 'neu': 0.886, 'pos': 0.0, 'compound': -0.7089}	-0.7089	Negative	['i', 'do', 'believe', 'it', 'was', 'right', 'to', 'attempt', 'to', 'moderate', 'grades,', 'as', 'normally', 'happens', 'with', 'gcses', 'and', 'a�levels.', 'however,', 'the', 'algorithm', 'in', 'my', 'mind', 'was', 'fundamentally', 'flawed', 'and', 'to', 'try', 'to', 'run', 'an', 'appeals', 'process', 'for', 'the', 'volume', 'of', 'students', 'involved', 'would', 'only', 'prolong', 'a', 'very', …	fear
709	1.29542E+18	2020-08-17T17:50:00.000Z		42	{'neg': 0.349, 'neu': 0.62, 'pos': 0.031, 'compound': -0.9545}	-0.9545	Negative	['uk', 'gvt', 'finally', 'scraps', 'off', 'an', 'algorithm', 'that', 'disadvantages', 'learners', 'from', 'poor', 'backgrounds.', 'all', 'forms', 'of', 'ai', 'tech', 'need', 'a', 'careful', '&amp;', 'considered', 'approach', 'else', 'it�s', 'a', 'disaster!', 'in', 'the', 'case', 'of', 'killer', 'robots,', 'a', 'fatal', 'one.', 'https://t.co/ganachd6ch']	fear
710	1.29542E+18	2020-08-17T17:49:41.000Z		33	{'neg': 0.181, 'neu': 0.734, 'pos': 0.085, 'compound': -0.5028}	-0.5028	Negative	['good.', "it's", 'time', 'to', 'fix', 'it.??', 'very', 'unfair', 'to', 'students.', '??', 'exams', 'u-turn:', 'teacher', 'estimates', 'to', 'be', 'used', 'for', 'gcse', 'and', 'a-level', 'grades', 'as', 'controversial', 'algorithm', 'ditched', 'https://t.co/akwdzpxtj7']	anger
711	1.29542E+18	2020-08-17T17:48:48.000Z		5	{'neg': 0.0, 'neu': 0.656, 'pos': 0.344, 'compound': 0.2732}	0.2732	Positive	['well,', 'it', 'was', 'their', 'algorithm.']	No emotion
712	1.29542E+18	2020-08-17T17:48:22.000Z		42	{'neg': 0.097, 'neu': 0.903, 'pos': 0.0, 'compound': -0.6249}	-0.6249	Negative	['�algorithms', 'are', 'going', 'to', 'decide', 'more', 'and', 'more', 'the', 'shape', 'of', 'our', 'lives', 'in', 'the', 'near', 'future.', 'the', 'a-level', 'results', 'debacle', 'has', 'revealed', 'sharply', 'their', 'capacity', 'to', 'deepen', 'the', 'classism', 'and', 'racism', 'that', 'exists', 'in', 'our', 'society�', '�', 'https://t.co/eaqiypwc0p']	fear
713	1.29542E+18	2020-08-17T17:48:22.000Z		42	{'neg': 0.097, 'neu': 0.903, 'pos': 0.0, 'compound': -0.6249}	-0.6249	Negative	['�algorithms', 'are', 'going', 'to', 'decide', 'more', 'and', 'more', 'the', 'shape', 'of', 'our', 'lives', 'in', 'the', 'near', 'future.', 'the', 'a-level', 'results', 'debacle', 'has', 'revealed', 'sharply', 'their', 'capacity', 'to', 'deepen', 'the', 'classism', 'and', 'racism', 'that', 'exists', 'in', 'our', 'society�', '�', 'https://t.co/eaqiypwc0p']	fear
714	1.29542E+18	2020-08-17T17:48:14.000Z		41	{'neg': 0.14, 'neu': 0.86, 'pos': 0.0, 'compound': -0.6369}	-0.6369	Negative	['prime', 'minister', 'is', 'forced', 'into', 'humiliating', 'u-turn', 'as', 'ofqual', 'announces', 'a', 'levels', 'and', 'gcses', 'will', 'now', 'be', 'based', 'on', "teachers'", 'assessments', 'after', 'algorithm', 'shambles,', 'sparking', 'a', 'new', 'scramble', 'for', 'university', 'places', 'via', 'https://t.co/btkykkiclm', 'https://t.co/r7m6zngl5t']	negative
715	1.29542E+18	2020-08-17T17:48:14.000Z		41	{'neg': 0.14, 'neu': 0.86, 'pos': 0.0, 'compound': -0.6369}	-0.6369	Negative	['prime', 'minister', 'is', 'forced', 'into', 'humiliating', 'u-turn', 'as', 'ofqual', 'announces', 'a', 'levels', 'and', 'gcses', 'will', 'now', 'be', 'based', 'on', "teachers'", 'assessments', 'after', 'algorithm', 'shambles,', 'sparking', 'a', 'new', 'scramble', 'for', 'university', 'places', 'via', 'https://t.co/btkykkiclm', 'https://t.co/r7m6zngl5t']	negative
716	1.29542E+18	2020-08-17T17:48:12.000Z		32	{'neg': 0.083, 'neu': 0.765, 'pos': 0.153, 'compound': 0.3182}	0.3182	Positive	['in', 'the', 'wake', 'of', 'the', 'a-level', 'algorithm', 'of', 'doom,', 'worth', 're-reading', 'the', 'sections', 'of', "gove's", 'ditchley', 'lecture', 'in', 'which', 'he', 'waxes', 'lyrical', 'about', 'the', 'glories', 'of', 'data-driven', 'governance']	positive
717	1.29542E+18	2020-08-17T17:47:12.000Z		35	{'neg': 0.063, 'neu': 0.937, 'pos': 0.0, 'compound': -0.2732}	-0.2732	Negative	['lifting', 'the', 'overall', 'cap', 'on', 'places', 'ignores', 'the', 'physical', 'space/staffing', 'limitations', 'on', 'many', 'courses.', 'it�s', 'just', 'another', 'example', 'of', 'the', 'mapping', 'general', 'to', 'particular', 'that', 'doesn�t', 'work', '-', 'see', 'a-level', 'grade', 'algorithm.']	trust
718	1.29542E+18	2020-08-17T17:47:09.000Z		48	{'neg': 0.221, 'neu': 0.731, 'pos': 0.048, 'compound': -0.8591}	-0.8591	Negative	['the', 'government', 'set', 'the', 'design', 'parameters', 'for', 'the', '�ofqual�', 'algorithm...you', 'can�t', 'make', 'a', 'silk', 'purse', 'out', 'of', 'a', 'sow�s', 'ear.', 'this', 'is', 'a', 'mess', 'of', 'the', 'governments', 'making', 'and', 'your', 'shameful', 'attempts', 'to', 'scapegoat', 'the', 'regulator', '(a', 'govt', 'agency)', 'rather', 'than', 'accepting', 'responsibility', 'is…	negative
719	1.29542E+18	2020-08-17T17:46:38.000Z		31	{'neg': 0.179, 'neu': 0.735, 'pos': 0.086, 'compound': -0.4646}	-0.4646	Negative	['nice', 'tune', 'blasting', 'out', 'from', 'my', 'daughter�s', 'bedroom', 'at', 'the', 'moment.', 'she�s', 'not', 'amused.', '#gcse2020', '#examshambles', '#alevelprotests', '#gcses2020', '#uturn', '#algorithm', '#ofqual', 'lily', 'allen', '-', 'fuck', 'you', 'https://t.co/qztockxrwp']	positive
720	1.29542E+18	2020-08-17T17:46:35.000Z		48	{'neg': 0.114, 'neu': 0.768, 'pos': 0.119, 'compound': 0.0772}	0.0772	Positive	['incompetence', 'at', 'it', 'best', '-', 'surely', 'anyone', 'needing', 'to', 'own', 'the', 'outcome', 'would', 'have', 'asked', 'in', 'the', 'months', 'leading', 'up', 'to', 'the', 'announcement', '-', 'how', 'does', 'this', 'algorithm', 'work', 'and', 'what', 'are', 'the', 'key', 'data', 'driving', 'decisions?', 'he', 'is', 'obviously', 'out', 'of', 'his', 'depth', 'and', 'our', 'kids', 'suffe…	trust
721	1.29542E+18	2020-08-17T17:46:19.000Z		38	{'neg': 0.068, 'neu': 0.932, 'pos': 0.0, 'compound': -0.34}	-0.34	Negative	['and', 'yet', 'an', 'ofqual', 'rep', 'on', 'world', 'at', 'one', '#wato', 'today', 'stated', 'that', 'it', 'was', 'he', 'who', 'set', 'the', 'parameters', 'for', 'the', 'algorithm.', 'govt', 'world-beating', 'at', 'evading', 'responsibilityand', 'seeking', 'to', 'shift', 'blame.', '#alevelsresults', 'https://t.co/pots9jrl2y']	anger
722	1.29542E+18	2020-08-17T17:46:09.000Z		30	{'neg': 0.073, 'neu': 0.793, 'pos': 0.134, 'compound': 0.4696}	0.4696	Positive	['such', 'fantastic', 'news', 'about', '#alevelsresults', '-', 'last', 'week', 'i', 'posted', '????...', 'today', '#ofqual', 'has', 'acknowledged', 'the', 'algorithm', 'they', 'used', 'impacted', 'unfairly', 'on', 'schools', '&amp;', 'colleges', 'in', 'poorer', 'areas', 'https://t.co/bsnrlfwg6n']	No emotion
723	1.29542E+18	2020-08-17T17:46:05.000Z		38	{'neg': 0.152, 'neu': 0.848, 'pos': 0.0, 'compound': -0.7251}	-0.7251	Negative	['so,', 'government', 'has', 'done', 'a', 'u-turn', 'and', 'is', 'getting', 'rid', 'of', 'the', 'algorithm', 'that', 'caused', 'so', 'much', 'stress', 'on', 'a-level', 'results.', 'will', 'it', 'now', 'do', 'the', 'same', 'on', 'the', 'awful', 'algorithm', 'being', 'used', 'by', 'the', 'dwp?']	negative
724	1.29542E+18	2020-08-17T17:46:03.000Z		41	{'neg': 0.299, 'neu': 0.647, 'pos': 0.054, 'compound': -0.9229}	-0.9229	Negative	['is', 'it', 'me', 'or', 'have', 'ofqual', 'just,', 'sort', 'of', 'obliquely,', 'blamed', 'teachers.', 'poor', 'dears', 'can�t', 'cope', 'so', 'we', 'caved.', 'how', 'the', '****', 'does', 'that', 'account', 'for', 'an', 'algorithm', 'so', 'badly', 'designed', 'it', 'was', 'either', 'crude', 'social', 'engineering', 'or', 'a', 'complete', 'dud.']	negative
725	1.29542E+18	2020-08-17T17:45:53.000Z		35	{'neg': 0.0, 'neu': 0.924, 'pos': 0.076, 'compound': 0.4019}	0.4019	Positive	['possibly', 'this', 'should', 'have', 'been', 'tested', 'using', 'the', 'exam', 'prelims', 'going', 'back', 'x', 'yrs,', 'perhaps', 'some', 'dildock', 'w/i', 'ofqual', 'could', 'have', 'proposed', 'such', 'prior', 'to', 'using', 'this', 'algorithm', 'in', 'an', 'active', 'live', 'exam', 'situation.']	No emotion
726	1.29542E+18	2020-08-17T17:45:19.000Z		38	{'neg': 0.0, 'neu': 0.775, 'pos': 0.225, 'compound': 0.8622}	0.8622	Positive	['i', 'find', 'it', 'quite', 'interesting', 'that', 'a-level', 'grades', 'gave', 'got', 'released', 'and', 'now', 'they', 'are', 'going', 'back', 'on', 'their', 'algorithm', 'and', 'basing', 'the', 'grades', 'off', 'the', 'teachers', 'predictions.', 'they', 'can�t', 'make', 'their', 'mind', 'up', 'clearly', 'lmao']	positive
727	1.29542E+18	2020-08-17T17:45:15.000Z		41	{'neg': 0.14, 'neu': 0.86, 'pos': 0.0, 'compound': -0.6369}	-0.6369	Negative	['prime', 'minister', 'is', 'forced', 'into', 'humiliating', 'u-turn', 'as', 'ofqual', 'announces', 'a', 'levels', 'and', 'gcses', 'will', 'now', 'be', 'based', 'on', "teachers'", 'assessments', 'after', 'algorithm', 'shambles,', 'sparking', 'a', 'new', 'scramble', 'for', 'university', 'places', 'via', 'https://t.co/rxsa4onxwa', 'https://t.co/tyz9plqudt']	negative
728	1.29542E+18	2020-08-17T17:45:15.000Z		41	{'neg': 0.14, 'neu': 0.86, 'pos': 0.0, 'compound': -0.6369}	-0.6369	Negative	['prime', 'minister', 'is', 'forced', 'into', 'humiliating', 'u-turn', 'as', 'ofqual', 'announces', 'a', 'levels', 'and', 'gcses', 'will', 'now', 'be', 'based', 'on', "teachers'", 'assessments', 'after', 'algorithm', 'shambles,', 'sparking', 'a', 'new', 'scramble', 'for', 'university', 'places', 'via', 'https://t.co/rxsa4onxwa', 'https://t.co/tyz9plqudt']	negative
729	1.29542E+18	2020-08-17T17:45:00.000Z		33	{'neg': 0.063, 'neu': 0.802, 'pos': 0.135, 'compound': 0.3612}	0.3612	Positive	['just', 'a', 'few', 'days', 'ago', 'gavin', "'tarantula", "boy'", 'williamson', 'called', 'the', 'a', 'level', 'algorithm', 'process', "'fair", 'and', "robust.'", 'he', 'then', 'said', 'under', 'no', 'circumstances', 'would', 'he', 'u-turn.', "what's", 'he', 'saying', 'now?']	positive
730	1.29542E+18	2020-08-17T17:44:47.000Z		37	{'neg': 0.0, 'neu': 1.0, 'pos': 0.0, 'compound': 0.0}	0	Neutral	['if', 'my', 'grades', 'as', 'an', 'a', 'level', 'examiner', 'were', 'as', 'inaccurate', 'as', '�s', '�robust', 'and', 'dependable�', 'algorithm.', 'i�d', 'have', 'never', 'been', 'allowed', 'to', 'mark.', 'these', 'people', 'monitor', 'standards??', 'how', 'about', 'their', 'own.', 'https://t.co/u5pwogeutb']	trust
731	1.29542E+18	2020-08-17T17:43:31.000Z		27	{'neg': 0.106, 'neu': 0.804, 'pos': 0.09, 'compound': -0.128}	-0.128	Negative	['so', 'when', 'do', 'we', 'find', 'out', 'that', 'the', 'failed', 'education', 'exam', 'algorithm', 'was', 'the', 'brainchild', 'of', 'cummings?', 'he', 'was', 'always', 'banging', 'on', 'about', 'a', 'levels', 'getting', 'easier']	No emotion
732	1.29542E+18	2020-08-17T17:43:30.000Z		23	{'neg': 0.245, 'neu': 0.755, 'pos': 0.0, 'compound': -0.7579}	-0.7579	Negative	['using', 'the', 'algorithm', 'laid', 'out', 'by', 'ofqual,', 'i�ve', 'graded', 'your', 'performance', 'as', 'the', 'dup', 'education', 'minister.d', '-', 'dithering,u', '-', 'useless,', 'p-', 'pathetic']	negative
733	1.29542E+18	2020-08-17T17:43:20.000Z		39	{'neg': 0.125, 'neu': 0.875, 'pos': 0.0, 'compound': -0.5719}	-0.5719	Negative	['ofqual', '&amp;', 'teachers', 'are', 'equally', 'to', 'blame', 'here.', 'teachers', 'over', 'egging', 'grades', 'and', 'ofqual', 'having', 'a', 'faulty,', 'inflexible', 'algorithm.', 'office', 'of', 'qualifications', '&amp;', 'examinations', 'regulation', '(ofqual)regulates', 'qualifications,', 'examinations', '&amp;assessments', 'in', 'england.', 'ofqual�is', 'a', 'non-ministerial', 'dept']	negative
734	1.29542E+18	2020-08-17T17:43:01.000Z		55	{'neg': 0.3, 'neu': 0.671, 'pos': 0.029, 'compound': -0.9646}	-0.9646	Negative	['thanks', '#ofqual', 'for', 'the', '#uturn', 'but', 'goh!', 'waste', 'of', 'time', 'eh', '?', 'could', 'have', 'told', 'u', 'that', 'a', 'drunk', 'algorithm', 'had', 'no', 'place', 'deciding', 't', 'future', 'of', 'our', 'students.', 'sloppy', 'job', 'mate!', 'students', 'are', 'traumatised', 'by', 't', 'injustice', 'of', 'this', 'whole', 'ordeal', '-', 'they', 'know', 'how', 'government', 'see'…	negative
735	1.29542E+18	2020-08-17T17:42:35.000Z		25	{'neg': 0.083, 'neu': 0.917, 'pos': 0.0, 'compound': -0.2023}	-0.2023	Negative	['a-level', 'and', 'gcse', 'results', 'in', 'wales', 'will', 'be', 'based', 'on', 'teacher', 'predictions', 'as', 'controversial', 'algorithm', 'scrapped', 'politics', 'news', 'sky', 'news', 'https://t.co/gikrypldut']	anger
736	1.29542E+18	2020-08-17T17:41:33.000Z		42	{'neg': 0.0, 'neu': 0.946, 'pos': 0.054, 'compound': 0.2732}	0.2732	Positive	['finally', 'a', 'sensible', 'decision.', 'when', 'an', 'algorithm', 'gives', 'a', 'student', 'a', 'u', 'grade', 'for', 'an', 'exam', 'their', 'didnt', 'take..alarm', 'bells', 'should', 'have', 'been', 'ringing.', 'england', 'drops', 'algorithm', 'used', 'to', 'calculate', 'final', 'grades', 'in', 'surprise', 'reversal', 'https://t.co/ufybhyhzif', 'sent', 'via']	surprise
737	1.29542E+18	2020-08-17T17:41:26.000Z		26	{'neg': 0.136, 'neu': 0.702, 'pos': 0.162, 'compound': 0.1531}	0.1531	Positive	['earlier', 'benevolent', "bozo's", 'badly', 'bungled', 'u-turn:', 'a-level', 'decision', 'reversed,', 'algorithm', 'binned', '..', 'a', 'week', 'too', 'late', 'https://t.co/ldiplsrbo9', 'https://t.co/zqorqbauuh']	negative
738	1.29542E+18	2020-08-17T17:41:22.000Z		48	{'neg': 0.131, 'neu': 0.787, 'pos': 0.083, 'compound': -0.3632}	-0.3632	Negative	['keep', 'holding', 'ofqual', 'and', 'the', 'gov�t', 'to', 'the', 'fire.', 'the', 'algorithm', 'has', 'still', 'downgraded', 'level', '3', 'btec', 'students.', 'cags', 'have', 'been', 'ignored', 'for', 'them.', 'if', 'the', 'algorithm', 'is', 't', 'fit', 'for', 'purpose,', 'it�s', 'not', 'fit', 'for', 'purpose', 'for', 'all.', 'cags', 'for', 'all', 'level', 'the', 'playing', 'field.']	trust
739	1.29542E+18	2020-08-17T17:40:43.000Z		33	{'neg': 0.078, 'neu': 0.922, 'pos': 0.0, 'compound': -0.4003}	-0.4003	Negative	['the', 'infamous', 'a', 'level', 'algorithm', 'was', 'constructed', 'in', 'conjunction', 'with', 'cambridge', 'assessment.', 'gavin', 'williamson', 'and', 'nick', 'gibb', 'signed', 'off', 'on', 'it.', 'they', 'knew', 'about', 'this', 'in', 'march.', 'six', 'months!', 'they', 'should', 'both', 'resign.']	fear
740	1.29542E+18	2020-08-17T17:40:33.000Z		33	{'neg': 0.07, 'neu': 0.784, 'pos': 0.147, 'compound': 0.3939}	0.3939	Positive	["here's", 'the', 'full', 'quote', 'where', 'gavin', 'williamson', 'appears', 'to', 'be', 'shifting', 'the', 'blame', 'to', 'ofqual,', 'saying', 'he', 'had', 'reassurances', 'from', 'them', 'throughout', 'that', 'the', 'algorithm', 'would', 'be', 'fair', '??', 'https://t.co/xlr02hubjm']	positive
741	1.29542E+18	2020-08-17T17:40:02.000Z		44	{'neg': 0.044, 'neu': 0.956, 'pos': 0.0, 'compound': -0.2023}	-0.2023	Negative	['hang', 'on', 'then,', 'will,', '�unless', 'the', 'grades', 'produced', 'by', 'the', 'controversial', 'algorithm', 'are', 'higher,�', 'result', 'in', 'inequality,', 'still,', 'across', 'the', 'social', 'divide.', 'if', 'it�s', 'to', 'be', '�based', 'on', 'teachers�', 'assessments,�', 'it', 'must', 'be', 'for', 'all', 'students', 'at', 'all', 'schools,', 'https://t.co/saz7cyilla']	anger
742	1.29541E+18	2020-08-17T17:38:01.000Z		29	{'neg': 0.046, 'neu': 0.853, 'pos': 0.101, 'compound': 0.4005}	0.4005	Positive	['absolutely', 'true.', 'the', 'ofqual', 'algorithm', 'only', 'became', 'anathema', 'to', 'the', 'government', 'when', 'the', 'children', 'of', 'middle', 'class', '(ie', 'tory-voting)', 'people', 'from', 'the', 'shires', 'found', 'themselves', 'hard', 'done', 'by.']	fear
743	1.29541E+18	2020-08-17T17:37:54.000Z		44	{'neg': 0.0, 'neu': 1.0, 'pos': 0.0, 'compound': 0.0}	0	Neutral	['i', 'wonder', 'what', 'proportion', 'of', 'courses', 'in', 'statistics,', 'data', 'science', 'or', 'machine', 'learning', 'include', 'sufficient', 'consideration', 'of', 'data', 'ethics.', 'maybe', 'something', 'for', 'us', 'educators', 'to', 'reflect', 'on.', 'covid', 'models', 'and', 'the', 'a', 'level', 'algorithm', 'illustrate', 'the', 'use', 'and/or', 'misuse', 'of', '"science"', 'in', 'po…	positive
744	1.29541E+18	2020-08-17T17:37:22.000Z		39	{'neg': 0.231, 'neu': 0.715, 'pos': 0.054, 'compound': -0.8649}	-0.8649	Negative	['we', 'socialists', 'made', 'our', 'voices', 'heard,', 'but', 'you', "didn't", 'like', 'that', 'did', 'you?', 'why', 'were', 'you', 'confused?', 'the', 'a', 'level', 'algorithm', 'is', 'a', 'part', 'of', 'the', 'class', 'war', 'the', 'tories', 'are', 'waging', '-', 'and', 'well', 'you', 'know', 'it.', '#charlatan']	fear
745	1.29541E+18	2020-08-17T17:36:56.000Z		19	{'neg': 0.144, 'neu': 0.856, 'pos': 0.0, 'compound': -0.4019}	-0.4019	Negative	['gavin', 'has', 'already', 'said', 'that', 'ofqual', 'made', 'him', 'do', 'it.', 'and', 'ofqual', 'says', "it's", 'the', "algorithm's", 'fault.']	negative
746	1.29541E+18	2020-08-17T17:36:53.000Z		18	{'neg': 0.0, 'neu': 1.0, 'pos': 0.0, 'compound': 0.0}	0	Neutral	['does', 'anyone', 'know', 'if', 'this', '#ofqual', 'algorithm,', 'or', 'a', 'variant', 'of', 'it,', 'has', 'been', 'used', 'in', 'previous', 'years?']	No emotion
747	1.29541E+18	2020-08-17T17:35:50.000Z		18	{'neg': 0.144, 'neu': 0.741, 'pos': 0.116, 'compound': -0.1531}	-0.1531	Negative	['thank', 'you', 'for', 'your', 'advocacy', 'about', 'the', '#alevelsresults', 'and', 'the', 'terrible', '#algorithm', 'deployed', 'by', '#ofqual', 'for', 'the', 'tories.']	anger
748	1.29541E+18	2020-08-17T17:35:48.000Z		18	{'neg': 0.131, 'neu': 0.676, 'pos': 0.193, 'compound': -0.3498}	-0.3498	Negative	["it's", 'unbelievable', 'how', 'incompetent', 'they', 'are.', 'should', 'be', 'reviewed', 'too', '-', 'why', 'no', 'risk', 'assessment', 'of', 'the', "'algorithm'", '?????']	negative
749	1.29541E+18	2020-08-17T17:35:25.000Z		26	{'neg': 0.0, 'neu': 0.892, 'pos': 0.108, 'compound': 0.4404}	0.4404	Positive	['i', 'would', 'hope', 'so', 'as', 'that', 'algorithm', 'doesn�t', 'work.', 'in', 'any', 'event,', 'gcses', 'need', 'not', 'be', 'as', 'credible', 'as', 'a', 'levels', 'with', 'regard', 'to', 'university.']	positive
750	1.29541E+18	2020-08-17T17:35:02.000Z		39	{'neg': 0.0, 'neu': 0.922, 'pos': 0.078, 'compound': 0.4019}	0.4019	Positive	['as', 'the', 'system', 'in', 'place', 'for', 'btec�s', 'didn�t', 'involve', 'cag�s', 'what', 'are', 'you', 'doing', 'about', 'the', 'grades', 'awarded', 'to', 'btec', 'students', 'for', 'unsat', 'exam', 'units', 'with', 'results', 'unfairly', 'generated', 'entirely', 'by', 'algorithm?', 'https://t.co/trzfql9rnm']	trust
751	1.29541E+18	2020-08-17T17:34:50.000Z		47	{'neg': 0.138, 'neu': 0.796, 'pos': 0.067, 'compound': -0.5106}	-0.5106	Negative	['�our', 'pm�', 'defending', 'a', 'fireplace', 'salesman�s', 'a-level', 'algorithm', 'that', 'improved', 'the', 'grades', 'of', 'public', 'school', 'pupils', 'and', 'downgraded', 'the', 'disadvantaged', 'the', 'u-turn�s', 'been', 'coming', 'since', 'the', 'moronic', 'williamson', 'said', 'it', 'absolutely', 'would', 'not', 'be', 'who', 'built', 'in', 'the', 'inequality?', 'https://t.co/cbt4zwcaoj…	positive
752	1.29541E+18	2020-08-17T17:34:32.000Z		24	{'neg': 0.083, 'neu': 0.83, 'pos': 0.087, 'compound': 0.0258}	0.0258	Neutral	['i', 'wonder', 'how', 'many', 'will', 'have', 'a', 'lower', 'grade', 'based', 'on', 'teacher', 'assessment', 'than', 'the', 'algorithm', 'calculated,', 'i', 'am', 'sure', 'there', 'must', 'be', 'some']	trust
753	1.29541E+18	2020-08-17T17:34:25.000Z		39	{'neg': 0.0, 'neu': 0.748, 'pos': 0.252, 'compound': 0.8566}	0.8566	Positive	['i', 'would', 'like', 'to', 'congratulate', 'the', 'johnson', 'government', 'on', 'the', 'remarkably', 'efficient', 'way', 'they', 'have', 'politicised', 'young', 'people.', 'brexit,', 'climate', 'change,', 'a', 'level', 'algorithm...', 'great', 'work', 'guys!', 'way', 'to', 'go', 'to', 'win', 'votes', 'for', 'anyone', 'but', 'you!', '#toryshambles', '#missingpm']	positive
754	1.29541E+18	2020-08-17T17:34:00.000Z		29	{'neg': 0.0, 'neu': 0.918, 'pos': 0.082, 'compound': 0.3612}	0.3612	Positive	['why', 'is', 'a', '�competent�', '�expert�', 'regulator', 'like', 'ofqual', 'using', 'this', 'algorithm', 'in', 'the', 'first', 'place', 'and', 'why', 'did', 'the', 'government', 'not', 'do', 'a', 'review', 'after', 'the', 'scottish', 'result', 'shamble?']	fear
755	1.29541E+18	2020-08-17T17:33:51.000Z		25	{'neg': 0.0, 'neu': 1.0, 'pos': 0.0, 'compound': 0.0}	0	Neutral	['a-level', 'and', 'gcse', 'students', 'in', 'england', 'will', 'be', 'given', 'grades', 'estimated', 'by', 'their', 'teachers,', 'rather', 'than', 'by', 'an', 'algorithm,', 'after', 'a', 'government', 'u-turn.']	fear
756	1.29541E+18	2020-08-17T17:32:52.000Z		20	{'neg': 0.111, 'neu': 0.889, 'pos': 0.0, 'compound': -0.25}	-0.25	Negative	['written', 'for', '-', 'how', 'a-level', 'demonstrations', 'show', 'us', 'the', 'future', 'of', 'protest:', '�fuck', 'the', 'algorithm�', '#uturn', 'https://t.co/km4vxsyfar']	trust
757	1.29541E+18	2020-08-17T17:32:36.000Z		28	{'neg': 0.118, 'neu': 0.736, 'pos': 0.146, 'compound': 0.2168}	0.2168	Positive	['what', 'to', 'learn', 'from', 'a-level', 'chaos?', 'gcse', 'results', 'should', 'now', 'be', 'thrown', 'in', 'the', 'bin,', 'mathematicians', 'in', 'charge', 'of', 'henhouses.', 'love', 'that', 'quote', '?', 'https://t.co/nppb9i11bq']	positive
758	1.29541E+18	2020-08-17T17:32:33.000Z		48	{'neg': 0.069, 'neu': 0.877, 'pos': 0.053, 'compound': -0.212}	-0.212	Negative	['gavin', 'williamson', 'joins', 'the', 'ranks', 'of', 'the', '"malicious,', 'or', 'incompetent?"', 'club', 'after', 'claiming', 'he', 'only', 'saw', 'the', 'algorithm', 'that', 'ofqual', 'used', 'this', 'past', 'weekend.', 'which', 'begs', 'the', 'question', 'of', 'why', 'he', 'cared', 'so', 'very', 'little', 'about', 'the', 'process?', 'and', 'how', 'he', 'could', 'announce', 'a', 'triple', 'lo…	anger
759	1.29541E+18	2020-08-17T17:32:20.000Z		42	{'neg': 0.104, 'neu': 0.772, 'pos': 0.123, 'compound': 0.2263}	0.2263	Positive	['glad', 'to', 'see', 'the', 'govn', 'u', 'turn', 'on', 'the', 'a', 'level', 'algorithm.', 'it�s', 'awful', 'what', 'those', 'young', 'people', 'had', 'to', 'go', 'through.', 'i', 'hope', 'they', 'remember', 'when', 'it', 'comes', 'to', 'the', 'next', 'ge', 'that', 'they', 'had', 'to', 'protest', 'to', 'achieve', 'this']	positive
760	1.29541E+18	2020-08-17T17:30:10.000Z		42	{'neg': 0.158, 'neu': 0.842, 'pos': 0.0, 'compound': -0.7579}	-0.7579	Negative	['#alevel', '#alevelresults', '#uturn', '[2]', 'mr.', 'duong', 'showed', 'ofqual', 'got', 'it', 'wrong,', 'told', 'them,', 'ofqual', 'insisted', 'that', 'duong', 'was', 'wrong', '*', 'note', 'in', 'that', 'article', 'a', 'link', 'to', 'smoothing', 'algorithm', '*', "that's", 'discussed', 'here:', 'mr.', 'duong', 'did', 'some', 'serious', 'numbers', '*', '.', '.', 'https://t.co/4rv8dodnuc']	negative
761	1.29541E+18	2020-08-17T17:30:10.000Z		43	{'neg': 0.064, 'neu': 0.936, 'pos': 0.0, 'compound': -0.1901}	-0.1901	Negative	['#alevel', '#alevelresults', '#uturn', '[1]', '*', 'everyone', 'says', 'sorry', 'but', "don't", 'give', 'up', 'on', 'the', 'algorithm', '-', 'ofqual', 'itself', 'has', 'umpteen', 'papers', 'going', 'way', 'back', 'on', 'algorithms', 'on', "it's", 'website', '*', 'nb.', 'the', 'ofqual', 'prog', 'was', 'designed', 'to', 'eliminate', 'teacher', 'bias.', '*', 'https://t.co/wbmvze1neq']	anger
762	1.29541E+18	2020-08-17T17:30:10.000Z		42	{'neg': 0.158, 'neu': 0.842, 'pos': 0.0, 'compound': -0.7579}	-0.7579	Negative	['#alevel', '#alevelresults', '#uturn', '[2]', 'mr.', 'duong', 'showed', 'ofqual', 'got', 'it', 'wrong,', 'told', 'them,', 'ofqual', 'insisted', 'that', 'duong', 'was', 'wrong', '*', 'note', 'in', 'that', 'article', 'a', 'link', 'to', 'smoothing', 'algorithm', '*', "that's", 'discussed', 'here:', 'mr.', 'duong', 'did', 'some', 'serious', 'numbers', '*', '.', '.', 'https://t.co/4rv8dodnuc']	negative
763	1.29541E+18	2020-08-17T17:30:00.000Z		35	{'neg': 0.057, 'neu': 0.943, 'pos': 0.0, 'compound': -0.2023}	-0.2023	Negative	['a-level', 'and', 'gcse', 'results', 'in', 'england', 'will', 'now', 'be', 'based', 'on', 'teachers�', 'assessments', 'of', 'their', 'students,', 'unless', 'the', 'grades', 'produced', 'by', 'the', 'controversial', 'algorithm', 'are', 'higher,', 'regulator', 'ofqual', 'has', 'announced.', 'https://t.co/b10pvpkcia']	anger
764	1.29541E+18	2020-08-17T17:30:00.000Z		35	{'neg': 0.057, 'neu': 0.943, 'pos': 0.0, 'compound': -0.2023}	-0.2023	Negative	['a-level', 'and', 'gcse', 'results', 'in', 'england', 'will', 'now', 'be', 'based', 'on', 'teachers�', 'assessments', 'of', 'their', 'students,', 'unless', 'the', 'grades', 'produced', 'by', 'the', 'controversial', 'algorithm', 'are', 'higher,', 'regulator', 'ofqual', 'has', 'announced.', 'https://t.co/b10pvpkcia']	anger
765	1.29541E+18	2020-08-17T17:28:17.000Z		18	{'neg': 0.0, 'neu': 0.748, 'pos': 0.252, 'compound': 0.6597}	0.6597	Positive	['considering', 'flexing', 'on', 'ofqual', 'and', 'spending', 'like', '15', 'minutes', 'designing', 'a', 'better', 'grade', 'prediction', 'algorithm', 'than', 'they', 'did']	anticipation
766	1.29541E+18	2020-08-17T17:28:16.000Z		42	{'neg': 0.052, 'neu': 0.948, 'pos': 0.0, 'compound': -0.2023}	-0.2023	Negative	['open', 'smartnews', 'to', 'read', "'exams", 'u-turn:', 'teacher', 'estimates', 'to', 'be', 'used', 'for', 'gcse', 'and', 'a-level', 'grades', 'as', 'controversial', 'algorithm', "ditched'", 'here:', 'https://t.co/3mrilwfy2v', 'or', 'you', 'can', 'directly', 'access', 'the', 'content', 'using', 'this', 'link', 'here:', 'https://t.co/4bjzx3rwx3']	trust
767	1.29541E+18	2020-08-17T17:28:14.000Z		42	{'neg': 0.183, 'neu': 0.729, 'pos': 0.088, 'compound': -0.5574}	-0.5574	Negative	['where', 'were', 'the', 'union', 'and', 'political', 'objections', 'at', 'the', 'time?', 'anyone', 'talking', 'about', 'teacher', 'assessments', 'were', 'accused', 'of', 'disadvantaging', 'the', 'poorest', 'and', 'ethnic', 'minorities.', 'the', 'flawed', 'algorithm', 'was', 'the', 'best', 'way', 'to', 'calculate', 'results.', 'needed', 'fixing', 'not', 'binning.', 'https://t.co/3qzokz2pfo']	fear
768	1.29541E+18	2020-08-17T17:28:01.000Z		34	{'neg': 0.079, 'neu': 0.921, 'pos': 0.0, 'compound': -0.4291}	-0.4291	Negative	['many', 'years', 'ago', 'i', 'sat', 'my', 'a', 'levels', 'abroad', 'and', 'the', 'papers', 'got', 'lost', 'in', 'the', 'post', '??', 'automatically', 'my', 'grade', 'was', 'based', 'on', 'my', 'teacher�s', 'assessment', 'so', 'why', 'was', 'this', 'algorithm', 'even', 'used?']	trust
769	1.29541E+18	2020-08-17T17:27:43.000Z		41	{'neg': 0.153, 'neu': 0.751, 'pos': 0.097, 'compound': -0.5106}	-0.5106	Negative	['protestingstudents', 'and', 'a', 'national', 'outcry', 'have', 'forced', 'a', 'u-turn', 'over', 'a-level', 'marking', 'in', 'scotland,', 'and', 'subsequently', 'wales,', 'england', 'and', 'northern', 'ireland', 'in', 'quick', 'succession,', 'despite', 'the', 'uk', 'government�s', 'public', 'belligerence', 'at', 'the', 'prospect', 'of', 'https://t.co/fg01zvzuzb']	fear
770	1.29541E+18	2020-08-17T17:27:31.000Z		14	{'neg': 0.0, 'neu': 0.796, 'pos': 0.204, 'compound': 0.3182}	0.3182	Positive	['the', 'spin.', 'covid-19', 'was', 'responsible', 'for', 'the', 'ofqual', 'algorithm.', 'https://t.co/y7nntcqunr']	trust
771	1.29541E+18	2020-08-17T17:27:08.000Z		31	{'neg': 0.069, 'neu': 0.874, 'pos': 0.058, 'compound': -0.09}	-0.09	Negative	['o', 'yes', 'ofqual', 'already', 'has', 'done', 'so,', 'but', 'it', 'all', 'looks', 'a', 'bit', 'empty,', 'i', "don't", 'think', 'they', 'can', 'do', 'it', 'without', 'an', 'algorithm', 'even', 'though', 'ofqual', 'employs', '200', 'beings....']	No emotion
772	1.29541E+18	2020-08-17T17:26:42.000Z		24	{'neg': 0.083, 'neu': 0.917, 'pos': 0.0, 'compound': -0.2023}	-0.2023	Negative	['grades', 'now', 'to', 'be', 'based', 'on', 'teachers�', 'assessments', 'after', 'all,', 'rather', 'than', 'the', 'controversial', 'algorithm', 'devised', 'by', 'the', 'exam', 'regulators...', 'https://t.co/yuji61w2ey']	anger
773	1.29541E+18	2020-08-17T17:26:11.000Z		50	{'neg': 0.0, 'neu': 0.952, 'pos': 0.048, 'compound': 0.3367}	0.3367	Positive	['i', 'feel', 'that', 'this', 'u-turn', 'has', 'happened', 'as', 'the', 'gcses', 'downgrading', 'would', 'have', 'been', 'vastly', 'more', 'significant', 'than', 'those', 'at', 'a-level.', 'now', 'we', 'need', 'to', 'see', 'what', 'would', 'have', 'been', 'the', 'impact', 'of', 'the', "'algorithm", "based'", 'grades', 'vs', 'centre', 'assessed', 'grades', 'at', 'gcse', 'for', 'the', 'sake', 'of',…	No emotion
774	1.29541E+18	2020-08-17T17:25:50.000Z		47	{'neg': 0.131, 'neu': 0.82, 'pos': 0.049, 'compound': -0.4939}	-0.4939	Negative	['ofqual', 'were', 'told', 'were', 'the', 'govt', 'wanted', '(avoid', 'grade', 'inflation)', 'and', 'they', 'set', 'up', 'an', 'algorithm', 'to', 'do', 'that.', 'the', 'tail', 'doesn�t', 'wag', 'the', 'dog', 'like', 'you', 'seem', 'to', 'think.', 'and', 'if', 'it', 'does,', 'that', 'suggests', 'incompetence', 'on', 'the', 'part', 'of', 'the', 'govt', 'of', 'the', 'day.']	negative
775	1.29541E+18	2020-08-17T17:24:43.000Z		25	{'neg': 0.083, 'neu': 0.917, 'pos': 0.0, 'compound': -0.2023}	-0.2023	Negative	['a-level', 'and', 'gcse', 'results', 'in', 'wales', 'will', 'be', 'based', 'on', 'teacher', 'predictions', 'as', 'controversial', 'algorithm', 'scrapped', 'politics', 'news', 'sky', 'news', 'https://t.co/9dflbagt3z']	anger
776	1.29541E+18	2020-08-17T17:24:37.000Z		51	{'neg': 0.0, 'neu': 0.88, 'pos': 0.12, 'compound': 0.7184}	0.7184	Positive	['i�m', 'convinced', 'that', 'the', 'real', 'culprit', 'for', 'the', 'a', 'levels', 'balls-up', 'is', 'dominic', 'cummings.', 'his', 'fingerprints', 'are', 'all', 'over', 'it.', 'the', 'misplaced', 'confidence', 'in', 'his', 'mates�', 'algorithm', 'will', 'not', 'be', 'his', 'downfall', '-', 'it�ll', 'be', '�patsy�', 'williamson', '&amp;', 'others.', 'everything', 'must', 'go', 'through', 'the', …	trust
777	1.29541E+18	2020-08-17T17:24:30.000Z		27	{'neg': 0.0, 'neu': 0.929, 'pos': 0.071, 'compound': 0.2263}	0.2263	Positive	['also', 'worth', 'remembering,', 'with', 'cags', 'replaced', 'with', 'ofqual', 'algorithm', 'grades', '(*if*', 'cags', 'were', 'lower),...as', 'yazz', 'and', 'the', 'plastic', 'population', 'put', 'it...', '"the', 'only', 'way', 'is', 'up"']	positive
778	1.29541E+18	2020-08-17T17:24:28.000Z		25	{'neg': 0.106, 'neu': 0.663, 'pos': 0.232, 'compound': 0.5321}	0.5321	Positive	['https://t.co/4mbranagyq', 'this', 'statement', 'says', "they'll", 'award', 'you', 'the', 'highest', 'between', 'your', 'cag', 'or', 'your', 'algorithm', 'grade.', 'so', 'no', 'further', 'downgrading', 'thankfully']	positive
779	1.29541E+18	2020-08-17T17:24:02.000Z		48	{'neg': 0.117, 'neu': 0.774, 'pos': 0.109, 'compound': -0.1027}	-0.1027	Negative	['so', 'getting', 'a', 'grade', 'for', 'something', 'they�ve', 'not', 'done', 'is', 'a', 'result.', 'just', 'heard', 'on', 'the', 'news', 'that', 'they', 'get', 'to', 'keep', 'the', 'algorithm', 'adjusted', 'grade', 'if', 'it�s', 'better', 'than', 'the', 'teacher', 'assessed', 'grade.', 'if', 'the', 'adjusted', 'grades', 'are', 'wrong,', 'then', 'surely', 'they�re', 'all', 'wrong?']	negative
780	1.29541E+18	2020-08-17T17:23:44.000Z		14	{'neg': 0.0, 'neu': 0.841, 'pos': 0.159, 'compound': 0.3919}	0.3919	Positive	['maybe;', 'but', 'it', 'seems', 'more', 'likely', 'to', 'me', 'that', 'he', 'accepted', 'the', 'algorithm', 'of', '.']	No emotion
781	1.29541E+18	2020-08-17T17:23:13.000Z		47	{'neg': 0.0, 'neu': 0.655, 'pos': 0.345, 'compound': 0.9666}	0.9666	Positive	['great', 'news', '80%', 'increase', 'in', 'a', 'stars', '-', 'teachers', 'boasting', 'about', 'their', 'best', 'annual', 'performance', 'ever.', 'in', 'the', 'spirit', 'of', 'things', 'i', 'have', 'assessed', 'my', 'recent', 'performance,', 'ditched', 'my', 'moral', 'and', 'integrity', 'algorithm', 'and', 'found', 'that', 'i', 'had', 'also', 'done', '47%', 'better', 'than', 'i', 'had', 'previous…	positive
782	1.29541E+18	2020-08-17T17:22:11.000Z		47	{'neg': 0.075, 'neu': 0.925, 'pos': 0.0, 'compound': -0.4767}	-0.4767	Negative	['-', 'a-level', 'results', 'u-turn', 'is', "'too", "late'", 'for', 'students', 'https://t.co/dtnh9bnkx2', 'consequences', 'of', "govt's", 'reliance', 'on', 'unfair', 'algorithm', 'will', 'still', 'hurt&amp;frustrate', 'some', 'students', 'despite', "govt's", 'late', 'u', 'turn', '#alevelsresults', 'as', 'uni', 'places', 'they', 'would', 'have', 'got', 'are', 'now', 'full', '#toryshambles']	negative
783	1.29541E+18	2020-08-17T17:21:55.000Z		15	{'neg': 0.175, 'neu': 0.635, 'pos': 0.19, 'compound': 0.0772}	0.0772	Positive	['after', 'the', 'a-level', 'fiasco,', 'the', 'word', '"algorithm"', 'will', 'never', 'be', 'associated', 'with', 'anything', 'positive.']	trust
784	1.29541E+18	2020-08-17T17:21:29.000Z		41	{'neg': 0.059, 'neu': 0.941, 'pos': 0.0, 'compound': -0.3612}	-0.3612	Negative	['ofqual', 'was', 'required', 'to', 'maintain', 'standards', 'from', 'one', 'year', 'to', 'the', 'next.', 'to', 'do', 'this', 'teacher', 'assessed', 'grades', 'had', 'to', 'be', 'reduced.', 'if', 'a', 'different', 'algorithm', 'had', 'done', 'this', 'i', 'guess', 'that', 'it', 'would', 'have', 'fallen', 'foul', 'in', 'some', 'other', 'way.']	fear
785	1.29541E+18	2020-08-17T17:21:03.000Z		27	{'neg': 0.0, 'neu': 1.0, 'pos': 0.0, 'compound': 0.0}	0	Neutral	['what', 'you', 'get', 'if', 'you', 'replace', 'queen�s', 'roger', '�the', 'drummer�', 'taylor', 'with', 'ofqual�s', 'roger', '�the', 'algorithm�', 'taylor:', 'https://t.co/kz45r9eilf', 'https://t.co/gzsixi4pn7']	No emotion
786	1.29541E+18	2020-08-17T17:20:49.000Z		45	{'neg': 0.0, 'neu': 0.918, 'pos': 0.082, 'compound': 0.3736}	0.3736	Positive	['that', "wasn't", 'my', 'accusation', '??', 'the', 'politicians', 'have', 'decided', 'uniform', 'grade', 'inflation', 'is', 'the', 'solution', 'to', 'an', 'inequitable', 'system', 'with', 'algorithm,', 'but', 'what', 'can', 'those', 'same', 'politicians', 'do', 'when', 'employers', 'start', 'discriminating', 'against', 'gcse', 'and', "'a'", 'levels', 'certificates', 'issued', 'in', '2020?', 'htt…	negative
787	1.29541E+18	2020-08-17T17:20:32.000Z		38	{'neg': 0.073, 'neu': 0.824, 'pos': 0.102, 'compound': 0.0644}	0.0644	Positive	['the', 'algorithm', 'was', 'fine,', 'if', 'it', 'was', 'used', 'as', 'a', '1st', 'check.', 'but', 'human', 'intervention', 'was', 'needed', 'at', 'at', 'least', '3', 'points', 'to', 'make', 'it', 'fair.', 'this', 'all', 'could', 'have', 'been', 'avoided', 'with', '3', 'simple,', 'human', 'based', 'checks']	positive
788	1.29541E+18	2020-08-17T17:20:26.000Z		21	{'neg': 0.065, 'neu': 0.75, 'pos': 0.185, 'compound': 0.5267}	0.5267	Positive	['chair', 'of', 'ofqual,', 'roger', 'taylor', 'says', "he's", '"sorry\'".', '"the', 'algorithm', 'seemed', 'perfect', 'when', 'i', 'saw', 'it"', 'https://t.co/bmxirpfh6o']	trust
789	1.29541E+18	2020-08-17T17:20:25.000Z		44	{'neg': 0.0, 'neu': 0.924, 'pos': 0.076, 'compound': 0.4927}	0.4927	Positive	['news:', 'exam', 'regulator', "ofqual's", 'decision', 'to', 'use', 'teacher', 'assessed', 'grades', 'is', "'very", 'good', "news'", 'for', 'some', 'manx', 'students,', 'says', 'the', 'education', 'minister.', '42%', 'of', 'students', 'had', 'their', 'marks', 'downgraded', 'by', 'the', 'exam', 'board,', 'using', 'an', 'algorithm', '#news', '#iom', '#manxradio', 'https://t.co/oyxsxo6oqz']	trust
790	1.29541E+18	2020-08-17T17:20:05.000Z		29	{'neg': 0.153, 'neu': 0.847, 'pos': 0.0, 'compound': -0.4215}	-0.4215	Negative	['icymi:', 'the', 'ofqual', 'algorithm', 'exposed', 'weaknesses', 'that', 'were', 'already', 'in', 'the', 'system.', 'debbie', 'mcvitty', 'makes', 'the', 'case', 'for', 'scrapping', 'national', 'exams.', 'https://t.co/mqolkdnniy', 'https://t.co/r45vtrrja8']	negative
791	1.29541E+18	2020-08-17T17:20:05.000Z		29	{'neg': 0.153, 'neu': 0.847, 'pos': 0.0, 'compound': -0.4215}	-0.4215	Negative	['icymi:', 'the', 'ofqual', 'algorithm', 'exposed', 'weaknesses', 'that', 'were', 'already', 'in', 'the', 'system.', 'debbie', 'mcvitty', 'makes', 'the', 'case', 'for', 'scrapping', 'national', 'exams.', 'https://t.co/mqolkdnniy', 'https://t.co/r45vtrrja8']	negative
792	1.29541E+18	2020-08-17T17:19:45.000Z		43	{'neg': 0.221, 'neu': 0.731, 'pos': 0.047, 'compound': -0.8096}	-0.8096	Negative	['when', 'your', 'local', 'university', 'is', 'threatened,', 'remember,', 'this', 'is', 'the', "government's", 'fault.', 'it', 'is', 'their', 'failure', 'to', 'address', 'the', 'inequity', 'of', 'the', 'a', 'level', 'algorithm.', 'not', "ofqual's", 'fault,', 'nor', 'the', 'universities.', 'they', 'determine', 'policy.', 'the', 'buck', 'stops', 'with', 'them.', '6/6']	negative
793	1.29541E+18	2020-08-17T17:19:45.000Z		43	{'neg': 0.221, 'neu': 0.731, 'pos': 0.047, 'compound': -0.8096}	-0.8096	Negative	['when', 'your', 'local', 'university', 'is', 'threatened,', 'remember,', 'this', 'is', 'the', "government's", 'fault.', 'it', 'is', 'their', 'failure', 'to', 'address', 'the', 'inequity', 'of', 'the', 'a', 'level', 'algorithm.', 'not', "ofqual's", 'fault,', 'nor', 'the', 'universities.', 'they', 'determine', 'policy.', 'the', 'buck', 'stops', 'with', 'them.', '6/6']	negative
794	1.29541E+18	2020-08-17T17:19:35.000Z		35	{'neg': 0.039, 'neu': 0.724, 'pos': 0.237, 'compound': 0.7269}	0.7269	Positive	['thankfully', '#uturn', 'delivered', 'with', 'reversion', 'to', 'teacher', 'predicted', 'grades.', 'still', 'vital', 'question', 'as', 'to', 'how', 'this', "wasn't", 'anticipated', 'and', 'what', 'safeguards', 'were', 'put', 'in', 'place', 'prevent', 'bias', 'in', 'the', '#algorithm', 'https://t.co/any1ojghm0']	positive
795	1.29541E+18	2020-08-17T17:19:30.000Z		41	{'neg': 0.166, 'neu': 0.784, 'pos': 0.05, 'compound': -0.7096}	-0.7096	Negative	['in', 'forcing', 'the', 'government', 'to', 'ditch', 'algorithmically-moderated', 'a-level', 'grades,', 'protesting', 'students', 'have', 'signalled', 'an', 'increasingly', 'salient', 'area', 'of', 'politicisation.', 'takes', 'a', 'closer', 'look', 'at', 'the', 'use', 'and', 'abuse', 'of', 'data', 'within', 'our', 'systems', 'of', 'governance.', 'https://t.co/7yz9y8tw4p']	fear
796	1.29541E+18	2020-08-17T17:18:52.000Z		39	{'neg': 0.068, 'neu': 0.745, 'pos': 0.187, 'compound': 0.6808}	0.6808	Positive	['all', 'you', 'young', 'people', 'who', 'have', 'suffered', 'the', 'debacle', 'of', 'the', 'ofqual', 'algorithm', 'and', 'your', 'right', 'removed', 'to', 'travel,', 'work,', 'fall', 'in', 'love', 'within', 'the', 'eu', 'without', 'needing', 'visas', 'etc.', 'please', 'please', 'remember', 'this', 'at', 'the', 'next', 'election.', '#donotvotetory']	positive
797	1.29541E+18	2020-08-17T17:18:46.000Z		8	{'neg': 0.0, 'neu': 1.0, 'pos': 0.0, 'compound': 0.0}	0	Neutral	['or', 'an', 'f', 'if', 'applying', 'an', 'ofqual', 'algorithm']	No emotion
798	1.29541E+18	2020-08-17T17:18:32.000Z		46	{'neg': 0.0, 'neu': 0.905, 'pos': 0.095, 'compound': 0.5622}	0.5622	Positive	['i', 'really', 'want', 'to', 'know', 'this.', 'i', 'think', 'ofqual,', 'under', 'the', 'circumstances,', 'must', 'tell', 'us.', 'personally,', 'i', 'have', '3', 'questions.', '1.', 'who', 'provided', 'the', 'algorithm?', '2.', 'how', 'much', 'of', 'taxpayers�', 'money', 'were', 'they', 'paid?', '3.', 'any', 'links', 'with', 'dominic', 'cummings?', 'sounds', 'like', 'one', 'of', 'his', 'fiascos.']	anger
799	1.29541E+18	2020-08-17T17:18:13.000Z		44	{'neg': 0.033, 'neu': 0.898, 'pos': 0.069, 'compound': 0.3612}	0.3612	Positive	['exams', 'watchdog', 'boss', 'flouted', 'concerns', 'on', 'algorithm', 'bias', 'raised', 'in', 'his', 'own', 'report', '17/08/20', '/', 'sam', 'bright', '//', 'byline', 'times', 'https://t.co/trkl4f2p6w', 'chair', 'of', 'ofqual', 'didn�t', 'follow', 'his', 'own', 'advice', 're', 'how', 'algorithms', 'reinforce', 'discrimination', 'because', 'of', '�biases', 'in', 'underlying', 'datasets�']	anger
800	1.29541E+18	2020-08-17T17:17:59.000Z		29	{'neg': 0.0, 'neu': 0.632, 'pos': 0.368, 'compound': 0.9081}	0.9081	Positive	['oh', 'yes.', 'it�s', 'a', 'perennial', 'truth', 'that', 'uni', 'rankings', 'should', 'just', 'admit', 'their', 'approach', 'to', 'metrics', 'makes', 'the', 'a', 'level', 'algorithm', 'look', 'like', 'a', 'masterpiece', 'of', 'predictive', 'mathematics.']	positive
801	1.29541E+18	2020-08-17T17:17:57.000Z		50	{'neg': 0.0, 'neu': 1.0, 'pos': 0.0, 'compound': 0.0}	0	Neutral	['a-level', 'and', 'gcse', 'students', 'in', 'england', 'will', 'be', 'given', 'grades', 'estimated', 'by', 'their', 'teachers,', 'rather', 'than', 'by', 'an', 'algorithm,', 'after', 'a', 'government', 'u-turn.', 'i�ve', 'been', 'getting', 'reaction', 'in', '#hackney', 'and', 'you', 'can', 'see', 'what', 'people', 'had', 'to', 'say', 'on', 'tonight', '??', '#exams', '#gcse2020', '#alevels', 'http…	fear
802	1.29541E+18	2020-08-17T17:17:40.000Z		44	{'neg': 0.113, 'neu': 0.861, 'pos': 0.027, 'compound': -0.6369}	-0.6369	Negative	['as', 'someone', 'who', 'builds', 'mathematical', 'models', 'as', 'part', 'of', 'my', 'job', 'and', 'takes', 'apart', 'external', 'models', 'to', 'work', 'out', 'how', 'they', 'operate', 'i', 'still', 'want', 'to', 'see', 'the', 'ofqual', 'algorithm', 'and', 'the', 'underlining', 'constraint', 'govt', 'set.', 'gavin', 'williamson', '-', 'the', 'fault', 'still', 'lies', 'with', 'you']	negative
803	1.29541E+18	2020-08-17T17:17:30.000Z		23	{'neg': 0.0, 'neu': 0.904, 'pos': 0.096, 'compound': 0.2023}	0.2023	Positive	['exams', 'u-turn:', 'teacher', 'estimates', 'to', 'be', 'used', 'for', 'gcse', 'and', 'a-level', 'grades;', 'algorithm', 'ditched', 'minister', 'apologises.', '#examfiasco', 'https://t.co/yom5te1dkk']	trust
804	1.29541E+18	2020-08-17T17:17:23.000Z		43	{'neg': 0.0, 'neu': 0.922, 'pos': 0.078, 'compound': 0.3182}	0.3182	Positive	['oh', 'dear.', 'there', 'will', 'be', 'more', 'about', 'this.', "'the", 'royal', 'society', 'called', 'for', 'an', 'advisory', 'panel', 'to', 'be', 'created', 'and', 'suggested', 'independent', 'statisticians', 'sit', 'on', 'it��', 'but', 'was', 'told', 'they', 'would', 'need', 'to', 'sign', 'an', 'nda', 'to', 'be', 'considered.', "'", 'https://t.co/ylo3nmx6g4']	positive
805	1.29541E+18	2020-08-17T17:17:03.000Z		45	{'neg': 0.109, 'neu': 0.827, 'pos': 0.063, 'compound': -0.3365}	-0.3365	Negative	['education', 'minister', 'says', 'he', 'only', 'saw', 'the', 'algorithm', 'used', 'to', 'change', 'students', 'results', 'this', 'weekend!', 'where', 'have', 'you', 'been?', 'places', 'blame', 'on', '.', 'sense', 'has', 'prevailed', 'and', 'our', 'kids', 'are', 'getting', 'the', 'grades', 'they', 'worked', 'for.', 'lesson', 'in', 'how', 'to', 'lose', 'kids', 'trust', 'in', 'our', 'leaders!']	fear
806	1.29541E+18	2020-08-17T17:16:57.000Z		9	{'neg': 0.0, 'neu': 1.0, 'pos': 0.0, 'compound': 0.0}	0	Neutral	['how', 'much', 'did', 'the', 'algorithm', 'cost', 'to', 'set', 'up?']	No emotion
807	1.29541E+18	2020-08-17T17:16:57.000Z		30	{'neg': 0.088, 'neu': 0.758, 'pos': 0.153, 'compound': 0.2424}	0.2424	Positive	['uk:', 'top', 'marks', 'for', 'a', 'total', 'turnaround!', 'humiliated', 'gavin', 'williamson', 'confirms', 'a-level', 'and', 'gcse', 'results', 'will', 'be', 'based', 'on', 'teachers�', 'grades', 'and', 'not', 'loathed', 'algorithm', 'https://t.co/o9wyvmkcoc']	trust
808	1.29541E+18	2020-08-17T17:16:30.000Z		35	{'neg': 0.0, 'neu': 0.941, 'pos': 0.059, 'compound': 0.2484}	0.2484	Positive	['the', 'a', 'level', 'algorithm', 'meant', 'that', 'many', 'students', 'didn�t', 'make', 'the', 'grades', 'for', 'the', 'most', 'competitive', 'institutions', 'who', 'will', 'therefore', 'have', 'filled', 'places', 'in', 'clearing', 'and,', 'as', 'of', 'this', 'morning,', 'we�re', 'full.', '2/']	positive
809	1.29541E+18	2020-08-17T17:16:13.000Z		45	{'neg': 0.0, 'neu': 0.969, 'pos': 0.031, 'compound': 0.0516}	0.0516	Positive	['uk', 'govt', 'on', 'monday', 'did', 'a', 'u-turn', 'and', 'issued', 'an', 'apology', 'over', 'inconsistencies', 'caused', 'by', 'computer', 'algorithm-based', 'a-level', 'exam', 'results,', 'the', 'equivalent', 'of', 'class', '12', 'board', 'exams', 'in', 'india,', 'and', 'allowed', 'teacher-assessed', 'grades', 'to', 'be', 'counted', 'instead', 'https://t.co/ywcugkhkbt']	positive
810	1.29541E+18	2020-08-17T17:14:43.000Z		48	{'neg': 0.102, 'neu': 0.745, 'pos': 0.154, 'compound': 0.4329}	0.4329	Positive	['ofqual', 'is', 'to', 'blame', 'this', 'is', 'a', 'non', 'mistrial', 'office', 'run', 'by', 'civil', 'servants,', 'their', 'responsible', 'not', 'the', 'education', 'minister,', 'ofqual', 'screwed', 'up', 'with', 'their', 'algorithm.', 'if', 'i', 'was', 'an', 'employer', 'i', 'wouldn�t', 'trust', 'this', 'years', 'results', 'university�s', 'should', 'carry', 'out', 'own', 'tests', 'like', 'found…	positive
811	1.29541E+18	2020-08-17T17:14:38.000Z		33	{'neg': 0.073, 'neu': 0.833, 'pos': 0.094, 'compound': 0.1531}	0.1531	Positive	['perhaps', 'they', 'should', 'have', 'taken', 'up', 'the', 'offer', 'of', 'help', 'from', 'those', 'statisticians', 'after', 'all,', 'eh?', 'https://t.co/jjh8kgnvof', 'after', 'all,', "they'd", 'been', 'warned', 'it', 'would', 'happen', 'https://t.co/bgx5efxccz']	anticipation
812	1.29541E+18	2020-08-17T17:14:17.000Z		27	{'neg': 0.091, 'neu': 0.909, 'pos': 0.0, 'compound': -0.2023}	-0.2023	Negative	['news:', 'exams', 'u-turn:', 'teacher', 'estimates', 'to', 'be', 'used', 'for', 'gcse', 'and', 'a-level', 'grades', 'as', 'controversial', 'algorithm', 'ditched', 'https://t.co/9h8kio8uch', 'https://t.co/4xcitw9cjs']	anger
813	1.29541E+18	2020-08-17T17:13:02.000Z		22	{'neg': 0.16, 'neu': 0.695, 'pos': 0.144, 'compound': -0.0772}	-0.0772	Negative	['a-level', 'row:', 'ofqual', 'snubbed', 'offer', 'of', 'help', 'from', 'statisticians', 'unwilling', 'to', 'sign', 'nda', 'https://t.co/qdt8wk5sz5', 'https://t.co/i2ioifwylz']	anger
814	1.29541E+18	2020-08-17T17:13:02.000Z		22	{'neg': 0.16, 'neu': 0.695, 'pos': 0.144, 'compound': -0.0772}	-0.0772	Negative	['a-level', 'row:', 'ofqual', 'snubbed', 'offer', 'of', 'help', 'from', 'statisticians', 'unwilling', 'to', 'sign', 'nda', 'https://t.co/qdt8wk5sz5', 'https://t.co/i2ioifwylz']	anger
815	1.29541E+18	2020-08-17T17:12:53.000Z		40	{'neg': 0.0, 'neu': 1.0, 'pos': 0.0, 'compound': 0.0}	0	Neutral	['i', 'think', 'we', 'need', 'to', 'remember', 'that', 'the', 'final', 'decision', 'about', 'the', 'a', 'level', 'algorithm', 'was', 'taken', 'during', 'a', 'heatwave,', 'when', 'it', 'was', 'too', 'hot', 'for', 'the', 'normal', 'thought', 'process', 'of', 'tea', 'and', 'chocolate', 'digestives.', 'we', 'must', 'learn', 'from', 'this.']	positive
816	1.29541E+18	2020-08-17T17:12:36.000Z		25	{'neg': 0.14, 'neu': 0.86, 'pos': 0.0, 'compound': -0.6007}	-0.6007	Negative	['but', 'what', 'did', 'he', 'do', 'to', 'check', 'it?', 'did', 'he', 'ask', 'for', 'the', 'results', 'of', 'testing', 'the', 'algorithm.', 'did', 'he', 'ask', 'for', 'the', 'potential', 'error?']	negative
817	1.29541E+18	2020-08-17T17:12:17.000Z		20	{'neg': 0.0, 'neu': 0.864, 'pos': 0.136, 'compound': 0.4588}	0.4588	Positive	['out', 'of', 'general', 'interest,', 'will', 'we', 'be', 'able', 'to', 'get', 'hold', 'of', 'the', 'results', 'the', 'gcse', 'algorithm', 'would', 'have', 'generated?']	positive
818	1.29541E+18	2020-08-17T17:12:16.000Z		43	{'neg': 0.219, 'neu': 0.725, 'pos': 0.055, 'compound': -0.7647}	-0.7647	Negative	['still', 'not', 'cleared', 'up', 'your', 'mess', '.', 'my', 'ctech', 'students', 'had', 'nea', 'downgraded', 'based', 'on', 'exam', 'from', 'prev.', 'year.', 'most', 'work', 'was', 'complete,', 'i', 'have', 'impeccable', 'moderation', 'record', 'and', 'my', 'rankings', 'were', 'ignored.', '8', 'students', 'lost', 'a', 'full', 'grade', 'thanks', 'to', 'your', 'algorithm.', '#shame']	negative
819	1.29541E+18	2020-08-17T17:12:09.000Z		41	{'neg': 0.113, 'neu': 0.776, 'pos': 0.111, 'compound': -0.0276}	-0.0276	Neutral	['really', 'pleased', 'for', 'the', 'students', 'who', 'were', 'initially', 'downgraded', 'by', 'the', 'exams', 'regulator', '.', 'however,', 'if', "it's", 'agreed', 'the', 'algorithm', 'is', 'unequivocally', 'wrong,', 'why', 'should', 'the', 'grades', 'it', 'churned', 'out', 'that', 'were', 'higher', 'than', 'the', 'teachers', 'prediction,', 'still', 'stand?', '#confused', '#alevelsresults']	positive
820	1.29541E+18	2020-08-17T17:12:07.000Z		47	{'neg': 0.05, 'neu': 0.892, 'pos': 0.058, 'compound': 0.1007}	0.1007	Positive	['absolutely!this', 'is', 'why', '&amp;', 'ofqual', 'need', 'to', 'resign', 'immediately', '&amp;', 'the', 'next', 'minister', 'of', 'education', 'needs', 'to', 'sort', 'out', 'a', 'proper', 'plan', 'to', 'deal', 'with', 'this.', 'this', 'could', 'have', 'been', 'predicted', 'i', 'am', 'afraid', 'with', 'greater', 'accuracy', 'than', 'either', 'the', "teachers'", 'grading', 'or', "ofqual's", 'alg…	positive
821	1.29541E+18	2020-08-17T17:11:55.000Z		16	{'neg': 0.0, 'neu': 1.0, 'pos': 0.0, 'compound': 0.0}	0	Neutral	['interesed', 'to', 'that', 'a-level', 'results', 'side-by-side', 'comparison', 'of', 'algorithm', 'vs.', 'teacher', 'assessed', 'grade.']	trust
822	1.29541E+18	2020-08-17T17:11:31.000Z		44	{'neg': 0.069, 'neu': 0.71, 'pos': 0.221, 'compound': 0.7269}	0.7269	Positive	['williamson', 'appears', 'to', 'be', 'the', 'king', 'of', 'obfuscation', 'where', 'it', 'comes', 'to', 'his', 'depts', 'culpability', 'in', 'the', '#admissions', 'insanity.', 'unis', 'must', 'be', 'flexible', 'and', 'honour', 'commitments', 'when', 'the', 'goal', 'posts', 'change', 'every', 'minute', 'and', 'ofqual', 'responsible', 'for', 'assurances', 're:', 'the', "'robustness'", 'of', 'the', …	fear
823	1.29541E+18	2020-08-17T17:11:22.000Z		33	{'neg': 0.102, 'neu': 0.822, 'pos': 0.076, 'compound': 0.0258}	0.0258	Neutral	['i', 'think', 'the', 'only', 'thing', 'missing', 'from', 'the', 'a-levels', 'algorithm', 'screw', 'up,', 'is', 'to', 'discover', 'that', 'chris', 'grayling', 'awarded', 'the', 'contract', 'for', 'said', 'algorithm', 'to', 'an', 'estate', 'agent', 'in', 'northshields,', 'for', '�108m...']	fear
824	1.29541E+18	2020-08-17T17:11:01.000Z		46	{'neg': 0.079, 'neu': 0.884, 'pos': 0.036, 'compound': -0.2333}	-0.2333	Negative	['the', 'original', 'decision', 'to', 'use', 'the', 'ofqual', 'algorithm', 'was', 'signed', 'off', 'by', 'the', 'teaching', 'unions', 'though', "wasn't", 'it?', 'clearly', 'it', 'threw', 'up', 'some', 'dreadful', 'anomalies', 'though', 'and', "it's", 'right', 'it', 'should', 'not', 'now', 'be', 'used', 'but', 'this', 'obviously', "wasn't", 'foreseen', 'at', 'the', 'time.']	anticipation
825	1.29541E+18	2020-08-17T17:11:00.000Z		23	{'neg': 0.0, 'neu': 0.873, 'pos': 0.127, 'compound': 0.4404}	0.4404	Positive	['i�m', 'just', 'going', 'to', 'send', 'an', 'algorithm', 'into', 'work', 'next', 'week', 'to', 'teach', 'my', 'classes.', 'apparently', 'they�re', 'better', 'than', 'real', 'experience.']	trust
826	1.29541E+18	2020-08-17T17:10:55.000Z		34	{'neg': 0.103, 'neu': 0.897, 'pos': 0.0, 'compound': -0.4559}	-0.4559	Negative	['the', 'head', 'of', 'ofqual', 'is', 'really', 'the', 'one', 'that', 'should', 'resign', 'before', 'anyone', 'in', 'govt.', 'plus', 'whoever', 'developed', 'the', 'algorithm', 'and', "didn't", 'test', 'it', 'fully!!', 'https://t.co/hzkbonlmxe', 'https://t.co/3uooi2mwd1']	fear
827	1.29541E+18	2020-08-17T17:10:29.000Z		41	{'neg': 0.0, 'neu': 1.0, 'pos': 0.0, 'compound': 0.0}	0	Neutral	['...i�ve', 'not', 'seen', 'any', 'one', 'ask', 'the', 'question', 'yet', '-', 'did', 'nobody', 'check', 'the', 'algorithm', 'before', 'last', 'thursday', '-', 'if', 'they', 'had', 'then', 'would', 'have', 'been', 'fully', 'aware', 'of', 'the', 'inconsistencies', '-', 'before', 'he�d', 'suddenly', 'seen', 'them', 'over', 'the', 'last', 'few', 'days']	positive
828	1.29541E+18	2020-08-17T17:10:28.000Z		42	{'neg': 0.185, 'neu': 0.762, 'pos': 0.053, 'compound': -0.7394}	-0.7394	Negative	['the', 'only', 'things', 'the', 'a-level', 'u-turn', 'supports', 'is', 'that', 'the', 'govt', 'is', 'incompetent', 'and', 'careless.', 'only', 'seeing', 'the', 'algorithm', 'this', 'weekend', 'is', 'the', 'most', 'ridiculous', 'statement', 'from', 'the', 'ed', 'sec.', 'what', 'was', 'he', 'thinking?', 'when', 'will', 'people', 'spot', 'the', 'pattern?']	anger
829	1.29541E+18	2020-08-17T17:10:00.000Z		51	{'neg': 0.136, 'neu': 0.82, 'pos': 0.044, 'compound': -0.6808}	-0.6808	Negative	['u-turn', 'alert', 'gavin', 'williamson', 'has', 'pivoted:', 'a-level', 'and', '#gcse', 'results', 'in', 'england', 'will', 'now', 'be', 'based', 'on', 'predicted', 'grades.', 'students', 'pictured', 'took', 'to', 'williamson�s', 'constituency', 'office', 'today', 'to', 'voice', 'their', 'anger', 'at', "'unfair'", 'grades', 'predicted', 'by', 'an', 'algorithm', 'before', 'the', 'u-turn', 'was', …	anger
830	1.29541E+18	2020-08-17T17:09:58.000Z		50	{'neg': 0.0, 'neu': 1.0, 'pos': 0.0, 'compound': 0.0}	0	Neutral	['update:', 'a-level', '&amp;', 'gcse', 'students', 'in', 'england', 'will', 'be', 'given', 'grades', 'estimated', 'by', 'their', 'teachers', 'after', 'a', 'government', 'u-turn.', 'it', 'follows', 'after', '40%', 'of', 'a-level', 'results', 'were', 'downgraded', 'by', 'which', 'used', 'an', 'algorithm', 'based', 'on', 'a', "schools'", 'prior', 'grades', '??https://t.co/kt9iqexmbc', 'https://t.co…	fear
831	1.29541E+18	2020-08-17T17:09:58.000Z		50	{'neg': 0.0, 'neu': 1.0, 'pos': 0.0, 'compound': 0.0}	0	Neutral	['update:', 'a-level', '&amp;', 'gcse', 'students', 'in', 'england', 'will', 'be', 'given', 'grades', 'estimated', 'by', 'their', 'teachers', 'after', 'a', 'government', 'u-turn.', 'it', 'follows', 'after', '40%', 'of', 'a-level', 'results', 'were', 'downgraded', 'by', 'which', 'used', 'an', 'algorithm', 'based', 'on', 'a', "schools'", 'prior', 'grades', '??https://t.co/kt9iqexmbc', 'https://t.co…	fear
832	1.29541E+18	2020-08-17T17:09:46.000Z		26	{'neg': 0.259, 'neu': 0.741, 'pos': 0.0, 'compound': -0.8271}	-0.8271	Negative	['that', '#algorithm', 'is', 'dead,', 'says', 'mark', 'fenton', 'of', 'the', 'grammar', 'school', 'heads', 'association', '-', 'but', 'the', 'chaos', 'has', 'shifted', 'to', 'universities...', 'https://t.co/nha34d856w', '#gcses2020', '#alevels2020']	trust
833	1.29541E+18	2020-08-17T17:09:43.000Z		30	{'neg': 0.0, 'neu': 1.0, 'pos': 0.0, 'compound': 0.0}	0	Neutral	['how', 'can', 'you', 'not', 'go', 'anywhere', 'near', 'teachers', 'grades', 'and', 'rely', 'on', 'a', 'computer', 'to', 'work', 'the', 'gradings', 'out?', 'what', 'is', 'valid', 'authentic', 'sufficient', 'or', 'reliable', 'about', 'that', 'algorithm?', '#gobsmacked']	trust
834	1.29541E+18	2020-08-17T17:09:39.000Z		46	{'neg': 0.0, 'neu': 0.876, 'pos': 0.124, 'compound': 0.6705}	0.6705	Positive	['i�m', 'pleased', 'that', 'after', 'i', 'raised', 'the', 'plight', 'of', 'many', '#redditch', 'students', 'with', 'ministers', 'over', 'the', 'weekend,', 'as', 'it', 'became', 'clear', 'how', 'ofqual�s', 'algorithm', 'was', 'so', 'far', 'away', 'from', 'measuring', 'students', 'real', 'potential,', 'there', 'has', 'been', 'a', 'change', 'of', 'policy.', 'https://t.co/qqdtaxpve3']	fear
835	1.29541E+18	2020-08-17T17:09:21.000Z		26	{'neg': 0.096, 'neu': 0.904, 'pos': 0.0, 'compound': -0.2023}	-0.2023	Negative	['exams', 'u-turn:', 'teacher', 'estimates', 'to', 'be', 'used', 'for', 'gcse', 'and', 'a-level', 'grades', 'as', 'controversial', 'algorithm', 'ditched', 'https://t.co/qgiqqxj2pv', 'https://t.co/qwxmeaeuxf']	anger
836	1.29541E+18	2020-08-17T17:09:15.000Z		20	{'neg': 0.0, 'neu': 0.856, 'pos': 0.144, 'compound': 0.4019}	0.4019	Positive	['ucl', 'welcomes', 'government�s', 'reversal', 'on', 'a-level', 'algorithm', 'use', 'ucl', 'news', '-', 'ucl', '�', 'university', 'college', 'london', 'https://t.co/xxgznpiyqa']	anger
837	1.29541E+18	2020-08-17T17:09:12.000Z		43	{'neg': 0.093, 'neu': 0.859, 'pos': 0.048, 'compound': -0.2263}	-0.2263	Negative	['hundreds', 'of', 'gce', 'advanced', 'level', 'students', 'protest', 'outside', 'the', 'department', 'for', 'education', 'headquarters', 'in', 'london', 'demanding', 'for', 'a', 'reassessment', 'of', 'their', 'final-year', 'performance', 'by', 'the', 'ofqual,', 'which', 'has', 'used', 'an', 'algorithm', 'to', 'assess', "students'", 'performances', 'in', 'lieu', 'o�', 'https://t.co/dekawfd6ie']	positive
838	1.29541E+18	2020-08-17T17:08:57.000Z		24	{'neg': 0.094, 'neu': 0.906, 'pos': 0.0, 'compound': -0.34}	-0.34	Negative	['the', 'government', 'tried', 'to', 'blame', 'teachers,', 'then', 'ofqual', 'and', '�the', 'algorithm�,', 'now', 'to', 'demonise', 'universities', 'who', 'will', 'have', 'too', 'many', 'students', 'to', 'socially', 'distance.']	negative
839	1.29541E+18	2020-08-17T17:08:57.000Z		23	{'neg': 0.0, 'neu': 1.0, 'pos': 0.0, 'compound': 0.0}	0	Neutral	['at', 'what', 'point', 'did', 'the', 'government', 'and', 'ofqual', 'feel', 'the', 'use', 'of', 'an', 'algorithm', 'was', 'the', 'correct', 'way', 'to', 'decide', "children's", 'futures??']	fear
840	1.29541E+18	2020-08-17T17:08:56.000Z		16	{'neg': 0.123, 'neu': 0.877, 'pos': 0.0, 'compound': -0.2411}	-0.2411	Negative	['presumably', 'because', 'ofqual', 'is', 'operationally', 'autonomous', 'so', 'central', 'govt', "weren't", 'responsible', 'for', 'writing', 'the', 'algorithm']	trust
841	1.29541E+18	2020-08-17T17:07:14.000Z		42	{'neg': 0.065, 'neu': 0.935, 'pos': 0.0, 'compound': -0.3313}	-0.3313	Negative	['a', 'student', 'burns', 'an', 'a-level', 'result', 'in', 'london', 'to', 'protest', 'the', 'use', 'of', 'an', 'algorithm', 'to', 'assess', 'final', 'grades', 'for', 'pupils', 'after', 'exams', 'were', 'canceled', 'due', 'to', 'covid-19.', 'more', 'photos:', 'https://t.co/btoxjprydu', '??', 'henry', 'nicholls', 'https://t.co/djc24l05vz']	anticipation
842	1.29541E+18	2020-08-17T17:07:11.000Z		14	{'neg': 0.0, 'neu': 1.0, 'pos': 0.0, 'compound': 0.0}	0	Neutral	['real', 'footage', 'of', 'the', 'algorithm', 'used', 'to', 'calculate', 'a', 'levels', 'https://t.co/ebrfljrvh6']	trust
843	1.29541E+18	2020-08-17T17:06:42.000Z		37	{'neg': 0.0, 'neu': 0.907, 'pos': 0.093, 'compound': 0.4926}	0.4926	Positive	["teacher's", 'assessment', 'is', 'a', 'lot', 'of', 'work', '-', 'and', 'surely', 'fairer', 'than', 'an', 'algorithm!', 'the', 'guardian:', 'a-level', 'and', 'gcse', 'results', 'in', 'england', 'to', 'be', 'based', 'on', 'teacher', 'assessments', 'in', 'u-turn.', 'https://t.co/8pepjfvfvd', 'via']	trust
844	1.29541E+18	2020-08-17T17:06:42.000Z		37	{'neg': 0.0, 'neu': 0.907, 'pos': 0.093, 'compound': 0.4926}	0.4926	Positive	["teacher's", 'assessment', 'is', 'a', 'lot', 'of', 'work', '-', 'and', 'surely', 'fairer', 'than', 'an', 'algorithm!', 'the', 'guardian:', 'a-level', 'and', 'gcse', 'results', 'in', 'england', 'to', 'be', 'based', 'on', 'teacher', 'assessments', 'in', 'u-turn.', 'https://t.co/8pepjfvfvd', 'via']	trust
845	1.29541E+18	2020-08-17T17:06:37.000Z		34	{'neg': 0.179, 'neu': 0.699, 'pos': 0.122, 'compound': -0.5071}	-0.5071	Negative	['please', 'do!!', 'i', "couldn't", 'have', 'heard', 'better', 'news', 'today', 'than', 'this', 'a', 'level', 'algorithm', 'reversal,', 'but', "it'd", 'be', 'criminal', 'not', 'to', 'include', 'btec', 'students.', 'thank', 'you', 'for', 'the', 'work', 'that', 'you', 'do!']	anger
846	1.29541E+18	2020-08-17T17:06:18.000Z		29	{'neg': 0.0, 'neu': 1.0, 'pos': 0.0, 'compound': 0.0}	0	Neutral	['so', 'the', 'education', 'secretary', 'signed', 'off', 'on', 'an', 'algorithm', 'when', 'he', "didn't", 'know', 'what', 'it', 'did?', 'mhmmmm...', 'the', 'same', 'one', 'that', 'was', 'used', 'in', 'the', 'devolved', 'administrations', 'beforehand?']	No emotion
847	1.29541E+18	2020-08-17T17:06:00.000Z		41	{'neg': 0.0, 'neu': 1.0, 'pos': 0.0, 'compound': 0.0}	0	Neutral	['what', 'we', 'should', 'be', 'doing', 'now', 'is', 'immediately', 'recalibrating', 'the', 'algorithm.', 'bill', 'watkin', 'from', 'the', 'sixth', 'form', 'colleges', 'association', 'told', '#bbcbreakfast', 'what', 'needs', 'to', 'be', 'done', 'to', 'rectify', 'a-level', 'results', '??', 'more', 'here:', 'https://t.co/xazi13cm5m', 'https://t.co/9oe22lvil4']	positive
848	1.29541E+18	2020-08-17T17:05:48.000Z		31	{'neg': 0.102, 'neu': 0.898, 'pos': 0.0, 'compound': -0.3818}	-0.3818	Negative	['another', 'embarrassing', 'u-turn', 'for', 'the', "gov't", 'as', 'they', 'realise', 'that', 'the', 'algorithm', 'used', 'to', 'workout', '#universalcredit', "doesn't", 'work', 'for', 'a-level', 'and', 'gcse', 'results.', 'https://t.co/7qmkga9rss']	negative
849	1.29541E+18	2020-08-17T17:05:47.000Z		44	{'neg': 0.193, 'neu': 0.687, 'pos': 0.12, 'compound': -0.5859}	-0.5859	Negative	['for', 'a', 'thorough', 'analysis', 'of', 'the', 'racist', 'algorithm', 'read', 'the', 'brilliant', 'tear', 'down', 'by', 'tom', 'haines,', 'who', 'breaks', 'down', 'the', 'flawed', 'assumptions', '&amp;', 'outrageous', 'concessions', 'made', 'at', 'each', 'stage.', 'spoiler,', 'the', 'govt', 'think', 'that', '40%', 'to', '75%', 'accuracy', 'is', 'satisfactory.', 'https://t.co/82hiiridww']	trust
850	1.29541E+18	2020-08-17T17:05:45.000Z		47	{'neg': 0.089, 'neu': 0.911, 'pos': 0.0, 'compound': -0.5106}	-0.5106	Negative	['they', 'said', 'that', 'if', 'a', 'kid', 'goes', 'up', 'from', 'algorithm', 'that', 'this', 'would', 'count.', 'therefore', 'they', "wouldn't", 'go', 'down.', 'however', 'some', 'schools', 'who', 'were', 'rigorous,', 'moved', 'kids', 'down', 'due', 'to', 'ofqual', 'guidance.', 'therefore', 'they', 'may', 'have', 'to', 'explain', 'to', 'parents', 'why', 'johny', 'got', 'a', 'lower', 'grade.']	trust
851	1.29541E+18	2020-08-17T17:04:44.000Z		55	{'neg': 0.136, 'neu': 0.75, 'pos': 0.113, 'compound': -0.1265}	-0.1265	Negative	['no', 'they', 'are', 'not.', 'maybe', 'there', 'were', 'some', 'teachers', 'who', 'inflated,', 'but', 'what', 'about', 'the', 'ones', 'who', "weren't", 'and', 'were', 'deflated', 'by', 'an', 'algorithm.', 'you', 'have', 'no', 'idea', 'how', 'the', 'teachers', 'graded,', 'i', 'will', 'see', 'when', 'my', 'son', 'gets', 'his.', 'better', 'a', 'few', 'get', 'a', 'slight', 'benefit', 'than', 'destro…	negative
852	1.29541E+18	2020-08-17T17:04:41.000Z		10	{'neg': 0.256, 'neu': 0.744, 'pos': 0.0, 'compound': -0.4767}	-0.4767	Negative	['perhaps', 'the', 'teachers', 'have', 'given', 'worse', 'grades', 'than', 'the', 'algorithm.']	fear
853	1.29541E+18	2020-08-17T17:04:30.000Z		45	{'neg': 0.076, 'neu': 0.924, 'pos': 0.0, 'compound': -0.5106}	-0.5106	Negative	['a-level', 'and', '#gcse', 'students', 'will', 'now', 'be', 'given', 'grades', 'based', 'on', 'teachers�', 'assessments', 'rather', 'than', 'the', 'regulator�s', 'algorithm.', 'england', 'follows', 'the', 'rest', 'of', 'the', 'uk', 'in', 'using', 'teacher', 'predictions', 'following', 'outcry', 'over', 'downgrading', 'of', 'a-levels', 'based', 'on', '#schools�', 'previous', 'performances..', '1/…	positive
854	1.29541E+18	2020-08-17T17:04:30.000Z		45	{'neg': 0.076, 'neu': 0.924, 'pos': 0.0, 'compound': -0.5106}	-0.5106	Negative	['a-level', 'and', '#gcse', 'students', 'will', 'now', 'be', 'given', 'grades', 'based', 'on', 'teachers�', 'assessments', 'rather', 'than', 'the', 'regulator�s', 'algorithm.', 'england', 'follows', 'the', 'rest', 'of', 'the', 'uk', 'in', 'using', 'teacher', 'predictions', 'following', 'outcry', 'over', 'downgrading', 'of', 'a-levels', 'based', 'on', '#schools�', 'previous', 'performances..', '1/…	positive
855	1.29541E+18	2020-08-17T17:03:13.000Z		12	{'neg': 0.0, 'neu': 0.68, 'pos': 0.32, 'compound': 0.5719}	0.5719	Positive	['who', 'wrote,', 'validated', 'and', 'approved', 'the', 'weightings', 'of', 'the', 'algorithm', 'at', 'ofqual?']	No emotion
856	1.29541E+18	2020-08-17T17:02:03.000Z		41	{'neg': 0.0, 'neu': 0.831, 'pos': 0.169, 'compound': 0.7744}	0.7744	Positive	['out', 'of', 'interest,', 'what', 'now', 'happened', 'to', 'the', 'students', 'who', 'had', 'their', 'grades', 'increased', 'under', 'the', 'ofqual', 'algorithm,', 'who', 'have', 'potentially', 'accepted', 'university', 'places', 'based', 'on', 'results', 'that', 'might', 'now', 'end', 'up', 'being', 'regraded', 'back', 'down', 'again???', 'what', 'an', 'utter', 'shambles.']	positive
857	1.29541E+18	2020-08-17T17:00:51.000Z		52	{'neg': 0.035, 'neu': 0.822, 'pos': 0.143, 'compound': 0.7574}	0.7574	Positive	['a-level', '&amp;', 'gcse', 'results', 'will', 'now', 'be', 'based', 'on', "teachers'", 'assessments,', 'unless', 'the', 'grades', 'produced', 'by', 'the', 'controversial', 'algorithm', 'are', 'higher.', 'congratulations', 'on', 'your', 'results', 'to', 'the', 'classes', 'of', '2020', 'across', 'our', 'borough.', 'you', 'deserve', 'it', '&amp;', 'we', 'are', 'very', 'proud', 'of', 'you', 'https:…	anger
858	1.29541E+18	2020-08-17T17:00:46.000Z		36	{'neg': 0.139, 'neu': 0.861, 'pos': 0.0, 'compound': -0.6705}	-0.6705	Negative	['correct', 'they', 'are', 'accountable', 'it', 'is', 'their', 'algorithm', 'developed', 'to', 'achieve', 'goals', 'defined', 'by', 'the', 'politicians.', 'for', 'some', 'reason', 'we', 'driven', 'by', 'msm', 'take', 'the', 'view', 'that', 'politicians', 'are', 'to', 'blame', 'for', 'everything', 'that', 'goes', 'wrong']	positive
859	1.2954E+18	2020-08-17T16:59:34.000Z		37	{'neg': 0.0, 'neu': 1.0, 'pos': 0.0, 'compound': 0.0}	0	Neutral	['the', 'minister', 'for', 'education', 'should', 'be', 'available', 'for', 'questions', 'in', 'regards', 'to', 'the', 'upcoming', 'leaving', 'cert', 'results', '&amp;', 'how', 'the', 'algorithm', 'was', 'drawn', 'up,', 'as', 'we', 'look', 'across', 'at', 'uturn', 'that�s', 'happened', 're', 'a', 'levels', 'etc']	No emotion
860	1.2954E+18	2020-08-17T16:58:48.000Z		36	{'neg': 0.0, 'neu': 1.0, 'pos': 0.0, 'compound': 0.0}	0	Neutral	['i', 'see', 'the', 'williamson', 'throwing', '#ofqual', 'under', 'the', 'bus.', 'this', 'hasn�t', 'been', 'put', 'to', 'bed', 'by', 'a', 'long', 'shot.', 'minutes', 'of', 'meetings?', 'consultation', 'detail', 'and', 'responses?', 'who', 'instructed', 'ofqual', 'to', 'develop', 'the', 'infamous', 'algorithm?', '#examresults']	fear
861	1.2954E+18	2020-08-17T16:58:34.000Z		35	{'neg': 0.077, 'neu': 0.862, 'pos': 0.06, 'compound': -0.1511}	-0.1511	Negative	['will', 'we', 'still', 'see', 'the', 'headline', 'discrepancies', 'in', 'gcse', 'figures', 'or', 'will', 'government', 'cover', 'up', 'and', 'blame', 'others!?', 'england', 'drops', 'algorithm', 'used', 'to', 'calculate', 'final', 'grades', 'in', 'surprise', 'reversal', 'https://t.co/bqlhg4ie9f', 'sent', 'via']	negative
862	1.2954E+18	2020-08-17T16:58:32.000Z		41	{'neg': 0.0, 'neu': 1.0, 'pos': 0.0, 'compound': 0.0}	0	Neutral	['right,', 'which', 'country', 'will', 'he', 'added', 'to', 'the', 'quarantine', 'list', 'tonight', 'then?', 'exams', 'u-turn:', 'a-level', 'and', 'gcse', 'teacher', 'grades', 'to', 'be', 'used', 'in', 'england,', 'wales', 'and', 'northern', 'ireland', 'as', 'algorithm', 'scrapped', 'https://t.co/chcd2tq2l6', 'https://t.co/yh8dmnd7xk']	fear
863	1.2954E+18	2020-08-17T16:58:25.000Z		37	{'neg': 0.197, 'neu': 0.803, 'pos': 0.0, 'compound': -0.8532}	-0.8532	Negative	['i', 'personally', 'think', 'that', 'teacher', 'predictions', 'are', 'just', 'as', 'corrupt', 'as', 'this', 'new', 'algorithm', 'but', 'then', 'again', 'the', 'uk', 'is', 'extremely', 'racist', 'so', "i'm", 'not', 'surprised', 'to', 'see', 'people', 'not', 'discussing', 'this', '#alevels2020', '#gcse2020', '#resultsday2020', '#ofqual']	trust
864	1.2954E+18	2020-08-17T16:58:09.000Z		43	{'neg': 0.073, 'neu': 0.827, 'pos': 0.099, 'compound': 0.0258}	0.0258	Neutral	['i�m', 'old', 'enough', 'to', 'remember', 'when', 'the', 'a', 'level', 'algorithm', 'thing', 'was', 'all', 'fine,', 'there', 'was', 'never', 'going', 'to', 'be', 'a', 'u', 'turn', 'and', 'all', 'the', 'claims', 'made', 'about', 'how', 'unfair', 'it', 'was', 'we�re', 'easily', 'debunked', '#alevelsresults', 'https://t.co/g47wpathr4']	anger
865	1.2954E+18	2020-08-17T16:58:07.000Z		24	{'neg': 0.108, 'neu': 0.794, 'pos': 0.097, 'compound': -0.0772}	-0.0772	Negative	['disgraced', 'ofqual', 'algorithm', 'definitely', 'doing', 'the', 'jungle', 'this', 'year,', 'where', 'it', 'will', 'probably', 'have', 'a', 'waterfall', 'shower', 'with', 'the', 'covid', 'track', 'and', 'trace', 'system.']	fear
866	1.2954E+18	2020-08-17T16:58:04.000Z		45	{'neg': 0.031, 'neu': 0.89, 'pos': 0.078, 'compound': 0.2846}	0.2846	Positive	['tories', 'might', 'have', 'recouped', 'some', 'future', 'young', 'voters', 'by', 'reinstating', 'their', 'a-level', 'and', 'gcse', 'grades.', 'that', 'is', 'the', 'true', 'motivation', 'behind', 'this', 'exam', 'u', 'turn.', 'who', 'would', 'ever', 'forget', 'deserving', 'a', 'a', 'but', 'getting', 'a', 'd', 'off', 'a', 'tory', 'algorithm', 'at', 'the', 'ballot', 'box?']	positive
867	1.2954E+18	2020-08-17T16:57:56.000Z		39	{'neg': 0.059, 'neu': 0.941, 'pos': 0.0, 'compound': -0.296}	-0.296	Negative	['a-level', 'and', '#gcse', 'results', 'in', 'england', 'will', 'now', 'be', 'based', 'on', 'teacher-assessed', 'grades,', 'replacing', 'the', 'previous', 'algorithm-based', 'system', 'that,', 'critics', 'claimed,', 'unfairly', 'downgraded', 'papers', 'submitted', 'by', 'pupils', 'from', 'state', 'schools', 'and', 'less', 'affluent', 'areas.', '#socialmobility', '#alevelresults']	trust
868	1.2954E+18	2020-08-17T16:57:14.000Z		47	{'neg': 0.0, 'neu': 0.737, 'pos': 0.263, 'compound': 0.9107}	0.9107	Positive	['with', 'a', 'levels', 'retracting', 'their', 'algorithm', 'based', 'scores', 'and', 'granting', 'students', 'their', 'predicted', 'scores', 'isn�t', 'it', 'only', 'fair', 'that', 'ib', 'shows', 'compassion,', 'reassesses', 'based', 'on', 'predicted', 'grades', 'as', 'well?', 'after', 'all', 'aren�t', 'these', 'teachers', 'trained', 'by', 'ib?', 'doesn�t', 'ib', 'trust', 'it�s', 'teachers?', '#i…	positive
869	1.2954E+18	2020-08-17T16:57:05.000Z		42	{'neg': 0.0, 'neu': 1.0, 'pos': 0.0, 'compound': 0.0}	0	Neutral	['news:', 'education', 'minister', 'dr', 'alex', 'allinson', 'gives', 'his', 'reaction', 'to', 'lewis', 'foster,', 'after', "ofqual's", 'exam', 'results', 'u-turn.', 'the', 'regulator', 'originally', 'used', 'an', 'algorithm', 'to', 'determine', "students'", 'grades,', 'but', 'will', 'now', 'use', "teachers'", 'estimates', '#news', '#iom', '#manxradio', 'https://t.co/jtpwuhjfds']	No emotion
870	1.2954E+18	2020-08-17T16:57:02.000Z		16	{'neg': 0.167, 'neu': 0.833, 'pos': 0.0, 'compound': -0.2023}	-0.2023	Negative	["uk's", 'controversial', 'a-level', 'algorithm', 'and', "gdpr's", 'article', '22', 'https://t.co/bq1e2piz1h', '-via']	anger
871	1.2954E+18	2020-08-17T16:57:02.000Z		16	{'neg': 0.167, 'neu': 0.833, 'pos': 0.0, 'compound': -0.2023}	-0.2023	Negative	["uk's", 'controversial', 'a-level', 'algorithm', 'and', "gdpr's", 'article', '22', 'https://t.co/bq1e2piz1h', '-via']	anger
872	1.2954E+18	2020-08-17T16:57:01.000Z		44	{'neg': 0.118, 'neu': 0.882, 'pos': 0.0, 'compound': -0.6249}	-0.6249	Negative	['by', 'ofqual�s', 'own', 'admission', 'the', 'secretary', 'of', 'state', 'asked', 'them', 'to', 'produce', 'the', 'algorithm.', 'all', 'the', 'distress', 'and', 'anxiety', 'to', 'students', 'and', 'their', 'families,', 'and', 'deflecting', 'teachers', 'from', 'preparing', 'for', 'term', 'restart,', 'is', 'all', 'on', 'williamson:', 'ministerial', 'responsibility.', '#williamsonout', 'https://t.c…	fear
873	1.2954E+18	2020-08-17T16:56:46.000Z		23	{'neg': 0.0, 'neu': 0.922, 'pos': 0.078, 'compound': 0.2144}	0.2144	Positive	['yes', 'but', 'only', 'for', 'internally', 'assessed', 'ones.', 'if', 'there', 'was', 'still', 'an', 'exam', 'to', 'be', 'sat', 'then', 'this', 'was', 'part', 'of', 'the', 'algorithm.']	No emotion
874	1.2954E+18	2020-08-17T16:56:15.000Z		32	{'neg': 0.0, 'neu': 1.0, 'pos': 0.0, 'compound': 0.0}	0	Neutral	['finally', 'common', 'sense', 'has', 'prevailed.', 'exams', 'u-turn:', 'a-level', 'and', 'gcse', 'teacher', 'grades', 'to', 'be', 'used', 'in', 'england,', 'wales', 'and', 'northern', 'ireland', 'as', 'algorithm', 'scrapped.', 'pam', '-', 'sandwell', 'https://t.co/36dndna7tg']	positive
875	1.2954E+18	2020-08-17T16:56:10.000Z		42	{'neg': 0.094, 'neu': 0.809, 'pos': 0.098, 'compound': 0.0516}	0.0516	Positive	['can', 'you', 'please', 'direct', 'this', 'to', 'the', 'correct', 'place', 'and', 'stop', 'politicking.', 'was', 'responsible', 'for', 'setting', 'the', 'objective', 'ofqual', 'derived', 'the', 'algorithm.', 'no', 'of', 'course', 'not', 'as', 'they', 'are', 'public', 'sector', 'paid', 'by', 'the', 'taxpayer', 'and', '#labour', 'leaning', 'so', 'you', 'can', 'not']	trust
876	1.2954E+18	2020-08-17T16:55:27.000Z		37	{'neg': 0.136, 'neu': 0.799, 'pos': 0.065, 'compound': -0.4404}	-0.4404	Negative	['feel', 'a', 'thread', 'coming', 'on', 'about', 'the', 'exams', 'fiasco:', 'firstly,', 'clearly', 'the', 'algorithm', 'generated', 'by', 'ofqual', 'was', 'a', 'pile', 'of', 'garbage', 'that', 'produced', 'bizarre', 'results.', "ofqual's", 'subsequent', 'handling', 'of', 'the', 'appeals', 'process', 'was', 'also', 'shambolic.', '1/']	negative
877	1.2954E+18	2020-08-17T16:55:08.000Z		21	{'neg': 0.0, 'neu': 0.871, 'pos': 0.129, 'compound': 0.3939}	0.3939	Positive	['the', 'guy', 'responsible', 'for', 'the', 'a', 'level', 'algorithm', 'is', 'the', 'head', 'of', 'a', 'centre', 'for', 'data', 'ethics', '??', 'https://t.co/trndtwmb09']	positive
878	1.2954E+18	2020-08-17T16:54:48.000Z		28	{'neg': 0.185, 'neu': 0.746, 'pos': 0.069, 'compound': -0.5983}	-0.5983	Negative	['the', 'offending', 'algorithm', 'was', 'signed', 'off', 'by', 'the', 'unions', 'as', 'an', 'acceptable', 'way', 'forward', 'months', 'ago.', 'it', 'turns', 'out', 'to', 'be', 'a', 'crap', 'algorithm!', 'who', 'knew?', 'move', 'on....']	positive
879	1.2954E+18	2020-08-17T16:54:40.000Z		48	{'neg': 0.0, 'neu': 0.909, 'pos': 0.091, 'compound': 0.5719}	0.5719	Positive	['there', 'will', 'be', 'be', 'many', 'happy', 'teenagers', 'today', 'as', 'a-level', 'and', 'gcse', 'u-turn', 'finally', 'announced', 'in', 'england,', 'wales', 'and', 'northern', 'ireland.', 'the', 'infamous', 'ofqual', "'black", "box'", 'algorithm', 'and', 'model', 'that', 'unfairly', 'downgraded', 'results', "won't", 'be', 'used', 'a�https://t.co/ertz2evz4m', 'https://t.co/a5bvgmugad']	positive
880	1.2954E+18	2020-08-17T16:54:40.000Z		48	{'neg': 0.0, 'neu': 0.909, 'pos': 0.091, 'compound': 0.5719}	0.5719	Positive	['there', 'will', 'be', 'be', 'many', 'happy', 'teenagers', 'today', 'as', 'a-level', 'and', 'gcse', 'u-turn', 'finally', 'announced', 'in', 'england,', 'wales', 'and', 'northern', 'ireland.', 'the', 'infamous', 'ofqual', "'black", "box'", 'algorithm', 'and', 'model', 'that', 'unfairly', 'downgraded', 'results', "won't", 'be', 'used', 'a�https://t.co/ertz2evz4m', 'https://t.co/a5bvgmugad']	positive
881	1.2954E+18	2020-08-17T16:53:43.000Z		25	{'neg': 0.0, 'neu': 0.884, 'pos': 0.116, 'compound': 0.4404}	0.4404	Positive	['surely', 'the', 'model', 'makes', 'it', 'obvious', 'that', 'it', 'exacerbates', 'inequality?', "it's", 'not', 'about', 'the', 'algorithm.', "that's", 'just', 'a', 'vehicle', 'for', 'delivering', 'the', 'model.']	positive
882	1.2954E+18	2020-08-17T16:53:39.000Z		25	{'neg': 0.0, 'neu': 1.0, 'pos': 0.0, 'compound': 0.0}	0	Neutral	['does', 'anyone', 'know', 'if', 'there�s', 'access', 'to', 'the', 'algorithm', 'that', 'was', 'used', 'for', 'ofqual', 'and', 'what', 'data', 'went', 'into', 'it?', 'https://t.co/fcmi0vwk4u']	No emotion
883	1.2954E+18	2020-08-17T16:53:35.000Z		43	{'neg': 0.047, 'neu': 0.893, 'pos': 0.06, 'compound': 0.1451}	0.1451	Positive	['great', 'news', 'for', 'so', 'many', 'students', 'disadvantaged', 'by', 'the', 'algorithm', 'but', 'the', 'concern', 'below', 'still', 'stands.', 'but', 'ofqual', 'and/or', 'williamson', 'seem', 'to', 'have', 'been', 'asleep', 'at', 'the', 'wheel', 'for', 'several', 'months', '-', 'centre', 'assessed', 'grades', 'now', 'only', 'reasonable', 'option', 'https://t.co/h9zphab3yb']	positive
884	1.2954E+18	2020-08-17T16:53:29.000Z		31	{'neg': 0.081, 'neu': 0.919, 'pos': 0.0, 'compound': -0.296}	-0.296	Negative	['following', "'days", 'of', "confusion',", 'teacher-assessed', 'estimates', 'will', 'replace', 'algorithms', 'for', 'a-levels', 'and', 'gcse', 'exam', 'results,', 'unless', 'the', 'algorithm', 'is', 'higher.', 'read', 'more', 'here:', 'https://t.co/pbztxvwuaf', '#alevelsresults', '#gcseresults']	fear
885	1.2954E+18	2020-08-17T16:52:54.000Z		23	{'neg': 0.0, 'neu': 1.0, 'pos': 0.0, 'compound': 0.0}	0	Neutral	['ofqual', 'said', 'in', 'april', 'the', 'results', 'should', 'be', 'available', 'earlier', '-', 'so', 'what', 'was', 'happening.', 'algorithm', 'would', 'have', 'been', 'weeks', 'not', 'months', 'of', 'work!']	No emotion
886	1.2954E+18	2020-08-17T16:52:32.000Z		50	{'neg': 0.176, 'neu': 0.824, 'pos': 0.0, 'compound': -0.8004}	-0.8004	Negative	['since', 'the', 'government', 'has', 'u-turned', 'on', 'a-levels', 'and', 'gcses,', 'it', 'has', 'to', 'change', 'on', 'btec', 'and', 'ctec', 'exams', 'too.', 'the', 'classism', 'of', 'the', 'a-level', 'results', 'algorithm', 'is', 'what', 'i', 'find', 'the', 'most', 'shocking.', 'no', 'one', 'was', 'seemingly', 'bothered', 'by', 'its', 'intrinsic', 'bias', 'against', 'working', 'class', 'kids.'…	fear
887	1.2954E+18	2020-08-17T16:52:30.000Z		45	{'neg': 0.045, 'neu': 0.866, 'pos': 0.089, 'compound': 0.2732}	0.2732	Positive	['an', 'algorithm', 'is', 'as', 'good', 'as', 'the', 'data', 'you', 'put', 'into', 'it,', 'in', 'this', 'case', 'a', 'political', 'instruction', 'was', 'given', 'ofqual', 'to', 'eliminate', 'any', 'grading', 'drift', 'from', 'the', 'previous', 'year.', 'the', 'information', 'to', 'do', 'this', 'fairly', 'and', 'legally', 'was', 'not', 'available.', 'ofqual', 'should', 'have', 'refused.']	positive
888	1.2954E+18	2020-08-17T16:52:25.000Z		29	{'neg': 0.0, 'neu': 0.736, 'pos': 0.264, 'compound': 0.8655}	0.8655	Positive	['exam', 'grades', 'as', 'predicted', 'by', 'the', 'teachers', 'has', 'made', 'a', 'huge', 'difference', 'than', 'the', 'algorithm.', 'a', 'new', 'shout', 'of', 'joy', 'in', 'my', 'flat', 'today!', '�', 'a', 'levels', '#alevels2020', '#generosity', '#thanksgiving']	positive
889	1.2954E+18	2020-08-17T16:51:54.000Z		45	{'neg': 0.048, 'neu': 0.893, 'pos': 0.059, 'compound': 0.128}	0.128	Positive	['try', 'ofqual', 'and', 'their', 'algorithm,', 'yes', 'ministers', 'also', 'have', 'some', 'responsibility', 'and', 'i�d', 'expect', 'a', 'minimum', 'of', 'a', 'resignation', 'from', 'mr', 'williamson,', 'some', 'sackings', 'of', 'senior', 'management', 'in', 'ofqual', 'and', 'an', 'overhaul.', 'time', 'all', 'ofxx�s', 'are', 'held', 'accountable', 'to', 'ministers', 'and', 'the', 'public.']	positive
890	1.2954E+18	2020-08-17T16:51:36.000Z		26	{'neg': 0.098, 'neu': 0.902, 'pos': 0.0, 'compound': -0.3818}	-0.3818	Negative	["i'm", 'was', 'firmly', 'behind', 'the', 'reversing', 'of', 'a', 'levels', 'results', 'based', 'on', 'an', 'algorithm.', 'however,', 'the', 'referendum', 'must', 'stand.', 'both', 'sides', 'lied', 'in', 'equal', 'measure.']	trust
891	1.2954E+18	2020-08-17T16:51:29.000Z		18	{'neg': 0.0, 'neu': 0.927, 'pos': 0.073, 'compound': 0.0258}	0.0258	Neutral	['why', 'ofqual?', 'they', "didn't", 'insist', 'the', 'algorithm', 'prevented', 'grades', 'from', 'going', 'up.', "that'd", 'be', 'johnson-cummings.']	No emotion
892	1.2954E+18	2020-08-17T16:51:27.000Z		17	{'neg': 0.0, 'neu': 0.902, 'pos': 0.098, 'compound': 0.0772}	0.0772	Positive	['challenge', 'to', 'ofqual�s', 'exam', 'algorithm:', 'ciar', 'mcandrew', 'acts', 'in', 'proposed', 'judicial', 'review', 'https://t.co/t7rufyjicl']	fear
893	1.2954E+18	2020-08-17T16:51:23.000Z		35	{'neg': 0.169, 'neu': 0.773, 'pos': 0.059, 'compound': -0.4813}	-0.4813	Negative	['the', 'a', 'level', 'algorithm', 'belongs', 'in', 'the', 'same', 'stable', 'as', 'herd', 'immunity.', '"doesn\'t', 'matter', 'if', 'a', 'few', 'more', 'pensioners', 'die"', '-', '"doesn\'t', 'matter', 'if', 'a', 'few', 'working', 'class', 'oiks', "don't", 'got', 'to', 'university"...']	positive
894	1.2954E+18	2020-08-17T16:51:19.000Z		45	{'neg': 0.058, 'neu': 0.942, 'pos': 0.0, 'compound': -0.34}	-0.34	Negative	['�gavin', 'williamson', 'has', 'reportedly', 'said', 'he', 'only', 'saw', 'ofqual�s', 'exams', 'algorithm', 'this', 'weekend,', 'which', 'sounds', 'incredible', 'given', 'that', 'it', 'will', 'have', 'been', 'in', 'the', 'planning', 'for', 'months.�', 'https://t.co/exxdlmk20g', 'a', 'typical', 'fire', 'grate', 'salesman.s', 'answer', 'means', 'nothing', 'just', 'noise', 'to', 'divert']	negative
895	1.2954E+18	2020-08-17T16:51:19.000Z		45	{'neg': 0.058, 'neu': 0.942, 'pos': 0.0, 'compound': -0.34}	-0.34	Negative	['�gavin', 'williamson', 'has', 'reportedly', 'said', 'he', 'only', 'saw', 'ofqual�s', 'exams', 'algorithm', 'this', 'weekend,', 'which', 'sounds', 'incredible', 'given', 'that', 'it', 'will', 'have', 'been', 'in', 'the', 'planning', 'for', 'months.�', 'https://t.co/exxdlmk20g', 'a', 'typical', 'fire', 'grate', 'salesman.s', 'answer', 'means', 'nothing', 'just', 'noise', 'to', 'divert']	negative
896	1.2954E+18	2020-08-17T16:50:56.000Z		28	{'neg': 0.235, 'neu': 0.721, 'pos': 0.044, 'compound': -0.7269}	-0.7269	Negative	['sorry,', 'you�re', 'wrong,', 'head', 'of', 'ofqual', 'was', 'on', 'the', 'news', 'this', 'afternoon', 'saying', 'they', 'had', 'got', 'it', 'wrong', 'and', 'admitted', 'advising', 'government', 'that', 'algorithm', 'was', 'fairest', 'outcome.']	negative
897	1.2954E+18	2020-08-17T16:50:52.000Z		40	{'neg': 0.035, 'neu': 0.891, 'pos': 0.074, 'compound': 0.3818}	0.3818	Positive	['we', 'welcome', 'ofqual', 'and', 'the', 'government�s', 'decision', 'to', 'use', 'the', 'grades', 'arrived', 'at', 'through', 'our', 'rigorously', 'moderated', 'teacher', 'assessment', 'rather', 'than', 'an', 'algorithm', 'similar', 'to', 'the', 'one', 'that', 'has', 'caused', 'so', 'much', 'concern', 'and', 'heartache', 'for', 'a-level', 'students.']	trust
898	1.2954E+18	2020-08-17T16:50:41.000Z		23	{'neg': 0.0, 'neu': 0.864, 'pos': 0.136, 'compound': 0.5362}	0.5362	Positive	['does', 'anybody', 'know', 'who', 'was', 'given', 'access', 'to', 'the', 'data', 'passed', 'to', 'the', 'algorithm?', 'internal', 'to', 'ofqual,', 'or', 'outsourced', 'to', 'friends', 'of', 'dom?']	No emotion
899	1.2954E+18	2020-08-17T16:50:32.000Z		36	{'neg': 0.06, 'neu': 0.94, 'pos': 0.0, 'compound': -0.2924}	-0.2924	Negative	['what', 'measures', 'were', 'taken', 'to', 'assesses', 'equalities', 'impact', 'of', 'the', 'algorithm', 'and', 'why', 'those', 'measures', "didn't", 'pick', 'up', '"clear', 'implications"', 'for', 'equalities?', 'gw', 'says', 'ofqual', 'did', 'one', 'of', 'the', 'largest', 'consultations', 'on', 'the', 'algorithm', 'and...']	positive
900	1.2954E+18	2020-08-17T16:49:39.000Z		20	{'neg': 0.0, 'neu': 0.901, 'pos': 0.099, 'compound': 0.2714}	0.2714	Positive	['the', 'application', 'was', 'fine,', 'an', 'algorithm', 'does', 'what', 'you', 'tell', 'it', 'to', 'do!', 'who', 'wrote', 'it', 'would', 'be', 'my', 'question.']	positive
901	1.2954E+18	2020-08-17T16:49:27.000Z		28	{'neg': 0.0, 'neu': 0.874, 'pos': 0.126, 'compound': 0.5972}	0.5972	Positive	['you', 'think', 'they', 'might', 'have', 'carried', 'out', 'some', 'checks', 'on', 'how', 'algorithm', 'worked', 'and', 'made', 'appropriate', 'and', 'informed', 'adjustments.', 'they', 'had', '5', 'months!', 'next', 'time', 'maybe', 'trust', 'teachers!']	trust
902	1.2954E+18	2020-08-17T16:49:12.000Z		45	{'neg': 0.0, 'neu': 0.77, 'pos': 0.23, 'compound': 0.9017}	0.9017	Positive	['congratulations', 'to', 'all', 'young', 'people,', 'families', '&amp;', 'teachers', 'who', 'have', 'unwaveringly', 'campaigned', 'for', 'this', 'triumph', 'over', 'a', 'discriminatory', 'algorithm', '&amp;', 'u-turn', 'from', 'ofqual', '&amp;', 'government', 'today!', 'good', 'news', 'that', 'gcse', '&amp;', 'a-level', 'results', 'will', 'be', 'based', 'on', 'teacher', 'assessment.??', 'https:/…	positive
903	1.2954E+18	2020-08-17T16:49:09.000Z		36	{'neg': 0.06, 'neu': 0.94, 'pos': 0.0, 'compound': -0.2924}	-0.2924	Negative	['what', 'measures', 'were', 'taken', 'to', 'assesses', 'equalities', 'impact', 'of', 'the', 'algorithm', 'and', 'why', 'those', 'measures', "didn't", 'pick', 'up', '"clear', 'implications"', 'for', 'equalities?', 'gw', 'says', 'ofqual', 'did', 'one', 'of', 'the', 'largest', 'consultations', 'on', 'the', 'algorithm', 'and...']	positive
904	1.2954E+18	2020-08-17T16:48:48.000Z		43	{'neg': 0.0, 'neu': 0.958, 'pos': 0.042, 'compound': 0.2263}	0.2263	Positive	['the', 'education', 'select', 'committee', 'hearing', 'on', '11th', 'july', 'had', 'not', 'seen', 'the', 'algorithm', 'and', 'ruled:', '"28.', 'ofqual', 'must', 'be', 'completely', 'transparent', 'about', 'its', 'standardisation', 'model', 'and', 'publish', 'the', 'model', 'immediately', 'to', 'allow', 'time', 'for', 'scrutiny."', 'new', 'definition', 'for', 'oed:', 'immediately', '=', '5', 'wee…	positive
905	1.2954E+18	2020-08-17T16:48:45.000Z		56	{'neg': 0.0, 'neu': 1.0, 'pos': 0.0, 'compound': 0.0}	0	Neutral	['a', '-', 'how', 'much', 'money', 'was', 'spaffed', 'on', 'the', 'ofqual', 'algorithm', 'b', '-', 'what', 'pre-testing', 'was', 'done', 'on', 'it', 'before', 'it', 'was', 'used', 'for', 'real', 'and', 'what', 'did', 'those', 'results', 'show', 'c', '-', 'what', 'is', 'going', 'to', 'be', 'put', 'in', 'place', 'to', 'deal', 'with', 'the', 'inevitable', 'issues', 'the', 'pandemic', 'will', 'cause'…	trust
906	1.2954E+18	2020-08-17T16:48:38.000Z		45	{'neg': 0.054, 'neu': 0.806, 'pos': 0.139, 'compound': 0.4939}	0.4939	Positive	['the', 'core', 'problem', 'was', '*trying*', 'to', 'apply', 'an', 'algorithm', 'in', 'this', 'scenario.', 'i', "don't", 'believe', 'it', 'is', 'possible', 'to', 'create', 'a', 'fair', 'algorithm', 'for', 'this', 'purpose', 'so', 'i', 'do', 'have', 'sympathy', 'with', 'ofqual', 'from', 'that', 'point', 'of', 'view,', 'assuming', 'it', 'was', 'a', 'ministerial', 'decision.']	positive
907	1.2954E+18	2020-08-17T16:48:24.000Z		21	{'neg': 0.0, 'neu': 1.0, 'pos': 0.0, 'compound': 0.0}	0	Neutral	['england', 'u-turns', 'on', 'a-levels', 'and', 'gcses', 'as', 'ofqual', 'bins', 'algorithm', 'and', 'uses', 'teacher', 'predictions', 'https://t.co/z9l55aaflo', 'huffpost']	trust
908	1.2954E+18	2020-08-17T16:48:24.000Z		21	{'neg': 0.0, 'neu': 1.0, 'pos': 0.0, 'compound': 0.0}	0	Neutral	['england', 'u-turns', 'on', 'a-levels', 'and', 'gcses', 'as', 'ofqual', 'bins', 'algorithm', 'and', 'uses', 'teacher', 'predictions', 'https://t.co/z9l55aaflo', 'huffpost']	trust
909	1.2954E+18	2020-08-17T16:48:24.000Z		21	{'neg': 0.0, 'neu': 1.0, 'pos': 0.0, 'compound': 0.0}	0	Neutral	['england', 'u-turns', 'on', 'a-levels', 'and', 'gcses', 'as', 'ofqual', 'bins', 'algorithm', 'and', 'uses', 'teacher', 'predictions', 'https://t.co/z9l55aaflo', 'huffpost']	trust
910	1.2954E+18	2020-08-17T16:48:11.000Z		20	{'neg': 0.0, 'neu': 0.843, 'pos': 0.157, 'compound': 0.4215}	0.4215	Positive	['so', 'if', 'this', 'is', 'true', "didn't", 'think', 'to', 'ask', 'ofqual', 'for', 'their', 'algorithm', 'in', 'advance?', 'https://t.co/npbutlc3mo']	positive
911	1.2954E+18	2020-08-17T16:48:07.000Z		21	{'neg': 0.0, 'neu': 1.0, 'pos': 0.0, 'compound': 0.0}	0	Neutral	['england', 'u-turns', 'on', 'a-levels', 'and', 'gcses', 'as', 'ofqual', 'bins', 'algorithm', 'and', 'uses', 'teacher', 'predictions', 'https://t.co/lsmd49omho', 'huffpost']	trust
912	1.2954E+18	2020-08-17T16:48:07.000Z		21	{'neg': 0.0, 'neu': 1.0, 'pos': 0.0, 'compound': 0.0}	0	Neutral	['england', 'u-turns', 'on', 'a-levels', 'and', 'gcses', 'as', 'ofqual', 'bins', 'algorithm', 'and', 'uses', 'teacher', 'predictions', 'https://t.co/lsmd49omho', 'huffpost']	trust
913	1.2954E+18	2020-08-17T16:48:07.000Z		21	{'neg': 0.0, 'neu': 1.0, 'pos': 0.0, 'compound': 0.0}	0	Neutral	['england', 'u-turns', 'on', 'a-levels', 'and', 'gcses', 'as', 'ofqual', 'bins', 'algorithm', 'and', 'uses', 'teacher', 'predictions', 'https://t.co/lsmd49omho', 'huffpost']	trust
914	1.2954E+18	2020-08-17T16:47:46.000Z		40	{'neg': 0.075, 'neu': 0.925, 'pos': 0.0, 'compound': -0.4767}	-0.4767	Negative	['gavin', 'williamson', 'has', 'just', 'said', 'that', 'those', 'children', 'who', 'had', 'their', 'cags', 'upgraded', 'by', 'the', 'algorithm', 'will', 'still', 'be', 'able', 'to', 'keep', 'their', 'upgraded', 'score.', 'this', 'means', 'that', 'it', 'is', 'still', 'an', 'unfair', 'system', 'that', "isn't", 'equal.', '#alevelprotests', '#alevelsresults']	anger
915	1.2954E+18	2020-08-17T16:47:38.000Z		47	{'neg': 0.047, 'neu': 0.859, 'pos': 0.094, 'compound': 0.34}	0.34	Positive	['if', 'many', 'of', 'your', 'colleagues', 'have', 'been', 'warning', 'about', 'this', 'algorithm', 'for', 'months', 'and', 'you', 'saw', 'what', 'happened', 'in', 'scotland,', 'why', 'did', 'it', 'take', 'until', 'this', 'weekend', 'to', 'look', 'at', 'the', 'algorithm,', 'williamson', 'asked.', 'gw', 'says', 'they', 'have', 'always', 'had', 'reassurances', 'this', 'was', 'a', '"fairly', 'robust…	trust
916	1.2954E+18	2020-08-17T16:47:28.000Z		21	{'neg': 0.0, 'neu': 1.0, 'pos': 0.0, 'compound': 0.0}	0	Neutral	['you', 'do', 'realise', 'is', 'was', 'an', 'algorithm', 'by', 'ofqual', 'the', 'independent', 'education', 'regulator', 'not', 'the', 'government', 'that', 'came', 'to', 'this', 'conclusion!']	fear
917	1.2954E+18	2020-08-17T16:47:22.000Z		47	{'neg': 0.047, 'neu': 0.859, 'pos': 0.094, 'compound': 0.34}	0.34	Positive	['if', 'many', 'of', 'your', 'colleagues', 'have', 'been', 'warning', 'about', 'this', 'algorithm', 'for', 'months', 'and', 'you', 'saw', 'what', 'happened', 'in', 'scotland,', 'why', 'did', 'it', 'take', 'until', 'this', 'weekend', 'to', 'look', 'at', 'the', 'algorithm,', 'williamson', 'asked.', 'gw', 'says', 'they', 'have', 'always', 'had', 'reassurances', 'this', 'was', 'a', '"fairly', 'robust…	trust
918	1.2954E+18	2020-08-17T16:47:16.000Z		12	{'neg': 0.0, 'neu': 0.84, 'pos': 0.16, 'compound': 0.2732}	0.2732	Positive	['unions', 'and', 'teachers', 'agreed', 'the', 'algorithm', 'with', 'ofqual,', 'any', 'comment', 'on', 'them?']	trust
919	1.2954E+18	2020-08-17T16:47:00.000Z		15	{'neg': 0.0, 'neu': 1.0, 'pos': 0.0, 'compound': 0.0}	0	Neutral	['how', 'long', 'before', "it's", 'revealed', 'the', 'ofqual', 'algorithm', 'was', 'designed', 'by', 'chris', 'grayling?', '#alevelresults']	anticipation
920	1.2954E+18	2020-08-17T16:46:49.000Z		26	{'neg': 0.353, 'neu': 0.647, 'pos': 0.0, 'compound': -0.872}	-0.872	Negative	['damned', 'if', 'they', 'do,', 'damned', 'if', 'they', 'don�t.', 'they', 'were', 'criticised', 'for', 'the', 'algorithm', 'debacle,', 'they�ve', 'sorted', 'it', '-', 'and', 'still', 'they�re', 'getting', 'criticism']	negative
921	1.2954E+18	2020-08-17T16:46:38.000Z		38	{'neg': 0.051, 'neu': 0.949, 'pos': 0.0, 'compound': -0.25}	-0.25	Negative	['btecs', 'have', 'included', 'external', 'assessment', 'since', 'the', 'update', 'in', '2016.', 'level', '3', 'performing', 'arts', 'is', '40%', 'external', 'assessment.', 'the', 'exams', 'were', 'cancelled', 'this', 'year', 'so', 'the', 'final', 'grades', 'have', 'been', 'subject', 'to', 'the', 'same', 'algorithm', 'as', 'a', 'levels.']	trust
922	1.2954E+18	2020-08-17T16:46:22.000Z		32	{'neg': 0.045, 'neu': 0.739, 'pos': 0.216, 'compound': 0.7897}	0.7897	Positive	['great', 'news!', 'i', 'really', 'hope', 'that', 'all', 'the', 'young', 'people', 'from', 'schools', 'that', 'were', 'disproportionately', 'affected', 'by', 'the', 'algorithm', 'are', 'still', 'able', 'to', 'get', 'their', 'preferred', 'university', 'place.', 'https://t.co/kjnvpelh4m']	positive
923	1.2954E+18	2020-08-17T16:45:57.000Z		25	{'neg': 0.281, 'neu': 0.635, 'pos': 0.084, 'compound': -0.7154}	-0.7154	Negative	['the', 'algorithm', 'is', 'flawed!', 'https://t.co/bgduagyxlf', 'ofqual', 'experts', 'have', 'done', 'a', 'poor', 'job', 'this', 'is', 'not', 'that', 'difficult!', 'crikey!', 'https://t.co/x9daz8pi46']	fear
924	1.2954E+18	2020-08-17T16:45:26.000Z		41	{'neg': 0.2, 'neu': 0.591, 'pos': 0.209, 'compound': -0.1343}	-0.1343	Negative	['what', 'an', 'absolute', 'shambles', 'this', 'whole', 'thing', 'has', 'been.', 'but', 'thank', 'goodness', 'for', 'the', 'u', 'turn.', 'to', 'stand', 'by', 'the', 'private', 'school-friendly', 'algorithm', 'would', 'have', 'been', 'a', 'cruelty', "that's", 'thankfully', 'even', 'beyond', 'this', 'miserable', 'government.', 'https://t.co/wub0kk3yyp']	negative
925	1.2954E+18	2020-08-17T16:45:26.000Z		17	{'neg': 0.0, 'neu': 1.0, 'pos': 0.0, 'compound': 0.0}	0	Neutral	['government', 'scraps', 'exams', 'algorithm', 'in', 'u-turn', 'over', 'a', 'levels', 'and', 'gcse', 'results', 'https://t.co/sgbyient2w']	fear
926	1.2954E+18	2020-08-17T16:45:11.000Z		29	{'neg': 0.163, 'neu': 0.767, 'pos': 0.071, 'compound': -0.4588}	-0.4588	Negative	["that's", 'a', 'lie.', 'of', 'course', 'he', 'knew.', "cummings'", 'mates', 'were', 'behind', 'the', 'algorithm', 'and', 'so', 'was', 'he.', 'it', 'was', 'eugenics', 'through', 'deprivation', 'of', 'fair', 'grades', 'to', 'poorer', 'students']	anger
927	1.2954E+18	2020-08-17T16:45:06.000Z		47	{'neg': 0.0, 'neu': 0.948, 'pos': 0.052, 'compound': 0.3612}	0.3612	Positive	['*', 'this', 'rough', 'analysis', 'is', 'based', 'on', '2019', 'a', 'level', 'entries', 'and', 'looks', 'at', 'the', '%', 'of', 'entries', 'from', 'eton', 'group', 'schools', 'that', 'are', 'in', 'a', 'subject', 'with', 'less', 'than', '15', 'students.', 'this', 'was', 'not', 'done', 'over', 'a', '3', 'year', 'period,', 'like', "ofqual's", 'algorithm,', 'for', 'simplicity.', '11/11']	trust
928	1.2954E+18	2020-08-17T16:44:56.000Z		15	{'neg': 0.0, 'neu': 0.909, 'pos': 0.091, 'compound': 0.128}	0.128	Positive	['ofqual,', 'the', 'independent', 'exam', 'regulator,', 'created', 'the', 'algorithm', '-', 'not', 'the', 'government.', 'but', 'you', 'know', 'that.']	fear
929	1.2954E+18	2020-08-17T16:44:50.000Z		41	{'neg': 0.0, 'neu': 1.0, 'pos': 0.0, 'compound': 0.0}	0	Neutral	['waiting', 'for', 'you', 'to', 'do', 'the', 'right', 'thing', 'and', 'scrap', 'the', 'algorithm', 'for', 'your', 'btec', 'students', 'and', 'revert', 'back', 'to', 'cag', 'for', 'coursework', 'and', 'exams.', 'it', "can't", 'be', '1', 'rule', 'for', '1', '(a', 'levels)', 'and', '1', 'rule', 'for', 'another', '(btec).']	fear
930	1.2954E+18	2020-08-17T16:44:50.000Z		35	{'neg': 0.076, 'neu': 0.854, 'pos': 0.071, 'compound': -0.0516}	-0.0516	Negative	['is', 'a', 'u-turn', 'better', 'than', 'not', 'making', 'any', 'changes', '....', '?', 'the', 'a', 'level', 'algorithm', 'was', 'wrong....', 'does', 'that', 'mean', 'we', 'should', 'be', 'looking', 'at', 'the', 'algorithm', 'at', 'facebook', '....', 'all', 'the', 'big', 'tech', 'company', 'algorithms', 'too']	trust
931	1.2954E+18	2020-08-17T16:44:32.000Z		46	{'neg': 0.0, 'neu': 0.947, 'pos': 0.053, 'compound': 0.1027}	0.1027	Positive	['shows', 'how', 'little', 'you', 'understand', 'about', 'the', 'situation,', '.', 'basic', 'algorithm', 'been', 'in', 'place', 'since', 'before', 'i', 'did', "'a'-levels", 'in', '1974.', 'not', 'aware', 'that', 'any', 'of', 'present', 'government', 'were', 'out', 'of', 'shorts', 'back', 'then.', 'if', 'you', 'want', 'to', 'politicise', 'matter,', '#labour', "haven't", 'changed', 'it', 'all.']	fear
932	1.2954E+18	2020-08-17T16:44:15.000Z		20	{'neg': 0.145, 'neu': 0.855, 'pos': 0.0, 'compound': -0.4696}	-0.4696	Negative	['even', 'though', 'they', 'were', 'told', 'what', 'the', 'algorithm', 'should', 'and', 'should', 'not', 'do', 'by', 'the', 'government?', 'still', "ofqual's", 'fault?']	negative
933	1.2954E+18	2020-08-17T16:43:51.000Z		16	{'neg': 0.0, 'neu': 1.0, 'pos': 0.0, 'compound': 0.0}	0	Neutral	['the', 'ofqual', 'report', 'on', 'their', 'algorithm', 'runs', 'to', '319', 'pages.', "it's", 'not', 'in', 'that', 'folder.']	No emotion
934	1.2954E+18	2020-08-17T16:43:26.000Z		37	{'neg': 0.0, 'neu': 1.0, 'pos': 0.0, 'compound': 0.0}	0	Neutral	['head', 'of', '�ofqual�', 'is', 'very', 'different', 'to', 'say', '(for', 'example)', 'the', 'naht', 'and', 'neu', 'who', 'could', 'have', 'given', 'feedback', 'about', 'proposed', 'algorithm', 'long', 'before', 'results', 'day.', 'as', 'it', 'happens,', 'schools', 'have', 'been', 'very', 'much', 'in', 'the', 'dark!']	sadness
935	1.2954E+18	2020-08-17T16:43:07.000Z		39	{'neg': 0.072, 'neu': 0.785, 'pos': 0.143, 'compound': 0.4929}	0.4929	Positive	['we', 'need', 'justice', 'for', 'vocational', 'students', 'too!', 'why', 'should', 'they', 'be', 'left', 'out', 'of', 'the', '#uturn.', 'i', 'have', 'students', 'who', 'would', 'never', 'have', 'failed', 'who', 'have', 'been', 'given', 'u', 'grades', 'by', 'the', 'algorithm.', 'it�s', 'a', 'disgrace.', '#ofqual', '#alevelprotests']	anger
936	1.2954E+18	2020-08-17T16:42:35.000Z		30	{'neg': 0.079, 'neu': 0.759, 'pos': 0.162, 'compound': 0.4515}	0.4515	Positive	['stress', 'clearly', 'getting', 'to', 'govey', 'too.', 'has', 'he', 'debunked', 'his', 'debunking', 'yet?', 'or', 'is', 'he', 'still', 'defending', 'the', 'ofqual', 'algorithm?', 'time', 'for', 'him', 'to', 'take', 'a', 'long,', 'long', 'holiday.', '#toryshambles']	anticipation
937	1.2954E+18	2020-08-17T16:40:37.000Z		36	{'neg': 0.253, 'neu': 0.681, 'pos': 0.066, 'compound': -0.8596}	-0.8596	Negative	['how', 'has', 'he', 'allowed', 'an', 'algorithm', 'to', 'be', 'used', 'that', 'he', 'hasn�t', 'seen?!!!', 'breathtaking', 'arrogance', 'that', 'he', 'doesn�t', 'need', 'to', 'check', 'his', 'work', 'and', 'work', 'attached', 'to', 'his', 'name.', 'misplaced', 'arrogance', 'and', 'limitless', 'incompetence.', '??']	negative
938	1.2954E+18	2020-08-17T16:40:08.000Z		39	{'neg': 0.054, 'neu': 0.867, 'pos': 0.079, 'compound': 0.25}	0.25	Positive	['those', 'students,', 'parents', 'and', 'educators', 'who', 'have', 'used', 'their', 'voices', 'to', 'show', 'the', 'government', 'how', 'biased', 'the', 'a', 'level', 'algorithm', 'is', 'should', 'be', 'proud', 'of', 'themselves', 'now', 'teacher', 'assessments', 'and', 'cags', 'are', 'being', 'used', 'instead.', 'https://t.co/uao16oy3va']	trust
939	1.2954E+18	2020-08-17T16:39:50.000Z		45	{'neg': 0.104, 'neu': 0.731, 'pos': 0.164, 'compound': 0.5093}	0.5093	Positive	['good', 'way', 'to', 'think', 'about', 'it.', 'say', 'they', 'took', 'the', 'wrong', 'road.', 'surely', 'they', 'would', 'have', 'been', 'better', 'just', 'using', 'their', 'mysterious', 'algorithm', 'to', 'identify', 'outliers', '&amp;', 'follow', 'up', 'to', 'see', 'reasons', 'why', 'these', 'differed', 'rather', 'than', 'apply', 'it', 'to', 'everyone', '&amp;', 'cause', 'such', 'upset!']	surprise
940	1.2954E+18	2020-08-17T16:39:46.000Z		47	{'neg': 0.0, 'neu': 0.906, 'pos': 0.094, 'compound': 0.5213}	0.5213	Positive	['journalists', 'need', 'to', 'keep', 'an', 'eye', 'on', 'how', 'universities', 'deal', 'with', 'ofqual', 'a-level', 'debacle', 'and', 'what', 'support', 'boris', "johnson's", 'govt', 'provides.', 'however,', "let's", 'not', 'forget', 'govt', 'was', 'ofqual', 'customer.', 'what', 'directions', 'were', 'given', 'prior', '&amp;', 'subsequent', 'to', 'known', 'results', 'of', 'algorithm', 'testing',…	positive
941	1.2954E+18	2020-08-17T16:39:11.000Z		21	{'neg': 0.0, 'neu': 0.865, 'pos': 0.135, 'compound': 0.3612}	0.3612	Positive	['for', 'those,', 'who', 'like', 'me,', "weren't", 'fully', 'up', 'on', 'the', 'absurdity', 'of', 'what', 'was', 'going', 'on:', 'https://t.co/vwvqlb2atk']	trust
942	1.2954E+18	2020-08-17T16:38:56.000Z		27	{'neg': 0.107, 'neu': 0.809, 'pos': 0.085, 'compound': -0.1531}	-0.1531	Negative	['roger', 'taylor', 'the', 'head', 'of', 'ofqual', 'in', 'charge', 'of', 'the', 'crass', 'a', 'level', 'algorithm', 'was', 'responsible', 'for', 'scandal', 'in', 'assessing', 'hospitals', 'in', '2009', 'https://t.co/k4y7cnozrf']	trust
943	1.2954E+18	2020-08-17T16:38:56.000Z		27	{'neg': 0.107, 'neu': 0.809, 'pos': 0.085, 'compound': -0.1531}	-0.1531	Negative	['roger', 'taylor', 'the', 'head', 'of', 'ofqual', 'in', 'charge', 'of', 'the', 'crass', 'a', 'level', 'algorithm', 'was', 'responsible', 'for', 'scandal', 'in', 'assessing', 'hospitals', 'in', '2009', 'https://t.co/k4y7cnozrf']	trust
[truncated: 2,815 more rows]
