# Supplementary material for: Critical reflections on three popular computational linguistic approaches to examine Twitter discourses
Source: PeerJ Comput Sci. 2023 Jan 30;9:e1211. doi: 10.7717/peerj-cs.1211 (PMC10280252; doi:10.7717/peerj-cs.1211)
Supplement: Supplemental Information 1 [file peerj-cs-09-1211-s001.zip › Supplementary_Material_PeerJ_Oct22/Supplementary Material/Sentiment Analysis VADER cleaned data OALA/Aug 18.csv]

	User_name	Time	Location	description_lengths	scores	compound	Sentiment	temp_list	Emotion
0	1.29587E+18	2020-08-18T23:56:15.000Z		53	{'neg': 0.13, 'neu': 0.804, 'pos': 0.066, 'compound': -0.5964}	-0.5964	Negative	['-', 'i', 'work', 'in', '5g', '/', 'ai', 'and', 'we', 'are', 'way', 'off', 'driverless', 'cars.', 'i', 'would', 'never', 'drive', 'one.', 'forget', '5g', 'speed', 'ai', 'does', 'not', 'work', 'well', 'that', 'work.', 'look', 'at', 'what', 'happened', 'to', 'the', 'a', 'level', 'algorithm?', 'ai', 'algorithms', 'do', 'not', 'really', 'learn', 'that', 'well', 'from', 'mistakes', 'yet-neural', 'net…	positive
1	1.29587E+18	2020-08-18T23:49:31.000Z		48	{'neg': 0.083, 'neu': 0.917, 'pos': 0.0, 'compound': -0.4215}	-0.4215	Negative	['i', 'know.', 'i', "don't", 'know', 'why', 'they', 'are', 'lying', 'about', 'the', 'nature', 'of', 'the', 'algorithm.', 'there', 'must', 'be', 'some', 'kind', 'of', 'hidden', 'agenda.', "i've", 'no', 'idea', 'what', 'it', 'is,', 'but', "i'm", 'getting', 'very', 'concerned', 'that', 'there', 'is', 'some', 'kind', 'of', 'stitch-up', 'in', 'the', 'offing.']	negative
2	1.29587E+18	2020-08-18T23:44:58.000Z		22	{'neg': 0.103, 'neu': 0.897, 'pos': 0.0, 'compound': -0.34}	-0.34	Negative	['since', 'government', 'and', 'are', 'still', 'deceiving', 'people', 'about', 'the', 'nature', 'of', 'the', 'algorithm,', 'pearson', 'is', 'hardly', 'going', 'to', 'step', 'out', 'of', 'line.']	negative
3	1.29587E+18	2020-08-18T23:37:43.000Z		49	{'neg': 0.0, 'neu': 0.927, 'pos': 0.073, 'compound': 0.5499}	0.5499	Positive	['pearson', 'have', 'not', 'revealed', 'their', 'statistical', 'algorithm,', 'but', 'i', 'think', 'it', 'was', 'probably', 'the', 'same', 'one', 'they', 'were', 'using', 'for', 'a-levels', 'and', 'gcses.', 'if', 'so,', 'then', 'the', 'grades', 'were', 'awarded', 'on', 'the', 'basis', 'of', 'the', 'historical', 'performance', 'of', 'the', 'centre', 'and', 'the', 'national', '2019/2020', 'value-add…	trust
4	1.29587E+18	2020-08-18T23:37:43.000Z		49	{'neg': 0.0, 'neu': 0.927, 'pos': 0.073, 'compound': 0.5499}	0.5499	Positive	['pearson', 'have', 'not', 'revealed', 'their', 'statistical', 'algorithm,', 'but', 'i', 'think', 'it', 'was', 'probably', 'the', 'same', 'one', 'they', 'were', 'using', 'for', 'a-levels', 'and', 'gcses.', 'if', 'so,', 'then', 'the', 'grades', 'were', 'awarded', 'on', 'the', 'basis', 'of', 'the', 'historical', 'performance', 'of', 'the', 'centre', 'and', 'the', 'national', '2019/2020', 'value-add…	trust
5	1.29587E+18	2020-08-18T23:33:48.000Z		41	{'neg': 0.0, 'neu': 0.948, 'pos': 0.052, 'compound': 0.2869}	0.2869	Positive	['on', 'what', 'basis', 'weren�t', 'they', 'given', 'diistinction', 'grades', 'in', 'each?', 'which', 'is', 'what', 'we', '(their', 'teachers)', 'would', 'have', 'recommended', 'if', 'you', 'asked', 'for', 'cags.', 'what', 'statistical', 'model', '(algorithm)', 'are', 'you', 'using', 'and', 'on', 'what', 'basis', 'did', 'it', 'downgrade', 'this', 'student?']	trust
6	1.29587E+18	2020-08-18T23:29:23.000Z		15	{'neg': 0.156, 'neu': 0.844, 'pos': 0.0, 'compound': -0.3412}	-0.3412	Negative	['looking', 'at', 'the', 'a-level', 'grades', 'generated', 'by', 'the', 'machine', 'algorithm,', 'not', 'safe', 'at', 'all']	trust
7	1.29586E+18	2020-08-18T23:24:55.000Z		37	{'neg': 0.0, 'neu': 1.0, 'pos': 0.0, 'compound': 0.0}	0	Neutral	['all', 'i', 'know', 'is', 'that', 'if', 'you', 'graduated', 'in', '2020,', 'we', 'have', 'to', 're-certify', 'your', 'results', 'as', 'an', 'employer.', 'globally.', '????', 'a-levels', 'and', 'gcses:', 'how', 'did', 'the', 'exam', 'algorithm', 'work?', '-', 'bbc', 'news', 'https://t.co/vgbs55buj7']	No emotion
8	1.29586E+18	2020-08-18T23:19:28.000Z		37	{'neg': 0.172, 'neu': 0.625, 'pos': 0.203, 'compound': -0.101}	-0.101	Negative	['utter', 'nonsense.', 'as', 'instructed,', 'ofqual', 'created', 'a', 'number', 'of', 'algorithms', '-', 'the', 'one', 'selected', 'was', 'clearly', 'unfair', 'as', 'highlighted', 'in', 'july.', 'if', 'it', 'is', 'impossible', 'to', 'create', 'a', 'fair', 'algorithm', '-', 'just', 'use', 'teachers', 'assessment.', 'where', 'is', 'the', 'problem', '?']	negative
9	1.29586E+18	2020-08-18T23:12:11.000Z		43	{'neg': 0.108, 'neu': 0.892, 'pos': 0.0, 'compound': -0.6249}	-0.6249	Negative	['#examresults', '#exams', '#borisjohnson', 'an', '18-year-old', 'student', 'who', 'predicted', 'this', 'year�s', 'a-level', 'results', 'crisis', 'in', 'an', 'award-winning', 'dystopian', 'story', 'about', 'an', 'algorithm', 'deciding', 'school', 'grades', 'according', 'to', 'social', 'class,', 'has', 'had', 'her', 'own', 'results', 'downgraded.', 'https://t.co/62rt5sio5a']	trust
10	1.29586E+18	2020-08-18T23:11:03.000Z		28	{'neg': 0.0, 'neu': 0.892, 'pos': 0.108, 'compound': 0.4404}	0.4404	Positive	["i've", 'been', 'trying', 'to', 'find', 'the', 'answer', 'to', 'this', 'question', 'too.', 'all', 'i', 'can', 'find', 'is', "'ofqual's", 'algorithm.', 'ofqual', 'did', 'not', 'design', 'it', 'in-house,', 'surely?']	positive
11	1.29586E+18	2020-08-18T23:04:07.000Z		13	{'neg': 0.279, 'neu': 0.721, 'pos': 0.0, 'compound': -0.4767}	-0.4767	Negative	['what', 'went', 'wrong', 'with', 'the', 'a-level', 'algorithm?', 'https://t.co/snhn3tvunx', 'via']	negative
12	1.29586E+18	2020-08-18T22:57:10.000Z		15	{'neg': 0.248, 'neu': 0.752, 'pos': 0.0, 'compound': -0.5106}	-0.5106	Negative	['northern', 'ireland', 'scraps', 'grade', 'algorithm', 'for', 'gcses', 'after', 'a-level', 'fiasco', 'https://t.co/p0j22fotid']	negative
13	1.29586E+18	2020-08-18T22:56:34.000Z		47	{'neg': 0.204, 'neu': 0.65, 'pos': 0.146, 'compound': -0.7201}	-0.7201	Negative	['this', 'has', 'just', 'been', 'one', 'big', 'terrible', 'experiment.', 'our', 'department', 'was', 'fortunate', 'enough', 'to', 'have', 'had', 'great', 'results', 'in', 'the', 'past,', 'so', 'we', "weren't", 'badly', 'affected', 'but', 'we', 'were', 'cheated', 'of', 'a*s.', '#alevelsresults', 'what', 'went', 'wrong', 'with', 'the', 'a-level', 'algorithm?', 'https://t.co/kg4ekvcqao']	negative
14	1.29586E+18	2020-08-18T22:56:07.000Z		40	{'neg': 0.117, 'neu': 0.883, 'pos': 0.0, 'compound': -0.6249}	-0.6249	Negative	["'an", '18-year-old', 'student', 'who', 'predicted', 'this', 'year�s', 'a-level', 'results', 'crisis', 'in', 'an', 'award-winning', 'dystopian', 'story', 'about', 'an', 'algorithm', 'deciding', 'school', 'grades', 'according', 'to', 'social', 'class,', 'has', 'had', 'her', 'own', 'results', "downgraded.'", 'https://t.co/oppudeplyn']	trust
15	1.29585E+18	2020-08-18T22:43:58.000Z		48	{'neg': 0.055, 'neu': 0.877, 'pos': 0.068, 'compound': 0.1511}	0.1511	Positive	['student', 'who', 'wrote', 'an', 'award-winning', 'dystopian', 'story', 'about', 'an', 'algorithm', 'deciding', 'school', 'grades', 'by', 'social', 'class', 'had', 'her', 'a-level', 'english', 'result', 'downgraded', '�i�ve', 'fallen', 'into', 'my', 'story.', '...', 'i', 'really', 'didn�t', 'think', 'it', 'would', 'come', 'true', 'as', 'quick', 'as', 'it', 'did!�', 'https://t.co/wsjsprtnuq']	trust
16	1.29585E+18	2020-08-18T22:39:02.000Z		41	{'neg': 0.0, 'neu': 0.811, 'pos': 0.189, 'compound': 0.8458}	0.8458	Positive	['that', 'wasn�t', 'the', 'point', 'here.', 'of', 'course', 'they�re', 'not', 'entirely', 'objective.', 'but', 'neither', 'is', 'an', 'algorithm', 'which', 'places', 'weight', 'on', 'schools�', 'historic', 'results,', 'and', 'favours', 'small', 'class', 'sizes.', 'so', 'we�re', 'looking', 'for', 'least', 'worst', 'options,', 'aren�t', 'we?']	trust
17	1.29585E+18	2020-08-18T22:38:50.000Z		20	{'neg': 0.198, 'neu': 0.802, 'pos': 0.0, 'compound': -0.5719}	-0.5719	Negative	['what', 'to', 'learn', 'from', 'a-level', 'chaos?', 'gcse', 'results', 'should', 'now', 'be', 'thrown', 'in', 'the', 'bin', 'https://t.co/aigoobtxts']	fear
18	1.29585E+18	2020-08-18T22:38:31.000Z		49	{'neg': 0.152, 'neu': 0.848, 'pos': 0.0, 'compound': -0.796}	-0.796	Negative	['pandemic,', 'lockdown,', 'recession,', 'a', 'levels', 'debacle.', 'the', 'result', 'marked', 'by', 'an', 'algorithm', 'must', 'have', 'been', 'the', 'last', 'straw', 'for', 'our', 'young', 'people.', 'quite', 'right', 'to', 'take', 'to', 'the', 'streets', 'and', 'protest', 'directing', 'very', 'rude', 'words', 'to', 'the', 'politicians.', 'the', 'ones', "i've", 'heard', 'are', 'far', 'more', 'a…	negative
19	1.29585E+18	2020-08-18T22:37:52.000Z		30	{'neg': 0.0, 'neu': 0.896, 'pos': 0.104, 'compound': 0.4215}	0.4215	Positive	['it', 'was', 'ofqual', 'and', 'the', 'teaching', 'unions', 'that', 'promoted', 'the', 'use', 'of', 'the', 'algorithm', 'by', 'the', 'way.', 'by', 'the', 'way', 'it�s', 'mps', 'not', 'mp�s', 'https://t.co/1zszpocbjo']	No emotion
20	1.29585E+18	2020-08-18T22:31:45.000Z		48	{'neg': 0.065, 'neu': 0.816, 'pos': 0.119, 'compound': 0.4404}	0.4404	Positive	['great', 'article.', 'extracts', 'below', 'incl:', 'tied', 'rankings', 'by', 'teachers', 'were', 'not', 'permitted.', 'teachers', 'requested', 'by', 'ofqual', 'to', 'rank', 'pupils;', 'algorithm', 'then', 'applied', 'grades', '-', 'using', 'last', '3yrs', 'of', 'results', 'as', 'range', '-', 'to', 'this', 'artificial', 'ranking.', 'outraged.', 'makes', 'me', 'qn', 'how', 'fair', 'exam', 'moderat…	positive
21	1.29585E+18	2020-08-18T22:29:28.000Z		49	{'neg': 0.073, 'neu': 0.927, 'pos': 0.0, 'compound': -0.5106}	-0.5106	Negative	['fiasco,', 'uk', 'version', 'the', 'government', 'decision', 'to', 'give', 'a-level', '&amp;', 'gcse', 'students', 'grades', 'estimated', 'by', 'teachers,', 'rather', 'than', 'via', 'an', 'algorithm,', 'means', 'that', 'tens', 'of', 'thousands', 'of', 'a-level', 'students', 'may', 'now', 'have', 'the', 'grades', 'to', 'trade', 'up', 'to', 'their', '1st-choice', 'univ.', 'offers', 'https://t.co/3…	negative
22	1.29585E+18	2020-08-18T22:28:46.000Z		10	{'neg': 0.0, 'neu': 0.577, 'pos': 0.423, 'compound': 0.659}	0.659	Positive	['https://t.co/vbn4pbpnhh', 'more', 'great', 'moments', 'in', 'modeling', 'history.']	No emotion
23	1.29585E+18	2020-08-18T22:26:31.000Z		33	{'neg': 0.0, 'neu': 0.867, 'pos': 0.133, 'compound': 0.5106}	0.5106	Positive	['some', 'insights', 'into', 'algorithms', 'and', 'their', 'place', 'by', '"one', 'of', 'the', 'more', 'basic', 'assumptions', 'is', 'that', 'the', 'future', 'will', 'look', 'like', 'the', 'past', 'and', 'the', 'present,', 'in', 'significant', 'ways."', 'https://t.co/swjqwawkun']	trust
24	1.29585E+18	2020-08-18T22:25:37.000Z		27	{'neg': 0.0, 'neu': 0.93, 'pos': 0.07, 'compound': 0.2023}	0.2023	Positive	['if', "it's", 'that', 'important', 'why', 'did', 'you', 'use', 'the', 'same', 'algorithm', 'the', 'f*%ked', 'the', 'a', 'levels', 'results', 'to', 'pick', 'who', 'was', 'going', 'to', 'run', 'it?']	positive
25	1.29585E+18	2020-08-18T22:20:36.000Z		31	{'neg': 0.074, 'neu': 0.804, 'pos': 0.122, 'compound': 0.1531}	0.1531	Positive	['listening', 'to', 'gavin', 'algorithm', "williamson's", 'blathering', 'blustering', 'sputteringly', 'incoherent', 'attempted', 'defence', 'of', 'the', 'a', 'levels', 'mess', 'this', 'morning', 'on', 'lbc', 'will', 'hopefully', 'deservedly', 'hasten', 'his', 'second', 'sacking', 'in', '18', 'months']	negative
26	1.29585E+18	2020-08-18T22:15:08.000Z		32	{'neg': 0.051, 'neu': 0.711, 'pos': 0.238, 'compound': 0.7602}	0.7602	Positive	['a-levels:', 'how', 'did', 'gavin', 'williamson', 'survive', 'exams', 'u-turn?', 'surely', 'he', 'hasn�t', 'survived?', 'where�s', 'an', 'algorithm', 'when', 'you', 'need', 'one?', 'i', 'demand', 'a', 're-count!', 'https://t.co/dwkjs6vnnw']	anger
27	1.29585E+18	2020-08-18T22:13:53.000Z		48	{'neg': 0.132, 'neu': 0.827, 'pos': 0.041, 'compound': -0.6709}	-0.6709	Negative	['why', 'have', 'bbc', 'resurrected', 'john', 'deadwood', 'redwood', 'for', 'the', 'a-level', 'fiasco', 'debate?', 'predictably', 'he', 'says', 'ministers', 'not', 'to', 'blame', 'and', "it's", 'all', 'the', 'fault', 'of', 'ofqual', 'and', 'its', 'algorithm.', 'what?', 'government', "didn't", 'know', 'what', 'was', 'happening', 'in', 'its', 'own', 'dept?', 'classic', 'tory', 'blame-shifting.', '#…	negative
28	1.29585E+18	2020-08-18T22:13:53.000Z		48	{'neg': 0.132, 'neu': 0.827, 'pos': 0.041, 'compound': -0.6709}	-0.6709	Negative	['why', 'have', 'bbc', 'resurrected', 'john', 'deadwood', 'redwood', 'for', 'the', 'a-level', 'fiasco', 'debate?', 'predictably', 'he', 'says', 'ministers', 'not', 'to', 'blame', 'and', "it's", 'all', 'the', 'fault', 'of', 'ofqual', 'and', 'its', 'algorithm.', 'what?', 'government', "didn't", 'know', 'what', 'was', 'happening', 'in', 'its', 'own', 'dept?', 'classic', 'tory', 'blame-shifting.', '#…	negative
29	1.29585E+18	2020-08-18T22:10:35.000Z		17	{'neg': 0.0, 'neu': 0.818, 'pos': 0.182, 'compound': 0.4404}	0.4404	Positive	['i', 'hope', 'some', 'dev', 'eecelpps', 'a', 'tool', 'based', 'on', 'the', 'published', 'ofqual', 'algorithm', 'https://t.co/nbi4sbaqbp']	trust
30	1.29584E+18	2020-08-18T22:04:38.000Z		12	{'neg': 0.0, 'neu': 1.0, 'pos': 0.0, 'compound': 0.0}	0	Neutral	['press', 'release:', 'u-turn', 'on', 'a-level', 'algorithm', 'https://t.co/bqs1ah1lin']	No emotion
31	1.29584E+18	2020-08-18T22:04:38.000Z		12	{'neg': 0.0, 'neu': 1.0, 'pos': 0.0, 'compound': 0.0}	0	Neutral	['press', 'release:', 'u-turn', 'on', 'a-level', 'algorithm', 'https://t.co/bqs1ah1lin']	No emotion
32	1.29584E+18	2020-08-18T21:54:07.000Z		55	{'neg': 0.0, 'neu': 1.0, 'pos': 0.0, 'compound': 0.0}	0	Neutral	['a-level', 'results', '(in', 'the', 'uk)', 'we', 'usually', 'do', 'an', 'end', 'of', 'year', 'exam', '(finals', 'i', 'think', 'u', 'call', 'them)', 'but', 'they', 'used', 'an', 'algorithm', 'to', 'generate', 'the', 'grades', 'based', 'on', 'historical', 'performance', 'of', 'our', 'schools', 'and', 'our', 'teachers', 'ranking', 'them.', 'there', 'was', 'a', 'massive', 'backlash', 'bc', 'it', 'wa…	No emotion
33	1.29584E+18	2020-08-18T21:52:05.000Z		14	{'neg': 0.279, 'neu': 0.721, 'pos': 0.0, 'compound': -0.4767}	-0.4767	Negative	['what', 'went', 'wrong', 'with', 'the', 'a-level', 'algorithm?', 'l�ft', 'https://t.co/tcjebzxl1p']	negative
34	1.29584E+18	2020-08-18T21:52:05.000Z		14	{'neg': 0.279, 'neu': 0.721, 'pos': 0.0, 'compound': -0.4767}	-0.4767	Negative	['what', 'went', 'wrong', 'with', 'the', 'a-level', 'algorithm?', 'l�ft', 'https://t.co/tcjebzxl1p']	negative
35	1.29584E+18	2020-08-18T21:43:31.000Z		43	{'neg': 0.165, 'neu': 0.788, 'pos': 0.047, 'compound': -0.6381}	-0.6381	Negative	['he', 'set', 'the', 'rules,', 'forcing', 'ofqual', 'to', 'create', 'the', 'algorithm.', 'if', 'he', 'didn�t', 'understand', 'what', 'this', 'means,', 'then', 'he', 'is', 'either', 'incompetent', 'or', 'ignorant', 'of', 'the', 'consequences', 'of', 'his', 'direction', 'to', 'them.', 'either', 'way,', 'he', 'is', 'not', 'fit.', 'https://t.co/bqtjnulldv']	negative
36	1.29584E+18	2020-08-18T21:39:56.000Z		45	{'neg': 0.155, 'neu': 0.845, 'pos': 0.0, 'compound': -0.7506}	-0.7506	Negative	['18-year-old', 'student', 'jessica', 'johnson,', 'who', 'predicted', 'this', 'year�s', 'a-level', 'results', 'crisis', 'in', 'an', 'award-winning', 'dystopian', 'story', 'about', 'an', 'algorithm', 'deciding', 'school', 'grades', 'according', 'to', 'social', 'class,', 'had', 'her', 'own', 'results', 'downgraded', 'and', 'lost', 'her', 'uni', 'place', 'https://t.co/nnoqybyh8y']	negative
37	1.29584E+18	2020-08-18T21:39:25.000Z		49	{'neg': 0.071, 'neu': 0.929, 'pos': 0.0, 'compound': -0.5334}	-0.5334	Negative	['the', 'only', '(most', 'likely)', 'alternatives', 'are', 'that', 'williamson...:-', 'did', 'not', 'know', 'there', 'were', 'qs', 'to', 'ask', 'of', 'ofqual�s', 'algorithm', 'did', 'not', 'know', 'what', 'qs', 'to', 'ask', 'asked', 'qs,', 'didn�t', 'understand', 'the', 'answers', 'yet', 'didn�t', 'ask', 'for', 'clarification', 'asked', 'qs,', 'understood', 'the', 'answers', 'but', 'did', 'not', …	No emotion
38	1.29584E+18	2020-08-18T21:36:24.000Z		45	{'neg': 0.212, 'neu': 0.652, 'pos': 0.136, 'compound': -0.5635}	-0.5635	Negative	["britain's", 'exam', 'fiasco', "wasn't", 'just', "ai's", 'fault.', 'it', 'was', 'human', 'error.', 'for', 'a', 'government', 'that', 'put', '�leveling', 'up�', 'britain�s', 'left-behind', 'regions', 'at', 'the', 'heart', 'of', 'its', 'every', 'message,', 'the', 'a-level', 'algorithm', 'was', 'a', 'complete', 'disaster.', 'https://t.co/tgzfel5crv']	negative
39	1.29584E+18	2020-08-18T21:35:55.000Z		7	{'neg': 0.0, 'neu': 1.0, 'pos': 0.0, 'compound': 0.0}	0	Neutral	['do', 'you', 'know', 'who', 'wrote', 'the', 'algorithm?']	No emotion
40	1.29584E+18	2020-08-18T21:31:33.000Z		45	{'neg': 0.212, 'neu': 0.652, 'pos': 0.136, 'compound': -0.5635}	-0.5635	Negative	["britain's", 'exam', 'fiasco', "wasn't", 'just', "ai's", 'fault.', 'it', 'was', 'human', 'error.', 'for', 'a', 'government', 'that', 'put', '�leveling', 'up�', 'britain�s', 'left-behind', 'regions', 'at', 'the', 'heart', 'of', 'its', 'every', 'message,', 'the', 'a-level', 'algorithm', 'was', 'a', 'complete', 'disaster.', 'https://t.co/tgzfel5crv']	negative
41	1.29583E+18	2020-08-18T21:27:48.000Z		47	{'neg': 0.134, 'neu': 0.866, 'pos': 0.0, 'compound': -0.7783}	-0.7783	Negative	["he's", 'wanting', 'the', 'young', 'people', 'who', 'defeated', 'cummings', 'on', 'the', 'a', 'level', 'algorithm', 'scam', 'to', 'provide', 'him', 'with', 'some', 'validity.', 'and', 'expecting', 'labour', 'members', 'to', 'collude', 'with', 'him', 'by', 'passing', 'his', 'message', 'on.', 'while', 'still', 'siding', 'with', 'cummings', 'on', 'sending', 'kids', 'and', 'teachers', 'back', 'to', …	positive
42	1.29583E+18	2020-08-18T21:27:41.000Z		49	{'neg': 0.261, 'neu': 0.739, 'pos': 0.0, 'compound': -0.926}	-0.926	Negative	['now', 'is', 'trying', 'to', 'blame', 'after', 'he', '*ordered*', 'them', 'to', 'produce', 'an', 'algorithm', 'which', 'they', 'probably', 'knew', 'was', 'lousy', 'https://t.co/m0hunuz2c8', '1.', 'sad', 'that', 'nobody', 'at', 'ofqual', 'had', 'the', 'guts', 'to', 'resign', '2.', 'sad', 'that', 'ofqual', 'has', 'not', 'released', 'the', 'code,', 'or', 'told', 'us', 'who', 'wrote', 'it']	anger
43	1.29583E+18	2020-08-18T21:21:17.000Z		30	{'neg': 0.109, 'neu': 0.891, 'pos': 0.0, 'compound': -0.5514}	-0.5514	Negative	['so,', 'last', 'week', 'the', 'pm', 'insisted', 'that', 'the', 'algorithm', 'was', '�robust�', 'this', 'week', 'is', 'telling', 'us', 'the', 'complete', 'opposite', 'and', 'blaming', 'ofqual.', 'which', 'of', 'these', 'men', 'do', 'we', 'believe?', 'thoughts?']	No emotion
44	1.29583E+18	2020-08-18T21:19:00.000Z		28	{'neg': 0.195, 'neu': 0.805, 'pos': 0.0, 'compound': -0.6249}	-0.6249	Negative	['thousands', 'of', 'students', 'in', 'england', 'are', 'angry', 'about', 'the', 'controversial', 'use', 'of', 'an', 'algorithm', 'to', 'determine', 'this', "year's", 'gcse', 'and', 'a-level', 'results.', 'https://t.co/27nrofktco']	anger
45	1.29583E+18	2020-08-18T21:18:04.000Z		46	{'neg': 0.0, 'neu': 1.0, 'pos': 0.0, 'compound': 0.0}	0	Neutral	['decided', 'to', 'test', 'the', 'ofqual', 'algorithm', 'to', 'see', 'how', 'rubbish', 'it', 'really', 'is.', 'having', 'sent', 'them', 'a', 'list', 'of', 'the', 'complete', 'works', 'abba,', 'i', 'recieved', 'a', 'transcript', 'today', 'showing', 'these', 'had', 'now', 'been', 'changed', 'to', 'the', 'full', 'back', 'catalogue', 'of', 'ac/dc.', 'https://t.co/salunxor55']	positive
46	1.29583E+18	2020-08-18T21:18:01.000Z		45	{'neg': 0.212, 'neu': 0.652, 'pos': 0.136, 'compound': -0.5635}	-0.5635	Negative	["britain's", 'exam', 'fiasco', "wasn't", 'just', "ai's", 'fault.', 'it', 'was', 'human', 'error.', 'for', 'a', 'government', 'that', 'put', '�leveling', 'up�', 'britain�s', 'left-behind', 'regions', 'at', 'the', 'heart', 'of', 'its', 'every', 'message,', 'the', 'a-level', 'algorithm', 'was', 'a', 'complete', 'disaster.', 'https://t.co/tgzfel5crv']	negative
47	1.29583E+18	2020-08-18T21:17:07.000Z		15	{'neg': 0.0, 'neu': 1.0, 'pos': 0.0, 'compound': 0.0}	0	Neutral	['ofqual�s', 'algorithm', 'is', 'going', 'to', 'be', 'the', 'new', 'pythagoras�', 'theorem,', 'i', 'just', 'know', 'it.']	trust
48	1.29583E+18	2020-08-18T21:16:03.000Z		25	{'neg': 0.0, 'neu': 0.854, 'pos': 0.146, 'compound': 0.5803}	0.5803	Positive	['apparently', 'my', "son's", 'school', 'downgraded', 'them', 'hoping', 'they', "wouldn't", 'be', 'downgraded', 'further.', 'they', 'were', 'included', 'in', 'the', 'algorithm', 'and', 'boys', 'were', 'doubly', 'hit.?????']	anger
49	1.29583E+18	2020-08-18T21:15:18.000Z		53	{'neg': 0.035, 'neu': 0.965, 'pos': 0.0, 'compound': -0.1779}	-0.1779	Negative	['seriously,', 'between', 'the', 'a', 'levels', 'algorithm,', 'the', "government's", "doesn't", 'track', 'and', "can't", 'trace', 'app,', 'and', "facebook's", 'idea', 'of', 'who', 'it', 'thinks', 'we', 'know,', 'anyone', 'afraid', 'that', 'big', 'brother', 'is', 'watching', 'us', 'can', 'probably', 'relex', 'now.', 'big', 'brother', "couldn't", 'find', 'his', 'own', 'arse', 'with', 'both', 'hands…	fear
50	1.29583E+18	2020-08-18T21:10:18.000Z		47	{'neg': 0.073, 'neu': 0.839, 'pos': 0.088, 'compound': -0.0772}	-0.0772	Negative	['how', 'ofqual', 'failed', 'the', 'algorithm', 'test�', 'https://t.co/nrs8m7ytts', '"he', 'was', 'surprised', 'that', 'the', 'uk', 'had', 'not', 'attempted', 'any', 'kind', 'of', 'socially-distanced,', 'in-person', 'assessments,', 'as', 'some', 'other', 'european', 'countries', 'had', 'done."', 'me', 'too.', 'would', 'have', 'made', 'sense', 'and', 'solved', 'a', 'lot', 'of', 'hoo-ha.']	positive
51	1.29583E+18	2020-08-18T21:09:53.000Z		24	{'neg': 0.211, 'neu': 0.789, 'pos': 0.0, 'compound': -0.7096}	-0.7096	Negative	['my', 'my', 'my.', 'ministers', 'were', 'forced', 'to', 'abandon', 'the', 'algorithm', 'and', 'did', 'so', 'with', 'valiant', 'urgency.', 'are', 'we', 'really', 'being', 'asked', 'to', 'believe', 'that?']	fear
52	1.29583E+18	2020-08-18T21:09:00.000Z		25	{'neg': 0.245, 'neu': 0.49, 'pos': 0.265, 'compound': 0.6908}	0.6908	Positive	['blame', 'the', 'algorithm,', 'blame', 'ofqual,', 'blame', 'phe,', 'blame', 'immigrants,', 'blame', 'anything', 'that', 'moves,', 'but', 'don�t,', 'whatever', 'you', 'do,', 'accept', 'responsibility.', 'government', 'at', 'its', 'best']	negative
53	1.29583E+18	2020-08-18T21:02:08.000Z		40	{'neg': 0.126, 'neu': 0.874, 'pos': 0.0, 'compound': -0.6705}	-0.6705	Negative	['can', 'you', 'follow', 'up', 'what', 'is', 'happening', 'with', 'ib', '(international', 'baccalaureate)', 'students', 'who', 'also', 'suffered', 'downgrades', 'due', 'to', 'algorithm', 'and', 'have', 'lost', 'uni', 'places.', 'more', 'than', '100', 'schools', 'do', 'ib', 'instead', 'of', 'a', 'levels.', 'they', 'need', 'to', 'be', 'treated', 'equally.']	positive
54	1.29583E+18	2020-08-18T21:01:00.000Z		40	{'neg': 0.101, 'neu': 0.842, 'pos': 0.057, 'compound': -0.4215}	-0.4215	Negative	['after', 'the', 'disaster', 'of', 'the', '#alevelresults', 'last', 'week', 'and', 'the', 'government', 'u-turn', 'to', 'revert', 'to', 'the', 'original', 'teacher', 'estimates,', '#algorithms', 'have', 'become', 'the', 'new', 'target', 'for', 'armchair', 'experts.', 'technical', 'architect', 'richard', 'phillips', 'unpacks', 'the', 'issue.', 'https://t.co/xesd3d7ddx']	fear
55	1.29583E+18	2020-08-18T20:57:54.000Z		12	{'neg': 0.0, 'neu': 0.762, 'pos': 0.238, 'compound': 0.3612}	0.3612	Positive	['seems', 'like', 'the', 'exam', 'result', 'of', 'our', 'algorithm', 'https://t.co/q2qqc0bpeu']	anticipation
56	1.29583E+18	2020-08-18T20:55:00.000Z		19	{'neg': 0.103, 'neu': 0.897, 'pos': 0.0, 'compound': -0.1531}	-0.1531	Negative	['we', 'could', 'still', 'miss', 'out', 'on', 'our', 'university', 'places,', 'even', 'with', 'the', 'government', 'u-turn', 'https://t.co/usacljce8u']	fear
57	1.29583E+18	2020-08-18T20:54:30.000Z		27	{'neg': 0.323, 'neu': 0.677, 'pos': 0.0, 'compound': -0.899}	-0.899	Negative	['the', 'lying', 'bastards', 'of', "liar-johnson's", 'regime', 'will', 'claim', 'tomorrow', 'that', 'it', 'was', 'they', 'who', 'fought', 'to', 'overturn', 'the', 'iniquity', 'of', 'the', 'algorithm', 'devised', 'by', 'ofqual!', '????????']	negative
58	1.29583E+18	2020-08-18T20:49:43.000Z		36	{'neg': 0.0, 'neu': 0.8, 'pos': 0.2, 'compound': 0.6124}	0.6124	Positive	['why', 'are', 'williamson', 'and', 'ofqual', 'apologising?', '28%', 'of', 'pupils', 'were', 'awarded', 'an', 'a/a*', 'grade', 'using', 'the', 'algorithm', 'which', 'i', 'understand', 'was', 'the', 'highest', 'number', 'of', 'top', 'grades', 'in', 'the', 'past', 'decade.', 'https://t.co/bktculdp9q']	positive
59	1.29582E+18	2020-08-18T20:45:22.000Z		40	{'neg': 0.132, 'neu': 0.594, 'pos': 0.274, 'compound': 0.7953}	0.7953	Positive	['this', 'uturn', 'on', 'gcses', 'and', 'a', 'levels', 'gives', 'him', 'a', 'much', 'better', 'chance', 'than', 'under', 'the', 'algorithm.', 'no', 'clarity', 'on', 'his', 'engineering', 'subjects', 'though', 'but', 'thankfully', 'he', 'wants', 'to', 'progress', 'to', 'alevels.', 'could', 'be', 'devastating', 'for', 'his', 'engineering', 'hopeful', 'classmates', '??']	trust
60	1.29582E+18	2020-08-18T20:45:02.000Z		15	{'neg': 0.0, 'neu': 1.0, 'pos': 0.0, 'compound': 0.0}	0	Neutral	['the', 'way', 'i', 'got', 'downgraded', 'on', 'all', 'of', 'my', 'a', 'levels', 'bc', 'of', 'the', 'algorithm', '??']	No emotion
61	1.29582E+18	2020-08-18T20:42:06.000Z		38	{'neg': 0.0, 'neu': 0.869, 'pos': 0.131, 'compound': 0.6605}	0.6605	Positive	['hence', 'this', 'current', 'a-level', 'debacle.', 'cummings', 'is', 'a', 'eugenicist,', 'and', 'so', 'the', 'combination', 'of', 'a', 'cap', 'on', 'student', 'numbers', 'and', 'a', 'discriminatory', 'algorithm', 'was', 'his', 'almost', 'successful', 'attempt', 'to', 'allow', 'only', 'the', "'right'", 'people', 'to', 'enter', 'uni', '...']	anticipation
62	1.29582E+18	2020-08-18T20:39:14.000Z		45	{'neg': 0.135, 'neu': 0.768, 'pos': 0.098, 'compound': -0.4215}	-0.4215	Negative	['they', 'wasted', '#taxpayers', 'money', 'with', 'using', 'the', '#algorithm', '&amp;', 'subsequent', 'reversal.', 'now', 'it�s', 'suggested', 'we', 'have', 'an', 'expensive', '#public', '#review', '.', 'better', 'to', 'give', 'the', 'cash', 'to', 'the', '#students', 'a-level', 'and', 'gcse', 'results:', 'call', 'for', 'urgent', 'review', 'into', 'grading', "'fiasco'", 'https://t.co/szey07jpdc']	anger
63	1.29582E+18	2020-08-18T20:38:41.000Z		35	{'neg': 0.085, 'neu': 0.724, 'pos': 0.19, 'compound': 0.6199}	0.6199	Positive	['the', 'ongoing', 'uk', 'a-level', 'grades', 'fiasco', 'is', 'a', 'great', 'example', 'of', 'how', 'to', 'irresponsibly', 'apply', 'an', 'algorithm', 'that', 'makes', 'a', 'huge', 'impact', 'on', "people's", 'lives,', 'and', 'exacerbate', 'existing', 'inequalities.', '?????', 'https://t.co/nponbzq1br']	negative
64	1.29582E+18	2020-08-18T20:37:28.000Z		29	{'neg': 0.11, 'neu': 0.759, 'pos': 0.131, 'compound': 0.3958}	0.3958	Positive	['how', 'ofqual', 'failed', 'the', 'algorithm', 'test', '-', 'unherd', '-', '?', '-', 'i�m', 'not', 'a', 'gw', 'fan,', 'but', 'this', 'article', 'asks', 'some', 'pretty', 'fundamental', 'questions', 'of', 'ofqual�s', 'professionalism.', 'https://t.co/8agvurhr1y']	trust
65	1.29582E+18	2020-08-18T20:32:06.000Z		40	{'neg': 0.0, 'neu': 1.0, 'pos': 0.0, 'compound': 0.0}	0	Neutral	['was', 'wondering,', 'if', 'for', 'gcses', 'we', 'will', 'be', 'able', 'to', 'be', 'issued', 'the', 'algorithm', 'grade', 'alongside', 'the', 'centre', 'assessed', 'grade,', 'and', 'if', 'so', 'do', 'we', 'get', 'to', 'pick', 'and', 'choose', 'between', 'the', 'two', 'issued', 'grades,', 'depending', 'on', 'which', 'is', 'higher?']	positive
66	1.29582E+18	2020-08-18T20:30:19.000Z		36	{'neg': 0.27, 'neu': 0.677, 'pos': 0.053, 'compound': -0.8398}	-0.8398	Negative	['stop', 'blaming', 'ofqual!', 'this', 'is', 'a', 'cummings', 'algorithm', 'and', 'failure', 'of', 'education', 'minister', 'either', 'not', 'willing', 'or', 'incapable', 'to', 'understand', 'the', 'impact.', 'just', 'because', 'he', 'was', 'not', 'willing', 'to', 'accept', 'teacher', 'assessment.', 'https://t.co/l9lauffuji']	trust
67	1.29582E+18	2020-08-18T20:29:46.000Z		37	{'neg': 0.169, 'neu': 0.831, 'pos': 0.0, 'compound': -0.7089}	-0.7089	Negative	['this', '5-min', 'video', 'explains,', 'in', 'detail,', 'how', 'amateurish', "ofqual's", 'a-level', 'algorithm', 'actually', 'was.', 'i', 'regard', 'it', 'as', 'an', 'utter', 'disgrace.', 'government', 'is', 'to', 'blame,', 'since', 'it', 'is', 'in', 'charge.', 'https://t.co/b3xwqcbpwd', 'via']	negative
68	1.29582E+18	2020-08-18T20:29:46.000Z		37	{'neg': 0.169, 'neu': 0.831, 'pos': 0.0, 'compound': -0.7089}	-0.7089	Negative	['this', '5-min', 'video', 'explains,', 'in', 'detail,', 'how', 'amateurish', "ofqual's", 'a-level', 'algorithm', 'actually', 'was.', 'i', 'regard', 'it', 'as', 'an', 'utter', 'disgrace.', 'government', 'is', 'to', 'blame,', 'since', 'it', 'is', 'in', 'charge.', 'https://t.co/b3xwqcbpwd', 'via']	negative
69	1.29582E+18	2020-08-18T20:23:55.000Z		40	{'neg': 0.072, 'neu': 0.928, 'pos': 0.0, 'compound': -0.4215}	-0.4215	Negative	['the', 'rss', 'offered', 'to', 'nominate', 'two', 'distinguished', 'experts', 'to', 'the', 'ofqual', 'technical', 'advisory', 'group', 'in', 'march.', 'but', 'ofqual', 'wanted', 'to', 'impose', 'a', 'nda', 'that', 'would', 'bar', 'them', 'from', 'public', 'comment', 'on', 'the', 'model', 'for', 'five', 'years.�', 'https://t.co/vbgnfnfnaq']	positive
70	1.29582E+18	2020-08-18T20:23:52.000Z		20	{'neg': 0.383, 'neu': 0.617, 'pos': 0.0, 'compound': -0.8268}	-0.8268	Negative	['the', 'dangers', 'of', 'predictive', 'modelling:', 'feed', 'crap', 'into', 'an', 'algorithm', 'and', 'get', 'crap', 'out!', '#covid19deaths', '#predictedalevelresults', 'https://t.co/1ifc5xih6n']	negative
71	1.29582E+18	2020-08-18T20:21:18.000Z		11	{'neg': 0.0, 'neu': 0.594, 'pos': 0.406, 'compound': 0.6249}	0.6249	Positive	['great', 'explainer', 'on', 'the', 'a-level', 'algorithm', 'https://t.co/vmd2nttrer']	No emotion
72	1.29582E+18	2020-08-18T20:21:07.000Z		51	{'neg': 0.056, 'neu': 0.944, 'pos': 0.0, 'compound': -0.4215}	-0.4215	Negative	['there', 'is', 'this', 'advice', 'from', 'ofqual', 'but', 'it', 'was', 'last', 'updated', 'on', '11', 'august', 'and', 'since', 'then', 'a', 'decision', 'has', 'been', 'made', 'the', 'cag', 'can', 'be', 'used', 'if', 'higher', 'than', 'the', 'calculated', 'grade,', 'so', 'the', 'appeal', 'against', 'the', 'algorithm', 'no', 'longer', 'applies.', 'we', 'expect', 'updated', 'guidance', 'shortly', …	trust
73	1.29582E+18	2020-08-18T20:20:38.000Z		26	{'neg': 0.084, 'neu': 0.748, 'pos': 0.168, 'compound': 0.4003}	0.4003	Positive	['who', 'insisted', 'that', '"the', 'algorithm', 'used', 'to', 'decide', 'millions', 'of', 'a-level', '&amp;', 'gcse', 'grades', '-', 'which', 'hit', 'disadvantaged', 'pupils', 'disproportionately', '-', 'was', '"robust', '&amp;', 'dependable?"', 'yes', 'boris!']	anger
74	1.29582E+18	2020-08-18T20:20:29.000Z		52	{'neg': 0.144, 'neu': 0.755, 'pos': 0.101, 'compound': -0.3767}	-0.3767	Negative	['yes.', 'the', 'ofqual', 'algorithm', 'was', 'wrong', 'because', 'it', 'didn�t', 'take', 'this', 'into', 'account', 'and', 'reduced', 'the', 'grades', 'further', 'because', 'the', 'govt', 'didn�t', 'trust', 'teachers,', 'yet', 'asked', 'them', 'to', 'do', 'this', 'in', 'the', 'first', 'place.', 'a', 'rigorous', 'process.', 'the', 'govt', 'making', 'it', 'up', 'as', 'they', 'go', 'along.', 'covid…	negative
75	1.29582E+18	2020-08-18T20:19:15.000Z		13	{'neg': 0.241, 'neu': 0.511, 'pos': 0.248, 'compound': 0.0258}	0.0258	Neutral	['how', 'ofqual', 'failed', 'the', 'algorithm', 'test�from', 'the', 'fabulous', 'https://t.co/vbgnfnfnaq']	No emotion
76	1.29582E+18	2020-08-18T20:18:45.000Z		32	{'neg': 0.229, 'neu': 0.658, 'pos': 0.113, 'compound': -0.5574}	-0.5574	Negative	['no', 'pandemic,', 'closure', 'of', 'schools', 'or', 'cancellation', 'of', 'exams', 'clearly', 'best.', 'this', 'risks', 'some', 'grade', 'inflation', 'but', 'takes', 'away', 'many', 'complicated', 'appeals', 'and', 'uncertainty:', 'ofqual', 'algorithm', 'threw', 'up', 'too', 'many', 'contentious', 'anomalies']	negative
77	1.29582E+18	2020-08-18T20:17:53.000Z		38	{'neg': 0.205, 'neu': 0.795, 'pos': 0.0, 'compound': -0.7906}	-0.7906	Negative	['students', 'taking', 'btec', 'vocational', 'qualifications', 'have', 'been', 'caught', 'up', 'in', 'the', 'exam', 'crisis', 'that', 'has', 'affected', 'a-level', 'and', 'gcse', 'results', 'in', 'england,', 'contradicting', 'claims', 'by', 'the', 'and', 'that', 'btecs', 'would', 'not', 'be', 'disrupted', 'https://t.co/rk7j6if41o']	negative
78	1.29582E+18	2020-08-18T20:17:53.000Z		38	{'neg': 0.205, 'neu': 0.795, 'pos': 0.0, 'compound': -0.7906}	-0.7906	Negative	['students', 'taking', 'btec', 'vocational', 'qualifications', 'have', 'been', 'caught', 'up', 'in', 'the', 'exam', 'crisis', 'that', 'has', 'affected', 'a-level', 'and', 'gcse', 'results', 'in', 'england,', 'contradicting', 'claims', 'by', 'the', 'and', 'that', 'btecs', 'would', 'not', 'be', 'disrupted', 'https://t.co/rk7j6if41o']	negative
79	1.29582E+18	2020-08-18T20:17:26.000Z		33	{'neg': 0.0, 'neu': 1.0, 'pos': 0.0, 'compound': 0.0}	0	Neutral	['..', 'can', 'you', 'publish', 'the', 'algorithm?', 'do', 'other', 'systemic', 'issues', 'exist', 'that', 'influenced', 'this', 'algorithm', 'and', 'will', 'continue', 'to', 'covertly', 'skew', 'the', 'balance', 'of', 'the', 'education', 'system?!', '#transparency', 'step', 'up', 'and', 'push', 'for', 'transparency']	trust
80	1.29582E+18	2020-08-18T20:17:22.000Z		22	{'neg': 0.184, 'neu': 0.816, 'pos': 0.0, 'compound': -0.5574}	-0.5574	Negative	['the', 'grades', 'i', 'gave', 'were', 'right', 'and', "you're", 'all', 'thick', 'as', 'shit,', 'by', 'the', 'a-level', 'algorithm', 'https://t.co/7e3jepgmb0']	anger
81	1.29582E+18	2020-08-18T20:17:22.000Z		22	{'neg': 0.184, 'neu': 0.816, 'pos': 0.0, 'compound': -0.5574}	-0.5574	Negative	['the', 'grades', 'i', 'gave', 'were', 'right', 'and', "you're", 'all', 'thick', 'as', 'shit,', 'by', 'the', 'a-level', 'algorithm', 'https://t.co/7e3jepgmb0']	anger
82	1.29582E+18	2020-08-18T20:17:19.000Z		29	{'neg': 0.0, 'neu': 0.938, 'pos': 0.062, 'compound': 0.1531}	0.1531	Positive	['how', 'the', "uk's", 'algorithm-based', 'grading', 'fell', 'apart', 'engadget', '-', 'algorithm', 'may', 'have', 'been', 'ok', 'but', 'immense', 'push', 'back', 'when', 'released', 'to', 'many,', 'many', 'users', 'https://t.co/gna58vfvyw']	positive
83	1.29582E+18	2020-08-18T20:17:07.000Z		10	{'neg': 0.0, 'neu': 0.748, 'pos': 0.252, 'compound': 0.4019}	0.4019	Positive	['hopefully', 'they', 'haven�t', 'switched', 'to', 'using', 'the', '#ofqual', 'algorithm.']	No emotion
84	1.29582E+18	2020-08-18T20:15:53.000Z		21	{'neg': 0.143, 'neu': 0.737, 'pos': 0.12, 'compound': -0.128}	-0.128	Negative	['a', 'clear', 'explanation', 'of', 'a', 'complicated', 'subject.', 'typical', '.', 'what', 'went', 'wrong', 'with', 'the', 'a-level', 'algorithm?', 'https://t.co/wcepvgpdvu', 'via']	negative
85	1.29582E+18	2020-08-18T20:13:37.000Z		44	{'neg': 0.12, 'neu': 0.817, 'pos': 0.062, 'compound': -0.4003}	-0.4003	Negative	['thanks', 'for', 'writing', 'this', 'up', 'neglected', 'point', 'about', 'vulnerability', 'of', 'moving', 'away', 'from', 'coursework', 'to', 'exams', 'in', '2013.', 'the', 'secrecy', 'surrounding', 'a', 'level', 'algorithm', 'added', 'to', 'the', 'debacle,', 'let', 'experts', 'review', 'proposals', 'and', 'forewarn', 'government', 'of', 'the', 'implications', 'of', 'policies!', 'https://t.co/ld…	negative
86	1.29582E+18	2020-08-18T20:13:13.000Z		54	{'neg': 0.0, 'neu': 0.936, 'pos': 0.064, 'compound': 0.4756}	0.4756	Positive	['what', 'if', "ofqual's", 'a-level', 'algorithm', "wasn't", 'wrong?', 'what', 'if', 'it', 'did', 'what', 'it', 'was', 'meant', 'to', 'do?', 'boris', "johnson's", 'govt', 'was', "ofqual's", 'customer.', 'what', 'directions', 'were', 'given', 'prior', '&amp;', 'subsequent', 'to', 'known', 'results', 'of', 'algorithm', 'testing', 'in', 'june', 'by', 'govt?', '#c4news', '#skynews', '#newsnight', '#m…	positive
87	1.29582E+18	2020-08-18T20:13:13.000Z		54	{'neg': 0.0, 'neu': 0.936, 'pos': 0.064, 'compound': 0.4756}	0.4756	Positive	['what', 'if', "ofqual's", 'a-level', 'algorithm', "wasn't", 'wrong?', 'what', 'if', 'it', 'did', 'what', 'it', 'was', 'meant', 'to', 'do?', 'boris', "johnson's", 'govt', 'was', "ofqual's", 'customer.', 'what', 'directions', 'were', 'given', 'prior', '&amp;', 'subsequent', 'to', 'known', 'results', 'of', 'algorithm', 'testing', 'in', 'june', 'by', 'govt?', '#c4news', '#skynews', '#newsnight', '#m…	positive
88	1.29582E+18	2020-08-18T20:11:25.000Z		44	{'neg': 0.116, 'neu': 0.771, 'pos': 0.113, 'compound': -0.0258}	-0.0258	Neutral	['fascinating', '�', 'britain�s', 'controversial', 'use', 'of', 'algorithm', 'to', '�predict�', 'a-level', 'test', 'results', 'of', 'students', 'cd', 'be', 'ruled', 'illegal', 'under', 'gdpr,', 'which', 'says', 'individuals', 'have', 'right', 'not', 'to', 'be', 'subject', 'to', 'wholly', 'automated', 'decision', 'with', 'significant', 'impact', 'on', 'their', 'lives.', 'https://t.co/dj2cktjhlj']	negative
89	1.29581E+18	2020-08-18T20:07:19.000Z		31	{'neg': 0.097, 'neu': 0.903, 'pos': 0.0, 'compound': -0.5171}	-0.5171	Negative	['just', 'wondering', 'how', 'many', 'private,', 'e.g', 'eton,', 'students', 'had', 'their', 'a', 'levels', 'degraded', 'since', 'the', 'decision', 'to', 'go', 'with', 'the', 'teachers', 'predicted', 'grades', '...', 'or', 'did', 'the', 'algorithm', 'stand', 'for', 'them', '???']	No emotion
90	1.29581E+18	2020-08-18T20:07:09.000Z		51	{'neg': 0.134, 'neu': 0.764, 'pos': 0.102, 'compound': -0.4199}	-0.4199	Negative	['boris', 'is', 'now', 'deep', 'in', 'his', 'algorithm', 'shithole.', 'worst', 'covid', '19', 'deaths', 'in', 'europe', 'incl', 'care', 'homes', 'holocaust', 'and', 'now', 'a', 'levels', 'exams', 'fiasco.', 'front', 'page', 'of', 'daily', 'mail', 'as', 'oliver', 'hardy.', 'same', 'as', 'major', '&amp;', 'lamont', 'at', 'erm', 'in', '1992.', 'outcome', 'labour', 'landslide', '1997.', 'bye', 'boris…	positive
91	1.29581E+18	2020-08-18T20:06:20.000Z		14	{'neg': 0.0, 'neu': 0.818, 'pos': 0.182, 'compound': 0.25}	0.25	Positive	['john', 'also', 'created', 'the', '#ofqual', 'exam', 'algorithm,', 'didn�t', 'he?', 'https://t.co/ekdtsuzvqj']	negative
92	1.29581E+18	2020-08-18T20:02:40.000Z		10	{'neg': 0.324, 'neu': 0.676, 'pos': 0.0, 'compound': -0.34}	-0.34	Negative	['the', 'story', 'behind', "ofqual's", 'errors?', 'https://t.co/j7ngtgsnk0']	No emotion
93	1.29581E+18	2020-08-18T19:59:47.000Z		10	{'neg': 0.0, 'neu': 0.777, 'pos': 0.223, 'compound': 0.3182}	0.3182	Positive	['so', 'ofqual', 'was', 'or', 'wasn�t', 'responsible', 'for', 'their', 'algorithm?']	trust
94	1.29581E+18	2020-08-18T19:52:25.000Z		47	{'neg': 0.078, 'neu': 0.922, 'pos': 0.0, 'compound': -0.5994}	-0.5994	Negative	['from', 'what', 'i', 'can', 'gather', 'ofqual', 'was', 'told', 'by', 'the', 'govt,', 'williamson', 'i', 'assume,', 'that', 'the', 'main', 'priority', 'for', 'any', 'algorithm', 'should', 'be', 'that', 'it', 'must', 'not', 'lead', 'to', 'grade', 'inflation.', 'hence', 'the', 'disastrous', 'end', 'result,', 'which', 'would', 'have', 'been', 'different', 'had', 'they', 'not', 'received', 'this', 'i…	positive
95	1.29581E+18	2020-08-18T19:51:17.000Z		43	{'neg': 0.048, 'neu': 0.889, 'pos': 0.063, 'compound': 0.1779}	0.1779	Positive	['1.', 'ofqual', 'should', 'have', 'had', 'a', 'senior', 'director', 'who', 'understood', 'how', 'awarding', '�u�', 'grades', 'with', 'no', 'exams', 'would', 'be', 'received', 'by', 'students', '&amp;', 'schools.', '2.', 'sos', 'should', 'have', 'been', 'closely', 'involved', 'in', 'framing', 'the', 'algorithm', 'in', 'extraordinary', 'circumstances', 'much,', 'much', 'earlier.', 'sos', 'culpable…	positive
96	1.29581E+18	2020-08-18T19:50:54.000Z		45	{'neg': 0.232, 'neu': 0.768, 'pos': 0.0, 'compound': -0.8805}	-0.8805	Negative	['simple', 'version', 'of', 'the', '#alevelsresults', 'fiasco', 'used', 'an', 'algorithm', 'to', 'produce', 'the', 'a-level', 'results', 'instead', 'of', 'teachers', 'estimates', 'the', 'education', 'select', 'committee', 'identified', 'the', '40%', 'reduction', 'in', 'grades', 'problem', '2', 'months', 'before', 'results', 'day!', 'he', 'ignored', 'that', 'then', 'he', 'lied', 'https://t.co/08i6…	negative
97	1.29581E+18	2020-08-18T19:50:02.000Z		26	{'neg': 0.136, 'neu': 0.702, 'pos': 0.162, 'compound': 0.1531}	0.1531	Positive	['icymi', 'benevolent', "bozo's", 'badly', 'bungled', 'u-turn:', 'a-level', 'decision', 'reversed,', 'algorithm', 'binned', '...', 'a', 'week', 'too', 'late', 'https://t.co/ldiplsrbo9', 'https://t.co/cjjedvjuew']	negative
98	1.29581E+18	2020-08-18T19:49:35.000Z		45	{'neg': 0.232, 'neu': 0.768, 'pos': 0.0, 'compound': -0.8805}	-0.8805	Negative	['simple', 'version', 'of', 'the', '#alevelsresults', 'fiasco', 'used', 'an', 'algorithm', 'to', 'produce', 'the', 'a-level', 'results', 'instead', 'of', 'teachers', 'estimates', 'the', 'education', 'select', 'committee', 'identified', 'the', '40%', 'reduction', 'in', 'grades', 'problem', '2', 'months', 'before', 'results', 'day!', 'he', 'ignored', 'that', 'then', 'he', 'lied', 'https://t.co/wioa…	negative
99	1.29581E+18	2020-08-18T19:43:46.000Z		12	{'neg': 0.307, 'neu': 0.693, 'pos': 0.0, 'compound': -0.4767}	-0.4767	Negative	['what', 'went', 'wrong', 'with', 'the', 'a-level', 'algorithm?', 'https://t.co/juaasen0s4']	negative
100	1.29581E+18	2020-08-18T19:40:42.000Z		9	{'neg': 0.0, 'neu': 1.0, 'pos': 0.0, 'compound': 0.0}	0	Neutral	['it', 'was...until', 'the', 'a', 'level', 'algorithm', 'got', 'involved...']	trust
101	1.29581E+18	2020-08-18T19:40:17.000Z		47	{'neg': 0.126, 'neu': 0.821, 'pos': 0.053, 'compound': -0.5859}	-0.5859	Negative	['my', 'main', 'takeaway', 'from', 'the', 'a-level', 'results', 'debacle', 'is', 'the', 'light', 'it', 'has', 'shined', 'on', 'social', 'mobility.', 'the', 'algorithm', 'making', 'it', 'worse.', 'poorest', 'students', 'are', 'put', 'off', 'by', 'student', 'loans', 'and', 'inequality', 'of', 'opportunity.', 'we', 'must', 'mentor,', 'offer', 'paid', 'internships', 'and', 'demystify', 'the', 'world'…	positive
102	1.29581E+18	2020-08-18T19:39:15.000Z		39	{'neg': 0.0, 'neu': 0.918, 'pos': 0.082, 'compound': 0.5106}	0.5106	Positive	['i', 'don�t', 'imagine', 'downing', 'street', 'directly', 'authorised', 'the', 'algorithm', 'to', 'be', 'honest,', 'that', 'will', 'have', 'been', 'handed', 'to', 'technocrats', 'at', 'ofqual,', 'however', 'downing', 'street', 'should', 'have', 'insisted', 'on', 'an', 'equality', 'impact', 'assessment', 'for', 'this', 'kind', 'of', 'decision', 'making.']	trust
103	1.29581E+18	2020-08-18T19:36:59.000Z		50	{'neg': 0.199, 'neu': 0.801, 'pos': 0.0, 'compound': -0.8479}	-0.8479	Negative	['from', 'this', 'description,', 'the', 'ofqual', 'exam', 'algorithm', 'is', 'obvious', 'trash.', 'the', 'bad', 'design-smell', 'is', 'the', 'fact', 'that', 'the', 'teacher', 'grades', 'were', 'completely', 'ignored,', 'and', 'only', 'rankings', 'used', 'as', 'inputs', '(except', 'for', 'small', 'class-sizes,', 'where', 'raw', 'predictions', 'were', 'used).', 'none', 'perfect,', 'but', 'this', 'o…	trust
104	1.29581E+18	2020-08-18T19:36:44.000Z		20	{'neg': 0.383, 'neu': 0.617, 'pos': 0.0, 'compound': -0.8268}	-0.8268	Negative	['the', 'dangers', 'of', 'predictive', 'modelling:', 'feed', 'crap', 'into', 'an', 'algorithm', 'and', 'get', 'crap', 'out!', '#covid19deaths', '#predictedalevelresults', 'https://t.co/1ifc5xih6n']	negative
105	1.29581E+18	2020-08-18T19:36:34.000Z		17	{'neg': 0.0, 'neu': 1.0, 'pos': 0.0, 'compound': 0.0}	0	Neutral	['how', 'the', "uk's", 'algorithm-based', 'grading', 'fell', 'apart', 'https://t.co/qg9si7cpug', 'https://t.co/czfcseaphw']	negative
106	1.29581E+18	2020-08-18T19:35:56.000Z		13	{'neg': 0.0, 'neu': 0.724, 'pos': 0.276, 'compound': 0.6369}	0.6369	Positive	['the', 'a-level', 'algorithm', 'picked', 'her', 'as', 'the', 'best', 'candidate', 'for', 'the', 'job.']	positive
107	1.29581E+18	2020-08-18T19:33:43.000Z		23	{'neg': 0.217, 'neu': 0.5, 'pos': 0.283, 'compound': 0.25}	0.25	Positive	['excellent', 'explanation', 'of', 'the', 'a', 'level', "'algorithm',", 'clearly', 'explaining', 'how', 'it', 'could', 'be', 'monstrously', 'unfair', 'as', 'well', 'as', 'stupid.', 'https://t.co/zxymeepj5f']	trust
108	1.29581E+18	2020-08-18T19:30:54.000Z		52	{'neg': 0.101, 'neu': 0.873, 'pos': 0.026, 'compound': -0.6261}	-0.6261	Negative	['for', 'an', 'obviously', 'intermittent', 'man', "i'm", 'surprised', 'how', 'little', 'you', 'understand', 'on', 'this.', 'or', 'do', 'i?', 'are', 'you', 'get', 'another', 'bbc', 'lettie', 'who', 'hates', 'the', 'government', 'but', 'lives', 'their', 'cushy', 'bbc', 'salary?', 'the', 'algorithm', 'to', 'adjust', 'grades', 'was', 'brought', 'in', 'by', 'ofqual', 'but', 'you', 'know', 'this', 'and…	negative
109	1.29581E+18	2020-08-18T19:30:44.000Z		45	{'neg': 0.232, 'neu': 0.768, 'pos': 0.0, 'compound': -0.8805}	-0.8805	Negative	['simple', 'version', 'of', 'the', '#alevelsresults', 'fiasco', 'used', 'an', 'algorithm', 'to', 'produce', 'the', 'a-level', 'results', 'instead', 'of', 'teachers', 'estimates', 'the', 'education', 'select', 'committee', 'identified', 'the', '40%', 'reduction', 'in', 'grades', 'problem', '2', 'months', 'before', 'results', 'day!', 'he', 'ignored', 'that', 'then', 'he', 'lied', 'https://t.co/wfil…	negative
110	1.2958E+18	2020-08-18T19:26:32.000Z		9	{'neg': 0.0, 'neu': 1.0, 'pos': 0.0, 'compound': 0.0}	0	Neutral	['seems', 'they', 'used', 'same', 'algorithm', 'as', 'for', 'a', 'levels', '??????']	No emotion
111	1.2958E+18	2020-08-18T19:22:47.000Z		47	{'neg': 0.039, 'neu': 0.745, 'pos': 0.216, 'compound': 0.875}	0.875	Positive	['there', 'are', 'always', 'going', 'to', 'be', 'anomalies', '-', 'no', 'algorithm', 'is', 'perfect.', '96.4%', 'either', 'the', 'same', 'or', 'within', 'one', 'grade', 'of', "teachers'", 'assessments,', 'with', 'safeguards', 'in', 'place', 'for', 'those', 'in', 'the', '4%', 'who', 'may', 'have', 'been', 'unfairly', 'downgraded', 'is', 'pretty', 'good.', 'ofqual', 'is', 'not', 'a', 'government', …	trust
112	1.2958E+18	2020-08-18T19:20:46.000Z		40	{'neg': 0.117, 'neu': 0.883, 'pos': 0.0, 'compound': -0.6249}	-0.6249	Negative	['an', '18-year-old', 'student,', 'who', 'predicted', 'this', 'year�s', 'a-level', 'results', 'crisis', 'in', 'an', 'award-winning', 'dystopian', 'story', 'about', 'an', 'algorithm', 'deciding', 'school', 'grades', 'according', 'to', 'social', 'class,', 'has', 'had', 'her', 'own', 'results', 'downgraded.', 'https://t.co/fddhiolw2u']	trust
113	1.2958E+18	2020-08-18T19:18:09.000Z		15	{'neg': 0.375, 'neu': 0.511, 'pos': 0.114, 'compound': -0.6808}	-0.6808	Negative	['how', 'ofqual', 'failed', 'the', 'algorithm', 'test.', 'they', 'created', 'a', 'prejudice', 'engine.', 'https://t.co/jvwxxkhs5z']	anger
114	1.2958E+18	2020-08-18T19:17:07.000Z		37	{'neg': 0.09, 'neu': 0.858, 'pos': 0.052, 'compound': -0.351}	-0.351	Negative	['who', 'created', 'the', 'algorithm?', 'must', 'have', 'been', 'an', 'organisation', 'or', 'company?', 'who', 'contracted', 'them?...', '&amp;', 'what', 'criteria', 'were', 'they', 'working', 'to?', 'not', 'seen', 'these', 'questions', 'asked', 'or', 'answered', '??', '...or', 'may', 'have', 'missed', 'it!', 'https://t.co/gyrgdgkqg5']	positive
115	1.2958E+18	2020-08-18T19:13:29.000Z		56	{'neg': 0.028, 'neu': 0.9, 'pos': 0.072, 'compound': 0.5569}	0.5569	Positive	['it', 'was', 'not', 'a', 'good', 'example', 'of', 'interviewing.', 'but', 'he', 'was', 'pretty', 'rubbish', 'dealing', 'with', 'it.', 'he', 'knew', 'back', 'in', 'april', 'that', 'there', 'were', 'issues', 'with', 'the', 'algorithm.', 'so', 'did', 'ofqual.', 'even', 'last', 'week', 'he', 'was', 'defending', 'it.', 'he', 'is', 'a', 'the', 'author', 'of', 'his', 'own', 'fate.', 'i', 'think', 'he',…	positive
116	1.2958E+18	2020-08-18T19:13:05.000Z		57	{'neg': 0.025, 'neu': 0.773, 'pos': 0.201, 'compound': 0.8879}	0.8879	Positive	['well', 'said!', '-as', 'a', 'parent', 'of', 'an', 'a-level', 'pupil', 'we', 'had', 'it', 'fairly', 'easy(', 'he', 'had', 'an', 'uncond', 'uni', 'place', 'offered', 'in', 'march)-his', 'friends', 'haven�t', 'had', 'it', 'as', 'easy.a', 'year', 'that', 'were', 'the', '�best', 'gcse�', 'year', 'group', 'in', 'the', 'school', 'being', 'lowered', 'for', 'an', 'algorithm!', 'glad', 'it�s', 'sorted.-r…	positive
117	1.2958E+18	2020-08-18T19:12:29.000Z		43	{'neg': 0.0, 'neu': 0.94, 'pos': 0.06, 'compound': 0.3818}	0.3818	Positive	['there', 'we', 'go,', 'knew', 'you', 'couldn�t', 'resist', 'bringing', 'brexit', 'in', 'to', 'it.', 'do', 'you', 'actually', 'believe', 'they', 'sat', 'down', 'with', 'ofqual', 'and', 'said', '�make', 'us', 'an', 'algorithm', 'that', 'helps', 'private', 'school', 'kids', 'get', 'in', 'to', 'oxford�', 'and', 'someone', 'at', 'ofqal', 'said,', '�ok�']	trust
118	1.2958E+18	2020-08-18T19:10:44.000Z		16	{'neg': 0.0, 'neu': 1.0, 'pos': 0.0, 'compound': 0.0}	0	Neutral	['that', 'algorithm', 'must', 'be', 'the', 'one', 'they', 'used', 'for', 'the', 'a', 'levels', 'https://t.co/wxtxitpgwe']	No emotion
119	1.2958E+18	2020-08-18T19:08:01.000Z		14	{'neg': 0.0, 'neu': 1.0, 'pos': 0.0, 'compound': 0.0}	0	Neutral	['how', 'the', "uk's", 'algorithm-based', 'grading', 'fell', 'apart', 'https://t.co/n928hignuy', 'via']	negative
120	1.2958E+18	2020-08-18T19:07:28.000Z		44	{'neg': 0.062, 'neu': 0.736, 'pos': 0.202, 'compound': 0.7391}	0.7391	Positive	['not', 'as', 'bad', 'is', 'far', 'from', '�gold', 'standard�.', 'good', 'grief.', 'btec', 'centres', 'were', 'not', 'asked', 'to', 'provide', 'cags', 'for', 'externally-assessed', 'units', 'that', 'their', 'students', 'were', 'unable', 'to', 'complete.', 'the', 'algorithm', 'calculated', 'the', 'grades', 'for', 'these.', 'so', 'how', 'can', 'that', 'be', 'robust', 'and', 'fair?']	positive
121	1.2958E+18	2020-08-18T19:06:10.000Z		53	{'neg': 0.048, 'neu': 0.756, 'pos': 0.196, 'compound': 0.8479}	0.8479	Positive	['if', 'you', 'go', 'back', 'and', 'read', 'what', 'i', 'said', 'at', 'the', 'start', 'you�ll', 'see', 'that', 'i', 'pointed', 'out', 'that', 'the', 'best', 'grade', 'out', 'of', 'predicted,', 'algorithm', 'and', 'mocks', 'should', 'be', 'used', 'as', 'that', 'have', 'kids', 'the', 'best', 'chance.', 'i', 'also', 'pointed', 'out', 'that', 'the', 'teacher', 'grading', 'was', 'very', 'carefully', '…	positive
122	1.2958E+18	2020-08-18T18:55:41.000Z		19	{'neg': 0.103, 'neu': 0.897, 'pos': 0.0, 'compound': -0.1531}	-0.1531	Negative	["'we", 'could', 'still', 'miss', 'out', 'on', 'our', 'university', 'places', 'even', 'with', 'the', 'government', "u-turn'", 'https://t.co/joobtus2pk']	fear
123	1.2958E+18	2020-08-18T18:52:50.000Z		34	{'neg': 0.292, 'neu': 0.645, 'pos': 0.062, 'compound': -0.8743}	-0.8743	Negative	['the', 'exam', 'algorithm', 'fiasco', 'is', 'not', 'over.', 'the', 'pain', 'and', 'injustice', 'has', 'been', 'transferred', 'from', 'this', 'years�', 'a-level', 'cohort', 'to', 'the', 'class', 'of', '2021,', 'who', 'have', 'already', 'had', 'so', 'much', 'disruption.', 'a', 'scandal.']	negative
124	1.2958E+18	2020-08-18T18:52:11.000Z		33	{'neg': 0.223, 'neu': 0.66, 'pos': 0.117, 'compound': -0.5118}	-0.5118	Negative	['the', 'most', 'important', 'thing', 'to', 'remember', 'is', 'who', 'set', 'the', 'parameters', 'within', 'which', 'ofqual', 'had', 'to', 'design', 'their', 'failed', 'algorithm.', 'yes,', 'no', 'other', 'than', '&amp;', 'the', 'buck', 'stops', 'with', 'them', '&amp;', 'them', 'alone.']	positive
125	1.2958E+18	2020-08-18T18:52:03.000Z		37	{'neg': 0.164, 'neu': 0.836, 'pos': 0.0, 'compound': -0.6249}	-0.6249	Negative	['image', 'copyright', 'getty', 'images', 'thousands', 'of', 'students', 'in', 'england', 'are', 'angry', 'about', 'the', 'controversial', 'use', 'of', 'an', 'algorithm', 'to', 'determine', 'this', "year's", 'gcse', 'and', 'a-level', 'results.they', 'https://t.co/0uopxg9zhd', 'https://t.co/mksck6tpdy']	anger
126	1.2958E+18	2020-08-18T18:50:20.000Z		8	{'neg': 0.0, 'neu': 1.0, 'pos': 0.0, 'compound': 0.0}	0	Neutral	['seems', 'they', 'used', 'same', 'algorithm', 'as', 'a', 'levels', '??']	No emotion
127	1.29579E+18	2020-08-18T18:46:22.000Z		49	{'neg': 0.03, 'neu': 0.776, 'pos': 0.194, 'compound': 0.836}	0.836	Positive	['true,', 'private', 'school', 'kids', 'are', 'now', 'getting', 'the', 'ginourmous', 'advantage', 'of', 'inflated', 'grades', 'for', 'the', 'excitement', 'of', 'their', 'tory', 'parents,', 'normal', 'a-level', 'and', 'gcse', 'students', 'are', 'having', 'to', 'rebel', 'against', 'the', 'algorithm', 'like', "it's", 'matrix', 'and', 'us', 'btec', 'students', 'are', 'getting', 'left', 'in', 'the', '…	positive
128	1.29579E+18	2020-08-18T18:45:55.000Z		15	{'neg': 0.113, 'neu': 0.887, 'pos': 0.0, 'compound': -0.1027}	-0.1027	Negative	['a', 'levels', 'and', 'gcses:', 'stephen', 'hammond', 'speaks', 'on', 'algorithm', 'bias', 'https://t.co/y0mdl2mzwt', '#education']	anger
129	1.29579E+18	2020-08-18T18:42:12.000Z		28	{'neg': 0.0, 'neu': 1.0, 'pos': 0.0, 'compound': 0.0}	0	Neutral	['wondering', 'if', 'also', 'did', 'the', 'a-level', 'grading', 'algorithm', 'or', 'if', 'helped', 'them', 'make', 'this', 'list', 'of', '�fastest', '#f1', 'drivers�', '??', '#goat', '#agreetodisagree', '#senna', '#teamlh', 'https://t.co/6dcbhhoplr']	No emotion
130	1.29579E+18	2020-08-18T18:42:04.000Z		47	{'neg': 0.216, 'neu': 0.603, 'pos': 0.181, 'compound': -0.261}	-0.261	Negative	['you', 'are', 'once', 'again', 'forgetting', 'a', 'very', 'important', 'point...', 'we', 'know', 'our', 'own', 'patients', 'best...', 'let�s', 'not', 'fall', 'into', 'the', 'same', 'trap', 'as', 'the', 'failed', 'a�level', 'algorithm...', 'they', 'ignored', 'the', 'very', 'people', 'that', 'knew', 'the', 'kids', 'best', 'and', 'what', 'happened???', 'disaster...', 'https://t.co/4gb63iy5jt']	negative
131	1.29579E+18	2020-08-18T18:34:39.000Z		45	{'neg': 0.079, 'neu': 0.921, 'pos': 0.0, 'compound': -0.3818}	-0.3818	Negative	['has', 'the', 'tory', 'government', 'achieved', 'what', 'it', 'set', 'out', 'to', 'does', 'with', 'the', 'a', 'level', 'algorithm?', 'stop', 'hard', 'working', 'class', '18', 'year', 'old', 'from', 'going', 'to', 'oxbridge', 'this', 'year,', 'because', 'the', 'u-turn', 'does', 'not', 'change', 'this,', 'many', 'will', 'still', 'choose', 'the', 'alternative', 'than', 'wait']	fear
132	1.29579E+18	2020-08-18T18:30:00.000Z		43	{'neg': 0.099, 'neu': 0.901, 'pos': 0.0, 'compound': -0.5267}	-0.5267	Negative	['you�re', 'right.', 'data', 'has', 'already', 'gone.', 'a', 'levels', 'as', 'nothing', 'compared', 'to', 'prioritised', 'yesterday', 'by', 'algorithm.', 'as', 'uk', 'population', 'hold', 'no', 'health', 'data', 'to', 'speak', 'of', 'they', 'will', 'have', 'no', 'power', 'to', 'contest.', 'palantir', 'and', 'faculty', 'ai', 'et', 'al', 'hold', 'your', 'data.']	positive
133	1.29579E+18	2020-08-18T18:28:46.000Z		41	{'neg': 0.273, 'neu': 0.655, 'pos': 0.072, 'compound': -0.8608}	-0.8608	Negative	['an', 'algorithm', 'may', 'be', 'to', 'blame', 'for', 'the', 'university', 'admissions', 'chaos', 'but', 'remember,', 'it�s', 'humans', 'having', 'to', 'clear', 'up', 'the', 'mess', '��an', 'anonymous', 'university', 'admissions', 'clerk', 'writes', 'on', 'the', 'impact', 'of', 'the', 'a-level', 'grades', 'disaster', 'https://t.co/u6xbruzxi0']	negative
134	1.29579E+18	2020-08-18T18:28:46.000Z		41	{'neg': 0.273, 'neu': 0.655, 'pos': 0.072, 'compound': -0.8608}	-0.8608	Negative	['an', 'algorithm', 'may', 'be', 'to', 'blame', 'for', 'the', 'university', 'admissions', 'chaos', 'but', 'remember,', 'it�s', 'humans', 'having', 'to', 'clear', 'up', 'the', 'mess', '��an', 'anonymous', 'university', 'admissions', 'clerk', 'writes', 'on', 'the', 'impact', 'of', 'the', 'a-level', 'grades', 'disaster', 'https://t.co/u6xbruzxi0']	negative
135	1.29579E+18	2020-08-18T18:26:17.000Z		19	{'neg': 0.096, 'neu': 0.777, 'pos': 0.128, 'compound': 0.1761}	0.1761	Positive	['absolutely', 'agree.', 'the', 'algorithm', 'should', 'have', 'been', 'used', 'to', 'identify', 'the', 'risks', 'to', 'be', 'investigated,', 'not', 'issue', 'automatic', 'penalties.']	trust
136	1.29579E+18	2020-08-18T18:26:04.000Z		43	{'neg': 0.153, 'neu': 0.716, 'pos': 0.131, 'compound': -0.264}	-0.264	Negative	['imagine', 'not', '#testing', '#alevelsresults', 'malgorithm', 'in', 'april', '&amp;', 'may;', 'or', 'analysing', 'output', 'to', 'check', 'anomalies', 'against', '#teachers', 'predicted', 'grades', 'imagine', 'not', 'even', '*knowing*', 'what', '#dfe/#ofqual', 'algorithm', 'would', 'yield,', 'clear', 'student', 'distress', '&amp;', 'chaos', 'for', 'universities??', 'wow', '#c4news', '#newsnight…	fear
137	1.29579E+18	2020-08-18T18:24:06.000Z		46	{'neg': 0.119, 'neu': 0.847, 'pos': 0.034, 'compound': -0.3818}	-0.3818	Negative	['student', 'protests', 'have', 'forced', 'the', 'government', 'into', 'a', 'humiliating', 'u-turn', 'after', 'its', 'algorithm', 'downgraded', 'hundreds', 'of', 'thousands', 'of', 'a-level', 'results.', 'the', 'decision', 'to', 'allow', 'teachers�', 'predicted', 'grades', 'to', 'stand', 'is', 'a', 'step', 'forward', 'but', 'it', 'doesn�t', 'go', 'far', 'enough.', 'https://t.co/qwc6oebklj']	negative
138	1.29579E+18	2020-08-18T18:22:34.000Z		43	{'neg': 0.0, 'neu': 1.0, 'pos': 0.0, 'compound': 0.0}	0	Neutral	['this', 'year', 'students', "didn't", 'sit', 'for', 'o/a', 'levels', 'due', 'to', 'covid.', 'grades', 'were', 'gonna', 'be', 'decided', 'on', 'expected', 'grades', 'sent', 'by', 'schools.', 'they', 'came', 'out', 'at', 'least', '2', 'letter', 'grades', 'less', 'than', 'expected', 'because', 'apparently', "that's", 'the', 'algorithm', 'they', 'follow-']	anticipation
139	1.29579E+18	2020-08-18T18:20:52.000Z		42	{'neg': 0.0, 'neu': 0.827, 'pos': 0.173, 'compound': 0.7891}	0.7891	Positive	['it', 'amazes', 'me', 'that', 'ofqual', 'and', 'the', 'government', 'thought', 'ordinary', 'parents', 'would', 'meekly', 'accept', 'their', 'children', 'having', 'their', 'results', 'downgraded', 'via', 'an', 'algorithm', 'without', 'resorting', 'to', 'litigation!', 'of', 'course', 'we', 'won�t!', 'in', 'future,', 'exam', 'marking', 'is', 'going', 'to', 'look', 'very', 'different....']	negative
140	1.29579E+18	2020-08-18T18:18:20.000Z		13	{'neg': 0.279, 'neu': 0.721, 'pos': 0.0, 'compound': -0.4767}	-0.4767	Negative	['what', 'went', 'wrong', 'with', 'the', 'a-level', 'algorithm?', 'https://t.co/apzgk74hnx', 'via']	negative
141	1.29579E+18	2020-08-18T18:16:05.000Z		26	{'neg': 0.136, 'neu': 0.702, 'pos': 0.162, 'compound': 0.1531}	0.1531	Positive	['icymi', 'benevolent', "bozo's", 'badly', 'bungled', 'u-turn:', 'a-level', 'decision', 'reversed,', 'algorithm', 'binned', '..', 'a', 'week', 'too', 'late', 'https://t.co/ldiplsrbo9', 'https://t.co/6c9rcza1mg']	negative
142	1.29579E+18	2020-08-18T18:12:48.000Z		20	{'neg': 0.0, 'neu': 0.851, 'pos': 0.149, 'compound': 0.4215}	0.4215	Positive	['nice', 'to', 'hear', 'him/her', 'speaking', 'up', 'for', 'the', 'a-level', 'students', 'of', '#gedling', 'unfairly', 'down-graded', 'by', 'the', 'algorithm.']	No emotion
143	1.29579E+18	2020-08-18T18:12:26.000Z		13	{'neg': 0.0, 'neu': 1.0, 'pos': 0.0, 'compound': 0.0}	0	Neutral	['how', 'the', "uk's", 'algorithm-based', 'grading', 'fell', 'apart', 'https://t.co/kffqafz1lf']	negative
144	1.29579E+18	2020-08-18T18:11:36.000Z		15	{'neg': 0.0, 'neu': 1.0, 'pos': 0.0, 'compound': 0.0}	0	Neutral	['engadget:', 'how', 'the', "uk's", 'algorithm-based', 'grading', 'fell', 'apart.', 'https://t.co/xbhep86sby', 'via']	negative
145	1.29579E+18	2020-08-18T18:11:30.000Z		38	{'neg': 0.224, 'neu': 0.776, 'pos': 0.0, 'compound': -0.8954}	-0.8954	Negative	['i', 'came', 'out', 'of', 'my', 'a-levels', 'with', '4', 'as,', 'but', 'i', 'went', 'to', 'a', 'college', 'in', 'a', 'very', 'poor', 'area.', 'with', 'the', 'algorithm', "i'd", 'probably', 'have', 'ended', 'up', 'with', 'bs', 'and', 'cs.', 'the', 'algorithm', 'was', 'horrendous.']	No emotion
146	1.29579E+18	2020-08-18T18:09:55.000Z		16	{'neg': 0.189, 'neu': 0.671, 'pos': 0.14, 'compound': -0.2023}	-0.2023	Negative	['please', 'also', 'see', 'my', 'analysis', 'of', 'where', 'this', 'algorithm', 'specifically', 'went', 'wrong', 'https://t.co/lkpf1whpjv']	negative
147	1.29578E+18	2020-08-18T18:07:37.000Z		12	{'neg': 0.0, 'neu': 1.0, 'pos': 0.0, 'compound': 0.0}	0	Neutral	['that', 'wee', 'education', 'guy', 'is', 'an', 'algorithm', 'short', 'of', 'an', 'a-level.......']	No emotion
148	1.29578E+18	2020-08-18T18:05:37.000Z		46	{'neg': 0.0, 'neu': 0.848, 'pos': 0.152, 'compound': 0.7579}	0.7579	Positive	['i', 'think', 'the', 'ofqual', 'algorithm', 'probably', 'produced', 'the', 'most', "'accurate'", 'estimate', 'but', 'was', 'that', 'wise', 'or', 'important', 'in', 'the', 'midst', 'of', 'a', 'crisis/pandemic.', 'there', 'will', 'obviously', 'be', 'a', 'question', 'mark', 'in', 'some', 'peoples', 'minds', 'about', '2020', 'results', 'but', 'will', 'that', 'matter', 'in', 'the', 'long', 'term?']	positive
149	1.29578E+18	2020-08-18T18:04:06.000Z		42	{'neg': 0.21, 'neu': 0.559, 'pos': 0.231, 'compound': 0.2732}	0.2732	Positive	['a', 'levels-will', 'we', 'awaken-to', 'true', 'educational', 'bias?', '1.', 'outrage', 'an', 'algorithm', 'accepts', 'the', 'bias', 'against', 'normal', 'pupils', 'to', '2.', 'the', 'algorithm', 'is', 'actually', 'mathematically', 'sound.', 'simply', 'true', 'that', 'wealthy', 'can', 'buy', 'advantage', 'for', 'their', 'children', '3.', 'which', 'automatically', 'disadvantages', 'poorer.']	positive
150	1.29578E+18	2020-08-18T18:04:06.000Z		47	{'neg': 0.189, 'neu': 0.787, 'pos': 0.025, 'compound': -0.8104}	-0.8104	Negative	["i'm", 'trapped', 'in', 'us;', 'is', 'a-level', 'algorithm', 'complaint:', 'a)', 'when', 'estimating', 'grades,', 'it', 'was', 'less', 'accurate', 'for', 'disadvantaged', 'students?', 'b)', 'it', 'was', 'equally', 'accurate', 'for', 'all', 'students,', 'so', 'reflected', 'how', 'skewed', 'uk', 'qual', 'system', 'is', 'towards', 'posh', 'folk?', 'mutually', 'exclusive,', 'but', 'i', 'see', 'both'…	trust
151	1.29578E+18	2020-08-18T18:04:04.000Z		52	{'neg': 0.1, 'neu': 0.859, 'pos': 0.041, 'compound': -0.5106}	-0.5106	Negative	['having', 'seen', 'how', 'factors', 'in', 'the', 'algorithm', 'were', 'weighted,', 'its', 'difficult', 'to', 'see', 'how', 'anyone', 'with', 'a', 'sense', 'of', 'foresight', 'could', 'have', 'thought', 'that', 'this', 'means', 'of', 'grading', 'a', 'levels', 'was', 'remotely', 'fair.', 'don�t', 'think', 'more', 'time', 'needed', 'to', 'make', 'a', 'judgement', 'on', 'its', 'fairness', '-', 'we',…	positive
152	1.29578E+18	2020-08-18T18:03:28.000Z		15	{'neg': 0.0, 'neu': 1.0, 'pos': 0.0, 'compound': 0.0}	0	Neutral	['these', 'were', 'a-levels', 'before', 'the', 'algorithm', 'got', 'hold', 'of', 'them.', 'https://t.co/p1bp3j46cr']	No emotion
153	1.29578E+18	2020-08-18T18:02:46.000Z		36	{'neg': 0.0, 'neu': 0.958, 'pos': 0.042, 'compound': 0.0772}	0.0772	Positive	['genuine', 'question:', 'would', 'article', '22', 'of', 'the', 'eu/uk', 'data', 'protection', 'act', '(whoch', 'was', 'also', 'cited', 'as', 'a', 'challenge', 'to', 'the', 'recent', 'a-level', 'algorithm)', 'impact', 'the', 'use', 'of', 'ats', 'recruitment', 'systems?', 'https://t.co/fbi87yyj4b']	positive
154	1.29578E+18	2020-08-18T17:58:42.000Z		15	{'neg': 0.0, 'neu': 1.0, 'pos': 0.0, 'compound': 0.0}	0	Neutral	['stats', 'watchdog', 'to', 'launch', 'review', 'into', 'ofqual�s', 'results', 'algorithm', 'https://t.co/pycrdkdhek', 'via']	positive
155	1.29578E+18	2020-08-18T17:54:03.000Z		47	{'neg': 0.0, 'neu': 1.0, 'pos': 0.0, 'compound': 0.0}	0	Neutral	['what', 'part', 'of', 'ofqual', 'being', 'a', 'nmgd', 'completely', 'independent', 'does', 'she', 'not', 'understand,', 'why', 'have', 'they', 'not', 'apoligised', 'at', '200k+', 'a', 'year.', 'and', 'ofqual', 'were', 'advised', 'by', 'teachers,', 'and', 'teach', 'unions', 'on', 'the', 'algorithm!!!!.', 'and', 'told', 'in', 'july', 'by', 'select', 'committee', 'it', 'had', 'issues!', 'polical', …	trust
156	1.29578E+18	2020-08-18T17:53:18.000Z		14	{'neg': 0.0, 'neu': 1.0, 'pos': 0.0, 'compound': 0.0}	0	Neutral	['how', 'the', "uk's", 'algorithm-based', 'grading', 'fell', 'apart', 'engadget', 'https://t.co/and2cqvvtt']	negative
157	1.29578E+18	2020-08-18T17:52:05.000Z		17	{'neg': 0.0, 'neu': 1.0, 'pos': 0.0, 'compound': 0.0}	0	Neutral	['how', 'the', "uk's", 'algorithm-based', 'grading', 'fell', 'apart', 'https://t.co/5dgckiujsu', 'https://t.co/drl3ishcva']	negative
158	1.29578E+18	2020-08-18T17:50:22.000Z		44	{'neg': 0.08, 'neu': 0.868, 'pos': 0.053, 'compound': -0.0516}	-0.0516	Negative	['given', 'that', 'individual', 'teacher', 'assessments', 'have', 'high', 'risks', 'of', 'bias', 'built', 'in', '&amp;', 'exams', 'usually', 'bring', 'marks', 'down,', 'applying', 'an', '#algorithm', 'based', 'on', 'past', 'performance', 'could', 'increase', 'fairness', 'to', 'past', 'and', 'future', 'students', 'in', 'lieu', 'of', 'a', 'standard', 'exam.', 'see', 'https://t.co/fn8gl2fr5o']	positive
159	1.29578E+18	2020-08-18T17:50:16.000Z		46	{'neg': 0.0, 'neu': 0.935, 'pos': 0.065, 'compound': 0.4822}	0.4822	Positive	['so', 'as', 'the', 'ofqual', 'is', 'a', 'nmgd', 'totally', 'independent', 'from', 'political', 'interference', 'and', 'guided', 'by', 'teaching', 'experts', 'and', 'teaching', 'unions', 'please', 'explain', 'why', 'collier', 'on', '200k+', 'and', 'those', 'who', 'designed', 'the', 'algorithm', 'have', 'not', 'stood', 'down!.', 'and', 'where', 'is', 'the', 'ehrc', 'report?', 'bit', 'late', 'being…	negative
160	1.29578E+18	2020-08-18T17:47:58.000Z		36	{'neg': 0.148, 'neu': 0.819, 'pos': 0.033, 'compound': -0.6688}	-0.6688	Negative	['so', 'he', 'was', 'previously', 'going', 'to', 'have', 'universities', 'avoid', 'the', 'issue', 'of', 'the', 'need', 'for', 'social', 'distancing', 'by', 'severely', 'limiting', 'the', 'number', 'of', 'students', 'taking', 'up', 'university', 'places', 'with', 'the', 'a-level', '�algorithm�', 'i', 'take', 'it!!']	fear
161	1.29578E+18	2020-08-18T17:45:47.000Z		43	{'neg': 0.181, 'neu': 0.656, 'pos': 0.163, 'compound': -0.2247}	-0.2247	Negative	['williamson', 'knew', 'months', 'ago', 'what', 'was', 'the', 'job', 'and', 'should', 'have', 'monitored', 'the', 'development', 'of', 'the', 'algorithm', 'closely.', 'we', 'need', 'a', 'trusting', 'government', 'and', 'competent', 'to', 'respond', 'successfully', 'in', 'crisis', 'a-levels:', 'gavin', 'williamson', "'incredibly", "sorry'", 'for', 'exam', 'distress', 'https://t.co/ha04f4aars']	negative
162	1.29578E+18	2020-08-18T17:45:01.000Z		16	{'neg': 0.0, 'neu': 1.0, 'pos': 0.0, 'compound': 0.0}	0	Neutral	['or', 'was', 'it', 'an', 'ofqual', 'algorithm', '-', 'were', 'they', 'trying', 'to', 'normally', 'distribute', 'results', 'based', 'on', 'history']	No emotion
163	1.29578E+18	2020-08-18T17:41:38.000Z		24	{'neg': 0.0, 'neu': 0.89, 'pos': 0.11, 'compound': 0.2732}	0.2732	Positive	["yesterday's", '#alevel', 'and', '#gcse2020', 'u-turn', 'may', 'well', 'have', 'got', 'rid', 'of', "'s", 'long-standing', 'grading', 'algorithm', 'forever,', 'writes', 'https://t.co/zhotd8ydvv']	No emotion
164	1.29578E+18	2020-08-18T17:41:15.000Z		45	{'neg': 0.114, 'neu': 0.742, 'pos': 0.144, 'compound': 0.1027}	0.1027	Positive	['he', 'did.', 'ofqual', 'recommended', 'the', 'algorithm', 'approach', 'which', 'proved', 'disastrous.', 'the', 'pm', 'cannot', '&amp;', 'shouldn�t', 'be', 'expected', 'to', 'micro', 'manage', 'experts.', 'he', 'would', 'have', 'had', 'the', 'entire', 'teaching', 'fraternity', 'on', 'strike.', 'showed', 'true', 'leadership', 'in', 'swiftly', 'over-turning', 'expert', 'opinion.', 'https://t.co/dn…	trust
165	1.29578E+18	2020-08-18T17:39:44.000Z		41	{'neg': 0.0, 'neu': 0.94, 'pos': 0.06, 'compound': 0.3612}	0.3612	Positive	['the', 'phrase', 'i', 'used', 'was', '�prejudice', 'engine�', 'and', 'i', 'was', 'very', 'exactly', 'describing', 'the', 'algorithm', 'that', 'ofqual', 'chose', 'to', 'use:', 'one', 'that', 'assumed', 'current', 'students', 'were', 'going', 'to', 'turn', 'out', 'like', 'their', 'predecessors,', 'simply', 'because', 'they�re', 'at', 'the', 'same', 'school.']	trust
166	1.29578E+18	2020-08-18T17:38:16.000Z		13	{'neg': 0.0, 'neu': 1.0, 'pos': 0.0, 'compound': 0.0}	0	Neutral	["it's", 'reg', '18(3)a', 'of', 'the', 'ofqual', 'algorithm', '(cambridge', 'assessment,', '2020)']	trust
167	1.29578E+18	2020-08-18T17:38:05.000Z		31	{'neg': 0.0, 'neu': 0.876, 'pos': 0.124, 'compound': 0.6249}	0.6249	Positive	['superb', 'piece', 'by', '?', 'on', 'what', 'happens', 'when', 'you', 'mark', 'a', 'levels', 'via', 'the', 'same', 'process', 'as', 'getting', 'a', 'car', 'insurance', 'quote', '-', 'ie,', 'by', 'using', 'a', '�prejudice', 'engine.�', 'https://t.co/5h2fkodk0l']	positive
168	1.29578E+18	2020-08-18T17:38:05.000Z		31	{'neg': 0.0, 'neu': 0.876, 'pos': 0.124, 'compound': 0.6249}	0.6249	Positive	['superb', 'piece', 'by', '?', 'on', 'what', 'happens', 'when', 'you', 'mark', 'a', 'levels', 'via', 'the', 'same', 'process', 'as', 'getting', 'a', 'car', 'insurance', 'quote', '-', 'ie,', 'by', 'using', 'a', '�prejudice', 'engine.�', 'https://t.co/5h2fkodk0l']	positive
169	1.29578E+18	2020-08-18T17:34:11.000Z		52	{'neg': 0.138, 'neu': 0.862, 'pos': 0.0, 'compound': -0.7719}	-0.7719	Negative	['by', 'the', 'way,', 'i', "don't", 'agree', 'with', 'the', 'algorithm.', 'it', 'fails', 'to', 'recognise', 'that', 'a', 'proportion', 'of', 'the', 'students', 'will', 'mess', 'up', 'their', 'a', 'levels', 'which', 'gives', 'us', 'the', 'average.', 'what', 'the', 'algorithm', 'did', 'was', 'apply', 'those', 'averages', 'in', 'an', 'inconsistent', 'way', 'across', 'all', 'candidates.', 'it', 'was'…	positive
170	1.29578E+18	2020-08-18T17:30:35.000Z		11	{'neg': 0.0, 'neu': 0.794, 'pos': 0.206, 'compound': 0.4329}	0.4329	Positive	['you', 'sound', 'like', 'the', 'bloke', 'that', 'wrote', 'the', 'a', 'level', 'algorithm', '??']	trust
171	1.29577E+18	2020-08-18T17:25:48.000Z		12	{'neg': 0.0, 'neu': 1.0, 'pos': 0.0, 'compound': 0.0}	0	Neutral	['science', 'ed', 'interrogates', 'the', 'ofqual', 'algorithm', '(not', 'literally)', 'https://t.co/fbrrzyji7d']	No emotion
172	1.29577E+18	2020-08-18T17:24:51.000Z		48	{'neg': 0.054, 'neu': 0.946, 'pos': 0.0, 'compound': -0.4019}	-0.4019	Negative	['think', 'ofqual', 'should', 'take', 'the', 'gloves', 'off,', 'tell', 'those', 'mps', 'how', 'they', 'were', 'instructed', 'to', 'come', 'up', 'with', 'this', 'system,', 'disclose', 'who', 'or', 'what', 'company', 'wrote', 'the', 'algorithm,', 'same', 'happening', 'with', 'pandemic,', 'fault', 'lay', 'firmly', 'with', 'phe', 'so', 'we', 'will', 'scrap', 'it.', 'hancock,', 'williamson', 'carry', …	negative
173	1.29577E+18	2020-08-18T17:22:34.000Z		40	{'neg': 0.058, 'neu': 0.797, 'pos': 0.144, 'compound': 0.6124}	0.6124	Positive	['love', 'the', 'inconsistency', 'of', '.', 'spend', 'first', '10', 'mins', 'criticising', 'the', '�a', 'level�', 'algorithm.', 'then', 'promoting', 'a', 'computer', 'model', 'for', 'predicting', 'amount', 'of', 'plastic', 'in', 'oceans.', 'what', 'do', 'they', 'think', 'a', 'computer', 'model', 'is?', 'it�s', 'just', 'a', 'series', 'of', 'algorithms']	positive
174	1.29577E+18	2020-08-18T17:22:19.000Z		11	{'neg': 0.0, 'neu': 0.781, 'pos': 0.219, 'compound': 0.4215}	0.4215	Positive	['been', 'nice', 'all', 'day', 'here', 'forecast', 'obvs', 'produced', 'by', 'ofqual', 'algorithm.']	trust
175	1.29577E+18	2020-08-18T17:20:39.000Z		26	{'neg': 0.233, 'neu': 0.767, 'pos': 0.0, 'compound': -0.7484}	-0.7484	Negative	['probably', 'not', 'the', 'right', 'time', 'to', 'launch', 'this', 'advert.', 'especially', 'in', 'the', 'uk.', 'with', 'the', 'a', 'level', 'algorithm', 'being', 'so', 'badly', 'biased.', 'https://t.co/lw1slzlmwc']	positive
176	1.29577E+18	2020-08-18T17:20:28.000Z		47	{'neg': 0.263, 'neu': 0.715, 'pos': 0.022, 'compound': -0.9146}	-0.9146	Negative	['??', 'a-level', 'algorithm', 'scandal', 'dailygoat', '389', '??', 'results', 'day', 'saw', 'anger', 'over', "'unfair'", 'a-level', 'results', 'this', 'year', 'with', 'nearly', '40%', 'of', 'grades', 'lower', 'than', "teachers'", 'predictions.', 'do', 'a-levels', 'matter', 'or', 'are', 'they', 'just', 'a', 'letter', 'on', 'a', 'paper?', 'https://t.co/vef2y3pjba', 'https://t.co/qqhrdy80ea']	negative
177	1.29577E+18	2020-08-18T17:20:28.000Z		47	{'neg': 0.263, 'neu': 0.715, 'pos': 0.022, 'compound': -0.9146}	-0.9146	Negative	['??', 'a-level', 'algorithm', 'scandal', 'dailygoat', '389', '??', 'results', 'day', 'saw', 'anger', 'over', "'unfair'", 'a-level', 'results', 'this', 'year', 'with', 'nearly', '40%', 'of', 'grades', 'lower', 'than', "teachers'", 'predictions.', 'do', 'a-levels', 'matter', 'or', 'are', 'they', 'just', 'a', 'letter', 'on', 'a', 'paper?', 'https://t.co/vef2y3pjba', 'https://t.co/qqhrdy80ea']	negative
178	1.29577E+18	2020-08-18T17:20:01.000Z		35	{'neg': 0.083, 'neu': 0.727, 'pos': 0.191, 'compound': 0.5118}	0.5118	Positive	['fantastically', 'interesting', 'piece', 'on', "ofqual's", 'algorithm', '--', 'and,', 'ultimately,', 'on', 'the', 'use', 'of', 'algorithms', 'more', 'generally,', 'defining', 'them', '--', 'in', 'a', 'phrase', 'i', "won't", 'forget,', 'so', 'thank', 'you', '--', 'as', '"prejudice', 'engines".', 'https://t.co/xn1bl3yjkn']	positive
179	1.29577E+18	2020-08-18T17:18:43.000Z		16	{'neg': 0.0, 'neu': 1.0, 'pos': 0.0, 'compound': 0.0}	0	Neutral	['stats', 'watchdog', 'to', 'launch', 'review', 'into', 'ofqual�s', 'results', 'algorithm', 'https://t.co/b92grrjcxk', '#schools', 'via']	positive
180	1.29577E+18	2020-08-18T17:18:27.000Z		53	{'neg': 0.027, 'neu': 0.895, 'pos': 0.078, 'compound': 0.586}	0.586	Positive	['it', 'seems', 'that', 'ofqual', '&amp;', 'the', 'leftie', 'leaning', 'teaching', 'unions', 'devised', 'the', 'algorithm.', 'not', 'sure', 'about', 'wales', 'but', 'then', 'that�s', 'your', 'lots', 'responsibility.', 'if', 'you', 'need', 'any', 'more', 'help', 'just', 'ask,', 'we', 'seem', 'more', 'in', 'tune', 'with', 'what�s', 'going', 'on', 'than', 'your', 'advisers', '&amp;', 'mps,', 'but', …	trust
181	1.29577E+18	2020-08-18T17:18:08.000Z		46	{'neg': 0.158, 'neu': 0.778, 'pos': 0.064, 'compound': -0.6945}	-0.6945	Negative	['not', 'absolving', 'williamson', 'as', 'he�s', 'certainly', 'partly', 'responsible,', 'but', 'it', 'was', 'ofqual', 'who', 'designed', 'the', 'algorithm', '&amp;', 'the', 'appeals', 'process', 'and', 'ofqual', 'who', 'decided', 'how', 'things', 'should', 'be', 'implemented', 'and', 'who', 'didn�t', 'communicate', 'with', 'schools', 'adequately.', 'gw', 'made', 'mistakes,', 'but', 'ofqual', 'mes…	trust
182	1.29577E+18	2020-08-18T17:17:56.000Z		38	{'neg': 0.285, 'neu': 0.589, 'pos': 0.125, 'compound': -0.8271}	-0.8271	Negative	['he', 'is', 'a', 'corrupt,', 'useless', 'fucker', '-', 'attempts', 'to', 'blame', 'ofqual', 'for', 'implementing', 'an', 'algorithm', 'dom', 'designed', 'to', 'ensure', 'posh', 'kids', 'got', '1st', 'dibs', 'on', 'best', 'university', 'places', 'is', 'beneath', 'contempt.', 'my', 'revulsion', 'for', 'this', 'government', 'knows', 'no', 'bounds.']	negative
183	1.29577E+18	2020-08-18T17:15:47.000Z		21	{'neg': 0.142, 'neu': 0.688, 'pos': 0.17, 'compound': 0.1531}	0.1531	Positive	['excellent', 'video', 'explaining', 'the', "govt's", 'unfair', "a'", 'level', 'algorithm,', 'and', 'why', 'it', 'produced', 'such', 'erronious', 'results', 'https://t.co/mu5qwo7734']	trust
184	1.29577E+18	2020-08-18T17:14:29.000Z		42	{'neg': 0.0, 'neu': 0.911, 'pos': 0.089, 'compound': 0.5879}	0.5879	Positive	['but', 'what', 'about', 'small', 'cohorts', 'ie', 'less', 'than', '5?', 'surely', 'they', 'didn�t', 'try', 'and', 'standardise', 'these?', 'even', 'with', 'the', 'a', 'level', 'algorithm', 'they', 'realised', 'they', 'couldn�t', 'do', 'that', 'for', 'small', 'numbers', 'as', 'would', 'be', 'totally', 'inaccurate.', 'need', 'to', 'take', 'cags']	negative
185	1.29577E+18	2020-08-18T17:14:17.000Z		13	{'neg': 0.333, 'neu': 0.667, 'pos': 0.0, 'compound': -0.6124}	-0.6124	Negative	['the', 'real', 'problem', 'with', 'the', 'a-level', 'algorithm', 'was', 'the', 'lack', 'of', 'piloting.']	negative
186	1.29577E+18	2020-08-18T17:13:19.000Z		46	{'neg': 0.126, 'neu': 0.832, 'pos': 0.043, 'compound': -0.4767}	-0.4767	Negative	['if', 'it', 'was', 'a', 'requirement', 'imposed', 'by', 'others', 'that', 'the', 'results', 'produced', 'by', 'the', 'algorithm', 'must', 'meet', 'certain', 'criteria,', 'then', 'it', 'is', "ofqual's", 'fault', 'only', 'in', 'the', 'sense', 'that', 'it', 'should', 'have', 'told', 'those', 'others', 'where', 'to', 'get', 'off', 'instead', 'of', 'bowing', 'to', 'political', 'pressure.']	negative
187	1.29577E+18	2020-08-18T17:10:39.000Z		45	{'neg': 0.229, 'neu': 0.716, 'pos': 0.055, 'compound': -0.8658}	-0.8658	Negative	['got', 'to', 'be', 'impressed', 'by', 'liar', 'blaming', 'ofqual', 'for', 'running', 'an', 'algorithm', 'which', 'did', 'exactly', 'what', 'government', 'wanted', '(at', 'the', 'time)', 'and', 'which', 'he', 'would', 'have', 'been', 'fully', 'briefed', 'on', 'in', 'terms', 'of', 'what', 'it', 'delivered', '�well�', '(sic)', 'and', 'the', 'terrible', 'effects', 'on', 'thousands.', 'disgrace.']	negative
188	1.29577E+18	2020-08-18T17:07:43.000Z		36	{'neg': 0.159, 'neu': 0.775, 'pos': 0.066, 'compound': -0.6072}	-0.6072	Negative	['given', 'the', 'disastrous', 'record', 'of', 'professor', 'ferguson', 'and', 'his', 'modelling', 'of', 'epidemics,', 'why', 'did', 'the', 'government', 'have', 'faith', 'in', 'the', 'modelling', 'associated', 'with', 'the', 'a', 'level', 'algorithm?', 'perhaps', 'they', 'should', 'model', 'what', 'happens', 'to', 'unsuccessful', 'governments?']	positive
189	1.29577E+18	2020-08-18T17:07:01.000Z		32	{'neg': 0.0, 'neu': 1.0, 'pos': 0.0, 'compound': 0.0}	0	Neutral	['i', 'can', 'only', 'assume', 'that', 'some', 'of', 'the', 'valuations', 'of', 'players', 'on', 'fi', 'being', 'thrown', 'around', 'the', 'timeline', 'in', 'the', 'last', '48', 'hours', 'must', 'have', 'gone', 'through', 'gavin', 'williamson�s', 'ofqual', 'algorithm.']	No emotion
190	1.29577E+18	2020-08-18T17:05:01.000Z		44	{'neg': 0.126, 'neu': 0.831, 'pos': 0.043, 'compound': -0.5946}	-0.5946	Negative	['when', 'you', 'develop', 'an', 'algorithm', 'and', 'check', 'it', 'against', 'predicted', 'grades/teacher', 'assessments', 'and', 'find', "you're", 'way', 'off', 'the', 'mark,', 'then', 'is', 'the', 'time', 'to', 'consider', 'you', 'might', 'be', 'wrong.', 'ofqual', 'did', 'not', 'and', 'the', 'blame', 'lies', 'fairly', 'and', 'squarely', 'at', 'their', 'door.']	positive
191	1.29577E+18	2020-08-18T17:01:33.000Z		17	{'neg': 0.0, 'neu': 1.0, 'pos': 0.0, 'compound': 0.0}	0	Neutral	['how', 'the', "uk's", 'algorithm-based', 'grading', 'fell', 'apart', 'https://t.co/u5cfqmp4p0', 'https://t.co/mr4kn4jvmm']	negative
192	1.29577E+18	2020-08-18T16:58:58.000Z		52	{'neg': 0.066, 'neu': 0.881, 'pos': 0.053, 'compound': -0.1759}	-0.1759	Negative	["wasn't", "ofqual's", 'choice', 'of', 'system', 'or', 'preference', 'williamson', 'foisted', 'it', 'upon', 'with', 'help', 'of', 'cambridge', 'assessment', 'it', 'was', 'reviewed', 'by', 'the', 'education', 'select', 'committee', 'who', 'told', 'him', 'this', 'algorithm', 'would', 'affect', '40%', 'of', 'students', 'mainly', 'in', 'deprived', 'areas', 'in', 'june!', 'he', 'did', 'nothing', 'to',…	trust
193	1.29577E+18	2020-08-18T16:56:24.000Z		16	{'neg': 0.0, 'neu': 1.0, 'pos': 0.0, 'compound': 0.0}	0	Neutral	['stats', 'watchdog', 'to', 'launch', 'review', 'into', "ofqual's", 'results', 'algorithm', 'https://t.co/yslmsbks4h', 'schools', 'week']	positive
194	1.29577E+18	2020-08-18T16:56:23.000Z		23	{'neg': 0.086, 'neu': 0.914, 'pos': 0.0, 'compound': -0.1531}	-0.1531	Negative	['a-level', 'results:', "'we", 'could', 'still', 'miss', 'out', 'on', 'our', 'university', 'places,', 'even', 'with', 'the', 'government', 'algorithm', "u-turn'", 'https://t.co/jud406ufqt']	fear
195	1.29577E+18	2020-08-18T16:56:23.000Z		23	{'neg': 0.086, 'neu': 0.914, 'pos': 0.0, 'compound': -0.1531}	-0.1531	Negative	['a-level', 'results:', "'we", 'could', 'still', 'miss', 'out', 'on', 'our', 'university', 'places,', 'even', 'with', 'the', 'government', 'algorithm', "u-turn'", 'https://t.co/jud406ufqt']	fear
196	1.29577E+18	2020-08-18T16:56:20.000Z		16	{'neg': 0.0, 'neu': 1.0, 'pos': 0.0, 'compound': 0.0}	0	Neutral	['stats', 'watchdog', 'to', 'launch', 'review', 'into', "ofqual's", 'results', 'algorithm', 'https://t.co/arvbiy13to', 'schools', 'week']	positive
197	1.29577E+18	2020-08-18T16:56:01.000Z		36	{'neg': 0.268, 'neu': 0.679, 'pos': 0.054, 'compound': -0.7984}	-0.7984	Negative	['the', 'government', 'needed', 'to', 'check', 'the', 'consequences', 'of', 'the', 'algorithm', 'and', 'demand', 'evidence', '(not', 'assurances)', 'from', 'ofqual.', 'the', 'government', 'are', 'to', 'blame', 'over', '#alevel', '#gcse2020', 'fiasco.', 'their', 'responsibility', 'and', 'no', 'one', 'else�s.', 'please', 'report', 'this']	negative
198	1.29577E+18	2020-08-18T16:54:51.000Z		55	{'neg': 0.234, 'neu': 0.663, 'pos': 0.103, 'compound': -0.8172}	-0.8172	Negative	['to', 'lie', 'and', 'create', 'a', 'scapegoat', '-', 'a', 'tory', 'mantra.', 'gavin', 'williamson', 'urged', 'to', 'launch', 'an', 'enquiry', 'into', 'the', 'a-level', 'fiasco', 'is', 'like', 'putting', 'archer', 'in', 'charge', 'of', 'his', 'own', 'trials.', 'gw', 'did', 'not', 'accept', 'teacher', 'predictions', 'but', 'put', 'pressure', 'on', 'ofqual', 'to', 'accept', 'the', 'algorithm.', 'th…	negative
199	1.29577E+18	2020-08-18T16:54:51.000Z		55	{'neg': 0.234, 'neu': 0.663, 'pos': 0.103, 'compound': -0.8172}	-0.8172	Negative	['to', 'lie', 'and', 'create', 'a', 'scapegoat', '-', 'a', 'tory', 'mantra.', 'gavin', 'williamson', 'urged', 'to', 'launch', 'an', 'enquiry', 'into', 'the', 'a-level', 'fiasco', 'is', 'like', 'putting', 'archer', 'in', 'charge', 'of', 'his', 'own', 'trials.', 'gw', 'did', 'not', 'accept', 'teacher', 'predictions', 'but', 'put', 'pressure', 'on', 'ofqual', 'to', 'accept', 'the', 'algorithm.', 'th…	negative
200	1.29577E+18	2020-08-18T16:53:39.000Z		40	{'neg': 0.15, 'neu': 0.773, 'pos': 0.077, 'compound': -0.4939}	-0.4939	Negative	['student', "'whose", 'dystopian', 'fiction', 'about', 'an', 'algorithm', 'that', 'sorts', 'students', 'into', 'bands', 'based', 'on', 'class', 'says', 'she', 'has', '"fallen', 'into', 'my', 'own', 'story"', '#examfiasco', '#borishasfailedbritain', 'bbc', 'news', '-', 'a-levels:', 'student', 'foresaw', 'exam', 'crisis', 'in', 'winning', 'story', 'https://t.co/6gha5mejrj']	trust
201	1.29576E+18	2020-08-18T16:49:14.000Z		13	{'neg': 0.0, 'neu': 1.0, 'pos': 0.0, 'compound': 0.0}	0	Neutral	['gcses', 'and', 'a-levels:', 'stats', 'watchdog', 'to', 'probe', 'algorithm', 'https://t.co/glyh17geqx']	trust
202	1.29576E+18	2020-08-18T16:49:11.000Z		48	{'neg': 0.107, 'neu': 0.843, 'pos': 0.049, 'compound': -0.4865}	-0.4865	Negative	['.', 'hi,', 'what', 'are', 'you', 'doing', 'about', 'issues', 'around', 'downgrades', 'and', 'algorithm?', 'following', 'the', 'uk', 'gov', 'move', 'on', 'a', 'levels,', 'uk', 'ib', 'students', 'are', 'now', 'hugely', 'disadvantaged', 'and', 'losing', 'out', 'on', 'uni', 'places.', 'they', 'need', 'your', 'support', 'and', 'to', 'be', 'able', 'to', 'use', 'cag', 'grades.', 'time', 'to', 'act.', …	anger
203	1.29576E+18	2020-08-18T16:46:34.000Z		16	{'neg': 0.0, 'neu': 1.0, 'pos': 0.0, 'compound': 0.0}	0	Neutral	['stats', 'watchdog', 'to', 'launch', 'review', 'into', "ofqual's", 'results', 'algorithm', 'https://t.co/6s9zriweyr', 'fe', 'week']	positive
204	1.29576E+18	2020-08-18T16:46:30.000Z		16	{'neg': 0.0, 'neu': 1.0, 'pos': 0.0, 'compound': 0.0}	0	Neutral	['stats', 'watchdog', 'to', 'launch', 'review', 'into', "ofqual's", 'results', 'algorithm', 'https://t.co/jkmtxfggsn', 'fe', 'week']	positive
205	1.29576E+18	2020-08-18T16:46:27.000Z		16	{'neg': 0.0, 'neu': 1.0, 'pos': 0.0, 'compound': 0.0}	0	Neutral	['stats', 'watchdog', 'to', 'launch', 'review', 'into', "ofqual's", 'results', 'algorithm', 'https://t.co/x7ekvbife7', 'fe', 'week']	positive
206	1.29576E+18	2020-08-18T16:45:08.000Z		18	{'neg': 0.222, 'neu': 0.778, 'pos': 0.0, 'compound': -0.5719}	-0.5719	Negative	['exam', 'chaos', 'as', 'government', 'u-turns', 'on', 'a-level', 'and', 'gcse', 'results', 'algorithm', '-', 'mail+', 'https://t.co/xd3a5qskfk']	fear
207	1.29576E+18	2020-08-18T16:44:54.000Z		41	{'neg': 0.273, 'neu': 0.655, 'pos': 0.072, 'compound': -0.8608}	-0.8608	Negative	['an', 'algorithm', 'may', 'be', 'to', 'blame', 'for', 'the', 'university', 'admissions', 'chaos', 'but', 'remember,', 'it�s', 'humans', 'having', 'to', 'clear', 'up', 'the', 'mess', '��an', 'anonymous', 'university', 'admissions', 'clerk', 'writes', 'on', 'the', 'impact', 'of', 'the', 'a-level', 'grades', 'disaster', 'https://t.co/zaoy4mgfpz']	negative
208	1.29576E+18	2020-08-18T16:44:54.000Z		41	{'neg': 0.273, 'neu': 0.655, 'pos': 0.072, 'compound': -0.8608}	-0.8608	Negative	['an', 'algorithm', 'may', 'be', 'to', 'blame', 'for', 'the', 'university', 'admissions', 'chaos', 'but', 'remember,', 'it�s', 'humans', 'having', 'to', 'clear', 'up', 'the', 'mess', '��an', 'anonymous', 'university', 'admissions', 'clerk', 'writes', 'on', 'the', 'impact', 'of', 'the', 'a-level', 'grades', 'disaster', 'https://t.co/zaoy4mgfpz']	negative
209	1.29576E+18	2020-08-18T16:44:41.000Z		32	{'neg': 0.0, 'neu': 0.942, 'pos': 0.058, 'compound': 0.2023}	0.2023	Positive	["it's", 'not', 'as', 'though', 'the', 'govt', "didn't", 'know', 'what', 'was', 'going', 'on.', 'former', 'dfe', 'chief', 'statistician', 'tim', 'leunig', '(now', 'at', 'the', 'treasury)', 'was', 'on', 'the', 'ofqual', 'algorithm', 'external', 'advisory', 'panel.']	No emotion
210	1.29576E+18	2020-08-18T16:42:02.000Z		6	{'neg': 0.0, 'neu': 1.0, 'pos': 0.0, 'compound': 0.0}	0	Neutral	['faster', 'downgrade', 'than', 'an', 'ofqual', 'algorithm.']	No emotion
211	1.29576E+18	2020-08-18T16:41:28.000Z		18	{'neg': 0.101, 'neu': 0.899, 'pos': 0.0, 'compound': -0.2263}	-0.2263	Negative	['obviously', 'got', 'her', 'a', 'levels', 'upgraded', 'from', 'uuz,', 'to', 'ccc,', 'by', 'a', 'dodgy', 'algorithm.', 'does', 'johnson', 'know', 'her?']	No emotion
212	1.29576E+18	2020-08-18T16:41:19.000Z		44	{'neg': 0.136, 'neu': 0.765, 'pos': 0.099, 'compound': -0.4404}	-0.4404	Negative	['to', 'be', 'frank', 'i', 'think', 'he', 'pissed', 'off', 'ofqual', 'so', 'much', 'that', 'that', 'they', 'did', 'the', 'dirty', 'on', 'him.', 'surely', 'someone', 'somewhere', 'understood', 'the', 'implications', 'of', 'the', 'almighty', 'algorithm', 'and', 'as', 'such', 'i', 'reckon', 'they', 'made', 'sure', 'it', 'was', 'wholly,', 'politically,', 'an', 'own', 'goal.']	positive
213	1.29576E+18	2020-08-18T16:40:50.000Z		49	{'neg': 0.052, 'neu': 0.822, 'pos': 0.125, 'compound': 0.5996}	0.5996	Positive	['perhaps', 'the', 'a-level', 'algorithm', 'utilises', 'the', 'concept', 'that', 'all', 'students', 'are', 'equal,', 'but', 'some', 'are', 'more', 'equal', 'than', 'others?', 'eton', 'doesn�t', 'have', 'any', 'of', 'its', 'students', 'downgraded', 'as', 'they', 'are', 'clearly', 'more', 'equal', 'than', 'all', 'other', 'comprehensive', 'students?', 'no', 'young', 'person', 'should', 'be', 'made',…	positive
214	1.29576E+18	2020-08-18T16:39:48.000Z		20	{'neg': 0.0, 'neu': 0.876, 'pos': 0.124, 'compound': 0.4019}	0.4019	Positive	['i', 'thought', 'they', 'were', 'still', 'being', 'moderated', 'with', 'students', 'being', 'awarded', 'the', 'higher', 'of', 'their', 'cag', 'or', 'their', '�algorithm�', 'grade']	anticipation
215	1.29576E+18	2020-08-18T16:38:31.000Z		22	{'neg': 0.088, 'neu': 0.806, 'pos': 0.106, 'compound': 0.128}	0.128	Positive	['an', 'algorithm', 'is', 'only', 'as', 'good', 'as', 'the', 'instructions', 'put', 'into', 'it.', 'at', 'some', 'point', 'presumably', 'someone', 'will', 'take', 'the', 'blame', '(', 'fall', ')']	trust
216	1.29576E+18	2020-08-18T16:38:15.000Z		23	{'neg': 0.0, 'neu': 0.874, 'pos': 0.126, 'compound': 0.3818}	0.3818	Positive	['vg', 'clear', 'piece', 'by', 'on', 'what', 'algorithms', 'can', 'do', 'and', 'what', 'they', "can't", 'be', 'expected', 'to', 'sort', 'out', 'https://t.co/nfmscbytht']	anticipation
217	1.29576E+18	2020-08-18T16:37:44.000Z		40	{'neg': 0.058, 'neu': 0.942, 'pos': 0.0, 'compound': -0.296}	-0.296	Negative	['the', 'director', 'of', 'admissions', 'at', 'the', 'says', 'gavin', 'williamson', 'was', 'trying', 'to', 'avoid', '"grade', 'inflation"', 'with', 'the', 'ofqual', 'algorithm.', 'professor', 'richard', 'harvey', 'told', 'us', 'how', 'the', 'university', 'will', 'be', 'processing', 'students', 'in', 'the', 'coming', 'week', '#heartnews', 'https://t.co/3qd73sqs5z']	positive
218	1.29576E+18	2020-08-18T16:37:13.000Z		42	{'neg': 0.098, 'neu': 0.902, 'pos': 0.0, 'compound': -0.5994}	-0.5994	Negative	['artifizielle', '#abitur-notenvergabe', 'durch', 'den', 'algorithmus', 'endet', 'in', 'uk', 'im', 'fiasko:', '�calling', 'for', 'an', 'end', 'to', '�government', 'by', 'computer�,', 'in', 'reference', 'to', 'the', 'algorithm', 'used', 'to', 'moderate', 'the', 'initial', 'results�', '[wo', 'sind', 'eigentlich', 'die', 'algo-ethiker', 'grad?]', '#kikilltabis', 'https://t.co/9o6kq50izb']	fear
219	1.29576E+18	2020-08-18T16:31:59.000Z		14	{'neg': 0.0, 'neu': 1.0, 'pos': 0.0, 'compound': 0.0}	0	Neutral	['from', 'all', 'accounts', 'it', 'was', 'ofqual', 'that', 'came', 'up', 'with', 'the', 'algorithm.', 'their', 'job']	trust
220	1.29576E+18	2020-08-18T16:31:07.000Z		9	{'neg': 0.0, 'neu': 1.0, 'pos': 0.0, 'compound': 0.0}	0	Neutral	['not', 'using', 'the', 'ofqual', 'algorithm', 'for', 'male', 'hair', 'grooming?']	No emotion
221	1.29576E+18	2020-08-18T16:31:00.000Z		31	{'neg': 0.0, 'neu': 1.0, 'pos': 0.0, 'compound': 0.0}	0	Neutral	['the', 'chair', 'of', 'ofqual', "didn't", 'follow', 'his', 'own', 'advice', 'on', 'how', 'algorithms', 'can', 'reinforce', 'discrimination', 'because', 'of', '�biases', 'in', 'underlying', 'datasets�', '-', 'for', 'https://t.co/ad5s1nv9xe', '#uturn', '#whereisboris', '#gavinmustgo', '#algorithms']	fear
222	1.29576E+18	2020-08-18T16:23:13.000Z		22	{'neg': 0.179, 'neu': 0.821, 'pos': 0.0, 'compound': -0.5719}	-0.5719	Negative	['what', 'to', 'learn', 'from', 'a-level', 'chaos?', 'gcse', 'results', 'should', 'now', 'be', 'thrown', 'in', 'the', 'bin', 'simon', 'jenkins', 'https://t.co/hynlp1ccz0']	fear
223	1.29576E+18	2020-08-18T16:21:59.000Z		14	{'neg': 0.0, 'neu': 0.834, 'pos': 0.166, 'compound': 0.3804}	0.3804	Positive	['and', 'more', 'importantly', 'those', 'that', 'briefed', 'ofqual', 'on', 'that', 'the', 'algorithm', 'needed', 'to', 'do.']	No emotion
224	1.29576E+18	2020-08-18T16:20:54.000Z		28	{'neg': 0.187, 'neu': 0.813, 'pos': 0.0, 'compound': -0.6486}	-0.6486	Negative	['this', 'is', 'the', 'ofqual', 'algorithm.', 'scotland', 'doesnt', 'have', 'the', 'same', 'no', 'of', 'small', 'schools', 'doing', 'sqa', 'exams.', 'ofqual', 'system', 'worse', 'for', 'students', '40%', 'downgrades', 'https://t.co/lyxkkfnnui']	negative
225	1.29576E+18	2020-08-18T16:20:03.000Z		36	{'neg': 0.167, 'neu': 0.722, 'pos': 0.112, 'compound': -0.2415}	-0.2415	Negative	["'don't", 'blame', 'an', 'algorithm', '�', 'blame', 'the', 'people', 'behind', "it'", '[', 'no', 'apologies', 'for', 'multiple', 'tweets', 'on', 'this', 'important', 'topic', 'today]', 'https://t.co/kene7xn3wp', '#ai', '#artificialintelligence', '#machinelearning', '#deeplearning', '#examshambles', '#algorithms', '#bias', '#aiethics', 'https://t.co/qxbovlxqyh']	anger
226	1.29576E+18	2020-08-18T16:17:11.000Z		11	{'neg': 0.292, 'neu': 0.708, 'pos': 0.0, 'compound': -0.5106}	-0.5106	Negative	['how', 'ofqual', 'failed', 'the', 'algorithm', 'test', '-', 'unherd', 'https://t.co/n16fhbucbp']	No emotion
227	1.29576E+18	2020-08-18T16:15:00.000Z		40	{'neg': 0.087, 'neu': 0.846, 'pos': 0.067, 'compound': -0.2023}	-0.2023	Negative	['were', 'your', 'next', 'steps', 'in', 'life', "'f*cked", 'by', 'an', "algorithm'?", 'help', 'us', 'get', 'protections', 'from', 'harm', 'in', '#education', 'in', 'law.', 'ask', 'your', 'mp', 'to', 'make', 'change', 'happen.', 'take', 'action', 'today.', '#alevelsresults', '#gcse2020', '#ofqual', '#gavinwilliamson', 'https://t.co/frzcn47lvu', '#myrecordsmyrights']	fear
228	1.29576E+18	2020-08-18T16:12:58.000Z		17	{'neg': 0.185, 'neu': 0.595, 'pos': 0.22, 'compound': 0.1531}	0.1531	Positive	['excellent', 'explanation', 'of', 'what', 'went', 'wrong', 'with', 'the', "uk's", 'a-level', 'algorithm', 'https://t.co/xedalxyok2']	trust
229	1.29576E+18	2020-08-18T16:12:05.000Z		21	{'neg': 0.216, 'neu': 0.784, 'pos': 0.0, 'compound': -0.5267}	-0.5267	Negative	['several', 'advisors', 'have', 'gone', 'on', 'air', 'to', 'say', 'they', 'warned', 'the', 'algorithm', 'was', 'faulty.', 'it', 'remains', 'extraordinary.', 'https://t.co/nm7gepwqn1']	fear
230	1.29576E+18	2020-08-18T16:11:55.000Z		43	{'neg': 0.054, 'neu': 0.88, 'pos': 0.066, 'compound': 0.128}	0.128	Positive	['epping', 'forest', 'mp', 'dame', 'eleanor', 'laing', 'welcomes', 'government', 'u-turn', 'over', 'exam', 'grades.', '"the', 'algorithm', 'system', 'worried', 'me', 'because', 'every', 'student', 'is', 'an', 'individual', 'and', 'it', 'simply', "isn't", 'possible', 'to', 'standardise', 'in', 'the', 'way', 'ofqual', 'was', 'trying', 'to."', 'https://t.co/ukss3glzzj']	trust
231	1.29576E+18	2020-08-18T16:11:36.000Z		27	{'neg': 0.055, 'neu': 0.719, 'pos': 0.226, 'compound': 0.7184}	0.7184	Positive	['great', 'piece', '-', 'thank', 'you', '?', 'a-level', 'results:', "'we", 'could', 'still', 'miss', 'out', 'on', 'our', 'university', 'places,', 'even', 'with', 'the', 'government', 'algorithm', "u-turn'", 'https://t.co/msbenvmxru']	fear
232	1.29576E+18	2020-08-18T16:11:36.000Z		27	{'neg': 0.055, 'neu': 0.719, 'pos': 0.226, 'compound': 0.7184}	0.7184	Positive	['great', 'piece', '-', 'thank', 'you', '?', 'a-level', 'results:', "'we", 'could', 'still', 'miss', 'out', 'on', 'our', 'university', 'places,', 'even', 'with', 'the', 'government', 'algorithm', "u-turn'", 'https://t.co/msbenvmxru']	fear
233	1.29576E+18	2020-08-18T16:11:00.000Z		42	{'neg': 0.062, 'neu': 0.873, 'pos': 0.065, 'compound': 0.0258}	0.0258	Neutral	["it's", 'clear.', 'btec', 'centres', 'were', 'not', 'asked', 'to', 'provide', 'cags', 'for', 'externally', 'assessed', 'units', 'that', 'their', 'students', 'were', 'unable', 'to', 'complete.', 'the', 'algorithm', 'calculated', 'the', 'grades.', 'this', 'is', 'an', 'even', 'bigger', 'mess', 'than', 'a-levels', 'and', 'gcses.', 'https://t.co/2i7iny9klq']	negative
234	1.29575E+18	2020-08-18T16:09:59.000Z		46	{'neg': 0.12, 'neu': 0.85, 'pos': 0.031, 'compound': -0.6249}	-0.6249	Negative	['in', 'defence', 'of', 'the', '1000s', 'of', 'young', 'people', 'whose', 'futures', 'have', 'been', 'disrupted', 'ofqual', 'should', 'have', 'understood', 'the', 'algorithm', 'failed', 'to', 'account', 'for', 'averaging', 'down', 'of', 'individuals', 'to', 'maintain', 'inequality', 'of', 'system.', 'and', 'acted', 'to', 'stop', 'it.', 'it�s', 'their', 'actual', 'job', 'https://t.co/mhfsedzz7m']	positive
235	1.29575E+18	2020-08-18T16:09:43.000Z		11	{'neg': 0.236, 'neu': 0.5, 'pos': 0.264, 'compound': 0.1027}	0.1027	Positive	['excellent', 'piece', 'by', '?', 'on', 'the', 'exam', 'fiasco', 'https://t.co/p4lxmbwak8']	trust
236	1.29575E+18	2020-08-18T16:08:56.000Z		36	{'neg': 0.198, 'neu': 0.802, 'pos': 0.0, 'compound': -0.6858}	-0.6858	Negative	['timandra', 'harkness:', 'how', 'ofqual', 'failed', 'the', 'algorithm', 'test�', 'https://t.co/mo9czsgbsx', 'now', 'everyone', 'should', 'know', 'what', 'hard-policed', 'black', 'areas', 'knew', '-', 'algorithms', 'are', "'prejudice", "machines'.", 'but', 'who', 'stopped', 'the', 'exams?', 'answer:', 'https://t.co/0r57flonoq']	negative
237	1.29575E+18	2020-08-18T16:08:37.000Z		38	{'neg': 0.041, 'neu': 0.959, 'pos': 0.0, 'compound': -0.1027}	-0.1027	Negative	['i', 'wonder', 'how', 'the', 'a-level', 'algorithm', 'would', 'have', 'done', 'if', 'they', 'had', 'removed', 'the', 'bias', 'from', 'the', 'data', 'before', 'training', 'the', 'model.', 'there', 'are', 'lots', 'of', 'ways', 'you', 'can', 'do', 'this', 'with', 'aif360.', 'https://t.co/5gvsmq09ai']	anger
238	1.29575E+18	2020-08-18T16:06:13.000Z		46	{'neg': 0.196, 'neu': 0.674, 'pos': 0.13, 'compound': -0.6667}	-0.6667	Negative	['just', 'what', 'the', 'fuck..', 'williamson', 'is', 'trying', 'to', 'blame', 'ofqual', 'when', 'he', 'admits', 'he', "didn't", 'even', 'bother', 'checking', 'to', 'see', 'if', 'the', 'algorithm', 'was', 'fit', 'for', 'purpose.', 'https://t.co/z3vyizb7jv', 'he', 'is', 'just', "johnson's", 'daily', "'dead", "cat',", 'deflecting', 'for', 'hancock', 'today.', '#torycorruption', '#borishasfailedbrit…	negative
239	1.29575E+18	2020-08-18T16:06:02.000Z		34	{'neg': 0.273, 'neu': 0.727, 'pos': 0.0, 'compound': -0.8591}	-0.8591	Negative	['.', 'now', 'now', 'trying', 'to', 'blame', 'after', 'he', '*ordered*', 'them', 'to', 'produce', 'an', 'algorithm', 'which', 'they', 'probably', 'knew', 'was', 'lousy', 'https://t.co/m0hunuz2c8', '(pity', 'that', 'nobody', 'at', 'ofqual', 'had', 'the', 'guts', 'to', 'resign', 'though)']	anger
240	1.29575E+18	2020-08-18T16:05:40.000Z		20	{'neg': 0.0, 'neu': 1.0, 'pos': 0.0, 'compound': 0.0}	0	Neutral	['here', 'are', 'your', 'grades', 'humanity', 'f', 'sensibility', 'f', 'common', 'sense', 'f', 'people', 'skills', 'f', 'awareness', 'f', 'algorithm', 'z', 'accountability', 'f']	positive
241	1.29575E+18	2020-08-18T16:05:10.000Z		23	{'neg': 0.088, 'neu': 0.729, 'pos': 0.182, 'compound': 0.2936}	0.2936	Positive	['i', 'enjoyed', 'this', 'article.', 'it', 'pretty', 'much', 'sums', 'up', 'my', 'thoughts', 'on', 'the', 'exams', 'debacle,', 'but', 'with', 'less', 'swearing.', 'https://t.co/t4pfkidmuh']	fear
242	1.29575E+18	2020-08-18T16:04:52.000Z		51	{'neg': 0.078, 'neu': 0.871, 'pos': 0.051, 'compound': -0.1027}	-0.1027	Negative	['the', 'problem', 'appears', 'to', 'be', 'that', 'there', 'was', 'institutional', 'bias', 'built', 'into', 'the', 'algorithm', 'born', 'out', 'of', "ofqual's", 'desire', 'to', 'cap', 'grade', 'inflation.', 'however', 'this', 'went', 'too', 'far', 'and', 'the', 'results', 'showed', 'that', 'resulting', 'in', 'this', 'u-turn.', 'grade', 'capping', '&amp;', 'the', 'the', 'use', 'of', 'the', 'algori…	negative
243	1.29575E+18	2020-08-18T16:04:31.000Z		26	{'neg': 0.136, 'neu': 0.702, 'pos': 0.162, 'compound': 0.1531}	0.1531	Positive	['icymi', 'benevolent', "bozo's", 'badly', 'bungled', 'u-turn:', 'a-level', 'decision', 'reversed,', 'algorithm', 'binned', '-', 'a', 'week', 'too', 'late', 'https://t.co/ldiplsrbo9', 'https://t.co/e6l7dsosbw']	negative
244	1.29575E+18	2020-08-18T16:03:23.000Z		44	{'neg': 0.163, 'neu': 0.695, 'pos': 0.143, 'compound': -0.2732}	-0.2732	Negative	['yes', 'thank', 'you,', 'i', 'have', 'entirely', 'understood', 'what', 'happened.', 'uni', 'admissions', 'are', 'in', 'turmoil', 'because', 'sos', 'failed', 'to', 'understand', 'the', 'algorithm', 'which', 'was', 'being', 'used', 'by', 'ofqual', 'to', 'ensure', 'that', 'there', 'was', "'no", 'grade', "inflation'.", 'gw', 'is', 'a', 'cabinet', 'minister', 'and', 'incompetent,', 'as', 'per']	negative
245	1.29575E+18	2020-08-18T16:02:46.000Z		13	{'neg': 0.0, 'neu': 0.667, 'pos': 0.333, 'compound': 0.4588}	0.4588	Positive	['on', 'the', 'current', '(exam', 'results)', 'shambles.', 'well', 'worth', 'reading.', 'https://t.co/xlochf5sun']	positive
246	1.29575E+18	2020-08-18T16:02:45.000Z		48	{'neg': 0.083, 'neu': 0.75, 'pos': 0.167, 'compound': 0.6597}	0.6597	Positive	['we', 'commend', 'the', 'government', 'decision', 'to', 'reassess', 'the', 'grades', 'of', 'a-level', 'students', 'with', 'the', 'teacher', 'estimates', '&amp;', 'abandon', 'the', 'assessments', 'made', 'by', 'algorithm.', 'this', 'decision', 'will', 'ensure', 'that', 'the', 'effort', '&amp;', 'hard', 'work', 'put', 'in', 'by', 'students', 'is', 'rightly', 'recognised', '&amp;', 'rewarded.', '#t…	positive
247	1.29575E+18	2020-08-18T16:00:09.000Z		32	{'neg': 0.245, 'neu': 0.755, 'pos': 0.0, 'compound': -0.7777}	-0.7777	Negative	['robert..you', 'can�t', 'criticise', 'the', 'exam', 'regulator-', 'you', 'were', 'warned', 'months', 'ago', 'of', 'the', 'effect', 'of', 'the', 'algorithm', 'on', 'a', 'levels....this', 'is', 'williamson�s', 'and', 'i', 'assume', 'dom�s', 'mess!']	fear
248	1.29575E+18	2020-08-18T15:55:05.000Z		13	{'neg': 0.0, 'neu': 1.0, 'pos': 0.0, 'compound': 0.0}	0	Neutral	['how', 'the', "uk's", 'algorithm-based', 'grading', 'fell', 'apart', 'https://t.co/4w50mjxzah', '[]']	negative
249	1.29575E+18	2020-08-18T15:53:57.000Z		44	{'neg': 0.233, 'neu': 0.767, 'pos': 0.0, 'compound': -0.899}	-0.899	Negative	['the', 'govt', 'may', 'have', 'announced', 'an', 'a-level', 'results', 'grading', 'u-turn,', 'but', 'these', 'students', 'might', 'have', 'already', 'missed', 'out', 'on', 'their', 'uni', 'offers.', 'as', 'the', 'fiasco', 'unravels,', 'unaffordable', 'gap', 'years,', 'unprecedented', 'competition', 'and', 'the', 'recession', 'could', 'sting', 'generation', 'covid', 'https://t.co/dtxxpmazns']	negative
250	1.29575E+18	2020-08-18T15:53:57.000Z		44	{'neg': 0.233, 'neu': 0.767, 'pos': 0.0, 'compound': -0.899}	-0.899	Negative	['the', 'govt', 'may', 'have', 'announced', 'an', 'a-level', 'results', 'grading', 'u-turn,', 'but', 'these', 'students', 'might', 'have', 'already', 'missed', 'out', 'on', 'their', 'uni', 'offers.', 'as', 'the', 'fiasco', 'unravels,', 'unaffordable', 'gap', 'years,', 'unprecedented', 'competition', 'and', 'the', 'recession', 'could', 'sting', 'generation', 'covid', 'https://t.co/dtxxpmazns']	negative
251	1.29575E+18	2020-08-18T15:51:52.000Z		44	{'neg': 0.049, 'neu': 0.887, 'pos': 0.064, 'compound': 0.1779}	0.1779	Positive	['inequality', 'is', 'baked', 'into', 'a', 'range', 'of', 'awarding', 'processes,', 'not', 'just', 'ofqual�s', 'algorithm.', 'more', 'than', '85%', 'of', 'teachers', 'are', 'white', 'british.', 'teachers�', 'expectations', 'of', 'black', 'students', 'and', 'their', 'working-class', 'peers', 'tend', 'to', 'be', 'systematically', 'lower', 'than', 'warranted', 'by', 'their', 'performance', 'in', 'cl…	negative
252	1.29575E+18	2020-08-18T15:51:52.000Z		41	{'neg': 0.324, 'neu': 0.676, 'pos': 0.0, 'compound': -0.9359}	-0.9359	Negative	['many', 'students', 'disadvantaged', 'by', 'the', 'algorithm', 'have', 'lost', 'their', 'places', 'at', 'university,', 'and', 'the', 'uncertainty', 'and', 'distress', 'caused', 'for', 'both', 'a-level', 'and', '#gcse', 'students', 'is', 'likely', 'to', 'exacerbate', 'mental', 'health', 'problems', 'in', 'what', 'has', 'already', 'been', 'an', 'incredibly', 'difficult', 'period.']	negative
253	1.29575E+18	2020-08-18T15:51:13.000Z		42	{'neg': 0.0, 'neu': 0.823, 'pos': 0.177, 'compound': 0.8126}	0.8126	Positive	['*hopefully*', 'it', 'will', 'show', 'a', 'similar', 'increase', '(from', '2019', 'to', '2020)', 'across', 'all', 'sectors.', '�secondary', 'comprehensive�', 'should', 'gain', 'more', 'by', 'reverting', 'to', 'cags', 'than', '�independent�', '(as', 'more', 'small', 'cohorts', 'in', 'independent', 'schools', 'were', 'already', 'sat', 'on', 'their', 'cags,', 'unaffected', 'by', 'the', 'algorithm)']	positive
254	1.29575E+18	2020-08-18T15:50:51.000Z		39	{'neg': 0.0, 'neu': 1.0, 'pos': 0.0, 'compound': 0.0}	0	Neutral	["can't", 'even', 'begin', 'to', 'imagine', 'how', 'different', 'life', 'may', 'have', 'panned', 'out', 'or', 'where', '(/who)', "i'd", 'be', 'if', 'algorithm', 'rather', 'than', 'a', 'levels', 'work', 'dictated', 'my', 'uni', 'choice', '#iwenttostateschool', 'https://t.co/do3ssxyvhg', 'https://t.co/rwxa8oftw1']	positive
255	1.29575E+18	2020-08-18T15:50:25.000Z		47	{'neg': 0.221, 'neu': 0.779, 'pos': 0.0, 'compound': -0.8849}	-0.8849	Negative	["can't", 'help', 'thinking', 'that', 'both', 'a-level', 'algorithm', 'fiasco,', 'and', 'ukri', 'bame', 'research', 'funding', 'debacle', 'would', 'have', 'been', 'avoided', 'if', 'a', 'more', 'diverse', 'group', 'of', 'people', 'had', 'been', 'involved', 'in', 'designing', 'systems.', 'and', 'increasingly', 'frustrated', 'that', 'it', "isn't", 'happening.', 'how', 'do', 'we', 'accelerate', 'this…	negative
256	1.29575E+18	2020-08-18T15:50:02.000Z		18	{'neg': 0.198, 'neu': 0.802, 'pos': 0.0, 'compound': -0.4939}	-0.4939	Negative	["'punishment", 'by', "statistics'", ':', 'the', 'father', 'who', 'foresaw', 'a-level', 'algorithm', 'flaws', 'https://t.co/jqmdzpbevb', '#theguardian.com', '#discrimination']	fear
257	1.29575E+18	2020-08-18T15:50:02.000Z		18	{'neg': 0.198, 'neu': 0.802, 'pos': 0.0, 'compound': -0.4939}	-0.4939	Negative	["'punishment", 'by', "statistics'", ':', 'the', 'father', 'who', 'foresaw', 'a-level', 'algorithm', 'flaws', 'https://t.co/jqmdzpbevb', '#theguardian.com', '#discrimination']	fear
258	1.29575E+18	2020-08-18T15:49:32.000Z		14	{'neg': 0.22, 'neu': 0.567, 'pos': 0.213, 'compound': -0.0258}	-0.0258	Neutral	['what', 'went', 'wrong', 'with', 'the', 'a-level', 'algorithm?', 'l', 'ft', 'https://t.co/muukutdqrv']	negative
259	1.29575E+18	2020-08-18T15:48:50.000Z		33	{'neg': 0.104, 'neu': 0.896, 'pos': 0.0, 'compound': -0.3612}	-0.3612	Negative	['you', 'appear', 'to', 'have', 'forgotten', 'roll', 'in', 'this', 'and', 'it', 'was', 'the', 'use', 'of', 'their', 'algorithm', 'that', 'caused', 'this', 'in', 'the', 'first', 'place.', 'also,', 'it�s', 'affected', 'all', '4', 'nations', 'of', 'the', 'uk.']	fear
260	1.29575E+18	2020-08-18T15:48:35.000Z		10	{'neg': 0.355, 'neu': 0.645, 'pos': 0.0, 'compound': -0.5106}	-0.5106	Negative	['how', 'ofqual', 'failed', 'the', 'algorithm', 'test�', 'https://t.co/hihldyit26']	No emotion
261	1.29575E+18	2020-08-18T15:48:11.000Z		11	{'neg': 0.292, 'neu': 0.708, 'pos': 0.0, 'compound': -0.5106}	-0.5106	Negative	['how', 'ofqual', 'failed', 'the', 'algorithm', 'test', '-', 'unherd', 'https://t.co/l4ofase0rr']	No emotion
262	1.29575E+18	2020-08-18T15:48:04.000Z		32	{'neg': 0.086, 'neu': 0.914, 'pos': 0.0, 'compound': -0.3695}	-0.3695	Negative	['dumbledore', "didn't", 'have', 'to', 'deal', 'with', 'this', 'when', 'he', 'cancelled', "harry's", 'second', 'year', 'exams', '??', 'bbc', 'news', '-', 'a-levels', 'and', 'gcses:', 'how', 'did', 'the', 'exam', 'algorithm', 'work?', 'https://t.co/kynvf3yx27']	anger
263	1.29575E+18	2020-08-18T15:45:36.000Z		49	{'neg': 0.088, 'neu': 0.857, 'pos': 0.056, 'compound': -0.126}	-0.126	Negative	['i', 'did', 'a-level', 'media', 'studies', '1999-2001.', 'it�s', 'where', 'i', 'first', 'encountered', 'hegemony', '&amp;', 'examined', 'class.', 'i', 'also', 'made', 'a', 'short', 'film', 'called', '�algorithm�', '(accidentally', 'ahead', 'of', 'my', 'time!)', 'we', 'covered', 'sociology', '&amp;', 'politics.', 'practical', 'task', 'was', 'hard,', 'needing', 'creativity', '&amp;', 'technical', …	positive
264	1.29575E+18	2020-08-18T15:45:21.000Z		27	{'neg': 0.0, 'neu': 0.864, 'pos': 0.136, 'compound': 0.3506}	0.3506	Positive	['please', 'press', 'the', 'government', 'on', 'accepting', 'cags', 'for', 'btec', 'results.', 'algorithm', 'might', 'not', 'be', 'same', 'as', 'a', 'levels,', 'but', 'would', 'have', 'similar', 'effect.', 'https://t.co/cc95jj84ug']	fear
265	1.29575E+18	2020-08-18T15:43:37.000Z		32	{'neg': 0.0, 'neu': 1.0, 'pos': 0.0, 'compound': 0.0}	0	Neutral	['hi', 'cathy.', 'could', 'you', 'ask', 'why', 'it', 'hasn�t', 'halted', 'the', 'clearing', 'process', 'until', 'it', 'has', 'received', 'the', 'cags', 'from', 'ofqual', 'and', 'is', 'still', 'offering', 'places', 'based', 'on', 'the', 'algorithm-flawed', 'grades?']	trust
266	1.29575E+18	2020-08-18T15:42:52.000Z		40	{'neg': 0.094, 'neu': 0.852, 'pos': 0.054, 'compound': -0.34}	-0.34	Negative	['how', 'ofqual', 'failed', 'the', 'algorithm', 'test�', 'https://t.co/mo9czsgbsx', "'he", 'was', 'surprised', 'that', 'the', 'uk', 'had', 'not', 'attempted', 'any', 'kind', 'of', 'socially-distanced,', 'in-person', 'assessments,', 'as', 'some', 'other', 'european', 'countries', 'had', "done.'", 'https://t.co/0r57flonoq', '#teachertwitter', '#borishasfailedbritain']	trust
267	1.29575E+18	2020-08-18T15:42:00.000Z		42	{'neg': 0.055, 'neu': 0.877, 'pos': 0.068, 'compound': 0.128}	0.128	Positive	['media', 'release:', 'epping', 'forest', 'mp', 'welcomes', 'government', 'u-turn', 'over', 'exam', 'grades', '"the', 'algorithm', 'system', 'worried', 'me', 'because', 'every', 'student', 'is', 'an', 'individual', 'and', 'it', 'simply', "isn't", 'possible', 'to', 'standardise', 'in', 'the', 'way', 'ofqual', 'was', 'trying', 'to."', 'https://t.co/dx5ajjxgo6']	negative
268	1.29575E+18	2020-08-18T15:41:52.000Z		21	{'neg': 0.142, 'neu': 0.688, 'pos': 0.17, 'compound': 0.1531}	0.1531	Positive	['this', 'excellent', 'video', 'contains', 'a', 'very', 'lucid', 'explanation', 'by', 'of', 'what', 'went', 'wrong', 'with', "ofqual's", 'algorithm', 'https://t.co/ibmeqafuru']	trust
269	1.29575E+18	2020-08-18T15:41:51.000Z		13	{'neg': 0.0, 'neu': 1.0, 'pos': 0.0, 'compound': 0.0}	0	Neutral	['how', 'the', 'uk�s', 'algorithm-based', 'grading', 'fell�apart', 'https://t.co/2srxyjnkmp']	No emotion
270	1.29575E+18	2020-08-18T15:40:22.000Z		38	{'neg': 0.191, 'neu': 0.809, 'pos': 0.0, 'compound': -0.7783}	-0.7783	Negative	['boris', 'johnson', 'has', 'flunked', 'his', 'exams', 'financial', 'times', 'the', '(a', 'level', 'algorithm)', 'affair', 'was', 'the', 'political', 'equivalent', 'of', 'a', 'low', 'doorway', '�', 'being', 'the', 'first', 'to', 'hit', 'it', 'was', 'embarrassing;', 'being', 'the', 'second', 'was', 'inexcusable', 'https://t.co/scmozxuefc']	negative
271	1.29575E+18	2020-08-18T15:40:03.000Z		20	{'neg': 0.0, 'neu': 1.0, 'pos': 0.0, 'compound': 0.0}	0	Neutral	['exam', 'u-turn:', 'behind', 'the', 'algorithm', 'that', 'triggered', 'a-level', 'grades', 'mayhem', 'https://t.co/eqm5owq1xi', 'https://t.co/lmpnuxikvp']	No emotion
272	1.29575E+18	2020-08-18T15:40:03.000Z		20	{'neg': 0.0, 'neu': 1.0, 'pos': 0.0, 'compound': 0.0}	0	Neutral	['exam', 'u-turn:', 'behind', 'the', 'algorithm', 'that', 'triggered', 'a-level', 'grades', 'mayhem', 'https://t.co/eqm5owq1xi', 'https://t.co/lmpnuxikvp']	No emotion
273	1.29575E+18	2020-08-18T15:37:27.000Z		27	{'neg': 0.079, 'neu': 0.921, 'pos': 0.0, 'compound': -0.2023}	-0.2023	Negative	['did', 'give', 'them', 'a', 'ring?', 'exams', 'u-turn:', 'teacher', 'estimates', 'to', 'be', 'used', 'for', 'gcse', 'and', 'a-level', 'grades', 'as', 'controversial', 'algorithm', 'ditched', 'https://t.co/hqiap0vfra']	anger
274	1.29575E+18	2020-08-18T15:36:54.000Z		14	{'neg': 0.279, 'neu': 0.721, 'pos': 0.0, 'compound': -0.4767}	-0.4767	Negative	['what', 'went', 'wrong', 'with', 'the', 'a-level', 'algorithm?', 'l�ft', 'https://t.co/aygnovuh6t']	negative
275	1.29575E+18	2020-08-18T15:36:54.000Z		14	{'neg': 0.279, 'neu': 0.721, 'pos': 0.0, 'compound': -0.4767}	-0.4767	Negative	['what', 'went', 'wrong', 'with', 'the', 'a-level', 'algorithm?', 'l�ft', 'https://t.co/aygnovuh6t']	negative
276	1.29575E+18	2020-08-18T15:35:55.000Z		35	{'neg': 0.0, 'neu': 0.893, 'pos': 0.107, 'compound': 0.5023}	0.5023	Positive	['from', "pearson's", 'website', 'https://t.co/xneaxvagzn,', 'detailing', 'how', 'their', 'algorithm', 'worked.', 'may', 'not', 'be', 'the', 'same', 'as', 'the', 'a', 'level', 'one,', 'but', 'looks', 'like', 'it', 'would', 'have', 'similar', 'effect.', 'https://t.co/umcpeap2qk']	trust
277	1.29575E+18	2020-08-18T15:35:37.000Z		30	{'neg': 0.0, 'neu': 1.0, 'pos': 0.0, 'compound': 0.0}	0	Neutral	['if', 'our', 'current', 'political', '#leadership', 'had', 'to', 'sit', "'a'", 'levels', 'and', 'been', 'subject', 'to', 'the', 'algorithm', 'what', 'would', 'their', 'grade', 'be?', 'https://t.co/jik1f9pwny', '#examshambles', 'https://t.co/cufhnd58l3']	negative
278	1.29575E+18	2020-08-18T15:34:16.000Z		22	{'neg': 0.15, 'neu': 0.85, 'pos': 0.0, 'compound': -0.5719}	-0.5719	Negative	['my', 'patience', 'is', 'being', 'tested', 'to', 'the', 'limit.', 'some', 'universities', 'are', 'still', 'offering', 'places', 'through', 'clearing', 'based', 'on', 'the', 'algorithm', 'grades.', 'fuming.']	trust
279	1.29575E+18	2020-08-18T15:33:14.000Z		10	{'neg': 0.355, 'neu': 0.645, 'pos': 0.0, 'compound': -0.5106}	-0.5106	Negative	['how', 'ofqual', 'failed', 'the', 'algorithm', 'test�', 'https://t.co/d5hijkco9a']	No emotion
280	1.29574E+18	2020-08-18T15:30:25.000Z		18	{'neg': 0.143, 'neu': 0.857, 'pos': 0.0, 'compound': -0.3252}	-0.3252	Negative	['mr', 'canning', 'appears', 'to', 'have', 'deleted', 'his', 'tweet', '-', 'possibly', 'because', 'it', "wasn't", 'true.', 'https://t.co/vrjzaia9uv']	trust
281	1.29574E+18	2020-08-18T15:30:20.000Z		24	{'neg': 0.244, 'neu': 0.756, 'pos': 0.0, 'compound': -0.6705}	-0.6705	Negative	['wrote', 'a', 'thing', 'for', 'to', 'explain', 'the', 'craziness', 'of', 'the', '"a-level', 'by', 'algorithm"', 'scandal', 'to', 'you', 'german-speaking', 'readers.', 'https://t.co/kypzbmk7zg']	fear
282	1.29574E+18	2020-08-18T15:29:40.000Z		40	{'neg': 0.085, 'neu': 0.699, 'pos': 0.216, 'compound': 0.7606}	0.7606	Positive	['.', 'hi,', 'please', 'support', 'students', 'who', 'did', 'ib', '(international', 'baccalaureate)', 'instead', 'of', 'a', 'levels.', 'over', '100', 'schools', 'in', 'uk.', 'they', 'have', 'been', 'downgraded', 'by', 'algorithm,', 'lost', 'uni', 'places', 'and', 'no', 'solution', 'yet.', 'surely', 'all', 'students', 'should', 'be', 'treated', 'equally.', 'thanks', '#ibscandal']	positive
283	1.29574E+18	2020-08-18T15:27:37.000Z		44	{'neg': 0.12, 'neu': 0.822, 'pos': 0.058, 'compound': -0.5514}	-0.5514	Negative	['in', 'a', 'year', 'of', 'uncertainty', 'for', 'all,', '#alevelresultsday', 'proved', 'to', 'be', 'no', 'different.', 'here,', 'considers', 'how', 'students', 'could', 'challenge', 'the', 'introduction', 'of', 'the', 'algorithm,', 'and', 'the', 'withdrawal', 'of', 'ofqual�s', 'appeal', 'guidance,', 'by', 'way', 'of', '#judicialreview', '??', 'https://t.co/952h1q91z0', 'https://t.co/aiuplovpvs']	fear
284	1.29574E+18	2020-08-18T15:27:13.000Z		38	{'neg': 0.075, 'neu': 0.751, 'pos': 0.174, 'compound': 0.2732}	0.2732	Positive	['thank', 'god', 'i', 'didn�t', 'do', 'my', 'a-levels', 'this', 'year.', 'the', 'fact', 'that', 'students', 'have', 'been', 'asked', 'to', 'take', 'gap', 'years', 'is', 'laughable', 'when', 'government', 'has', 'admitted', 'that', 'they', 'were', 'in', 'the', 'wrong', 'for', 'their', 'algorithm..', '#alevelsresults']	negative
285	1.29574E+18	2020-08-18T15:26:02.000Z		19	{'neg': 0.16, 'neu': 0.695, 'pos': 0.144, 'compound': -0.0772}	-0.0772	Negative	['a-level', 'algorithm', 'row:', 'ofqual', 'snubbed', 'offer', 'of', 'help', 'from', 'experts', 'unwilling', 'to', 'sign', 'nda', 'https://t.co/ta1xilh9hb']	anger
286	1.29574E+18	2020-08-18T15:26:02.000Z		19	{'neg': 0.16, 'neu': 0.695, 'pos': 0.144, 'compound': -0.0772}	-0.0772	Negative	['a-level', 'algorithm', 'row:', 'ofqual', 'snubbed', 'offer', 'of', 'help', 'from', 'experts', 'unwilling', 'to', 'sign', 'nda', 'https://t.co/ta1xilh9hb']	anger
287	1.29574E+18	2020-08-18T15:25:33.000Z		11	{'neg': 0.0, 'neu': 0.787, 'pos': 0.213, 'compound': 0.4019}	0.4019	Positive	['clearly', 'the', 'algorithm', 'used', 'to', 'generate', 'it', 'was', 'as', 'from', 'ofqual.....']	No emotion
288	1.29574E+18	2020-08-18T15:25:22.000Z		22	{'neg': 0.0, 'neu': 1.0, 'pos': 0.0, 'compound': 0.0}	0	Neutral	['#?????', '????:2020-08-19', '00:25:22', 'how', 'the', 'uk&amp;#x27;s', 'algorithm-based', 'grading', 'fell', 'apart', 'https://t.co/h5jf1qaosv', '#??tech']	negative
289	1.29574E+18	2020-08-18T15:25:20.000Z		45	{'neg': 0.0, 'neu': 0.902, 'pos': 0.098, 'compound': 0.5709}	0.5709	Positive	['to', 'be', 'fair', 'the', 'algorithm', 'was', 'devised', 'by', 'the', '(independent)', 'office', 'for', 'qualifications', 'and', 'examinations', '(ofqual).', 'why', 'is', 'it', 'people', 'expect', 'the', 'government', 'to', 'be', 'involved', 'in', 'the', 'day', 'to', 'day', 'workings', 'of', 'very', 'well', 'paid', 'and', 'experienced', 'people', 'who', 'have', 'been', 'given', 'a', 'brief.']	positive
290	1.29574E+18	2020-08-18T15:25:06.000Z		17	{'neg': 0.0, 'neu': 1.0, 'pos': 0.0, 'compound': 0.0}	0	Neutral	['how', 'the', "uk's", 'algorithm-based', 'grading', 'fell', 'apart', 'https://t.co/rbnv1uevqw', 'https://t.co/niydb0licj']	negative
291	1.29574E+18	2020-08-18T15:23:58.000Z		35	{'neg': 0.079, 'neu': 0.814, 'pos': 0.107, 'compound': 0.2732}	0.2732	Positive	['ofqual', 'backtesting', 'of', 'the', 'algorithm,', 'used', 'the', 'wrong', 'statistical', 'technique.', 'this', 'invalidated', 'ofquals', 'conclusions', 'on', 'reliability', 'of', 'algorithm,', 'so', 'we', 'simply', 'don�t', 'know', 'if', 'they', 'picked', 'the', 'best', 'of', 'the', '11', 'algorithms', 'they', 'had.']	trust
292	1.29574E+18	2020-08-18T15:22:12.000Z		17	{'neg': 0.0, 'neu': 1.0, 'pos': 0.0, 'compound': 0.0}	0	Neutral	['how', 'the', "uk's", 'algorithm-based', 'grading', 'fell', 'apart', 'https://t.co/vwc4aooat6', 'https://t.co/thhlkhlicu']	negative
293	1.29574E+18	2020-08-18T15:21:20.000Z		42	{'neg': 0.13, 'neu': 0.795, 'pos': 0.075, 'compound': -0.34}	-0.34	Negative	['can', 'algorithms', 'ever', 'make', 'the', 'grade?', '&amp;', 'cansu', 'safak', 'argue', 'the', 'failure', 'of', 'the', 'a-level', 'algorithm', 'highlights', 'the', 'need', 'for', 'a', 'more', 'transparent,', 'accountable', '&amp;', 'inclusive', 'process', 'in', 'the', 'deployment', 'of', 'algorithms,', 'to', 'earn', 'back', 'public', 'trust.', 'https://t.co/oqdbxk7a5o']	positive
294	1.29574E+18	2020-08-18T15:19:03.000Z		48	{'neg': 0.288, 'neu': 0.694, 'pos': 0.019, 'compound': -0.9423}	-0.9423	Negative	['ok.', 'ask', 'that,', 'whilst', 'also', 'asking', 'why', 'gove', 'refused', 'the', 'shift', 'to', 'modular', 'a', 'levels', 'that', 'would', 'have', 'prevented', 'this?', 'why', 'did', 'gavin', 'williamson', 'sign', 'off', 'an', 'algorithm', 'that', 'shafts', 'poor', 'people', 'in', 'yet', 'one', 'more', 'way?', 'incompetent,', 'dishonest', '&amp;', 'embarrassing.', 'its', 'just', 'one', 'screw…	negative
295	1.29574E+18	2020-08-18T15:16:30.000Z		18	{'neg': 0.0, 'neu': 0.886, 'pos': 0.114, 'compound': 0.2023}	0.2023	Positive	['algorithms', 'and', 'what', 'they', 'decide', 'are', 'too', 'important', 'to', 'be', 'left', 'to', 'the', 'statisticians...', 'https://t.co/jsrwo3dg1h']	trust
296	1.29574E+18	2020-08-18T15:14:03.000Z		17	{'neg': 0.0, 'neu': 1.0, 'pos': 0.0, 'compound': 0.0}	0	Neutral	['how', 'the', "uk's", 'algorithm-based', 'grading', 'fell', 'apart', 'https://t.co/sepbwakdzm', 'https://t.co/k8impxcobk']	negative
297	1.29574E+18	2020-08-18T15:12:44.000Z		37	{'neg': 0.176, 'neu': 0.629, 'pos': 0.195, 'compound': -0.024}	-0.024	Neutral	['#controversialopinion', 'english', 'lit', 'played', 'absolutely', 'no', 'part', 'in', 'creating', 'the', 'recent', 'a-level', 'algorithm', 'fiasco.', 'it', 'does', 'play', 'a', 'part', 'in', 'developing', 'empathy,', 'critical', 'thinking,', 'detailed', 'analysis,', 'advanced', 'communication', 'skills,', 'awareness', 'of', 'the', 'social', 'world', '&amp;', 'diversity.']	positive
298	1.29574E+18	2020-08-18T15:12:16.000Z		12	{'neg': 0.0, 'neu': 1.0, 'pos': 0.0, 'compound': 0.0}	0	Neutral	['algorithm', 'was', 'developed', 'by', 'ofqual.', 'independent.', 'enough', 'of', 'your', 'bed', 'wetting', 'hyperbole.']	negative
299	1.29574E+18	2020-08-18T15:06:27.000Z		13	{'neg': 0.0, 'neu': 0.775, 'pos': 0.225, 'compound': 0.4404}	0.4404	Positive	['typically', 'good', 'on', 'algorithms', 'in', 'politics', 'and', 'life', 'by', ':', 'https://t.co/e4l2boplfq']	anger
300	1.29574E+18	2020-08-18T15:05:47.000Z		13	{'neg': 0.0, 'neu': 1.0, 'pos': 0.0, 'compound': 0.0}	0	Neutral	['how', 'the', "uk's", 'algorithm-based', 'grading', 'fell', 'apart', 'https://t.co/gmqwnz4ezz']	negative
301	1.29574E+18	2020-08-18T15:04:47.000Z		27	{'neg': 0.188, 'neu': 0.812, 'pos': 0.0, 'compound': -0.5267}	-0.5267	Negative	['ofqual', 'statement', 'on', 'grading', 'of', 'vtqs,', '18', 'august', '2020', 'https://t.co/41styevbmw', '#algorithm', '#anxiety', '#disadvantaged', '#education', '#government', '#quality', '#students', '#study', '#uk', '#ukgovernment', 'https://t.co/71gf8ow3st']	positive
302	1.29574E+18	2020-08-18T15:04:38.000Z		41	{'neg': 0.078, 'neu': 0.752, 'pos': 0.171, 'compound': 0.4515}	0.4515	Positive	['the', 'high-profile', 'failure', 'of', 'the', 'a-level', 'algorithm', 'is', 'evolving', 'into', 'an', 'issue', 'with', 'wide-reaching', 'consequences', 'for', 'public', 'trust', 'in', 'public', 'sector', 'algorithms.', 'new', 'post', 'on', 'what', 'might', 'prevent', 'something', 'like', 'this', 'happening', 'again', '??', '#alevelsresults', 'https://t.co/gfheoxvw8m']	fear
303	1.29574E+18	2020-08-18T15:03:33.000Z		13	{'neg': 0.0, 'neu': 1.0, 'pos': 0.0, 'compound': 0.0}	0	Neutral	['how', 'the', "uk's", 'algorithm-based', 'grading', 'fell', 'apart', 'https://t.co/d4mjp9axkm']	negative
304	1.29574E+18	2020-08-18T15:03:02.000Z		14	{'neg': 0.0, 'neu': 0.861, 'pos': 0.139, 'compound': 0.2732}	0.2732	Positive	['do', 'you', 'think', 'ofqual', 'came', 'up', 'and', 'agreed', 'the', 'algorithm', 'all', 'by', 'themselves.', '#kneejerkreaction']	trust
305	1.29574E+18	2020-08-18T15:01:53.000Z		30	{'neg': 0.301, 'neu': 0.699, 'pos': 0.0, 'compound': -0.891}	-0.891	Negative	['the', 'results', 'catastrophe', 'stems', 'from', 'much', 'deeper', 'issues', 'than', 'a', 'dodgy', 'algorithm.', 'sats,', 'league', 'tables,', 'forced', 'academisation,', ',', 'application', 'process', 'and', 'a', 'lack', 'of', 'provision', 'other', 'than', 'he', 'for', 'young', 'people.']	negative
306	1.29574E+18	2020-08-18T15:01:32.000Z		36	{'neg': 0.0, 'neu': 0.918, 'pos': 0.082, 'compound': 0.34}	0.34	Positive	["wolverhampton's", 'education', 'chief', 'has', 'welcomed', 'news', 'that', 'a-level', 'and', 'gcse', 'students', 'will', 'receive', 'grades', 'which', 'are', 'based', 'on', 'teacher', 'assessments', 'rather', 'than', 'an', 'algorithm.', 'full', 'story:', 'https://t.co/klvbmad66f', 'https://t.co/qgtkg5nfw8']	positive
307	1.29574E+18	2020-08-18T15:01:30.000Z		21	{'neg': 0.0, 'neu': 0.86, 'pos': 0.14, 'compound': 0.4137}	0.4137	Positive	['the', 'algorithm', 'that', 'determined', 'a-level', 'results', 'also', 'picked', 'out', 'this', 'list', 'by', 'the', 'looks', 'of', 'things', '??', 'https://t.co/qumlrhh4ry']	positive
308	1.29574E+18	2020-08-18T15:00:34.000Z		22	{'neg': 0.0, 'neu': 1.0, 'pos': 0.0, 'compound': 0.0}	0	Neutral	['#uk', '#ai', '#algorithm', '#education', '#alevels', 'how', 'the', "uk's", 'algorithm-based', 'grading', 'fell', 'apart', 'https://t.co/zqkmmb7eks', 'https://t.co/8qsdwnthub']	negative
309	1.29574E+18	2020-08-18T14:58:03.000Z		14	{'neg': 0.0, 'neu': 1.0, 'pos': 0.0, 'compound': 0.0}	0	Neutral	['how', 'the', "uk's", 'algorithm-based', 'grading', 'fell', 'apart', 'https://t.co/okecx3gy7r', 'via']	negative
310	1.29574E+18	2020-08-18T14:57:04.000Z		44	{'neg': 0.09, 'neu': 0.91, 'pos': 0.0, 'compound': -0.5214}	-0.5214	Negative	['if', "you're", 'wondering...', '-&gt;', 'why', 'the', 'uk', 'used', 'an', 'algorithm', 'for', 'a-level', 'grades', '-&gt;', 'how', 'it', 'worked', '-&gt;', 'why', 'the', 'backlash', 'from', 'students,', 'parents', 'and', 'educators', 'was', 'so', 'severe', "i've", 'got', 'you', 'covered:', 'https://t.co/bjrbnnx7ey', 'https://t.co/2yeibeimbh']	No emotion
311	1.29574E+18	2020-08-18T14:57:04.000Z		44	{'neg': 0.09, 'neu': 0.91, 'pos': 0.0, 'compound': -0.5214}	-0.5214	Negative	['if', "you're", 'wondering...', '-&gt;', 'why', 'the', 'uk', 'used', 'an', 'algorithm', 'for', 'a-level', 'grades', '-&gt;', 'how', 'it', 'worked', '-&gt;', 'why', 'the', 'backlash', 'from', 'students,', 'parents', 'and', 'educators', 'was', 'so', 'severe', "i've", 'got', 'you', 'covered:', 'https://t.co/bjrbnnx7ey', 'https://t.co/2yeibeimbh']	No emotion
312	1.29574E+18	2020-08-18T14:56:33.000Z		33	{'neg': 0.0, 'neu': 1.0, 'pos': 0.0, 'compound': 0.0}	0	Neutral	['if', 'there', 'is', 'a', 'next', 'time', "don't", 'listen', 'to', 'the', '"long', 'haired', 'so', 'called', 'academics"', 'in', 'ofqual,', 'listen', 'to', 'common', 'sense.', 'there', 'were', 'too', 'many', 'variables', 'to', 'rely', 'upon', 'an', 'untested', 'algorithm!']	anticipation
313	1.29574E+18	2020-08-18T14:56:15.000Z		27	{'neg': 0.0, 'neu': 1.0, 'pos': 0.0, 'compound': 0.0}	0	Neutral	['how', 'the', "uk's", 'algorithm-based', 'grading', 'fell', 'apart', 'https://t.co/9hoptzsnoe', '#education', '#uk', '#ml', '#dl', '#ai', '#predictiveanalysis', '#datascience', '#analytics', '#algorithms', '#nlp', '#tech', '#technology', '#technews', '#rt']	positive
314	1.29574E+18	2020-08-18T14:54:26.000Z		20	{'neg': 0.0, 'neu': 1.0, 'pos': 0.0, 'compound': 0.0}	0	Neutral	['how', 'the', "uk's", 'algorithm-based', 'grading', 'fell', 'apart', 'https://t.co/s6af9pt9qa', 'via', '#retweet', '#pleaseretweet', 'https://t.co/jymdpwgmro']	negative
315	1.29574E+18	2020-08-18T14:54:13.000Z		15	{'neg': 0.0, 'neu': 0.753, 'pos': 0.247, 'compound': 0.5574}	0.5574	Positive	['this', 'is', 'fantastic', 'by', 'on', 'the', 'whole,', 'you', 'know,', 'algorithm', 'shambles', 'https://t.co/d8y6dbdjsr']	negative
316	1.29574E+18	2020-08-18T14:53:34.000Z		22	{'neg': 0.0, 'neu': 1.0, 'pos': 0.0, 'compound': 0.0}	0	Neutral	['how', 'the', "uk's", 'algorithm-based', 'grading', 'fell', 'apart', 'https://t.co/rlthxrqt7b', '#alevels', '#ai', '#algorithm', '#education', '#gcse', 'https://t.co/83ifyvvemc']	negative
317	1.29574E+18	2020-08-18T14:53:33.000Z		17	{'neg': 0.0, 'neu': 1.0, 'pos': 0.0, 'compound': 0.0}	0	Neutral	['how', 'the', "uk's", 'algorithm-based', 'grading', 'fell', 'apart', 'https://t.co/caawcnkgkp', 'https://t.co/jcjtof0sdq']	negative
318	1.29574E+18	2020-08-18T14:52:51.000Z		27	{'neg': 0.114, 'neu': 0.886, 'pos': 0.0, 'compound': -0.4767}	-0.4767	Negative	['and', 'your', 'self-esteem.', 'you', 'spend', 'your', 'entire', 'school', 'life', 'leading', 'up', 'to', 'a-levels,', 'and', 'to', 'have', 'them', 'rubbished', 'by', 'a', 'flawed', 'algorithm', 'is', 'just', 'unforgivable.']	trust
319	1.29574E+18	2020-08-18T14:52:04.000Z		17	{'neg': 0.0, 'neu': 1.0, 'pos': 0.0, 'compound': 0.0}	0	Neutral	['how', 'the', "uk's", 'algorithm-based', 'grading', 'fell', 'apart', 'https://t.co/shbbps6daw', 'https://t.co/bppkbtcssi']	negative
320	1.29574E+18	2020-08-18T14:51:13.000Z		6	{'neg': 0.0, 'neu': 1.0, 'pos': 0.0, 'compound': 0.0}	0	Neutral	['how', 'do', 'you', 'see', 'an', 'algorithm?']	No emotion
321	1.29573E+18	2020-08-18T14:51:05.000Z		21	{'neg': 0.0, 'neu': 1.0, 'pos': 0.0, 'compound': 0.0}	0	Neutral	['how', 'the', "uk's", 'algorithm-based', 'grading', 'fell', 'apart', 'https://t.co/2mg38azfz5', '#algorithm', '#education', '#tomorrow', '#alevels', '#gcse', '#news', '#ai', '#uk']	negative
322	1.29573E+18	2020-08-18T14:51:05.000Z		48	{'neg': 0.042, 'neu': 0.813, 'pos': 0.145, 'compound': 0.6696}	0.6696	Positive	['good.', 'i', 'have', 'witnessed', 'students', 'ranked', 'bottom', 'of', 'the', 'class', 'by', 'a', 'subject', 'teacher', 'being', 'awarded', 'higher', 'grades', 'by', 'the', 'algorithm', 'than', 'students', 'ranked', 'at', 'the', 'top', 'of', 'the', 'class', 'by', 'the', 'same', 'subject', 'teacher.', 'let�s', 'stop', 'talking', 'in', 'overall', 'percentages', 'and', 'start', 'talking', 'real',…	trust
323	1.29573E+18	2020-08-18T14:50:51.000Z		13	{'neg': 0.0, 'neu': 1.0, 'pos': 0.0, 'compound': 0.0}	0	Neutral	['how', 'the', "uk's", 'algorithm-based', 'grading', 'fell', 'apart', 'https://t.co/qm2oeznevr']	negative
324	1.29573E+18	2020-08-18T14:50:48.000Z		10	{'neg': 0.0, 'neu': 1.0, 'pos': 0.0, 'compound': 0.0}	0	Neutral	['the', 'a-level', 'algorithm', 'meltdown', '�', 'cartoon', 'https://t.co/q4zmkiyjtu']	negative
325	1.29573E+18	2020-08-18T14:50:48.000Z		10	{'neg': 0.0, 'neu': 1.0, 'pos': 0.0, 'compound': 0.0}	0	Neutral	['the', 'a-level', 'algorithm', 'meltdown', '�', 'cartoon', 'https://t.co/q4zmkiyjtu']	negative
326	1.29573E+18	2020-08-18T14:50:37.000Z		11	{'neg': 0.292, 'neu': 0.708, 'pos': 0.0, 'compound': -0.5106}	-0.5106	Negative	['how', 'ofqual', 'failed', 'the', 'algorithm', 'test', '-', 'unherd', 'https://t.co/gvipwtsywe']	No emotion
327	1.29573E+18	2020-08-18T14:50:32.000Z		17	{'neg': 0.0, 'neu': 1.0, 'pos': 0.0, 'compound': 0.0}	0	Neutral	['how', 'the', "uk's", 'algorithm-based', 'grading', 'fell', 'apart', 'https://t.co/2wb9upeaw7', 'https://t.co/nl98wnqki3']	negative
328	1.29573E+18	2020-08-18T14:50:26.000Z		13	{'neg': 0.0, 'neu': 1.0, 'pos': 0.0, 'compound': 0.0}	0	Neutral	['how', 'the', "uk's", 'algorithm-based', 'grading', 'fell', 'apart', 'https://t.co/qoahdhxt8n']	negative
329	1.29573E+18	2020-08-18T14:49:29.000Z		50	{'neg': 0.0, 'neu': 0.895, 'pos': 0.105, 'compound': 0.5859}	0.5859	Positive	['centres', 'like', 'mine', 'had', 'applied', 'ofqual�s', 'algorithm', 'before', 'they�d', 'even', 'submitted', 'our', 'cags.', 'this', 'is', 'confirmation', 'that', 'our', 'centre', 'based', 'our', 'cags', 'on', 'previous', 'students', 'at', 'our', 'college,', 'not', 'the', 'individual', 'students�', 'ability.', 'some', 'centres', 'followed', 'this,', 'some', 'haven�t.', 'it�s', 'too', 'inconsis…	trust
330	1.29573E+18	2020-08-18T14:49:22.000Z		25	{'neg': 0.0, 'neu': 0.894, 'pos': 0.106, 'compound': 0.3612}	0.3612	Positive	['hmm,', 'looks', 'like', 'the', 'figures', 'were', 'run', 'through', "ofqual's", 'algorithm', 'first', '-', 'the', 'only', 'reliable', 'data', 'is', 'ons', 'excess', 'deaths', 'data.', 'https://t.co/fhhqt9xzsi']	trust
331	1.29573E+18	2020-08-18T14:49:06.000Z		17	{'neg': 0.0, 'neu': 1.0, 'pos': 0.0, 'compound': 0.0}	0	Neutral	['how', 'the', "uk's", 'algorithm-based', 'grading', 'fell', 'apart', 'https://t.co/btdbhd5puj', 'https://t.co/ytigzwz1mw']	negative
332	1.29573E+18	2020-08-18T14:48:57.000Z		21	{'neg': 0.0, 'neu': 0.889, 'pos': 0.111, 'compound': 0.3612}	0.3612	Positive	['hmm,', 'looks', 'like', 'the', 'figures', 'were', 'run', 'through', "ofqual's", 'algorithm', 'first', '-', 'the', 'only', 'reliable', 'data', 'is', 'ons', 'excess', 'deaths', 'data.']	trust
333	1.29573E+18	2020-08-18T14:46:01.000Z		27	{'neg': 0.329, 'neu': 0.671, 'pos': 0.0, 'compound': -0.8519}	-0.8519	Negative	['scapegoating', 'phe', 'over', "gvmt's", 'failed', 'test', 'and', 'trace', 'and', 'now', 'starting', 'to', 'scapegoat', 'ofqal', 'over', 'a-levels', 'over', 'their', 'failed', 'algorithm.', 'charlatans.', 'https://t.co/1ive6urvqv']	fear
334	1.29573E+18	2020-08-18T14:44:25.000Z		39	{'neg': 0.0, 'neu': 0.939, 'pos': 0.061, 'compound': 0.34}	0.34	Positive	['how', 'about:', 'knew', 'about', 'the', 'downgrade', 'inequalities', '10/7,', 'let', 'the', 'algorithm', 'play', 'out', 'as', 'it', 'enables', 'abolition', 'of', 'ofqual,', 'and', 'its', 'scope', 'to', 'be', 'brought', 'in', 'house,', 'as', 'is', 'being', 'done', 'in', 'other', 'areas', '(london', 'mayor', 'for', 'instance).']	positive
335	1.29573E+18	2020-08-18T14:44:00.000Z		45	{'neg': 0.1, 'neu': 0.804, 'pos': 0.096, 'compound': -0.0516}	-0.0516	Negative	['well', 'said', 'jemma', 'maybe', 'iain', 'has', 'been', 'asleep', 'and', 'missed', 'the', 'damaged', 'done', 'by', 'the', 'govt', 'opting', 'to', 'use', 'the', 'algorithm.', 'it', 'was', 'an', 'act', 'of', 'commission', 'to', 'include', 'the', 'threshold', 'that', 'exonerated', 'the', 'independent', 'school', 'pupils.', 'so', 'govt', '&amp;', 'have', 'a', 'case', 'to', 'answer.']	trust
336	1.29573E+18	2020-08-18T14:42:11.000Z		11	{'neg': 0.248, 'neu': 0.451, 'pos': 0.301, 'compound': 0.1779}	0.1779	Positive	['a-', 'level', 'algorithm', 'fiasco', 'explained', 'brilliantly', 'https://t.co/8jw7hmtjxx', 'via']	trust
337	1.29573E+18	2020-08-18T14:38:39.000Z		48	{'neg': 0.045, 'neu': 0.955, 'pos': 0.0, 'compound': -0.3182}	-0.3182	Negative	['the', 'algorithm', 'was', 'specifically', 'developed', 'by', 'ofqual', 'to', 'get', 'over', 'the', 'public', 'disquiet', 'about', 'grade', 'inflation', 'over', 'the', 'last', 'decade', 'or', 'so', 'guess', 'what,', 'reverting', 'to', 'teacher', 'assesments', 'has', 'resulted', 'in', '30%', 'more', 'a*', '&amp;', 'a', 'grades', 'this', 'year', 'compared', 'to', 'last', 'year', '...', 'any', 'com…	positive
338	1.29573E+18	2020-08-18T14:37:21.000Z		26	{'neg': 0.0, 'neu': 0.832, 'pos': 0.168, 'compound': 0.5653}	0.5653	Positive	['nothing', 'went', 'wrong.', 'the', 'a', 'levels', 'algorithm', 'was', 'an', 'automation', 'of', 'a', 'well', 'planned', 'policy.', 'they,', 'the', 'government,', 'just', "didn't", 'bank', 'on', 'it', 'being', 'discovered']	trust
339	1.29573E+18	2020-08-18T14:34:18.000Z		48	{'neg': 0.0, 'neu': 0.891, 'pos': 0.109, 'compound': 0.6588}	0.6588	Positive	['the', 'statisticians', 'who', 'form', 'the', 'government', 'statistics', 'watch', 'dog', 'should', 'have', 'been', 'collaborating', 'with', 'ofqual', 'from', 'the', 'onset', 'to', 'ensure', 'the', 'algorithm', 'being', 'developed', 'was', 'fit', 'for', 'purpose.they', 'should', 'have', 'provided', 'the', 'qc-', 'we', 'all', 'know', 'there', 'are', 'flaws', 'in', 'it', 'we', 'don�t', 'need', 'a'…	fear
340	1.29573E+18	2020-08-18T14:32:35.000Z		32	{'neg': 0.0, 'neu': 1.0, 'pos': 0.0, 'compound': 0.0}	0	Neutral	['the', 'office', 'for', 'statistics', 'regulation', 'has', 'announced', 'it', 'will', 'conduct', 'a', 'review', 'into', 'the', 'statistical', 'models', 'used', 'by', 'exam', 'and', 'other', 'exam', 'regulators', 'across', 'the', 'uk.', '#gcse2020', '#alevelsresults', 'https://t.co/jt38tvoqm3']	trust
341	1.29573E+18	2020-08-18T14:32:02.000Z		23	{'neg': 0.152, 'neu': 0.711, 'pos': 0.137, 'compound': -0.0772}	-0.0772	Negative	['a-level', 'algorithm', 'row:', 'ofqual', 'snubbed', 'offer', 'of', 'help', 'from', 'experts', 'unwilling', 'to', 'sign', 'ndas:', 'https://t.co/qdt8wk5sz5', 'https://t.co/qgzewaaiwz']	anger
342	1.29573E+18	2020-08-18T14:32:02.000Z		23	{'neg': 0.152, 'neu': 0.711, 'pos': 0.137, 'compound': -0.0772}	-0.0772	Negative	['a-level', 'algorithm', 'row:', 'ofqual', 'snubbed', 'offer', 'of', 'help', 'from', 'experts', 'unwilling', 'to', 'sign', 'ndas:', 'https://t.co/qdt8wk5sz5', 'https://t.co/qgzewaaiwz']	anger
343	1.29573E+18	2020-08-18T14:30:23.000Z		27	{'neg': 0.247, 'neu': 0.632, 'pos': 0.121, 'compound': -0.6597}	-0.6597	Negative	['assume', 'all', 'the', 'complainers', 'would', 'have', 'accepted', 'teacher', 'predictions', 'from', 'outset', 'but', 'was', 'government', 'attempt', 'to', 'avoid', 'devaluing', 'a', 'levels', 'wrong?', 'remember', 'teacher', 'unions', 'agreed', 'to', 'algorithm']	trust
344	1.29573E+18	2020-08-18T14:29:50.000Z		24	{'neg': 0.113, 'neu': 0.887, 'pos': 0.0, 'compound': -0.422}	-0.422	Negative	['but', "aren't", 'ofqual', 'the', 'organisation', 'who', 'came', 'up', 'with', 'the', 'consultation,', 'reviewed', 'the', 'results,', 'and', 'designed', 'the', 'algorithm?', 'why', 'are', 'they', 'not', 'responsible?']	trust
345	1.29573E+18	2020-08-18T14:29:48.000Z		48	{'neg': 0.0, 'neu': 0.891, 'pos': 0.109, 'compound': 0.6588}	0.6588	Positive	['the', 'statisticians', 'who', 'form', 'the', 'government', 'statistics', 'watch', 'dog', 'should', 'have', 'been', 'collaborating', 'with', 'ofqual', 'from', 'the', 'onset', 'to', 'ensure', 'the', 'algorithm', 'being', 'developed', 'was', 'fit', 'for', 'purpose.they', 'should', 'have', 'provided', 'the', 'qc-', 'we', 'all', 'know', 'there', 'are', 'flaws', 'in', 'it', 'we', 'don�t', 'need', 'a'…	fear
346	1.29573E+18	2020-08-18T14:28:51.000Z		53	{'neg': 0.0, 'neu': 0.965, 'pos': 0.035, 'compound': 0.2263}	0.2263	Positive	['places', "weren't", 'taken', 'by', 'those', 'given', 'inflationary', 'grades', 'by', 'the', 'algorithm', '-', 'it', 'marked', 'up', 'c2%', 'of', 'a', 'levels', 'against', 'cag', 'and', 'marked', 'down', 'c39%.', 'cag', 'results', 'as', 'a', 'whole', 'are', 'a', 'lot', 'higher', 'than', 'last', 'year,', 'so', 'there', 'would', 'have', 'been', 'issues', 'finding', 'places', 'even', 'if', 'govt', …	positive
347	1.29573E+18	2020-08-18T14:28:48.000Z		41	{'neg': 0.282, 'neu': 0.718, 'pos': 0.0, 'compound': -0.891}	-0.891	Negative	["labour's", 'says', "she's", "'baffled", 'by', 'the', "idea'", 'that', "didn't", 'see', 'the', 'algorithm', 'which', 'caused', 'a-levels', "'chaos'", 'she', 'adds', "it's", "'appalling'", 'the', 'government', "'waited", 'for', 'the', 'catastrophe', 'to', "happen'", 'https://t.co/3e7lohivcx', 'https://t.co/jguljff1v4']	fear
348	1.29573E+18	2020-08-18T14:28:04.000Z		47	{'neg': 0.144, 'neu': 0.825, 'pos': 0.031, 'compound': -0.7947}	-0.7947	Negative	['it', 'is', 'down', 'to', 'ofqual', 'as', 'they', 'developed', 'the', 'algorithm', 'and', 'repeatedly', 'told', 'the', 'government', 'there', 'were', 'no', 'problems.', 'but', 'why', 'trouble', 'yourself', 'with', 'the', 'facts', 'that', 'not', 'one', 'student', 'has', 'actually', 'had', 'to', 'pass', 'an', 'exam', 'so', 'every', 'result', 'is', 'unfair', 'on', 'everyone', 'that', 'previously', …	negative
349	1.29573E+18	2020-08-18T14:27:09.000Z		54	{'neg': 0.125, 'neu': 0.763, 'pos': 0.113, 'compound': -0.3925}	-0.3925	Negative	['on', 'the', 'gov', 'u-turn', 'on', 'a-levels,', 'remember', 'that', 'the', 'outrage', 'is', 'the', 'product', 'of', 'failing', 'to', 'expand', 'their', 'vision', 'beyond', 'an', 'algorithm', 'that', 'sort', 'of', 'seems', 'ok', 'when', 'you', 'squint', 'at', 'it.', "it's", 'the', 'kind', 'of', 'incompetent', 'fuck-up', 'an', '_individual_', 'might', 'commit.', 'but', 'the', 'gov?', 'where', 'ar…	anger
350	1.29573E+18	2020-08-18T14:24:03.000Z		33	{'neg': 0.0, 'neu': 0.855, 'pos': 0.145, 'compound': 0.6249}	0.6249	Positive	['�', 'school', 'meal', 'vouchers', 'in', 'the', 'summer', 'holidays', '(thank', 'you,', ')', '�', 'a', 'centralised', 'contact', 'tracing', 'app', '�', 'centralised', 'contact-tracing', 'model', 'and', 'tracers', '�', 'a-level', 'and', 'gcse', 'results', 'by', 'algorithm', '2/2', 'https://t.co/qwfbazs9jm']	positive
351	1.29573E+18	2020-08-18T14:22:35.000Z		32	{'neg': 0.097, 'neu': 0.903, 'pos': 0.0, 'compound': -0.4215}	-0.4215	Negative	['for', 'some', 'reason', 'kevin', 'rawlinson', 'in', 'thinks', 'that', "ofqual's", 'a-level', 'algorithm', 'is', 'being', 'unjustly', 'criticised.', 'he', 'must', 'be', 'one', 'of', 'the', 'very', 'few', 'who', 'thinks', 'this.', 'https://t.co/9rr9emywmv']	positive
352	1.29573E+18	2020-08-18T14:22:35.000Z		32	{'neg': 0.097, 'neu': 0.903, 'pos': 0.0, 'compound': -0.4215}	-0.4215	Negative	['for', 'some', 'reason', 'kevin', 'rawlinson', 'in', 'thinks', 'that', "ofqual's", 'a-level', 'algorithm', 'is', 'being', 'unjustly', 'criticised.', 'he', 'must', 'be', 'one', 'of', 'the', 'very', 'few', 'who', 'thinks', 'this.', 'https://t.co/9rr9emywmv']	positive
353	1.29573E+18	2020-08-18T14:22:30.000Z		21	{'neg': 0.091, 'neu': 0.909, 'pos': 0.0, 'compound': -0.128}	-0.128	Negative	['how', 'universities', 'could', 'meet', 'the', 'extra', 'demand', 'for', 'places', 'from', 'students', 'after', 'the', 'a-level', 'u-turn', 'https://t.co/cino2drpi4']	anger
354	1.29573E+18	2020-08-18T14:22:30.000Z		21	{'neg': 0.091, 'neu': 0.909, 'pos': 0.0, 'compound': -0.128}	-0.128	Negative	['how', 'universities', 'could', 'meet', 'the', 'extra', 'demand', 'for', 'places', 'from', 'students', 'after', 'the', 'a-level', 'u-turn', 'https://t.co/cino2drpi4']	anger
355	1.29573E+18	2020-08-18T14:21:59.000Z		27	{'neg': 0.0, 'neu': 0.901, 'pos': 0.099, 'compound': 0.3182}	0.3182	Positive	['q:', 'which', 'company', 'is', 'responsible', 'are', 'they', 'being', 'held', 'to', 'account', "'breaking:", 'govt�s', 'watchdog', 'to', 'launch', 'a', 'review', 'into', 'ofqual�s', 'algorithm', 'https://t.co/xlonkumli3']	trust
356	1.29573E+18	2020-08-18T14:21:55.000Z		15	{'neg': 0.0, 'neu': 1.0, 'pos': 0.0, 'compound': 0.0}	0	Neutral	['stats', 'watchdog', 'to', 'launch', 'review', 'into', 'ofqual�s', 'results', 'algorithm', 'https://t.co/q1kefv4cur', 'via']	positive
357	1.29573E+18	2020-08-18T14:19:15.000Z		46	{'neg': 0.0, 'neu': 1.0, 'pos': 0.0, 'compound': 0.0}	0	Neutral	["it's", 'not', 'algorithm:', "it's", 'the', 'people.', 'ideology', 'and', 'class', 'positions', 'determine', 'algorithm.', 'in', 'the', 'hands', 'of', 'a', 'socialist,', 'it', 'could', 'have', 'a', 'different', 'effect.', 'but', 'algorithm', '(technology)', 'is', 'expensive', '(capital)', 'so', 'acess', 'to', 'it', 'by', 'a', 'socialist', 'is', 'very', 'minimal.', 'https://t.co/dpdgaf14wv']	fear
358	1.29573E+18	2020-08-18T14:19:04.000Z		12	{'neg': 0.0, 'neu': 1.0, 'pos': 0.0, 'compound': 0.0}	0	Neutral	['i', 'see', "they've", 'found', 'another', 'use', 'for', 'that', 'a', 'level', 'algorithm']	trust
359	1.29573E+18	2020-08-18T14:16:13.000Z		32	{'neg': 0.046, 'neu': 0.954, 'pos': 0.0, 'compound': -0.1232}	-0.1232	Negative	['the', 'algorithm', 'was', 'correct.', 'teachers', 'predictions', 'reflect', 'their', 'status', 'in', 'the', 'school', 'not', 'the', 'ability', 'of', 'the', 'pupils.', 'pupils', 'faces', 'change', 'but', 'the', 'children', 'remain', 'the', 'same.', 'synical?', 'you', 'become', 'a', 'teacher.']	positive
360	1.29573E+18	2020-08-18T14:15:11.000Z		14	{'neg': 0.0, 'neu': 1.0, 'pos': 0.0, 'compound': 0.0}	0	Neutral	['breaking:', 'stats', 'watchdog', 'to', 'launch', 'review', 'into', "'s", 'results', 'algorithm', 'https://t.co/lavse5jfmv']	positive
361	1.29573E+18	2020-08-18T14:14:18.000Z		19	{'neg': 0.0, 'neu': 1.0, 'pos': 0.0, 'compound': 0.0}	0	Neutral	['if', 'the', 'algorithm', 'was', 'as', 'you', 'describe,', 'never', 'going', 'to', 'produce', 'results', 'that', 'had', 'credibility,', 'what', 'was', 'the', 'point?']	trust
362	1.29573E+18	2020-08-18T14:13:22.000Z		53	{'neg': 0.032, 'neu': 0.899, 'pos': 0.069, 'compound': 0.2313}	0.2313	Positive	['referring', 'to', 'a', 'model', 'as', '"an', 'algorithm"', 'like', 'this', 'only', 'serves', 'to', 'mystify', 'it', '(a', 'reader', 'could', 'be', 'forgiven', 'for', 'thinking', 'ofqual', 'used', '"new', 'tech"', 'mentioned', 'in', 'the', 'same', 'piece:', 'regressions', 'are', 'not', 'new', 'or', 'mysterious)', 'and', 'i', "can't", 'help', 'but', 'feel', 'conflates', 'with', 'separate', 'tech'…	positive
363	1.29572E+18	2020-08-18T14:09:34.000Z		35	{'neg': 0.088, 'neu': 0.781, 'pos': 0.132, 'compound': 0.0885}	0.0885	Positive	['uclan', 'is', 'beginning', 'a', "'second", "clearing'", 'process', 'to', 'ensure', 'pupils', 'from', 'disadvantaged', 'backgrounds', 'do', 'not', 'miss', 'out', 'after', 'the', "government's", 'a', 'levels', 'u-turn', '#algorithm', '#alevelsresults', 'https://t.co/fjtfd7peps', 'https://t.co/f0acdx2dan']	fear
364	1.29572E+18	2020-08-18T14:09:01.000Z		48	{'neg': 0.044, 'neu': 0.906, 'pos': 0.05, 'compound': 0.0721}	0.0721	Positive	['there�s', 'not', 'a', 'bus', 'big', 'enough', 'for', 'the', 'tories', 'to', 'through', 'ofqual', 'under.', 'when', 'developing', 'the', 'algorithm,', 'requirements', 'would', 'have', 'been', 'set', 'by', 'the', 'govt,', 'via', 'civil', 'servants.', 'for', 'example', '�no', 'central', 'assessment', 'data', 'to', 'be', 'used.', 'no', 'mocks', 'or', 'predicted', 'grades.', 'no', 'grade', 'inflatio…	fear
365	1.29572E+18	2020-08-18T14:07:26.000Z		21	{'neg': 0.107, 'neu': 0.893, 'pos': 0.0, 'compound': -0.2023}	-0.2023	Negative	['breaking:', 'the', 'government�s', 'statistics', 'watchdog', 'is', 'to', 'launch', 'a', 'review', 'into', 'ofqual�s', 'controversial', 'results', 'algorithm', 'https://t.co/kknyhmyulw']	positive
366	1.29572E+18	2020-08-18T14:07:21.000Z		51	{'neg': 0.199, 'neu': 0.7, 'pos': 0.101, 'compound': -0.651}	-0.651	Negative	['the', 'recent', 'farce', 'with', 'a-level', 'results', 'has', 'been', 'nothing', 'short', 'of', 'a', 'national', 'scandal.', 'no', 'young', 'person', 'should', 'have', 'their', 'future', 'threatened', 'because', 'of', 'a', 'computer', 'algorithm.', 'the', 'government', 'must', 'do', 'more', 'to', 'safeguard', 'the', 'integrity', 'of', 'all', 'exams.', 'read', 'more', 'here:', 'https://t.co/aclr…	positive
367	1.29572E+18	2020-08-18T14:03:37.000Z		25	{'neg': 0.226, 'neu': 0.719, 'pos': 0.056, 'compound': -0.6428}	-0.6428	Negative	['did', 'he', 'really', 'needs', 'to', 'go?', 'williamson', 'apologises', 'for', 'exam', 'disaster', 'but', 'refuses', 'to', 'say', 'if', "he'll", 'resign', 'https://t.co/70z8dzgvyl', 'sent', 'via']	fear
368	1.29572E+18	2020-08-18T14:02:34.000Z		50	{'neg': 0.033, 'neu': 0.841, 'pos': 0.126, 'compound': 0.7096}	0.7096	Positive	['x', '�pointed', 'out', 'some', 'specific', 'pitfalls', 'that', 'could', 'have', 'been', 'avoided,', 'if', 'a', 'wider', 'range', 'of', 'experts', 'had', 'been', 'involved', 'at', 'an', 'earlier', 'stage�', 'might', 'well', 'be', 'an', 'accurate', 'summation', 'of', 'uk', 'government', 'management', 'of', 'everything...', 'but', 'this', 'here', 'is', 'excellent', 'on', 'the', 'a', 'level', 'algo…	trust
369	1.29572E+18	2020-08-18T14:00:42.000Z		22	{'neg': 0.0, 'neu': 0.777, 'pos': 0.223, 'compound': 0.5574}	0.5574	Positive	['greater', 'short', 'explainer', 'here', 'on', 'what', 'ofqual�s', 'algorithm', 'did', 'and', 'how', 'it', 'penalised', 'certain', 'groups', 'of', 'students.', 'https://t.co/eue4l51kv7']	positive
370	1.29572E+18	2020-08-18T14:00:27.000Z		44	{'neg': 0.0, 'neu': 0.931, 'pos': 0.069, 'compound': 0.4404}	0.4404	Positive	['i', 'am', 'pleased', 'to', 'say', 'that', 'having', 'received', 'numerous', 'referrals', '(including', 'one', 'from', 'me)', 'the', 'office', 'for', 'statistics', 'regulation', 'is', 'conducting', 'a', 'review', 'of', 'the', 'ofqual', 'algorithm', 'used', 'to', 'produce', 'estimated', 'grades', 'in', 'this', 'summer�s', 'a', 'levels', 'and', 'gcses.', 'https://t.co/lcdclsizwa']	positive
371	1.29572E+18	2020-08-18T14:00:27.000Z		44	{'neg': 0.0, 'neu': 0.931, 'pos': 0.069, 'compound': 0.4404}	0.4404	Positive	['i', 'am', 'pleased', 'to', 'say', 'that', 'having', 'received', 'numerous', 'referrals', '(including', 'one', 'from', 'me)', 'the', 'office', 'for', 'statistics', 'regulation', 'is', 'conducting', 'a', 'review', 'of', 'the', 'ofqual', 'algorithm', 'used', 'to', 'produce', 'estimated', 'grades', 'in', 'this', 'summer�s', 'a', 'levels', 'and', 'gcses.', 'https://t.co/lcdclsizwa']	positive
372	1.29572E+18	2020-08-18T14:00:23.000Z		40	{'neg': 0.129, 'neu': 0.71, 'pos': 0.161, 'compound': 0.3595}	0.3595	Positive	['an', 'excellent', 'example', 'of', '#mediapower', 'is', 'the', 'legions', 'of', 'students', 'who', 'furiously', 'and', 'cogently', 'took', 'to', 'the', 'airwaves,', '(and', 'newspaper', 'columns,', 'hashtags,', 'tv', 'screens)', 'to', 'explain', 'the', 'injustices', 'of', 'the', 'a-level', 'algorithm', 'fiasco', '-', 'and', 'won!', '-', 'https://t.co/9n9hnairw8']	trust
373	1.29572E+18	2020-08-18T13:59:34.000Z		9	{'neg': 0.0, 'neu': 1.0, 'pos': 0.0, 'compound': 0.0}	0	Neutral	['algorithm', 'come', 'from', 'same', 'people', 'who', 'did', 'a', 'levels']	No emotion
374	1.29572E+18	2020-08-18T13:56:22.000Z		26	{'neg': 0.143, 'neu': 0.749, 'pos': 0.107, 'compound': -0.0258}	-0.0258	Neutral	['is', 'it', 'possible', 'that', 'ofqual', 'having', 'received', 'the', 'specifications', 'from', 'cummings', 'gove', 'johnson', 'decided', 'to', 'give', 'them', 'the', 'mess', '(algorithm)', 'their', 'micromanaging', 'evidence', 'free', 'obsessions', 'deserves?']	positive
375	1.29572E+18	2020-08-18T13:55:11.000Z		18	{'neg': 0.0, 'neu': 0.655, 'pos': 0.345, 'compound': 0.782}	0.782	Positive	['a', 'super', 'clear', 'video', 'on', 'the', 'main', '3', 'issues', 'with', 'the', 'a-level', 'algorithm', '??', 'https://t.co/aqldr1pdgg']	positive
376	1.29572E+18	2020-08-18T13:55:00.000Z		18	{'neg': 0.097, 'neu': 0.903, 'pos': 0.0, 'compound': -0.128}	-0.128	Negative	['how', 'universities', 'could', 'meet', 'the', 'extra', 'demand', 'for', 'places', 'from', 'students', 'with', 'higher', 'grades', 'https://t.co/m33rcypevk']	anger
377	1.29572E+18	2020-08-18T13:54:00.000Z		35	{'neg': 0.044, 'neu': 0.76, 'pos': 0.196, 'compound': 0.802}	0.802	Positive	['bet', 'his', 'brothers', 'are', 'annoyed', 'they', "didn't", 'study', 'harder', 'for', 'that', 'one.', 'apparently', 'ofqual', 'had', 'said', 'would', 'be', 'the', '3rd', 'son', 'based', 'on', 'the', 'algorithm', 'but', '5th', 'son', 'won', 'it', 'on', 'the', 'original', 'grades.']	positive
378	1.29572E+18	2020-08-18T13:51:18.000Z		39	{'neg': 0.0, 'neu': 1.0, 'pos': 0.0, 'compound': 0.0}	0	Neutral	['some', 'of', 'us', 'raised', 'technical', 'objections', 'to', 'the', 'methodology', 'in', 'april,', 'may', 'and', 'june.', "i've", 'added', 'a', 'comment', 'to', 'my', 'analysis', 'of', 'the', 'algorithm', 'with', 'details', 'of', 'when', 'and', 'how', 'i', 'raised', 'these', 'concerns:', 'https://t.co/dezkryso3u']	No emotion
379	1.29572E+18	2020-08-18T13:49:01.000Z		16	{'neg': 0.298, 'neu': 0.553, 'pos': 0.149, 'compound': -0.3976}	-0.3976	Negative	['really', 'thought', 'provoking', '&amp;', 'interesting', 'article.', 'how', 'ofqual', 'failed', 'the', 'algorithm', 'test�', 'https://t.co/wsr6ci6ni2']	anger
380	1.29572E+18	2020-08-18T13:48:17.000Z		11	{'neg': 0.292, 'neu': 0.708, 'pos': 0.0, 'compound': -0.5106}	-0.5106	Negative	['how', 'ofqual', 'failed', 'the', 'algorithm', 'test', '-', 'unherd', 'https://t.co/ewoeqoy77b']	No emotion
381	1.29572E+18	2020-08-18T13:47:27.000Z		39	{'neg': 0.075, 'neu': 0.769, 'pos': 0.156, 'compound': 0.34}	0.34	Positive	['all', 'students', 'deserve', 'grades', 'which', 'are', 'fair,', 'accurate', '-', 'and', 'timely', 'we', 'need', 'urgent', 'assurances', 'from', 'govt', '&amp;', 'ofqual', 'that', 'their', 'unfair', 'algorithm', 'won�t', 'downgrade', 'results', 'for', 'those', 'studying', 'btecs', 'and', 'other', 'vocational', 'technical', 'qualifications', 'https://t.co/axbytigixs']	positive
382	1.29572E+18	2020-08-18T13:45:43.000Z		36	{'neg': 0.051, 'neu': 0.84, 'pos': 0.109, 'compound': 0.3164}	0.3164	Positive	['can', 'you', 'help', 'any', 'of', 'the', 'students', 'that', 'are', 'stuck', 'with', 'algorithm', 'marks', 'when', 'students', 'of', 'gcses', 'and', 'a', 'levels', 'have', 'all', 'had', 'their', 'marks', 'rectified?', 'we', 'just', 'want', 'the', 'marks', 'we', 'earned!', '#openuniversity', '#openuni', '#oustudents']	No emotion
383	1.29572E+18	2020-08-18T13:45:30.000Z		12	{'neg': 0.248, 'neu': 0.752, 'pos': 0.0, 'compound': -0.5106}	-0.5106	Negative	['the', 'a', 'level', 'algorithm', 'fiasco', 'has', 'made', 'it', 'into', 'techmeme�s', 'podcast.']	trust
384	1.29572E+18	2020-08-18T13:44:25.000Z		20	{'neg': 0.0, 'neu': 0.899, 'pos': 0.101, 'compound': 0.2023}	0.2023	Positive	['�algorithms,', 'and', 'what', 'we', 'let', 'them', 'decide,', 'are', 'too', 'important', 'to', 'be', 'left', 'to', 'statisticians.�', 'by', 'https://t.co/gr5qoreepu']	trust
385	1.29572E+18	2020-08-18T13:41:48.000Z		38	{'neg': 0.183, 'neu': 0.817, 'pos': 0.0, 'compound': -0.765}	-0.765	Negative	['problem:', 'are', 'only', 'mentioning', 'cags', 're', 'internal', '(coursework)', 'grades.', 'bigger', 'problem', '(particularly', 'for', 'year', '12', 'students)', 'they', 'calculated', 'the', 'exam', 'units', 'themselves', 'using', 'a', '�normalised�', 'algorithm', 'with', 'no', 'input', '(other', 'than', 'course', 'level', 'ranking)', 'from', 'teachers.', '1/2']	fear
386	1.29572E+18	2020-08-18T13:38:07.000Z		50	{'neg': 0.056, 'neu': 0.803, 'pos': 0.141, 'compound': 0.5994}	0.5994	Positive	['also', 'true,', 'if', 'the', 'mud', 'sticks.', 'blaming', 'ofqual', 'will', 'work', 'for', 'now,', 'until', 'the', 'loudest', 'voices', 'start', 'asking,', 'in', 'earnest,', 'who', 'created', 'the', 'rules', 'for', 'the', 'algorithm.', 'computer', 'programmes', 'generally', 'only', 'do', 'what', 'you', 'tell', 'them', 'to', 'and', 'there', 'are', 'a', 'lot', 'of', 'new', 'voters', 'coming', 'on…	positive
387	1.29572E+18	2020-08-18T13:37:53.000Z		24	{'neg': 0.142, 'neu': 0.858, 'pos': 0.0, 'compound': -0.5106}	-0.5106	Negative	['where', 'the', '#alevelalgorithm', 'failed', 'the', 'test.', 'can', 'i', 'be', 'the', 'first', 'to', 'nominate', 'as', 'the', 'next', 'minister', 'for', 'education?', 'https://t.co/olfsfyxwkq', '#alevelresults2020']	No emotion
388	1.29572E+18	2020-08-18T13:36:23.000Z		45	{'neg': 0.066, 'neu': 0.739, 'pos': 0.195, 'compound': 0.8156}	0.8156	Positive	['jim', 'and', 'the', 'staff', 'team', 'have', 'been', 'amazing.', 'an', 'absolutely', 'enormous', 'effort', 'went', 'into', 'calculating', 'the', 'cags', 'which', 'were', 'downgraded', 'by', "ofqual's", 'dodgy', 'algorithm.', 'thankfully', 'the', 'results', 'now', 'more', 'accurately', 'reflect', 'the', 'true', 'attainment', 'of', 'our', 'hard', 'working', 'student', 'body', '??', 'https://t.co/…	positive
389	1.29572E+18	2020-08-18T13:35:04.000Z		27	{'neg': 0.073, 'neu': 0.927, 'pos': 0.0, 'compound': -0.2617}	-0.2617	Negative	['has', 'anybody', 'seend', 'any', 'detailed', 'info', 'about', 'the', 'ofqual', '"algorithm".', 'i', 'could', 'be', 'wrong,', 'but', 'my', 'guess', 'is', 'it', 'will', 'barely', 'qualify', 'as', 'an', 'algorithm', 'at', 'all.']	surprise
390	1.29572E+18	2020-08-18T13:33:34.000Z		34	{'neg': 0.135, 'neu': 0.865, 'pos': 0.0, 'compound': -0.5719}	-0.5719	Negative	['fighting', 'stigma', ':', 'island', "students'", 'marks', 'will', 'not', 'be', 'downgraded:', "ofqual's", 'grading', 'system', 'relied', 'on', 'an', 'algorithm', 'which', 'used', "schools'", '...', 'pressure', 'had', 'been', 'mounting', 'on', 'uk', 'education', 'secretary', 'gavin', 'williamson,�...', 'https://t.co/qgdjvgnxwh']	negative
391	1.29572E+18	2020-08-18T13:32:37.000Z		22	{'neg': 0.184, 'neu': 0.816, 'pos': 0.0, 'compound': -0.5574}	-0.5574	Negative	['the', 'grades', 'i', 'gave', 'were', 'right', 'and', "you're", 'all', 'thick', 'as', 'shit,', 'by', 'the', 'a-level', 'algorithm', 'https://t.co/hyvjcckpjy']	anger
392	1.29572E+18	2020-08-18T13:32:37.000Z		22	{'neg': 0.184, 'neu': 0.816, 'pos': 0.0, 'compound': -0.5574}	-0.5574	Negative	['the', 'grades', 'i', 'gave', 'were', 'right', 'and', "you're", 'all', 'thick', 'as', 'shit,', 'by', 'the', 'a-level', 'algorithm', 'https://t.co/hyvjcckpjy']	anger
393	1.29572E+18	2020-08-18T13:31:58.000Z		16	{'neg': 0.225, 'neu': 0.775, 'pos': 0.0, 'compound': -0.4939}	-0.4939	Negative	["'punishment", 'by', "statistics':", 'the', 'father', 'who', 'foresaw', 'a-level', 'algorithm', 'flaws', 'education', 'https://t.co/4k2wopfo67']	trust
394	1.29572E+18	2020-08-18T13:31:58.000Z		16	{'neg': 0.225, 'neu': 0.775, 'pos': 0.0, 'compound': -0.4939}	-0.4939	Negative	["'punishment", 'by', "statistics':", 'the', 'father', 'who', 'foresaw', 'a-level', 'algorithm', 'flaws', 'education', 'https://t.co/4k2wopfo67']	trust
395	1.29571E+18	2020-08-18T13:30:32.000Z		16	{'neg': 0.153, 'neu': 0.847, 'pos': 0.0, 'compound': -0.2023}	-0.2023	Negative	["uk's", 'controversial', 'a-level', 'algorithm', 'and', "gdpr's", 'article', '22', '(via', ')', 'https://t.co/tv9vcry1as']	anger
396	1.29571E+18	2020-08-18T13:30:32.000Z		16	{'neg': 0.153, 'neu': 0.847, 'pos': 0.0, 'compound': -0.2023}	-0.2023	Negative	["uk's", 'controversial', 'a-level', 'algorithm', 'and', "gdpr's", 'article', '22', '(via', ')', 'https://t.co/tv9vcry1as']	anger
397	1.29571E+18	2020-08-18T13:30:12.000Z		11	{'neg': 0.0, 'neu': 1.0, 'pos': 0.0, 'compound': 0.0}	0	Neutral	['i', 'think', 'they', 'used', 'the', 'same', 'algorithm', 'that', 'graded', 'a', 'levels']	No emotion
398	1.29571E+18	2020-08-18T13:30:08.000Z		44	{'neg': 0.175, 'neu': 0.763, 'pos': 0.062, 'compound': -0.6151}	-0.6151	Negative	['the', 'one', 'thing', 'most', 'people', 'agree', 'on', 'is', 'that', 'something', 'went', 'drastically', 'wrong', 'with', 'the', 'a-level', '#algorithm.', 'what', 'can', 'we', 'learn', 'from', 'in', 'the', 'fs', 'industry', 'to', 'avoid', 'repeating', 'similar', 'mistakes?', 'latest', 'article', 'by', '.', 'https://t.co/wxoxruqecf', '#alevelsresults', 'https://t.co/bf16t45dxl']	positive
399	1.29571E+18	2020-08-18T13:30:08.000Z		44	{'neg': 0.175, 'neu': 0.763, 'pos': 0.062, 'compound': -0.6151}	-0.6151	Negative	['the', 'one', 'thing', 'most', 'people', 'agree', 'on', 'is', 'that', 'something', 'went', 'drastically', 'wrong', 'with', 'the', 'a-level', '#algorithm.', 'what', 'can', 'we', 'learn', 'from', 'in', 'the', 'fs', 'industry', 'to', 'avoid', 'repeating', 'similar', 'mistakes?', 'latest', 'article', 'by', '.', 'https://t.co/wxoxruqecf', '#alevelsresults', 'https://t.co/bf16t45dxl']	positive
400	1.29571E+18	2020-08-18T13:27:44.000Z		51	{'neg': 0.041, 'neu': 0.844, 'pos': 0.115, 'compound': 0.5913}	0.5913	Positive	['and', "'journalists'", 'failing', 'to', 'nail', 'them,', 'with', 'questions', 'like', '"but', "didn't", 'you', 'approve', 'the', 'algorithm?', "wasn't", 'it', 'you', 'who', 'told', 'ofqual', 'they', 'could', 'not', 'use', 'teacher', 'grades?', 'who', 'approved', 'that', 'the', 'algorithm', 'should', 'always', 'issue', 'a', 'u', 'in', 'a', 'class', 'with', '&gt;0.5', 'historically,', 'but', 'nev…	trust
401	1.29571E+18	2020-08-18T13:22:21.000Z		50	{'neg': 0.091, 'neu': 0.909, 'pos': 0.0, 'compound': -0.4939}	-0.4939	Negative	['there�s', 'a', 'protest', 'happening', 'in', 'leeds', 'over', 'the', 'government�s', 'handling', 'of', 'a-level', 'results.', 'despite', 'the', 'u', 'turn', 'and', 'teachers', 'predictions', 'now', 'being', 'allowed,', 'students', 'speaking', 'over', 'the', 'microphone', 'say', 'the', 'algorithm', 'used', 'still', 'means', 'they', 'have', 'missed', 'out', 'on', 'uni', 'this', 'year.', '#heartne…	No emotion
402	1.29571E+18	2020-08-18T13:20:02.000Z		26	{'neg': 0.081, 'neu': 0.919, 'pos': 0.0, 'compound': -0.128}	-0.128	Negative	['a-levels', 'u-turn:', 'how', 'universities', 'could', 'meet', 'the', 'extra', 'demand', 'for', 'places', 'from', 'students', 'with', 'higher', 'grades', 'https://t.co/jugf1zkilx', 'https://t.co/gyunj7lyoj']	anger
403	1.29571E+18	2020-08-18T13:20:02.000Z		26	{'neg': 0.081, 'neu': 0.919, 'pos': 0.0, 'compound': -0.128}	-0.128	Negative	['a-levels', 'u-turn:', 'how', 'universities', 'could', 'meet', 'the', 'extra', 'demand', 'for', 'places', 'from', 'students', 'with', 'higher', 'grades', 'https://t.co/jugf1zkilx', 'https://t.co/gyunj7lyoj']	anger
404	1.29571E+18	2020-08-18T13:17:40.000Z		49	{'neg': 0.116, 'neu': 0.758, 'pos': 0.126, 'compound': -0.3483}	-0.3483	Negative	['think', 'reporting', 'of', 'results', 'was/is', 'too', 'focused', 'on', 'ofqual', 'downgrading', 'of', 'teacher', 'grades.', 'i', 'fear', 'there', 'may', 'be', 'a', 'good', 'few', 'pupils', 'who', 'got', 'better', 'grade', 'from', 'algorithm', 'than', 'teachers.', 'they', 'will', 'be', 'the', 'minority', 'but', "shouldn't", 'be', 'overlooked.', 'case', 'of', 'crying', 'foul', 'without', 'thinki…	negative
405	1.29571E+18	2020-08-18T13:17:14.000Z		34	{'neg': 0.141, 'neu': 0.734, 'pos': 0.125, 'compound': -0.1531}	-0.1531	Negative	['if', 'gavin', 'williamson', '&amp;', 'nick', 'gibb', 'both', 'briefed,', 'and', 'both', 'signed', 'off', 'on', 'the', 'ofqual', 'algorithm,', 'who', 'is', 'responsible', 'for', 'the', 'original', 'mess', 'and', 'the', 'one', 'now', 'dumped', 'on', 'universities...?', 'https://t.co/csdiuxu49d']	trust
406	1.29571E+18	2020-08-18T13:17:00.000Z		13	{'neg': 0.279, 'neu': 0.721, 'pos': 0.0, 'compound': -0.4767}	-0.4767	Negative	['what', 'went', 'wrong', 'with', 'the', 'a-level', 'algorithm?', 'https://t.co/jjdzwbee7a', 'via']	negative
407	1.29571E+18	2020-08-18T13:15:34.000Z		29	{'neg': 0.0, 'neu': 0.885, 'pos': 0.115, 'compound': 0.5228}	0.5228	Positive	['so', 'just', 'run', 'me', 'through', 'how', 'the', 'algorithm', 'works', 'and', 'who', 'defined', 'it', 'ps', 'you', 'may', 'find', 'this', 'useful', '...', 'suggest', 'you', 'read', 'it', 'before', 'replying', 'https://t.co/ddndoyoyo5']	trust
408	1.29571E+18	2020-08-18T13:14:47.000Z		47	{'neg': 0.035, 'neu': 0.965, 'pos': 0.0, 'compound': -0.128}	-0.128	Negative	['2019:', '79%', 'a-level', 'predictions', 'were', 'above', 'actual', 'grade.', '2020:', 'algorithm', 'lowered', '40%', 'of', 'grades', '-', "that's", 'still', 'net', '39%', '(not', 'allowing', 'for', '2020', 'predictions', 'putting', 'a-level', 'grades', 'up', '13%).', 'if', 'over-predicting', 'grades', "wasn't", 'endemic', 'in', 'education,', 'the', 'algorithm', "wouldn't", 'have', 'been', 'nee…	fear
409	1.29571E+18	2020-08-18T13:14:17.000Z		26	{'neg': 0.124, 'neu': 0.78, 'pos': 0.096, 'compound': 0.0516}	0.0516	Positive	['3university', 'entrance', 'reserved', 'for', "'social", "elite'", 'via', 'public', 'schools.', 'candidates', 'from', 'less-performing', 'state', 'schools', 'awarded', 'lower', 'grades', 'thru', 'algorithm.', '4creation', 'of', 'oligarchy', 'by', 'stealth.', 'qed']	positive
410	1.29571E+18	2020-08-18T13:13:49.000Z		23	{'neg': 0.094, 'neu': 0.67, 'pos': 0.236, 'compound': 0.5661}	0.5661	Positive	['?', '?', '?', '?', '?', '?', 'uk', 'ib', 'students', 'are', 'still', 'suffering', 'with', 'the', 'ofqual', 'approved', 'algorithm', 'model.', 'please', 'extend', 'predicted', 'grades', 'to', 'ib', 'students', 'https://t.co/wnl8rugrjl']	positive
411	1.29571E+18	2020-08-18T13:13:35.000Z		11	{'neg': 0.231, 'neu': 0.769, 'pos': 0.0, 'compound': -0.2732}	-0.2732	Negative	['williamson', 'was', 'warned', 'about', 'using', 'the', 'algorithm', 'https://t.co/se4jcjzh80']	fear
412	1.29571E+18	2020-08-18T13:13:09.000Z		41	{'neg': 0.094, 'neu': 0.906, 'pos': 0.0, 'compound': -0.6199}	-0.6199	Negative	['but', 'he', 'did', 'deflect', 'the', 'blame', '-', 'on', 'to', 'and', 'then', 'said', 'he', 'didn�t', 'know', 'about', 'the', 'algorithm', 'issues', 'till', 'the', 'weekend', '-', 'despite', 'the', 'education', 'commitee', 'flagging', 'it', 'up', '10th', 'july.', 'but', 'yeh', '�i', 'am', 'very', 'sorry�', '???????', 'https://t.co/94g6tw1ltv']	negative
413	1.29571E+18	2020-08-18T13:12:54.000Z		12	{'neg': 0.0, 'neu': 1.0, 'pos': 0.0, 'compound': 0.0}	0	Neutral	['is', 'that', 'the', 'same', 'algorithm', 'that', 'worked', 'out', 'the', 'a-level', 'results?']	No emotion
414	1.29571E+18	2020-08-18T13:10:49.000Z		46	{'neg': 0.268, 'neu': 0.681, 'pos': 0.051, 'compound': -0.8807}	-0.8807	Negative	['german', 'schools', 'back-here', 'is', 'a', 'list', 'of', 'words,', 'none', 'of', 'which', 'appeared', 'in', 'the', 'german', 'reports:', 'fiasco,', 'farce,', 'shambles,', 'split,', 'protests,', 'pressure,', 'anger,', 'algorithm.', 'gavin', 'williamson:', 'from', '#exams', 'to', '#coronavirus', "it's", 'clear', 'our', 'government', 'is', 'not', 'up', 'to', 'the', 'task.', 'https://t.co/yvv6fglw…	negative
415	1.29571E+18	2020-08-18T13:10:31.000Z		35	{'neg': 0.0, 'neu': 0.798, 'pos': 0.202, 'compound': 0.8534}	0.8534	Positive	['we', 'love', 'lando', '-', 'but', 'after', 'his', 'first', 'season,', 'aws', 'is', 'putting', 'him', 'above', '4x', 'wdc,', '51x', 'winner', 'alain', 'prost?', 'what', 'are', 'they', "smokin'?", 'have', 'you', 'applied', 'the', 'same', 'algorithm', 'as', 'the', 'uk', 'a-level', 'results?']	positive
416	1.29571E+18	2020-08-18T13:09:54.000Z		34	{'neg': 0.0, 'neu': 1.0, 'pos': 0.0, 'compound': 0.0}	0	Neutral	['a-level', 'and', 'gcse', 'students', 'in', 'england', 'will', 'be', 'given', 'grades', 'estimated', 'by', 'their', 'teachers,', 'rather', 'than', 'by', 'an', 'algorithm,', 'after', 'a', 'government', 'u-turn', '&gt;&gt;', '#gcseresults', '#alevelresults', '#resultsday', 'https://t.co/ewcfdt51uk']	fear
417	1.29571E+18	2020-08-18T13:09:22.000Z		42	{'neg': 0.073, 'neu': 0.827, 'pos': 0.1, 'compound': 0.2824}	0.2824	Positive	['excellent', 'explainer', 'from', '?', '�what', 'went', 'wrong', 'with', 'the', 'a-level', 'algorithm?�.', 'if', 'chris', 'can', 'work', 'this', 'out', 'in', 'a', 'few', 'days', 'why', 'could', 'no-one', 'in', 'gov�t', 'or', 'ofqual', 'see', 'it', 'months', 'ago', 'and', 'take', 'corrective', 'action?', 'https://t.co/7ww0nbvkut']	positive
418	1.29571E+18	2020-08-18T13:09:22.000Z		42	{'neg': 0.073, 'neu': 0.827, 'pos': 0.1, 'compound': 0.2824}	0.2824	Positive	['excellent', 'explainer', 'from', '?', '�what', 'went', 'wrong', 'with', 'the', 'a-level', 'algorithm?�.', 'if', 'chris', 'can', 'work', 'this', 'out', 'in', 'a', 'few', 'days', 'why', 'could', 'no-one', 'in', 'gov�t', 'or', 'ofqual', 'see', 'it', 'months', 'ago', 'and', 'take', 'corrective', 'action?', 'https://t.co/7ww0nbvkut']	positive
419	1.29571E+18	2020-08-18T13:09:20.000Z		49	{'neg': 0.074, 'neu': 0.926, 'pos': 0.0, 'compound': -0.5719}	-0.5719	Negative	['i', 'think', 'it�s', 'because', 'more', 'people', 'got', 'the', 'btec', 'grade', 'they', 'deserved', 'than', 'a', 'levels,', 'so', 'less', 'appealed', 'meaning', 'they', 'may', 'think', 'the', 'btec', 'grades', 'are', 'accurate', 'enough', 'to', 'not', 'have', 'to', 'adjust', 'the', 'algorithm.', 'it', 'might', 'bite', 'them', 'on', 'the', 'arse', 'but', 'if', 'it', 'ain�t', 'broke']	positive
420	1.29571E+18	2020-08-18T13:08:58.000Z		11	{'neg': 0.247, 'neu': 0.753, 'pos': 0.0, 'compound': -0.3182}	-0.3182	Negative	['algorithm', 'has', 'been', 'leaked....', '#gavinwilliamsonresign', '#resignwilliamson', '#ofqual', 'https://t.co/zfd6mnyxrq']	No emotion
421	1.29571E+18	2020-08-18T13:07:03.000Z		18	{'neg': 0.0, 'neu': 1.0, 'pos': 0.0, 'compound': 0.0}	0	Neutral	['university', 'of', "sheffield's", 'response', 'to', 'government�s', 'reversal', 'on', 'a', 'level', 'algorithm', 'use', 'https://t.co/z5r4hk9tk1']	positive
422	1.29571E+18	2020-08-18T13:05:29.000Z		22	{'neg': 0.166, 'neu': 0.834, 'pos': 0.0, 'compound': -0.5256}	-0.5256	Negative	["it's", 'a', 'really', 'terrible', 'algorithm', 'and', 'the', 'royal', 'statistical', 'society', 'is', 'in', "'i", 'told', 'you', "so'", 'mode.', 'https://t.co/69q5nbz0oo']	fear
423	1.29571E+18	2020-08-18T13:05:23.000Z		38	{'neg': 0.074, 'neu': 0.816, 'pos': 0.111, 'compound': 0.34}	0.34	Positive	['senior', 'figures', 'at', 'some', 'of', "england's", 'biggest', 'universities', 'have', 'criticised', 'the', '�grave', 'injustices�', 'of', 'the', 'a-level', 'results', 'algorithm,', 'and', 'claimed', 'gavin', 'williamson', '�knew', 'perfectly', 'well�', 'what', 'it', 'would', 'do', 'to', 'students�', 'grades', 'https://t.co/vtrmxzggxo']	No emotion
424	1.29571E+18	2020-08-18T13:04:49.000Z		24	{'neg': 0.111, 'neu': 0.889, 'pos': 0.0, 'compound': -0.25}	-0.25	Negative	['�fuck', 'the', 'algorithm�:', 'how', 'a-level', 'students', 'have', 'shown', 'future', 'of', 'protest', 'novara', 'media', 'https://t.co/rvhhbpxgce,', 'see', 'more', 'https://t.co/gyf6kbccdw']	No emotion
425	1.29571E+18	2020-08-18T13:04:35.000Z		10	{'neg': 0.355, 'neu': 0.645, 'pos': 0.0, 'compound': -0.5106}	-0.5106	Negative	['how', 'ofqual', 'failed', 'the', 'algorithm', 'test�', 'https://t.co/m0thl9wxjw']	No emotion
426	1.29571E+18	2020-08-18T13:04:16.000Z		21	{'neg': 0.157, 'neu': 0.714, 'pos': 0.129, 'compound': -0.1531}	-0.1531	Negative	['for', 'those', 'interested,', 'i', 'also', 'did', 'a', 'write', 'up', 'of', 'the', 'recent', 'a-level', 'grading', 'algorithm', 'fiasco:', 'https://t.co/eomx9jy1h7']	positive
427	1.29571E+18	2020-08-18T13:04:16.000Z		21	{'neg': 0.157, 'neu': 0.714, 'pos': 0.129, 'compound': -0.1531}	-0.1531	Negative	['for', 'those', 'interested,', 'i', 'also', 'did', 'a', 'write', 'up', 'of', 'the', 'recent', 'a-level', 'grading', 'algorithm', 'fiasco:', 'https://t.co/eomx9jy1h7']	positive
428	1.29571E+18	2020-08-18T13:02:27.000Z		12	{'neg': 0.0, 'neu': 0.815, 'pos': 0.185, 'compound': 0.3612}	0.3612	Positive	['looks', 'like', 'aws', 'used', 'the', 'a', 'level', 'algorithm', 'for', 'this', 'f1', 'list']	trust
429	1.29571E+18	2020-08-18T13:01:00.000Z		40	{'neg': 0.101, 'neu': 0.842, 'pos': 0.057, 'compound': -0.4215}	-0.4215	Negative	['after', 'the', 'disaster', 'of', 'the', '#alevelresults', 'last', 'week', 'and', 'the', 'government', 'u-turn', 'to', 'revert', 'to', 'the', 'original', 'teacher', 'estimates,', '#algorithms', 'have', 'become', 'the', 'new', 'target', 'for', 'armchair', 'experts.', 'technical', 'architect', 'richard', 'phillips', 'unpacks', 'the', 'issue.', 'https://t.co/xesd3cq1ox']	fear
430	1.29571E+18	2020-08-18T13:00:07.000Z		29	{'neg': 0.274, 'neu': 0.54, 'pos': 0.186, 'compound': -0.6449}	-0.6449	Negative	['how', 'ofqual', 'failed', 'the', 'algorithm', 'test�', 'https://t.co/hzju2qr246', 'a', 'good', 'account', 'of', 'algorithms', 'and', 'how', 'they', 'can', 'fail', 'despite', 'the', 'best', 'of', 'intentions.', 'well', 'worth', 'a', 'read.']	trust
431	1.29571E+18	2020-08-18T13:00:06.000Z		35	{'neg': 0.224, 'neu': 0.735, 'pos': 0.041, 'compound': -0.8271}	-0.8271	Negative	['agree', 'he', 'is', 'not', 'up', 'to', 'the', 'job,', 'but', 'can', 'anyone', 'tell', 'me', 'who', 'is', 'head', 'of', 'ofqual?', 'i', 'think', 'they', 'deserve', 'to', 'be', 'questioned', 'as', 'wel', 'they', 'were', 'equally', 'incompetent', 'using', 'a', 'useless', 'algorithm.']	positive
432	1.29571E+18	2020-08-18T12:59:58.000Z		51	{'neg': 0.145, 'neu': 0.855, 'pos': 0.0, 'compound': -0.8456}	-0.8456	Negative	['i', 'think', 'we', 'deserve', 'to', 'know', 'with', 'regard', 'to', 'the', 'a-level', 'marks', 'fiasco...', 'a)', 'who', 'specified', 'what', 'the', 'algorithm', 'was', 'meant', 'to', 'do?', 'b)', 'was', 'it', 'tested', 'before', 'being', 'used?', 'c)', 'how', 'much', 'has', 'this', 'fiasco', 'cost', 'the', 'taxpayer?', 'd)', 'and', 'how', 'much', 'is', 'this', 'going', 'to', 'cost', 'the', 'un…	negative
433	1.29571E+18	2020-08-18T12:59:23.000Z		25	{'neg': 0.0, 'neu': 1.0, 'pos': 0.0, 'compound': 0.0}	0	Neutral	['trying', 'to', 'make', 'sense', 'of', 'the', 'british', 'a-levels', 'algorithm', 'debacle', 'with', 'my', 'gf', 'earlier:', '"so', "it's", 'just', 'the', 'sorting', 'hat', 'from', 'harry', 'potter?"']	negative
434	1.29571E+18	2020-08-18T12:58:16.000Z		43	{'neg': 0.236, 'neu': 0.764, 'pos': 0.0, 'compound': -0.8689}	-0.8689	Negative	['simple', 'fact', 're', 'parliamentary', 'education', 'select', 'committee', 'warned', 'him', 'in', 'june', 'his', 'algorithm', 'was', 'bad,', 'that', 'it', 'would', 'cause', 'a', '40%', 'drop', 'in', 'deprived', 'area', 'a-levels,', 'he', 'did', 'nothing', 'about', 'it', 'he', 'knew', 'for', '2', 'months', '#alevelsresults', '#sackwilliamson', 'https://t.co/3du5ieqizc']	fear
435	1.29571E+18	2020-08-18T12:56:43.000Z		50	{'neg': 0.092, 'neu': 0.908, 'pos': 0.0, 'compound': -0.5916}	-0.5916	Negative	['no', 'but', 'i', 'believe', 'that', 'ofqual', 'were', 'offered', 'a', 'sum', 'of', 'money', 'to', 'keep', 'quiet', 'when', 'they', 'flagged', 'up', 'with', 'the', 'government', 'that', 'the', 'algorithm', 'was', 'faulty.', 'i', 'hasten', 'to', 'add', 'that', 'this', 'was', 'what', 'i', 'was', 'told', 'so', 'i', 'do', 'not', 'have', 'proof', 'and', 'it', 'may', 'not', 'be', 'so!']	trust
436	1.29571E+18	2020-08-18T12:56:17.000Z		22	{'neg': 0.184, 'neu': 0.816, 'pos': 0.0, 'compound': -0.5574}	-0.5574	Negative	['the', 'grades', 'i', 'gave', 'were', 'right', 'and', "you're", 'all', 'thick', 'as', 'shit,', 'by', 'the', 'a-level', 'algorithm', 'https://t.co/ux2bjpmy4q']	anger
437	1.29571E+18	2020-08-18T12:56:17.000Z		22	{'neg': 0.184, 'neu': 0.816, 'pos': 0.0, 'compound': -0.5574}	-0.5574	Negative	['the', 'grades', 'i', 'gave', 'were', 'right', 'and', "you're", 'all', 'thick', 'as', 'shit,', 'by', 'the', 'a-level', 'algorithm', 'https://t.co/ux2bjpmy4q']	anger
438	1.29571E+18	2020-08-18T12:54:00.000Z		33	{'neg': 0.0, 'neu': 0.861, 'pos': 0.139, 'compound': 0.6124}	0.6124	Positive	['i', 'agree', 'with', 'the', 'latter,', 'but', 'as', 'with', 'the', 'algorithm', 'debacle', 'on', 'a', 'levels', '-', 'the', 'government', 'sets', 'the', 'brief', 'and', 'ultimately', 'makes', 'the', 'decision', 'however', 'much', "they'd", 'like', 'to', 'pass', 'on', 'responsibility.']	fear
439	1.29571E+18	2020-08-18T12:53:40.000Z		18	{'neg': 0.0, 'neu': 0.616, 'pos': 0.384, 'compound': 0.8534}	0.8534	Positive	['did', 'this', 'algorithm', 'decide', 'the', 'uk', 'a-levels', 'as', 'well?', 'what', 'a', 'great', 'way', 'to', 'promote', 'a', 'sponsor', '??']	trust
440	1.29571E+18	2020-08-18T12:53:20.000Z		44	{'neg': 0.171, 'neu': 0.769, 'pos': 0.059, 'compound': -0.6249}	-0.6249	Negative	['btec', 'students', 'were', 'left', 'out', 'and', 'left', 'in', 'the', 'dark', 'after', "yesterday's", 'announcement.', 'the', 'government', 'must', 'end', 'the', 'uncertainty', 'faced', 'by', 'btec', 'students', 'by', 'dropping', 'the', 'biased', 'algorithm', 'that', 'failed', 'so', 'many', 'a-level', 'students', '&amp;', 'clearly', 'communicating', 'this.', 'https://t.co/kdwlcwt9nm']	negative
441	1.29571E+18	2020-08-18T12:52:56.000Z		21	{'neg': 0.33, 'neu': 0.67, 'pos': 0.0, 'compound': -0.8353}	-0.8353	Negative	['so', 'and', 'have', 'known', 'about', '#alevel', '#algorithm', 'fiasco', 'since', 'june!', 'shows', 'complete', 'lack', 'of', 'regard', 'for', 'disadvantaged', 'students.', 'change', 'is', 'required!']	negative
442	1.29571E+18	2020-08-18T12:52:08.000Z		37	{'neg': 0.165, 'neu': 0.734, 'pos': 0.1, 'compound': -0.5661}	-0.5661	Negative	['the', 'algorithm', 'fiasco', 'raises', 'issues', 'of', 'a', 'fake', 'meritocracy', 'and', 'suggests', 'university', 'selection', 'based', 'on', 'a', 'levels', 'entrenches', 'privilege', 'indeed,', 'why', 'do', 'universities', 'have', 'different', 'a', 'level', 'grade', 'requirements?', 'thought-provoking', 'article', 'by', '?', 'https://t.co/gmafsgbelm']	positive
443	1.2957E+18	2020-08-18T12:51:12.000Z		46	{'neg': 0.0, 'neu': 0.866, 'pos': 0.134, 'compound': 0.7579}	0.7579	Positive	['gavin', 'only', 'realised', 'over', 'the', 'weekend', 'the', 'impact', 'of', 'the', 'algorithm.', 'there', 'are', '34', 'weekends', 'before', 'the', '2021', 'exams.', 'let�s', 'hope', 'somebody', 'from', 'ofqual/dfe', 'has', 'some', 'form', 'of', 'enlightenment', 'over', 'the', 'issue', 'of', 'curriculum', 'delivery', 'during', 'songs', 'of', 'praise', 'or', 'the', 'antiques', 'roadshow.', '#ex…	positive
444	1.2957E+18	2020-08-18T12:49:51.000Z		22	{'neg': 0.0, 'neu': 0.845, 'pos': 0.155, 'compound': 0.5399}	0.5399	Positive	['reckon', 'this', 'algorithm', 'is', 'about', 'as', 'useful', 'as', 'the', 'one', 'that', 'sorted', 'the', "'a'", 'levels!!', 'alain', 'prost', '20th', '...', 'https://t.co/r1vfgjh0x8']	No emotion
445	1.2957E+18	2020-08-18T12:49:12.000Z		13	{'neg': 0.0, 'neu': 1.0, 'pos': 0.0, 'compound': 0.0}	0	Neutral	['was', 'this', 'the', 'same', 'algorithm', 'used', 'for', 'a', 'levels', '?', 'https://t.co/cj33kvqfjn']	No emotion
446	1.2957E+18	2020-08-18T12:46:59.000Z		16	{'neg': 0.214, 'neu': 0.786, 'pos': 0.0, 'compound': -0.4588}	-0.4588	Negative	['algorithm', 'used', 'by', 'a-level', 'and', 'gcse', 'exam', 'regulator', 'to', 'be', 'abandoned', 'https://t.co/0agwtsdd51']	fear
447	1.2957E+18	2020-08-18T12:46:36.000Z		10	{'neg': 0.355, 'neu': 0.645, 'pos': 0.0, 'compound': -0.5106}	-0.5106	Negative	['how', 'ofqual', 'failed', 'the', 'algorithm', 'test�', 'https://t.co/fmjpwgknta']	No emotion
448	1.2957E+18	2020-08-18T12:46:31.000Z		43	{'neg': 0.143, 'neu': 0.857, 'pos': 0.0, 'compound': -0.7476}	-0.7476	Negative	['how', 'ofqual', 'failed', 'the', 'algorithm', 'test�', 'https://t.co/cozvlbg7wx', 'on', 'my', 'brief', 'reading', 'about', 'this', 'algorithm,', '3', 'things', 'stand', 'out.', 'did', 'ofqual', 'ask', 'should', 'we', 'do', 'this?', 'they', 'appear', 'to', 'be', 'testing', 'on', 'the', 'training', 'data.', 'did', 'anyone', 'do', 'any', 'error', 'analysis?']	positive
449	1.2957E+18	2020-08-18T12:46:29.000Z		46	{'neg': 0.072, 'neu': 0.81, 'pos': 0.118, 'compound': 0.25}	0.25	Positive	['yesterday', 'saw', 'the', 'government', 'make', 'a', 'u-turn', 'on', 'the', 'latest', 'a', 'levels', 'results', 'after', 'the', 'algorithm', 'used', 'to', 'determined', 'the', 'scores', 'was', 'found', 'to', 'be', 'fundamentally', 'flawed.', 'we', 'secured', 'interviews', 'with', 'dr', 'tom', 'fincham,', 'machine', 'learning', 'expert�https://t.co/k4ajsn2o4n', 'https://t.co/sehbuwjm87']	positive
450	1.2957E+18	2020-08-18T12:43:54.000Z		33	{'neg': 0.0, 'neu': 0.941, 'pos': 0.059, 'compound': 0.25}	0.25	Positive	['is', 'it', 'a', 'fact', 'that', 'roger', 'taylor', 'the', 'chairman', 'of', 'ofqual', 'is', 'also', 'a', 'director', 'of', 'the', 'company', 'that', 'created', 'the', 'algorithm.', 'how', 'can', 'that', 'be', 'correct', 'by', 'any', 'stretch', 'of', 'the', 'imagination?']	trust
451	1.2957E+18	2020-08-18T12:43:26.000Z		42	{'neg': 0.102, 'neu': 0.857, 'pos': 0.041, 'compound': -0.4215}	-0.4215	Negative	['gavin', 'williamson', 'blaming', 'ofqual', 'for', 'a', 'level', 'results', 'disaster.', 'yes', 'calculations', 'used', 'would', 'be', 'complicated', 'but', 'as', 'education', 'sec�y', 'it', 'was', 'his', 'responsibility', 'to', 'discuss', 'them', 'with', 'ofqual', '+', 'understand', 'the', 'outcome', 'of', 'the', 'various', 'parameters', 'being', 'used', 'in', 'the', 'standardisation', 'algorit…	positive
452	1.2957E+18	2020-08-18T12:43:08.000Z		49	{'neg': 0.033, 'neu': 0.846, 'pos': 0.122, 'compound': 0.5612}	0.5612	Positive	['to', 'the', 'ed', 'select', 'committee', 'only.', 'they', 'told', 'ofqual', 'in', 'july', 'there', 'were', 'issues', 'with', 'their', 'algorithm.', 'collier', 'should', 'apologise', 'and', 'resign', 'her', '200k+', 'per', 'year', 'post', 'and', 'questions', 'asked', 'of', 'their', 'mandate.', 'i', 'do', 'also', 'agree', 'gw', 'should', 'stand', 'down', 'but', "don't", 'be', 'fooled', 'by', 'lab…	fear
453	1.2957E+18	2020-08-18T12:43:01.000Z		49	{'neg': 0.0, 'neu': 0.884, 'pos': 0.116, 'compound': 0.7003}	0.7003	Positive	['head', 'of', 'department', 'who', 'has', 'approved', 'the', 'use', 'of', 'a', 'computer', 'with', 'a', 'fancy', 'duper', 'algorithm', 'that', 'has', 'cost', 'money', 'to', 'come', 'up', 'with.blame', 'the', 'fat', 'head', 'intelligent', 'civil', 'servant', 'whose', 'algorithm', 'doesn�t', 'work', 'and', 'has', 'been', 'proven', 'to', 'work', 'not', 'the', 'government', 'spokesperson.intelligenc…	trust
454	1.2957E+18	2020-08-18T12:42:55.000Z		38	{'neg': 0.0, 'neu': 0.952, 'pos': 0.048, 'compound': 0.2144}	0.2144	Positive	['look', 'it', 'up.', 'ofqual', 'are', 'independent', 'of', 'ministers', '&amp;', 'report', 'directly', 'to', 'parliament', 'through', 'the', 'education', 'select', 'committee.', 'yes,', 'ministers', 'may', 'say', "'this", 'is', 'the', "framework'", 'but', 'ofqual', 'decide', 'the', 'process', '&amp;', 'they', 'decided', 'on', 'this', 'algorithm', 'idea.']	trust
455	1.2957E+18	2020-08-18T12:42:03.000Z		44	{'neg': 0.0, 'neu': 0.942, 'pos': 0.058, 'compound': 0.1336}	0.1336	Positive	['in', 'practice', 'the', 'govt', 'can', 'sack', 'members', 'of', 'the', 'ofqual', 'board,', 'ask', 'questions,', 'ask', 'how', 'the', 'algorithm', 'works', 'and', 'they', 'even', 'have', 'the', 'power', 'to', 'scrap', 'ofqual', 'and', 'replace', 'it.', 'no', 'serious', 'politician', 'will', 'use', "ofqual's", 'status', 'as', 'an', 'excuse', 'for', 'the', 'govt.']	positive
456	1.2957E+18	2020-08-18T12:41:27.000Z		53	{'neg': 0.0, 'neu': 0.854, 'pos': 0.146, 'compound': 0.784}	0.784	Positive	['given', 'the', 'government', 'is', 'run', 'by', 'a', 'data', 'science', 'fanatic,', 'surely', 'he', 'would', 'have', 'known', 'the', 'possible', 'impact', 'of', 'using', 'an', 'algorithm', 'based', 'on', 'historical', '�normal�', 'data', 'for', 'a', '�non', 'normal�', 'application?!', 'i�m', 'sure', 'ofqual', 'gave', 'its', 'assurances', 'of', 'the', 'robustness', 'in', 'a', 'normal', 'situatio…	negative
457	1.2957E+18	2020-08-18T12:41:03.000Z		21	{'neg': 0.0, 'neu': 1.0, 'pos': 0.0, 'compound': 0.0}	0	Neutral	['williamson', 'suggests', 'he', 'didn�t', 'analyse', 'ofqual', 'algorithm', 'until', 'after', 'it', 'was', 'published', 'https://t.co/xu9boa0tf3', 'https://t.co/qh9efvyhwa']	No emotion
458	1.2957E+18	2020-08-18T12:39:47.000Z		26	{'neg': 0.082, 'neu': 0.918, 'pos': 0.0, 'compound': -0.34}	-0.34	Negative	['and', 'not', 'one', 'is', 'asking', 'for', 'the', 'head', 'of', 'ofqual', '-', 'who', 'actually', 'developed', 'the', 'algorithm', '-', 'to', 'resign.', 'she', 'will', 'be', 'left', 'to', 'run', 'amok', 'without', 'question.']	fear
459	1.2957E+18	2020-08-18T12:38:40.000Z		29	{'neg': 0.178, 'neu': 0.822, 'pos': 0.0, 'compound': -0.6597}	-0.6597	Negative	['now', "he's", 'blaming', 'ofqual,', 'saying', 'they', "didn't", 'deliver.', 'actually,', 'they', 'did', 'deliver', 'exactly', 'what', 'he', 'asked', 'for:', 'an', 'algorithm', 'that', 'would', 'avoid', 'grade', 'inflation.', 'what', 'a', 'weasel.']	fear
460	1.2957E+18	2020-08-18T12:34:33.000Z		43	{'neg': 0.116, 'neu': 0.802, 'pos': 0.082, 'compound': -0.128}	-0.128	Negative	['breaking:', 'the', 'university', 'has', 'announced', 'that', 'it', 'will', 'honour', 'the', 'offers', 'of', 'all', 'students', 'whose', 'cags', 'meet', 'their', 'offer', 'conditions,', 'although', 'some', 'will', 'have', 'to', 'defer', 'entry', 'to', '2021,', 'after', 'it', 'had', '"deep', 'reservations"', 'about', "ofqual's", '"unacceptable"', 'algorithm.', 'https://t.co/hvwmhmuosk']	positive
461	1.2957E+18	2020-08-18T12:34:27.000Z		31	{'neg': 0.093, 'neu': 0.833, 'pos': 0.074, 'compound': -0.1531}	-0.1531	Negative	['we', 'felt', 'this', 'was', 'an', 'unacceptable', 'situation,', 'having', 'previously', 'shared', 'our', 'deep', 'reservations', 'about', 'the', 'algorithm', 'approach', 'with', 'ofqual.', '--', 'oxford', 'university', 'this', 'government', 'needs', 'to', 'listen', 'more.', 'https://t.co/2khgjg5qgg']	negative
462	1.2957E+18	2020-08-18T12:32:55.000Z		47	{'neg': 0.084, 'neu': 0.811, 'pos': 0.105, 'compound': 0.2585}	0.2585	Positive	['the', 'buck', 'stops', 'with', 'the', 'minister', 'in', 'charge.', 'i�d', 'like', 'to', 'know', 'who', 'devised', 'the', 'algorithm', 'and', 'how', 'much', 'was', 'paid.', 'whoever', 'approved', 'its', 'use', '-', 'i�m', 'guessing', 'it�s', 'the', 'education', 'minister,', 'needs', 'to', 'be', 'held', 'to', 'account.', 'total', 'ineptitude', 'and', 'blame', 'shifting', 'yet', 'again']	negative
463	1.2957E+18	2020-08-18T12:29:59.000Z		28	{'neg': 0.387, 'neu': 0.565, 'pos': 0.048, 'compound': -0.9081}	-0.9081	Negative	['the', 'fake', 'meritocracy', 'of', 'a-level', 'grades', 'is', 'rotten', 'anyway', '�', 'universities', "don't", 'need', 'them', 'sonia', 'sodha', '(...the', 'exam', 'fiasco', 'predates', 'the', 'algorithm', 'fiasco...)', 'https://t.co/8hb6imogfz']	negative
464	1.2957E+18	2020-08-18T12:29:27.000Z		48	{'neg': 0.101, 'neu': 0.899, 'pos': 0.0, 'compound': -0.5423}	-0.5423	Negative	['a-level', 'students', 'in', 'england', 'will', 'be', 'given', 'grades', 'estimated', 'by', 'their', 'teachers,', 'rather', 'than', 'by', 'an', 'algorithm,', 'after', 'a', 'government', 'u-turn.', 'here', 'are', 'some', 'reactions', 'from', 'those', 'who,', 'amid', 'the', 'confusion,', 'still', "don't", 'know', 'if', 'they', 'have', 'lost', 'their', 'university', 'places.', 'https://t.co/zgmd5zr…	negative
465	1.2957E+18	2020-08-18T12:28:07.000Z		30	{'neg': 0.097, 'neu': 0.708, 'pos': 0.195, 'compound': 0.5095}	0.5095	Positive	['really', 'helpful', 'explainer', 'of', 'what', 'exactly', 'happened', 'by', 'how', 'ofqual', 'failed', 'the', 'algorithm', 'test�', 'https://t.co/3ckoiawwds', 'whole', 'thing', 'raises', 'fascinating', 'moral', 'questions', 'in', 'an', 'age', 'of', 'big', 'data.']	positive
466	1.2957E+18	2020-08-18T12:27:19.000Z		10	{'neg': 0.355, 'neu': 0.645, 'pos': 0.0, 'compound': -0.5106}	-0.5106	Negative	['how', 'ofqual', 'failed', 'the', 'algorithm', 'test�', 'https://t.co/nv714tcdcv']	No emotion
467	1.2957E+18	2020-08-18T12:27:09.000Z		16	{'neg': 0.136, 'neu': 0.864, 'pos': 0.0, 'compound': -0.296}	-0.296	Negative	['i', 'think', 'they', 'used', 'the', 'governments', 'a/level', 'algorithm', 'now', 'they', 'have', 'no', 'use', 'for', 'it']	No emotion
468	1.2957E+18	2020-08-18T12:27:01.000Z		48	{'neg': 0.0, 'neu': 0.919, 'pos': 0.081, 'compound': 0.4696}	0.4696	Positive	['right', 'then', 'sports', 'fans.', "it's", 'time', '(genuinely)', 'for...', '#fpl', 'prices', 'of', 'shithousery', '{thread}', '-', 'part', 'ii', 'which', 'players', 'have', 'been', 'more', 'undervalued', 'than', 'a', 'state', 'school', 'by', 'an', 'ofqual', 'algorithm?', 'who', 'looks', 'an', 'absolute', 'belter', 'of', 'a', 'bargain?', 'who', 'is', 'worth', 'a', 'punt', 'from', 'the', 'off...…	positive
469	1.2957E+18	2020-08-18T12:26:50.000Z		44	{'neg': 0.168, 'neu': 0.832, 'pos': 0.0, 'compound': -0.7949}	-0.7949	Negative	['ofqual', 'were', 'following', 'the', 'instructions', 'given', 'by', 'the', 'dfe', 'and', 'they', 'briefed', 'ministers', 'on', 'the', 'potential', 'issues', 'of', 'the', 'algorithm.', 'the', 'incompetence', 'of', 'gavin', 'williamson', "can't", 'be', 'gaslighted', 'away', 'this', 'time,', 'not', 'matter', 'how', 'many', 'pathetic', 'tweets', 'second', 'rate', 'tory', 'backbenchers', 'send', 'ou…	negative
470	1.2957E+18	2020-08-18T12:23:25.000Z		39	{'neg': 0.188, 'neu': 0.675, 'pos': 0.137, 'compound': -0.4871}	-0.4871	Negative	['why', 'would', 'ofqual', 'reject', 'an', 'offer', 'of', 'help', 'from', 'experts,', 'that', 'may', 'have', 'prevented', 'the', 'a-level', 'algorithm', 'fiasco,', 'unless', 'they', 'agreed', 'to', 'sign', 'an', 'nda?', 'what', 'could', 'they', 'possibly', 'have', 'to', 'hide?', '#3point5percent', '#resist', 'https://t.co/itdvgvsy0u']	negative
471	1.2957E+18	2020-08-18T12:23:25.000Z		39	{'neg': 0.188, 'neu': 0.675, 'pos': 0.137, 'compound': -0.4871}	-0.4871	Negative	['why', 'would', 'ofqual', 'reject', 'an', 'offer', 'of', 'help', 'from', 'experts,', 'that', 'may', 'have', 'prevented', 'the', 'a-level', 'algorithm', 'fiasco,', 'unless', 'they', 'agreed', 'to', 'sign', 'an', 'nda?', 'what', 'could', 'they', 'possibly', 'have', 'to', 'hide?', '#3point5percent', '#resist', 'https://t.co/itdvgvsy0u']	negative
472	1.2957E+18	2020-08-18T12:22:20.000Z		52	{'neg': 0.078, 'neu': 0.771, 'pos': 0.151, 'compound': 0.6434}	0.6434	Positive	['congrats', 'to', 'my', 'sister', 'on', 'her', 'a', 'levels.', 'she', 'went', 'from', 'the', 'awful', 'b,', 'd,', 'e', 'from', 'last', 'weeks', 'government', 'disaster', 'algorithm', 'to', 'b,', 'c,', 'b', 'given', 'by', 'her', 'teachers.', 'i', 'no', 'doubt', 'think', 'she', 'would�ve', 'got', 'higher', 'if', 'exams', 'had', 'gone', 'ahead', 'but', 'we�re', 'happy', 'and', 'so', 'is', 'she']	fear
473	1.2957E+18	2020-08-18T12:20:22.000Z		39	{'neg': 0.083, 'neu': 0.757, 'pos': 0.161, 'compound': 0.5106}	0.5106	Positive	['it�s', 'closer', 'to', 'buying', 'car', 'insurance', 'than', 'taking', 'an', 'exam', 'for', 'which', 'you', 'have', 'worked', 'for', 'nearly', 'two', 'years.', 'great', 'technically', 'detailed', 'piece', 'on', 'a', 'level', 'algorithm', 'fail', 'and', 'interesting', 'nda', 'revelation', 'by', 'in', 'https://t.co/hxfbqrgkm7']	positive
474	1.2957E+18	2020-08-18T12:20:22.000Z		39	{'neg': 0.083, 'neu': 0.757, 'pos': 0.161, 'compound': 0.5106}	0.5106	Positive	['it�s', 'closer', 'to', 'buying', 'car', 'insurance', 'than', 'taking', 'an', 'exam', 'for', 'which', 'you', 'have', 'worked', 'for', 'nearly', 'two', 'years.', 'great', 'technically', 'detailed', 'piece', 'on', 'a', 'level', 'algorithm', 'fail', 'and', 'interesting', 'nda', 'revelation', 'by', 'in', 'https://t.co/hxfbqrgkm7']	positive
475	1.2957E+18	2020-08-18T12:20:19.000Z		41	{'neg': 0.071, 'neu': 0.929, 'pos': 0.0, 'compound': -0.4137}	-0.4137	Negative	['????', 'all', 'four', 'uk', 'governments', 'have', 'now', 'u-turned', 'on', 'their', 'decision', 'to', 'use', 'a', 'controversial', 'algorithm', 'to', 'decide', 'a-level', 'and', 'gcse', 'grades.', 'all', 'students', 'will', 'now', 'be', 'issued', 'with', 'teacher-assessed', 'predicted', 'grades.', 'has', 'the', 'latest', '??', 'https://t.co/xmdd4ewzdv']	anger
476	1.2957E+18	2020-08-18T12:18:57.000Z		52	{'neg': 0.216, 'neu': 0.722, 'pos': 0.062, 'compound': -0.8094}	-0.8094	Negative	['if', 'you', 'accept', 'gavin', "williamson's", 'bullshit', 'explanation', 'that', 'he', 'only', '"became', 'aware"', 'of', 'problems', 'with', 'the', 'a-level', 'algorithm', 'on', 'saturday,', 'such', 'incompetence', 'should', 'be', 'a', 'far', 'more', 'damning', 'indictment', 'of', 'his', 'fitness', 'for', 'high', 'office', 'than', 'the', 'alternative', 'that', 'he', 'did', 'know', 'but', "did…	negative
477	1.2957E+18	2020-08-18T12:18:19.000Z		13	{'neg': 0.279, 'neu': 0.721, 'pos': 0.0, 'compound': -0.4767}	-0.4767	Negative	['what', 'went', 'wrong', 'with', 'the', 'a-level', 'algorithm?', 'https://t.co/cnvaogo57f', 'via']	negative
478	1.2957E+18	2020-08-18T12:16:42.000Z		31	{'neg': 0.219, 'neu': 0.618, 'pos': 0.163, 'compound': -0.2484}	-0.2484	Negative	['what', 'went', 'wrong', 'with', 'the', 'a-level', 'algorithm?', 'excellent', 'piece', 'by', 'from', 'the', 'ft.', 'also', 'shows', 'how', 'incredibly', 'awful', 'their', 'reasoning', 'was', 'as', 'well.', 'class', 'bias', 'everywhere.', 'https://t.co/rhdpevsorj']	negative
479	1.2957E+18	2020-08-18T12:16:35.000Z		16	{'neg': 0.0, 'neu': 1.0, 'pos': 0.0, 'compound': 0.0}	0	Neutral	['i', 'wonder', 'if', 'this', 'is', 'the', 'same', 'algorithm', 'that', 'was', 'used', 'to', 'determine', 'a-level', 'grades.']	No emotion
480	1.2957E+18	2020-08-18T12:15:40.000Z		51	{'neg': 0.241, 'neu': 0.759, 'pos': 0.0, 'compound': -0.9356}	-0.9356	Negative	['the', 'a-levels', 'fiasco', 'just', 'gets', 'worse', 'and', 'worse.', 'in', 'addition', 'to', 'the', 'fact', 'that', 'btec', 'students', 'are', 'fucked,', 'the', 'govt', 'u-turn', 'does', 'not', 'take', 'us', 'back', 'to', 'where', 'we', 'were', 'last', 'week.', 'when', 'students', 'did', 'not', 'meet', 'their', 'predicted', 'grades,', 'many', '(most?', 'all?)', 'universities', 'made', 'new', '…	negative
481	1.2957E+18	2020-08-18T12:15:08.000Z		37	{'neg': 0.196, 'neu': 0.804, 'pos': 0.0, 'compound': -0.8206}	-0.8206	Negative	['so', 'you', 'don�t', 'even', 'understand', 'your', 'own', 'qualification.', 'you', 'completely', 'neglect', 'to', 'mention', 'exam', 'unit', 'grades', 'being', 'generated', 'entirely', 'by', 'algorithm', 'which', 'puts', 'students', 'in', 'a', 'worse', 'position', 'than', 'for', 'a', 'levels!!!!', 'https://t.co/pqta1uu5pb']	negative
482	1.2957E+18	2020-08-18T12:15:08.000Z		37	{'neg': 0.196, 'neu': 0.804, 'pos': 0.0, 'compound': -0.8206}	-0.8206	Negative	['so', 'you', 'don�t', 'even', 'understand', 'your', 'own', 'qualification.', 'you', 'completely', 'neglect', 'to', 'mention', 'exam', 'unit', 'grades', 'being', 'generated', 'entirely', 'by', 'algorithm', 'which', 'puts', 'students', 'in', 'a', 'worse', 'position', 'than', 'for', 'a', 'levels!!!!', 'https://t.co/pqta1uu5pb']	negative
483	1.2957E+18	2020-08-18T12:14:59.000Z		20	{'neg': 0.116, 'neu': 0.884, 'pos': 0.0, 'compound': -0.2122}	-0.2122	Negative	['i�m', 'no', 'fan.', 'but', 'would', 'he', 'have', 'pushed', 'the', 'algorithm', 'button', 'on', 'those', 'a-levels??', 'https://t.co/vdoqutu7hn']	No emotion
484	1.2957E+18	2020-08-18T12:13:39.000Z		11	{'neg': 0.339, 'neu': 0.661, 'pos': 0.0, 'compound': -0.6249}	-0.6249	Negative	['worst', 'algorithm', 'since', 'the', 'kids', 'got', 'their', 'gcse/a-level', 'results.']	No emotion
485	1.29569E+18	2020-08-18T12:12:11.000Z		31	{'neg': 0.123, 'neu': 0.681, 'pos': 0.196, 'compound': 0.4215}	0.4215	Positive	['williamson,', 'and', 'moist', 'politicians,', 'need', 'to', 'appreciate', 'the', 'importance', 'of', 'and', 'distinction', 'between', '�responsible', 'for�', 'and', '�accountable', 'for�.', 'ofqual', 'responsible', 'for', 'the', 'dumb', 'algorithm,', 'and', 'williamson', 'accountable', 'for', 'the', 'screw', 'up.']	positive
486	1.29569E+18	2020-08-18T12:11:58.000Z		42	{'neg': 0.075, 'neu': 0.925, 'pos': 0.0, 'compound': -0.4767}	-0.4767	Negative	['closer', 'to', 'buying', 'car', 'insurance', 'than', 'taking', 'an', 'exam', 'for', 'which', 'you', 'have', 'worked', 'for', 'nearly', 'two', 'years', 'this', 'is', 'much', 'the', 'most', 'detailed', 'and', 'lucid', 'explanation', 'i', 'have', 'read', 'of', 'exactly', 'how', 'the', 'ofqual', 'algo', 'went', 'wrong', 'https://t.co/idajlqvgvq']	negative
487	1.29569E+18	2020-08-18T12:11:58.000Z		41	{'neg': 0.118, 'neu': 0.718, 'pos': 0.165, 'compound': 0.5204}	0.5204	Positive	['ofqual', 'refused', 'to', 'disclose', 'before', 'results', 'day', 'which', 'was', 'a', 'huge', 'lost', 'opportunity', 'and', 'could', 'have', 'saved', 'heartache', 'for', 'so', 'many', 'young', 'people.', 'we', 'can', 'see', 'the', 'algorithm', 'accentuates', 'bias', 'and', 'unfairness.', 'this', 'issue', 'will', 'be', 'coming', 'around', 'again', 'very', 'soon', '??']	negative
488	1.29569E+18	2020-08-18T12:11:57.000Z		38	{'neg': 0.0, 'neu': 0.902, 'pos': 0.098, 'compound': 0.4784}	0.4784	Positive	['it', 'said', 'in', 'the', 'video', 'to', 'tweet', '"', 'and', '#twirlorangepresale', '"', 'that', 'was', 'basically', 'it.', 'pretty', 'sure', 'i', 'was', 'in', 'the', 'first', '5,000', 'but', 'the', 'algorithm', 'used', 'is', 'obviously', 'not', 'working', '-', 'i', 'now', 'know', 'how', 'a-level', 'students', 'feel', '??']	positive
489	1.29569E+18	2020-08-18T12:11:37.000Z		31	{'neg': 0.097, 'neu': 0.903, 'pos': 0.0, 'compound': -0.4215}	-0.4215	Negative	['some', 'teachers', 'are', 'to', 'blame..inflated/overly', 'strident', 'grades', 'some', 'institutions', 'are', 'to', 'blame..teachers', 'leaving', 'half', 'way', 'through', 'course...poor', 'recruitment', 'mostly', 'ofqual', 'for', 'using', 'simplistic', 'and', 'erroneous', 'ordinal', 'algorithm.']	negative
490	1.29569E+18	2020-08-18T12:10:11.000Z		42	{'neg': 0.0, 'neu': 1.0, 'pos': 0.0, 'compound': 0.0}	0	Neutral	['some', 'students,', 'via', 'the', 'calculated', 'grades', 'model', '(statistical', 'model/algorithm', 'used', 'by', 'ofqual', 'and', 'the', 'exam', 'boards),', 'will', 'have', 'a', 'higher', 'grade', 'than', 'the', 'cag.', 'but', 'we', "won't", 'find', 'those', 'grades', 'out', 'until', 'next', 'week.', 'awaiting', 'more', 'guidance', 'from', 'the', 'dfe.']	trust
491	1.29569E+18	2020-08-18T12:10:01.000Z		15	{'neg': 0.49, 'neu': 0.51, 'pos': 0.0, 'compound': -0.8271}	-0.8271	Negative	['the', 'a-level', 'algorithm', 'chaos', 'reveals', 'society�s', 'racist,', 'classist', 'biases.', 'https://t.co/gaojxbq2gr']	fear
492	1.29569E+18	2020-08-18T12:10:01.000Z		15	{'neg': 0.49, 'neu': 0.51, 'pos': 0.0, 'compound': -0.8271}	-0.8271	Negative	['the', 'a-level', 'algorithm', 'chaos', 'reveals', 'society�s', 'racist,', 'classist', 'biases.', 'https://t.co/gaojxbq2gr']	fear
493	1.29569E+18	2020-08-18T12:08:44.000Z		35	{'neg': 0.079, 'neu': 0.692, 'pos': 0.228, 'compound': 0.7013}	0.7013	Positive	['i�ve', 'no', 'doubt', 'that', 'this', 'will', 'make', 'an', 'excellent', 'case', 'study', 'for', 'future', 'classes', 'on', 'the', 'ethics', 'of', 'using', 'artificial', 'intelligence.', 'read', 'about', 'how', 'the', 'a-level', 'algorithm', 'was', 'wrong', ':', 'https://t.co/mqungbch4q.']	positive
494	1.29569E+18	2020-08-18T12:06:58.000Z		35	{'neg': 0.092, 'neu': 0.833, 'pos': 0.075, 'compound': -0.1531}	-0.1531	Negative	['another', 'interesting', 'piece', 'on', 'limitations', 'and', 'possibilities', 'inherent', 'in', 'the', 'ways', 'algorithms', 'are', 'used', 'in', 'exams', 'and', 'other', 'areas', 'of', 'our', 'social', 'and', 'economic', 'life.', 'how', 'ofqual', 'failed', 'the', 'algorithm', 'test�', 'https://t.co/xlx9tmgi6x']	positive
495	1.29569E+18	2020-08-18T12:04:20.000Z		11	{'neg': 0.0, 'neu': 0.684, 'pos': 0.316, 'compound': 0.5719}	0.5719	Positive	['what', 'an', 'absolute', 'shemozzle.', 'excellent', 'piece', 'by', '.', 'https://t.co/jpt1ek4c3j']	positive
496	1.29569E+18	2020-08-18T12:03:26.000Z		24	{'neg': 0.109, 'neu': 0.769, 'pos': 0.122, 'compound': 0.0772}	0.0772	Positive	['i', 'am', 'on', 'holiday', 'so', 'i', 'wrote', 'a', 'blog:', 'you', 'can�t', 'blame', 'an', 'algorithm:', 'a-levels', 'and', 'unintended', 'consequences', 'https://t.co/acnpmfubvd']	anger
497	1.29569E+18	2020-08-18T12:01:20.000Z		48	{'neg': 0.082, 'neu': 0.8, 'pos': 0.118, 'compound': 0.1779}	0.1779	Positive	['as', 'an', 'su', 'we', 'are', 'pleased', 'to', 'see', 'that', 'the', 'government', 'has', 'finally', 'u-turned', 'on', 'their', 'disastrous', 'a', 'level', 'algorithm', 'and', 'awarded', 'students', 'the', 'centre', 'assessed', 'grades', 'they', 'deserve.', 'read', 'the', 'full', 'statement', 'from', 'our', 'student', 'officer', 'team', 'at:', 'https://t.co/npayolhy1n', 'https://t.co/fuqe3b9xj0…	positive
498	1.29569E+18	2020-08-18T12:00:32.000Z		12	{'neg': 0.307, 'neu': 0.693, 'pos': 0.0, 'compound': -0.4767}	-0.4767	Negative	['what', 'went', 'wrong', 'with', 'the', 'a-level', 'algorithm?', 'https://t.co/wgn7lcqimm']	negative
499	1.29569E+18	2020-08-18T12:00:29.000Z		20	{'neg': 0.0, 'neu': 1.0, 'pos': 0.0, 'compound': 0.0}	0	Neutral	['exam', 'u-turn:', 'behind', 'the', 'algorithm', 'that', 'triggered', 'a-level', 'grades', 'mayhem', 'https://t.co/eqm5owq1xi', 'https://t.co/gw4ti6cb0p']	No emotion
500	1.29569E+18	2020-08-18T12:00:29.000Z		20	{'neg': 0.0, 'neu': 1.0, 'pos': 0.0, 'compound': 0.0}	0	Neutral	['exam', 'u-turn:', 'behind', 'the', 'algorithm', 'that', 'triggered', 'a-level', 'grades', 'mayhem', 'https://t.co/eqm5owq1xi', 'https://t.co/gw4ti6cb0p']	No emotion
501	1.29569E+18	2020-08-18T11:58:46.000Z		36	{'neg': 0.0, 'neu': 1.0, 'pos': 0.0, 'compound': 0.0}	0	Neutral	['as', 'a', 'retired', 'teacher,', 'living', 'in', 'wales', ',', 'i', 'am', 'aware', 'of', 'the', 'issues', 'around', 'the', '#as_levels', 'and', 'also', 'the', 'nature', 'of', 'the', '#algorithm.', 'it', "hasn't", 'really', 'changed', 'since', 'i', 'did', "'a'", 'levels', '45', 'years', 'ago.']	trust
502	1.29569E+18	2020-08-18T11:57:58.000Z		29	{'neg': 0.379, 'neu': 0.621, 'pos': 0.0, 'compound': -0.891}	-0.891	Negative	['the', 'uk�s', 'tory', 'government', 'has', 'been', 'forced', 'into', 'a', 'humiliating', 'u-turn', 'after', 'their', 'unfair', 'a-level', 'grading', 'system', 'caused', 'outrage', 'across', 'the', 'country.', 'https://t.co/ldqnc6gu5i']	negative
503	1.29569E+18	2020-08-18T11:56:48.000Z		22	{'neg': 0.179, 'neu': 0.821, 'pos': 0.0, 'compound': -0.5719}	-0.5719	Negative	['what', 'to', 'learn', 'from', 'a-level', 'chaos?', 'gcse', 'results', 'should', 'now', 'be', 'thrown', 'in', 'the', 'bin', 'simon', 'jenkins', 'https://t.co/r47fzwfuzl']	fear
504	1.29569E+18	2020-08-18T11:56:01.000Z		48	{'neg': 0.158, 'neu': 0.764, 'pos': 0.078, 'compound': -0.6688}	-0.6688	Negative	['what', 'worries', 'me', 'is', 'that', 'journalists', 'allow', 'people', 'to', 'take', 'the', 'wrong', 'end', 'of', 'the', 'stick', 'and', 'run', 'with', 'it.', 'then', 'they', 'poke', 'them', 'with', 'it,', 'because', 'they', 'like', 'the', 'noise', 'they', 'make!', 'made', 'the', 'algorithm,', 'not', 'the', 'government.', 'it', 'was', 'their', 'mistake!', 'ofqual', 'are', 'independent', 'of', …	negative
505	1.29569E+18	2020-08-18T11:55:05.000Z		12	{'neg': 0.183, 'neu': 0.654, 'pos': 0.163, 'compound': -0.0772}	-0.0772	Negative	['like', 'i', 'said,', 'always', 'distrust', 'anyone', 'who', 'describes', 'themselves', 'as', 'an', '"entrepreneur']	fear
506	1.29569E+18	2020-08-18T11:52:07.000Z		17	{'neg': 0.186, 'neu': 0.659, 'pos': 0.156, 'compound': -0.128}	-0.128	Negative	['what', 'went', 'wrong', 'with', 'the', 'a-level', 'algorithm?', 'v', 'clear', 'explanation', 'from', 'https://t.co/tcgjeyavbb', 'via']	negative
507	1.29569E+18	2020-08-18T11:50:30.000Z		13	{'neg': 0.279, 'neu': 0.721, 'pos': 0.0, 'compound': -0.4767}	-0.4767	Negative	['what', 'went', 'wrong', 'with', 'the', 'a-level', 'algorithm?', 'https://t.co/6ywz24tssw', 'via']	negative
508	1.29569E+18	2020-08-18T11:50:01.000Z		14	{'neg': 0.0, 'neu': 1.0, 'pos': 0.0, 'compound': 0.0}	0	Neutral	['a-levels', 'and', 'gcses:', 'how', 'did', 'the', 'exam', 'algorithm', 'work?', 'https://t.co/lhwdpntufc']	No emotion
509	1.29569E+18	2020-08-18T11:49:23.000Z		35	{'neg': 0.073, 'neu': 0.787, 'pos': 0.14, 'compound': 0.3195}	0.3195	Positive	['exams', 'u-turn:', "'i", "couldn't", 'sleep', 'with', 'worry', 'due', 'to', 'ridiculous', 'algorithm', '-', 'now', 'i', 'know', "i've", 'got', 'the', 'grades', 'i', "earned'", 'https://t.co/c8uhyrvpt3', 'literally', 'giving', 'away', 'grades....', 'wait', 'for', 'a', 'levels']	negative
510	1.29569E+18	2020-08-18T11:49:06.000Z		47	{'neg': 0.0, 'neu': 0.871, 'pos': 0.129, 'compound': 0.7264}	0.7264	Positive	['https://t.co/hnihzty8oj', 'on', 'the', 'day', 'that', 'thousands', 'of', 'young', 'people', 'had', 'their', 'a-level', 'results', 'downgraded', 'by', 'an', 'algorithm', 'that', 'appeared', 'to', 'favour', 'the', 'most', 'privileged,', 'prof', 'sonia', 'blandford,', 'founder', 'and', 'ceo', 'of', 'achievement', 'for', 'all,', 'talks', 'to', 'adrian', 'chiles', 'on', 'bbc', 'radio', '5.', '#resul…	positive
511	1.29569E+18	2020-08-18T11:47:21.000Z		16	{'neg': 0.0, 'neu': 0.661, 'pos': 0.339, 'compound': 0.7701}	0.7701	Positive	['graphic', 'says:', 'victory', 'for', 'a-level', 'and', 'gcse', 'students!', 'algorithm', 'scrapped!', 'teachers', 'trusted!', 'hackney', 'green', 'party']	trust
512	1.29569E+18	2020-08-18T11:46:18.000Z		18	{'neg': 0.0, 'neu': 1.0, 'pos': 0.0, 'compound': 0.0}	0	Neutral	['must', 'have', 'used', 'the', 'same', 'algorithm', 'that', 'gavin', 'williamson', 'used', 'to', 'grade', 'a-levels', 'https://t.co/cbp2rf0ux8']	No emotion
513	1.29569E+18	2020-08-18T11:44:43.000Z		36	{'neg': 0.0, 'neu': 0.871, 'pos': 0.129, 'compound': 0.5801}	0.5801	Positive	['i', 'have', 'some', 'sympathy', 'for', 'the', 'a-level', "algorithm's", 'developers.', 'they', 'had', 'two', 'irreconcilable', 'requirements:', 'to', '"maintain', 'standards"', 'and', 'not', 'piss', 'off', 'tory', 'voters', 'whose', "kids'", 'dipped', 'out', 'on', 'their', 'preferred', 'university', 'place.', '#requirementsengineering', '#alevelresults2020']	positive
514	1.29569E+18	2020-08-18T11:44:19.000Z		24	{'neg': 0.0, 'neu': 0.878, 'pos': 0.122, 'compound': 0.3612}	0.3612	Positive	['analysis', 'of', 'some', 'of', 'the', 'shortcomings', 'of', 'ofqual�s', 'algorithm', 'and', 'a', 'note', 'on', 'the', 'importance', 'of', 'school-based', 'modelling:', 'https://t.co/euncu2anht']	positive
515	1.29569E+18	2020-08-18T11:43:17.000Z		40	{'neg': 0.141, 'neu': 0.765, 'pos': 0.095, 'compound': -0.2908}	-0.2908	Negative	['firstly', '-', 'no.', 'secondly', 'even', 'if', 'so,', 'a', 'fan', 'in', 'italy', 'will', 'hardly', 'five', 'a', 'crap', 'about', 'the', 'algorithm', 'problems', 'of', 'uk', 'a', 'levels.', 'and', 'last', 'but', 'not', 'least', '-', "it's", 'a', 'joke.', 'not', 'necessarily', 'a', 'good', 'one,', 'i', 'tried', 'tho...']	negative
516	1.29569E+18	2020-08-18T11:43:14.000Z		47	{'neg': 0.0, 'neu': 0.789, 'pos': 0.211, 'compound': 0.886}	0.886	Positive	['there', 'is', 'hope', 'as', 'long', 'as', 'there', 'are', 'people', 'who', 'can', 'see', 'this', 'clearly', 'and', 'write', 'this', 'beautifully.', '(the', 'piece', 'is', 'from', '2019', 'and', 'in', 'a', 'more', 'recent', 'plot', 'twist,', 'the', "author's", 'english', 'a-level', 'was', 'downgraded', 'to', 'b', 'by', 'the', 'algorithm.)', 'https://t.co/otcvwcchj6']	trust
517	1.29569E+18	2020-08-18T11:42:28.000Z		55	{'neg': 0.0, 'neu': 0.876, 'pos': 0.124, 'compound': 0.7579}	0.7579	Positive	['update:', 'i', 'welcome', 'the', 'decision', 'that', 'has', 'been', 'taken', 'to', 'now', 'award', 'grades', 'on', 'the', 'basis', 'of', 'what', 'teachers', 'submitted,', 'rather', 'than', 'through', 'the', 'algorithm.', 'this', 'will', 'apply', 'to', 'both', 'as', 'and', 'a-levels', 'and', 'to', 'the', 'gcse', 'results', 'on', 'thursday.', 'you', 'can', 'find', 'more', 'info,', 'here:', 'https…	trust
518	1.29569E+18	2020-08-18T11:42:28.000Z		55	{'neg': 0.0, 'neu': 0.876, 'pos': 0.124, 'compound': 0.7579}	0.7579	Positive	['update:', 'i', 'welcome', 'the', 'decision', 'that', 'has', 'been', 'taken', 'to', 'now', 'award', 'grades', 'on', 'the', 'basis', 'of', 'what', 'teachers', 'submitted,', 'rather', 'than', 'through', 'the', 'algorithm.', 'this', 'will', 'apply', 'to', 'both', 'as', 'and', 'a-levels', 'and', 'to', 'the', 'gcse', 'results', 'on', 'thursday.', 'you', 'can', 'find', 'more', 'info,', 'here:', 'https…	trust
519	1.29569E+18	2020-08-18T11:42:26.000Z		48	{'neg': 0.138, 'neu': 0.707, 'pos': 0.155, 'compound': -0.1521}	-0.1521	Negative	['yep', 'flunked', 'his', 'a', 'levels', 'but', 'somehow', "'passed'", 'the', 'entrance', 'exam', 'not', 'usually', 'allowed', 'if', 'you', 'flunk', 'a', 'levels.', 'his', 'dad', 'was', 'a', 'philospher,', 'at', 'the', 'college.', 'apparently.', 'no', 'connection.', 'no', 'altering', 'of', 'exam', 'results,', 'nope', 'not', 'at', 'all,', 'no', 'algorithm.', 'nope', "didn't", 'happen.', 'no', 'pri…	anticipation
520	1.29569E+18	2020-08-18T11:42:24.000Z		46	{'neg': 0.0, 'neu': 0.968, 'pos': 0.032, 'compound': 0.1154}	0.1154	Positive	['a-level', 'results', 'this', 'year', 'were', 'decided', 'by', 'algorithm;', 'increasingly', 'jobs', 'are', 'too.', 'getting', 'work', 'is', 'now', 'dependent', 'on', '5', 'star', 'ratings,', 'but', 'all', 'algorithms', 'have', 'a', 'designer.', 'technology', 'is', 'being', 'used', 'to', 'distance', 'people', 'from', 'their', 'political', 'decisions.', 'we', 'must', 'all', 'challenge', 'this', '…	positive
521	1.29569E+18	2020-08-18T11:41:16.000Z		14	{'neg': 0.0, 'neu': 0.758, 'pos': 0.242, 'compound': 0.4927}	0.4927	Positive	['this', 'is', 'really', 'good.', 'algorithms', 'are', 'what', 'we', 'make', 'them.', 'https://t.co/2ssjfut3ou']	trust
522	1.29569E+18	2020-08-18T11:40:12.000Z		21	{'neg': 0.134, 'neu': 0.604, 'pos': 0.262, 'compound': 0.4536}	0.4536	Positive	['this', 'is', 'a', 'very', 'good,', 'clear', 'explanation', 'from', 'what', 'went', 'wrong', 'with', 'the', 'a-level', 'algorithm?', 'https://t.co/klbqvqj8su', 'via']	trust
523	1.29569E+18	2020-08-18T11:39:05.000Z		40	{'neg': 0.0, 'neu': 1.0, 'pos': 0.0, 'compound': 0.0}	0	Neutral	['achievements', 'and', 'potential', '"had', 'less', 'influence', 'on', 'their', 'eventual', 'results', 'than', 'the', 'attainments', 'of', 'others', 'who', 'attended', 'the', 'same', 'school', 'in', 'past', 'years.', 'it�s', 'closer', 'to', 'buying', 'car', 'insurance', 'than', 'taking', 'an', 'exam."', 'in�', '#ofqual', 'https://t.co/nr0ztakjsj']	trust
524	1.29569E+18	2020-08-18T11:37:55.000Z		14	{'neg': 0.0, 'neu': 1.0, 'pos': 0.0, 'compound': 0.0}	0	Neutral	['is', 'this', 'the', 'same', 'algorithm', 'that', 'ofqual', 'used', 'for', '#alevelresults', '??', 'https://t.co/ftomfxdru4']	No emotion
525	1.29569E+18	2020-08-18T11:35:42.000Z		13	{'neg': 0.279, 'neu': 0.721, 'pos': 0.0, 'compound': -0.4767}	-0.4767	Negative	['what', 'went', 'wrong', 'with', 'the', 'a-level', 'algorithm?', 'https://t.co/65ympxi2cs', 'via']	negative
526	1.29569E+18	2020-08-18T11:35:23.000Z		23	{'neg': 0.118, 'neu': 0.699, 'pos': 0.183, 'compound': 0.3612}	0.3612	Positive	['this', 'is', 'the', 'best', 'and', 'clearest', 'explanation', 'of', 'the', 'problems', 'with', 'the', 'a-level', 'algorithm', "i've", 'seen.', 'https://t.co/1l0naoijm6', 'via']	No emotion
527	1.29569E+18	2020-08-18T11:34:49.000Z		17	{'neg': 0.182, 'neu': 0.647, 'pos': 0.17, 'compound': -0.0534}	-0.0534	Negative	['a', 'very', 'clear', 'explainer', 'what', 'went', 'wrong', 'with', 'the', 'a-level', 'algorithm?', 'https://t.co/d5tgpcx9sn', 'via']	negative
528	1.29569E+18	2020-08-18T11:33:15.000Z		16	{'neg': 0.0, 'neu': 1.0, 'pos': 0.0, 'compound': 0.0}	0	Neutral	['bloke', 'who', 'designed', 'the', 'a', 'level', 'algorithm', 'for', 'england', 'has', 'a', 'new', 'job', 'already', 'i', 'see.', '??????']	positive
529	1.29569E+18	2020-08-18T11:33:00.000Z		35	{'neg': 0.0, 'neu': 1.0, 'pos': 0.0, 'compound': 0.0}	0	Neutral	['but', 'it', 'seems', 'that', 'gcses', 'may', 'also', 'be', 'a', 'target', 'of', 'cummings', 'and', 'the', 'ofqual', 'algorithm,', 'all', 'in', 'the', 'name', 'of', "'reform'", '-', 'for', 'https://t.co/edy2qi5mkf', '#cummings', '#alevelprotests', '#classwar', '#gcses2020', '#toryshambles', '#torycorruption', '#tuesdaythoughts', '#tuesdaymotivation']	No emotion
530	1.29568E+18	2020-08-18T11:31:48.000Z		32	{'neg': 0.113, 'neu': 0.809, 'pos': 0.078, 'compound': -0.0516}	-0.0516	Negative	['boris', 'johnson', 'should', 'just', 'step', 'in', 'and', 'sack', 'the', 'idiots', 'that', 'came', 'up', 'with', 'a', 'level', '�algorithm�.', 'i', 'appreciate', 'that', 'some', 'things', 'in', 'govt.', 'are', 'hard.', 'some', 'decisions', 'difficult.', 'this', 'wasn�t.']	fear
531	1.29568E+18	2020-08-18T11:30:01.000Z		15	{'neg': 0.231, 'neu': 0.769, 'pos': 0.0, 'compound': -0.5106}	-0.5106	Negative	['how', 'ofqual', 'failed', 'the', 'algorithm', 'test', 'via�', 'https://t.co/fdwclbjax7', 'by', '#algorithms', '#bigdata', 'cc:']	No emotion
532	1.29568E+18	2020-08-18T11:30:00.000Z		34	{'neg': 0.139, 'neu': 0.788, 'pos': 0.073, 'compound': -0.34}	-0.34	Negative	['gavin', 'williamson', 'has', 'suggested', 'he', 'first', 'got', 'proper', 'sight', 'of', 'ofqual�s', 'controversial', 'algorithm', '�', 'and', 'the', 'troublesome', 'results', 'awarded', 'this', 'year', '�', 'when', 'they', 'were', 'published', 'publicly.', 'more', 'by', 'https://t.co/8rk3hug8o1', '#education', '#educationnews']	anger
533	1.29568E+18	2020-08-18T11:29:31.000Z		31	{'neg': 0.071, 'neu': 0.621, 'pos': 0.308, 'compound': 0.8126}	0.8126	Positive	['the', 'strength', 'and', 'weaknesses', 'of', 'algorithms', 'explained', 'sell', 'including', 'the', 'important', 'point', 'that', 'issues', 'like', 'social', 'justice', 'and', 'fairness', 'can�t', 'be', 'left', 'to', 'statisticians', 'to', 'address.', 'https://t.co/pdgxwttclu']	positive
534	1.29568E+18	2020-08-18T11:27:26.000Z		36	{'neg': 0.046, 'neu': 0.787, 'pos': 0.168, 'compound': 0.7003}	0.7003	Positive	['.', 'between', 'yourself,', 'rosemary', 'bennett', '&amp;', 'in', "today's", 'i', 'think', 'i', 'have', 'now', 'got', 'an', 'excellent', 'grasp', 'of', '"dramatic"', 'highs', '&amp;', 'lows', 'of', 'teacher', '-predicted,', 'algorithm-swamped,', "a-level's", '/', "gcse's", 'saga.', 'indebted,', 'thanks.', 'next', '?']	trust
535	1.29568E+18	2020-08-18T11:26:34.000Z		40	{'neg': 0.0, 'neu': 1.0, 'pos': 0.0, 'compound': 0.0}	0	Neutral	['this', "isn't", 'what', 'and', 'are', 'saying', 'at', 'the', 'moment.', 'btec', 'summer', 'exam', 'grades', 'are', 'still', 'based', 'on', 'an', 'algorithm,', 'not', 'teacher', 'predictions,', 'so', 'this', 'needs', 'to', 'be', 'communicated', 'to', 'them', 'if', 'that', 'is', 'to', 'change.', 'https://t.co/vi7m9ewcy8']	fear
536	1.29568E+18	2020-08-18T11:25:49.000Z		51	{'neg': 0.11, 'neu': 0.832, 'pos': 0.058, 'compound': -0.128}	-0.128	Negative	["he'll", 'show', 'his', 'spine', '(or', 'lack', 'thereof)', 'when', 'he', 'stops', 'the', 'pay', 'of', 'any', 'and', 'all', 'teachers', 'not', 'working', 'normally', 'in', 'september', 'and', 'sacks', 'the', 'entire', 'management', 'of', 'ofqual', 'who', 'devised,', 'approved,', 'published', 'and', 'used', 'that', 'algorithm,', 'which', 'is', 'based', 'on', 'fantasies:', 'https://t.co/tgetverwdx…	positive
537	1.29568E+18	2020-08-18T11:25:44.000Z		45	{'neg': 0.295, 'neu': 0.652, 'pos': 0.053, 'compound': -0.9337}	-0.9337	Negative	['in', 'light', 'of', 'the', 'a-level', 'crisis', 'it', 'seems', 'that', 'the', 'general', 'public', 'have', 'a', 'new', 'word..', 'algorithm.', 'winners:', 'a-level', 'students', 'losers:', 'mathematicians', 'and', 'data', 'scientists', '-', 'sadly,', 'i', 'fear', 'the', 'word', 'will', 'always', 'have', 'negative', 'connotations', 'from', 'now', 'on', 'stoked', 'up', 'by', 'the', 'press..']	positive
538	1.29568E+18	2020-08-18T11:23:41.000Z		43	{'neg': 0.0, 'neu': 0.742, 'pos': 0.258, 'compound': 0.8462}	0.8462	Positive	['overall', '(fora-levels),', 'top', 'algorithm-calculated', 'grades', 'increased', 'by', '2.5%', '(ofqual)...but', 'not', 'distributed', 'fairly.', 'private', 'schools', 'increased', 'by', '4.7%', 'whereas', 'state', 'school', 'much', 'less', 'than', '1%.', 'this', 'advantage', 'hasn�t', 'been', 'eliminated', 'by', 'awarding', 'students', 'the', 'highest', 'of', 'the', 'two.']	positive
539	1.29568E+18	2020-08-18T11:22:22.000Z		49	{'neg': 0.0, 'neu': 0.954, 'pos': 0.046, 'compound': 0.2732}	0.2732	Positive	['why', 'the', 'algorithm', 'was', 'loaded', 'towards', 'private', 'schools.', 'it', 'reflected', 'reality.', 'eton', 'college', 'facts:', 'fees:', '�12,910/term', '79%', 'a*/a', 'in', 'a-levels', 'in', '2016', '1300', 'boys,', 'all', 'full', 'boarders', '25', 'boarding', 'houses', 'to', 'house', 'them', 'all', '20%', 'of', 'the', '6th', 'form', 'pupils', 'accepted', 'into', 'oxford', 'and', 'cam…	positive
540	1.29568E+18	2020-08-18T11:21:42.000Z		31	{'neg': 0.0, 'neu': 1.0, 'pos': 0.0, 'compound': 0.0}	0	Neutral	['ouch', '??????', 'williams', 'just', 'got', 'burned', 'a', 'new', 'one', 'over', 'the', "government's", 'refusal', 'to', 'listen', 'to', 'experts', 'about', 'the', 'a-level', 'algorithm', 'back', 'in', 'june/july.', '#uturn', 'https://t.co/vlp6abbwtn']	negative
541	1.29568E+18	2020-08-18T11:21:33.000Z		26	{'neg': 0.175, 'neu': 0.825, 'pos': 0.0, 'compound': -0.5574}	-0.5574	Negative	['the', 'grades', 'i', 'gave', 'were', 'right', 'and', 'you�re', 'all', 'thick', 'as', 'shit,', 'by', 'the', 'a-level', 'algorithm', 'https://t.co/hno09geqtj', 'https://t.co/zwhhwxaa9b']	anger
542	1.29568E+18	2020-08-18T11:21:33.000Z		26	{'neg': 0.175, 'neu': 0.825, 'pos': 0.0, 'compound': -0.5574}	-0.5574	Negative	['the', 'grades', 'i', 'gave', 'were', 'right', 'and', 'you�re', 'all', 'thick', 'as', 'shit,', 'by', 'the', 'a-level', 'algorithm', 'https://t.co/hno09geqtj', 'https://t.co/zwhhwxaa9b']	anger
543	1.29568E+18	2020-08-18T11:21:26.000Z		38	{'neg': 0.0, 'neu': 0.806, 'pos': 0.194, 'compound': 0.7351}	0.7351	Positive	['gavin', 'williamson', 'saying', 'he', "hadn't", 'seen', 'the', 'ofqual', 'algorithm', 'until', 'last', 'weekend', 'is', 'about', 'as', 'convincing', 'as', 'my', 'dog', 'trying', 'to', 'act', 'casual', 'because', 'he', 'definitely', "hasn't", 'been', 'in', 'the', 'bin', 'again.', 'https://t.co/5intr7wrwa']	trust
544	1.29568E+18	2020-08-18T11:20:14.000Z		41	{'neg': 0.089, 'neu': 0.801, 'pos': 0.11, 'compound': 0.25}	0.25	Positive	['or', 'ofqual.....', 'testing', 'their', 'eyesight', 'by', 'using', 'a', 'dodgy', 'algorithm', 'with', 'a', 'baby', 'in', 'the', 'back', 'whilst', 'accepting', 'a', 'donation', 'to', 'have', 'a', 'brand', 'new', 'greenfield', 'housing', 'development,', 'whilst', 'having', 'an', 'oven', 'ready', 'gcse', 'algorithm', 'to', 'stop', 'migrants', 'crossing', 'in', 'dinghys.']	positive
545	1.29568E+18	2020-08-18T11:19:13.000Z		35	{'neg': 0.338, 'neu': 0.662, 'pos': 0.0, 'compound': -0.8672}	-0.8672	Negative	['what', 'does', 'it', 'take', 'for', 'a', 'minister', 'to', 'resign?', 'obviously', 'incompetence,', 'dishonesty', 'and', 'stupidity', 'dont', 'count.', 'williamson', 'apologises', 'for', 'exam', 'disaster', 'but', 'refuses', 'to', 'say', 'if', "he'll", 'resign', 'https://t.co/tvlagwwbau', 'sent', 'via']	negative
546	1.29568E+18	2020-08-18T11:18:31.000Z		46	{'neg': 0.081, 'neu': 0.817, 'pos': 0.102, 'compound': 0.0258}	0.0258	Neutral	['agreed,', 'but', 'a', 'balanced', 'message', 'would', 'also', 'say', 'that', 'the', 'algorithm', 'was', 'approved', 'by', 'teachers', 'union.', 'they', 'then', 'campaign', 'against', 'the', 'allocated', 'grades', 'also', 'labour', 'campaigned', 'for', 'the', 'abolishment', 'of', 'teacher', 'predictions', 'less', 'than', '1', 'yr', 'ago', 'as', 'they', 'were', 'unfair.', 'so', 'u-turns', 'all', …	positive
547	1.29568E+18	2020-08-18T11:17:37.000Z		43	{'neg': 0.133, 'neu': 0.793, 'pos': 0.075, 'compound': -0.3612}	-0.3612	Negative	['in', 'britian,', 'when', 'covid', 'prevented', 'a-level', 'tests,', 'rather', 'using', 'some', 'other', 'system,', 'and', 'against', 'reports', 'warning', 'of', 'bias,', 'they', 'used', 'an', 'algorithm', 'that', 'combined', 'teacher', 'rankings', '&amp;', 'school', 'standings', 'to', 'create', 'fictional', 'results', 'only', 'scrapping', 'it', 'after', 'protests.', 'https://t.co/vhycqxo7ko']	trust
548	1.29568E+18	2020-08-18T11:17:11.000Z		15	{'neg': 0.0, 'neu': 1.0, 'pos': 0.0, 'compound': 0.0}	0	Neutral	['a-level', 'algorithm:', 'what', 'businesses', 'can', 'learn', 'from', 'the', 'mayhem', 'https://t.co/l4t2vnnxvk', 'via']	positive
549	1.29568E+18	2020-08-18T11:17:11.000Z		15	{'neg': 0.0, 'neu': 1.0, 'pos': 0.0, 'compound': 0.0}	0	Neutral	['a-level', 'algorithm:', 'what', 'businesses', 'can', 'learn', 'from', 'the', 'mayhem', 'https://t.co/l4t2vnnxvk', 'via']	positive
550	1.29568E+18	2020-08-18T11:16:10.000Z		19	{'neg': 0.0, 'neu': 1.0, 'pos': 0.0, 'compound': 0.0}	0	Neutral	['a-levels', 'and', 'gcses:', 'how', 'did', 'the', 'exam', 'algorithm', 'work?', 'err...', 'it', 'didn�t', 'work', 'https://t.co/lxvgljsd0d']	negative
551	1.29568E+18	2020-08-18T11:14:58.000Z		39	{'neg': 0.055, 'neu': 0.945, 'pos': 0.0, 'compound': -0.296}	-0.296	Negative	['do', 'we', 'know', 'whether', 'any', 'of', 'the', 'perceived', 'injustices', 'were', 'foreseen', 'during', 'the', 'consultation', 'period.', 'there', 'must', 'have', 'been', 'a', 'reason', 'for', 'introducing', 'the', 'algorithm', 'laid', 'out.', 'why', 'was', 'there', 'no', 'fuss', 'then', 'when', 'something', 'could', 'have', 'been', 'done?']	positive
552	1.29568E+18	2020-08-18T11:13:26.000Z		49	{'neg': 0.141, 'neu': 0.859, 'pos': 0.0, 'compound': -0.802}	-0.802	Negative	['ok.', 'a', 'levels', 'are', 'down', 'to', 'teacher�s', 'assessment.', 'now', 'it�s', 'time', 'to', 'turn', 'up', 'the', 'heat', 'for', 'b-tec', 'students.', 'there', 'is', 'no', 'change', 'in', 'assessments', 'by', 'this', 'doomed', 'algorithm.', 'why', 'should', 'they', 'be', 'subject', 'to', 'the', 'shambles', 'a', 'level', 'students', 'went', 'through', 'over', 'the', 'past', 'week.']	negative
553	1.29568E+18	2020-08-18T11:12:00.000Z		39	{'neg': 0.168, 'neu': 0.832, 'pos': 0.0, 'compound': -0.782}	-0.782	Negative	['??icymi:', 'boris', 'johnson', 'won�t', 'postpone', 'gcse', 'results', '�', 'but', 'a-level', 'u-turn', 'expected', 'amid', 'mounting', 'tory', 'anger', '�boris', 'johnson', 'needs', 'to', 'listen', 'to', 'parents,', 'teachers', 'and', 'young', 'people', '-', 'and', 'change', 'course.�', '-', 'https://t.co/6mwwgadz42', '#gcse2020', '#alevels2020', '#uturn']	anticipation
554	1.29568E+18	2020-08-18T11:11:24.000Z		46	{'neg': 0.135, 'neu': 0.814, 'pos': 0.051, 'compound': -0.6625}	-0.6625	Negative	['interesting', 'to', 'see', 'governments', 'rejecting', 'the', 'systems', 'used', 'to', 'downgrade', 'highers,', 'a', 'levels', 'and', 'gcse', 'results.', 'a', 'similar', 'algorithm', 'was', 'used', 'to', 'reduce', 'the', 'third', 'year', 'maths', 'marks,', 'actually', 'obtained', 'in', 'examinations,', 'of', 'many', 'students', 'at', 'the', 'ou.', 'the', 'ou', 'is', 'sticking', 'with', 'this', …	fear
555	1.29568E+18	2020-08-18T11:10:58.000Z		24	{'neg': 0.098, 'neu': 0.902, 'pos': 0.0, 'compound': -0.3612}	-0.3612	Negative	['why', 'did', 'williamson', 'ignore', 'the', 'select', 'committee�s', 'concerns', 'about', 'the', 'algorithm.', 'is', 'being', 'incurious', 'a', 'requirement', 'to', 'be', 'a', 'minister', 'in', 'this', 'government', '?']	negative
556	1.29568E+18	2020-08-18T11:10:22.000Z		19	{'neg': 0.297, 'neu': 0.63, 'pos': 0.073, 'compound': -0.6428}	-0.6428	Negative	['williamson', 'apologises', 'for', 'exam', 'disaster', 'but', 'refuses', 'to', 'say', 'if', "he'll", 'resign', 'https://t.co/f1fnyh9mrf', 'sent', 'via']	fear
557	1.29568E+18	2020-08-18T11:09:52.000Z		46	{'neg': 0.118, 'neu': 0.816, 'pos': 0.066, 'compound': -0.5647}	-0.5647	Negative	['it', 'is', 'hardly', 'a', 'sensible', 'answer.', 'everyone', 'who', 'does', 'a', 'levels', 'and', 'higher', 'ed', 'knows', 'they', 'are', 'lucky', 'to', 'have', 'the', 'chance', 'but', 'that', 'does', 'not', 'mean', 'they', 'should', 'be', 'subjected', 'to', 'a', 'ludicrous', 'computer', 'algorithm', 'rather', 'than', 'personal', 'marking.', 'no', 'sense', 'in', 'it', 'at', 'all.']	surprise
558	1.29568E+18	2020-08-18T11:07:59.000Z		30	{'neg': 0.0, 'neu': 0.831, 'pos': 0.169, 'compound': 0.6249}	0.6249	Positive	["let's", 'be', 'clear', 'the', 'a', 'level', 'algorithm', 'had', 'nothing', 'to', 'students.', "it's", 'like', 'saying', 'you', "can't", 'pass', 'your', 'driving', 'test', 'because', 'nobody', 'in', 'your', 'street', 'ever', 'has.']	trust
559	1.29568E+18	2020-08-18T11:07:24.000Z		46	{'neg': 0.153, 'neu': 0.752, 'pos': 0.095, 'compound': -0.4404}	-0.4404	Negative	['williamson', 'apologises', 'for', 'exam', 'disaster', 'but', 'refuses', 'to', 'say', 'if', "he'll", 'resign', 'https://t.co/n0wsaeckph', '...i', 'miss', 'the', 'days', 'of', 'mps', 'fucking', 'up', 'and', 'commiting', 'metaphorical', 'seppuku,', 'it', 'felt', 'like', 'there', 'was', 'accountability', 'from', 'those', 'purporting', 'to', 'serve', 'the', 'country,', 'not', 'leech', 'from', 'it']	negative
560	1.29568E+18	2020-08-18T11:07:20.000Z		11	{'neg': 0.0, 'neu': 0.748, 'pos': 0.252, 'compound': 0.4019}	0.4019	Positive	['#ofqual', 'interesting', '-', 'williamson', 'knew', 'about', 'the', 'algorithm', 'https://t.co/se4jcjzh80']	positive
561	1.29568E+18	2020-08-18T11:07:20.000Z		11	{'neg': 0.0, 'neu': 0.748, 'pos': 0.252, 'compound': 0.4019}	0.4019	Positive	['#ofqual', 'interesting', '-', 'williamson', 'knew', 'about', 'the', 'algorithm', 'https://t.co/se4jcjzh80']	positive
562	1.29568E+18	2020-08-18T11:05:06.000Z		19	{'neg': 0.219, 'neu': 0.781, 'pos': 0.0, 'compound': -0.6966}	-0.6966	Negative	['and..m?????', 'we', 'know', 'the', 'tories', 'are', 'in', 'charge', 'of', 'education', 'and', 'ofqual', 'did', 'the', 'welsh', 'algorithm', 'too', 'ffs..']	No emotion
563	1.29568E+18	2020-08-18T11:05:01.000Z		21	{'neg': 0.0, 'neu': 0.821, 'pos': 0.179, 'compound': 0.5423}	0.5423	Positive	['two', 'in', 'three', 'teachers', 'believe', 'is', 'right', 'to', 'award', 'teacher-assessed', 'grades', 'and', 'should', 'ditch', 'its', 'algorithm', 'https://t.co/wbaptskuwb']	trust
564	1.29568E+18	2020-08-18T11:04:21.000Z		27	{'neg': 0.0, 'neu': 1.0, 'pos': 0.0, 'compound': 0.0}	0	Neutral	['if', 'you', 'think', '#ofqual', 'algorithm', 'for', '#alevels2020', '&amp;', '#gcse2020', 'was', 'shambles,', 'take', 'a', 'look', 'at', "#openuniversity's", 'decision', 'for', 'this', "year's", 'courses.', 'https://t.co/1ljnhsr66r']	negative
565	1.29568E+18	2020-08-18T11:02:06.000Z		28	{'neg': 0.0, 'neu': 1.0, 'pos': 0.0, 'compound': 0.0}	0	Neutral	["i've", 'just', 'wrote', 'an', 'algorithm', 'and', 'it', 'gives', 'you', 'the', 'same', 'grade', 'as', 'you', 'had', 'before.', 'you', 'get', 'an', 'f', 'before', 'and', 'an', 'f', 'after', '#mpshame', '#idiots']	No emotion
566	1.29568E+18	2020-08-18T11:00:26.000Z		16	{'neg': 0.0, 'neu': 0.761, 'pos': 0.239, 'compound': 0.5267}	0.5267	Positive	['i', 'bet', 'the', 'uk', 'government', 'was', 'wishing', 'news', 'about', 'their', 'a', 'level', 'algorithm', 'worked', 'like', 'that....']	fear
567	1.29568E+18	2020-08-18T11:00:25.000Z		39	{'neg': 0.06, 'neu': 0.882, 'pos': 0.058, 'compound': -0.0217}	-0.0217	Neutral	['following', 'the', 'surprise', 'double', 'announcement', 'of', 'the', 'scrapping', 'of', 'ofqual�s', 'algorithm-generated', 'grades', 'and', 'the', 'lifting', 'of', 'the', 'cap', 'on', 'student', 'numbers', 'at', 'english', 'universities,', 'it', 'was', 'not', 'clear', 'what', 'institutions', 'would', 'do', 'next.', 'https://t.co/vctno8eip7']	positive
568	1.29568E+18	2020-08-18T10:57:52.000Z		27	{'neg': 0.0, 'neu': 0.881, 'pos': 0.119, 'compound': 0.4754}	0.4754	Positive	['really', 'helpful', 'exposition', 'of', 'the', 'working', 'of', 'the', 'ofqual', 'algorithm.', 'the', 'ineptitude', 'of', 'one', 'or', 'more', 'key', 'decision', 'makers', 'could', 'not', 'be', 'clearer.', 'https://t.co/rbxtkjm8od']	positive
569	1.29568E+18	2020-08-18T10:57:30.000Z		20	{'neg': 0.0, 'neu': 1.0, 'pos': 0.0, 'compound': 0.0}	0	Neutral	['st', 'anne�s', 'fellow,', ',', 'spoke', 'to', 'radio', '4', 'yesterday', 'about', 'the', 'a', 'level', 'algorithm.', 'listen', 'below', '??????', 'https://t.co/iwlyd5mnch']	positive
570	1.29568E+18	2020-08-18T10:56:58.000Z		24	{'neg': 0.122, 'neu': 0.789, 'pos': 0.09, 'compound': -0.2244}	-0.2244	Negative	['like', 'i', 'said', '�no', 'system', 'could', 'fairly', 'calculate', 'who', 'would', 'do', 'worse', 'as', 'they', 'are', 'individual', 'humans.�', 'the', 'algorithm', 'had', 'a*', 'pupils', 'achieving', 'ds!']	trust
571	1.29568E+18	2020-08-18T10:56:31.000Z		22	{'neg': 0.134, 'neu': 0.649, 'pos': 0.216, 'compound': 0.2263}	0.2263	Positive	['useful', 'and', 'demonstrates', 'that', 'this', 'could', 'have', 'been', 'solved.', 'what', 'went', 'wrong', 'with', 'the', 'a-level', 'algorithm?', 'https://t.co/jblbhhqxss', 'via']	negative
572	1.29568E+18	2020-08-18T10:56:02.000Z		49	{'neg': 0.0, 'neu': 0.94, 'pos': 0.06, 'compound': 0.3612}	0.3612	Positive	['williamson', 'suggests', 'he', 'didn�t', 'analyse', 'ofqual', 'algorithm', 'until', 'after', 'it', 'was', 'published', 'schools', 'week', 'https://t.co/6omkoxvik7', '&lt;', 'if', 'gavlar', 'is', 'saying', 'the', 'dfe', "didn't", 'independently', '&amp;', 'critically', 'analyse', "ofqual's", 'algorithm', 'and', 'its', 'potential', 'impact,', 'it', 'seems', 'like', 'dereliction', 'of', 'duty?', '…	No emotion
573	1.29568E+18	2020-08-18T10:55:28.000Z		36	{'neg': 0.116, 'neu': 0.813, 'pos': 0.071, 'compound': -0.1828}	-0.1828	Negative	['to', 'everyone', '(esp.', 'young', 'people)', 'who', 'tweeted,', 'contacted', 'their', 'mps', 'and', 'protested', 'about', 'the', 'a-level', 'algorithm,', 'remember', 'this:', 'even', 'if', 'you', 'think', 'politicians', "don't", 'care', 'or', 'listen,', 'political', 'participation', 'can', 'achieve', 'things.', 'stay', 'engaged!']	positive
574	1.29568E+18	2020-08-18T10:55:07.000Z		20	{'neg': 0.0, 'neu': 0.905, 'pos': 0.095, 'compound': 0.2732}	0.2732	Positive	['the', 'head', 'of', 'ofqual', 'also', 'needs', 'to', 'fall', 'on', 'their', 'sword', 'as', 'well', '-', 'it', 'was', 'ofqual', 'that', 'developed', 'the', 'algorithm.']	negative
575	1.29568E+18	2020-08-18T10:54:48.000Z		16	{'neg': 0.0, 'neu': 1.0, 'pos': 0.0, 'compound': 0.0}	0	Neutral	['did', 'they', 'use', 'the', 'same', 'algorithm', 'that', 'was', 'used', 'for', 'the', 'a-level', 'grades', 'this', 'year?!']	No emotion
576	1.29568E+18	2020-08-18T10:54:35.000Z		15	{'neg': 0.0, 'neu': 0.859, 'pos': 0.141, 'compound': 0.3182}	0.3182	Positive	['thing', 'is,', 'if', 'he', 'is', 'responsible', 'for', 'the', 'a', 'level', 'algorithm', 'he', 'is', 'actually', 'mediocre']	trust
577	1.29567E+18	2020-08-18T10:50:16.000Z		14	{'neg': 0.256, 'neu': 0.744, 'pos': 0.0, 'compound': -0.4767}	-0.4767	Negative	['what', 'went', 'wrong', 'with', 'the', 'a-level', 'algorithm?', 'explains', 'https://t.co/u7s2cjaefl', 'via']	negative
578	1.29567E+18	2020-08-18T10:49:16.000Z		18	{'neg': 0.121, 'neu': 0.879, 'pos': 0.0, 'compound': -0.296}	-0.296	Negative	['no', 'connection.', 'the', 'algorithm', "wasn't", 'properly', 'trialled.', 'everything', 'should', 'be', 'trialled.', 'the', 'ofqual', 'board', 'should', 'be', 'dismissed.']	anticipation
579	1.29567E+18	2020-08-18T10:49:08.000Z		24	{'neg': 0.0, 'neu': 1.0, 'pos': 0.0, 'compound': 0.0}	0	Neutral	['look', 'to', 'who', 'designed', 'the', 'algorithm', 'first', 'and', 'how', 'they', 'sold', 'it', 'to', 'gov.', 'ofqual', 'need', 'to', 'be', 'answering', 'questions', 'https://t.co/k3rngify6a']	No emotion
580	1.29567E+18	2020-08-18T10:48:55.000Z		30	{'neg': 0.0, 'neu': 1.0, 'pos': 0.0, 'compound': 0.0}	0	Neutral	['writing', 'about', 'facial', 'recognition', 'and', 'the', 'bridges', 'decision,', 'or', 'the', 'ofqual', 'algorithm?', 'consider', 'submitting', 'to', 'law,', 'technology', '&amp;', "trust's", 'launch', 'issue.', 'deadline', '1', 'october', '2020', 'https://t.co/buselnsllv']	trust
581	1.29567E+18	2020-08-18T10:48:44.000Z		40	{'neg': 0.081, 'neu': 0.877, 'pos': 0.041, 'compound': -0.3818}	-0.3818	Negative	['take', 'some', 'responsibility', 'please.', 'you', 'may', 'not', 'have', 'written', 'the', 'algorithm', 'yourself', 'but', 'as', 'you�re', 'the', 'leader,', 'you', 'own', 'the', 'consequences.', 'it�s', 'difficult,', 'but', 'that�s', 'leadership.', 'now', 'step', 'up', 'and', 'take', 'responsibility', 'rather', 'than', 'passing', 'the', 'buck.']	fear
582	1.29567E+18	2020-08-18T10:48:25.000Z		27	{'neg': 0.0, 'neu': 1.0, 'pos': 0.0, 'compound': 0.0}	0	Neutral	['the', 'uk', 'algorithm', 'for', 'a-levels', 'fairer', 'than', 'irish', 'system', 'where', 'girls', 'get', 'more', 'marks', 'in', 'calculated', 'grading', 'system', 'https://t.co/ikyrxsgwnn', 'https://t.co/xkuc6xzfvs']	trust
583	1.29567E+18	2020-08-18T10:45:23.000Z		39	{'neg': 0.297, 'neu': 0.596, 'pos': 0.108, 'compound': -0.8975}	-0.8975	Negative	['the', 'algorithm', "wasn't", 'a', '"one-off"', 'mistake', 'but', 'a', 'reflection', 'of', 'a', 'failing', 'education', 'system,', 'the', 'anger', 'from', 'the', 'a-level', 'fiasco', 'should', 'be', 'used', 'to', 'build', 'support', 'around', 'private', 'school', 'abolition', 'me', 'for', 'https://t.co/3hvf8mynrm']	negative
584	1.29567E+18	2020-08-18T10:45:03.000Z		50	{'neg': 0.153, 'neu': 0.731, 'pos': 0.116, 'compound': -0.2732}	-0.2732	Negative	['so,', 'i', 'did', 'this', 'video', 'on', 'that', 'algo....', 'and', 'the', 'wizards', 'in', 'the', "ft's", 'video', 'team', 'animated', 'my', 'scribbles', '(including', 'a', 'spelling', 'mistake', 'and', 'photoshopping', 'out', 'a', 'terrible', 'typo)', 'to', 'make', 'it', 'super', 'clear', '-', 'they', 'are', 'wonders', 'what', 'went', 'wrong', 'with', 'the', 'a-level', 'algorithm?', 'https://…	positive
585	1.29567E+18	2020-08-18T10:44:01.000Z		40	{'neg': 0.029, 'neu': 0.927, 'pos': 0.044, 'compound': 0.1531}	0.1531	Positive	['accept', 'that', 'teachers', 'worked', 'hard', 'on', 'gradings', 'but', 'what', 'involvement', 'did', 'senior', 'teachers,', 'education', 'leaders', 'and', 'the', 'unions', 'have', 'in', 'deciding', 'on', 'the', 'ofqual', 'algorithm?', 'the', 'project', 'should', 'have', 'been', 'user', 'led', 'by', 'experts', 'who', 'could', 'have', 'highlighted', 'potential', 'consequences.']	anger
586	1.29567E+18	2020-08-18T10:43:57.000Z		29	{'neg': 0.0, 'neu': 0.827, 'pos': 0.173, 'compound': 0.5859}	0.5859	Positive	['aws', 'clearly', 'used', 'the', 'same', 'algorithm', 'that', 'the', 'uk', 'government', 'used', 'for', 'gcse', '&amp;', 'a-level', 'results', 'to', 'create', 'this', 'steaming', 'turd', 'of', 'a', 'list.', 'https://t.co/91fzjxzoqt']	fear
587	1.29567E+18	2020-08-18T10:43:43.000Z		33	{'neg': 0.36, 'neu': 0.55, 'pos': 0.09, 'compound': -0.9153}	-0.9153	Negative	['article:', 'williamson', 'apologises', 'for', 'exam', 'disaster', 'but', 'refuses', 'to', 'say', 'if', "he'll", 'resign', 'williamson', 'apologises', 'for', 'exam', 'disaster', 'but', 'refuses', 'to', 'say', 'if', "he'll", 'resign', 'https://t.co/scuj2aftxq', 'sent', 'via']	fear
588	1.29567E+18	2020-08-18T10:42:49.000Z		40	{'neg': 0.116, 'neu': 0.773, 'pos': 0.112, 'compound': -0.0516}	-0.0516	Negative	['please', 'confirm', 'situation', 'with', 'students', 'in', 'england', 'who', 'did', 'ib', '(international', 'baccalaureate)', 'instead', 'of', 'a', 'levels.', 'they', 'have', 'also', 'been', 'treated', 'badly,', 'graded', 'by', 'algorithm', 'and', 'lost', 'uni', 'places.', 'this', 'affects', 'over', '100', 'schools.', 'they', 'must', 'be', 'treated', 'equally.', 'thanks']	positive
589	1.29567E+18	2020-08-18T10:42:37.000Z		15	{'neg': 0.0, 'neu': 0.847, 'pos': 0.153, 'compound': 0.4019}	0.4019	Positive	['i', 'thought', 'that', 'ofqual', 'produced', 'the', 'algorithm', 'have', 'you', 'any', 'evidence', 'to', 'support', 'your', 'assertion', '?']	anticipation
590	1.29567E+18	2020-08-18T10:42:18.000Z		27	{'neg': 0.207, 'neu': 0.793, 'pos': 0.0, 'compound': -0.6072}	-0.6072	Negative	['students', 'protest', 'against', 'a-level', 'results,', 'london.', '15aug2020??', '#youth', '#londonyouth', '#alevels', '#algorithm', '#youngpeople', '??', '#alevelresults', '#aleveluturn', '#alevelresultsday', '#student', '#protest', '#london', 'https://t.co/ukrauggisq', 'https://t.co/uludmjffkq']	fear
591	1.29567E+18	2020-08-18T10:41:28.000Z		26	{'neg': 0.124, 'neu': 0.763, 'pos': 0.112, 'compound': -0.0772}	-0.0772	Negative	['this', 'analysis', 'if', 'powerful', 'too.', 'did', 'the', 'now-discredited', 'algorithm', 'down-grade', 'the', "'right'", 'students', 'or', 'the', "'wrong'", 'ones?', 'take', 'a', 'guess...', 'https://t.co/sfybydcfyw']	fear
592	1.29567E+18	2020-08-18T10:38:08.000Z		46	{'neg': 0.18, 'neu': 0.679, 'pos': 0.14, 'compound': -0.2404}	-0.2404	Negative	['if', 'ofqual', 'can', 'apologise', 'why', "can't", 'you', 'for', 'the', 'upset,', 'ignorance', 'and', 'total', 'lack', 'of', 'sympathy', 'shown', 'by', 'you', 'and', 'your', 'government', 'colleagues.', 'or', "doesn't", 'it', 'matter', 'because', 'the', 'eton', 'and', 'harrow', 'boys', "weren't", 'affected', 'by', 'the', 'postcode', 'algorithm.', 'https://t.co/hrlppw99ti']	negative
593	1.29567E+18	2020-08-18T10:38:05.000Z		44	{'neg': 0.051, 'neu': 0.886, 'pos': 0.063, 'compound': 0.128}	0.128	Positive	['no', 'they', 'haven�t.', 'students', '(a-level', 'and', 'gcse)', 'get', 'to', '�choose�', 'the', 'highest.', 'for', 'gcse', 'students,', 'they�ll', 'get', 'their', 'cag', 'on', 'thursday', 'and', 'then', 'their', 'algorithm-based', 'grades', '�next', 'week�.', 'then', 'they', '�choose�', 'the', 'highest', 'and', 'those', 'will', 'be', 'their', 'awarded', 'grades.']	fear
594	1.29567E+18	2020-08-18T10:37:56.000Z		51	{'neg': 0.0, 'neu': 0.841, 'pos': 0.159, 'compound': 0.836}	0.836	Positive	['we', 'also', 'know', 'that,', 'in', 'a', 'normal', 'year,', 'teachers', 'predictions', 'are', 'overly', 'generous', 'by', '35-40%,', 'so', 'the', 'algorithm', 'appears', 'to', 'have', 'got', 'it', 'pretty', 'much', 'right', 'for', '+/-', '96%', 'of', 'students.', 'with', 'safeguards', 'in', 'place', 'for', 'the', '4%.', 'we', 'now', 'have', 'an', 'entire', 'cohort', 'with', 'a-levels', 'around'…	trust
595	1.29567E+18	2020-08-18T10:37:32.000Z		18	{'neg': 0.369, 'neu': 0.631, 'pos': 0.0, 'compound': -0.8225}	-0.8225	Negative	['op-ed:', 'uk', 'a', 'levels', 'disaster', '�', 'algorithm', 'imbecility', 'kills', 'class', 'of', '2020', 'https://t.co/pfpsozxauv', '(google', 'alerts)']	fear
596	1.29567E+18	2020-08-18T10:37:19.000Z		42	{'neg': 0.037, 'neu': 0.859, 'pos': 0.103, 'compound': 0.4574}	0.4574	Positive	['great', 'interview', 'on', 'bbc', 'news', 'just', 'now', 'pointing', 'out', 'errors', 'in', 'the', 'ofqual', 'algorithm.', 'also', 'said', 'that', 'the', 'roya', 'statistical', 'soc', 'offered', 'help', 'but', 'were', 'turned', 'down.', 'a', 'government', 'that', 'has', 'had', 'enough', 'of', 'experts.', 'let', 'the', 'fireplace', 'salesman', 'sort', 'it.', 'blimey!']	fear
597	1.29567E+18	2020-08-18T10:37:14.000Z		26	{'neg': 0.0, 'neu': 0.818, 'pos': 0.182, 'compound': 0.5994}	0.5994	Positive	['fun', 'fact:', 'the', 'infamous', 'patriot', 'ais', 'in', 'the', 'metal', 'gear', 'solid', 'series', 'which', 'control', 'the', 'world', 'originally', 'started', 'out', 'as', 'an', 'a-level/gcse', 'results', 'algorithm.']	positive
598	1.29567E+18	2020-08-18T10:36:52.000Z		35	{'neg': 0.0, 'neu': 0.767, 'pos': 0.233, 'compound': 0.8016}	0.8016	Positive	['mornington', 'crescent.', 'i', 'win!', 'btw,', "i've", 'managed', 'to', 'obtain', 'an', 'exclusive', 'recording', 'of', 'gavin', "williamson's", 'meeting', 'with', 'ofqual,', 'during', 'which', 'they', 'devised', 'the', 'algorithm.', 'it', 'should', 'make', 'everything', 'clear:', 'https://t.co/ewyoug29dh']	No emotion
599	1.29567E+18	2020-08-18T10:36:04.000Z		41	{'neg': 0.219, 'neu': 0.781, 'pos': 0.0, 'compound': -0.8779}	-0.8779	Negative	['fighting', 'stigma', ':', 'op-ed:', 'uk', 'a', 'levels', 'disaster', '�', 'algorithm', 'imbecility', 'kills', 'class', 'of', '2020:', 'so', 'the', 'uk', 'government', 'got', 'teachers', 'to', 'provide', 'academic', 'evaluations,', 'and', 'then', 'ran', 'those', 'evaluations', 'through', 'an', 'algorithm', 'to', 'determine', 'a', 'level', 'results�...', 'https://t.co/dizycekoid']	negative
600	1.29567E+18	2020-08-18T10:35:11.000Z		37	{'neg': 0.122, 'neu': 0.696, 'pos': 0.182, 'compound': 0.4137}	0.4137	Positive	['you', 'also', 'critical', 'of', 'the', 'welsh', 'labour', 'government', '?', 'the', 'snp?', 'the', 'coalition', 'n.ireland', 'government?', 'the', 'algorithm', 'was', 'approved', 'by', 'the', 'unions', 'as', 'an', 'acceptable', 'solution', 'months', 'ago.', 'ofqual', 'failed', 'to', 'produce', 'a', 'workable', 'algorithm.', 'who', 'knew?']	positive
601	1.29567E+18	2020-08-18T10:34:16.000Z		23	{'neg': 0.06, 'neu': 0.94, 'pos': 0.0, 'compound': -0.0387}	-0.0387	Neutral	['https://t.co/cpy6kpbpjx', '"sorry,', 'but', 'i', "can't", 'sit', 'this', 'exam.', 'i', 'only', 'found', 'out', 'about', 'it', 'over', 'the', 'weekend."', '#alevelsresults', '#alevels2020']	trust
602	1.29567E+18	2020-08-18T10:34:16.000Z		23	{'neg': 0.06, 'neu': 0.94, 'pos': 0.0, 'compound': -0.0387}	-0.0387	Neutral	['https://t.co/cpy6kpbpjx', '"sorry,', 'but', 'i', "can't", 'sit', 'this', 'exam.', 'i', 'only', 'found', 'out', 'about', 'it', 'over', 'the', 'weekend."', '#alevelsresults', '#alevels2020']	trust
603	1.29567E+18	2020-08-18T10:33:42.000Z		29	{'neg': 0.097, 'neu': 0.812, 'pos': 0.091, 'compound': -0.0516}	-0.0516	Negative	['this', 'a-level', 'algorithm', 'fuxk', 'up', 'has', 'sparked', 'a', 'lively', 'discussion', 'at', 'work.', 'on', 'the', 'public', 'perception', 'of', 'ai', 'and', 'algorithms', 'due', 'to', 'govts', 'and', 'companies', 'using', 'them', 'badly.']	positive
604	1.29567E+18	2020-08-18T10:31:15.000Z		39	{'neg': 0.045, 'neu': 0.955, 'pos': 0.0, 'compound': -0.1695}	-0.1695	Negative	['jo-ann', 'baird,', 'oxford', 'dept', 'for', 'education', '&amp;', 'member', 'of', '#ofqual�s', 'standing', 'advisory', 'group', 'said,', 'that', 'the', 'minister', 'for', 'education', 'asked', 'them', 'to', 'provide', 'an', '#algorithm', 'that', "wouldn't", 'allow', '#alevelsresults', 'grades', 'to', 'go', 'up', 'from', 'last', 'year.']	positive
605	1.29567E+18	2020-08-18T10:30:58.000Z		49	{'neg': 0.166, 'neu': 0.741, 'pos': 0.092, 'compound': -0.4767}	-0.4767	Negative	['looks', 'like', 'many', 'universities', 'now', 'accepting', 'students', 'downgraded', 'by', 'the', 'algorithm,', 'are', 'making', 'them', 'defer', 'till', 'next', 'year.', 'very', 'concerning', 'for', 'current', 'yr', '12s', 'who', 'had', 'next', 'to', 'no', 'teaching,', 'due', 'to', 'sit', 'unmodified', "a'levels", 'and', 'may', 'struggle', 'to', 'find', 'places', 'for', '2021.', "it's", 'just…	negative
606	1.29567E+18	2020-08-18T10:30:33.000Z		32	{'neg': 0.182, 'neu': 0.773, 'pos': 0.045, 'compound': -0.6428}	-0.6428	Negative	['he', 'has', 'proved', 'himself', 'and', 'his', 'team', 'are', 'incompetent....they', 'should', 'all', 'go.', 'williamson', 'apologises', 'for', 'exam', 'disaster', 'but', 'refuses', 'to', 'say', 'if', "he'll", 'resign', 'https://t.co/fvqz3izttu', 'sent', 'via']	anger
607	1.29567E+18	2020-08-18T10:29:26.000Z		43	{'neg': 0.24, 'neu': 0.716, 'pos': 0.044, 'compound': -0.8705}	-0.8705	Negative	['the', 'scandal', 'is', 'not', 'only', 'a', 'story', 'of', 'cruelty', 'and', 'incompetence,', 'but', 'one', 'that', 'glimpses', 'a', 'future', 'where,', 'with', 'racist', 'and', 'classist', 'consequences,', 'algorithms', 'have', 'increasing', 'power', 'over', 'important', 'aspects', 'of', 'our', 'lives', '�', 'from', 'employment,', 'to', 'healthcare,', 'and', 'housing.', 'https://t.co/8hkomr24fb…	negative
608	1.29567E+18	2020-08-18T10:28:47.000Z		35	{'neg': 0.15, 'neu': 0.781, 'pos': 0.069, 'compound': -0.4005}	-0.4005	Negative	['what', 'went', 'wrong', 'with', 'the', 'a-level', 'algorithm?', 'how', "'the", "algorithm'", 'changed', 'a-level', 'results.', 'the', "ft's", 'chris', 'giles', 'explains', 'whether', 'it', 'was', 'fair,', 'and', 'who', 'was', 'most', 'affected', 'https://t.co/ab2rrynhtd', 'via']	positive
609	1.29567E+18	2020-08-18T10:27:32.000Z		22	{'neg': 0.101, 'neu': 0.899, 'pos': 0.0, 'compound': -0.2023}	-0.2023	Negative	['exams', 'u-turn:', 'teacher', 'estimates', 'to', 'be', 'used', 'for', 'gcse', 'and', 'a-level', 'grades', 'as', 'controversial', 'algorithm', 'ditched', 'https://t.co/paqo1cqtuu']	anger
610	1.29567E+18	2020-08-18T10:27:25.000Z		42	{'neg': 0.0, 'neu': 0.856, 'pos': 0.144, 'compound': 0.7351}	0.7351	Positive	['as', 'she', 'said,', 'teachers', 'are', 'trusted', 'with', "children's", 'health', 'and', 'well-being,', 'with', 'everything', 'from', 'their', 'poetry', 'to', 'algebraic', 'equations.', 'teachers', 'were', 'trusted', 'on', 'everything', 'except', 'accurately', 'predicting', 'a-level', 'grades.', 'when', 'the', 'algorithm', 'was', 'shown', 'to', 'be', 'unreliable,', 'that', 'changed.']	trust
611	1.29567E+18	2020-08-18T10:27:13.000Z		41	{'neg': 0.15, 'neu': 0.773, 'pos': 0.077, 'compound': -0.4939}	-0.4939	Negative	['bbc', 'news', '-', 'a-levels:', 'student', 'foresaw', 'exam', 'crisis', 'in', 'winning', 'story', "'an", 'award-winning', 'writer', 'whose', 'dystopian', 'fiction', 'about', 'an', 'algorithm', 'that', 'sorts', 'students', 'into', 'bands', 'based', 'on', 'class', 'says', 'she', 'has', '"fallen', 'into', 'my', 'own', 'story".\'', 'https://t.co/ue3axawkia']	positive
612	1.29567E+18	2020-08-18T10:26:34.000Z		40	{'neg': 0.055, 'neu': 0.776, 'pos': 0.169, 'compound': 0.6114}	0.6114	Positive	['https://t.co/fexzrhkrqp', 'just', 'do', 'the', 'honourable', 'thing', 'man,', '#resign.', 'you', 'have', 'ballsed', 'this', 'up', 'from', 'day', 'one', 'when', 'you', 'gave', 'the', '#algorithm', 'and', '#ofqual', 'your', 'backing.', 'either', 'the', 'head', 'of', 'ofqual', 'goes', 'or', 'you', 'or', 'better', 'still', 'both', '!']	fear
613	1.29567E+18	2020-08-18T10:25:33.000Z		47	{'neg': 0.0, 'neu': 0.899, 'pos': 0.101, 'compound': 0.5574}	0.5574	Positive	['even', 'the', "c'ttee", 'labours', 'under', 'the', 'impression', 'there', 'was', 'a', 'smart', "'standardisation'", 'procedure.', 'my', 'understanding', 'is', 'the', 'algorithm', 'assigned', 'past', 'a-level', 'results', 'to', 'this', "year's", 'cohort,', 'who', '(after', 'small', 'groups', 'got', 'their', 'pick)', 'lined', 'up', 'in', 'teacher-ranked', 'order', 'to', 'be', 'given', 'the', 'lef…	positive
614	1.29567E+18	2020-08-18T10:25:10.000Z		18	{'neg': 0.0, 'neu': 1.0, 'pos': 0.0, 'compound': 0.0}	0	Neutral	['except', 'for', 'those,', 'mostly', 'private', 'school', 'pupils,', 'where', 'the', 'algorithm', 'will', 'still', 'be', 'applied', 'to', 'lift', 'their', 'grades']	trust
615	1.29567E+18	2020-08-18T10:24:51.000Z		33	{'neg': 0.0, 'neu': 1.0, 'pos': 0.0, 'compound': 0.0}	0	Neutral	['when', 'the', 'government', 'tested', 'their', 'a-level', 'grades', 'algorithm', 'it', 'was', 'only', 'accurate', 'for', '2/3', 'of', 'the', 'results.', 'this', 'was', 'the', 'moment', 'to', 'scrap', 'it,', 'not', '4', 'days', 'after', 'publishing', 'the', 'grades.']	fear
616	1.29567E+18	2020-08-18T10:24:10.000Z		39	{'neg': 0.104, 'neu': 0.794, 'pos': 0.102, 'compound': 0.2272}	0.2272	Positive	['that', 'is', 'highly', 'problematic.', 'everything', 'g', 'else', 'has', 'been', "johnson-cummings's", 'fault,', 'but', 'this', 'particular', 'aspect', 'lays', 'squarely', 'at', "ofqual's", 'door.', 'schools', 'improve.', 'it', 'happens.', 'the', 'algorithm', 'should', 'have', 'taken', 'this', 'into', 'account.', 'https://t.co/uoydnrfpun']	trust
617	1.29567E+18	2020-08-18T10:22:05.000Z		18	{'neg': 0.313, 'neu': 0.609, 'pos': 0.078, 'compound': -0.6428}	-0.6428	Negative	['#gavinwilliamsonresign', 'williamson', 'apologises', 'for', 'exam', 'disaster', 'but', 'refuses', 'to', 'say', 'if', "he'll", 'resign', 'https://t.co/cadjk1fg9m']	fear
618	1.29567E+18	2020-08-18T10:21:55.000Z		16	{'neg': 0.0, 'neu': 0.862, 'pos': 0.138, 'compound': 0.3382}	0.3382	Positive	['ofqual', 'consulted', '�widely�', 'with', 'schools', 'and', 'colleges', 'before', 'implementing', 'the', 'algorithm.', 'they', 'all', 'agreed', 'to', 'it!']	trust
619	1.29567E+18	2020-08-18T10:21:12.000Z		20	{'neg': 0.0, 'neu': 0.795, 'pos': 0.205, 'compound': 0.4767}	0.4767	Positive	['#oxbridge', 'rolls', 'out', 'its', 'new,', 'improved,', 'post-#ofqual', 'algorithm', 'for', 'allotting', 'places:-', 'https://t.co/zplc0aowlf', 'https://t.co/i0ozdayz4k']	positive
620	1.29567E+18	2020-08-18T10:20:44.000Z		22	{'neg': 0.096, 'neu': 0.792, 'pos': 0.113, 'compound': 0.1027}	0.1027	Positive	['calling', 'out', 'social', 'scientists/social', 'statisticians', 'to', 'support', 'in', 'doing', 'a', 'critical', 'annotation', 'of', 'the', 'interim', 'report', 'of', '#alevelsresults', 'algorithm.', '#academicchatter', '#academictwitter']	anticipation
621	1.29567E+18	2020-08-18T10:20:32.000Z		25	{'neg': 0.0, 'neu': 0.856, 'pos': 0.144, 'compound': 0.4927}	0.4927	Positive	['very', 'good', 'explanation', 'of', 'how', '&amp;', 'why', "ofqual's", 'algorithm', 'came', 'up', 'short', '&amp;', 'what', 'algorithms', 'can', '&amp;', "can't", 'do�', 'https://t.co/4ptapp5i5m']	trust
622	1.29567E+18	2020-08-18T10:19:29.000Z		19	{'neg': 0.0, 'neu': 1.0, 'pos': 0.0, 'compound': 0.0}	0	Neutral	['maybe', 'they', 'should', 'have', 'asked', 'someone', 'with', 'a', 'maths', 'a-level', 'to', 'devise', 'the', 'algorithm', 'https://t.co/0ygvwc5q4a']	No emotion
623	1.29567E+18	2020-08-18T10:19:13.000Z		46	{'neg': 0.146, 'neu': 0.747, 'pos': 0.107, 'compound': -0.4588}	-0.4588	Negative	['tory', 'gov.', 'did', 'not', 'invent', 'the', 'virus.', '"disaster"', 'of', 'exam', 'results', 'caused', 'by', 'teaching', 'unions', 'who', 'suggested', 'algorithm', 'with', 'ofqual.', 'economy', 'in', 'bad', 'shape', 'because', 'lockdown', '&amp;', 'pandemic', 'meant', 'gov.', 'bravely', 'supported', 'ord.', 'ppl.', 'they', 'should', 'get', 'medals,', 'not', 'sack.', '#borisjohnson', '#backbor…	negative
624	1.29567E+18	2020-08-18T10:17:20.000Z		49	{'neg': 0.211, 'neu': 0.789, 'pos': 0.0, 'compound': -0.8481}	-0.8481	Negative	['previous', 'results', 'were', 'the', 'basis', 'of', 'the', 'algorithm', 'that', 'is', 'now', 'discredited.', 'the', 'problem', "wasn't", 'the', 'ofqual', 'plan,', 'it', 'was', 'the', 'lack', 'of', 'diligence', 'on', 'the', 'inputs/outputs', 'of', 'the', 'algorithm.', 'the', 'government', 'have', 'loads', 'to', 'answer,', 'but', 'to', 'pretend', 'this', 'was', 'a', 'long', 'standing', 'issue', '…	negative
625	1.29567E+18	2020-08-18T10:17:07.000Z		54	{'neg': 0.0, 'neu': 0.937, 'pos': 0.063, 'compound': 0.5106}	0.5106	Positive	["i'm", 'still', 'waiting', 'for', 'the', 'head', 'of', 'ofqual', 'to', 'explain', 'the', 'algorithm', 'to', 'us.', 'then', 'we', 'should', 'test', 'on', 'his', 'instructions', 'to', 'carry', 'this', 'out.', 'hosted', 'by', 'in', 'the', 'style', 'of', 'mr', '&amp;', 'mrs.', 'the', 'prize', 'could', 'be', 'a', 'trip', 'for', '2', 'to', 'a', 'quarantine', 'country', 'of', 'their', 'choice...', 'htt…	trust
626	1.29567E+18	2020-08-18T10:16:56.000Z		36	{'neg': 0.348, 'neu': 0.652, 'pos': 0.0, 'compound': -0.9188}	-0.9188	Negative	['blames', 'and', 'blames', 'for', 'algorithm', 'cock', 'up', '-', 'both', 'should', 'have', 'been', 'asking', 'questions', 'to', 'stop', 'mistakes', 'happening', 'in', 'the', 'first', 'place.', 'a', 'pair', 'of', 'lazy', 'yes-men', 'which', 'is', 'no', 'surprise', 'given', 'that', '#boneidle', 'is', 'pm', '.']	fear
627	1.29567E+18	2020-08-18T10:16:35.000Z		35	{'neg': 0.128, 'neu': 0.872, 'pos': 0.0, 'compound': -0.5267}	-0.5267	Negative	['another', 'algorithm', 'bites', 'the', 'dust:', 'the', 'exam', 'board', 'behind', 'igcses', 'and', 'international', 'a', 'levels', 'has', 'announced', 'that', 'no', 'grades', 'this', 'year', 'will', 'be', 'lower', 'than', 'those', 'predicted', 'by', 'teachers.', 'story', 'by', 'https://t.co/wg65v3ycnc']	negative
628	1.29567E+18	2020-08-18T10:16:13.000Z		36	{'neg': 0.348, 'neu': 0.652, 'pos': 0.0, 'compound': -0.9188}	-0.9188	Negative	['blames', 'and', 'blames', 'for', 'algorithm', 'cock', 'up', '-', 'both', 'should', 'have', 'been', 'asking', 'questions', 'to', 'stop', 'mistakes', 'happening', 'in', 'the', 'first', 'place.', 'a', 'pair', 'of', 'lazy', 'yes-men', 'which', 'is', 'no', 'surprise', 'given', 'that', '#boneidle', 'is', 'pm', '.']	fear
629	1.29567E+18	2020-08-18T10:16:07.000Z		36	{'neg': 0.0, 'neu': 0.867, 'pos': 0.133, 'compound': 0.6369}	0.6369	Positive	['2%', 'of', 'the', 'original', 'marks', 'were', 'upgraded', 'via', 'the', 'algorithm', '(39%', 'were', 'downgraded).', 'the', 'students', 'get', 'to', 'keep', 'the', 'higher', 'of', 'their', 'teacher', 'estimated', 'marks', 'or', 'the', 'ofqual', 'alogrithm', 'generated', 'marks.', 'good', 'news', 'for', 'our', 'students']	trust
630	1.29567E+18	2020-08-18T10:16:05.000Z		27	{'neg': 0.256, 'neu': 0.627, 'pos': 0.117, 'compound': -0.6124}	-0.6124	Negative	['do', 'us', 'all', 'a', 'favour', 'and', 'just', 'resign.', 'williamson', 'apologises', 'for', 'exam', 'disaster', 'but', 'refuses', 'to', 'say', 'if', "he'll", 'resign', 'https://t.co/jawle3ct0a', 'sent', 'via']	fear
631	1.29567E+18	2020-08-18T10:15:40.000Z		14	{'neg': 0.477, 'neu': 0.523, 'pos': 0.0, 'compound': -0.8074}	-0.8074	Negative	['how', 'the', 'a-level', 'results', 'algorithm', 'was', 'fatally', 'flawed', 'https://t.co/mcmbu3ifdb', 'via']	No emotion
632	1.29567E+18	2020-08-18T10:14:29.000Z		42	{'neg': 0.134, 'neu': 0.866, 'pos': 0.0, 'compound': -0.6249}	-0.6249	Negative	['thousands', 'of', 'students', 'in', 'england', 'are', 'angry', 'about�the', 'controversial', 'use', 'of', 'an', 'algorithm�to', 'determine', 'this', "year's", 'gcse', 'and', 'a-level', 'results.', 'they', 'were', 'unable', 'to', 'sit', 'exams', 'because', 'of', 'lockdown,', 'so', 'the', 'algorithm', 'used', 'data�', 'https://t.co/xwppqiisiu']	negative
633	1.29567E+18	2020-08-18T10:13:53.000Z		36	{'neg': 0.348, 'neu': 0.652, 'pos': 0.0, 'compound': -0.9188}	-0.9188	Negative	['blames', 'and', 'blames', 'for', 'algorithm', 'cock', 'up', '-', 'both', 'should', 'have', 'been', 'asking', 'questions', 'to', 'stop', 'mistakes', 'happening', 'in', 'the', 'first', 'place.', 'a', 'pair', 'of', 'lazy', 'yes-men', 'which', 'is', 'no', 'surprise', 'given', 'that', '#boneidle', 'is', 'pm', '.']	fear
634	1.29566E+18	2020-08-18T10:12:59.000Z		36	{'neg': 0.348, 'neu': 0.652, 'pos': 0.0, 'compound': -0.9188}	-0.9188	Negative	['blames', 'and', 'blames', 'for', 'algorithm', 'cock', 'up', '-', 'both', 'should', 'have', 'been', 'asking', 'questions', 'to', 'stop', 'mistakes', 'happening', 'in', 'the', 'first', 'place.', 'a', 'pair', 'of', 'lazy', 'yes-men', 'which', 'is', 'no', 'surprise', 'given', 'that', '#boneidle', 'is', 'pm', '.']	fear
635	1.29566E+18	2020-08-18T10:12:28.000Z		36	{'neg': 0.348, 'neu': 0.652, 'pos': 0.0, 'compound': -0.9188}	-0.9188	Negative	['blames', 'and', 'blames', 'for', 'algorithm', 'cock', 'up', '-', 'both', 'should', 'have', 'been', 'asking', 'questions', 'to', 'stop', 'mistakes', 'happening', 'in', 'the', 'first', 'place.', 'a', 'pair', 'of', 'lazy', 'yes-men', 'which', 'is', 'no', 'surprise', 'given', 'that', '#boneidle', 'is', 'pm', '.']	fear
636	1.29566E+18	2020-08-18T10:12:26.000Z		51	{'neg': 0.091, 'neu': 0.857, 'pos': 0.051, 'compound': -0.2732}	-0.2732	Negative	['algorithms', 'can', 'bake', 'in', '&amp;', 'surface', 'the', 'unfairness', 'and', 'discrimination', 'of', 'systems', "they're", 'automating.', 'so', 'while', 'ofqual�s', 'algorithm', 'was', 'clearly', 'the', 'wrong', 'way', 'to', 'go,', 'and', 'has', 'caused', 'a', 'lot', 'of', 'anxiety', 'up', 'and', 'down', 'the', 'country,', 'perhaps', 'this', 'will', 'lead', 'to', 'a', 're-evaluation', 'of'…	negative
637	1.29566E+18	2020-08-18T10:12:10.000Z		30	{'neg': 0.043, 'neu': 0.891, 'pos': 0.066, 'compound': 0.1779}	0.1779	Positive	['so,', 'did', 'anyone', 'else', 'see', 'the', 'chief', 'of', 'ofqual', 'say', 'he', 'was', 'sorry', 'we', "didn't", 'understand', 'their', 'algorithm', 'or', 'did', 'i', 'dream', 'the', 'entire', 'country', 'was', 'just', 'gaslighted.', 'again.']	No emotion
638	1.29566E+18	2020-08-18T10:11:32.000Z		31	{'neg': 0.179, 'neu': 0.603, 'pos': 0.218, 'compound': 0.3903}	0.3903	Positive	['but', 'still', 'they', 'love', 'the', 'government.', 'i', 'can�t', 'fathom', 'it.', 'the', 'brainwashing', 'is', 'that', 'the', 'alternative', 'is', 'worse!', 'can�t', 'see', 'starmer', 'allowing', 'that', 'a', 'level', 'algorithm', 'to', 'be', 'acceptable.']	positive
639	1.29566E+18	2020-08-18T10:11:28.000Z		38	{'neg': 0.0, 'neu': 0.892, 'pos': 0.108, 'compound': 0.4576}	0.4576	Positive	['reading', 'about', 'the', 'a-levels', 'fiasco�', 'one', 'particular', 'point', 'that', 'surprised', 'me', 'is', 'that', 'the', 'most', 'important', 'factor', 'baked', 'into', 'ofqual�s', 'grading', 'algorithm', 'was', 'the', 'weight', 'given', 'to', 'the', 'school�s', 'performance', 'over', 'the', 'past', '3', 'years.']	positive
640	1.29566E+18	2020-08-18T10:11:28.000Z		38	{'neg': 0.0, 'neu': 0.892, 'pos': 0.108, 'compound': 0.4576}	0.4576	Positive	['reading', 'about', 'the', 'a-levels', 'fiasco�', 'one', 'particular', 'point', 'that', 'surprised', 'me', 'is', 'that', 'the', 'most', 'important', 'factor', 'baked', 'into', 'ofqual�s', 'grading', 'algorithm', 'was', 'the', 'weight', 'given', 'to', 'the', 'school�s', 'performance', 'over', 'the', 'past', '3', 'years.']	positive
641	1.29566E+18	2020-08-18T10:11:21.000Z		18	{'neg': 0.0, 'neu': 0.828, 'pos': 0.172, 'compound': 0.4404}	0.4404	Positive	['thanks', 'to', 'the', 'government�s', 'a-level', 'algorithm,', 'we�ve', 'now', 'been', 'downgraded', 'to', 'the', 'fourth', 'tier', 'podcast.']	No emotion
642	1.29566E+18	2020-08-18T10:10:43.000Z		42	{'neg': 0.0, 'neu': 0.849, 'pos': 0.151, 'compound': 0.7076}	0.7076	Positive	['education', 'is', 'a', 'door', 'that', 'opens', 'up', 'opportunities', 'to', 'young', 'people,', 'not', 'one', 'that�s', 'slammed', 'in', 'their', 'faces,', 'as', 'ofqual�s', 'algorithm', 'did', 'for', 'too', 'many', 'students.', 'so', 'i', 'welcome', 'the', 'government�s', 'u-turn.', '#alevels2020', '#gcse2020', 'https://t.co/qvzm5ekzbj']	surprise
643	1.29566E+18	2020-08-18T10:10:36.000Z		36	{'neg': 0.348, 'neu': 0.652, 'pos': 0.0, 'compound': -0.9188}	-0.9188	Negative	['blames', 'and', 'blames', 'for', 'algorithm', 'cock', 'up', '-', 'both', 'should', 'have', 'been', 'asking', 'questions', 'to', 'stop', 'mistakes', 'happening', 'in', 'the', 'first', 'place.', 'a', 'pair', 'of', 'lazy', 'yes-men', 'which', 'is', 'no', 'surprise', 'given', 'that', '#boneidle', 'is', 'pm', '.']	fear
644	1.29566E+18	2020-08-18T10:10:21.000Z		32	{'neg': 0.0, 'neu': 0.914, 'pos': 0.086, 'compound': 0.4404}	0.4404	Positive	['will', 'we', 'be', 'able', 'to', 'choose', 'between', 'the', 'grades', 'issued', 'by', 'the', 'algorithm', 'and', 'the', 'centre', 'assessment', 'grade.', 'also', 'will', 'we', 'be', 'able', 'to', 'see', 'the', 'grades', 'produced', 'by', 'the', 'algorithm.', 'thanks.']	trust
645	1.29566E+18	2020-08-18T10:09:47.000Z		36	{'neg': 0.348, 'neu': 0.652, 'pos': 0.0, 'compound': -0.9188}	-0.9188	Negative	['blames', 'and', 'blames', 'for', 'algorithm', 'cock', 'up', '-', 'both', 'should', 'have', 'been', 'asking', 'questions', 'to', 'stop', 'mistakes', 'happening', 'in', 'the', 'first', 'place.', 'a', 'pair', 'of', 'lazy', 'yes-men', 'which', 'is', 'no', 'surprise', 'given', 'that', '#boneidle', 'is', 'pm', '.']	fear
646	1.29566E+18	2020-08-18T10:08:43.000Z		36	{'neg': 0.348, 'neu': 0.652, 'pos': 0.0, 'compound': -0.9188}	-0.9188	Negative	['blames', 'and', 'blames', 'for', 'algorithm', 'cock', 'up', '-', 'both', 'should', 'have', 'been', 'asking', 'questions', 'to', 'stop', 'mistakes', 'happening', 'in', 'the', 'first', 'place.', 'a', 'pair', 'of', 'lazy', 'yes-men', 'which', 'is', 'no', 'surprise', 'given', 'that', '#boneidle', 'is', 'pm', '.']	fear
647	1.29566E+18	2020-08-18T10:08:31.000Z		45	{'neg': 0.198, 'neu': 0.711, 'pos': 0.091, 'compound': -0.6597}	-0.6597	Negative	['and', 'students', 'with', 'disabilities', 'and', 'those', 'with', 'physical/mental', 'illness', 'at', 'the', 'time', 'around', 'their', 'mocks.', 'algorithm', 'doesn�t', 'allow', 'for', 'any', 'special', 'considerations', 'as', 'under', 'normal', 'a', 'levels.', 'as', 'always', 'it�s', 'the', 'disadvantaged,', 'minorities', 'and', 'people', 'with', 'specific', 'needs', 'who', 'still', 'miss', '…	fear
648	1.29566E+18	2020-08-18T10:08:23.000Z		39	{'neg': 0.234, 'neu': 0.648, 'pos': 0.118, 'compound': -0.5931}	-0.5931	Negative	['a-levels:', 'gavin', 'williamson', "'incredibly", "sorry'", 'for', 'exam', 'distress.', 'regarding', 'resignation', 'i', 'guess', 'that�s', 'a', 'no', 'then.', 'his', 'focus', 'obviously', 'wasn�t', 'on', 'the', 'question.', 'it', 'sounds', 'like', 'the', 'algorithm', 'was', 'robust', 'though.', '??#alevelsresults', 'https://t.co/7wzbx2kp6l']	surprise
649	1.29566E+18	2020-08-18T10:08:19.000Z		36	{'neg': 0.348, 'neu': 0.652, 'pos': 0.0, 'compound': -0.9188}	-0.9188	Negative	['blames', 'and', 'blames', 'for', 'algorithm', 'cock', 'up', '-', 'both', 'should', 'have', 'been', 'asking', 'questions', 'to', 'stop', 'mistakes', 'happening', 'in', 'the', 'first', 'place.', 'a', 'pair', 'of', 'lazy', 'yes-men', 'which', 'is', 'no', 'surprise', 'given', 'that', '#boneidle', 'is', 'pm', '.']	fear
650	1.29566E+18	2020-08-18T10:08:10.000Z		42	{'neg': 0.0, 'neu': 0.966, 'pos': 0.034, 'compound': 0.0772}	0.0772	Positive	['the', 'government', 'really', 'said', '�we', 'don�t', 'want', 'kids', 'getting', 'jobs', 'they�re', 'unqualified', 'for', 'so', 'we', 'used', 'a', 'grade', 'algorithm�', 'and', 'then', 'just', 'hasn�t', 'sacked', 'any', 'ministers', 'over', 'the', 'a-level', 'debacle,', 'a', 'job', 'they', 'were', 'demonstrably', 'unqualified', 'to', 'handle']	fear
651	1.29566E+18	2020-08-18T10:07:55.000Z		36	{'neg': 0.348, 'neu': 0.652, 'pos': 0.0, 'compound': -0.9188}	-0.9188	Negative	['blames', 'and', 'blames', 'for', 'algorithm', 'cock', 'up', '-', 'both', 'should', 'have', 'been', 'asking', 'questions', 'to', 'stop', 'mistakes', 'happening', 'in', 'the', 'first', 'place.', 'a', 'pair', 'of', 'lazy', 'yes-men', 'which', 'is', 'no', 'surprise', 'given', 'that', '#boneidle', 'is', 'pm', '.']	fear
652	1.29566E+18	2020-08-18T10:06:50.000Z		40	{'neg': 0.382, 'neu': 0.545, 'pos': 0.073, 'compound': -0.9464}	-0.9464	Negative	['article:', 'williamson', 'apologises', 'for', 'exam', 'disaster', 'but', 'refuses', 'to', 'say', 'if', "he'll", 'resign', 'williamson', 'apologises', 'for', 'exam', 'disaster', 'but', 'refuses', 'to', 'say', 'if', "he'll", 'resign', 'https://t.co/xzasfa1vbk', 'sent', 'via', 'they', 'should', 'all', 'now', 'demand', 'his', 'resignation']	negative
653	1.29566E+18	2020-08-18T10:05:00.000Z		32	{'neg': 0.11, 'neu': 0.89, 'pos': 0.0, 'compound': -0.5362}	-0.5362	Negative	['??icymi:', 'a-level', 'results:', 'why', 'ofqual', 'withdrew', 'its', 'appeal', 'guidance,', 'how', 'the', 'grades', 'algorithm', 'worked', 'and', 'what', 'happens', 'next', '�no', 'student', 'should', 'be', 'worse', 'off"', '-', 'https://t.co/gg1sulowzx', '#alevels', '#ofqual', '#resultsday2020']	fear
654	1.29566E+18	2020-08-18T10:05:00.000Z		32	{'neg': 0.11, 'neu': 0.89, 'pos': 0.0, 'compound': -0.5362}	-0.5362	Negative	['??icymi:', 'a-level', 'results:', 'why', 'ofqual', 'withdrew', 'its', 'appeal', 'guidance,', 'how', 'the', 'grades', 'algorithm', 'worked', 'and', 'what', 'happens', 'next', '�no', 'student', 'should', 'be', 'worse', 'off"', '-', 'https://t.co/gg1sulowzx', '#alevels', '#ofqual', '#resultsday2020']	fear
655	1.29566E+18	2020-08-18T10:03:19.000Z		30	{'neg': 0.1, 'neu': 0.818, 'pos': 0.082, 'compound': -0.1431}	-0.1431	Negative	['#ofqual?', 'after', 'all', 'they', 'designed', 'the', 'algorithm', 'to', 'fit', 'the', 'specification', 'given', 'to', 'them', 'by', 'the', 'politicians.', 'or', 'is', 'everything', 'always', 'the', 'fault', 'of', 'the', 'politician?', 'https://t.co/wsp8isg9j0']	negative
656	1.29566E+18	2020-08-18T10:01:35.000Z		40	{'neg': 0.115, 'neu': 0.762, 'pos': 0.123, 'compound': 0.0772}	0.0772	Positive	['~', 'teacher', 'estimates', 'replace', 'algorithm', 'that', 'reduced', 'exam', 'grades:', 'it', 'turned', 'out', 'to', 'be', 'a', 'drastic', 'mistake', 'to', 'allow', 'english', 'high', 'school', "students'", 'critical', 'examination', 'results', 'to', 'be', 'graded', 'by', 'artificial', 'intelligence.', 'https://t.co/vvaqwrtdks', '#ai', 'https://t.co/zx9ewkx5ui']	trust
657	1.29566E+18	2020-08-18T09:59:38.000Z		19	{'neg': 0.0, 'neu': 0.828, 'pos': 0.172, 'compound': 0.4404}	0.4404	Positive	['aws', 'would', 'give', 'the', "government's", 'a', 'level', 'algorithm', 'a', 'good', 'run', 'for', 'its', 'money.', 'https://t.co/jnwka9hjcn']	trust
658	1.29566E+18	2020-08-18T09:58:53.000Z		20	{'neg': 0.282, 'neu': 0.648, 'pos': 0.07, 'compound': -0.6428}	-0.6428	Negative	['williamson', 'apologises', 'for', 'exam', 'disaster', 'but', 'refuses', 'to', 'say', 'if', "he'll", 'resign', 'https://t.co/aj7m7vmyeo', 'sent', 'via', '#resignwilliamson']	fear
659	1.29566E+18	2020-08-18T09:58:32.000Z		44	{'neg': 0.129, 'neu': 0.729, 'pos': 0.142, 'compound': -0.0772}	-0.0772	Negative	['thanks', 'for', 'the', 'grading', 'algorithm', 'info', 'that', 'such', 'a', 'pathetic', '&amp;', 'flimsy', 'system', 'could', 'even', 'be', 'considered', 'suitable', 'to', 'grade', 'our', 'youth', 'jeopardising', 'their', 'futures', 'any', 'in', 'gov', 'or', 'ofqual', 'describing', 'it', "'fair", '&amp;', "robust'", 'or', 'charging', '�150', 'for', 'appeals', 'deserve', 'sacking', 'or', 'prosec…	positive
660	1.29566E+18	2020-08-18T09:58:19.000Z		34	{'neg': 0.037, 'neu': 0.809, 'pos': 0.154, 'compound': 0.685}	0.685	Positive	['ofqual', 'wales,', 'and', 'still', 'defend', 'the', 'dodgy', 'algorithm', 'that', 'downgraded', 'welsh', 'students', 'by', '42%', 'and', 'a', 'bigger', '%', 'for', 'gcse?', 'labour', 'supporting', 'the', '#examshambles', 'in', 'wales', 'but', 'not', 'in', 'england.', 'wales', 'deserves', 'better', 'labour', 'out!']	positive
661	1.29566E+18	2020-08-18T09:57:39.000Z		37	{'neg': 0.091, 'neu': 0.858, 'pos': 0.051, 'compound': -0.3612}	-0.3612	Negative	['�the', 'victory', 'of', 'this', "week's", 'a-level', 'students', 'shows', 'that', 'true', 'power', 'belongs', 'to', 'the', 'people', '�', 'but', 'we', 'must', 'mobilise', 'in', 'mass', 'numbers', 'to', 'bring', 'about', 'the', 'radical', 'change', 'we', 'desperately', 'need.�', '�', 'https://t.co/eaqiypwc0p']	positive
662	1.29566E+18	2020-08-18T09:57:39.000Z		37	{'neg': 0.091, 'neu': 0.858, 'pos': 0.051, 'compound': -0.3612}	-0.3612	Negative	['�the', 'victory', 'of', 'this', "week's", 'a-level', 'students', 'shows', 'that', 'true', 'power', 'belongs', 'to', 'the', 'people', '�', 'but', 'we', 'must', 'mobilise', 'in', 'mass', 'numbers', 'to', 'bring', 'about', 'the', 'radical', 'change', 'we', 'desperately', 'need.�', '�', 'https://t.co/eaqiypwc0p']	positive
663	1.29566E+18	2020-08-18T09:56:50.000Z		37	{'neg': 0.0, 'neu': 0.833, 'pos': 0.167, 'compound': 0.7506}	0.7506	Positive	['excellent', 'info', 'showing', 'how', 'skewed', 'a', 'levels', 'were.', 'will', 'you', 'be', 'able', 'to', 'provide', 'same', 'analysis', 'for', 'gcses', 'this', 'week?', 'diff', 'between', 'cags', 'and', 'algorithm', 'will', 'be', 'interesting', '#examfiasco', '#resignwilliamson', '#resigngove', '#resigngibb', '#removethetorygovernment', 'https://t.co/2gesu3syd1']	positive
664	1.29566E+18	2020-08-18T09:56:38.000Z		42	{'neg': 0.0, 'neu': 0.895, 'pos': 0.105, 'compound': 0.5719}	0.5719	Positive	['the', 'ofqual', 'data', 'showed', 'the', 'algorithm', 'kept', 'inequality', 'the', 'same', 'as', 'previous', 'years', 'over', 'the', 'whole', 'cohort.', 'what', 'if', 'in', 'trying', 'to', 'resolve', 'anomalies', '(using', 'teacher', 'grades)', 'increased', 'inequality', 'over', 'the', 'whole', 'cohort...', 'this', 'could', 'only', 'be', 'remediated', 'by', 'increasing', 'university', 'places.']	fear
665	1.29566E+18	2020-08-18T09:55:27.000Z		51	{'neg': 0.047, 'neu': 0.926, 'pos': 0.027, 'compound': -0.25}	-0.25	Negative	['send', 'them', 'an', 'email', 'at', 'clearing.ac.uk', 'and', 'give', 'them', 'ur', 'application', 'reference', 'number', 'and', 'details', 'with', 'ur', 'teachers', 'grades.', 'that�s', 'what', 'i', 'was', 'told', 'to', 'do', 'by', 'the', 'university', 'since', 'i�m', 'an', 'offer', 'holder', 'and', 'lost', 'my', 'place', 'due', 'to', 'the', 'a', 'levels', 'predicted', 'by', 'the', 'algorithm']	positive
666	1.29566E+18	2020-08-18T09:55:01.000Z		32	{'neg': 0.468, 'neu': 0.5, 'pos': 0.032, 'compound': -0.9647}	-0.9647	Negative	['williamson', 'apologises', 'for', 'exam', 'disaster', 'but', 'refuses', 'to', 'say', 'if', "he'll", 'resign', 'what', 'an', 'ignorant,', 'pompous', 'is', '.', 'he', 'has', 'ruined', 'lives.', 'resign,', 'you', 'idiot!!', '#gavinwilliamsonresign', 'https://t.co/0hebzshlm5', 'sent', 'via']	negative
667	1.29566E+18	2020-08-18T09:53:48.000Z		35	{'neg': 0.053, 'neu': 0.762, 'pos': 0.184, 'compound': 0.7312}	0.7312	Positive	['our', 'brilliant', 'board', 'member', 'from', 'was', 'part', 'of', 'creating', 'history', 'yesterday', 'in', 'the', 'uk', 'when', 'the', 'gov', 'caved', 'in', 'and', 'scrapped', 'its', 'biased', 'a-level', 'grading', 'algorithm!', '????', 'remember,', '#digitalrights', 'are', '#humanrights', '???', 'https://t.co/zfx7xwiwct']	anticipation
668	1.29566E+18	2020-08-18T09:53:21.000Z		22	{'neg': 0.0, 'neu': 0.769, 'pos': 0.231, 'compound': 0.6249}	0.6249	Positive	['in', 'this', 'year', '#gcseresults', 'there', 'are', 'structural', '#ethical', 'issues.', 'the', '#algorithm', 'looks', 'just', 'the', 'top', 'of', 'the', 'iceberg', 'https://t.co/g5vc3zs4rk']	trust
669	1.29566E+18	2020-08-18T09:53:00.000Z		48	{'neg': 0.052, 'neu': 0.894, 'pos': 0.054, 'compound': 0.031}	0.031	Neutral	['oh', 'dear.', 'the', 'rest', 'of', 'us', 'were', 'there', 'last', 'week', 'when', 'it', 'all', 'kicked', 'off', '.', 'and', 'we', "didn't", 'have', 'the', 'benefit', 'of', 'being', 'in', 'charge', 'of', 'it', 'for', 'months', 'before.', 'gavin', 'williamson', 'claims', 'he', 'only', 'discovered', 'unfairness', 'in', 'ofqual', 'algorithm', "'over", 'the', "weekend'", 'https://t.co/mx0osdzfmq']	positive
670	1.29566E+18	2020-08-18T09:53:00.000Z		48	{'neg': 0.052, 'neu': 0.894, 'pos': 0.054, 'compound': 0.031}	0.031	Neutral	['oh', 'dear.', 'the', 'rest', 'of', 'us', 'were', 'there', 'last', 'week', 'when', 'it', 'all', 'kicked', 'off', '.', 'and', 'we', "didn't", 'have', 'the', 'benefit', 'of', 'being', 'in', 'charge', 'of', 'it', 'for', 'months', 'before.', 'gavin', 'williamson', 'claims', 'he', 'only', 'discovered', 'unfairness', 'in', 'ofqual', 'algorithm', "'over", 'the', "weekend'", 'https://t.co/mx0osdzfmq']	positive
671	1.29566E+18	2020-08-18T09:52:35.000Z		48	{'neg': 0.101, 'neu': 0.899, 'pos': 0.0, 'compound': -0.5423}	-0.5423	Negative	['a-level', 'students', 'in', 'england', 'will', 'be', 'given', 'grades', 'estimated', 'by', 'their', 'teachers,', 'rather', 'than', 'by', 'an', 'algorithm,', 'after', 'a', 'government', 'u-turn.', 'here', 'are', 'some', 'reactions', 'from', 'those', 'who,', 'amid', 'the', 'confusion,', 'still', "don't", 'know', 'if', 'they', 'have', 'lost', 'their', 'university', 'places.', 'https://t.co/skbsfgj…	negative
672	1.29566E+18	2020-08-18T09:52:33.000Z		21	{'neg': 0.28, 'neu': 0.514, 'pos': 0.207, 'compound': -0.5499}	-0.5499	Negative	['twas', 'but', 'a', 'reference', 'to', 'our', 'a', 'levels', 'that', 'have', 'been', 'treated', 'like', 'shit', 'and', 'thrown', 'away', 'by', 'a', 'shitty', '�algorithm�', ':)']	anger
673	1.29566E+18	2020-08-18T09:50:30.000Z		45	{'neg': 0.247, 'neu': 0.753, 'pos': 0.0, 'compound': -0.8957}	-0.8957	Negative	['people', 'who', 'should', 'resign', 'are', '.', 'they', 'developed', "'the", "algorithm'.", "it's", 'their', 'mess.', '#shame.', 'how', 'many', 'are', '#commonpurpose', 'indoctinated?', 'pupils', 'should', 'have', 'sat', 'gcse', '&amp;', 'a-level', 'exams.', 'teaching', 'was', 'over', 'by', '#lockdown,', 'it', 'was', 'exam', 'prep', '&amp;', 'mocks.', 'empty', 'schools', 'were', 'available', 'f…	negative
674	1.29566E+18	2020-08-18T09:50:30.000Z		45	{'neg': 0.247, 'neu': 0.753, 'pos': 0.0, 'compound': -0.8957}	-0.8957	Negative	['people', 'who', 'should', 'resign', 'are', '.', 'they', 'developed', "'the", "algorithm'.", "it's", 'their', 'mess.', '#shame.', 'how', 'many', 'are', '#commonpurpose', 'indoctinated?', 'pupils', 'should', 'have', 'sat', 'gcse', '&amp;', 'a-level', 'exams.', 'teaching', 'was', 'over', 'by', '#lockdown,', 'it', 'was', 'exam', 'prep', '&amp;', 'mocks.', 'empty', 'schools', 'were', 'available', 'f…	negative
675	1.29566E+18	2020-08-18T09:50:28.000Z		29	{'neg': 0.074, 'neu': 0.741, 'pos': 0.185, 'compound': 0.5106}	0.5106	Positive	['no', 'he', "hasn't.", 'on', 'facebook', 'he', 'claimed', 'the', 'a', 'level', 'algorithm', 'was', 'a', '"pretty', 'fair', 'approach"', 'and', 'he', 'appears', 'to', 'be', 'sticking', 'to', 'that...', 'https://t.co/g1toasuiin']	positive
676	1.29566E+18	2020-08-18T09:50:12.000Z		32	{'neg': 0.157, 'neu': 0.758, 'pos': 0.085, 'compound': -0.3612}	-0.3612	Negative	['many', 'thanks', 'to', 'of', '&amp;', 'for', 'this', 'guest', 'post:', 'our', 'borough', 'has', 'been', 'hit', 'hard', 'by', 'the', 'racist', 'and', 'classist', 'algorithm', 'used', 'by', 'ofqual', 'to', 'decide', "students'", 'grades', 'https://t.co/sgehhlom67']	anger
677	1.29566E+18	2020-08-18T09:49:11.000Z		43	{'neg': 0.1, 'neu': 0.756, 'pos': 0.144, 'compound': 0.2484}	0.2484	Positive	['there', 'are', 'lots', 'of', 'questions', 'about', 'how', 'competent', 'gavin', 'williamson', 'is.', 'says', "it's", '"very', 'unbelievable"', 'that', 'the', 'education', 'sec', 'was', 'unaware', 'of', 'the', 'algorithm', 'problems', 'considering', 'it', 'was', 'him', 'who', 'gave', 'the', 'criteria', 'to', 'ofqual', 'to', 'create', 'it.', 'https://t.co/88x24obfea']	positive
678	1.29566E+18	2020-08-18T09:48:35.000Z		13	{'neg': 0.0, 'neu': 1.0, 'pos': 0.0, 'compound': 0.0}	0	Neutral	['the', 'f1', 'equivalent', 'of', 'the', 'a-level', 'results', 'algorithm', 'https://t.co/9alipgaw62']	No emotion
679	1.29566E+18	2020-08-18T09:48:32.000Z		21	{'neg': 0.215, 'neu': 0.785, 'pos': 0.0, 'compound': -0.4767}	-0.4767	Negative	['and', 'there�s', 'this', 'too', 're', 'ofqual,', 'although', 'i', 'suspect', 'the', 'ndas', 'demanded', 'were', 'a', 'government', 'requirement:', 'https://t.co/jcmo38uicg']	fear
680	1.29566E+18	2020-08-18T09:45:59.000Z		46	{'neg': 0.184, 'neu': 0.769, 'pos': 0.047, 'compound': -0.7793}	-0.7793	Negative	['this', 'ofqual', 'mob,', 'the', 'algorithm', 'is', 'theirs,', 'are', 'they', 'responsible', 'for', 'exam', 'grades', 'every', 'year?', 'perhaps', 'they', 'should', 'feel', 'the', 'pain', 'first.', 'williamson,sturgeon,draper,foster', 'and', 'mcdonald', 'couldn�t', 'see', 'this', 'problem', 'with', 'the', 'algorithm', 'should', 'they', 'all', 'resign', 'or', 'they', 'were', 'sold', 'a', 'pup!']	fear
681	1.29566E+18	2020-08-18T09:45:57.000Z		56	{'neg': 0.095, 'neu': 0.876, 'pos': 0.029, 'compound': -0.6072}	-0.6072	Negative	['i', 'did', 'struggle', 'in', 'school,', 'partly', 'dad', 'dying,', 'more', 'than', 'a', 'majority', 'due', 'to', 'undiagnosed', 'adhd', '(which', 'resolved', 'in', 'last', 'year', 'of', 'phd),', 'so', 'my', 'grades', 'were', 'not', 'what', 'i', 'now', 'know', 'they', 'could', 'have', 'been.', 'if', 'i', 'was', 'hit', 'with', 'the', 'a-level', 'algorithm,', 'based', 'on', 'my', 'area', 'and', 'm…	anger
682	1.29566E+18	2020-08-18T09:45:27.000Z		42	{'neg': 0.123, 'neu': 0.877, 'pos': 0.0, 'compound': -0.5994}	-0.5994	Negative	['exams', 'u-turn:', 'teacher', 'estimates', 'to', 'be', 'used', 'for', 'gcse', 'and', 'a-level', 'grades', 'as', 'controversial', 'algorithm', 'ditched', 'https://t.co/0tcvek3vns', 'not', 'govt', 'u', 'turn', 'at', 'all.', 'govt', 'instructed', 'ofqual', 'algorithm', 'they', 'use', 'is', 'flawed.', 'get', 'your', 'left', 'woke', 'reporting', 'correct']	anger
683	1.29566E+18	2020-08-18T09:45:27.000Z		42	{'neg': 0.123, 'neu': 0.877, 'pos': 0.0, 'compound': -0.5994}	-0.5994	Negative	['exams', 'u-turn:', 'teacher', 'estimates', 'to', 'be', 'used', 'for', 'gcse', 'and', 'a-level', 'grades', 'as', 'controversial', 'algorithm', 'ditched', 'https://t.co/0tcvek3vns', 'not', 'govt', 'u', 'turn', 'at', 'all.', 'govt', 'instructed', 'ofqual', 'algorithm', 'they', 'use', 'is', 'flawed.', 'get', 'your', 'left', 'woke', 'reporting', 'correct']	anger
684	1.29566E+18	2020-08-18T09:43:44.000Z		21	{'neg': 0.0, 'neu': 1.0, 'pos': 0.0, 'compound': 0.0}	0	Neutral	['and', 'i', 'posted', 'this', 'a-levels', 'and', 'gcses:', 'how', 'did', 'the', 'exam', 'algorithm', 'work?', 'https://t.co/8l8noqhpry', 'source', 'ofqual', 'itself']	No emotion
685	1.29566E+18	2020-08-18T09:43:44.000Z		21	{'neg': 0.0, 'neu': 1.0, 'pos': 0.0, 'compound': 0.0}	0	Neutral	['and', 'i', 'posted', 'this', 'a-levels', 'and', 'gcses:', 'how', 'did', 'the', 'exam', 'algorithm', 'work?', 'https://t.co/8l8noqhpry', 'source', 'ofqual', 'itself']	No emotion
686	1.29566E+18	2020-08-18T09:43:14.000Z		48	{'neg': 0.0, 'neu': 1.0, 'pos': 0.0, 'compound': 0.0}	0	Neutral	['after', 'the', '#caie', 'results', 'were', 'released', 'in', 'england', 'on', '13th', 'aug,', '#students', 'caused', 'an', '#uproar', 'due', 'to', 'their', 'results', 'getting', 'downgraded', 'by', 'the', '#examalgorithm', '.', 'read', 'all', 'about', 'the', 'next', 'steps', 'being', 'taken', 'by', 'teachers', 'in', 'the', 'uk', 'at', 'this', 'link:', 'https://t.co/knhhljd2ef.', 'https://t.co/3…	negative
687	1.29566E+18	2020-08-18T09:41:14.000Z		40	{'neg': 0.0, 'neu': 0.935, 'pos': 0.065, 'compound': 0.394}	0.394	Positive	['step', '3', 'in', 'this', 'infographic', 'shows', 'the', 'algorithm', 'adjusting', 'cags', 'upwards', 'or', 'downwards,', 'but', 'this', 'was', 'what', 'was', 'reported', 'for', 'a', 'levels', 'too', 'until', 'ofqual', 'released', 'details', 'of', 'the', 'algorithm', 'last', 'week.', 'this', 'infographic', 'almost', 'certainly', 'pre-dates', 'that', 'release.']	No emotion
688	1.29566E+18	2020-08-18T09:41:14.000Z		40	{'neg': 0.0, 'neu': 0.935, 'pos': 0.065, 'compound': 0.394}	0.394	Positive	['step', '3', 'in', 'this', 'infographic', 'shows', 'the', 'algorithm', 'adjusting', 'cags', 'upwards', 'or', 'downwards,', 'but', 'this', 'was', 'what', 'was', 'reported', 'for', 'a', 'levels', 'too', 'until', 'ofqual', 'released', 'details', 'of', 'the', 'algorithm', 'last', 'week.', 'this', 'infographic', 'almost', 'certainly', 'pre-dates', 'that', 'release.']	No emotion
689	1.29566E+18	2020-08-18T09:39:37.000Z		37	{'neg': 0.233, 'neu': 0.767, 'pos': 0.0, 'compound': -0.7268}	-0.7268	Negative	['but', 'they', 'worked', 'so', 'hard', 'with', 'ofqual.', 'so', 'hard.', 'it', 'was', 'hard', 'work.', 'the', 'deciding', 'to', 'leave', 'it', 'to', 'some', "bonehead's", 'algorithm', 'and', 'a', 'political', 'bum-squinch', 'of', 'a', 'decision', 'to', 'deflate', 'grades.', 'work.', 'hard.', 'work.']	negative
690	1.29566E+18	2020-08-18T09:39:12.000Z		21	{'neg': 0.0, 'neu': 0.667, 'pos': 0.333, 'compound': 0.7579}	0.7579	Positive	['https://t.co/bfot4c6ihd', 'is', 'the', 'algorithm', 'still', 'to', 'be', 'used', 'for', 'official', 'data', 'gathering', 'purposes?', 'clarity', 'needed,', 'please.', 'thank', 'you']	trust
691	1.29566E+18	2020-08-18T09:38:24.000Z		52	{'neg': 0.0, 'neu': 1.0, 'pos': 0.0, 'compound': 0.0}	0	Neutral	['we', 'need', 'to', 'scrap', 'standardisation', 'for', 'as', 'students', 'that', 'sit', 'their', 'a', 'levels', 'in', '2021', 'seeing', 'as', 'their', 'grades', 'do', 'not', 'count', 'towards', 'final', 'grade', 'now', 'and', 'if', 'they', 'choose', 'not', 'to', 'sit', 'as', 'exams', 'and', 'a2', 'exams', 'at', 'the', 'same', 'time', 'they', 'will', 'be', 'left', 'to', 'an', 'algorithm', 'yet', …	trust
692	1.29566E+18	2020-08-18T09:38:19.000Z		25	{'neg': 0.0, 'neu': 0.94, 'pos': 0.06, 'compound': 0.1027}	0.1027	Positive	['i', 'can', 'only', 'assume', 'aws', 'is', 'unfamiliar', 'with', 'the', 'a-level', 'demonstration', 'of', '"simply', 'because', 'an', 'algorithm', 'can', 'do', 'something,', "doesn't", 'mean', 'it', 'should"...']	No emotion
693	1.29566E+18	2020-08-18T09:38:13.000Z		29	{'neg': 0.0, 'neu': 1.0, 'pos': 0.0, 'compound': 0.0}	0	Neutral	['as', 'a', 'teacher', 'patrice', 'you', 'should', 'really', 'realise', 'that', 'it', 'was', 'ofqual', 'that', 'came', 'up', 'with', 'the', 'criteria', 'and', 'algorithm.', 'ofqual', 'being', 'predominantly', 'a', 'group', 'of', 'academics', 'not', 'politicians']	trust
694	1.29566E+18	2020-08-18T09:38:09.000Z		24	{'neg': 0.122, 'neu': 0.745, 'pos': 0.133, 'compound': 0.0772}	0.0772	Positive	['a', 'v.', 'poor', '12', '#popmaster', 'could', 'be', 'a', 'winning', 'score', 'if', 'we', 'use', 'an', 'ofqual', 'algorithm', 'on', 'the', 'next', 'contestant.', 'https://t.co/gtqx9f2lgf']	surprise
695	1.29566E+18	2020-08-18T09:38:07.000Z		26	{'neg': 0.08, 'neu': 0.803, 'pos': 0.117, 'compound': 0.2481}	0.2481	Positive	['stop', 'digging', 'msm', 'and', 'turn', 'your', 'attention', 'to', 'ofqual..', '...that�s', 'if', 'you�ve', 'got', 'any', 'journos', 'bright', 'enough', '...to', 'question', 'the', 'maths', 'in', 'the', 'algorithm!']	positive
696	1.29566E+18	2020-08-18T09:36:40.000Z		39	{'neg': 0.072, 'neu': 0.928, 'pos': 0.0, 'compound': -0.4215}	-0.4215	Negative	['2/', 'all', 'that', 'would�ve', 'been', 'necessary', 'was', 'for', 'the', 'examiner', 'to', 'check', 'the', 'cag', 'and', 'review', 'a', 'brief', 'cross-section', 'of', 'evidence', 'and', 'mock', 'results', 'et', 'cetera.', 'assessing', 'this', 'sort', 'of', 'thing', 'cannot', 'be', 'fairly', 'done', 'by', 'algorithm.']	trust
697	1.29566E+18	2020-08-18T09:36:12.000Z		29	{'neg': 0.059, 'neu': 0.941, 'pos': 0.0, 'compound': -0.1759}	-0.1759	Negative	['will', 'the', 'it', 'geeks', 'out', 'here', 'have', 'the', 'same', 'access', 'to', 'the', '#ofqual', 'algorithm', 'that', 'they', 'had', 'for', 'the', 'imperial', '#covid19', 'model?', "can't", 'wait', 'for', 'their', 'analysis!', '#alevelresults']	positive
698	1.29566E+18	2020-08-18T09:36:06.000Z		38	{'neg': 0.048, 'neu': 0.826, 'pos': 0.126, 'compound': 0.5003}	0.5003	Positive	['not', 'sure', 'it', 'should', 'be', 'left', 'entirely', 'in', 'the', 'hands', 'of', 'the', 'appeals', 'process.', 'when', 'the', 'algorithm', 'is', 'in', 'there', 'because', 'the', 'original', 'result', 'isn�t', 'good', 'enough,', 'then', 'it', 'should', 'at', 'least', 'attempt', 'to', 'correct', 'its', 'own.']	anticipation
699	1.29566E+18	2020-08-18T09:35:07.000Z		42	{'neg': 0.067, 'neu': 0.866, 'pos': 0.067, 'compound': 0.0}	0	Neutral	["it's", 's', 'job!', 'if', 'he', "hadn't", 'trusted', '200', 'ofqual', 'highly', 'paid', '"experts"', 'to', 'deliver', 'a', 'catch-all', 'algorithm', 'and', 'done', 'it', 'himself', "he'd", 'be', 'no', 'worse', 'off', 'and', 'could', 'get', 'rid', 'of', 'ofquals', 'expensive', 'experts!', 'https://t.co/cpmhymunym']	fear
700	1.29566E+18	2020-08-18T09:34:58.000Z		46	{'neg': 0.0, 'neu': 0.885, 'pos': 0.115, 'compound': 0.5574}	0.5574	Positive	['can', 'we', 'please', 'take', 'a', 'moment', 'to', 'think', 'some', 'more', 'about', 'the', 'fact', 'that', 'someone', 'at', 'and', 'the', 'decided', 'that', 'it', 'was', 'ok', 'for', 'an', 'algorithm', 'to', 'assign', 'us', 'to', 'random*', 'students,', 'knowing', 'that', 'it', 'would', 'prevent', 'them', 'from', 'carrying', 'on', 'their', 'education', 'next', 'year', 'completely']	positive
701	1.29566E+18	2020-08-18T09:34:45.000Z		21	{'neg': 0.099, 'neu': 0.901, 'pos': 0.0, 'compound': -0.296}	-0.296	Negative	['just', 'received', 'a', 'press', 'release', 'that', 'a', 'levels', 'and', 'gcse', 'students', 'are', 'announcing', 'their', 'resignation', 'algorithm', 'today.', 'take', 'note', 'gavin', 'williamson...']	surprise
702	1.29566E+18	2020-08-18T09:34:29.000Z		37	{'neg': 0.109, 'neu': 0.761, 'pos': 0.129, 'compound': 0.2023}	0.2023	Positive	['we�ve', 'been', 'working', 'to', 'support', 'offer', 'holders', 'from', 'disadvantaged', 'backgrounds,', 'or', 'with', 'extensive', 'mitigating', 'circumstances,', 'who', 'have', 'been', 'disproportionately', 'affected', 'by', 'the', 'a-level', 'algorithm:', 'a', 'measure', 'we', 'shared', 'deep', 'reservations', 'about', 'with', 'ofqual.', '(1/2)']	positive
703	1.29566E+18	2020-08-18T09:34:29.000Z		37	{'neg': 0.109, 'neu': 0.761, 'pos': 0.129, 'compound': 0.2023}	0.2023	Positive	['we�ve', 'been', 'working', 'to', 'support', 'offer', 'holders', 'from', 'disadvantaged', 'backgrounds,', 'or', 'with', 'extensive', 'mitigating', 'circumstances,', 'who', 'have', 'been', 'disproportionately', 'affected', 'by', 'the', 'a-level', 'algorithm:', 'a', 'measure', 'we', 'shared', 'deep', 'reservations', 'about', 'with', 'ofqual.', '(1/2)']	positive
704	1.29566E+18	2020-08-18T09:34:27.000Z		47	{'neg': 0.057, 'neu': 0.702, 'pos': 0.24, 'compound': 0.836}	0.836	Positive	['on', 'thursday,', 'the', 'clearing', 'hotline', 'it', 'felt', 'like', 'my', 'only', 'role', 'was', 'to', 'be', 'a', 'further', 'soul-crusher', 'for', 'a-level', 'students', 'who', 'had', 'clearly', 'ended', 'up', 'on', 'the', 'wrong', 'end', 'of', 'an', 'algorithm.', 'today,', 'it', 'feels', 'like', "we're", 'giving', 'some', 'hope', 'back', 'to', 'a', 'generation.']	positive
705	1.29566E+18	2020-08-18T09:34:15.000Z		19	{'neg': 0.0, 'neu': 0.841, 'pos': 0.159, 'compound': 0.5255}	0.5255	Positive	['ahip!', 'ofqual', 'should', 'develop', 'a', 'standardisation', 'algorithm', 'to', 'measure', 'the', 'intelligence', 'of', 'boris', 'johnson', '&amp;', 'his', 'cabinet', 'and', 'backbenchers.']	trust
706	1.29566E+18	2020-08-18T09:33:35.000Z		10	{'neg': 0.0, 'neu': 1.0, 'pos': 0.0, 'compound': 0.0}	0	Neutral	['is', 'this', 'the', 'same', 'algorithm', 'they', 'used', 'for', 'a-levels?']	No emotion
707	1.29565E+18	2020-08-18T09:32:57.000Z		28	{'neg': 0.094, 'neu': 0.835, 'pos': 0.071, 'compound': -0.169}	-0.169	Negative	['make', 'no', 'mistake,', 'this', 'isn�t', 'ofqual�s', 'fault.', 'gibbs', 'and', 'williamson.', 'they', 'commissioned', 'an', 'algorithm,', 'chose', 'the', 'one,', 'and', 'signed', 'it', 'off.', 'directed', 'by', 'johnson', 'and', 'cummings.']	negative
708	1.29565E+18	2020-08-18T09:32:19.000Z		31	{'neg': 0.0, 'neu': 0.841, 'pos': 0.159, 'compound': 0.624}	0.624	Positive	['because', "he's", 'a', 'eugenicist', 'who', 'is', 'on', 'record', 'as', 'stating', 'birth', 'is', 'more', 'important', 'than', 'education', 'hence', 'an', 'algorithm', 'that', 'awards', 'grades', 'by', "parents'", 'postcode', 'rather', 'than', "teacher's", 'knowledge.']	positive
709	1.29565E+18	2020-08-18T09:31:20.000Z		45	{'neg': 0.0, 'neu': 0.88, 'pos': 0.12, 'compound': 0.6801}	0.6801	Positive	["'", 'said', 'it', 'had', 'been', 'the', 'common', 'view', 'of', 'gov.,', 'ofqual,', '[et', 'al]', 'that', 'the', 'system', 'in', 'place', 'was', 'more', 'robust', '&amp;', '"significantly', 'better"', 'than', 'in', "scotland'", 'quality', 'of', 'the', 'system', 'is', 'irrelevant:', 'the', 'notion', 'of', 'adjusting', 'grades', 'based', 'on', 'an', 'algorithm...', 'https://t.co/saxd2qjtx0']	trust
710	1.29565E+18	2020-08-18T09:30:37.000Z		29	{'neg': 0.063, 'neu': 0.867, 'pos': 0.07, 'compound': 0.0516}	0.0516	Positive	['don�t', 'forget', 'that', 'in', 'the', 'background,', 'labour', 'are', 'cooperating', 'with', 'the', 'government', 'on', 'covid.', 'they', 'were', 'probably', 'aware', 'of', 'the', 'a', 'level', 'algorithm', 'and', 'probably', 'agreed', 'to', 'it.']	trust
711	1.29565E+18	2020-08-18T09:30:24.000Z		20	{'neg': 0.0, 'neu': 1.0, 'pos': 0.0, 'compound': 0.0}	0	Neutral	['.', 'did', 'a', 'levels', 'in', 'government', 'and', 'politics', 'and', 'economics.', 'if', 'only', 'there', 'had', 'been', 'an', 'algorithm', 'around', 'at', 'the', 'time....']	fear
712	1.29565E+18	2020-08-18T09:28:55.000Z		52	{'neg': 0.031, 'neu': 0.888, 'pos': 0.08, 'compound': 0.3893}	0.3893	Positive	['given', 'what', 'has', 'happened', 'in', 'a', 'levels', 'and', 'was', 'narrowly', 'avoided', 'for', 'gcses,', 'i', 'think', 'it', 'is', 'worth', 'kicking', 'up', 'a', 'fuss', 'about', 'this.', 'i', "haven't", 'looked', 'at', 'how', 'the', 'algorithm', 'handles', 'btecs', 'but', 'it', 'seems', 'unlikely', 'that', 'it', 'differs', 'enough', 'from', 'the', 'other', 'qualifications', 'for', 'there'…	anger
713	1.29565E+18	2020-08-18T09:28:12.000Z		57	{'neg': 0.1, 'neu': 0.768, 'pos': 0.132, 'compound': -0.0289}	-0.0289	Neutral	['if', 'gw', "couldn't", 'see', 'the', 'train', 'crash', 'on', 'its', 'way,', 'he', "doesn't", 'have', 'the', 'necessary', 'vision.', 'if', 'he', 'was', 'aware', 'ofqual', 'rejected', 'outside', 'help', 'with', 'the', 'algorithm', "he's", 'totally', 'complicit.', 'if', 'he', "wasn't", 'able', 'to', 'impose', 'his', 'authority', "he's", 'out', 'of', 'his', 'depth.', 'any', 'way', 'you', 'look', 'a…	positive
714	1.29565E+18	2020-08-18T09:26:34.000Z		47	{'neg': 0.0, 'neu': 0.858, 'pos': 0.142, 'compound': 0.743}	0.743	Positive	['while', 'i', 'agree', 'with', 'your', 'statement', 'mr', 'halfon,', 'i', 'would', 'also', 'respectfully', 'suggest', 'that', 'any', 'future', 'algorithm', 'or', 'other', 'method', 'used', 'for', 'statistical', 'standardisation', 'of', 'exam', 'results', 'needs', 'to', 'be', 'agreed', 'by', 'ministers', 'and', 'in', 'the', 'public', 'domain', 'so', 'teachers', 'and', 'employers', 'know', 'what',…	trust
715	1.29565E+18	2020-08-18T09:25:55.000Z		20	{'neg': 0.064, 'neu': 0.936, 'pos': 0.0, 'compound': -0.0772}	-0.0772	Negative	['the', 'ofqual', 'algorithm', 'simply', 'exposed', 'existing', 'unfairness.', 'it', 'reconstituted', 'characteristics', 'of', 'our', 'education', 'system', '&amp;', 'presented', 'it', 'back', 'to', 'us.']	negative
716	1.29565E+18	2020-08-18T09:25:46.000Z		13	{'neg': 0.0, 'neu': 1.0, 'pos': 0.0, 'compound': 0.0}	0	Neutral	['the', 'a-level', 'algorithm', 'meltdown', '�', 'cartoon', 'opinion', 'the', 'guardian', 'https://t.co/g3os32ywas']	trust
717	1.29565E+18	2020-08-18T09:25:46.000Z		13	{'neg': 0.0, 'neu': 1.0, 'pos': 0.0, 'compound': 0.0}	0	Neutral	['the', 'a-level', 'algorithm', 'meltdown', '�', 'cartoon', 'opinion', 'the', 'guardian', 'https://t.co/g3os32ywas']	trust
718	1.29565E+18	2020-08-18T09:24:54.000Z		44	{'neg': 0.129, 'neu': 0.82, 'pos': 0.05, 'compound': -0.409}	-0.409	Negative	['intention', "needn't", 'always', 'play', 'a', 'part', 'in', 'algorithm', 'design,', 'though', 'unconscious', 'bias', 'certainly', 'does.', 'the', 'wounding', 'effect', 'of', 'the', 'a', 'level', 'algorithm', 'on', "'disadvantaged'", 'students', 'and', 'their', 'teachers,', 'may', 'have', 'been', 'gratuitous.', 'cause', 'for', 'more', 'celebration', 'on', 'the', 'part', 'of', 'williamson', 'and'…	trust
719	1.29565E+18	2020-08-18T09:21:57.000Z		23	{'neg': 0.0, 'neu': 1.0, 'pos': 0.0, 'compound': 0.0}	0	Neutral	['they', 'needed', 'to', 'correct', 'the', 'algorithm.', 'either', 'before', 'the', 'results', 'came', 'out', 'or', 'as', 'appeals.', 'but', 'the', 'basic', 'idea', 'was', 'sound,', 'and', 'expected.']	anticipation
720	1.29565E+18	2020-08-18T09:20:35.000Z		41	{'neg': 0.242, 'neu': 0.758, 'pos': 0.0, 'compound': -0.802}	-0.802	Negative	["'ignorant'", 'gavin', 'williamson', 'only', 'spotted', 'the', 'a-level', 'exam', 'flaws', 'on', 'saturday,', 'more', 'than', 'a', 'month', 'after', 'the', 'commons', 'education', 'committee', 'warned', 'about', 'the', 'algorithm,', 'saying', 'it', 'risked', '"inaccuracy', 'and', 'bias', 'against', 'young', 'people', 'from', 'disadvantaged', 'backgrounds".', 'https://t.co/treaciprsi']	surprise
721	1.29565E+18	2020-08-18T09:20:29.000Z		47	{'neg': 0.057, 'neu': 0.943, 'pos': 0.0, 'compound': -0.3947}	-0.3947	Negative	['been', 'thinking', 'about', 'the', 'now-notorious', 'a-level', 'algorithm', 'as', 'an', 'instance', 'of', 'the', "'data", "abject'", '(as', 'i', 'once', 'called', 'it):', 'the', 'recognition', 'that,', 'in', 'the', 'face', 'of', 'data', 'systems', 'invested', 'with', 'outsize', 'power,', 'the', 'individual', 'human', 'being', 'amounts', 'to', 'not', 'much', 'more', 'than', 'an', 'inconvenient',…	negative
722	1.29565E+18	2020-08-18T09:19:47.000Z		19	{'neg': 0.0, 'neu': 0.724, 'pos': 0.276, 'compound': 0.7264}	0.7264	Positive	['maybe', "ofqual's", 'algorithm', 'could', 'be', 'put', 'to', 'better', 'use', 'in', 'moderating', 'online', 'secondhand', "booksellers'", 'definitions', 'of', '"very', 'good".']	trust
723	1.29565E+18	2020-08-18T09:19:39.000Z		17	{'neg': 0.374, 'neu': 0.626, 'pos': 0.0, 'compound': -0.8011}	-0.8011	Negative	['williamson', 'supplied', 'ofqual', 'with', 'the', 'algorithm,he�s', 'trying', 'to', 'put', 'the', 'blame', 'on', 'ofqual,the', 'scumbag!!']	anger
724	1.29565E+18	2020-08-18T09:19:36.000Z		45	{'neg': 0.099, 'neu': 0.847, 'pos': 0.054, 'compound': -0.296}	-0.296	Negative	['that�s', 'astonishingly', 'naive.', 'ofqual', 'would', 'be', 'told', 'by', 'government', 'what', 'they', 'wanted', 'from', 'the', 'algorithm', 'ie,', 'tight', 'control', 'on', 'grade', 'inflation.', 'williamson', 'had', '5', 'months', 'to', 'ensure', 'the', 'system', 'was', 'reliable', 'and', 'could', 'have', 'seen', 'from', 'the', 'scottish', 'experience', 'that', 'there', 'would', 'be', 'prob…	negative
725	1.29565E+18	2020-08-18T09:18:39.000Z		16	{'neg': 0.0, 'neu': 1.0, 'pos': 0.0, 'compound': 0.0}	0	Neutral	['bbc', 'news', '-', 'a-levels', 'and', 'gcses:', 'how', 'did', 'the', 'exam', 'algorithm', 'work?', 'https://t.co/fzemsq6xjw']	No emotion
726	1.29565E+18	2020-08-18T09:18:29.000Z		36	{'neg': 0.111, 'neu': 0.827, 'pos': 0.062, 'compound': -0.2247}	-0.2247	Negative	['i', 'brought', 'this', 'up', 'yesterday.', 'gove�s', 'new', 'a', 'levels', 'were', 'designed', 'to', 'aid', 'the', 'already', 'advantaged', 'and', 'obstruct', 'the', 'most', 'disadvantaged', 'and', 'this', 'algorithm', 'has', 'exposed', 'his', 'social', 'engineering.', 'will', 'he', 'take', 'any', 'responsibility?', 'er........']	negative
727	1.29565E+18	2020-08-18T09:18:00.000Z		48	{'neg': 0.169, 'neu': 0.736, 'pos': 0.095, 'compound': -0.6365}	-0.6365	Negative	['like,', 'a', 'whole', 'brexit', 'has', 'happened', 'since', 'then,', 'nevermind', '46k', 'dead', 'from', 'a', 'pandemic', 'that', 'could', 'have', 'been', 'controlled', 'and', 'now', 'a', 'whole', 'year', 'of', 'a-level', 'students', 'have', 'been', 'totally', 'fucked', 'because', 'of', 'a', 'piss-poor', 'algorithm', 'implementation.', '...', 'but', 'diane', 'said', 'wrong', 'numbers', 'five', …	negative
728	1.29565E+18	2020-08-18T09:17:49.000Z		33	{'neg': 0.0, 'neu': 0.91, 'pos': 0.09, 'compound': 0.4503}	0.4503	Positive	['any', 'other', 'sixth', 'years', 'extremely', 'concerned', 'about', 'applying', 'for', 'uni', 'this', 'year,', 'given', 'that', 'the', 'cohort', 'will', 'considerably', 'expand', 'with', 'everyone', 'who', 'couldn�t', 'meet', 'their', 'offers', 'due', 'to', 'the', 'a-level', 'algorithm??']	fear
729	1.29565E+18	2020-08-18T09:16:42.000Z		43	{'neg': 0.062, 'neu': 0.875, 'pos': 0.062, 'compound': 0.0}	0	Neutral	['looks', 'like', 'gavin', 'williamson', 'spent', 'more', 'time', 'on', 'the', 'pictures', 'for', 'the', 'u-turn,', 'than', 'he', 'did', 'ahead', 'of', 'the', 'a-level', 'results', 'being', 'published,', 'on', 'asking', 'the', 'difficult', 'questions', 'of', 'an', 'algorithm', 'unfairly', 'deciding', 'young', 'people�s', 'future.', 'https://t.co/vc0otiynmp']	positive
730	1.29565E+18	2020-08-18T09:15:55.000Z		51	{'neg': 0.09, 'neu': 0.807, 'pos': 0.103, 'compound': -0.0772}	-0.0772	Negative	['why', 'should', 'he', 'resign?', 'he', 'has', 'apologised', 'and', 'corrected', 'his', 'mistakes.', 'he', 'wasn�t', 'the', 'one', 'who', 'came', 'up', 'with', 'the', 'algorithm,', 'that', 'was', 'the', 'so', 'called', 'education', 'experts', 'at', 'ofqual.', 'it�s', 'only', 'the', 'loony', 'left', 'that', 'want', 'his', 'head.', 'which', 'is', 'a', 'good', 'enough', 'reason', 'for', 'him', 'to'…	positive
731	1.29565E+18	2020-08-18T09:15:46.000Z		44	{'neg': 0.19, 'neu': 0.708, 'pos': 0.102, 'compound': -0.5719}	-0.5719	Negative	['so', 'your', 'are', 'saying', 'cag', 'are', 'already', 'moderated', 'across', 'schools', 'you', 'have', 'sent', 'best', 'and', 'worse', 'work?', 'process', 'you', 'described', 'sounding', 'similar', 'to', 'ofqual', 'failed', 'algorithm.', 'ib', 'tried', 'to', 'be', 'unbiased', 'by', 'having', 'course', 'work', 'marked', 'externally,', 'still', 'resulted', 'in', 'high', 'number', 'of', 'complain…	positive
732	1.29565E+18	2020-08-18T09:14:40.000Z		49	{'neg': 0.085, 'neu': 0.867, 'pos': 0.048, 'compound': -0.2263}	-0.2263	Negative	['ofqual', 'have', 'already', 'issued', 'their', 'guidance', '&amp;have', 'made', 'no', 'changes', 'to', 'a', 'level', 'curriculum,', 'and', 'very', 'little', 'to', 'gcses.', 'i', 'do', 'agree', 'that', 'no', 'exams', 'and', 'properly', 'moderated', 'teacher', 'assessments', '(not', 'algorithm', 'led)', 'should', 'be', 'the', 'way', 'to', 'go.', 'with', 'extra', 'scrutiny', 'on', 'those', 'who', …	positive
733	1.29565E+18	2020-08-18T09:14:27.000Z		46	{'neg': 0.1, 'neu': 0.851, 'pos': 0.049, 'compound': -0.34}	-0.34	Negative	['what', 'bothered', 'me', 'most', 'about', 'the', 'ofqual', 'interview', 'yesterday', '(pre', 'u-turn)', 'was', 'saying', 'they�d', 'been', 'instructed', 'by', 'the', 'government', 'to', 'make', 'sure', 'grades', 'didn�t', 'go', 'up.', 'apparently', 'the', 'year', 'on', 'year', 'trend', 'upwards', 'was', 'an', 'issue', 'the', 'algorithm', 'was', 'specifically', 'designed', 'to', 'combat.']	fear
734	1.29565E+18	2020-08-18T09:14:01.000Z		28	{'neg': 0.066, 'neu': 0.855, 'pos': 0.079, 'compound': 0.1027}	0.1027	Positive	['has', '#sallycollier', 'of', '#ofqual', 'resigned', 'yet?', 'she', 'presided', 'over', 'the', 'algorithm', 'that', 'advantaged', 'private', 'students', 'over', 'public', 'sector,', 'something', 'which', 'should', 'not', 'be', 'tolerated', 'in', 'a', 'modern', 'democracy.']	positive
735	1.29565E+18	2020-08-18T09:12:54.000Z		41	{'neg': 0.082, 'neu': 0.748, 'pos': 0.171, 'compound': 0.4215}	0.4215	Positive	["''the", 'poshest', 'cohort', "ever''", 'due', 'to', 'this', 'ofqual', 'algorithm', 'which', 'these', 'tories', 'imposed', 'in', 'order', 'to', "''prevent", 'grade', "inflation''", 'ie', 'to', 'keep', 'privileges', 'in', 'place', '&amp;', 'stop', 'any', "''level", 'playing', 'field.', 'playing', 'out', 'gove', '&amp;', 'cummings', 'plan.', 'https://t.co/vm84rqqxzs']	fear
736	1.29565E+18	2020-08-18T09:12:43.000Z		13	{'neg': 0.0, 'neu': 0.839, 'pos': 0.161, 'compound': 0.2755}	0.2755	Positive	['it�s', 'actually', 'not', 'difficult', 'to', 'understand,', 'just', 'search', 'for', 'ofqual', 'algorithm', 'explained.']	fear
737	1.29565E+18	2020-08-18T09:12:14.000Z		39	{'neg': 0.133, 'neu': 0.815, 'pos': 0.052, 'compound': -0.5106}	-0.5106	Negative	['teachers', 'and', 'therefore', 'many', 'parents', 'were', 'well', 'aware', 'of', 'the', 'potentially', 'unfair', 'consequences', 'of', 'the', 'requirement', 'to', 'rank', 'students', 'within', 'grades', '(critical', 'to', 'the', 'algorithm)', 'months', 'ago.', 'if', 'he', 'didn�t', 'know,', 'it�s', 'because', 'he', 'didn�t', 'listen']	anger
738	1.29565E+18	2020-08-18T09:10:49.000Z		11	{'neg': 0.0, 'neu': 0.756, 'pos': 0.244, 'compound': 0.4404}	0.4404	Positive	['year', '11', 'starter:', 'can', 'you', 'improve', 'on', "ofqual's", 'algorithm?', '#compsci']	trust
739	1.29565E+18	2020-08-18T09:10:40.000Z		45	{'neg': 0.179, 'neu': 0.821, 'pos': 0.0, 'compound': -0.7579}	-0.7579	Negative	['strangely,', 'the', 'head(s)', 'of', 'ofqual', 'appear', 'to', 'have', 'gone', 'into', 'hiding', '(they', 'refused', 'to', 'release', 'the', 'algorithm', 'for', 'testing', 'in', 'early', 'july', 'indicating', 'that', 'they', 'suspected', 'it', "didn't", 'work).', 'they', 'seem', 'to', 'think', 'that', 'burying', 'their', 'heads', 'in', 'the', 'sand', 'will', 'work.', '#ostriches']	fear
740	1.29565E+18	2020-08-18T09:10:28.000Z		37	{'neg': 0.075, 'neu': 0.925, 'pos': 0.0, 'compound': -0.4003}	-0.4003	Negative	['the', 'infamous', 'a', 'level', 'algorithm', 'was', 'constructed', 'in', 'conjunction', 'with', 'cambridge', 'assessment.', 'gavin', 'williamson', 'and', 'nick', 'gibb', 'signed', 'off', 'on', 'it.', 'they', 'knew', 'about', 'this', 'in', 'march.', 'six', 'months!', 'they', 'should', 'both', 'resign.', 'https://t.co/uo0ss37vpv']	fear
741	1.29565E+18	2020-08-18T09:10:13.000Z		37	{'neg': 0.075, 'neu': 0.925, 'pos': 0.0, 'compound': -0.4003}	-0.4003	Negative	['the', 'infamous', 'a', 'level', 'algorithm', 'was', 'constructed', 'in', 'conjunction', 'with', 'cambridge', 'assessment.', 'gavin', 'williamson', 'and', 'nick', 'gibb', 'signed', 'off', 'on', 'it.', 'they', 'knew', 'about', 'this', 'in', 'march.', 'six', 'months!', 'they', 'should', 'both', 'resign.', 'https://t.co/dhfifxy5hu']	fear
742	1.29565E+18	2020-08-18T09:09:50.000Z		42	{'neg': 0.035, 'neu': 0.865, 'pos': 0.1, 'compound': 0.4389}	0.4389	Positive	['i', 'was', 'under', 'the', 'misguided', 'impression', 'that', 'ministers', 'were', 'responsible', 'for', 'departments', 'and', 'organisations', 'under', 'their', 'control.', 'they', 'are', 'accountable', 'for', 'all', 'the', 'outcomes.', 'ofqual', 'were', 'chosen', 'by', 'williamson,', 'and', 'the', 'algorithm', 'signed', 'off', 'by', 'him', 'personally.', 'the', 'buck', 'stops', 'with', 'them!…	positive
743	1.29565E+18	2020-08-18T09:09:40.000Z		46	{'neg': 0.0, 'neu': 1.0, 'pos': 0.0, 'compound': 0.0}	0	Neutral	['p08182020', '#education', 'went', 'into', 'reverse', 'when', 'trying', 'to', 'decide', 'on', 'exam', 'grades', 'during', 'the', 'pandemic', 'lockdowns.', 'grade', 'estimates', 'reverted', 'to', 'teacher', '#assessed', 'grades,', 'rather', 'than', 'an', '#algorithm', 'designed', 'by', '#ofqual,', 'after', '40%', 'of', 'a-level', 'results', 'were', 'downgraded', 'by', 'ofqual.', '#alevel', '#gcse…	fear
744	1.29565E+18	2020-08-18T09:09:40.000Z		46	{'neg': 0.0, 'neu': 1.0, 'pos': 0.0, 'compound': 0.0}	0	Neutral	['p08182020', '#education', 'went', 'into', 'reverse', 'when', 'trying', 'to', 'decide', 'on', 'exam', 'grades', 'during', 'the', 'pandemic', 'lockdowns.', 'grade', 'estimates', 'reverted', 'to', 'teacher', '#assessed', 'grades,', 'rather', 'than', 'an', '#algorithm', 'designed', 'by', '#ofqual,', 'after', '40%', 'of', 'a-level', 'results', 'were', 'downgraded', 'by', 'ofqual.', '#alevel', '#gcse…	fear
745	1.29565E+18	2020-08-18T09:09:00.000Z		18	{'neg': 0.154, 'neu': 0.846, 'pos': 0.0, 'compound': -0.4767}	-0.4767	Negative	['question.', 'now', 'they', 'have', 'scrubbed', 'the', 'algorithm', 'a', 'levels', 'will', 'kids', 'get', 'downgraded', 'if', 'teachers', 'assessment', 'is', 'worse?']	fear
746	1.29565E+18	2020-08-18T09:08:44.000Z		23	{'neg': 0.215, 'neu': 0.785, 'pos': 0.0, 'compound': -0.6369}	-0.6369	Negative	['#exam', 'grade', '#algorithm', '-', 'inherently', 'biased', 'against', 'pupils', 'from', 'deprived', 'schools', 'and', 'background?', '#equality', '#education', '#modelling', '#datascience', '#inequality', '#alevelresults', '#gcseresults', 'https://t.co/tepjezny3l']	negative
747	1.29565E+18	2020-08-18T09:08:41.000Z		47	{'neg': 0.046, 'neu': 0.954, 'pos': 0.0, 'compound': -0.2851}	-0.2851	Negative	['ironic', "isn't", 'it', 'the', 'computer', 'algorithm', 'was', 'built', 'to', 'assume', 'inflated', 'grades', 'by', 'the', 'teachers', 'so', 'was', 'designed', 'to', 'massively', 'downgrade', 'grades', 'based', 'on', 'results', 'from', '3', 'years', 'ago.', 'ofqual', 'deserve', 'as', 'much', 'a', 'kicking', 'as', 'government', 'is', 'currently', 'getting!', 'guess', 'they', 'forgot', 'testing',…	anger
748	1.29565E+18	2020-08-18T09:07:53.000Z		24	{'neg': 0.0, 'neu': 0.938, 'pos': 0.062, 'compound': 0.081}	0.081	Positive	['asleep', 'on', 'the', 'job?', 'somewhat', 'incredible', 'excuse.', 'gavin', 'williamson', 'claims', 'he', 'only', 'discovered', 'unfairness', 'in', 'ofqual', 'algorithm', "'over", 'the', "weekend'", 'https://t.co/9ugb4svjgq']	negative
749	1.29565E+18	2020-08-18T09:07:53.000Z		24	{'neg': 0.0, 'neu': 0.938, 'pos': 0.062, 'compound': 0.081}	0.081	Positive	['asleep', 'on', 'the', 'job?', 'somewhat', 'incredible', 'excuse.', 'gavin', 'williamson', 'claims', 'he', 'only', 'discovered', 'unfairness', 'in', 'ofqual', 'algorithm', "'over", 'the', "weekend'", 'https://t.co/9ugb4svjgq']	negative
750	1.29565E+18	2020-08-18T09:07:32.000Z		39	{'neg': 0.105, 'neu': 0.76, 'pos': 0.135, 'compound': 0.3164}	0.3164	Positive	['ofqual', 'would', 'have', 'down-tooled', 'and', 'accused', 'him', 'of', 'meddling.', 'some', 'statistical', 'organisation', 'offered', 'to', 'help', 'ofqual', 'work', 'out', 'which', 'algorithm', 'would', 'be', 'a', 'best-fit', 'but', 'help', 'was', 'refused', 'unless', 'the', 'company', 'signed', 'a', 'non-disclosure', 'clause!', 'why?']	negative
751	1.29565E+18	2020-08-18T09:07:31.000Z		15	{'neg': 0.196, 'neu': 0.57, 'pos': 0.234, 'compound': 0.1531}	0.1531	Positive	['excellent', 'explanation', 'what', 'went', 'wrong', 'with', 'the', 'a-level', 'algorithm?', 'https://t.co/uerzw75xby', 'via']	trust
752	1.29565E+18	2020-08-18T09:07:22.000Z		42	{'neg': 0.167, 'neu': 0.761, 'pos': 0.072, 'compound': -0.6808}	-0.6808	Negative	['they', 'knew', 'about', 'it', 'but', 'were', 'prepared', 'to', 'sacrifice', 'disadvantaged', 'students', 'in', 'order', 'to', 'prevent', 'grade', 'inflation.', 'nick', 'gibb', 'was', 'told', 'by', 'ofqual', 'that', 'there', 'was', 'no', 'way', 'to', 'program', 'out', 'this', 'bias', 'in', 'the', 'algorithm', 'but', 'ploughed', 'ahead', 'with', 'it', 'anyway.']	fear
753	1.29565E+18	2020-08-18T09:06:38.000Z		29	{'neg': 0.0, 'neu': 0.812, 'pos': 0.188, 'compound': 0.7387}	0.7387	Positive	['hey', 'oib', 'community', '!', 'if', 'you', 'followed', 'the', 'a-level', 'reform/algorithm', 'and', 'can', 'explain', 'it', 'to', 'me,', 'i', 'would', 'be', 'glad', '!', "it's", 'for', 'a', 'news', 'story.', 'rt', 'please', '??']	positive
754	1.29565E+18	2020-08-18T09:05:50.000Z		52	{'neg': 0.163, 'neu': 0.837, 'pos': 0.0, 'compound': -0.8299}	-0.8299	Negative	['gavin', 'must', 'resign.', 'there', 'must', 'be', 'a', 'cross-party', 'review', 'into', 'the', 'algorithm', 'and', 'ofqual�s', 'failure.', 'who', 'decided', 'to', 'use', 'the', '*average*', 'gcse', 'grades', 'of', 'a', 'cohort?', 'who', 'decided', 'to', 'not', 'include', 'individual', 'data?', 'in', 'any', 'sane', 'country', 'they�d', 'lose', 'their', 'job.', 'in', 'britain', 'they', 'get', '�2…	fear
755	1.29565E+18	2020-08-18T09:05:10.000Z		35	{'neg': 0.033, 'neu': 0.656, 'pos': 0.311, 'compound': 0.8979}	0.8979	Positive	['agreed', 'and', 'there', 'was', 'zero', 'chance', 'that', 'an', 'algorithm', 'could', 'correctly', 'pick', 'which', 'kids', 'wouldn�t', 'have', 'their', 'best', 'day.', 'they', 'need', 'to', 'work', 'hard', 'at', 'uni', 'to', 'ensure', 'that', 'grade', 'validates', 'their', 'a', 'levels.']	positive
756	1.29565E+18	2020-08-18T09:05:10.000Z		51	{'neg': 0.061, 'neu': 0.798, 'pos': 0.141, 'compound': 0.6476}	0.6476	Positive	['and', 'don�t', 'forget', 'the', '3%', 'pay', 'rise', 'they�ve', 'just', 'been', 'awarded', 'as', 'well!', 'whether', 'people', 'agree', 'with', 'the', 'algorithm', 'or', 'not', 'apparently', 'ofqual', 'did', 'consult', 'widely', 'before', 'introducing', 'it', 'with', 'teachers', '&amp;', 'teaching', 'unions', 'and', 'given', 'it�s', '�all', 'their', 'fault�', 'how', 'many', 'papers', 'did', 'bo…	trust
757	1.29565E+18	2020-08-18T09:05:07.000Z		54	{'neg': 0.106, 'neu': 0.823, 'pos': 0.071, 'compound': -0.2373}	-0.2373	Negative	['this', 'was', 'probably', 'the', 'least', 'worse', 'outcome', 'practically', '&amp;', 'i�m', 'sorry', 'for', 'those', 'a', 'level', 'students', 'who', 'results', 'were', 'downgraded', 'by', 'the', 'ofqual', '�algorithm�.', 'if', 'anyone', 'lost', 'a', 'uni', 'place', 'because', 'of', 'lower', 'than', 'expected', 'grades', '&amp;', 'uni', 'not', 'holding', 'the', 'place', 'for', 'an', 'appeal', …	negative
758	1.29565E+18	2020-08-18T09:04:53.000Z		39	{'neg': 0.042, 'neu': 0.958, 'pos': 0.0, 'compound': -0.1689}	-0.1689	Negative	['this', 'is', 'a', 'very', 'prescient', 'paper', 'on', 'algorithmic', 'accountability', 'and', 'should', 'be', 'read', 'by', 'every', 'policymaker', 'particularly', 'piloting', '"for', 'bias', 'in', 'multiple', 'ways"', 'and', '"monitoring', 'the', 'outcome', 'for', 'different', 'impacts".', 'where', 'was', 'the', 'regulatory', 'sandboxing', 'for', 'the', 'ofqual', 'algorithm?']	positive
759	1.29565E+18	2020-08-18T09:01:54.000Z		48	{'neg': 0.056, 'neu': 0.819, 'pos': 0.125, 'compound': 0.6688}	0.6688	Positive	['trusted', 'ofqual', 'experts', '&amp;', 'got', 'shafted!', 'however', 'his', 'team', 'did', 'have', 'months', 'to', 'review', 'the', 'algorithm', 'etc', 'so', 'it', 'is', 'his', 'responsibility.', 'ensure', 'all', 'of', 'the', 'costly', 'coventry', 'senior', 'people', 'are', 'sacked', 'for', 'the', 'shambles.', 'one', 'big', 'job', '&amp;', 'they', 'royally', 'screw', 'it', 'up!', 'https://t.co…	trust
760	1.29565E+18	2020-08-18T09:01:49.000Z		21	{'neg': 0.119, 'neu': 0.881, 'pos': 0.0, 'compound': -0.4019}	-0.4019	Negative	['so', 'williamson', 'didn�t', 'see', 'the', 'algorithm', 'until', 'the', 'weekend,', 'and', 'it', 'was', 'published', 'on', 'thursday', '-', 'now', 'its', 'ofqual', 'at', 'fault']	negative
761	1.29565E+18	2020-08-18T09:00:58.000Z		39	{'neg': 0.0, 'neu': 0.82, 'pos': 0.18, 'compound': 0.8156}	0.8156	Positive	['??', 'this', 'seems', 'absolutely', 'correct...', 'but', 'also,', 'it', 'would', 'seem', 'that', 'ofqual', 'operated', 'outside', 'of', 'their', 'statutory', 'duties', 'through', 'use', 'of', 'the', 'algorithm.', 'it�s', 'as', 'much', 'a', 'governance', 'issue', 'as', 'well', 'as', 'an', 'ethical', 'one.', 'https://t.co/xckqwpueuz']	positive
762	1.29565E+18	2020-08-18T08:59:05.000Z		42	{'neg': 0.053, 'neu': 0.864, 'pos': 0.083, 'compound': 0.3415}	0.3415	Positive	['you', 'can', 'ask', 'questions', 'of', 'the', 'ways', 'ofqual', 'have', 'handled', 'this', '(and', 'of', 'the', 'extraordinary', 'incuriosity', 'of', 'thesos', 'and', 'others', 'about', 'the', 'algorithm,', 'anomalies', 'and', 'artefacts', 'until', 'too', 'late).', 'but', 'not', 'sure', 'bringing', 'decisions', 'on', 'grading', 'in', 'house', 'is', 'a', 'good', 'call.']	positive
763	1.29565E+18	2020-08-18T08:58:16.000Z		11	{'neg': 0.32, 'neu': 0.68, 'pos': 0.0, 'compound': -0.5106}	-0.5106	Negative	['how', 'ofqual', 'failed', 'the', 'algorithm', 'test', 'https://t.co/hnuut0ccw7', 'by']	No emotion
764	1.29565E+18	2020-08-18T08:57:41.000Z		42	{'neg': 0.163, 'neu': 0.837, 'pos': 0.0, 'compound': -0.7212}	-0.7212	Negative	["it's", 'not', 'even', 'remotely', 'true,', 'what', "he's", 'saying.', 'he', 'was', 'warned', 'in', 'june', 'and', 'july', 'by', 'the', 'education', 'sub-committee', 'in', 'report', 'that', 'the', 'ofqual', 'algorithm', 'would', 'cause', 'severe', 'downgrading', 'of', 'state', 'school', 'results', 'and', 'he', 'chose', 'to', 'do', 'nothing.']	trust
765	1.29565E+18	2020-08-18T08:57:34.000Z		32	{'neg': 0.101, 'neu': 0.78, 'pos': 0.118, 'compound': 0.1531}	0.1531	Positive	['15th', 'august:', "i've", 'made', 'a', 'great', 'algorithm', 'and', 'i', "won't", 'go', 'back', 'on', 'it', '17th', 'august:', 'ofqual', 'has', 'made', 'a', 'bad', 'algorithm', 'and', "we're", 'going', 'back', 'on', 'it', '#resignwilliamson']	positive
766	1.29565E+18	2020-08-18T08:57:19.000Z		30	{'neg': 0.0, 'neu': 0.957, 'pos': 0.043, 'compound': 0.0772}	0.0772	Positive	['actually', 'this', 'was', 'the', 'case', 'for', 'a', 'number', 'of', 'subjects', '-', 'eg', 'economics,', 'music.', 'it', 'made', 'me', 'wonder', 'whether', 'there', 'was', 'always', 'an', 'algorithm', 'for', 'a�levels', 'that', 'was', 'school', 'specific.']	sadness
767	1.29565E+18	2020-08-18T08:55:39.000Z		46	{'neg': 0.112, 'neu': 0.74, 'pos': 0.148, 'compound': 0.4588}	0.4588	Positive	['not', 'going', 'to', 'lie,', 'i', 'think', 'we', 'can', 'blow', 'the', 'theory', 'that', 'covid-19', 'is', 'a', 'government', 'conspiracy', 'out', 'of', 'the', 'water', 'when', 'their', 'brightest', '&amp;', 'best', 'are', 'working', 'on', 'an', 'algorithm', 'takes', 'mock', 'a', 'levels', 'of', 'aaa', 'and', 'teacher', 'assessments', 'of', 'aaa', 'and', 'returns', 'cdu']	fear
768	1.29565E+18	2020-08-18T08:55:27.000Z		23	{'neg': 0.0, 'neu': 0.812, 'pos': 0.188, 'compound': 0.6249}	0.6249	Positive	['using', 'the', 'robust', '#ofqual', 'algorithm', 'we', 'can', 'now', 'all', 'clearly', 'see', 'where', '#england', 'will', 'be', 'post', '#brexit', ':', 'f,', 'u,', 'c,', 'k,', 'e,', 'd']	positive
769	1.29565E+18	2020-08-18T08:54:31.000Z		33	{'neg': 0.154, 'neu': 0.769, 'pos': 0.077, 'compound': -0.4404}	-0.4404	Negative	['ian,', 'the', 'govt.', 'set', 'up', 'the', 'algorithm', 'and', 'sent', 'it', 'out.', 'to', 'now', 'blame', 'regions', 'and', 'ofqual', 'is', 'disgusting.', 'jemma', 'was', 'spot', 'on.', 'i', 'bet', "gavin's", 'kids', 'are', 'in', 'a', 'good', 'postcode.']	anger
770	1.29565E+18	2020-08-18T08:54:20.000Z		34	{'neg': 0.0, 'neu': 0.945, 'pos': 0.055, 'compound': 0.2023}	0.2023	Positive	['quite', '-', 'it', 'was', 'govt', 'which', 'decided', 'that', '�grade', 'inflation�', 'was', 'their', 'top', 'priority', 'when', 'ordering', 'ofqual', 'to', 'design', 'their', 'infernal', 'elitist', 'pro', 'public', 'school', 'algorithm', 'in', 'the', 'first', 'place.', '#levelingupapparently', 'https://t.co/i6zplckk2k']	trust
771	1.29565E+18	2020-08-18T08:53:56.000Z		41	{'neg': 0.061, 'neu': 0.629, 'pos': 0.31, 'compound': 0.8934}	0.8934	Positive	['like', 'for', 'qe/inflation,', 'the', 'issue', 'is', 'relative', 'prices/grades.', 'qe', 'increases', 'inequality', 'by', 'boosting', 'asset', 'inflation,', 'rather', 'than', 'wages:', 'it', 'boosts', 'existing', 'wealth', 'outliers.', 'the', 'a', 'level', 'algorithm', 'instead', 'pushes', 'down', 'good', 'students', 'from', 'poor', 'schools:', 'it', 'constraints', 'new', 'outliers.']	trust
772	1.29564E+18	2020-08-18T08:53:14.000Z		49	{'neg': 0.072, 'neu': 0.892, 'pos': 0.036, 'compound': -0.431}	-0.431	Negative	['yes', 'i', 'do.', 'but', 'most', 'teachers', 'based', 'predictions', 'and', 'therefore', 'the', 'final', 'grades,', 'off', 'previous', 'work', 'done', 'by', 'their', 'students', 'and', 'how', 'they', 'performed', 'throughout', 'their', 'two', 'years', 'of', 'a-levels.', 'results', 'based', 'on', 'what', 'school', 'you', 'came', 'from', 'or', 'area,', 'are', 'useless', 'which', 'is', 'what', 'th…	trust
773	1.29564E+18	2020-08-18T08:52:51.000Z		39	{'neg': 0.058, 'neu': 0.824, 'pos': 0.118, 'compound': 0.3049}	0.3049	Positive	['ofqual', 'algorithm', 'highlights', 'importance', 'of', 'administrative', 'law', 'governing', 'state', 'power/discretion', '-', 'what', 'is', 'decision/public', 'task', 'being', 'undertaken?', 'are', 'data', 'inputs/outputs', 'legally', 'relevant', 'to', 'that', 'decision?', 'what', 'relevant', 'factors', 'missed', 'by', 'reliance', 'on', 'algorithm?', 'https://t.co/sriimpq2qo']	trust
774	1.29564E+18	2020-08-18T08:52:37.000Z		44	{'neg': 0.106, 'neu': 0.839, 'pos': 0.055, 'compound': -0.3527}	-0.3527	Negative	['ofqual', 'heads', 'should', 'resign', 'for', 'potentially', 'letting', 'the', 'government', 'get', 'one', 'over', 'on', 'them', 'in', 'the', 'blame', 'game.', 'where', 'is', 'the', 'sign', 'off', 'report', 'to', 'ministers', 'demonstrating', 'the', 'impacts', 'of', 'using', 'the', 'algorithm?', 'since', 'when', 'did', 'this', 'government', 'start', 'trusting', 'the', 'civil', 'service?', '#resi…	negative
775	1.29564E+18	2020-08-18T08:51:04.000Z		45	{'neg': 0.157, 'neu': 0.718, 'pos': 0.126, 'compound': -0.4084}	-0.4084	Negative	['day', 'to', 'day', 'business', 'yes.', 'but', 'ofqual', 'were', 'instructed', 'to', 'create', 'an', 'algorithm', 'to', 'cap', 'grades.', 'ofqual', 'created', 'seven', 'algorithms', '-', 'the', 'algorithm', 'used', 'would', 'not', 'of', 'been', 'chosen', 'by', 'ofqual.', 'when', 'making', 'the', 'wrong', 'life', 'changing', 'decision', 'for', 'others.', 'ignorance', 'is', 'not', 'an', 'excuse.',…	negative
776	1.29564E+18	2020-08-18T08:50:39.000Z		13	{'neg': 0.279, 'neu': 0.721, 'pos': 0.0, 'compound': -0.4767}	-0.4767	Negative	['what', 'went', 'wrong', 'with', 'the', 'a-level', 'algorithm?', 'https://t.co/cqbsaegfor', 'via']	negative
777	1.29564E+18	2020-08-18T08:50:18.000Z		30	{'neg': 0.0, 'neu': 0.838, 'pos': 0.162, 'compound': 0.659}	0.659	Positive	['looking', 'ahead', 'though,', 'with', 'the', 'aid', 'of', 'the', 'extremely', 'robust', '#ofqual', 'algorithm,', 'we', 'can', 'all', 'now', 'clearly', 'see', 'where', '#england', 'will', 'be', 'post', '#brexit:', 'f,', 'u,', 'c,', 'k,', 'e,', 'd']	positive
778	1.29564E+18	2020-08-18T08:49:05.000Z		18	{'neg': 0.176, 'neu': 0.606, 'pos': 0.218, 'compound': 0.1779}	0.1779	Positive	['a', 'fantastic', 'deep', 'dive', 'into', 'the', 'notorious', '#alevel', 'algorithm', 'via', 'https://t.co/iyfkcz4imu', 'https://t.co/nxjdfj5fod']	No emotion
779	1.29564E+18	2020-08-18T08:48:36.000Z		51	{'neg': 0.041, 'neu': 0.829, 'pos': 0.13, 'compound': 0.6697}	0.6697	Positive	['the', 'a-levels', 'algorithm', 'was', 'equivalent', 'to', 'estimating', 'expected', 'goals', 'of', 'mourinho�s', 'united', 'using', 'ferguson�s.', 'that', 'said,', 'we', 'will', 'now', 'be', 'left', 'with', 'teacher', 'assessments', 'that', 'are', 'themselves', 'biased,', 'and', 'the', 'class', 'of', '2020', 'will', 'appear', 'hugely', 'superior', 'to', 'anything', 'that', 'came', 'before', 'or…	positive
780	1.29564E+18	2020-08-18T08:48:36.000Z		37	{'neg': 0.27, 'neu': 0.626, 'pos': 0.103, 'compound': -0.802}	-0.802	Negative	['great', 'analysis', 'by', 'chris', 'giles', 'ft', 'on', 'what', 'went', 'wrong', 'with', 'that', 'a-level', 'algorithm.', 'imho', 'it', 'was', 'inherently', 'unfair,', 'but', 'the', 'impact,', 'loss', 'and', 'emotional', 'distress', 'to', 'the', 'students', 'is', 'egregious.', '#johnsonhasfailed', 'https://t.co/nnrhuwrf43']	negative
781	1.29564E+18	2020-08-18T08:48:30.000Z		30	{'neg': 0.0, 'neu': 1.0, 'pos': 0.0, 'compound': 0.0}	0	Neutral	['if', 'moderated', 'score', 'is', 'higher', 'than', 'predicted', 'score', 'it', 'means', 'the', 'teacher', 'gave', '�bad�', 'score', 'and', 'the', 'algorithm', 'upped', 'it', 'as', 'it', 'was', 'below', 'the', 'school', 'past', 'performance/', 'cohort', 'performance']	positive
782	1.29564E+18	2020-08-18T08:48:27.000Z		20	{'neg': 0.0, 'neu': 1.0, 'pos': 0.0, 'compound': 0.0}	0	Neutral	['decision', 'to', 'ditch', 'a-level', 'algorithm', 'should', 'have', 'been', 'taken', 'sooner,', 'says', 'lichfield', 'and', 'burntwood', 'mp', 'https://t.co/oiekdz8iip']	No emotion
783	1.29564E+18	2020-08-18T08:48:27.000Z		20	{'neg': 0.0, 'neu': 1.0, 'pos': 0.0, 'compound': 0.0}	0	Neutral	['decision', 'to', 'ditch', 'a-level', 'algorithm', 'should', 'have', 'been', 'taken', 'sooner,', 'says', 'lichfield', 'and', 'burntwood', 'mp', 'https://t.co/oiekdz8iip']	No emotion
784	1.29564E+18	2020-08-18T08:48:07.000Z		27	{'neg': 0.098, 'neu': 0.797, 'pos': 0.105, 'compound': 0.0516}	0.0516	Positive	['i�ll', 'start', 'with', 'naming', 'a', 'few:', ',', 'the', 'algorithm', 'makers', 'and', 'any', 'other', 'person', 'involved', 'in', 'supporting', 'the', 'farce', 'of', '#alevelsresults', '#alevels2020', '#alevelprotests', 'https://t.co/fhcbbprywv']	trust
785	1.29564E+18	2020-08-18T08:47:35.000Z		23	{'neg': 0.163, 'neu': 0.837, 'pos': 0.0, 'compound': -0.5106}	-0.5106	Negative	['anatomy', 'of', 'a', 'u-turn', 'testing', 'times', 'for', 'the', 'a-level', 'results', 'algorithm', 'that', 'failed', 'to', 'make', 'the', 'grade', 'https://t.co/guhaxpvqmc']	No emotion
786	1.29564E+18	2020-08-18T08:47:29.000Z		52	{'neg': 0.114, 'neu': 0.886, 'pos': 0.0, 'compound': -0.7312}	-0.7312	Negative	['and', 'the', 'head', 'of', 'their', 'flawed', 'algorithm', 'is', 'key', 'and', 'why', 'the', 'heck', 'didn�t', 'they', 'test', 'it', 'before', 'rolling', 'it', 'out!', 'students', 'stressed,', 'uni�s', 'now', 'shafted,', 'someone', 'needs', 'to', 'be', 'accountable', 'and', 'the', 'ofqual', 'chap', 'on', 'the', 'tv', 'didn�t', 'give', 'a', 'hoot', 'just', 'said', 'teachers', 'lie', 'so', 'need'…	anger
787	1.29564E+18	2020-08-18T08:47:26.000Z		32	{'neg': 0.0, 'neu': 1.0, 'pos': 0.0, 'compound': 0.0}	0	Neutral	['�any', 'statistical', 'algorithm', 'embeds', 'a', 'range', 'of', 'judgments', 'and', 'choices;', 'it', 'is', 'not', 'simply', 'a', 'technically', 'obvious', 'and', 'neutral', 'procedure.�', 'the', 'from', "'", 'article', 'on', 'algorithms', 'as', '�prejudice', 'engines�:', 'https://t.co/hldrmm7jtr']	trust
788	1.29564E+18	2020-08-18T08:46:56.000Z		45	{'neg': 0.063, 'neu': 0.937, 'pos': 0.0, 'compound': -0.4019}	-0.4019	Negative	['gavin', 'williamson', 'says', 'he', 'only', 'knew', 'there', 'was', 'an', 'issue', 'with', 'the', 'a', 'levels', 'at', 'the', 'weekend', 'yet', 'problems', 'with', 'the', 'algorithm', 'were', 'being', 'reported', 'in', 'the', 'national', 'press', 'eleven', 'days', 'ago.', 'he', 'can�t', 'even', 'get', 'his', 'excuses', 'in', 'competently.', 'https://t.co/phwrkx1bff']	No emotion
789	1.29564E+18	2020-08-18T08:46:51.000Z		61	{'neg': 0.122, 'neu': 0.764, 'pos': 0.114, 'compound': -0.3599}	-0.3599	Negative	['please', 'watch', 'this', 'crystal', 'clear', 'explanation', 'of', 'how', 'ofqual', 'and', 'the', 'uk', 'govt', 'got', 'a', 'levels', 'and', 'gcses', 'so', 'wrong.', 'a', 'bright', '8', 'year-old', 'would', 'have', 'seen', 'what', 'was', 'wrong', 'with', 'the', 'way', 'the', 'algorithm', 'was', 'set', 'up', '(it', 'was', 'not', 'the', "computer's", 'fault)', 'but', 'the', 'govt', "isn't", 'run'…	negative
790	1.29564E+18	2020-08-18T08:46:51.000Z		61	{'neg': 0.122, 'neu': 0.764, 'pos': 0.114, 'compound': -0.3599}	-0.3599	Negative	['please', 'watch', 'this', 'crystal', 'clear', 'explanation', 'of', 'how', 'ofqual', 'and', 'the', 'uk', 'govt', 'got', 'a', 'levels', 'and', 'gcses', 'so', 'wrong.', 'a', 'bright', '8', 'year-old', 'would', 'have', 'seen', 'what', 'was', 'wrong', 'with', 'the', 'way', 'the', 'algorithm', 'was', 'set', 'up', '(it', 'was', 'not', 'the', "computer's", 'fault)', 'but', 'the', 'govt', "isn't", 'run'…	negative
791	1.29564E+18	2020-08-18T08:46:38.000Z		46	{'neg': 0.18, 'neu': 0.724, 'pos': 0.096, 'compound': -0.5251}	-0.5251	Negative	['gcses', 'in', '2020', 'need', 'to', 'be', 'teacher', 'assessed', 'too.', 'teacher', 'assessment', 'is', 'flawed', 'and', 'some', 'gradings', 'are', '"implausible"', 'says', 'ofqual.', 'but', 'while', 'no', 'assesment', 'can', 'be', 'perfect,', "ofqual's", 'algorithm', 'was', 'deeply', 'flawed.', 'why', 'was', 'it', 'not', 'tested', 'against', 'previous', "years'", 'data?', 'https://t.co/lny0me3…	trust
792	1.29564E+18	2020-08-18T08:46:25.000Z		30	{'neg': 0.0, 'neu': 0.841, 'pos': 0.159, 'compound': 0.4767}	0.4767	Positive	['ofqual', 'created', 'the', 'algorithm', 'not', 'the', 'government', 'and', 'it', 'was', 'reviewed', 'by', 'around', '12000', 'people', 'pertaining', 'to', 'be', 'experts', 'in', 'the', 'teaching', 'field.', 'included', 'a', 'significant', 'number', 'of', 'union', 'representatives']	fear
793	1.29564E+18	2020-08-18T08:45:17.000Z		40	{'neg': 0.0, 'neu': 0.875, 'pos': 0.125, 'compound': 0.6486}	0.6486	Positive	['maybe', 'mr', 'williamson', 'should', 'have', 'read', "ofqual's", 'own', 'analysis', 'of', 'the', 'impact', 'of', 'the', 'algorithm', 'on', '2019', 'results', 'which', 'was', 'included', 'in', 'their', 'interim', 'report', 'last', 'thursday.', 'surely', 'this', 'was', 'shared', 'with', 'him', 'prior', 'to', 'the', 'algorithm', 'being', 'implemented?']	positive
794	1.29564E+18	2020-08-18T08:44:23.000Z		18	{'neg': 0.227, 'neu': 0.773, 'pos': 0.0, 'compound': -0.6249}	-0.6249	Negative	['and', 'i', 'thought', 'the', 'a', 'level', 'algorithm', 'would', 'be', 'the', 'worst', 'algorithm', 'this', 'week...', 'https://t.co/hynjolsjci']	trust
795	1.29564E+18	2020-08-18T08:43:26.000Z		41	{'neg': 0.0, 'neu': 0.933, 'pos': 0.067, 'compound': 0.3182}	0.3182	Positive	['how', 'about', 'ibstudents', 'in', 'the', 'uk.1st', 'ai(algorithm)assessed', 'students.43', 'dayslater', 'they', 'give', 'priority', 'to', 'ia(internal', 'assessment).', 'please', 'use', 'your', 'voice', 'to', 'make', 'those', 'grades', 'just', 'for', 'uk', 'students', 'who', 'wrote', 'mocks&amp;had', 'predicted', 'grades.please', '#ibscandal']	trust
796	1.29564E+18	2020-08-18T08:43:07.000Z		44	{'neg': 0.279, 'neu': 0.679, 'pos': 0.042, 'compound': -0.9169}	-0.9169	Negative	['the', 'ofqual', 'algorithm', 'is', 'blamed', 'for', 'the', 'results', 'fiasco.', 'ferguson�s', 'algorithm', 'is', 'the', 'biggest', 'software', 'mistake', 'of', 'all', 'time', 'leading', 'to', 'school', 'closure,', 'exam', 'cancellation', 'and', 'lockdown', '-', 'responsible', 'for', 'worldwide', 'economic', 'disaster', '&amp;', 'loss', 'of', 'life.', 'why', 'hasn�t', 'this', 'been', 'slated', …	negative
797	1.29564E+18	2020-08-18T08:42:43.000Z		19	{'neg': 0.177, 'neu': 0.823, 'pos': 0.0, 'compound': -0.4215}	-0.4215	Negative	['in', 'charts:', 'how', 'the', 'a-level', 'algorithm', 'u-turn', 'fails', 'to', 'fix', 'grade', 'inequality', 'https://t.co/jx6pub247r', 'telegraph']	fear
798	1.29564E+18	2020-08-18T08:42:39.000Z		19	{'neg': 0.177, 'neu': 0.823, 'pos': 0.0, 'compound': -0.4215}	-0.4215	Negative	['in', 'charts:', 'how', 'the', 'a-level', 'algorithm', 'u-turn', 'fails', 'to', 'fix', 'grade', 'inequality', 'https://t.co/7xiav1a3br', 'telegraph']	fear
799	1.29564E+18	2020-08-18T08:42:00.000Z		21	{'neg': 0.096, 'neu': 0.904, 'pos': 0.0, 'compound': -0.2023}	-0.2023	Negative	['grades', 'will', 'now', 'be', 'based', 'on', 'teachers�', 'assessments', 'rather', 'than', 'the', 'controversial', 'algorithm', 'devised', 'by', 'regulator', 'ofqual', 'https://t.co/w3pou6b6sm']	anger
800	1.29564E+18	2020-08-18T08:39:41.000Z		57	{'neg': 0.0, 'neu': 1.0, 'pos': 0.0, 'compound': 0.0}	0	Neutral	['at', 'my', '(all', 'girls)', 'school', 'in', "'60s", 'most', 'left', 'after', 'gcses,', 'not', 'many', 'went', 'to', 'uni,', '&amp;', 'almost', 'no-one', 'did', 'science/maths', 'as.', 'if', "i'd", 'done', 'a-levels', 'this', 'year', 'would', 'the', 'algorithm', 'have', 'even', 'given', 'me', 'a', 'pass?', 'but', 'i', 'got', 'my', 'grades,', '&amp;', 'msc', 'pure', 'maths.', 'my', '??', 'goes',…	trust
801	1.29564E+18	2020-08-18T08:38:59.000Z		12	{'neg': 0.307, 'neu': 0.693, 'pos': 0.0, 'compound': -0.4767}	-0.4767	Negative	['what', 'went', 'wrong', 'with', 'the', 'a-level', 'algorithm?', 'https://t.co/z63ihzfxnz']	negative
802	1.29564E+18	2020-08-18T08:38:20.000Z		20	{'neg': 0.18, 'neu': 0.82, 'pos': 0.0, 'compound': -0.5106}	-0.5106	Negative	['testing', 'times', 'for', 'the', 'a-level', 'results', 'algorithm', 'that', 'failed', 'to', 'make', 'the', 'grade', 'https://t.co/x2rkkttz7b', 'the', 'times']	No emotion
803	1.29564E+18	2020-08-18T08:38:17.000Z		20	{'neg': 0.18, 'neu': 0.82, 'pos': 0.0, 'compound': -0.5106}	-0.5106	Negative	['testing', 'times', 'for', 'the', 'a-level', 'results', 'algorithm', 'that', 'failed', 'to', 'make', 'the', 'grade', 'https://t.co/kv62jmwjxu', 'the', 'times']	No emotion
804	1.29564E+18	2020-08-18T08:37:32.000Z		46	{'neg': 0.271, 'neu': 0.729, 'pos': 0.0, 'compound': -0.9336}	-0.9336	Negative	['of', 'course', 'the', 'pandemic', 'affects', 'decisions', 'govt', 'makes', 'but', "didn't", 'know', 'or', 'care', 'about', 'the', 'impact', 'of', 'using', 'the', 'algorithm.', 'having', 'failed', 'to', 'blame', 'the', 'pandemic,', 'ofqual', 'or', 'the', 'dog', 'for', 'eating', 'the', 'papers', 'he', 'should', 'have', 'read,', 'he', 'should', 'resign.', 'https://t.co/bamzsqbklv']	negative
805	1.29564E+18	2020-08-18T08:37:15.000Z		24	{'neg': 0.0, 'neu': 0.842, 'pos': 0.158, 'compound': 0.481}	0.481	Positive	['i', 'don�t', 'like', 'the', 'increasing', 'use', 'of', 'ndas', 'eg', 'in', 'the', 'a', 'levels', 'algorithm', '.', 'how', 'is', 'this', 'legal', 'and', 'sit', 'with', 'foi', 'etc?']	trust
806	1.29564E+18	2020-08-18T08:36:43.000Z		19	{'neg': 0.0, 'neu': 1.0, 'pos': 0.0, 'compound': 0.0}	0	Neutral	['#soced', '#socsd', '#socusi', 'a-levels', 'and', 'gcses:', 'how', 'did', 'the', 'exam', 'algorithm', 'work?', '-', 'bbc', 'news', 'https://t.co/ocmiyh6ar8']	No emotion
807	1.29564E+18	2020-08-18T08:36:29.000Z		40	{'neg': 0.086, 'neu': 0.831, 'pos': 0.083, 'compound': -0.2732}	-0.2732	Negative	['worth', 'reading', 'if', 'you', 'want', 'to', 'know....�surprising', 'that', 'the', 'uk', 'had', 'not', 'attempted', 'any', 'kind', 'of', 'socially-distanced,', 'in-person', 'assessments,', 'as', 'some', 'other', 'european', 'countries', 'had', 'done�', 'how', 'ofqual', 'failed', 'the', 'algorithm', 'test', '-', 'unherd', 'https://t.co/ftyk0amha2']	positive
808	1.29564E+18	2020-08-18T08:36:22.000Z		50	{'neg': 0.0, 'neu': 1.0, 'pos': 0.0, 'compound': 0.0}	0	Neutral	['boris', "johnson's", 'govt', 'was', "ofqual's", 'customer.', 'what', 'directions', 'were', 'given', 'prior', '&amp;', 'subsequent', 'to', 'known', 'results', 'of', 'algorithm', 'testing', 'in', 'june', 'by', 'the', 'govt?', 'the', 'govt', 'has', 'had', 'months', 'to', 'sort', "a-level's", 'out.', 'why', "didn't", 'they?', '#examshambles', '#alevels', '#levellingdown', '#ofqual', '#jeremyvine', …	positive
809	1.29564E+18	2020-08-18T08:36:22.000Z		50	{'neg': 0.0, 'neu': 1.0, 'pos': 0.0, 'compound': 0.0}	0	Neutral	['boris', "johnson's", 'govt', 'was', "ofqual's", 'customer.', 'what', 'directions', 'were', 'given', 'prior', '&amp;', 'subsequent', 'to', 'known', 'results', 'of', 'algorithm', 'testing', 'in', 'june', 'by', 'the', 'govt?', 'the', 'govt', 'has', 'had', 'months', 'to', 'sort', "a-level's", 'out.', 'why', "didn't", 'they?', '#examshambles', '#alevels', '#levellingdown', '#ofqual', '#jeremyvine', …	positive
810	1.29564E+18	2020-08-18T08:36:03.000Z		42	{'neg': 0.117, 'neu': 0.82, 'pos': 0.064, 'compound': -0.3244}	-0.3244	Negative	['fighting', 'stigma', ':', 'fact', 'check:', 'uk', 'education', 'minister', 'did', 'not', 'congratulate', 'eton', 'students', 'on', '�best', 'ever�', 'a-level', 'results', '...:', 'there', 'was', 'concern', 'that', 'algorithm', 'favoured', 'students', 'in', 'the', 'smaller', 'classes', 'more', 'commonly', 'found', 'at', 'fee-paying', 'private', 'schools,', 'like�', 'https://t.co/owtj9c2b3h']	anger
811	1.29564E+18	2020-08-18T08:36:02.000Z		45	{'neg': 0.039, 'neu': 0.901, 'pos': 0.06, 'compound': 0.2263}	0.2263	Positive	['the', 'boss', 'of', 'ofqual', 'is', 'also', 'the', 'chair', 'of', 'the', 'gov�s', 'centre', 'for', 'data', 'ethics', 'and', 'innovation', '(cdei).', 'the', 'cdei', 'has', 'been', 'conducting', 'a', 'report', 'on', 'how', 'algorithms', 'can', 'reinforce', 'biases', 'for', 'the', 'past', 'year.', 'seriously.', 'my', 'report', 'for', 'cc', 'https://t.co/axcagxjvtk']	positive
812	1.29564E+18	2020-08-18T08:34:10.000Z		10	{'neg': 0.322, 'neu': 0.678, 'pos': 0.0, 'compound': -0.5859}	-0.5859	Negative	['did', 'aws', 'do', 'the', 'a', 'levels', 'algorithm?', 'horrendous', 'match-up.']	No emotion
813	1.29564E+18	2020-08-18T08:33:07.000Z		39	{'neg': 0.212, 'neu': 0.714, 'pos': 0.074, 'compound': -0.8024}	-0.8024	Negative	['when', 'i', 'get', 'a', 'chance,', 'can�t', 'wait', 'to', 'read', 'all', '319', 'pages', 'of', 'the', 'a', 'levels', 'results', 'algorithm.', 'want', 'to', 'know', 'how', 'they', 'messed', 'it', 'up', 'so', 'badly.', 'if', 'i', 'was', 'a', 'student', 'i�d', 'be', 'so', 'stressed']	negative
814	1.29564E+18	2020-08-18T08:33:03.000Z		44	{'neg': 0.0, 'neu': 0.939, 'pos': 0.061, 'compound': 0.4215}	0.4215	Positive	['there', 'is', 'a', 'reason', 'scientists', 'have', 'a', 'peer', 'review', 'process.', 'if', 'the', 'workings', 'of', 'sage', 'had', 'been', 'transparent', 'from', 'the', 'start', 'we', 'would', 'have', 'had', 'opportunity', 'for', 'other', 'input', 'from', 'other', 'experts.', 'same', 'with', 'the', 'a', 'level', 'algorithm.', 'instead', 'the', 'govt', 'resorted', 'to', 'secrecy.']	positive
815	1.29564E+18	2020-08-18T08:32:17.000Z		51	{'neg': 0.08, 'neu': 0.85, 'pos': 0.07, 'compound': 0.1027}	0.1027	Positive	['the', 'algorithm', 'also', 'highlights', 'that', 'many', 'people', 'struggle', 'with', 'tests', 'but', 'are', 'bright.', 'perhaps', 'the', 'whole', 'approach', 'to', 'a-levels', 'is', 'out', 'dated.', 'i', 'mean', 'in', 'the', 'work', 'environment', 'when', 'was', 'the', 'last', 'time', 'you', 'had', 'to', 'sit', 'with', 'no', 'accesss', 'to', 'resources', 'for', 'two', 'hours', 'and', 'regurgi…	fear
816	1.29564E+18	2020-08-18T08:32:15.000Z		14	{'neg': 0.0, 'neu': 1.0, 'pos': 0.0, 'compound': 0.0}	0	Neutral	['whoever', 'it', 'was', 'there', 'seems', 'to', 'be', 'a', 'gagging', 'order', 'https://t.co/ui6sm6wmgq']	No emotion
817	1.29564E+18	2020-08-18T08:31:35.000Z		24	{'neg': 0.0, 'neu': 1.0, 'pos': 0.0, 'compound': 0.0}	0	Neutral	['aws,', 'brought', 'to', 'you', 'by', 'the', 'a-levels', 'algorithm.', 'or', 'was', 'it', 'the', 'other', 'way', 'around?', 'did', 'the', 'other', 'drivers', 'go', 'to', 'public', 'teams?', '???????']	positive
818	1.29564E+18	2020-08-18T08:31:32.000Z		44	{'neg': 0.0, 'neu': 0.843, 'pos': 0.157, 'compound': 0.7418}	0.7418	Positive	['so', 'before', 'the', 'u-turn', 'did', 'you', 'think', '2020', 'a', 'levels', 'weren�t', 'already', 'tainted?!', 'if', 'employers', 'think', 'they', 'are', 'tainted', 'now', 'they', 'would', 'have', 'thought', 'they', 'were', 'tainted', 'before', 'as', 'well.', 'people', 'had', 'their', 'grades', 'inflated', 'as', 'well', 'to', 'fit', 'the', 'algorithm', 'remember!']	negative
819	1.29564E+18	2020-08-18T08:31:18.000Z		38	{'neg': 0.063, 'neu': 0.937, 'pos': 0.0, 'compound': -0.3412}	-0.3412	Negative	['will', 'they', 'know', 'both', 'their', 'cags', 'and', 'their', 'algorithm', 'grades', 'on', 'thursday?', 'students', 'need', 'to', 'know.', 'they', 'need', 'to', 'make', 'decisions', 'and', 'enrol', 'onto', 'college', 'courses.', 'sort', 'this', 'out', 'dfe,', 'it�s', 'not', 'good', 'enough.', '#gcse2020', '#gcseresults', '#examshambles']	trust
820	1.29564E+18	2020-08-18T08:30:52.000Z		17	{'neg': 0.0, 'neu': 1.0, 'pos': 0.0, 'compound': 0.0}	0	Neutral	['vettel', 'between', 'hekki', 'and', 'trulli?', 'is', 'this', 'the', 'same', 'algorithm', 'the', 'tories', 'used', 'for', 'the', 'a-levels?']	No emotion
821	1.29564E+18	2020-08-18T08:30:44.000Z		18	{'neg': 0.0, 'neu': 1.0, 'pos': 0.0, 'compound': 0.0}	0	Neutral	['and', "there's", 'this', 'from', ',', 'one', 'of', 'the', 'authors', 'of', 'the', 'letter,', 'in', 'today.', 'https://t.co/zxttd1yjau']	anticipation
822	1.29564E+18	2020-08-18T08:30:19.000Z		20	{'neg': 0.128, 'neu': 0.872, 'pos': 0.0, 'compound': -0.296}	-0.296	Negative	['a-level', 'results:', 'no', '10', 'hints', 'algorithm', 'set', 'to', 'be', 'ditched', 'in', 'england', '#career', '#cadajobs', '#jobs', 'https://t.co/o6fnjtvycu']	positive
823	1.29564E+18	2020-08-18T08:30:11.000Z		41	{'neg': 0.0, 'neu': 0.878, 'pos': 0.122, 'compound': 0.6124}	0.6124	Positive	['now', 'that', 'we�ve', 'had', 'a', 'glimpse', 'of', 'the', 'pitfalls', 'of', 'non', 'inclusive', 'tech', '(the', 'contact', 'tracing', 'app', 'first,', 'and', 'the', 'a', 'levels', 'algorithm', 'now)', 'isn�t', 'this', 'the', 'time', 'for', 'safeguards,', 'workable', 'transparency', 'and', 'clear', 'requirements', 'before', 'deployment?', '(3/4)']	positive
824	1.29564E+18	2020-08-18T08:29:17.000Z		33	{'neg': 0.0, 'neu': 0.912, 'pos': 0.088, 'compound': 0.3612}	0.3612	Positive	['unis', 'going', 'bust', 'is', 'the', 'mot', 'du', 'jour.', 'of', 'course', "it's", 'never', 'the', 'elite', 'ones,', 'like', 'the', 'elite', 'a-level', 'classes', "weren't", 'touched', 'by', 'the', 'algorithm', 'debacle.', 'https://t.co/uc1cgywfqz']	trust
825	1.29564E+18	2020-08-18T08:29:06.000Z		37	{'neg': 0.0, 'neu': 0.935, 'pos': 0.065, 'compound': 0.3612}	0.3612	Positive	['the', 'grades', 'were', 'adjusted', 'by', 'an', 'algorithm.', 'now', 'they', 'have', 'been', 'changed', 'back', 'to', 'the', 'teachers', 'recommendation.', 'those', 'are', 'the', 'facts,', 'which', 'you', 'seem', 'to', 'like', 'bending.', 'how', 'many', 'a*', 'did', 'you', 'get', 'in', 'your', 'a', 'levels?']	trust
826	1.29564E+18	2020-08-18T08:28:45.000Z		15	{'neg': 0.259, 'neu': 0.597, 'pos': 0.144, 'compound': -0.3182}	-0.3182	Negative	['what', 'about', 'those', 'who', 'designed', 'the', 'algorithm', 'along', 'with', 'ofqual', 'surely', 'blame', 'lies', 'there', '#jeremyvine']	anger
827	1.29564E+18	2020-08-18T08:26:12.000Z		15	{'neg': 0.0, 'neu': 0.885, 'pos': 0.115, 'compound': 0.0772}	0.0772	Positive	['ofqual', 'board', 'members', "'want", 'to', 'ditch', 'their', 'own', 'a-level', "algorithm'", 'https://t.co/vhqgysgojs']	anticipation
828	1.29564E+18	2020-08-18T08:26:12.000Z		15	{'neg': 0.0, 'neu': 0.885, 'pos': 0.115, 'compound': 0.0772}	0.0772	Positive	['ofqual', 'board', 'members', "'want", 'to', 'ditch', 'their', 'own', 'a-level', "algorithm'", 'https://t.co/vhqgysgojs']	anticipation
829	1.29564E+18	2020-08-18T08:25:50.000Z		26	{'neg': 0.196, 'neu': 0.734, 'pos': 0.07, 'compound': -0.5829}	-0.5829	Negative	['and', 'confirmation', 'of', 'the', 'suggestion', 'that', 'dodgy', 'cummings', 'is', 'behind', 'the', 'algorithm', 'in', 'cambridge', 'assessment.', 'if', 'one', 'man', 'could', 'create', 'so', 'much', 'chaos', "it's", 'him.']	trust
830	1.29564E+18	2020-08-18T08:25:27.000Z		42	{'neg': 0.05, 'neu': 0.837, 'pos': 0.113, 'compound': 0.4215}	0.4215	Positive	['make', 'no', 'bones', 'about', 'it,', 'the', 'whole', 'policy,', 'not', 'just', 'the', 'algorithm,', 'is/was', 'skewed', 'towards', 'ensuring', 'the', 'few(er)', 'university', 'places', 'go', 'largely', 'to', 'the', 'privileged', 'and', 'it', 'makes', 'you', 'wonder', 'how', 'much', 'of', 'this', 'has', 'been', 'going', 'on', 'for', 'years.']	trust
831	1.29564E+18	2020-08-18T08:24:59.000Z		33	{'neg': 0.171, 'neu': 0.778, 'pos': 0.051, 'compound': -0.6124}	-0.6124	Negative	['our', 'ceo', 'on', 'last', 'night', 'arguing', 'the', 'case', 'that', 'if', 'there', 'had', 'been', 'more', 'transparency', 'around', 'the', 'a-level', 'exam', 'algorithm', 'the', 'problems', 'with', 'it', 'could', 'have', 'been', 'resolved', 'https://t.co/zxgvdgb8dn']	fear
832	1.29564E+18	2020-08-18T08:24:25.000Z		21	{'neg': 0.0, 'neu': 0.867, 'pos': 0.133, 'compound': 0.3818}	0.3818	Positive	['#alevelresults', 'i', 'imagine', 'that', 'can', 'make', 'clear', 'that', 'the', 'algorithm', 'was', 'built', 'to', 'meet', "'s", 'explicit', 'constraints.', 'https://t.co/gptp0ccxng']	No emotion
833	1.29564E+18	2020-08-18T08:23:36.000Z		29	{'neg': 0.076, 'neu': 0.846, 'pos': 0.078, 'compound': 0.0108}	0.0108	Neutral	['btec', 'grades', 'were', 'not', 'awarded', 'using', 'the', 'same', 'algorithm', 'methodology', 'as', 'a', 'levels', '-', 'please', 'see', 'our', 'website', 'for', 'a', 'description', 'of', 'how', 'decisions', 'were', 'made', 'https://t.co/yp3ady242x?']	No emotion
834	1.29564E+18	2020-08-18T08:23:26.000Z		34	{'neg': 0.091, 'neu': 0.909, 'pos': 0.0, 'compound': -0.4939}	-0.4939	Negative	['why', "didn't", 'you', 'test', 'the', 'algorithm', 'first?', 'you', 'could', 'have', 'looked', 'at', 'the', 'results,', 'compared', 'the', 'data', 'and', 'realised', 'that', 'there', 'were', 'going', 'to', 'be', 'issues.', '5', 'months', 'to', 'sort', 'it', 'out.', 'disgrace']	anger
835	1.29564E+18	2020-08-18T08:22:58.000Z		24	{'neg': 0.123, 'neu': 0.711, 'pos': 0.166, 'compound': 0.2732}	0.2732	Positive	['what', 'went', 'wrong', 'with', 'the', 'a-level', 'algorithm?', 'the', 'centre', 'must', 'know', 'best', 'mentality', 'crippling', 'our', 'system', 'of', 'government', 'https://t.co/z8gqduccyy', 'via']	negative
836	1.29564E+18	2020-08-18T08:22:48.000Z		44	{'neg': 0.059, 'neu': 0.868, 'pos': 0.074, 'compound': 0.1779}	0.1779	Positive	['gavin', 'williamson', 'on', 'bbc', 'news', 'today,', 'floundering', '&amp;', 'heroically', 'abdicating', 'responsibility', 'for', "'the", "algorithm'", '("it', 'was', 'all', "ofqual's", 'fault")', 'shows', 'why.', 'still,', 'when', "one's", 'highest', 'achievement', 'is', 'being', 'fireplace', 'salesman', 'of', 'the', 'year', 'in', '2006', '&amp;', '2007,', 'what', 'do', 'you', 'expect?', '#exa…	positive
837	1.29564E+18	2020-08-18T08:22:43.000Z		47	{'neg': 0.173, 'neu': 0.827, 'pos': 0.0, 'compound': -0.8118}	-0.8118	Negative	['no', 'need', 'to', 'go', 'to', 'the', 'gp,', 'our', 'algorithm', 'has', 'worked', 'out', "what's", 'wrong', 'with', 'you', 'via', 'your', 'post', 'code', 'and', 'says', 'ignore', 'the', 'fever', 'its', 'just', 'a', 'cold!!', '#examshambles', 'bbc', 'news', '-', 'a-levels', 'and', 'gcses:', 'how', 'did', 'the', 'exam', 'algorithm', 'work?', 'https://t.co/gqteuaykjq']	negative
838	1.29564E+18	2020-08-18T08:22:25.000Z		37	{'neg': 0.075, 'neu': 0.925, 'pos': 0.0, 'compound': -0.4003}	-0.4003	Negative	['the', 'infamous', 'a', 'level', 'algorithm', 'was', 'constructed', 'in', 'conjunction', 'with', 'cambridge', 'assessment.', 'gavin', 'williamson', 'and', 'nick', 'gibb', 'signed', 'off', 'on', 'it.', 'they', 'knew', 'about', 'this', 'in', 'march.', 'six', 'months!', 'they', 'should', 'both', 'resign.', 'https://t.co/wh9c4azdr6']	fear
839	1.29564E+18	2020-08-18T08:22:24.000Z		20	{'neg': 0.0, 'neu': 1.0, 'pos': 0.0, 'compound': 0.0}	0	Neutral	['a-levels', 'and', 'gcses:', 'how', 'did', 'the', 'exam', 'algorithm', 'work?', 'https://t.co/ef5jchgfgv', 'via', '#highered', '#he', '#fe', '#edu', '#connecteduniversity']	No emotion
840	1.29564E+18	2020-08-18T08:22:16.000Z		33	{'neg': 0.174, 'neu': 0.826, 'pos': 0.0, 'compound': -0.6908}	-0.6908	Negative	['educate', "ventures'", 'prof', 'rose', 'luckin', 'takes', 'an', 'expert', 'look', 'at', 'algorithms', 'and', 'why', 'the', 'people', 'behind', 'them', 'are', 'to', 'the', 'ones', 'to', 'blame', 'for', 'this', "year's", 'grading', 'fiasco.', 'https://t.co/uxqecuparq']	positive
841	1.29564E+18	2020-08-18T08:21:07.000Z		37	{'neg': 0.075, 'neu': 0.925, 'pos': 0.0, 'compound': -0.4003}	-0.4003	Negative	['the', 'infamous', 'a', 'level', 'algorithm', 'was', 'constructed', 'in', 'conjunction', 'with', 'cambridge', 'assessment.', 'gavin', 'williamson', 'and', 'nick', 'gibb', 'signed', 'off', 'on', 'it.', 'they', 'knew', 'about', 'this', 'in', 'march.', 'six', 'months!', 'they', 'should', 'both', 'resign.', 'https://t.co/b9i6yswpdy']	fear
842	1.29564E+18	2020-08-18T08:20:42.000Z		40	{'neg': 0.045, 'neu': 0.849, 'pos': 0.106, 'compound': 0.3895}	0.3895	Positive	['#algorithm', 'some', 'schools', 'applied', 'own', 'algorithm', 'before', 'ofqual.', 'sam', 'freedman,', 'said', '"many', 'schools', 'deliberately', 'graded', 'down', 'to', 'fit', 'expected', 'distribution"', '&amp;', 'uturn', '"just', 'shifts', 'the', 'unfairness', 'on', 'to', 'the', 'pupils', 'at', 'those', 'schools".', 'graded', 'on', 'past', 'students', 'not', 'own', 'ability.']	anger
843	1.29564E+18	2020-08-18T08:20:30.000Z		39	{'neg': 0.071, 'neu': 0.929, 'pos': 0.0, 'compound': -0.4003}	-0.4003	Negative	['alan', 'gibbons', 'the', 'infamous', 'a', 'level', 'algorithm', 'was', 'constructed', 'in', 'conjunction', 'with', 'cambridge', 'assessment.', 'gavin', 'williamson', 'and', 'nick', 'gibb', 'signed', 'off', 'on', 'it.', 'they', 'knew', 'about', 'this', 'in', 'march.', 'six', 'months!', 'they', 'should', 'both', 'resign.', 'https://t.co/yv0b6u993w']	fear
844	1.29564E+18	2020-08-18T08:20:09.000Z		39	{'neg': 0.071, 'neu': 0.929, 'pos': 0.0, 'compound': -0.4003}	-0.4003	Negative	['alan', 'gibbons', 'the', 'infamous', 'a', 'level', 'algorithm', 'was', 'constructed', 'in', 'conjunction', 'with', 'cambridge', 'assessment.', 'gavin', 'williamson', 'and', 'nick', 'gibb', 'signed', 'off', 'on', 'it.', 'they', 'knew', 'about', 'this', 'in', 'march.', 'six', 'months!', 'they', 'should', 'both', 'resign.', 'https://t.co/g3foukdbsg']	fear
845	1.29564E+18	2020-08-18T08:17:31.000Z		43	{'neg': 0.2, 'neu': 0.8, 'pos': 0.0, 'compound': -0.829}	-0.829	Negative	['a', 'stochastic', 'bad', 'day', 'generator', 'is', 'exactly', 'what', 'exams', 'do!', 'it', 'would', 'have', 'been', 'possible', 'to', 'randomly', 'select', 'students', 'to', 'downgrade:', 'that', 'would', 'still', 'have', 'been', 'unfair', 'but', 'closer', 'to', 'what', 'happens', 'in', 'exams.', 'there', 'were', 'other', 'problems', 'in', 'algorithm', 'leading', 'to', 'bias.']	anger
846	1.29564E+18	2020-08-18T08:17:20.000Z		33	{'neg': 0.062, 'neu': 0.856, 'pos': 0.082, 'compound': 0.1531}	0.1531	Positive	["we've", 'welcomed', 'the', 'government�s', 'decision', 'to', 'give', 'a-level', 'and', '#gcse', 'students', 'the', 'grades', 'estimated', 'by', 'their', 'teachers,', 'rather', 'than', 'using', 'a', 'controversial', 'algorithm', 'full', 'story', 'here', 'https://t.co/zbjyt4p0sw']	positive
847	1.29564E+18	2020-08-18T08:16:52.000Z		31	{'neg': 0.0, 'neu': 0.848, 'pos': 0.152, 'compound': 0.6369}	0.6369	Positive	['i', 'had', 'a', 'long', 'debate', 'with', 'an', 'experienced', 'teacher', 'who', 'was', 'convinced', 'that', 'in', 'the', 'circumstances', 'teachers', 'had', 'every', 'incentive', 'to', 'inflate', 'grades,', 'expecting', 'the', '�algorithm�', 'to', 'knock', 'them', 'back', 'down.']	trust
848	1.29564E+18	2020-08-18T08:16:51.000Z		22	{'neg': 0.0, 'neu': 1.0, 'pos': 0.0, 'compound': 0.0}	0	Neutral	['who', 'wrote', 'the', 'algorithm', 'and', 'made', 'ofqual', 'use', 'it?', 'one', 'of', 'their', 'mates', 'companies?', 'how', 'much', 'did', 'it', 'cost?', 'was', 'it', 'dc?.......']	No emotion
849	1.29564E+18	2020-08-18T08:16:20.000Z		54	{'neg': 0.068, 'neu': 0.895, 'pos': 0.037, 'compound': -0.3939}	-0.3939	Negative	['this', 'is', 'what', 'i', 'really', "don't", 'get', '-', 'and', 'did', 'no-one', 'at', 'ofqual', 'think', 'it', 'was', 'a', 'problem', 'that', '20,000+', 'students', 'were', 'being', 'marked', 'down', '2', 'or', 'more', 'grades?', 'or', 'that', 'some', 'sts', 'were', 'given', 'a', 'u', 'grade?', 'and', 'no-one', 'at', 'the', 'dfe', 'asked', 'about/checked', 'the', 'results', 'the', 'algorithm',…	fear
850	1.29564E+18	2020-08-18T08:16:10.000Z		22	{'neg': 0.0, 'neu': 0.913, 'pos': 0.087, 'compound': 0.25}	0.25	Positive	['ofqual', 'created', 'seven', 'algorithms', 'to', 'cap', 'grades.', 'obviously,', 'it', 'would', 'not', 'have', 'been', 'ofqual,', 'which', 'chose', 'the', 'algorithm', 'to', 'use.', '#alevel', '#williamson']	trust
851	1.29564E+18	2020-08-18T08:15:59.000Z		28	{'neg': 0.058, 'neu': 0.942, 'pos': 0.0, 'compound': -0.168}	-0.168	Negative	['were', 'they', 'though?', 'serious', 'q', '-', 'were', 'the', 'teacher', 'grade', 'expectations', 'that', 'different', 'from', 'the', 'actuals', 'of', 'last', 'year', 'for', 'instance.', "isn't", 'this', 'what', 'the', 'algorithm', 'was', 'for?']	trust
852	1.29564E+18	2020-08-18T08:15:15.000Z		45	{'neg': 0.208, 'neu': 0.755, 'pos': 0.038, 'compound': -0.7964}	-0.7964	Negative	["it's", 'extremely', 'concerning', 'that', 'is', 'claiming', 'some', 'level', 'of', 'ignorance', 'on', 'the', 'a-level/gcse', 'algorithm.', "it's", 'his', 'job', 'to', 'be', 'on', 'top', 'of', 'this', 'stuff.', 'the', 'level', 'of', 'incompetence', 'in', 'our', 'current', 'government', 'is', 'staggering.', 'suddenly', 'and', 'her', 'dodgy', 'dancing', 'are', 'missed']	positive
853	1.29564E+18	2020-08-18T08:15:12.000Z		16	{'neg': 0.0, 'neu': 1.0, 'pos': 0.0, 'compound': 0.0}	0	Neutral	['in-depth', 'answer(s)', 'to:', 'how', 'does', 'ofqual�s', 'grading', 'algorithm', 'work?', 'https://t.co/w7sbnwaqab']	No emotion
854	1.29564E+18	2020-08-18T08:14:42.000Z		41	{'neg': 0.089, 'neu': 0.766, 'pos': 0.145, 'compound': 0.5719}	0.5719	Positive	['stop', 'tilting', 'at', 'windmills', 'hidalgo', 'and', 'learn', 'some', 'chivilary', '.', 'in', 'the', 'real', 'world', '#ofqual', 'are', 'extending', 'their', 'biased', 'algorithm', 'from', 'benefiting', 'independent', 'rich', 'pupils', 'and', 'school', 'results', 'to', 'the', '#uefachampionsleague', '2021', '(congrats', 'in', 'advance)so', 'your', 'quest', 'has', 'just', 'begun', '#donquixote…	positive
855	1.29564E+18	2020-08-18T08:14:37.000Z		26	{'neg': 0.282, 'neu': 0.619, 'pos': 0.1, 'compound': -0.6486}	-0.6486	Negative	['what', 'went', 'wrong', 'with', 'the', 'a-level', 'algorithm?', 'https://t.co/58t7mlmaon', 'via', '-', 'this', 'is', 'a', 'good', 'explained', 'if', "you're", 'still', 'unclear', 'what', 'went', 'wrong']	negative
856	1.29564E+18	2020-08-18T08:14:33.000Z		46	{'neg': 0.0, 'neu': 0.852, 'pos': 0.148, 'compound': 0.7269}	0.7269	Positive	['how', 'do', 'we', 'know', 'an', 'algorithm', 'like', 'this', 'doesn�t', 'exist', 'in', 'real', 'terms', 'of', 'exams', 'in', 'normal', 'years.', 'how', 'do', 'we', 'know', 'they', 'don�t', 'use', 'your', 'test', 'centre', 'number', 'to', 'manipulate', 'your', 'grade', 'in', 'normal', 'years.', 'how', 'do', 'we', 'know', 'we', 'can', 'trust', 'and']	trust
857	1.29564E+18	2020-08-18T08:13:57.000Z		51	{'neg': 0.062, 'neu': 0.84, 'pos': 0.098, 'compound': 0.2359}	0.2359	Positive	['they', 'had', '5', 'months', 'to', 'get', 'this', 'right.', 'what', 'evidence', 'did', 'they', 'ask', 'for', 'from', 'ofqual', 'that', 'the', 'algorithm', 'was', 'robust?', 'what', 'sense', 'checking', 'did', 'they', 'do?', 'when', 'scotland', 'u-turned', 'did', 'boris', 'not', 'pick', 'up', 'the', 'phone', 'and', 'ask,�are', 'you', '100%', 'sure', 'you�ve', 'got', 'this', 'right?�', 'staggerin…	positive
858	1.29563E+18	2020-08-18T08:13:23.000Z		30	{'neg': 0.0, 'neu': 0.904, 'pos': 0.096, 'compound': 0.4522}	0.4522	Positive	['hearing', 'examples', 'of', 'some', 'private', 'schools', 'recording', 'record', 'results', 'based', 'on', 'ofqual', 'algorithm', 'which', 'now', 'they', 'will', 'be', 'able', 'to', 'keep.', 'so', 'i�d', 'be', 'interested', 'seeing', 'the', 'data', 'too.']	fear
859	1.29563E+18	2020-08-18T08:13:14.000Z		52	{'neg': 0.101, 'neu': 0.758, 'pos': 0.141, 'compound': 0.34}	0.34	Positive	['excellent', 'analysis', 'of', 'the', 'a', 'level', 'algorithm', 'from', '.', '2', 'comments', '-', 'who', 'on', 'earth', 'wrote', 'the', 'algorithm?', 'my', 'nan', 'could', 'have', 'done', 'better', 'and', 'she�s', 'dead', '-', 'top', 'schools', 'need', 'to', 'seriously', 'up', 'their', 'game', 'in', 'science', 'teaching.', 'i�m', 'not', 'seeing', 'a', 'shred', 'of', 'scientific', 'literacy', '…	trust
860	1.29563E+18	2020-08-18T08:13:12.000Z		58	{'neg': 0.0, 'neu': 0.974, 'pos': 0.026, 'compound': 0.1134}	0.1134	Positive	['if', 'you', 'want', 'a', 'different', 'explanation:', 'imagine', '10', 'students', 'who', 'get', 'an', 'a', 'grade', '9', 'times', 'out', 'of', '10,', 'and', 'a', 'b', 'grade', 'one', 'time', 'out', 'of', '10.', 'in', 'a', 'typical', 'exam', 'year,', 'one', 'of', 'them', 'would', 'get', 'a', 'b,', 'but', 'we', "don't", 'know', 'who.', 'ofqual', 'algorithm', 'forces', 'a', 'b', 'onto', 'one', 'o…	anticipation
861	1.29563E+18	2020-08-18T08:13:09.000Z		34	{'neg': 0.063, 'neu': 0.794, 'pos': 0.143, 'compound': 0.4588}	0.4588	Positive	['#r4today', 'mr', 'williamson,', 'you', 'are', 'responsible', 'for', 'your', 'dept.', 'which', 'set', 'the', 'parameters', 'for', 'the', 'design', 'of', 'the', 'algorithm.', 'do', 'the', 'honourable', 'thing', '&amp;', 'resign.', 'don�t', 'try', 'to', 'pass', 'this', 'off', 'into', 'ofqual.']	fear
862	1.29563E+18	2020-08-18T08:12:37.000Z		16	{'neg': 0.0, 'neu': 1.0, 'pos': 0.0, 'compound': 0.0}	0	Neutral	['i', 'now', 'understand', 'what�s', 'happened', 'with', 'the', 'ofqual', 'algorithm', '(i', 'think)', '??????', 'https://t.co/nax7r7auaz']	No emotion
863	1.29563E+18	2020-08-18T08:11:56.000Z		44	{'neg': 0.161, 'neu': 0.755, 'pos': 0.084, 'compound': -0.5859}	-0.5859	Negative	['the', 'algorithm', 'is', 'a', 'useless', 'predictor', 'of', 'the', 'future.', 'offer', 'of', 'expertise', 'to', 'ofqual', 'was', 'dismissed.', 'the', '�experts�', 'created', 'an', 'algorithm', 'that', 'couldn�t', 'even', 'predict', 'the', 'past', 'well,', 'let', 'alone', 'predict', 'the', 'future.', '#tech', 'can�t', 'undo', 'the', 'poor', 'human', 'judgment', 'behind', 'it.']	positive
864	1.29563E+18	2020-08-18T08:11:53.000Z		27	{'neg': 0.209, 'neu': 0.649, 'pos': 0.142, 'compound': -0.4322}	-0.4322	Negative	['fail.', 'but', "let's", 'not', 'pretend', 'this', 'was', 'an', "algorithm's", 'fault.', 'humans', 'created', 'it.', 'and', 'they', 'also', 'did', 'that', 'without', 'proper', 'oversight', 'https://t.co/vflmrhjbsi']	negative
865	1.29563E+18	2020-08-18T08:11:38.000Z		52	{'neg': 0.307, 'neu': 0.666, 'pos': 0.027, 'compound': -0.9589}	-0.9589	Negative	['it', 'felt', 'like', 'they', 'had', 'also', 'used', 'a', 'stochastic', 'bad', 'day', 'generator', 'in', 'the', 'algorithm!', 'but', 'as', 'you', 'say,', 'being', 'disappointed', 'when', 'you', "don't", 'have', 'yourself', 'to', 'blame', 'is', 'tough', '&amp;', 'unfair.', 'i', 'wonder', 'how', 'many', 'will', 'still', 'be', 'disappointed', 'by', 'their', 'cags,', 'particularly', 'if', 'they', "d…	negative
866	1.29563E+18	2020-08-18T08:10:59.000Z		42	{'neg': 0.116, 'neu': 0.72, 'pos': 0.164, 'compound': 0.5267}	0.5267	Positive	['buck', 'stops', 'with', 'the', 'politician.', 'they', 'direct', 'the', 'likes', 'of', 'ofqual.', 'for', 'example', 'the', 'ofqual', 'algorithm', 'was', 'designed', 'under', 'political', 'direction', 'to', 'ensure', 'no', 'grade', 'inflation,', 'which', 'this', 'government', 'is', 'paranoid', 'about.', 'also,', 'the', 'algorithm', 'favoured', 'public', 'schools,', 'again', 'a', 'political', 'cho…	fear
867	1.29563E+18	2020-08-18T08:10:57.000Z		49	{'neg': 0.106, 'neu': 0.718, 'pos': 0.176, 'compound': 0.6025}	0.6025	Positive	['of', 'course', 'taking', 'exams', 'are', 'the', 'best', 'course.but', 'the', 'whole', 'education', 'system', 'has', 'been', 'so', 'mismanaged', 'during', 'this', 'pandemic', 'that', 'i', 'do', 'think', 'teacher�s', 'assessments,whilst', 'not', 'ideal', 'were', 'the', 'best', 'way', 'of', 'marking,not', 'relying', 'on', 'an', 'algorithm', 'that', 'even', 'some', 'of', 'ofqual', 'admitted', 'was'…	fear
868	1.29563E+18	2020-08-18T08:10:33.000Z		53	{'neg': 0.079, 'neu': 0.821, 'pos': 0.101, 'compound': 0.3182}	0.3182	Positive	['seems', 'it�s', 'private', 'schools', 'with', 'fewest', 'candidates', 'that', 'benefitted', 'most', 'so', 'eton', 'likely', 'to', 'have', 'been', 'affected.', 'the', 'free', 'school', 'that', 'eton', 'set', 'up', 'was', 'badly', 'hit', 'as', 'only', '2nd', 'yr', 'of', 'a', 'levels', '-', 'algorithm', 'glitch', 'if', 'under', '3', 'years.', 'hm', 'of', 'eton', 'knows', 'he', 'has', 'a', 'voice',…	negative
869	1.29563E+18	2020-08-18T08:10:04.000Z		48	{'neg': 0.14, 'neu': 0.86, 'pos': 0.0, 'compound': -0.7579}	-0.7579	Negative	['when', 'the', "uk's", 'a-level', 'system', 'failed,', 'it', 'took', 'huy', 'duong', 'to', 'figure', 'out', 'why.', 'his', 'formative', 'years', 'as', 'a', 'young', 'vietnamese', 'refugee', 'in', 'the', '80s', 'made', 'him', 'inherently', 'opposed', 'to', 'anything', 'that', 'felt', 'opaque', 'or', 'undemocratic�such', 'as', '�collective', 'punishment', 'by', 'statistics.�', 'https://t.co/brwes8…	negative
870	1.29563E+18	2020-08-18T08:10:04.000Z		48	{'neg': 0.14, 'neu': 0.86, 'pos': 0.0, 'compound': -0.7579}	-0.7579	Negative	['when', 'the', "uk's", 'a-level', 'system', 'failed,', 'it', 'took', 'huy', 'duong', 'to', 'figure', 'out', 'why.', 'his', 'formative', 'years', 'as', 'a', 'young', 'vietnamese', 'refugee', 'in', 'the', '80s', 'made', 'him', 'inherently', 'opposed', 'to', 'anything', 'that', 'felt', 'opaque', 'or', 'undemocratic�such', 'as', '�collective', 'punishment', 'by', 'statistics.�', 'https://t.co/brwes8…	negative
871	1.29563E+18	2020-08-18T08:10:03.000Z		25	{'neg': 0.079, 'neu': 0.753, 'pos': 0.168, 'compound': 0.3612}	0.3612	Positive	['�it', 'was', 'a', 'robust', 'algorithm,�', 'pm�s', 'words.', 'he', 'and', 'williamson', 'are', 'responsible', 'has', 'no', 'where', 'to', 'go', 'unless', 'they', 'shaft', 'the', 'pm', '&amp;', 'williamson.']	positive
872	1.29563E+18	2020-08-18T08:08:58.000Z		50	{'neg': 0.032, 'neu': 0.898, 'pos': 0.07, 'compound': 0.2047}	0.2047	Positive	['just', 'in', 'case', 'you', "weren't", 'aware', 'of', 'just', 'how', 'biased', 'the', 'government', 'was.', 'the', 'a', 'level', "'algorithm'??", "wasn't", 'applied', 'at', 'most', 'private', 'schools', 'the', 'government', 'just', 'accepted', 'the', 'teacher', 'predications', 'straight', 'off', 'the', 'bat', '-', 'but', 'not', 'so', 'with', 'comprehensives.', 'this', 'was', 'the', 'official', …	trust
873	1.29563E+18	2020-08-18T08:08:44.000Z		41	{'neg': 0.109, 'neu': 0.745, 'pos': 0.146, 'compound': 0.2293}	0.2293	Positive	['so', 'ofqual', 'hold', 'no', 'responsibility', 'for', 'this', '?', 'what�s', 'the', 'point', 'of', 'a', 'regulator', 'if', 'they', 'get', 'it', 'wrong', 'and', 'then', 'take', 'no', 'blame', '?', 'they', 'assured', 'the', 'minister', 'that', 'the', 'system', 'was', 'robust,', 'is', 'williamson', 'supposed', 'to', 'test', 'the', 'algorithm', 'himself', '?']	trust
874	1.29563E+18	2020-08-18T08:08:00.000Z		50	{'neg': 0.188, 'neu': 0.726, 'pos': 0.087, 'compound': -0.6901}	-0.6901	Negative	['since', 'the', 'algorithm', 'still', 'hasn�t', 'been', 'made', 'public,', 'it�s', 'hard', 'to', 'see', 'how', 'anyone', 'except', 'the', 'government', 'could', 'have', 'signed', 'it', 'off.', 'i', 'think', 'if', 'even', 'ofqual', 'have', 'given', 'up', 'on', 'it,', 'it�s', 'flawed.', 'i', 'disagree', 'that', 'accepting', 'predictions', 'has', 'done', 'more', 'damage', 'than', 'the', 'original',…	negative
875	1.29563E+18	2020-08-18T08:07:49.000Z		33	{'neg': 0.0, 'neu': 0.796, 'pos': 0.204, 'compound': 0.7845}	0.7845	Positive	['nice', 'overview', 'of', 'the', 'algorithm', 'used', 'to', 'allocate', 'a-level', 'grades', 'and', 'the', 'sources', 'of', 'unfairness.', 'great', 'case', 'study', 'in', 'the', 'assumptions', 'in', 'data', 'models', 'translating', 'to', 'human', 'cost.', 'https://t.co/e7vxqadeyr']	negative
876	1.29563E+18	2020-08-18T08:07:42.000Z		22	{'neg': 0.0, 'neu': 0.796, 'pos': 0.204, 'compound': 0.6249}	0.6249	Positive	['this', 'is', 'a', 'great', 'explanation', 'of', 'the', 'issues', 'around', 'how', 'ofqual�s', 'exam', 'algorithm', 'worked', '(or', 'didn�t)...', 'https://t.co/36zb7m6p0u']	No emotion
877	1.29563E+18	2020-08-18T08:06:55.000Z		17	{'neg': 0.0, 'neu': 1.0, 'pos': 0.0, 'compound': 0.0}	0	Neutral	['ironically,', 'even', 'those', 'downgraded', 'by', 'the', 'algorithm', 'in', 'a-level', 'politics', 'could', 'explain', '"ministerial', 'responsibility"', 'to', '#examshambles']	anger
878	1.29563E+18	2020-08-18T08:06:40.000Z		45	{'neg': 0.069, 'neu': 0.819, 'pos': 0.111, 'compound': 0.25}	0.25	Positive	['astonishing.', 'he', 'should', 'have', 'been', 'all', 'over', 'this,', 'and', 'taken', 'an', 'interest.', 'he', 'should', 'have', 'known,', 'understood', 'and', 'asked', 'questions', 'about', 'every', 'bit', 'of', 'data', 'being', 'used', 'and', 'the', 'likely', 'impact.', 'this', 'is', 'a', 'huge', 'admission', 'of', 'failure', 'on', 'his', 'part.', 'https://t.co/6b9zytucwo']	fear
879	1.29563E+18	2020-08-18T08:06:40.000Z		45	{'neg': 0.069, 'neu': 0.819, 'pos': 0.111, 'compound': 0.25}	0.25	Positive	['astonishing.', 'he', 'should', 'have', 'been', 'all', 'over', 'this,', 'and', 'taken', 'an', 'interest.', 'he', 'should', 'have', 'known,', 'understood', 'and', 'asked', 'questions', 'about', 'every', 'bit', 'of', 'data', 'being', 'used', 'and', 'the', 'likely', 'impact.', 'this', 'is', 'a', 'huge', 'admission', 'of', 'failure', 'on', 'his', 'part.', 'https://t.co/6b9zytucwo']	fear
880	1.29563E+18	2020-08-18T08:06:40.000Z		44	{'neg': 0.085, 'neu': 0.859, 'pos': 0.056, 'compound': -0.3076}	-0.3076	Negative	['i', 'hadn�t', 'realised', 'the', 'algorithm', 'was', 'such', 'a', 'spectacularly', 'blunt', 'instrument.', 'what', 'were', 'ofqual', 'thinking?!', 'why', 'did', 'the', 'exam', 'boards', 'go', 'along', 'with', 'it?', 'explained', 'like', 'this', 'it', 'was', 'always', 'going', 'to', 'be', 'catastrophically', 'unfair', 'for', 'so', 'many', 'students', 'https://t.co/uh3ndnep5t']	anger
881	1.29563E+18	2020-08-18T08:05:47.000Z		13	{'neg': 0.279, 'neu': 0.721, 'pos': 0.0, 'compound': -0.4767}	-0.4767	Negative	['what', 'went', 'wrong', 'with', 'the', 'a-level', 'algorithm?', 'https://t.co/cb4zbpaj3y', 'via']	negative
882	1.29563E+18	2020-08-18T08:05:06.000Z		43	{'neg': 0.055, 'neu': 0.881, 'pos': 0.064, 'compound': 0.1027}	0.1027	Positive	['the', 'schools', 'in', 'poorer', 'areas', 'didn�t', 'suddenly', 'get', 'better', 'results', 'this', 'year.', 'it�s', 'possible', 'for', 'those', 'schools', 'to', 'have', 'outliers', '-', 'students', 'who', 'outperformed', 'what', 'might', 'have', 'been', 'expected', 'from', 'students', 'historically', 'at', 'that', 'school', '-', 'and', 'the', 'algorithm', 'didn�t', 'address', 'that.']	trust
883	1.29563E+18	2020-08-18T08:04:51.000Z		27	{'neg': 0.0, 'neu': 0.874, 'pos': 0.126, 'compound': 0.5362}	0.5362	Positive	['sounds', 'like', 'they', 'were', 'grading', 'schools', 'and', 'teachers', 'rather', 'than', 'students', '???????', 'bbc', 'news', '-', 'a-levels', 'and', 'gcses:', 'how', 'did', 'the', 'exam', 'algorithm', 'work?', 'https://t.co/xw0mlfysxc']	No emotion
884	1.29563E+18	2020-08-18T08:04:06.000Z		49	{'neg': 0.059, 'neu': 0.765, 'pos': 0.176, 'compound': 0.6808}	0.6808	Positive	['same', 'planet', 'the', 'corrupt', 'tory', 'party', 'is', 'on,', 'i', 'should', 'think.', 'johnson', '&amp;', 'williamson', 'assured', 'everyone', 'that', 'the', 'results', 'were', 'robust', '&amp;', 'fair,', 'only', 'two', 'days', 'before', 'their', 'complete', 'u-turn.', 'they', 'are', 'the', 'leaders', 'who', 'failed', 'here.', 'why', 'did', 'cummings', 'install', 'his', 'own', 'team', 'to',…	positive
885	1.29563E+18	2020-08-18T08:03:06.000Z		20	{'neg': 0.0, 'neu': 1.0, 'pos': 0.0, 'compound': 0.0}	0	Neutral	['�fundamentally,', 'the', 'issue', 'seems', 'to', 'be', 'that', 'ofqual', 'started', 'with', 'the', 'data', 'rather', 'than', 'the', 'ethics.�', 'https://t.co/qxqou7bcjw']	No emotion
886	1.29563E+18	2020-08-18T08:03:00.000Z		33	{'neg': 0.113, 'neu': 0.844, 'pos': 0.044, 'compound': -0.4939}	-0.4939	Negative	['fundamentally,', 'the', 'issue', 'seems', 'to', 'be', 'that', 'ofqual', 'started', 'with', 'the', 'data', 'rather', 'than', 'the', 'ethics.', 'more', 'a-level', 'results', 'style', 'disasters', 'await', 'until', 'we', 'tame', 'the', 'algorithm,', 'says', 'https://t.co/oopkkvazpf']	positive
887	1.29563E+18	2020-08-18T08:03:00.000Z		33	{'neg': 0.113, 'neu': 0.844, 'pos': 0.044, 'compound': -0.4939}	-0.4939	Negative	['fundamentally,', 'the', 'issue', 'seems', 'to', 'be', 'that', 'ofqual', 'started', 'with', 'the', 'data', 'rather', 'than', 'the', 'ethics.', 'more', 'a-level', 'results', 'style', 'disasters', 'await', 'until', 'we', 'tame', 'the', 'algorithm,', 'says', 'https://t.co/oopkkvazpf']	positive
888	1.29563E+18	2020-08-18T08:02:44.000Z		17	{'neg': 0.0, 'neu': 1.0, 'pos': 0.0, 'compound': 0.0}	0	Neutral	['gavin', 'williamson', 'claims', 'he', 'only', 'discovered', 'unfairness', 'in', 'ofqual', 'algorithm', '�over', 'the', 'weekend�', 'https://t.co/64k2q6clkm']	anger
889	1.29563E+18	2020-08-18T08:02:44.000Z		17	{'neg': 0.0, 'neu': 1.0, 'pos': 0.0, 'compound': 0.0}	0	Neutral	['gavin', 'williamson', 'claims', 'he', 'only', 'discovered', 'unfairness', 'in', 'ofqual', 'algorithm', '�over', 'the', 'weekend�', 'https://t.co/64k2q6clkm']	anger
890	1.29563E+18	2020-08-18T08:02:34.000Z		48	{'neg': 0.108, 'neu': 0.795, 'pos': 0.097, 'compound': 0.0987}	0.0987	Positive	['there', 'were', 'mathematical', 'errors', 'in', 'the', 'algorithm.', 'the', 'algorithm', 'was', 'heavily', 'biased.', 'facts,', 'not', 'hysteria.', 'that', 'ofqual', 'turned', 'down', 'the', 'help', 'of', 'the', 'royal', 'statistical', 'society', 'because', 'they', 'queried', 'signing', 'a', 'five', 'year', 'nda', 'tells', 'you', 'they', "didn't", 'want', 'anyone', 'to', 'know', 'what', 'they',…	trust
891	1.29563E+18	2020-08-18T08:02:30.000Z		51	{'neg': 0.21, 'neu': 0.711, 'pos': 0.079, 'compound': -0.8522}	-0.8522	Negative	['the', 'problem', 'with', 'a', 'levels', 'was', 'that', 'there', 'were', 'individual', 'identifiable', 'victims', 'of', 'an', 'algorithm', 'that', 'made', 'it', 'impossible', 'for', 'bright', 'pupils', 'to', 'get', 'the', 'very', 'top', 'grades', 'if', 'they', 'went', 'to', 'a', 'state', 'school', 'in', 'some', 'areas.', 'as', 'stalin', 'observed', 'a', 'single', 'death', 'is', 'a', 'tragedy', '…	negative
892	1.29563E+18	2020-08-18T08:01:34.000Z		56	{'neg': 0.143, 'neu': 0.8, 'pos': 0.057, 'compound': -0.5994}	-0.5994	Negative	['listen', 'to', 'this', 'gavin', 'williamson', 'declaring', 'there', 'will', 'be', 'no', 'u-turn', 'on', "'a'", 'levels', 'he', 'must', 'have', 'known', 'his', 'beloved', 'algorithm', 'was', 'a', 'heap', 'of', 'dung,', "wasn't", 'working', '&amp;', 'was', 'unfair', 'so', 'who', 'is', 'making', 'the', 'decisions,', 'the', 'unelected', 'weasel', 'in', 'downing', 'street', 'that', "they're", 'all',…	disgust
893	1.29563E+18	2020-08-18T08:01:34.000Z		39	{'neg': 0.282, 'neu': 0.571, 'pos': 0.147, 'compound': -0.7691}	-0.7691	Negative	['stupid', 'politicians', 'base', 'decisions', 'on', 'artificial', 'intelligence', '(�the', 'science�)', 'with', 'devastating', 'results.??the', 'covid-19', 'lockdown', 'destroyed', 'the', 'world', 'economy:', 'politicians', 'trusted', 'neil', 'ferguson�s', '�algorithm�.??ofqal�s', '�algorithm�', 'has', 'caused', 'a-level', 'exam-chaos.', 'https://t.co/qnkh1igrxl']	trust
894	1.29563E+18	2020-08-18T08:01:27.000Z		20	{'neg': 0.143, 'neu': 0.857, 'pos': 0.0, 'compound': -0.2533}	-0.2533	Negative	['#ofqual', 'confucius', 'say:', '"it,', 'ultimate', 'irony', 'that', 'ofqual', 'not', 'qualified', 'to', 'create', 'usable', 'algorithm,', 'maybe', 'they', 'need', 'university', 'places', 'too."']	positive
895	1.29563E+18	2020-08-18T08:01:20.000Z		50	{'neg': 0.109, 'neu': 0.891, 'pos': 0.0, 'compound': -0.6597}	-0.6597	Negative	['just', 'as', 'with', 'sage,', 'a', 'minister', 'blames', 'those', 'providing', 'technical', 'advice.', 'if', 'he', 'is', 'now', 'saying', 'that', 'he', 'only', 'understood', 'there', 'were', 'problems', 'with', 'this', 'algorithm', '�over', 'the', 'weekend�,', 'then', 'it�s', 'not', 'unreasonable', 'to', 'ask', 'what', 'he', 'has', 'been', 'doing', 'over', 'the', 'past', '6', 'months.', 'https:…	trust
896	1.29563E+18	2020-08-18T08:01:16.000Z		32	{'neg': 0.147, 'neu': 0.776, 'pos': 0.078, 'compound': -0.34}	-0.34	Negative	['education', 'secretary', 'gavin', 'williamson', 'has', 'suggested', 'he', 'first', 'got', 'proper', 'sight', 'of', 'ofqual�s', 'controversial', 'algorithm', '�', 'and', 'the', 'troublesome', 'results', 'awarded', 'this', 'year', '�', 'when', 'they', 'were', 'published', 'publicly.', 'https://t.co/nobgqnic0g']	anger
897	1.29563E+18	2020-08-18T08:01:04.000Z		48	{'neg': 0.044, 'neu': 0.956, 'pos': 0.0, 'compound': -0.2755}	-0.2755	Negative	['furthermore', 'on', '#examshambles', 'ofqual', 'are', 'patently', 'not', 'fit', 'for', 'purpose', 'if', 'they', 'can', 'propose', 'and', 'enact', 'such', 'a', 'draconian', 'algorithm', 'based', 'on', 'stats', 'from', 'previous', 'years', '(which', 'in', 'themselves', 'would', 'be', 'probably', 'going', 'up)', 'where', 'a', 'students', 'grades', 'got', 'from', 'abc', 'allowing', 'a', 'uni', 'spa…	No emotion
898	1.29563E+18	2020-08-18T08:00:14.000Z		21	{'neg': 0.179, 'neu': 0.821, 'pos': 0.0, 'compound': -0.5423}	-0.5423	Negative	['***how', 'bad', 'were', "ofqual's", 'grades?***', '�', 'new', 'post', 'by', "'the", 'father', 'who', 'foresaw', 'a-level', 'algorithm', "flaws'", 'https://t.co/1n5txmumi7']	fear
899	1.29563E+18	2020-08-18T08:00:14.000Z		21	{'neg': 0.179, 'neu': 0.821, 'pos': 0.0, 'compound': -0.5423}	-0.5423	Negative	['***how', 'bad', 'were', "ofqual's", 'grades?***', '�', 'new', 'post', 'by', "'the", 'father', 'who', 'foresaw', 'a-level', 'algorithm', "flaws'", 'https://t.co/1n5txmumi7']	fear
900	1.29563E+18	2020-08-18T08:00:00.000Z		17	{'neg': 0.0, 'neu': 1.0, 'pos': 0.0, 'compound': 0.0}	0	Neutral	['gavin', 'williamson', 'claims', 'he', 'only', 'discovered', 'unfairness', 'in', 'ofqual', 'algorithm', '�over', 'the', 'weekend�', 'https://t.co/u8vjd6els0']	anger
901	1.29563E+18	2020-08-18T08:00:00.000Z		17	{'neg': 0.0, 'neu': 1.0, 'pos': 0.0, 'compound': 0.0}	0	Neutral	['gavin', 'williamson', 'claims', 'he', 'only', 'discovered', 'unfairness', 'in', 'ofqual', 'algorithm', '�over', 'the', 'weekend�', 'https://t.co/u8vjd6els0']	anger
902	1.29563E+18	2020-08-18T07:59:21.000Z		48	{'neg': 0.057, 'neu': 0.792, 'pos': 0.151, 'compound': 0.6249}	0.6249	Positive	['they', 'will', 'launch', 'an', 'investigation', 'into', 'what', 'went', 'wrong', 'at', 'ofqual', '(forgetting', 'that', 'the', "gov't", 'told', 'ofqual', 'what', 'they', 'wanted', 'the', 'algorithm', 'to', 'do).', 'then', 'they', 'will', 'take', 'the', 'credit', 'for', 'gcse', 'results', '"which', 'will', 'be', 'fair', 'because', 'of', 'the', 'strong', 'decisions', 'they', 'made', 'earlier', 't…	positive
903	1.29563E+18	2020-08-18T07:58:57.000Z		27	{'neg': 0.145, 'neu': 0.742, 'pos': 0.113, 'compound': -0.2023}	-0.2023	Negative	['putting', 'your', 'finger', 'on', 'the', 'scales', 'because', 'of', 'good', 'intentions', 'has', 'unintended', 'negative', 'outcomes.', 'who', 'could', 'have', 'guessed?', 'ht', 'https://t.co/4hxwpbat9y', 'https://t.co/2htx9zw99f']	surprise
904	1.29563E+18	2020-08-18T07:58:48.000Z		19	{'neg': 0.219, 'neu': 0.781, 'pos': 0.0, 'compound': -0.4966}	-0.4966	Negative	['not', 'sure', 'what', 'original', 'source', 'you', 'mean', '-', 'for', 'the', 'ofqual', 'algorithm', 'see', 'https://t.co/xp8rkt3nyd', 'for', 'bedtime', 'reading!']	positive
905	1.29563E+18	2020-08-18T07:58:42.000Z		49	{'neg': 0.121, 'neu': 0.879, 'pos': 0.0, 'compound': -0.7351}	-0.7351	Negative	['on', 'the', '#ofqual', 'debarcle.', 'i�ve', 'been', 'a', 'futurist,', 'a', 'software', 'engineer', 'and', 'my', 'first', 'thesis', 'was', 'on', 'genetic', 'algorithms.', 'an', '#algorithm', 'is', 'based', 'on', 'assumptions', 'which', 'humans', 'make,', 'and', 'tell', 'the', 'algorithm', 'to', 'use.', 'if', 'the', 'human', 'judgment', 'is', 'poor,', 'the', 'statistical', 'model', 'is', 'flawed'…	trust
906	1.29563E+18	2020-08-18T07:58:28.000Z		50	{'neg': 0.0, 'neu': 1.0, 'pos': 0.0, 'compound': 0.0}	0	Neutral	['scotland', 'was', 'the', 'first', 'to', 'see', 'the', 'results', 'of', 'the', 'algorithm', 'and', 'scot', 'tories', 'tried', 'to', 'oust', 'swinney', 'for', 'fixing', 'it.', 'gavin', 'williamson', 'knew', 'what', 'had', 'happened', 'in', 'scotland', 'and', 'still', "didn't", 'ask', 'ofqual', 'about', 'the', 'algorithm', 'they', 'used', 'in', 'england', 'until', '3', 'days', 'after', 'a-level', …	anger
907	1.29563E+18	2020-08-18T07:58:28.000Z		50	{'neg': 0.0, 'neu': 1.0, 'pos': 0.0, 'compound': 0.0}	0	Neutral	['scotland', 'was', 'the', 'first', 'to', 'see', 'the', 'results', 'of', 'the', 'algorithm', 'and', 'scot', 'tories', 'tried', 'to', 'oust', 'swinney', 'for', 'fixing', 'it.', 'gavin', 'williamson', 'knew', 'what', 'had', 'happened', 'in', 'scotland', 'and', 'still', "didn't", 'ask', 'ofqual', 'about', 'the', 'algorithm', 'they', 'used', 'in', 'england', 'until', '3', 'days', 'after', 'a-level', …	anger
908	1.29563E+18	2020-08-18T07:58:24.000Z		18	{'neg': 0.0, 'neu': 1.0, 'pos': 0.0, 'compound': 0.0}	0	Neutral	['is', 'it', 'right', 'that', 'if', 'a', 'level', 'algorithm', 'grades', 'were', 'higher', 'than', 'teacher', 'predictions', 'they', 'will', 'stand?', '#bbcr4today']	trust
909	1.29563E+18	2020-08-18T07:58:06.000Z		46	{'neg': 0.0, 'neu': 0.758, 'pos': 0.242, 'compound': 0.8955}	0.8955	Positive	['pleased', 'the', 'uk', 'has', 'taken', 'a', 'u-turn', 'and', 'trusting', 'the', 'teachers', 'whom', 'know', 'far', 'more', 'than', 'a', 'algorithm!', 'good', 'luck', 'to', 'all', 'those', 'a-level', 'students', 'and', 'soon', 'to', 'be', 'gcse', 'students', 'in', 'getting', 'their', 'new', 'grades.', 'https://t.co/pce7u2bnut', '#alevelsresults', '#alevelprotests', '#alevels2020', '#alevelshambl…	positive
910	1.29563E+18	2020-08-18T07:58:01.000Z		46	{'neg': 0.2, 'neu': 0.8, 'pos': 0.0, 'compound': -0.8885}	-0.8885	Negative	['the', 'government', 'never', 'released', 'this', 'information', 'in', 'england...but', 'in', 'northern', 'ireland', 'ta', 'was', '10%', 'out,', 'and', 'the', 'algorithm', 'was', '30%', 'out', 'when', 'the', 'methodology', 'was', 'tested', 'on', '2019', 'actual', 'data.', 'but', 'anyway,', 'your', 'argument', 'has', 'lost', 'any', 'credence', 'now', 'that', 'the', 'jokers', 'are', 'blaming', 'of…	positive
911	1.29563E+18	2020-08-18T07:56:38.000Z		48	{'neg': 0.0, 'neu': 1.0, 'pos': 0.0, 'compound': 0.0}	0	Neutral	['who', 'wrote', 'the', 'ofqual', 'algorithm?', 'what', 'criteria', 'was', 'it', 'based', 'on?', 'did', 'the', 'government', 'have', 'input?', 'none', 'of', 'these', 'questions', 'were', 'put', 'by', 'tabloid', 'shock-jock', 'nick', 'ferrari', 'to', 'gavin', 'williamson.', 'as', 'jacob', 'rees-mogg', 'said', 'to', 'ferrari', 'on', 'air', 'and', 'unchallenged,"nick,', "you're", 'one', 'of', 'us."']	fear
912	1.29563E+18	2020-08-18T07:56:17.000Z		41	{'neg': 0.0, 'neu': 1.0, 'pos': 0.0, 'compound': 0.0}	0	Neutral	['i', 'see', 'what', 'you', 'did', 'there', '!', 'what', 'about', 'williamson,', 'minister', 'of', 'state', '&amp;', 'fat', 'spaffer?', 'we�re', 'they', 'not', 'appraised', 'on', 'the', 'results', '/algorithm', '&amp;', 'chose', 'to', 'defend', 'the', 'robustness', '?', 'off', 'with', 'you.', 'tory', 'weasel', '.', 'own', 'it', 'in', 'your', 'governments', 'name', '??']	fear
913	1.29563E+18	2020-08-18T07:55:59.000Z		25	{'neg': 0.188, 'neu': 0.657, 'pos': 0.155, 'compound': -0.2598}	-0.2598	Negative	[':', 'who', 'designed', 'your', 'algorithm?', "you've", 'got', 'nothing', 'to', 'lose', 'by', 'coming', 'clean,', 'since', 'williamson', 'is', 'already', 'choosing', 'to', 'scapegoat', 'you', 'for', 'his', 'own', 'incompetence.']	negative
914	1.29563E+18	2020-08-18T07:55:58.000Z		45	{'neg': 0.102, 'neu': 0.845, 'pos': 0.053, 'compound': -0.2883}	-0.2883	Negative	['he', "didn't", 'write', 'the', 'algorithm.', 'the', 'ofqual', 'programmers', "didn't", 'pre-test', 'it', 'or', 'publish', 'it,', 'and', 'the', 'board', "didn't", 'allow', 'the', 'algorithm', 'to', 'be', 'critiqued.', 'gw', 'asked', 'for', 'their', 'assurances,', 'which', 'proved', 'worthless.', 'the', 'director', 'and', 'the', 'board', 'should', 'be', 'dismissed.', '#ofqual']	anticipation
915	1.29563E+18	2020-08-18T07:55:48.000Z		17	{'neg': 0.0, 'neu': 0.818, 'pos': 0.182, 'compound': 0.4404}	0.4404	Positive	['a', 'useful', 'breakdown', 'by', 'of', 'the', 'ofqual', 'calculations', '&amp;', 'algorithm', 'impact', '#alevelresults', '#data', 'https://t.co/nabrovlfom']	negative
916	1.29563E+18	2020-08-18T07:55:41.000Z		44	{'neg': 0.103, 'neu': 0.719, 'pos': 0.178, 'compound': 0.6218}	0.6218	Positive	['claims', 'he', 'had', 'absolutely', 'no', 'idea', 'how', 'the', 'algorithm', 'for', 'a-levels', 'was', 'worked', 'out', 'until', 'yesterday', 'morning!', 'poor', 'chap', '-', 'gosh', 'how', 'uninformed!', 'glad', 'he', 'managed', 'to', 'come', 'to', 'his', 'senses', 'at', 'the', 'last', 'minute,', 'just', 'like', 'superman!', 'how', 'grateful', 'we', 'should', 'all', 'be!']	positive
917	1.29563E+18	2020-08-18T07:55:34.000Z		30	{'neg': 0.176, 'neu': 0.824, 'pos': 0.0, 'compound': -0.7184}	-0.7184	Negative	['the', 'question', 'that', 'needs', 'answering', 'is', '�who', 'designed', 'the', 'ofqual', 'algorithm?�', 'if', 'it', 'turns', 'out', 'to', 'be', 'in', 'any', 'way', 'connected', 'to', 'cummings', 'there', 'will', 'be', 'hell', 'to', 'pay.', '#alevelsresults']	positive
918	1.29563E+18	2020-08-18T07:55:23.000Z		40	{'neg': 0.0, 'neu': 0.926, 'pos': 0.074, 'compound': 0.4767}	0.4767	Positive	['he', 'may', 'not', 'have', 'seen', '(or', 'understood)', 'the', 'algorithm', 'but', 'he', 'certainly', 'knew', 'the', 'consequences', 'of', 'applying', 'it.', 'what', 'head', 'of', 'any', 'department', 'allows', 'a', 'decision', 'to', 'be', 'made', 'by', 'it', 'and', 'then', 'refuses', 'to', 'take', 'responsibility', 'for', 'it?', '#sackingoffence']	No emotion
919	1.29563E+18	2020-08-18T07:54:41.000Z		11	{'neg': 0.0, 'neu': 1.0, 'pos': 0.0, 'compound': 0.0}	0	Neutral	['how', 'does', '#ofqual�s', 'grading', 'algorithm', 'work?', 'https://t.co/kmpejes9fp']	No emotion
920	1.29563E+18	2020-08-18T07:54:37.000Z		26	{'neg': 0.0, 'neu': 0.958, 'pos': 0.042, 'compound': 0.0258}	0.0258	Neutral	['ofqual', 'was', 'operating', 'under', 'orders', 'to', 'prevent', 'grade', 'inflation.', 'this', 'is', 'impossible', 'to', 'do', 'fairly', 'with', 'an', 'algorithm.', 'random', 'students', 'in', 'a', 'cohort', 'had', 'grades', 'docked.']	negative
921	1.29563E+18	2020-08-18T07:54:22.000Z		33	{'neg': 0.094, 'neu': 0.856, 'pos': 0.049, 'compound': -0.1366}	-0.1366	Negative	["don't", 'forget', 'ofqual', 'gazza', 'who', 'developed', 'and', 'kept', 'secret', 'the', 'algorithm.', 'another', 'disconnect', 'exposed', 'between', 'central', 'government', 'and', 'public', 'sector.', 'as', 'usual', 'gazza', 'misses', 'the', 'bigger', 'picture', 'due', 'to', 'his', 'selective', 'viewpoint']	negative
922	1.29563E+18	2020-08-18T07:53:50.000Z		34	{'neg': 0.05, 'neu': 0.775, 'pos': 0.175, 'compound': 0.7033}	0.7033	Positive	['if', 'they�re', 'so', 'worried', 'about', 'grade', 'inflation,', 'why', 'are', 'they', 'allowing', 'the', 'grades,', 'where', 'the', 'algorithm', 'increased', 'the', 'cag,', 'to', 'stand?', 'i', 'understand', 'for', 'a', 'levels', 'but', 'not', 'gcses.', 'who', 'is', 'this', 'benefitting?!']	negative
923	1.29563E+18	2020-08-18T07:53:39.000Z		32	{'neg': 0.147, 'neu': 0.776, 'pos': 0.078, 'compound': -0.34}	-0.34	Negative	['education', 'secretary', 'gavin', 'williamson', 'has', 'suggested', 'he', 'first', 'got', 'proper', 'sight', 'of', 'ofqual�s', 'controversial', 'algorithm', '�', 'and', 'the', 'troublesome', 'results', 'awarded', 'this', 'year', '�', 'when', 'they', 'were', 'published', 'publicly.', 'https://t.co/crfupeugs9']	anger
924	1.29563E+18	2020-08-18T07:52:20.000Z		49	{'neg': 0.043, 'neu': 0.845, 'pos': 0.111, 'compound': 0.5362}	0.5362	Positive	['in', 'december', 'they', 'promised', 'to', 'level', 'up.', 'brief', 'to', 'ofqual,', 'no', 'grade', 'inflation.', 'so', '#algorithm', 'adjusted', 'to', 'previous', 'years', 'performance.', 'is', 'that', 'not', 'levelling', 'down?', 'so', 'what', 'now?', 'funding', 'to', 'to', 'maximise', 'opportunity', 'for', 'those', 'who', 'had', '6mths', 'snatched', 'from', 'them.', 'watch', 'for', '#btec', …	fear
925	1.29563E+18	2020-08-18T07:52:07.000Z		41	{'neg': 0.084, 'neu': 0.839, 'pos': 0.077, 'compound': -0.0772}	-0.0772	Negative	['to', 'be', 'honest,', 'keir', 'starmer', 'and', 'co', 'should', 'have', 'been', 'shit', 'hot', 'all', 'over', 'this', 'a-level', 'and', 'algorithm', 'debacle.', 'i', 'think', 'they�ve', 'been', 'lukewarm', 'in', 'their', 'response.', 'i�ve', 'heard', 'more', 'from', 'andy', 'burnham', 'than', 'the', 'shadow', 'education', 'secretary.']	anger
926	1.29563E+18	2020-08-18T07:51:59.000Z		24	{'neg': 0.0, 'neu': 1.0, 'pos': 0.0, 'compound': 0.0}	0	Neutral	['it', 'should', 'have', 'been', 'obvious', 'from', 'the', 'start', 'that', 'an', 'algorithm', "shouldn't", 'be', 'used', 'to', 'predict', 'a-level', 'results.', 'https://t.co/plsfqugkk8']	anticipation
927	1.29563E+18	2020-08-18T07:51:21.000Z		17	{'neg': 0.333, 'neu': 0.521, 'pos': 0.146, 'compound': -0.5574}	-0.5574	Negative	['helpful', 'explainer', 'as', 'to', 'how', 'the', 'a-level', 'algorithm', 'failed', 'and', 'was', 'unfair.', 'https://t.co/xhlkqu5f2k']	anger
928	1.29563E+18	2020-08-18T07:50:56.000Z		20	{'neg': 0.318, 'neu': 0.571, 'pos': 0.111, 'compound': -0.7003}	-0.7003	Negative	['the', 'same', 'one', 'as', 'the', 'idiot', 'gavin', 'williamson', 'and', "cummings'", 'friends', 'who', 'came', 'up', 'with', 'the', 'failed', 'and', 'faulty', 'algorithm.']	negative
929	1.29563E+18	2020-08-18T07:50:10.000Z		13	{'neg': 0.279, 'neu': 0.721, 'pos': 0.0, 'compound': -0.4767}	-0.4767	Negative	['what', 'went', 'wrong', 'with', 'the', 'a-level', 'algorithm?', 'https://t.co/7j0huw3ns7', 'via']	negative
930	1.29563E+18	2020-08-18T07:49:48.000Z		26	{'neg': 0.076, 'neu': 0.924, 'pos': 0.0, 'compound': -0.2411}	-0.2411	Negative	['so', 'if', 'ofqual', "wasn't", 'responsible', 'go', 'the', 'algorithm,', 'why', 'do', 'you', 'think', 'it', 'consulted', 'on', 'it?', 'you', 'keep', 'guessing', 'and', 'show', 'how', 'little', 'you', 'know.']	trust
931	1.29563E+18	2020-08-18T07:49:39.000Z		50	{'neg': 0.0, 'neu': 0.956, 'pos': 0.044, 'compound': 0.0516}	0.0516	Positive	['#ofqual', 'is', 'a', 'non', 'ministerial', 'body', 'set', 'up', 'by', 'the', 'previous', 'labour', 'govt.', 'this', 'present', 'govt', 'listened', 'to', 'their', 'advice', 'on', 'the', 'exam', 'results', '&amp;', 'backed', 'their', 'advice', 'on', 'the', 'algorithm.', 'the', 'fairest', 'way', 'to', 'achieve', 'the', 'right', 'grades', 'was', 'to', 'sit', 'the', 'exam,', 'but', 'the', 'unions', …	trust
932	1.29563E+18	2020-08-18T07:49:22.000Z		20	{'neg': 0.0, 'neu': 1.0, 'pos': 0.0, 'compound': 0.0}	0	Neutral	['england', 'u-turns', 'on', 'a-levels', 'and', 'gcses', 'as', 'ofqual', 'bins', 'algorithm', 'and', 'uses', 'teacher', 'predictions', 'https://t.co/hrmkaws5kv']	trust
933	1.29563E+18	2020-08-18T07:49:22.000Z		20	{'neg': 0.0, 'neu': 1.0, 'pos': 0.0, 'compound': 0.0}	0	Neutral	['england', 'u-turns', 'on', 'a-levels', 'and', 'gcses', 'as', 'ofqual', 'bins', 'algorithm', 'and', 'uses', 'teacher', 'predictions', 'https://t.co/hrmkaws5kv']	trust
934	1.29563E+18	2020-08-18T07:49:18.000Z		33	{'neg': 0.093, 'neu': 0.791, 'pos': 0.116, 'compound': 0.2023}	0.2023	Positive	['any', 'statistical', 'algorithm', 'embeds', 'a', 'range', 'of', 'judgments', 'and', 'choices;', 'it', "isn't", 'simply', 'a', 'technically', 'obvious', 'and', 'neutral', 'procedure', '-', 'great', 'piece', 'on', 'the', 'a-level', 'fiasco', 'by', ',', 'quoting', 'https://t.co/kd6irbfqdg']	trust
935	1.29563E+18	2020-08-18T07:49:18.000Z		33	{'neg': 0.093, 'neu': 0.791, 'pos': 0.116, 'compound': 0.2023}	0.2023	Positive	['any', 'statistical', 'algorithm', 'embeds', 'a', 'range', 'of', 'judgments', 'and', 'choices;', 'it', "isn't", 'simply', 'a', 'technically', 'obvious', 'and', 'neutral', 'procedure', '-', 'great', 'piece', 'on', 'the', 'a-level', 'fiasco', 'by', ',', 'quoting', 'https://t.co/kd6irbfqdg']	trust
936	1.29563E+18	2020-08-18T07:48:52.000Z		29	{'neg': 0.0, 'neu': 1.0, 'pos': 0.0, 'compound': 0.0}	0	Neutral	["that's", 'already', 'happening', 'via', "'standardised'", 'commissioning', 'and', 'so-called', 'ebi', 'policy.', 'using', 'algorithms', 'based', 'on', 'data', 'from', 'dr', 'fosters', 'run', 'by', 'same', 'ofqual', 'guy', 'taylor', 'behind', 'exam', 'algorithm']	trust
937	1.29563E+18	2020-08-18T07:48:32.000Z		53	{'neg': 0.072, 'neu': 0.876, 'pos': 0.052, 'compound': -0.2542}	-0.2542	Negative	["gavin's", 'teacher', 'predicted', 'him', 'a', 'd', 'at', 'a-level', 'for', 'this', 'poor', 'spoken', 'assessment.', 'repetition', 'of', 'language,', 'off', 'topic,', "doesn't", 'actually', 'answer', 'the', 'question.', 'while', 'the', 'algorithm', 'gave', 'him', 'an', 'a', 'because', 'gove', 'did', 'a', 'slightly', 'better', 'job,', "we've", 'readjusted', 'this', 'down', 'to', 'an', 'e.', '#res…	positive
938	1.29563E+18	2020-08-18T07:48:31.000Z		45	{'neg': 0.083, 'neu': 0.807, 'pos': 0.11, 'compound': 0.0772}	0.0772	Positive	['finokoye:', 'it', 'feels', 'like', 'just', 'yesterday', 'people', 'were', 'sharing', 'stories', 'about', 'the', 'impact', 'of', 'racist', 'teachers', 'on', 'their', 'gcse/a-level', 'grades', 'and', 'ultimately', 'their', 'university', 'offers.', 'makes', 'me', 'wonder', 'to', 'what', 'extent', "that's", 'wrapped', 'into', 'the', 'past', 'scores', 'which', 'the', 'algorithm', 'predicated', 'agai…	positive
939	1.29563E+18	2020-08-18T07:48:27.000Z		50	{'neg': 0.101, 'neu': 0.756, 'pos': 0.142, 'compound': 0.4939}	0.4939	Positive	['what', 'is', 'the', 'point', 'of', 'exams', 'if', 'the', 'best', 'way', 'to', 'award', 'grades', 'is', 'by', 'algorithm.', 'it', 'is', 'not', 'about', 'standardisation', "it's", 'about', 'achieving', 'and', 'the', 'wjec', 'chief', 'should', 'resign', 'over', 'these', 'comments', 'bbc', 'news', '-', 'wjec', 'chief', "'disappointed'", 'by', 'a-level', 'and', 'gcse', 'u-turn', 'https://t.co/12kdgl…	fear
940	1.29563E+18	2020-08-18T07:47:15.000Z		38	{'neg': 0.188, 'neu': 0.711, 'pos': 0.101, 'compound': -0.4899}	-0.4899	Negative	["i'm", 'sorry', 'i', "didn't", 'do', 'my', 'job', 'correctly.', 'what', 'you', "don't", 'understand', 'is', 'that', "i'm", 'incompetent', 'and', 'ignorant', "isn't", 'quite', 'the', 'rigorous', 'defence', 'gavin', 'williamson', 'apparently', 'thinks', 'it', 'is', '??', 'https://t.co/ur9mjryxbr']	negative
941	1.29563E+18	2020-08-18T07:47:15.000Z		38	{'neg': 0.188, 'neu': 0.711, 'pos': 0.101, 'compound': -0.4899}	-0.4899	Negative	["i'm", 'sorry', 'i', "didn't", 'do', 'my', 'job', 'correctly.', 'what', 'you', "don't", 'understand', 'is', 'that', "i'm", 'incompetent', 'and', 'ignorant', "isn't", 'quite', 'the', 'rigorous', 'defence', 'gavin', 'williamson', 'apparently', 'thinks', 'it', 'is', '??', 'https://t.co/ur9mjryxbr']	negative
942	1.29563E+18	2020-08-18T07:47:11.000Z		49	{'neg': 0.0, 'neu': 0.956, 'pos': 0.044, 'compound': 0.2732}	0.2732	Positive	['agreed,', 'this', "year's", 'results', 'were', 'slanted', 'more', 'by', 'prior', 'performance', 'than', 'ever', 'before', 'and', 'especially', 'as', 'the', 'figures', 'show', 'that', 'most', 'groupings', 'had', 'a', 'dip', 'last', 'year.', 'i', 'still', 'maintain', 'my', 'first', 'point', 'that', 'most', 'people', "don't", 'realise', 'the', 'effect', 'of', 'algorithm', 'on', 'results', 'every',…	trust
943	1.29563E+18	2020-08-18T07:46:56.000Z		11	{'neg': 0.255, 'neu': 0.745, 'pos': 0.0, 'compound': -0.34}	-0.34	Negative	['gavin', 'williamson', 'thinks', 'the', 'algorithm', 'should', 'resign.', 'https://t.co/3b1jk60jo2']	fear
944	1.29563E+18	2020-08-18T07:46:46.000Z		46	{'neg': 0.201, 'neu': 0.725, 'pos': 0.074, 'compound': -0.7216}	-0.7216	Negative	['nick,', 'you�re', 'missing', 'two', 'main', 'points-', 'ministers', 'ordered', 'ofqual', 'to', 'produce', 'an', 'algorithm', 'which', 'would', 'mean', 'no', 'grade', 'inflation', '...', 'so', 'they', 'had', 'to', 'obey.', 'secondly', 'major', 'inequality', 'issue,', 'brilliant', 'students', 'from', 'schools', 'in', 'poor', 'areas', 'marked', 'way', 'down.', 'ministers', 'don�t', 'get', 'it.', '…	fear
945	1.29563E+18	2020-08-18T07:46:41.000Z		25	{'neg': 0.095, 'neu': 0.905, 'pos': 0.0, 'compound': -0.2732}	-0.2732	Negative	['seemingly', 'they', 'were', 'warned', 'explicitly.', '(setting', 'aside', 'the', 'foresight', 'that', "should've", 'followed', 'from', 'events', 'in', 'scotland', 'just', 'for', 'a', 'moment...)', 'https://t.co/e7bbfw3xhs']	anticipation
946	1.29563E+18	2020-08-18T07:46:31.000Z		17	{'neg': 0.0, 'neu': 1.0, 'pos': 0.0, 'compound': 0.0}	0	Neutral	['uk', 'ditches', 'algorithm,', 'a-level,', 'gcse', 'results', 'to', 'be', 'calculated', 'by', 'teachers��estimates', 'https://t.co/rdit4y0go0']	No emotion
947	1.29563E+18	2020-08-18T07:46:23.000Z		25	{'neg': 0.071, 'neu': 0.929, 'pos': 0.0, 'compound': -0.1759}	-0.1759	Negative	['how', 'about', 'questioning', 'the', '�intelligence�', 'of', 'ofqual', '....using', 'an', 'ordinal', 'algorithm', 'that', '...can', 'place', 'a', '�b�', 'a-level', 'student', 'as', 'u', '(didn�t', 'turn', 'up)!']	No emotion
948	1.29563E+18	2020-08-18T07:46:23.000Z		25	{'neg': 0.071, 'neu': 0.929, 'pos': 0.0, 'compound': -0.1759}	-0.1759	Negative	['how', 'about', 'questioning', 'the', '�intelligence�', 'of', 'ofqual', '....using', 'an', 'ordinal', 'algorithm', 'that', '...can', 'place', 'a', '�b�', 'a-level', 'student', 'as', 'u', '(didn�t', 'turn', 'up)!']	No emotion
949	1.29563E+18	2020-08-18T07:45:51.000Z		41	{'neg': 0.125, 'neu': 0.824, 'pos': 0.051, 'compound': -0.5093}	-0.5093	Negative	['it�s', 'actually', 'worse', 'than', 'this.', 'an', 'ofqual', 'board', 'member', 'said', 'yesterday', 'that', 'it', 'as', 'expressly', 'directed', 'by', 'that', 'there', 'was', 'to', 'be', 'no', 'grade', 'inflation,', 'hence', 'the', 'algorithm!', 'it', 'all', 'flows', 'from', 'that', 'policy', 'decision,', 'so', 'he', 'is', 'personally', 'responsible.']	fear
950	1.29563E+18	2020-08-18T07:43:39.000Z		14	{'neg': 0.0, 'neu': 1.0, 'pos': 0.0, 'compound': 0.0}	0	Neutral	['?', 'a-levels', 'and', 'gcses:', 'how', 'did', 'the', 'exam', 'algorithm', 'work?', 'https://t.co/6tuj45pvxy']	No emotion
951	1.29563E+18	2020-08-18T07:43:35.000Z		25	{'neg': 0.124, 'neu': 0.876, 'pos': 0.0, 'compound': -0.4019}	-0.4019	Negative	['in', 'july', 'the', 'ed', 'select', 'committee', 'identified', 'problems', 'with', 'ofqual�s', 'use', 'of', 'the', 'algorithm.', 'williamson', 'didn�t', 'know', 'this?', '#alevelshambles', 'https://t.co/zkom5rejck']	trust
952	1.29563E+18	2020-08-18T07:41:55.000Z		33	{'neg': 0.072, 'neu': 0.928, 'pos': 0.0, 'compound': -0.34}	-0.34	Negative	['it', 'was', 'the', 'only', 'way', 'to', 'keep', 'a', 'sensible', 'stability', 'to', 'the', 'results.', 'the', 'algorithm', 'was', 'unable', 'to', 'take', 'account', 'of', 'high/low', 'outliers.', 'ofqual', 'should', 'shoulder', 'the', 'blame', 'for', 'not', 'addressing', 'this.']	trust
953	1.29563E+18	2020-08-18T07:41:53.000Z		47	{'neg': 0.055, 'neu': 0.894, 'pos': 0.051, 'compound': -0.0516}	-0.0516	Negative	['my', 'understanding', 'is', 'the', '�algorithm�', 'has', 'been', 'published.', 'it', 'wasn�t', 'fit', 'for', 'purpose.', 'it', 'should', 'have', 'been', 'obvious', 'months', 'ago', 'what', 'the', 'inherent', 'problems', 'would', 'be.', 'ofqual', 'could', 'have', 'gone', 'for', 'teacher', 'grades', 'and', 'moderate', 'those', 'grades', 'up', 'or', 'down,', 'school', 'by', 'school,', 'subject', '…	trust
954	1.29563E+18	2020-08-18T07:41:52.000Z		27	{'neg': 0.0, 'neu': 0.881, 'pos': 0.119, 'compound': 0.4019}	0.4019	Positive	['yes,', 'they', 'tested', 'the', 'algorithm', 'accuracy', 'on', 'the', 'last', 'year,', 'according', 'to', 'and', 'it', 'was', 'way', 'off.', 'pdf:', 'p204', 'https://t.co/f2cvfdbs4i', 'https://t.co/vhp3uc1m0j']	No emotion
955	1.29563E+18	2020-08-18T07:41:04.000Z		38	{'neg': 0.058, 'neu': 0.873, 'pos': 0.069, 'compound': 0.1027}	0.1027	Positive	['lets', 'be', 'clear.', 'you', 'said', 'you', 'would', 'level', 'up.', 'the', 'brief', 'to', 'ofqual', 'was', 'to', 'avoid', 'grade', 'inflation.', 'the', '#algorithm', 'adjusted', 'to', 'reflect', 'previous', 'performance.', 'if', 'you', 'look', 'down', 'you', 'can', 'not', 'look', 'up.', 'https://t.co/1apsqkldq5']	fear
956	1.29563E+18	2020-08-18T07:40:37.000Z		42	{'neg': 0.064, 'neu': 0.936, 'pos': 0.0, 'compound': -0.34}	-0.34	Negative	['the', 'education', "secretary's", 'resisting', 'calls', 'to', 'resign,', 'after', 'a', 'major', 'u-turn', 'on', 'exam', 'results.', 'a-level', 'and', 'gcse', "students'", 'grades', 'that', 'were', 'produced', 'by', 'an', 'algorithm,', 'will', 'now', 'be', 'replaced', 'by', 'those', 'predicted', 'by', 'their', 'teachers.', 'https://t.co/w3oqf46b74']	negative
957	1.29563E+18	2020-08-18T07:40:30.000Z		35	{'neg': 0.082, 'neu': 0.849, 'pos': 0.069, 'compound': -0.1154}	-0.1154	Negative	['the', 'debate', 'continues', 'and', 'perhaps', "i'm", 'oversimplifying', 'this', ',', 'but', "wasn't", 'the', 'nub', 'of', 'the', 'issue', 'to', 'refuse', 'to', 'allow', 'equal', 'results,', 'thus', 'unnecessarily', 'pushing', 'some', 'down', 'the', 'grade', 'rankings?', 'https://t.co/gnmz9fafwa']	positive
958	1.29563E+18	2020-08-18T07:40:27.000Z		43	{'neg': 0.036, 'neu': 0.858, 'pos': 0.105, 'compound': 0.4939}	0.4939	Positive	['good', 'to', 'see', 'us', 'teachers', 'professionlism', 'is', 'being', 'used', 'instead', 'of', 'some', 'crazy', 'algorithm.', 'there', 'will', 'always', 'be', 'some', 'rogue', 'results', 'but', 'we', 'actually', 'do', 'know', 'what', 'we', 'are', 'doing', 'and', 'test', 'our', 'students', 'ability', 'throughout', 'so', 'do', 'know', 'where', 'they', 'are', 'at...']	positive
959	1.29563E+18	2020-08-18T07:39:38.000Z		45	{'neg': 0.096, 'neu': 0.851, 'pos': 0.053, 'compound': -0.25}	-0.25	Negative	['i', 'listened', 'to', 'the', 'interview.', 'poor', 'questioning.', 'i�d', 'like', 'to', 'have', 'heard', 'some', 'direct', 'questions', 'about', 'his', 'interaction', 'with', 'ofqual,', 'e.g.', '�did', 'you', 'ask', 'ofqual', 'whether', 'the', 'algorithm', 'adjustments', 'would', 'generate', 'issues', 'or', 'concerns?�', 'and', 'when', 'he', 'ducks', 'the', 'question,', 'ask', 'it', 'again.']	positive
960	1.29563E+18	2020-08-18T07:39:35.000Z		42	{'neg': 0.0, 'neu': 1.0, 'pos': 0.0, 'compound': 0.0}	0	Neutral	['if', 'gove', 'hadn�t', 'changed', 'the', 'a', 'levels', 'we', 'wouldn�t', 'have', 'needed', 'the', 'algorithm!', 'i', 'taught', 'under', 'the', 'gove', 'administration', 'and', 'left', 'teaching', 'under', 'it', 'as', 'did', 'many', 'of', 'my', 'colleagues', '-', 'the', 'profession', 'hasn�t', 'recovered', 'fully', 'since.', 'he', 'wrecked', 'it.']	trust
961	1.29563E+18	2020-08-18T07:39:00.000Z		41	{'neg': 0.166, 'neu': 0.784, 'pos': 0.05, 'compound': -0.7096}	-0.7096	Negative	['in', 'forcing', 'the', 'government', 'to', 'ditch', 'algorithmically-moderated', 'a-level', 'grades,', 'protesting', 'students', 'have', 'signalled', 'an', 'increasingly', 'salient', 'area', 'of', 'politicisation.', 'takes', 'a', 'closer', 'look', 'at', 'the', 'use', 'and', 'abuse', 'of', 'data', 'within', 'our', 'systems', 'of', 'governance.', 'https://t.co/7yz9y8bugf']	fear
962	1.29563E+18	2020-08-18T07:38:48.000Z		11	{'neg': 0.292, 'neu': 0.708, 'pos': 0.0, 'compound': -0.5106}	-0.5106	Negative	['how', 'ofqual', 'failed', 'the', 'algorithm', 'test', '-', 'unherd', 'https://t.co/19gzia8srz']	No emotion
963	1.29563E+18	2020-08-18T07:37:27.000Z		43	{'neg': 0.065, 'neu': 0.716, 'pos': 0.219, 'compound': 0.7737}	0.7737	Positive	['notable', "williamson's", 'also', 'claiming,', 'while', 'saying', 'only', 'aware', 'of', 'issues', 'at', 'weekend,', 'that', 'he', 'was', 'assured', '(presumably', 'having', 'asked', 'ofqual)', 'that', "england's", 'algorithm', 'was', 'better', 'than', 'scotlands.', 'seems', 'ukgov', 'were', 'more', 'interested', 'in', "'beating", "scotland'", 'than', 'building', 'a', 'system', 'with', 'integri…	positive
964	1.29563E+18	2020-08-18T07:37:26.000Z		46	{'neg': 0.053, 'neu': 0.844, 'pos': 0.103, 'compound': 0.3736}	0.3736	Positive	['it', 'was', 'overseen', 'by', 'ofqual', 'on', 'behalf', 'of', 'the', 'tories.', 'somebody', 'decided', 'to', 'introduce', 'logic', 'into', 'the', 'algorithm', 'that', 'favoured', 'pupils', 'from', 'certain', 'schools', 'and', 'disadvantaged', 'those', 'from', 'others.', 'who', 'told', 'them', 'to', 'to', 'do', 'that?', 'who', 'examined', 'the', 'finished', 'algorithm', 'and', 'said', 'that', 'w…	No emotion
965	1.29563E+18	2020-08-18T07:37:26.000Z		46	{'neg': 0.031, 'neu': 0.872, 'pos': 0.097, 'compound': 0.565}	0.565	Positive	['nice', 'to', 'see', 'various', 'mps,', 'ministers', 'etc', 'crawl', 'out', 'from', 'under', 'their', 'rocks', 'to', 'try', 'to', 'throw', 'blame', 'away', 'from', 'anyone', 'but', 'blojo,', 'williamson', 'etc:', '-', 'covid', '19', '(yeah,', 'the', 'virus', 'was', 'behind', 'the', 'algorithm', 'apparently!)', '-', 'ofqual', '(with', '�a�', 'pronounced', 'flat', 'as', 'in', '�twat�', '-', 'teach…	negative
966	1.29563E+18	2020-08-18T07:37:12.000Z		38	{'neg': 0.176, 'neu': 0.78, 'pos': 0.045, 'compound': -0.7845}	-0.7845	Negative	['even', 'if', 'there', 'is', 'a', 'u', 'turn', 'on', 'the', 'specific', 'a', 'levels', 'unfairness', 'catastrophe,', 'the', 'assumptions', 'that', 'created', 'that', 'remain.', 'an', 'algorithm', 'consists', 'of', 'what', 'you', 'put', 'in', 'to', 'it,', 'or', 'what', 'you', 'fail', 'to', 'see', 'is', 'there.']	anger
967	1.29563E+18	2020-08-18T07:36:21.000Z		27	{'neg': 0.112, 'neu': 0.787, 'pos': 0.101, 'compound': -0.0772}	-0.0772	Negative	['a-level', 'algorithm', 'row:', 'ofqual', 'snubbed', 'offer', 'of', 'help', 'from', 'experts', 'unwilling', 'to', 'sign', 'nda', 'https://t.co/mhmnyz9rqz', 'the', 'plot', 'thickens.', 'who', 'provided', 'the', 'rogue', 'algorithm?']	negative
968	1.29563E+18	2020-08-18T07:36:21.000Z		27	{'neg': 0.112, 'neu': 0.787, 'pos': 0.101, 'compound': -0.0772}	-0.0772	Negative	['a-level', 'algorithm', 'row:', 'ofqual', 'snubbed', 'offer', 'of', 'help', 'from', 'experts', 'unwilling', 'to', 'sign', 'nda', 'https://t.co/mhmnyz9rqz', 'the', 'plot', 'thickens.', 'who', 'provided', 'the', 'rogue', 'algorithm?']	negative
969	1.29563E+18	2020-08-18T07:36:16.000Z		51	{'neg': 0.061, 'neu': 0.837, 'pos': 0.103, 'compound': 0.4939}	0.4939	Positive	['no,', 'the', 'buck', 'stops', 'with', 'him', '(&amp;', '#flub).', 'ofqual', 'published', 'how', 'their', 'algorithm', 'affected', 'students', 'from', 'different', 'institutions', '&amp;', 'it', 'was', 'clear', 'it', 'favoured', 'public', 'school', 'pupils.', 'the', 'combination', 'of', 'that', '&amp;', '40%', 'of', 'grades', 'being', 'downgraded', 'was', 'always', 'going', 'to', 'be', 'toxic.',…	positive
970	1.29563E+18	2020-08-18T07:36:13.000Z		14	{'neg': 0.0, 'neu': 1.0, 'pos': 0.0, 'compound': 0.0}	0	Neutral	['a-levels', 'and', 'gcses:', 'how', 'did', 'the', 'exam', 'algorithm', 'work?', 'https://t.co/5fu54g5hwv']	No emotion
971	1.29563E+18	2020-08-18T07:36:08.000Z		47	{'neg': 0.121, 'neu': 0.848, 'pos': 0.03, 'compound': -0.5423}	-0.5423	Negative	['who', 'wrote', 'the', 'algorithm', 'was', 'it', 'the', 'minister', 'or', 'someone', 'at', 'ofqual', 'if', 'you', 'sack', 'every', 'minister', 'for', 'someone', 'else�s', 'cock', 'up', 'when', 'you', 'are', 'reliant', 'on', 'their', 'advice', 'there', 'would', 'be', 'no', 'ministers', 'left.', 'perhaps', 'you', 'need', 'to', 'look', 'lower', 'in', 'the', 'chain', 'of', 'command']	trust
972	1.29563E+18	2020-08-18T07:35:53.000Z		36	{'neg': 0.068, 'neu': 0.932, 'pos': 0.0, 'compound': -0.3612}	-0.3612	Negative	['williamson', 'announced', 'that', 'all', 'a-level', 'and', 'gcse', 'results', 'will', 'now', 'be', 'based', 'on', "teachers'", 'predictions....', 'this', 'is', 'what', 'happens', 'when', 'you', 'bake', 'in', 'the', 'ridiculous', 'assumption', 'that', 'all', 'teachers', 'overestimate', 'grades', 'into', 'your', 'adjustment', 'algorithm.']	anger
973	1.29563E+18	2020-08-18T07:35:30.000Z		38	{'neg': 0.0, 'neu': 0.924, 'pos': 0.076, 'compound': 0.4019}	0.4019	Positive	["'as", 'a-level', 'students', 'learn', 'that', 'grades', 'will', 'be', 'awarded', 'by', 'teacher', 'estimates', 'rather', 'than', 'by', 'an', 'algorithm,', 'many', '#btec', 'students', 'are', 'still', 'waiting', 'for', 'their', "marks.'", 'find', 'out', 'more', 'from', 'this', 'report', 'by', 'https://t.co/wffhvtvi1h']	positive
974	1.29563E+18	2020-08-18T07:35:13.000Z		9	{'neg': 0.0, 'neu': 1.0, 'pos': 0.0, 'compound': 0.0}	0	Neutral	['oooh', 'betty,', 'ofqual', 'did', 'a', 'whoopsie', 'on', 'the', 'algorithm.']	No emotion
975	1.29563E+18	2020-08-18T07:35:07.000Z		47	{'neg': 0.043, 'neu': 0.825, 'pos': 0.132, 'compound': 0.5423}	0.5423	Positive	['you', 'clearly', 'have', 'no', 'idea', 'what', 'you', 'are', 'talking', 'about.', 'ofqual', "didn't", 'see', 'anything,', 'they', 'created', 'an', 'algorithm', 'that', 'changed', 'grades', 'by', 'location', 'and', 'nothing', 'to', 'do', 'with', 'the', 'individuals.', 'if', 'you', 'cannot', 'grasp', 'that', 'concept,', 'understand', 'that', 'these', 'students', 'will', 'have', 'the', 'chance', '…	surprise
976	1.29563E+18	2020-08-18T07:35:04.000Z		34	{'neg': 0.128, 'neu': 0.872, 'pos': 0.0, 'compound': -0.644}	-0.644	Negative	['exams', 'u-turn:', 'williamson', 'caves', 'in', 'after', 'grades', 'fiasco.', 'gavin', 'williamson', 'claims', 'he', 'only', 'discovered', 'unfairness', 'in', 'ofqual', 'algorithm', '�over', 'the', 'weekend�', '~', 'https://t.co/bdyjfwelmz', '#frontpagestoday', '#uk', '#theipaper', '#buyapaper', '??', '??', 'https://t.co/k6gfddz8lz']	negative
977	1.29563E+18	2020-08-18T07:35:04.000Z		34	{'neg': 0.128, 'neu': 0.872, 'pos': 0.0, 'compound': -0.644}	-0.644	Negative	['exams', 'u-turn:', 'williamson', 'caves', 'in', 'after', 'grades', 'fiasco.', 'gavin', 'williamson', 'claims', 'he', 'only', 'discovered', 'unfairness', 'in', 'ofqual', 'algorithm', '�over', 'the', 'weekend�', '~', 'https://t.co/bdyjfwelmz', '#frontpagestoday', '#uk', '#theipaper', '#buyapaper', '??', '??', 'https://t.co/k6gfddz8lz']	negative
978	1.29563E+18	2020-08-18T07:34:48.000Z		21	{'neg': 0.0, 'neu': 0.876, 'pos': 0.124, 'compound': 0.4515}	0.4515	Positive	['who', 'briefed', 'ofqual?', 'who', 'created', 'the', 'algorithm', '-', 'outsourced?', 'who', 'is', 'on', 'the', 'board', 'of', 'that', 'company?', 'how', 'much', 'did', 'it', 'cost??']	anticipation
979	1.29562E+18	2020-08-18T07:33:50.000Z		28	{'neg': 0.183, 'neu': 0.817, 'pos': 0.0, 'compound': -0.5719}	-0.5719	Negative	['your', 'algorithm', "doesn't", 'know', 'me', 'reactions', 'of', 'students', 'being', 'ranked.', 'the', 'a-levels', 'fiasco', 'has', 'revealed', 'the', 'socially', 'toxic', 'consequences', 'of', 'algorithmic', 'bias', 'https://t.co/aazweut8uw']	negative
[truncated: 316 more rows]
