# Supplementary material for: Critical reflections on three popular computational linguistic approaches to examine Twitter discourses
Source: PeerJ Comput Sci. 2023 Jan 30;9:e1211. doi: 10.7717/peerj-cs.1211 (PMC10280252; doi:10.7717/peerj-cs.1211)
Supplement: Supplemental Information 1 [file peerj-cs-09-1211-s001.zip › Supplementary_Material_PeerJ_Oct22/Supplementary Material/Sentiment Analysis VADER cleaned data OALA/Aug 19.csv]

	User_name	Time	Location	description_lengths	scores	compound	Sentiment	temp_list	Emotion
0	1.29624E+18	2020-08-19T23:59:16.000Z		18	{'neg': 0.0, 'neu': 1.0, 'pos': 0.0, 'compound': 0.0}	0	Neutral	['gavin', 'williamson', 'and', 'ofqual', '�warned', 'of', 'flaws', 'in', 'a-level', 'results', 'system', 'weeks', 'ago�', 'https://t.co/irjeqotnls']	trust
1	1.29624E+18	2020-08-19T23:59:16.000Z		18	{'neg': 0.0, 'neu': 1.0, 'pos': 0.0, 'compound': 0.0}	0	Neutral	['gavin', 'williamson', 'and', 'ofqual', '�warned', 'of', 'flaws', 'in', 'a-level', 'results', 'system', 'weeks', 'ago�', 'https://t.co/irjeqotnls']	trust
2	1.29623E+18	2020-08-19T23:54:55.000Z		33	{'neg': 0.09, 'neu': 0.797, 'pos': 0.113, 'compound': -0.0772}	-0.0772	Negative	['u-turn', 'if...they', 'want', 'to.', 'education', "secretary's", 'officials', 'reveal', 'when', 'he', 'finally', 'caught', 'up', 'with', 'the', 'algorithm', 'problems', 'last', 'weekend', 'he', '"agreed"', 'with', 'ofqual', 'rather', 'than', 'decided...', 'https://t.co/9riw2git7h']	trust
3	1.29623E+18	2020-08-19T23:49:43.000Z		45	{'neg': 0.232, 'neu': 0.644, 'pos': 0.125, 'compound': -0.6855}	-0.6855	Negative	['faulty', 'algorithm--must', 'be', 'ofqual.', 'i', 'should', 'be', 'a', 'fool.', "i'm", 'cleopatra,', 'which', 'shakespeare', 'character', 'are', 'you', 'most', 'like?', 'are', 'you', 'a', 'dreamer', 'or', 'a', 'schemer?', 'a', 'lover,', 'a', 'villain', 'or', 'a', 'fool?', 'take', 'the', 'quiz', 'at', 'https://t.co/9y4ptboe5g', 'to', 'find', 'out.']	negative
4	1.29623E+18	2020-08-19T23:44:40.000Z		22	{'neg': 0.0, 'neu': 1.0, 'pos': 0.0, 'compound': 0.0}	0	Neutral	['�', 'what', 'are', 'centre', 'assessed', 'grades', 'and', 'calculated', 'grades?', 'how', '2020', 'gcse', 'results', 'work,', 'after', 'ofqual', 'algorithm', 'u-turn', 'https://t.co/9mzei80ogv']	No emotion
5	1.29623E+18	2020-08-19T23:44:14.000Z		22	{'neg': 0.0, 'neu': 1.0, 'pos': 0.0, 'compound': 0.0}	0	Neutral	['�', 'how', 'are', 'gcse', 'grades', 'calculated?', 'algorithm', 'u-turn', 'explained', '-', 'and', 'if', 'pupils', 'get', 'their', 'final', 'results', 'on', 'thursday', 'https://t.co/0zant1vvyq']	No emotion
6	1.29623E+18	2020-08-19T23:42:18.000Z		14	{'neg': 0.511, 'neu': 0.489, 'pos': 0.0, 'compound': -0.81}	-0.81	Negative	['ofqual', 'was', 'told', 'its', 'algorithm', 'was', "'doomed'", 'but', "'ignored", "warnings'", 'https://t.co/hrzok0meqa']	No emotion
7	1.29623E+18	2020-08-19T23:40:34.000Z		37	{'neg': 0.171, 'neu': 0.829, 'pos': 0.0, 'compound': -0.7783}	-0.7783	Negative	['it', 'was', 'initially', 'based', 'on', 'some', 'other', 'algorithm,', 'but', 'loads', 'of', 'a-level', 'students', 'got', 'grades', 'wayyyy', 'lower', 'than', 'their', 'mocks', '&amp;', 'predicted', 'grades', 'so', 'they', 'changed', 'it', 'so', 'it�s', 'based', 'on', 'teacher', 'predictions', 'i', 'believe']	trust
8	1.29623E+18	2020-08-19T23:37:04.000Z		18	{'neg': 0.0, 'neu': 1.0, 'pos': 0.0, 'compound': 0.0}	0	Neutral	['ofqual', 'was', 'told', 'its', 'algorithm', 'was', '�doomed�', 'a', 'month', 'ago', 'but', '�ignored', 'the', 'warnings��', 'https://t.co/rd3n5ujhfd']	No emotion
9	1.29623E+18	2020-08-19T23:34:12.000Z		19	{'neg': 0.303, 'neu': 0.588, 'pos': 0.109, 'compound': -0.5106}	-0.5106	Negative	['#gavshambles', '-', 'the', 'story', 'that', 'keeps', 'on', 'giving', 'ofqual', 'ignored', 'warnings', 'on', 'exams', 'amid', "ministers'", 'pressure', 'https://t.co/yndmpuuwls']	positive
10	1.29623E+18	2020-08-19T23:34:01.000Z		37	{'neg': 0.083, 'neu': 0.831, 'pos': 0.086, 'compound': 0.0258}	0.0258	Neutral	['outcomes', 'don�t', 'seem', 'to', 'have', 'been', 'erratic.', 'they', 'seem', 'to', 'have', 'been', 'pretty', 'deterministic', 'time', 'me.', 'high', 'achieving', 'kids', 'from', 'poor', 'areas', 'get', 'downgraded.', 'what�s', 'erratic', 'about', 'that', 'set', 'of', 'outcomes', '?', 'https://t.co/7vnosm8lqu']	surprise
11	1.29623E+18	2020-08-19T23:33:37.000Z		14	{'neg': 0.463, 'neu': 0.537, 'pos': 0.0, 'compound': -0.7096}	-0.7096	Negative	['ofqual', 'ignored', 'exams', 'warning', 'a', 'month', 'ago', 'amid', "ministers'", 'pressure', 'https://t.co/vsdxzjcgbo']	fear
12	1.29623E+18	2020-08-19T23:27:06.000Z		14	{'neg': 0.463, 'neu': 0.537, 'pos': 0.0, 'compound': -0.7096}	-0.7096	Negative	['ofqual', 'ignored', 'exams', 'warning', 'a', 'month', 'ago', 'amid', "ministers'", 'pressure', 'https://t.co/doalrueqet']	fear
13	1.29623E+18	2020-08-19T23:25:35.000Z		22	{'neg': 0.284, 'neu': 0.716, 'pos': 0.0, 'compound': -0.6757}	-0.6757	Negative	['ofqual', 'was', 'told', 'its', 'algorithm', 'was', "'doomed'", 'a', 'month', 'ago', 'but', "'ignored", 'the', "warnings'�", 'https://t.co/u6tit6ijk0', 'https://t.co/qs8i76cfna']	No emotion
14	1.29623E+18	2020-08-19T23:25:18.000Z		43	{'neg': 0.0, 'neu': 1.0, 'pos': 0.0, 'compound': 0.0}	0	Neutral	['note', 'to', 'younger', 'generation:', 'if', 'you', 'consider', 'using', 'a', 'dating', 'site', 'at', 'any', 'point', 'in', 'your', 'life,', 'remember', 'to', 'check', 'whether', 'any', 'of', 'their', 'algorithm-coders', 'have', 'ever', 'worked', 'for', 'ofqual.', 'if', 'so,', 'stick', 'to', 'hanging', 'around', 'in', 'bars', 'and', 'drinking', 'heavily', 'instead.']	negative
15	1.29623E+18	2020-08-19T23:25:11.000Z		24	{'neg': 0.116, 'neu': 0.884, 'pos': 0.0, 'compound': -0.2732}	-0.2732	Negative	['gavin', 'williamson', 'and', 'ofqual', 'warned', 'of', 'flaws', 'in', 'a-level', 'results', 'system', 'weeks', 'ago,', 'reports', 'say', 'https://t.co/lqy3cunsb2', 'https://t.co/nv2zonnwqa']	fear
16	1.29623E+18	2020-08-19T23:25:11.000Z		24	{'neg': 0.116, 'neu': 0.884, 'pos': 0.0, 'compound': -0.2732}	-0.2732	Negative	['gavin', 'williamson', 'and', 'ofqual', 'warned', 'of', 'flaws', 'in', 'a-level', 'results', 'system', 'weeks', 'ago,', 'reports', 'say', 'https://t.co/lqy3cunsb2', 'https://t.co/nv2zonnwqa']	fear
17	1.29623E+18	2020-08-19T23:22:48.000Z		21	{'neg': 0.186, 'neu': 0.814, 'pos': 0.0, 'compound': -0.5187}	-0.5187	Negative	['ofqual', 'was', 'warned', 'months', 'ago', 'of', 'flaws', 'in', 'its', 'algorithm', 'but', 'pressed', 'on', 'regardless', 'due', 'to', 'ministers�', 'pressure', 'over', 'grade', 'inflation.']	fear
18	1.29623E+18	2020-08-19T23:21:39.000Z		22	{'neg': 0.284, 'neu': 0.716, 'pos': 0.0, 'compound': -0.6757}	-0.6757	Negative	['ofqual', 'was', 'told', 'its', 'algorithm', 'was', "'doomed'", 'a', 'month', 'ago', 'but', "'ignored", 'the', "warnings'�", 'https://t.co/6zwrl8mzbw', 'https://t.co/lhlpztmxlx']	No emotion
19	1.29623E+18	2020-08-19T23:19:24.000Z		41	{'neg': 0.114, 'neu': 0.886, 'pos': 0.0, 'compound': -0.6249}	-0.6249	Negative	['18-year-old', 'student', 'who', 'predicted', 'this', 'year�s', 'a-level', 'results', 'crisis', 'in', 'an', 'award-winning', 'dystopian', 'story', 'about', 'an', 'algorithm', 'deciding', 'school', 'grades', 'according', 'to', 'social', 'class,', 'has', 'had', 'her', 'own', 'results', 'downgraded.', 'by', 'algorithm.', 'https://t.co/fxtyrzg7s8']	trust
20	1.29623E+18	2020-08-19T23:18:53.000Z		39	{'neg': 0.318, 'neu': 0.682, 'pos': 0.0, 'compound': -0.8641}	-0.8641	Negative	['who', 'to', 'believe', 'today?', 'gavin', 'williamson', 'was', 'warned', 'about', 'risk', 'of', '#examfiasco.', 'education', 'secretary', 'informed', 'six', 'weeks', 'ago:', 'https://t.co/cgbkp41bqx', 'but:', '#ofqual', 'ignored', 'warnings', 'on', 'exams', 'amid', "ministers'", 'pressure:', 'https://t.co/hth2emcpp8', 'https://t.co/fpzoxyt441']	fear
21	1.29622E+18	2020-08-19T23:18:00.000Z		17	{'neg': 0.24, 'neu': 0.76, 'pos': 0.0, 'compound': -0.6249}	-0.6249	Negative	['bbc', 'news', '-', 'a-levels:', 'algorithm', 'at', 'centre', 'of', 'grading', 'crisis', "'unlawful'", 'says', 'labour', 'https://t.co/gmztmfnvtt']	negative
22	1.29622E+18	2020-08-19T23:17:33.000Z		24	{'neg': 0.116, 'neu': 0.884, 'pos': 0.0, 'compound': -0.2732}	-0.2732	Negative	['gavin', 'williamson', 'and', 'ofqual', 'warned', 'of', 'flaws', 'in', 'a-level', 'results', 'system', 'weeks', 'ago,', 'reports', 'say', 'https://t.co/mfl51mnuiw', 'https://t.co/vymautkvk9']	fear
23	1.29622E+18	2020-08-19T23:17:33.000Z		24	{'neg': 0.116, 'neu': 0.884, 'pos': 0.0, 'compound': -0.2732}	-0.2732	Negative	['gavin', 'williamson', 'and', 'ofqual', 'warned', 'of', 'flaws', 'in', 'a-level', 'results', 'system', 'weeks', 'ago,', 'reports', 'say', 'https://t.co/mfl51mnuiw', 'https://t.co/vymautkvk9']	fear
24	1.29622E+18	2020-08-19T23:15:10.000Z		18	{'neg': 0.0, 'neu': 1.0, 'pos': 0.0, 'compound': 0.0}	0	Neutral	['ofqual', 'was', 'told', 'its', 'algorithm', 'was', '�doomed�', 'a', 'month', 'ago', 'but', '�ignored', 'the', 'warnings��', 'https://t.co/offntoj5yn']	No emotion
25	1.29622E+18	2020-08-19T23:14:58.000Z		12	{'neg': 0.528, 'neu': 0.472, 'pos': 0.0, 'compound': -0.6908}	-0.6908	Negative	['ofqual', 'ignored', 'warnings', 'on', 'exams', 'amid', "ministers'", 'pressure', 'https://t.co/xyy6g2zc7c']	negative
26	1.29622E+18	2020-08-19T23:09:19.000Z		40	{'neg': 0.167, 'neu': 0.805, 'pos': 0.028, 'compound': -0.6908}	-0.6908	Negative	['ofqual', 'was', 'warned', 'at', 'least', 'a', 'month', 'ago', 'of', 'flaws', 'in', 'the', 'exams', 'algorithm', 'that', 'left', 'thousands', 'of', 'students', 'devastated,', 'but', 'the', 'regulator', 'pressed', 'ahead', 'amid', 'longstanding', 'ministerial', 'pressure', 'to', 'prevent', 'grade', 'inflation,', 'the', 'guardian', 'understands', 'https://t.co/aignn60mzt']	fear
27	1.29622E+18	2020-08-19T23:06:46.000Z		30	{'neg': 0.118, 'neu': 0.831, 'pos': 0.051, 'compound': -0.4767}	-0.4767	Negative	['govt.', 'required', 'ofqual', 'to', 'prioritise', 'prevention', 'of', 'grade', 'inflation', 'over', 'meritocracy', 'and', 'equity', '-', 'so', 'they', 'did.', 'govt.', 'attempts', 'to', 'pass', 'buck', 'to', 'ofqual', 'are', 'transparently', 'dishonest.', 'https://t.co/cghzixuzeh']	positive
28	1.29622E+18	2020-08-19T23:02:53.000Z		50	{'neg': 0.081, 'neu': 0.847, 'pos': 0.072, 'compound': 0.1516}	0.1516	Positive	['algorithmic', 'designs', 'and', 'assumptions', 'are', 'not', 'merely', 'technical:', 'they�re', 'also', 'political.', 'in', 'designing', 'the', 'a', 'level', 'algorithm,', '�ofqual�s', 'model', 'decided', 'it�s', 'not', 'possible', 'that', 'good', 'teaching,', 'hard', 'work', 'and', 'inspiration', 'can', 'make', 'a', 'difference', 'to', 'a', 'young', 'person�s', 'life', 'and', 'their', 'grades.…	positive
29	1.29622E+18	2020-08-19T23:02:53.000Z		50	{'neg': 0.081, 'neu': 0.847, 'pos': 0.072, 'compound': 0.1516}	0.1516	Positive	['algorithmic', 'designs', 'and', 'assumptions', 'are', 'not', 'merely', 'technical:', 'they�re', 'also', 'political.', 'in', 'designing', 'the', 'a', 'level', 'algorithm,', '�ofqual�s', 'model', 'decided', 'it�s', 'not', 'possible', 'that', 'good', 'teaching,', 'hard', 'work', 'and', 'inspiration', 'can', 'make', 'a', 'difference', 'to', 'a', 'young', 'person�s', 'life', 'and', 'their', 'grades.…	positive
30	1.29622E+18	2020-08-19T22:57:52.000Z		17	{'neg': 0.402, 'neu': 0.598, 'pos': 0.0, 'compound': -0.8126}	-0.8126	Negative	['a-levels:', 'algorithm', 'at', 'centre', 'of', 'grading', 'crisis', "'unlawful'.", 'someones', 'going', 'to', 'prison...', 'https://t.co/mlgftct7js']	negative
31	1.29622E+18	2020-08-19T22:57:37.000Z		14	{'neg': 0.0, 'neu': 0.806, 'pos': 0.194, 'compound': 0.34}	0.34	Positive	['when', 'boris', 'describes', 'things', 'as', 'robust', 'he', 'actually', 'means', 'volatile.', 'https://t.co/ezpltjgcex']	positive
32	1.29622E+18	2020-08-19T22:57:00.000Z		26	{'neg': 0.14, 'neu': 0.711, 'pos': 0.148, 'compound': -0.2023}	-0.2023	Negative	['i', 'mean,', 'this', 'is', 'important.', 'but', 'it�s', 'worth', 'adding', 'that', 'the', 'problem', 'with', 'the', 'algorithm', 'isn�t', 'that', 'it', 'was', '�volatile�.', 'https://t.co/htivttvdj6']	positive
33	1.29622E+18	2020-08-19T22:52:54.000Z		22	{'neg': 0.166, 'neu': 0.727, 'pos': 0.108, 'compound': -0.3477}	-0.3477	Negative	['bbc', 'news', '-', 'a-levels:', 'algorithm', 'at', 'centre', 'of', 'grading', 'crisis', "'unlawful'", 'says', 'labour', 'https://t.co/4xx7ezb0gl', 'so', ',', 'your', 'robust', 'algorithm', '"unlawful".']	negative
34	1.29622E+18	2020-08-19T22:48:52.000Z		36	{'neg': 0.204, 'neu': 0.796, 'pos': 0.0, 'compound': -0.6652}	-0.6652	Negative	['this', 'is', 'the', 'key:', 'ofqual', 'was', '*under', 'government', 'pressure*.', 'has', 'williamson', 'resigned', 'yet?', '"agency', 'said', 'to', 'have', 'been', 'told', 'of', 'risk', 'of', 'erratic', 'outcomes,', 'but', 'was', 'under', 'government', 'pressure', 'on', 'grade', 'inflation"', 'https://t.co/sxflw1g2ht']	negative
35	1.29622E+18	2020-08-19T22:47:53.000Z		15	{'neg': 0.291, 'neu': 0.709, 'pos': 0.0, 'compound': -0.6249}	-0.6249	Negative	['a-levels:', 'algorithm', 'at', 'centre', 'of', 'grading', 'crisis', "'unlawful'", 'says', 'labour', 'https://t.co/3g4toqrxsz']	negative
36	1.29622E+18	2020-08-19T22:47:31.000Z		15	{'neg': 0.291, 'neu': 0.709, 'pos': 0.0, 'compound': -0.6249}	-0.6249	Negative	['a-levels:', 'algorithm', 'at', 'centre', 'of', 'grading', 'crisis', "'unlawful'", 'says', 'labour', 'https://t.co/vekfgjkpsd']	negative
37	1.29622E+18	2020-08-19T22:46:13.000Z		11	{'neg': 0.66, 'neu': 0.34, 'pos': 0.0, 'compound': -0.8658}	-0.8658	Negative	['https://t.co/ekswjbecic', 'williamson', 'knew.', 'williamson', 'was', 'lying.', 'shock', 'horror']	anger
38	1.29622E+18	2020-08-19T22:44:24.000Z		16	{'neg': 0.0, 'neu': 1.0, 'pos': 0.0, 'compound': 0.0}	0	Neutral	['#algorithm', 'used', 'to', 'downgrade', 'thousands', 'of', 'a-level', 'results', 'in', 'england', 'was', '"unlawful"', '#sackgavinwilliamson', 'or', '#cummings']	fear
39	1.29622E+18	2020-08-19T22:42:53.000Z		17	{'neg': 0.0, 'neu': 1.0, 'pos': 0.0, 'compound': 0.0}	0	Neutral	['what�s', 'the', 'technical', 'term', 'for', 'the', 'next', 'level', 'up', 'from', 'an', 'omnishambles?', 'https://t.co/zidm6nqqwj']	trust
40	1.29622E+18	2020-08-19T22:39:51.000Z		45	{'neg': 0.047, 'neu': 0.896, 'pos': 0.058, 'compound': 0.128}	0.128	Positive	['10/', 'i', 'have', 'seen', 'no', 'sign', 'that', 'this', 'evidence', 'was', 'looked', 'at', 'in', 'the', 'a-level', 'results.', 'a', 'mathematical', 'algorithm', 'cannot', 'weigh', 'up', 'whether', 'a', 'human', 'judgement', 'is', 'justified.', 'this', 'was', 'one', 'of', 'the', 'major', 'flaws', 'in', 'the', 'algorithm.', 'more', 'were', 'soon', 'to', 'be', 'apparent.']	trust
41	1.29622E+18	2020-08-19T22:39:36.000Z		12	{'neg': 0.528, 'neu': 0.472, 'pos': 0.0, 'compound': -0.6908}	-0.6908	Negative	['ofqual', 'ignored', 'warnings', 'on', 'exams', 'amid', "ministers'", 'pressure', 'https://t.co/uffrtleoxl']	negative
42	1.29622E+18	2020-08-19T22:39:24.000Z		15	{'neg': 0.291, 'neu': 0.709, 'pos': 0.0, 'compound': -0.6249}	-0.6249	Negative	['a-levels:', 'algorithm', 'at', 'centre', 'of', 'grading', 'crisis', "'unlawful'", 'says', 'labour', 'https://t.co/vr3x796ofn']	negative
43	1.29621E+18	2020-08-19T22:37:34.000Z		17	{'neg': 0.0, 'neu': 0.869, 'pos': 0.131, 'compound': 0.2406}	0.2406	Positive	['students', 'challenging', 'a', 'level', 'results', 'show', 'the', 'life', 'limiting', 'effects', 'of', 'algorithmic', 'decisions.??', 'https://t.co/p39g9qrjiu']	trust
44	1.29621E+18	2020-08-19T22:37:01.000Z		25	{'neg': 0.0, 'neu': 0.745, 'pos': 0.255, 'compound': 0.8016}	0.8016	Positive	['great', 'articles', 'written', 'by', 'dennis', 'sherwood,', 'very', 'helpful', 'in', 'trying', 'to', 'understand', 'the', 'flaws', 'with', 'the', '#ofqual', 'algorithm', '#', '#alevels2020', '#gcses2020', '#cagsappeal', 'https://t.co/s35l5mm2wm']	trust
45	1.29621E+18	2020-08-19T22:35:30.000Z		12	{'neg': 0.528, 'neu': 0.472, 'pos': 0.0, 'compound': -0.6908}	-0.6908	Negative	['ofqual', 'ignored', 'warnings', 'on', 'exams', 'amid', "ministers'", 'pressure', 'https://t.co/6bmkdnrca7']	negative
46	1.29621E+18	2020-08-19T22:34:45.000Z		54	{'neg': 0.099, 'neu': 0.901, 'pos': 0.0, 'compound': -0.6705}	-0.6705	Negative	['either', 'way,', 'students', 'don�t', 'deserve', 'to', 'be', 'punished', '&amp;', 'the', 'algorithm', 'was', 'far', 'from', '�generous.�', 'it', 'has', 'left', 'this', 'year�s', 'batch', 'of', 'leavers', 'in', 'a', 'mess', 'when', 'it', 'comes', 'to', 'further', 'education,', 'which', 'could', 'have', 'a', 'knock', 'on', 'effect', 'for', 'those', 'doing', 'a', 'levels', '2021', 'in', 'terms', '…	anger
47	1.29621E+18	2020-08-19T22:34:31.000Z		16	{'neg': 0.143, 'neu': 0.857, 'pos': 0.0, 'compound': -0.25}	-0.25	Negative	['why', "'ditch", 'the', "algorithm'", 'is', 'the', 'future', 'of', 'political', 'protest', 'louise', 'amoore', 'https://t.co/pkvo1zuynk']	No emotion
48	1.29621E+18	2020-08-19T22:30:55.000Z		12	{'neg': 0.528, 'neu': 0.472, 'pos': 0.0, 'compound': -0.6908}	-0.6908	Negative	['ofqual', 'ignored', 'warnings', 'on', 'exams', 'amid', "ministers'", 'pressure', 'https://t.co/vrsbhmlgmy']	negative
49	1.29621E+18	2020-08-19T22:30:42.000Z		15	{'neg': 0.291, 'neu': 0.709, 'pos': 0.0, 'compound': -0.6249}	-0.6249	Negative	['a-levels:', 'algorithm', 'at', 'centre', 'of', 'grading', 'crisis', "'unlawful'", 'says', 'labour', 'https://t.co/g21mkank7z']	negative
50	1.29621E+18	2020-08-19T22:29:41.000Z		14	{'neg': 0.167, 'neu': 0.833, 'pos': 0.0, 'compound': -0.25}	-0.25	Negative	['why', "'ditch", 'the', "algorithm'", 'is', 'the', 'future', 'of', 'political', 'protest', 'https://t.co/kacr4paaqg']	No emotion
51	1.29621E+18	2020-08-19T22:21:59.000Z		12	{'neg': 0.528, 'neu': 0.472, 'pos': 0.0, 'compound': -0.6908}	-0.6908	Negative	['ofqual', 'ignored', 'warnings', 'on', 'exams', 'amid', "ministers'", 'pressure', 'https://t.co/rimbgpewzt']	negative
52	1.29621E+18	2020-08-19T22:20:10.000Z		48	{'neg': 0.122, 'neu': 0.777, 'pos': 0.1, 'compound': -0.2869}	-0.2869	Negative	['so', 'why', 'did', 'you', 'spend', 'yesterday', 'claiming', 'credit', 'for', 'the', 'exams', 'climb', 'down', 'with', 'it', 'turns', 'out', 'to', 'have', 'been', 'nothing', 'to', 'do', 'with', 'you?', 'why', 'did', 'you', 'try', 'to', 'blame', 'ofqual', 'when', 'it', 'was', 'clearly', 'your', 'government', 'which', 'caused', 'the', 'initial', 'chaos?', 'https://t.co/nhsatkti16', '#torylies']	negative
53	1.29621E+18	2020-08-19T22:19:41.000Z		23	{'neg': 0.23, 'neu': 0.691, 'pos': 0.079, 'compound': -0.6908}	-0.6908	Negative	['good', 'advice.', 'but', 'might', 'have', 'come', 'too', 'late', 'a-levels:', 'algorithm', 'at', 'centre', 'of', 'grading', 'crisis', "'unlawful'", 'says', 'labour', 'https://t.co/67wb9gztg6']	trust
54	1.29621E+18	2020-08-19T22:17:42.000Z		19	{'neg': 0.454, 'neu': 0.546, 'pos': 0.0, 'compound': -0.8395}	-0.8395	Negative	['ofqual', 'fights', 'back!', 'gibb', 'in', 'the', 'dock!', 'ofqual', 'ignored', 'warnings', 'on', 'exams', 'amid', "ministers'", 'pressure', 'https://t.co/3hpc8efiia']	negative
55	1.29621E+18	2020-08-19T22:17:24.000Z		23	{'neg': 0.168, 'neu': 0.738, 'pos': 0.094, 'compound': -0.4215}	-0.4215	Negative	['a-levels:', 'algorithm', 'at', 'centre', 'of', 'grading', 'crisis', "'unlawful'", 'says', 'labour', '-', 'and', 'their', 'leader', 'knows', 'and', 'respects', 'the', 'law.', 'https://t.co/bhotx13i28']	trust
56	1.29621E+18	2020-08-19T22:16:48.000Z		42	{'neg': 0.0, 'neu': 0.955, 'pos': 0.045, 'compound': 0.2023}	0.2023	Positive	['williamson', 'has', 'to', 'go', '-', 'turns', 'out', 'the', 'u-turn', 'was', 'nothing', 'to', 'do', 'with', 'him', '(even', 'though', 'he', 'claimed', 'credit', 'for', 'it', 'yesterday)', 'but', 'the', 'algorithm', 'parameters', '(keep', 'grade', 'inflation', 'down)', 'probably', 'were..', 'https://t.co/h8q18bsqgn', 'just', 'another', 'example', 'of', '#toryliars']	fear
57	1.29621E+18	2020-08-19T22:15:58.000Z		45	{'neg': 0.046, 'neu': 0.804, 'pos': 0.15, 'compound': 0.5023}	0.5023	Positive	['the', 'young', 'people', 'protesting', 'against', 'ofqual�s', 'algorithm...', 'weren�t', 'focused', 'on', 'how', 'their', 'data', 'might', 'be', 'used', 'in', 'the', 'future,', 'but', 'how', 'data', 'had', 'been', 'actively', 'used', 'to�change�their', 'futures...limiting', 'their', 'life', 'chances', 'according', 'to', 'an', 'oblique', 'prediction.', 'https://t.co/hsdfxa8z6y']	anticipation
58	1.29621E+18	2020-08-19T22:15:58.000Z		45	{'neg': 0.046, 'neu': 0.804, 'pos': 0.15, 'compound': 0.5023}	0.5023	Positive	['the', 'young', 'people', 'protesting', 'against', 'ofqual�s', 'algorithm...', 'weren�t', 'focused', 'on', 'how', 'their', 'data', 'might', 'be', 'used', 'in', 'the', 'future,', 'but', 'how', 'data', 'had', 'been', 'actively', 'used', 'to�change�their', 'futures...limiting', 'their', 'life', 'chances', 'according', 'to', 'an', 'oblique', 'prediction.', 'https://t.co/hsdfxa8z6y']	anticipation
59	1.29621E+18	2020-08-19T22:14:03.000Z		17	{'neg': 0.222, 'neu': 0.778, 'pos': 0.0, 'compound': -0.5719}	-0.5719	Negative	['louise', "amoore's", 'discussion', 'of', "'algorithmic", "injustice'", 'moves', 'a', 'little', 'way', 'towards', 'this', '-', 'https://t.co/u1la8xmgwd']	anger
60	1.29621E+18	2020-08-19T22:13:44.000Z		47	{'neg': 0.0, 'neu': 0.891, 'pos': 0.109, 'compound': 0.6597}	0.6597	Positive	['absolutely', 'and', 'heads', 'should', 'definitely', 'roll', 'elsewhere.', 'but', 'he', 'os', 'in', 'charge', 'of', 'ofqual', 'which', 'oversees', 'the', 'other', 'exam', 'boards.', 'id', 'be', 'interested', 'to', 'see', 'where', 'the', 'algorithm', 'actually', 'came', 'from.', 'someone', 'paid', 'a', 'consultancy', 'to', 'do', 'it', 'for', 'them', 'all', 'to', 'use...i', 'can', 'guess', 'who.']	surprise
61	1.29621E+18	2020-08-19T22:13:36.000Z		40	{'neg': 0.138, 'neu': 0.804, 'pos': 0.058, 'compound': -0.4927}	-0.4927	Negative	['ofqual', 'exam', 'results', 'algorithm', 'was', 'unlawful,', 'says', 'labour.', 'they', 'break', 'the', 'law', 'all', 'the', 'time.', 'they', 'don�t', 'give', 'a', 'damn', 'for', 'parliament,', 'the', 'law,', 'democracy', 'or', 'the', 'truth.', 'it�s', 'so', 'appalling', 'to', 'see.', '#toriesout', 'https://t.co/afiqqjculs']	trust
62	1.29621E+18	2020-08-19T22:12:58.000Z		31	{'neg': 0.0, 'neu': 0.701, 'pos': 0.299, 'compound': 0.9178}	0.9178	Positive	['can', 'we', 'get', 'the', 'algorithm', 'for', 'the', 'a', 'levels/gcses', 'that', 'worked', 'fucking', '*perfectly*', 'to', 'decide', 'who', 'wins', 'champs?', 'it', 'would', 'be', 'more', 'accurate.', 'this', 'is', 'a', 'shambles', 'of', 'a', 'league', '??????']	positive
63	1.29621E+18	2020-08-19T22:05:22.000Z		50	{'neg': 0.109, 'neu': 0.764, 'pos': 0.127, 'compound': 0.2533}	0.2533	Positive	['if', 'i', 'knew', 'ofqual', 'had', 'been', 'warned', 'of', 'the', 'risks', 'in', 'their', 'algorithm', 'adjustment', 'approach', 'by', 'a', 'select', 'committee,', 'that', 'they', 'had', 'ploughed', 'on', '(without', 'rigorous', 'tests', '&amp;', 'acceptance', 'checks,', 'it', 'seems)', '&amp;', 'assured', 'me', 'that', 'nobody', 'would', 'drop', 'more', 'than', '1', 'grade', 'from', 'predictio…	trust
64	1.29621E+18	2020-08-19T22:03:54.000Z		33	{'neg': 0.285, 'neu': 0.659, 'pos': 0.056, 'compound': -0.8108}	-0.8108	Negative	['ofqual', 'ignored', 'warnings', 'on', 'exams', 'amid', "ministers'", 'pressure.', '#pm', 'and', 'gav', 'need', 'to', 'own', 'this', 'and', 'not', 'blame', 'others.', 'time', 'they', 'took', 'responsibility', 'for', 'the', 'chaos', 'they�ve', 'caused', 'https://t.co/fl8jacp9b9']	negative
65	1.29621E+18	2020-08-19T22:02:15.000Z		40	{'neg': 0.167, 'neu': 0.805, 'pos': 0.028, 'compound': -0.6908}	-0.6908	Negative	['ofqual', 'was', 'warned', 'at', 'least', 'a', 'month', 'ago', 'of', 'flaws', 'in', 'the', 'exams', 'algorithm', 'that', 'left', 'thousands', 'of', 'students', 'devastated,', 'but', 'the', 'regulator', 'pressed', 'ahead', 'amid', 'longstanding', 'ministerial', 'pressure', 'to', 'prevent', 'grade', 'inflation,', 'the', 'guardian', 'understands.', 'https://t.co/w78eh9pyig']	fear
66	1.29621E+18	2020-08-19T21:59:55.000Z		47	{'neg': 0.186, 'neu': 0.814, 'pos': 0.0, 'compound': -0.7717}	-0.7717	Negative	['�the', 'schools', 'minister,', 'nick', 'gibb,', 'was', 'also', 'identified', 'by', 'one', 'senior', 'conservative', 'source', 'as', 'having', 'piled', 'on', 'pressure', 'to', 'keep', 'grade', 'inflation', 'down.', '�nick', 'must', 'take', 'some', 'of', 'the', 'blame.', 'he', 'has', 'a', 'tin', 'ear,', 'and', 'he�s', 'obsessed', 'with', 'avoiding', 'grade', 'inflation,�https://t.co/vdwvjosxuj']	negative
67	1.29621E+18	2020-08-19T21:59:54.000Z		17	{'neg': 0.24, 'neu': 0.76, 'pos': 0.0, 'compound': -0.6249}	-0.6249	Negative	['bbc', 'news', '-', 'a-levels:', 'algorithm', 'at', 'centre', 'of', 'grading', 'crisis', "'unlawful'", 'says', 'labour', 'https://t.co/w3la9a1tat']	negative
68	1.29621E+18	2020-08-19T21:59:29.000Z		34	{'neg': 0.133, 'neu': 0.833, 'pos': 0.034, 'compound': -0.4939}	-0.4939	Negative	["'ofqual", 'was', 'warned', 'at', 'least', 'a', 'month', 'ago', 'of', 'flaws', 'in', 'the', 'exams', 'algorithm...but', 'the', 'regulator', 'pressed', 'ahead', 'amid', 'longstanding', 'ministerial', 'pressure', 'to', 'prevent', 'grade', 'inflation,', 'the', 'guardian', "understands'", 'https://t.co/m8egx65iwu']	fear
69	1.2962E+18	2020-08-19T21:58:46.000Z		19	{'neg': 0.42, 'neu': 0.58, 'pos': 0.0, 'compound': -0.8126}	-0.8126	Negative	['ofqual', 'ignored', 'warnings', 'on', 'exams', 'amid', "ministers'", 'pressure', '-so', 'back', 'to', 'the', 'govts', 'fault', 'then', '.', 'https://t.co/mmbubowbes']	negative
70	1.2962E+18	2020-08-19T21:58:10.000Z		8	{'neg': 0.0, 'neu': 1.0, 'pos': 0.0, 'compound': 0.0}	0	Neutral	['what', 'an', 'utter', 'shambles', 'https://t.co/itrthkkzma']	negative
71	1.2962E+18	2020-08-19T21:57:41.000Z		53	{'neg': 0.047, 'neu': 0.873, 'pos': 0.08, 'compound': 0.4019}	0.4019	Positive	['net', 'effect', 'of', 'all', 'this', 'is', 'that', 'average', 'private', 'school', 'pupils', 'have', 'had', 'preferential', 'grading', '&amp;', '1st', 'dibs', 'on', 'chosen', 'courses', 'at', 'best', 'uni�s,', 'while', 'students', 'who�ve', 'worked', 'hardest', 'at', 'poorer', 'schools', 'have', 'been', 'sent', 'to', 'back', 'of', 'queue', '&amp;', 'will', 'likely', 'have', 'to', 'wait', 'a', '…	trust
72	1.2962E+18	2020-08-19T21:56:26.000Z		44	{'neg': 0.128, 'neu': 0.872, 'pos': 0.0, 'compound': -0.6908}	-0.6908	Negative	['are', 'you', 'still', 'maintaining', 'that', 'you', 'only', 'realised', 'that', 'the', 'ofqual', 'algorithm', 'would', 'unfairly', 'prejudice', 'the', 'results', 'of', 'students', 'at', 'state', 'schools', 'with', 'large', 'classes', 'that', 'have', 'previously', 'struggled,', '�over', 'this', 'weekend�.', 'final', 'nail', 'in', 'the', 'coffin', 'of', 'your', 'credibility.', 'https://t.co/oifxo…	negative
73	1.2962E+18	2020-08-19T21:56:20.000Z		12	{'neg': 0.528, 'neu': 0.472, 'pos': 0.0, 'compound': -0.6908}	-0.6908	Negative	['ofqual', 'ignored', 'warnings', 'on', 'exams', 'amid', "ministers'", 'pressure', 'https://t.co/ekut0m5rlv']	negative
74	1.2962E+18	2020-08-19T21:54:59.000Z		51	{'neg': 0.152, 'neu': 0.823, 'pos': 0.026, 'compound': -0.7845}	-0.7845	Negative	['so', 'they', 'buggered', 'up', 'a', 'levels,', 'faffed', 'with', 'gcses', 're:', 'cags/algorithm.', 'we', 'now', 'find', 'out', 'that', 'they', 'seem', 'to', 'be', 'pretending', 'btecs', 'don�t', 'exist', '(are', 'they', 'not', 'posh', 'enough', 'exams?)', 'and', 'that', 'they', 'relied', 'on', 'dodgy', 'data', 'for', 'laptops.', 'throw', 'in', 'the', 'fsm', 'fiasco', 'and', 'the', 'terrible', …	negative
75	1.2962E+18	2020-08-19T21:53:01.000Z		49	{'neg': 0.26, 'neu': 0.74, 'pos': 0.0, 'compound': -0.9089}	-0.9089	Negative	['ofqual', 'warned', 'tories', '1', 'month+', 'ago', 'about', 'a-level', '&amp;gcse', 'fiasco.', 'then', 'tories', 'watched', 'what', 'happened', 'in', 'scotland.', 'still', 'went', 'ahead', 'with', 'their', 'classist', 'algorithm.', '??', 'some', 'may', 'miss', 'out', 'on', 'uni', 'place/b', 'delayed', '1yr,', 'with', 'problems', 'due', '2', 'lack', 'of', 'places', 'then', 'too', '(unless', 'onl…	negative
76	1.2962E+18	2020-08-19T21:53:01.000Z		49	{'neg': 0.26, 'neu': 0.74, 'pos': 0.0, 'compound': -0.9089}	-0.9089	Negative	['ofqual', 'warned', 'tories', '1', 'month+', 'ago', 'about', 'a-level', '&amp;gcse', 'fiasco.', 'then', 'tories', 'watched', 'what', 'happened', 'in', 'scotland.', 'still', 'went', 'ahead', 'with', 'their', 'classist', 'algorithm.', '??', 'some', 'may', 'miss', 'out', 'on', 'uni', 'place/b', 'delayed', '1yr,', 'with', 'problems', 'due', '2', 'lack', 'of', 'places', 'then', 'too', '(unless', 'onl…	negative
77	1.2962E+18	2020-08-19T21:52:32.000Z		12	{'neg': 0.528, 'neu': 0.472, 'pos': 0.0, 'compound': -0.6908}	-0.6908	Negative	['ofqual', 'ignored', 'warnings', 'on', 'exams', 'amid', "ministers'", 'pressure', 'https://t.co/v4lu67cqme']	negative
78	1.2962E+18	2020-08-19T21:52:13.000Z		12	{'neg': 0.528, 'neu': 0.472, 'pos': 0.0, 'compound': -0.6908}	-0.6908	Negative	['ofqual', 'ignored', 'warnings', 'on', 'exams', 'amid', "ministers'", 'pressure', 'https://t.co/jpcxbjlfii']	negative
79	1.2962E+18	2020-08-19T21:51:26.000Z		12	{'neg': 0.528, 'neu': 0.472, 'pos': 0.0, 'compound': -0.6908}	-0.6908	Negative	['ofqual', 'ignored', 'warnings', 'on', 'exams', 'amid', "ministers'", 'pressure', 'https://t.co/jfkzfvzu7p']	negative
80	1.2962E+18	2020-08-19T21:51:15.000Z		20	{'neg': 0.163, 'neu': 0.837, 'pos': 0.0, 'compound': -0.5423}	-0.5423	Negative	['if', 'you', 'think', 'ofqual�s', 'algorithm', 'was', 'bad', '...', 'pearson�s', 'was', 'in', 'a', 'whole', 'other', 'galaxy', 'of', 'badness.', 'nationalise', 'btecs.']	fear
81	1.2962E+18	2020-08-19T21:50:10.000Z		12	{'neg': 0.0, 'neu': 1.0, 'pos': 0.0, 'compound': 0.0}	0	Neutral	['why', 'did', 'the', 'a-level', 'algorithm', 'say', 'no?', 'https://t.co/wvdakfne7g']	No emotion
82	1.2962E+18	2020-08-19T21:47:50.000Z		12	{'neg': 0.528, 'neu': 0.472, 'pos': 0.0, 'compound': -0.6908}	-0.6908	Negative	['ofqual', 'ignored', 'warnings', 'on', 'exams', 'amid', "ministers'", 'pressure', 'https://t.co/w7xttgsr4g']	negative
83	1.2962E+18	2020-08-19T21:47:10.000Z		46	{'neg': 0.093, 'neu': 0.825, 'pos': 0.082, 'compound': -0.128}	-0.128	Negative	['sir', 'jon�s', 'coles�', 'explicit', 'and', 'detailed', 'warning', 'in', 'early', 'july', 'to', 'williamson', 'will', 'add', 'to', 'growing', 'questions', 'about', 'why', 'he', '&amp;', 'ofqual', 'did', 'not', 'change', 'course', 'williamson', 'says', 'he', 'pushed', 'ahead', 'with', 'algorithm', 'after', 'reassurances', 'from', 'ofqual', '&amp;', 'because', 'he', 'was', 'worried', 'about', 'gr…	fear
84	1.2962E+18	2020-08-19T21:46:14.000Z		14	{'neg': 0.167, 'neu': 0.833, 'pos': 0.0, 'compound': -0.25}	-0.25	Negative	['why', "'ditch", 'the', "algorithm'", 'is', 'the', 'future', 'of', 'political', 'protest.', 'https://t.co/q7wthv0tmu']	No emotion
85	1.2962E+18	2020-08-19T21:46:10.000Z		17	{'neg': 0.278, 'neu': 0.722, 'pos': 0.0, 'compound': -0.6124}	-0.6124	Negative	['don�t', 'blame', 'the', '�shadowy,', 'omniscient', 'algorithm�', 'argues', '?', '-', 'real', 'people', 'made', 'the', 'decisions', 'https://t.co/v9opxurbqk']	trust
86	1.2962E+18	2020-08-19T21:45:15.000Z		25	{'neg': 0.269, 'neu': 0.731, 'pos': 0.0, 'compound': -0.8101}	-0.8101	Negative	['ask', 'a', 'barber', 'if', 'you', 'need', 'a', 'haircut...', '...and', 'of', 'course', "he'll", 'tell', 'you', '#ai', 'is', 'biased', '&amp;', 'racist!', '????', 'https://t.co/z69xhvtlhu', '#fuckthealgorithm']	negative
87	1.2962E+18	2020-08-19T21:45:08.000Z		19	{'neg': 0.34, 'neu': 0.66, 'pos': 0.0, 'compound': -0.6908}	-0.6908	Negative	['more', 'reason', 'why', 'should', '"reconsider', 'his', 'position"', 'ofqual', 'ignored', 'warnings', 'on', 'exams', 'amid', "ministers'", 'pressure', 'https://t.co/utszogap2c']	positive
88	1.2962E+18	2020-08-19T21:45:06.000Z		15	{'neg': 0.291, 'neu': 0.709, 'pos': 0.0, 'compound': -0.6249}	-0.6249	Negative	['a-levels:', 'algorithm', 'at', 'centre', 'of', 'grading', 'crisis', "'unlawful'", 'says', 'labour', 'https://t.co/wam90mvnyi']	negative
89	1.2962E+18	2020-08-19T21:44:45.000Z		49	{'neg': 0.05, 'neu': 0.72, 'pos': 0.23, 'compound': 0.8671}	0.8671	Positive	['amazing', 'how', 'many', 'have', 'so', 'clearly', 'demonstrated', 'their', 'blinkered,', 'nay', 'blind', 'view', 'of', 'things.', 'a-levels', '&amp;', 'gcse', 'had', 'their', 'algorithm', 'removed', 'leading', 'to', 'massive', 'grade', 'inflation.', 'are', 'simply', 'making', 'sure', 'that', 'for', 'this', 'cohort,', 'btec', 'students', "don't", 'suffer', 'when', 'their', 'grades', 'are', 'comp…	negative
90	1.2962E+18	2020-08-19T21:44:18.000Z		40	{'neg': 0.05, 'neu': 0.804, 'pos': 0.147, 'compound': 0.6249}	0.6249	Positive	['the', 'times', 'is', 'reporting', 'that', 'a', 'senior', 'dfe', 'official', 'warned', 'gavin', 'williamson', 'in', 'early', 'july', 'that', 'the', 'algorithm', 'used', 'by', 'ofqual', 'would', '(at', 'best)', 'only', 'be', '75%', 'accurate', 'and,', 'would', 'advantage', 'small', '(likely', 'privately', 'educated)', 'cohorts.', 'https://t.co/n7ugb0bclb']	positive
91	1.2962E+18	2020-08-19T21:44:07.000Z		45	{'neg': 0.122, 'neu': 0.832, 'pos': 0.046, 'compound': -0.5994}	-0.5994	Negative	['williamson', 'held', 'a', 'video', 'conference', 'call', 'with', 'sir', 'jon', 'coles', 'days', 'later', 'to', 'discuss', 'concerns', 'about', 'algorithm', 'education', 'secretary', 'passed', 'on', 'concerns', 'to', 'ofqual', 'and', 'says', 'he', 'received', 'reassurances', 'model', 'was', 'in', 'fact', 'even', 'worse', 'than', 'sir', 'jon', 'feared', '-', 'only', '60%', 'of', 'grades', 'were',…	positive
92	1.2962E+18	2020-08-19T21:44:07.000Z		19	{'neg': 0.117, 'neu': 0.883, 'pos': 0.0, 'compound': -0.2462}	-0.2462	Negative	['ofqual', 'head', 'ordered', 'study', 'of', 'bias', 'by', 'algorithm', '-', 'you', 'couldn�t', 'make', 'this', 'stuff', 'up!!', 'https://t.co/fehkqibota']	anger
93	1.2962E+18	2020-08-19T21:42:47.000Z		15	{'neg': 0.203, 'neu': 0.797, 'pos': 0.0, 'compound': -0.4215}	-0.4215	Negative	['concerning.', 'the', 'lives', 'this', 'has', 'impacted.', 'the', 'worries', 'it', 'has', 'caused.', 'https://t.co/g2hq1t5jbw']	No emotion
94	1.2962E+18	2020-08-19T21:42:40.000Z		12	{'neg': 0.528, 'neu': 0.472, 'pos': 0.0, 'compound': -0.6908}	-0.6908	Negative	['ofqual', 'ignored', 'warnings', 'on', 'exams', 'amid', "ministers'", 'pressure', 'https://t.co/xmkipqq1rq']	negative
95	1.2962E+18	2020-08-19T21:42:14.000Z		12	{'neg': 0.528, 'neu': 0.472, 'pos': 0.0, 'compound': -0.6908}	-0.6908	Negative	['ofqual', 'ignored', 'warnings', 'on', 'exams', 'amid', "ministers'", 'pressure', 'https://t.co/ak2e96ohht']	negative
96	1.2962E+18	2020-08-19T21:41:52.000Z		12	{'neg': 0.528, 'neu': 0.472, 'pos': 0.0, 'compound': -0.6908}	-0.6908	Negative	['ofqual', 'ignored', 'warnings', 'on', 'exams', 'amid', "ministers'", 'pressure', 'https://t.co/whzo5hj9qs']	negative
97	1.2962E+18	2020-08-19T21:40:16.000Z		12	{'neg': 0.528, 'neu': 0.472, 'pos': 0.0, 'compound': -0.6908}	-0.6908	Negative	['ofqual', 'ignored', 'warnings', 'on', 'exams', 'amid', "ministers'", 'pressure', 'https://t.co/pq9su2fmf0']	negative
98	1.2962E+18	2020-08-19T21:39:32.000Z		18	{'neg': 0.139, 'neu': 0.861, 'pos': 0.0, 'compound': -0.2732}	-0.2732	Negative	['according', 'to', 'the', 'times,', 'williamson', 'was', 'warned', 'directly', 'by', 'about', 'ofqual�s', 'algorithm.', '#tomorrowspaperstoday', 'https://t.co/ziwm5xeft3']	fear
99	1.2962E+18	2020-08-19T21:39:32.000Z		12	{'neg': 0.0, 'neu': 1.0, 'pos': 0.0, 'compound': 0.0}	0	Neutral	['ofqual', 'exam', 'results', 'algorithm', 'was', 'unlawful,', 'says', 'labour', 'https://t.co/svk0oqtoep']	fear
100	1.2962E+18	2020-08-19T21:39:17.000Z		46	{'neg': 0.057, 'neu': 0.863, 'pos': 0.08, 'compound': 0.0253}	0.0253	Neutral	['whatever', 'happened', 'it�s', 'not', 'right,', 'ethical,', 'non-discriminatory,', 'logical', 'or', 'probably', 'legal;', 'it', 'appears', 'ofqual', 'were', 'tasked', 'with', 'producing', 'an', 'algorithm', 'that', 'met', 'govt', 'criteria,', 'rather', 'than', 'what', 'was', 'fair', 'to', 'as', 'many', 'students', 'as', 'possible;', 'pupil', 'baseline', 'or', 'correct', 'year', 'data', 'not', '…	positive
101	1.2962E+18	2020-08-19T21:38:43.000Z		12	{'neg': 0.528, 'neu': 0.472, 'pos': 0.0, 'compound': -0.6908}	-0.6908	Negative	['ofqual', 'ignored', 'warnings', 'on', 'exams', 'amid', "ministers'", 'pressure', 'https://t.co/j2mqviqrjc']	negative
102	1.2962E+18	2020-08-19T21:38:10.000Z		28	{'neg': 0.203, 'neu': 0.797, 'pos': 0.0, 'compound': -0.6808}	-0.6808	Negative	['results', '2020:', 'ofqual', 'won�t', 'be', 'publishing', 'the', 'algorithm', 'grades', 'pupils', 'would', 'have', 'got', 'to', '�avoid', 'confusion', 'and', 'remove', 'any', 'further', 'distress', 'for', 'students�', 'https://t.co/gxkj1ci8qy']	fear
103	1.2962E+18	2020-08-19T21:37:53.000Z		12	{'neg': 0.231, 'neu': 0.769, 'pos': 0.0, 'compound': -0.34}	-0.34	Negative	['ofqual', 'shifts', 'blame', 'back', 'to', 'blame-shifting', 'minister', '...', 'https://t.co/5rpgd962cq']	anger
104	1.2962E+18	2020-08-19T21:36:08.000Z		17	{'neg': 0.24, 'neu': 0.76, 'pos': 0.0, 'compound': -0.6249}	-0.6249	Negative	['bbc', 'news', '-', 'a-levels:', 'algorithm', 'at', 'centre', 'of', 'grading', 'crisis', "'unlawful'", 'says', 'labour', 'https://t.co/lsl2qb8p1i']	negative
105	1.2962E+18	2020-08-19T21:33:28.000Z		20	{'neg': 0.108, 'neu': 0.892, 'pos': 0.0, 'compound': -0.3182}	-0.3182	Negative	['look', 'at', 'the', 'details', 'of', 'the', 'algorithm,', 'i', 'think', 'you', 'should', 'be', 'shocked', 'that', 'ofqual', 'could', 'think', 'it', 'was', 'right.']	No emotion
106	1.2962E+18	2020-08-19T21:33:01.000Z		12	{'neg': 0.528, 'neu': 0.472, 'pos': 0.0, 'compound': -0.6908}	-0.6908	Negative	['ofqual', 'ignored', 'warnings', 'on', 'exams', 'amid', "ministers'", 'pressure', 'https://t.co/rwveiavkqz']	negative
107	1.2962E+18	2020-08-19T21:33:01.000Z		17	{'neg': 0.24, 'neu': 0.76, 'pos': 0.0, 'compound': -0.6249}	-0.6249	Negative	['bbc', 'news', '-', 'a-levels:', 'algorithm', 'at', 'centre', 'of', 'grading', 'crisis', "'unlawful'", 'says', 'labour', 'https://t.co/d5534ogul1']	negative
108	1.2962E+18	2020-08-19T21:32:02.000Z		12	{'neg': 0.528, 'neu': 0.472, 'pos': 0.0, 'compound': -0.6908}	-0.6908	Negative	['ofqual', 'ignored', 'warnings', 'on', 'exams', 'amid', "ministers'", 'pressure', 'https://t.co/21i9t8niax']	negative
109	1.2962E+18	2020-08-19T21:31:52.000Z		12	{'neg': 0.0, 'neu': 0.704, 'pos': 0.296, 'compound': 0.2732}	0.2732	Positive	['oh', 'god,', '*this', 'story*', 'https://t.co/o0jojcyhjz', 'https://t.co/rq4nw0ml5d']	fear
110	1.2962E+18	2020-08-19T21:31:40.000Z		52	{'neg': 0.046, 'neu': 0.911, 'pos': 0.043, 'compound': -0.0516}	-0.0516	Negative	['to', 'be', 'fair', 'the', 'mess', 'was', 'already', 'made', 'when', 'an', 'algorithm', "didn't", 'take', 'into', 'consideration', 'it', 'was', 'dealing', 'with', 'human', 'beings.', 'the', 'btecs', 'will', 'have', 'to', 'be', 'regraded', 'to', 'match', 'the', 'changes', 'in', 'a', 'levels', 'now', 'so', 'this', 'was', 'inevitable', 'after', 'the', 'u', 'turn.', 'students', 'will', 'only', 'go',…	positive
111	1.2962E+18	2020-08-19T21:31:29.000Z		7	{'neg': 0.0, 'neu': 1.0, 'pos': 0.0, 'compound': 0.0}	0	Neutral	['the', 'plot', 'thickens...', 'https://t.co/ujegijocg3']	No emotion
112	1.2962E+18	2020-08-19T21:30:27.000Z		34	{'neg': 0.0, 'neu': 0.918, 'pos': 0.082, 'compound': 0.3818}	0.3818	Positive	['oh', 'dear.', 'with', 'the', 'a', 'levels,', 'it', 'eventually', 'made', 'sense', 'to', 'take', 'max', 'with', 'cags', 'because', 'the', 'algorithm-assessed', 'grades', 'were', 'already', 'out', 'there.', 'the', 'algorithm', 'is', 'not', 'credible,', 'imho.', 'https://t.co/evkakci00n']	positive
113	1.2962E+18	2020-08-19T21:28:57.000Z		15	{'neg': 0.291, 'neu': 0.709, 'pos': 0.0, 'compound': -0.6249}	-0.6249	Negative	['a-levels:', 'algorithm', 'at', 'centre', 'of', 'grading', 'crisis', "'unlawful'", 'says', 'labour', 'https://t.co/kz55tlwzcf']	negative
114	1.2962E+18	2020-08-19T21:27:02.000Z		16	{'neg': 0.489, 'neu': 0.511, 'pos': 0.0, 'compound': -0.6908}	-0.6908	Negative	['ofqual', 'ignored', 'warnings', 'on', 'exams', 'amid', "ministers'", 'pressure', 'https://t.co/s2mt3rkzk8', 'https://t.co/pldxrikary']	negative
115	1.2962E+18	2020-08-19T21:27:02.000Z		15	{'neg': 0.291, 'neu': 0.709, 'pos': 0.0, 'compound': -0.6249}	-0.6249	Negative	['a-levels:', 'algorithm', 'at', 'centre', 'of', 'grading', 'crisis', "'unlawful'", 'says', 'labour', 'https://t.co/dcuqmmzqty']	negative
116	1.2962E+18	2020-08-19T21:25:48.000Z		31	{'neg': 0.258, 'neu': 0.742, 'pos': 0.0, 'compound': -0.8126}	-0.8126	Negative	['btec', 'qualifications', 'have', 'always', 'been', 'assessed', 'by', 'teachers.', 'ofqual', 'should', 'leave', 'it', 'at', 'that.', 'another', 'chaos', 'will', 'ensue', 'if', 'that', 'algorithm', 'is', 'let', 'loose', 'on', 'them.', 'has', 'written', 'his', 'resignation', 'letter?']	negative
117	1.2962E+18	2020-08-19T21:25:45.000Z		30	{'neg': 0.299, 'neu': 0.627, 'pos': 0.075, 'compound': -0.7579}	-0.7579	Negative	['ofqual', 'ignored', 'warnings', 'on', 'exams', 'amid', "ministers'", 'pressure', 'https://t.co/gankwtlqff', 'the', 'more', 'we', 'know', 'about', 'the', 'exams', 'fiasco,', 'the', 'greater', 'the', 'culpability', 'of', 'johnson�s', 'government', 'becomes', 'apparent.']	negative
118	1.2962E+18	2020-08-19T21:20:16.000Z		30	{'neg': 0.0, 'neu': 0.849, 'pos': 0.151, 'compound': 0.5994}	0.5994	Positive	['a', 'song', 'in', 'celebration', 'of', 'the', "uk's", 'a-level', 'testing', 'brilliance:', 'design', 'less.', 'code', 'more.', "don't", 'let', 'them', 'know', 'what', 'your', "algorithm's", 'for.', 'https://t.co/6tyzfeiesm']	trust
119	1.2962E+18	2020-08-19T21:19:58.000Z		32	{'neg': 0.154, 'neu': 0.846, 'pos': 0.0, 'compound': -0.5994}	-0.5994	Negative	['the', 'diktat', 'from', 'is', 'understood', 'to', 'have', 'been', 'the', 'overriding', 'concern', 'that', 'led', 'ofqual', 'to', 'reject', 'warnings', 'from', 'its', 'external', 'advisers', 'before', 'the', 'algorithm', 'was', 'finalised', 'in', 'july.', 'https://t.co/jjopzbzld8']	fear
120	1.2962E+18	2020-08-19T21:19:06.000Z		27	{'neg': 0.267, 'neu': 0.733, 'pos': 0.0, 'compound': -0.743}	-0.743	Negative	['uk:', 'controversial', 'a-level', 'exam', 'results', 'algorithm', 'was', 'unlawful,', 'says', 'labour.', '(uk', 'has', 'a', 'screwy', 'national', 'test', 'sys.', 'much', 'worse', 'than', 'sats.)', 'https://t.co/dxqekhwbaf', 'via']	negative
121	1.29619E+18	2020-08-19T21:18:24.000Z		31	{'neg': 0.169, 'neu': 0.831, 'pos': 0.0, 'compound': -0.7096}	-0.7096	Negative	['you', 'are', 'right.', 'that', 'is', 'why', 'the', 'mock', 'results', 'and', 'coursework', 'were', 'the', 'basis', 'for', 'the', 'teachers', 'grades.', 'the', 'algorithm', 'downgraded', 'those', 'results,', 'which', 'is', 'why', 'it', 'was', 'unfair', 'to', 'use.']	anger
122	1.29619E+18	2020-08-19T21:17:49.000Z		22	{'neg': 0.242, 'neu': 0.758, 'pos': 0.0, 'compound': -0.6249}	-0.6249	Negative	['#government', '"broke', 'anti', 'discrimination', 'law"', 'with', 'the', 'algorithm', 'used', 'to', 'downgrade', 'thousands', 'of', 'a-level', 'results', 'in', 'england.', 'https://t.co/es2nrjrm1h']	fear
123	1.29619E+18	2020-08-19T21:17:25.000Z		20	{'neg': 0.302, 'neu': 0.698, 'pos': 0.0, 'compound': -0.8095}	-0.8095	Negative	['a-levels:', 'algorithm', 'at', 'centre', 'of', 'grading', 'crisis', "'unlawful'", 'says', 'labour.', 'would', 'ofsted', 'grade', 'ofqual', '-', 'inadequate?', '?', '?', 'https://t.co/fd9aq09qqw']	negative
124	1.29619E+18	2020-08-19T21:17:25.000Z		20	{'neg': 0.302, 'neu': 0.698, 'pos': 0.0, 'compound': -0.8095}	-0.8095	Negative	['a-levels:', 'algorithm', 'at', 'centre', 'of', 'grading', 'crisis', "'unlawful'", 'says', 'labour.', 'would', 'ofsted', 'grade', 'ofqual', '-', 'inadequate?', '?', '?', 'https://t.co/fd9aq09qqw']	negative
125	1.29619E+18	2020-08-19T21:16:56.000Z		38	{'neg': 0.208, 'neu': 0.652, 'pos': 0.14, 'compound': -0.2023}	-0.2023	Negative	['#ofqual', 'ignored', 'warnings', 'on', 'exams', 'amid', "#ministers'", '#pressure.', '�remember', 'how', 'you', 'felt', 'when', 'the', '#government', 'made', 'it', 'clear', 'they', 'didn�t', 'care', 'about', 'our', '#young', 'people.', 'take', 'that', 'and', 'don�t', 'forget', 'about', 'it.�', 'https://t.co/rm9eyscjiz']	negative
126	1.29619E+18	2020-08-19T21:16:00.000Z		17	{'neg': 0.0, 'neu': 1.0, 'pos': 0.0, 'compound': 0.0}	0	Neutral	['ofqual', 'algorithm', 'used', 'to', 'calculate', 'a-level', 'results', 'was', "'unlawful',", 'labour', 'claims', 'https://t.co/9ek5dokuu2', '#bbcwt']	No emotion
127	1.29619E+18	2020-08-19T21:16:00.000Z		17	{'neg': 0.0, 'neu': 1.0, 'pos': 0.0, 'compound': 0.0}	0	Neutral	['ofqual', 'algorithm', 'used', 'to', 'calculate', 'a-level', 'results', 'was', "'unlawful',", 'labour', 'claims', 'https://t.co/9ek5dokuu2', '#bbcwt']	No emotion
128	1.29619E+18	2020-08-19T21:15:44.000Z		11	{'neg': 0.0, 'neu': 0.796, 'pos': 0.204, 'compound': 0.3182}	0.3182	Positive	['is', 'it', 'the', 'original', 'plans', 'for', 'the', 'a-level', 'algorithm', 'machine?']	trust
129	1.29619E+18	2020-08-19T21:15:39.000Z		31	{'neg': 0.0, 'neu': 0.779, 'pos': 0.221, 'compound': 0.7882}	0.7882	Positive	['worth', 'listening', 'to', 'if', 'you', 'want', 'more', 'info', 'about', 'the', 'a-level', 'algorithm', '(also', 'this', 'podcast', 'is', 'just', 'brilliant', 'generally', 'if', 'you�re', 'into', 'all', 'things', 'data)', '?', '?', '?', '?', '?', 'https://t.co/zdsanw8v6c']	positive
130	1.29619E+18	2020-08-19T21:13:36.000Z		16	{'neg': 0.0, 'neu': 1.0, 'pos': 0.0, 'compound': 0.0}	0	Neutral	['the', 'algorithm', 'used', 'to', 'downgrade', 'thousands', 'of', 'a-level', 'results', 'in', 'england', 'was', 'unlawful,', 'labour', 'claim.']	fear
131	1.29619E+18	2020-08-19T21:13:34.000Z		46	{'neg': 0.0, 'neu': 0.935, 'pos': 0.065, 'compound': 0.4404}	0.4404	Positive	['only', '20%', 'of', '16-18', 'year', 'olds', 'say', 'they', 'will', 'vote', 'tory', 'at', 'the', 'next', 'election.', 'looking', 'good', 'for', 'labour', 'as', 'in', 'december', 'a', 'whopping', '21%', 'of', '18-24', 'year', 'olds', 'voted', 'tory.', 'tories', 'have', 'shot', 'themselves', 'in', 'their', 'feet', 'with', 'this', 'a-level', 'algorithm', 'debacle.']	surprise
132	1.29619E+18	2020-08-19T21:11:45.000Z		12	{'neg': 0.0, 'neu': 1.0, 'pos': 0.0, 'compound': 0.0}	0	Neutral	['ofqual', 'exam', 'results', 'algorithm', 'was', 'unlawful,', 'says', 'labour', 'https://t.co/qroulgygxt']	fear
133	1.29619E+18	2020-08-19T21:10:32.000Z		12	{'neg': 0.528, 'neu': 0.472, 'pos': 0.0, 'compound': -0.6908}	-0.6908	Negative	['ofqual', 'ignored', 'warnings', 'on', 'exams', 'amid', "ministers'", 'pressure', 'https://t.co/tawmx6oyyt']	negative
134	1.29619E+18	2020-08-19T21:10:29.000Z		12	{'neg': 0.528, 'neu': 0.472, 'pos': 0.0, 'compound': -0.6908}	-0.6908	Negative	['ofqual', 'ignored', 'warnings', 'on', 'exams', 'amid', "ministers'", 'pressure', 'https://t.co/5f7ubmypiz']	negative
135	1.29619E+18	2020-08-19T21:09:43.000Z		7	{'neg': 0.0, 'neu': 1.0, 'pos': 0.0, 'compound': 0.0}	0	Neutral	['told', 'you', 'so.', 'https://t.co/oa8gzksmqq']	No emotion
136	1.29619E+18	2020-08-19T21:09:18.000Z		15	{'neg': 0.291, 'neu': 0.709, 'pos': 0.0, 'compound': -0.6249}	-0.6249	Negative	['a-levels:', 'algorithm', 'at', 'centre', 'of', 'grading', 'crisis', "'unlawful'", 'says', 'labour', 'https://t.co/xvqlemhxte']	negative
137	1.29619E+18	2020-08-19T21:07:11.000Z		31	{'neg': 0.159, 'neu': 0.841, 'pos': 0.0, 'compound': -0.5994}	-0.5994	Negative	['�the', 'diktat', 'from', 'williamson', 'is', 'understood', 'to', 'have', 'been', 'the', 'overriding', 'concern', 'that', 'led', 'ofqual', 'to', 'reject', 'warnings', 'from', 'its', 'external', 'advisers', 'before', 'the', 'algorithm', 'was', 'finalised�', 'https://t.co/zu0wifx1vn']	fear
138	1.29619E+18	2020-08-19T21:06:41.000Z		26	{'neg': 0.246, 'neu': 0.699, 'pos': 0.055, 'compound': -0.6369}	-0.6369	Negative	['tomorrow�s', ':', 'revealed:', 'ofqual', 'ignored', 'warnings', 'on', 'exams', 'amid', 'ministers�', 'pressure', 'read', 'our', 'exclusive', 'here,', 'by', ',', ',', 'and', ':', 'https://t.co/4kr9zmtdwb', '#tomorrowspaperstoday', 'https://t.co/cpiaki8pns']	negative
139	1.29619E+18	2020-08-19T21:06:41.000Z		15	{'neg': 0.291, 'neu': 0.709, 'pos': 0.0, 'compound': -0.6249}	-0.6249	Negative	['a-levels:', 'algorithm', 'at', 'centre', 'of', 'grading', 'crisis', "'unlawful'", 'says', 'labour.', 'https://t.co/09cwzdzxus']	negative
140	1.29619E+18	2020-08-19T21:06:38.000Z		16	{'neg': 0.0, 'neu': 1.0, 'pos': 0.0, 'compound': 0.0}	0	Neutral	['i', 'distinctly', 'remember', 'people', 'were', 'reported', 'raising', 'the', 'slogan', '�fuck', 'the', 'algorithm�', 'https://t.co/ignsi5dltg']	No emotion
141	1.29619E+18	2020-08-19T21:06:31.000Z		17	{'neg': 0.24, 'neu': 0.76, 'pos': 0.0, 'compound': -0.6249}	-0.6249	Negative	['bbc', 'news', '-', 'a-levels:', 'algorithm', 'at', 'centre', 'of', 'grading', 'crisis', "'unlawful'", 'says', 'labour', 'https://t.co/gazbsrnmxj']	negative
142	1.29619E+18	2020-08-19T21:04:44.000Z		19	{'neg': 0.122, 'neu': 0.721, 'pos': 0.158, 'compound': -0.0516}	-0.0516	Negative	['just', 'a', 'question...', 'did', 'anyone', 'lose', 'marks', 'on', 'their', 'a', 'levels', 'after', 'algorithm', 'was', 'discounted?', 'i', 'am', 'just', 'curious']	fear
143	1.29619E+18	2020-08-19T21:04:41.000Z		17	{'neg': 0.24, 'neu': 0.76, 'pos': 0.0, 'compound': -0.6249}	-0.6249	Negative	['bbc', 'news', '-', 'a-levels:', 'algorithm', 'at', 'centre', 'of', 'grading', 'crisis', "'unlawful'", 'says', 'labour', 'https://t.co/lhcmtphbkq']	negative
144	1.29619E+18	2020-08-19T21:04:08.000Z		12	{'neg': 0.216, 'neu': 0.784, 'pos': 0.0, 'compound': -0.296}	-0.296	Negative	['who', 'could', 'possibly', 'have', 'guessed', 'at', 'ministerial', 'pressure?', 'https://t.co/hwfooabc3o']	negative
145	1.29619E+18	2020-08-19T21:03:43.000Z		20	{'neg': 0.178, 'neu': 0.721, 'pos': 0.101, 'compound': -0.3802}	-0.3802	Negative	['seems', 'that', 'williamson', 'was', 'lying', 'through', 'his', 'teeth', 'about', 'not', 'knowing', 'in', 'advance.', 'what', 'a', 'surprise!', 'https://t.co/cinr2nmevc']	positive
146	1.29619E+18	2020-08-19T21:03:34.000Z		31	{'neg': 0.0, 'neu': 1.0, 'pos': 0.0, 'compound': 0.0}	0	Neutral	['********************', '***', 'breaking.', '***', '********************', 'ofqual', 'publish', 'full', 'code', 'of', 'gcse', 'moderation', 'algorithm:-', 'for', 'each', 'student', 'in', 'students', 'for', 'each', 'subject', 'in', 'student', 'grade', '=', 'rnd(1,9)', 'print', 'student,', 'subject,', 'grade', 'next', 'subject', 'next', 'student']	negative
147	1.29619E+18	2020-08-19T21:03:34.000Z		38	{'neg': 0.208, 'neu': 0.652, 'pos': 0.14, 'compound': -0.2023}	-0.2023	Negative	['�remember', 'how', 'you', 'felt', 'when', 'the', 'government', 'made', 'it', 'clear', 'they', 'didn�t', 'care', 'about', 'our', 'young', 'people.', 'take', 'that', 'and', 'don�t', 'forget', 'about', 'it.�', 'ofqual', 'ignored', 'warnings', 'on', 'exams', 'amid', "ministers'", 'pressure', 'https://t.co/3jfa0qlxlq']	negative
148	1.29619E+18	2020-08-19T21:02:54.000Z		12	{'neg': 0.528, 'neu': 0.472, 'pos': 0.0, 'compound': -0.6908}	-0.6908	Negative	['ofqual', 'ignored', 'warnings', 'on', 'exams', 'amid', "ministers'", 'pressure', 'https://t.co/rhfua3pina']	negative
149	1.29619E+18	2020-08-19T21:02:29.000Z		6	{'neg': 0.0, 'neu': 1.0, 'pos': 0.0, 'compound': 0.0}	0	Neutral	['did', 'ofqual', 'write', 'this', 'quiz', 'algorithm', '?']	negative
150	1.29619E+18	2020-08-19T21:02:13.000Z		19	{'neg': 0.319, 'neu': 0.681, 'pos': 0.0, 'compound': -0.6249}	-0.6249	Negative	['�#ofqual', 'ignored', 'warnings', 'on', 'exams', 'amid', "ministers'", 'pressure�.', 'gavin', 'williamson', 'on', 'the', 'edge', 'of', 'falling...', 'https://t.co/3jkvtjk59l']	negative
151	1.29619E+18	2020-08-19T21:02:13.000Z		12	{'neg': 0.528, 'neu': 0.472, 'pos': 0.0, 'compound': -0.6908}	-0.6908	Negative	['ofqual', 'ignored', 'warnings', 'on', 'exams', 'amid', "ministers'", 'pressure', 'https://t.co/sqwkqotdzz']	negative
152	1.29619E+18	2020-08-19T21:01:54.000Z		38	{'neg': 0.244, 'neu': 0.756, 'pos': 0.0, 'compound': -0.8402}	-0.8402	Negative	['he', 'claims', 'that', 'he', 'only', 'knew', 'on', 'the', 'saturday', 'before,', 'now', 'it', 'seems', 'ofqual', 'was', 'pressured', 'my', 'ministers', 'to', 'ignore', 'the', 'warnings', 'a', 'month', 'ago.', 'just', 'how', 'much', 'lying', 'are', 'people', 'willing', 'to', 'defend?', 'https://t.co/o3vwgihecq']	negative
153	1.29619E+18	2020-08-19T21:01:10.000Z		44	{'neg': 0.0, 'neu': 1.0, 'pos': 0.0, 'compound': 0.0}	0	Neutral	['key', 'question', 'regards', 'the', 'ofqual', 'algorithm:', 'is', 'it', 'something', 'specifically', 'devised', 'for', 'this', 'year,', 'or', 'part', 'of', 'usual', 'moderation/appeal', 'process', 'every', 'year?', 'if', 'it', 'is', 'something', 'used', 'every', 'year,', 'or', 'something', 'similar', 'is', 'used,', 'it', 'raises', 'more', 'questions', 'regards', 'discrimination', 'in', 'the', '…	trust
154	1.29619E+18	2020-08-19T20:56:58.000Z		33	{'neg': 0.149, 'neu': 0.851, 'pos': 0.0, 'compound': -0.5994}	-0.5994	Negative	['"the', 'diktat', 'from', 'williamson', 'is', 'understood', 'to', 'have', 'been', 'the', 'overriding', 'concern', 'that', 'led', 'ofqual', 'to', 'reject', 'warnings', 'from', 'its', 'external', 'advisers', 'before', 'the', 'algorithm', 'was', 'finalised', 'in', 'july."', 'https://t.co/sk81dgudsw']	fear
155	1.29619E+18	2020-08-19T20:56:25.000Z		26	{'neg': 0.0, 'neu': 0.843, 'pos': 0.157, 'compound': 0.5994}	0.5994	Positive	['a', 'song', 'in', 'celebration', 'of', 'the', "uk's", 'a-level', 'testing', 'brilliance:', 'design', 'less.', 'code', 'more.', "don't", 'let', 'them', 'know', 'what', 'your', "algorithm's", 'for.']	trust
156	1.29619E+18	2020-08-19T20:55:35.000Z		17	{'neg': 0.0, 'neu': 1.0, 'pos': 0.0, 'compound': 0.0}	0	Neutral	['a-levels', 'and', 'gcses:', 'how', 'did', 'the', 'exam', 'algorithm', 'work?', 'it', "didn't..", 'https://t.co/n0eitmwvdn']	No emotion
157	1.29619E+18	2020-08-19T20:55:04.000Z		33	{'neg': 0.128, 'neu': 0.767, 'pos': 0.105, 'compound': 0.0516}	0.0516	Positive	['read', 'this', 'excellent', 'commentary', 'on', 'the', 'a-levels', 'mess,', 'injustices', 'of', 'predictive', 'models,', 'and', 'politics', 'of', 'the', 'algorithm', 'by', ':', '"why', "'ditch", 'the', "algorithm'", 'is', 'the', 'future', 'of', 'political', 'protest":', 'https://t.co/o4cqfxxw69']	anger
158	1.29619E+18	2020-08-19T20:55:04.000Z		33	{'neg': 0.128, 'neu': 0.767, 'pos': 0.105, 'compound': 0.0516}	0.0516	Positive	['read', 'this', 'excellent', 'commentary', 'on', 'the', 'a-levels', 'mess,', 'injustices', 'of', 'predictive', 'models,', 'and', 'politics', 'of', 'the', 'algorithm', 'by', ':', '"why', "'ditch", 'the', "algorithm'", 'is', 'the', 'future', 'of', 'political', 'protest":', 'https://t.co/o4cqfxxw69']	anger
159	1.29619E+18	2020-08-19T20:52:24.000Z		40	{'neg': 0.167, 'neu': 0.805, 'pos': 0.028, 'compound': -0.6908}	-0.6908	Negative	['�ofqual', 'was', 'warned', 'at', 'least', 'a', 'month', 'ago', 'of', 'flaws', 'in', 'the', 'exams', 'algorithm', 'that', 'left', 'thousands', 'of', 'students', 'devastated,', 'but', 'the', 'regulator', 'pressed', 'ahead', 'amid', 'longstanding', 'ministerial', 'pressure', 'to', 'prevent', 'grade', 'inflation,', 'the', 'guardian', 'understands.�', 'https://t.co/07hp6fpjfa']	fear
160	1.29619E+18	2020-08-19T20:50:24.000Z		12	{'neg': 0.0, 'neu': 1.0, 'pos': 0.0, 'compound': 0.0}	0	Neutral	['this', 'the', 'algorithm', 'they', 'used', 'for', 'a', 'levels', 'https://t.co/ocp2dngfri']	No emotion
161	1.29619E+18	2020-08-19T20:47:28.000Z		37	{'neg': 0.271, 'neu': 0.729, 'pos': 0.0, 'compound': -0.8689}	-0.8689	Negative	['the', 'idea', 'that', 'ministers', 'had', 'no', 'idea', 'ofqual�s', 'algorithm', 'would', 'cause', 'such', 'chaos', 'for', 'exams', 'is', 'difficult', 'to', 'believe.', 'in', 'early', 'july', 'we', 'reported', 'on', 'these', 'teachers', 'and', 'students', 'raising', 'the', 'alarm', 'https://t.co/57jvozeuai']	fear
162	1.29619E+18	2020-08-19T20:47:09.000Z		43	{'neg': 0.055, 'neu': 0.897, 'pos': 0.048, 'compound': -0.0772}	-0.0772	Negative	['these', 'centre', 'assessed', 'grades', 'have', 'already', 'been', 'submitted,', 'well', 'before', 'the', 'government�s', 'u-turn', 'on', 'the', 'ofqual', 'algorithm.', 'so', 'heads', 'are', 'still', 'warning', 'that', 'some', 'students', 'may', 'not', 'get', 'the', 'grade', 'they', 'deserve', '(or', 'indeed', 'the', 'grade', 'their', 'teacher', 'assessed', 'for', 'them).']	trust
163	1.29619E+18	2020-08-19T20:46:40.000Z		7	{'neg': 0.0, 'neu': 1.0, 'pos': 0.0, 'compound': 0.0}	0	Neutral	['the', 'plot', 'thickens...', 'https://t.co/pgrc0pdnpp']	No emotion
164	1.29619E+18	2020-08-19T20:44:59.000Z		42	{'neg': 0.04, 'neu': 0.901, 'pos': 0.059, 'compound': 0.2105}	0.2105	Positive	['the', 'disclosure', 'raises', 'questions', 'about', 'the', 'extent', 'of', 'ministers�', 'knowledge', 'of', 'the', 'concerns.', 'the', 'education', 'secretary,', 'gavin', 'williamson,', 'said', 'he', 'only', 'realised', 'the', 'weekend', 'after', 'results', 'were', 'released', 'that', 'a', 'boosted', 'appeals', 'system', 'would', 'not', 'be', 'adequate', 'enough', '.', 'https://t.co/u3ry2xgznc']	trust
165	1.29619E+18	2020-08-19T20:44:10.000Z		15	{'neg': 0.291, 'neu': 0.709, 'pos': 0.0, 'compound': -0.6249}	-0.6249	Negative	['a-levels:', 'algorithm', 'at', 'centre', 'of', 'grading', 'crisis', "'unlawful'", 'says', 'labour', 'https://t.co/a9xiq5wtml']	negative
166	1.29619E+18	2020-08-19T20:43:55.000Z		15	{'neg': 0.427, 'neu': 0.573, 'pos': 0.0, 'compound': -0.6908}	-0.6908	Negative	['must', 'go.', 'now.', 'ofqual', 'ignored', 'warnings', 'on', 'exams', 'amid', "ministers'", 'pressure', 'https://t.co/gjwgjb5vpc']	negative
167	1.29619E+18	2020-08-19T20:43:33.000Z		12	{'neg': 0.528, 'neu': 0.472, 'pos': 0.0, 'compound': -0.6908}	-0.6908	Negative	['ofqual', 'ignored', 'warnings', 'on', 'exams', 'amid', "ministers'", 'pressure', 'https://t.co/1puqjewddx']	negative
168	1.29619E+18	2020-08-19T20:42:47.000Z		15	{'neg': 0.427, 'neu': 0.573, 'pos': 0.0, 'compound': -0.6908}	-0.6908	Negative	['ofqual', 'ignored', 'warnings', 'on', 'exams', 'amid', "ministers'", 'pressure', 'politics', 'the', 'guardian', 'https://t.co/lnl6c43gam']	anger
169	1.29619E+18	2020-08-19T20:41:54.000Z		12	{'neg': 0.205, 'neu': 0.795, 'pos': 0.0, 'compound': -0.2023}	-0.2023	Negative	['controversial', 'a-level', 'exam', 'results', 'algorithm', "'was", "unlawful'", 'https://t.co/vngbugkta4']	anger
170	1.29619E+18	2020-08-19T20:41:10.000Z		12	{'neg': 0.528, 'neu': 0.472, 'pos': 0.0, 'compound': -0.6908}	-0.6908	Negative	['ofqual', 'ignored', 'warnings', 'on', 'exams', 'amid', "ministers'", 'pressure', 'https://t.co/11vovxwxma']	negative
171	1.29619E+18	2020-08-19T20:41:02.000Z		15	{'neg': 0.291, 'neu': 0.709, 'pos': 0.0, 'compound': -0.6249}	-0.6249	Negative	['a-levels:', 'algorithm', 'at', 'centre', 'of', 'grading', 'crisis', "'unlawful'", 'says', 'labour', 'https://t.co/duvrqbc0dy']	negative
172	1.29619E+18	2020-08-19T20:39:33.000Z		19	{'neg': 0.24, 'neu': 0.76, 'pos': 0.0, 'compound': -0.6249}	-0.6249	Negative	['a-levels:', 'algorithm', 'at', 'centre', 'of', 'grading', 'crisis', "'unlawful'", 'says', 'labour....so', 'is', 'this', 'government', 'https://t.co/0gagghvhn5']	negative
173	1.29618E+18	2020-08-19T20:38:31.000Z		30	{'neg': 0.159, 'neu': 0.841, 'pos': 0.0, 'compound': -0.6486}	-0.6486	Negative	['40%', 'were', 'downgraded', 'on', 'the', 'basis', 'of', 'a', 'computer', 'algorithm.', 'that', 'doesnt', 'mean', 'that', 'they', 'were', 'worse.', 'without', 'exams', 'there', 'is', 'no', 'basis', 'to', 'go', 'on', 'other', 'than', 'teacher', 'assessments.']	fear
174	1.29618E+18	2020-08-19T20:38:14.000Z		47	{'neg': 0.292, 'neu': 0.708, 'pos': 0.0, 'compound': -0.9437}	-0.9437	Negative	['the', 'plot', 'thickens,', 'what', 'a', 'shoddy', 'disgrace', 'this', 'whole', 'episode', 'is,', 'whilst', 'tory', 'ministers', 'roles', 'in', 'the', 'a', 'level', 'results', 'fiasco', 'are', 'brought', 'into', 'focus,', 'it', 'was', 'the', 'students', 'that', 'have', 'suffered,', 'whilst', 'ofqual', 'and', 'failed', 'ministers', 'squabble', 'over', 'who', 'is', 'to', 'blame!', '??https://t.co/…	negative
175	1.29618E+18	2020-08-19T20:37:16.000Z		21	{'neg': 0.283, 'neu': 0.601, 'pos': 0.116, 'compound': -0.5983}	-0.5983	Negative	['clearly', 'a', 'timely', 'book.', 'to', 'quote', 'the', 'protesting', 'a-level', 'students', 'in', 'the', 'uk:', '"fuck', 'the', 'algorithm!"', 'https://t.co/w54ekz9tta']	positive
176	1.29618E+18	2020-08-19T20:33:58.000Z		15	{'neg': 0.291, 'neu': 0.709, 'pos': 0.0, 'compound': -0.6249}	-0.6249	Negative	['a-levels:', 'algorithm', 'at', 'centre', 'of', 'grading', 'crisis', "'unlawful'", 'says', 'labour', 'https://t.co/qvxdsjrtlk']	negative
177	1.29618E+18	2020-08-19T20:33:31.000Z		12	{'neg': 0.528, 'neu': 0.472, 'pos': 0.0, 'compound': -0.6908}	-0.6908	Negative	['ofqual', 'ignored', 'warnings', 'on', 'exams', 'amid', "ministers'", 'pressure', 'https://t.co/6gg42wiv3r']	negative
178	1.29618E+18	2020-08-19T20:33:19.000Z		15	{'neg': 0.291, 'neu': 0.709, 'pos': 0.0, 'compound': -0.6249}	-0.6249	Negative	['a-levels:', 'algorithm', 'at', 'centre', 'of', 'grading', 'crisis', "'unlawful'", 'says', 'labour', 'https://t.co/14uszredos']	negative
179	1.29618E+18	2020-08-19T20:32:46.000Z		34	{'neg': 0.096, 'neu': 0.819, 'pos': 0.085, 'compound': -0.1027}	-0.1027	Negative	['this', 'is', 'good', 'from', "'it�s", 'closer', 'to', 'buying', 'car', 'insurance', 'than', 'taking', 'an', 'exam', 'for', 'which', 'you', 'have', 'worked', 'for', 'nearly', 'two', "years.'", 'how', 'ofqual', 'failed', 'the', 'algorithm', 'test�', 'https://t.co/wbkgxvvarx']	trust
180	1.29618E+18	2020-08-19T20:32:11.000Z		16	{'neg': 0.489, 'neu': 0.511, 'pos': 0.0, 'compound': -0.6908}	-0.6908	Negative	['#ofqual', 'ignored', 'warnings', 'on', '#exams', 'amid', "ministers'", 'pressure', 'https://t.co/x58eabbqqp', 'https://t.co/gjhwfdie0x']	negative
181	1.29618E+18	2020-08-19T20:31:12.000Z		40	{'neg': 0.059, 'neu': 0.823, 'pos': 0.119, 'compound': 0.3738}	0.3738	Positive	['oh', 'what', 'a', 'surprise!', 'tories', 'wanted', 'to', 'make', 'sure', 'working', 'class', 'kept', 'in', 'their', 'place', '&amp;', 'not', 'taking', 'oxbridge/', 'russell', 'group', 'places', 'away', 'from', 'their', 'kids', 'so', 'pressured', 'ofqual', 'to', 'keep', 'algorithm.', 'never', 'would', 'have', 'guessed', '??', 'https://t.co/dehoa62z1g']	positive
182	1.29618E+18	2020-08-19T20:28:12.000Z		20	{'neg': 0.0, 'neu': 0.893, 'pos': 0.107, 'compound': 0.2023}	0.2023	Positive	['whatever', 'you', 'do,', "don't", 'let', 'any', 'more', 'of', 'the', 'little', 'oiks', 'into', 'our', 'top', 'universities.', 'https://t.co/qtfezg5ywo']	trust
183	1.29618E+18	2020-08-19T20:28:03.000Z		19	{'neg': 0.272, 'neu': 0.728, 'pos': 0.0, 'compound': -0.6249}	-0.6249	Negative	['a-levels:', 'algorithm', 'at', 'centre', 'of', 'grading', 'crisis', "'unlawful'", 'says', 'labour', 'https://t.co/cabi3xyyby', 'https://t.co/9mr9tzm5zb']	negative
184	1.29618E+18	2020-08-19T20:27:56.000Z		37	{'neg': 0.154, 'neu': 0.74, 'pos': 0.107, 'compound': -0.2731}	-0.2731	Negative	['but', 'with', 'gcses', 'why', 'didn�t', 'they', 'just', 'award', 'cag', 'grades', 'and', 'completely', 'ignore', 'the', 'algorithm?', 'it�s', 'a', 'different', 'situation', 'to', 'a', 'levels', '-', 'no', 'kids', 'have', 'seen', 'these', 'other', 'grades', 'so', 'why', 'include', 'them', 'at', 'all?']	positive
185	1.29618E+18	2020-08-19T20:26:22.000Z		13	{'neg': 0.0, 'neu': 1.0, 'pos': 0.0, 'compound': 0.0}	0	Neutral	['ofqual', 'exam', 'results', 'algorithm', 'was', 'unlawful,', 'says', 'labour', 'https://t.co/6zapyc6wcy', '#lordfalconer']	fear
186	1.29618E+18	2020-08-19T20:25:15.000Z		25	{'neg': 0.477, 'neu': 0.523, 'pos': 0.0, 'compound': -0.9121}	-0.9121	Negative	['so', 'the', 'government', 'are', 'blaming', 'ofqual', 'after', 'pressurising', 'them', 'into', 'ignoring', 'the', 'warnings', 'regarding', 'the', 'flawed', 'algorithm.', 'no', 'surprise', 'there', 'then.', 'https://t.co/u7gxovtr0t']	fear
187	1.29618E+18	2020-08-19T20:25:01.000Z		12	{'neg': 0.528, 'neu': 0.472, 'pos': 0.0, 'compound': -0.6908}	-0.6908	Negative	['ofqual', 'ignored', 'warnings', 'on', 'exams', 'amid', "ministers'", 'pressure', 'https://t.co/dn9jysaqhc']	negative
188	1.29618E+18	2020-08-19T20:24:47.000Z		20	{'neg': 0.36, 'neu': 0.64, 'pos': 0.0, 'compound': -0.7825}	-0.7825	Negative	['omg.', 'what', 'a', 'bunch', 'of', 'snowflakes!!!!', '#modernconservatives', '#uk2020', '#ofqual', 'ignored', 'warnings', 'on', 'exams', 'amid', "ministers'", '"pressure"', 'https://t.co/xia09j7kci']	negative
189	1.29618E+18	2020-08-19T20:24:00.000Z		36	{'neg': 0.111, 'neu': 0.889, 'pos': 0.0, 'compound': -0.5423}	-0.5423	Negative	['scottish', 'government', 'was', '�ahead', 'of', 'the', 'pack�', 'with', 'harassment', 'policy', '�', 'perm', 'sec', 'hancock', 'defends', "harding's", 'appointment', 'to', 'lead', 'phe', 'replacement', 'stats', 'watchdog', 'to', 'review', 'a-level', 'algorithm:', 'https://t.co/lewl7z8v9d', 'https://t.co/wz0gfzkgba']	trust
190	1.29618E+18	2020-08-19T20:23:41.000Z		9	{'neg': 0.0, 'neu': 1.0, 'pos': 0.0, 'compound': 0.0}	0	Neutral	['did', 'you', 'put', 'it', 'through', 'the', 'a-level', 'algorithm???']	No emotion
191	1.29618E+18	2020-08-19T20:23:10.000Z		12	{'neg': 0.528, 'neu': 0.472, 'pos': 0.0, 'compound': -0.6908}	-0.6908	Negative	['ofqual', 'ignored', 'warnings', 'on', 'exams', 'amid', "ministers'", 'pressure', 'https://t.co/fjinrh6ivo']	negative
192	1.29618E+18	2020-08-19T20:22:14.000Z		15	{'neg': 0.145, 'neu': 0.725, 'pos': 0.129, 'compound': -0.0613}	-0.0613	Negative	['they', 'knew.', '.', 'knew.', 'and', 'still', 'no', 'one', 'resigns.', 'spineless.', 'totally', 'spineless.', 'https://t.co/samaeubjbp']	No emotion
193	1.29618E+18	2020-08-19T20:20:48.000Z		12	{'neg': 0.528, 'neu': 0.472, 'pos': 0.0, 'compound': -0.6908}	-0.6908	Negative	['ofqual', 'ignored', 'warnings', 'on', 'exams', 'amid', "ministers'", 'pressure', 'https://t.co/siy6t8i0f1']	negative
194	1.29618E+18	2020-08-19T20:20:30.000Z		12	{'neg': 0.528, 'neu': 0.472, 'pos': 0.0, 'compound': -0.6908}	-0.6908	Negative	['ofqual', 'ignored', 'warnings', 'on', 'exams', 'amid', "ministers'", 'pressure', 'https://t.co/sj9jhh7fnu']	negative
195	1.29618E+18	2020-08-19T20:18:58.000Z		12	{'neg': 0.528, 'neu': 0.472, 'pos': 0.0, 'compound': -0.6908}	-0.6908	Negative	['ofqual', 'ignored', 'warnings', 'on', 'exams', 'amid', "ministers'", 'pressure', 'https://t.co/dbedjemvyu']	negative
196	1.29618E+18	2020-08-19T20:18:24.000Z		34	{'neg': 0.074, 'neu': 0.691, 'pos': 0.235, 'compound': 0.6705}	0.6705	Positive	['and', ':', 'if', 'using', 'an', 'algorithm', 'created', 'unacceptable', 'disparity', 'across', 'a-level', 'students,', 'how', 'can', 'you', 'now', 'accept', 'the', 'disparity', 'between', 'a-level', 'and', 'ib', 'students?', 'please', 'ask', 'uk', 'universities', 'to', 'accept', 'predicted', 'grades.', '#ibscandal']	negative
197	1.29618E+18	2020-08-19T20:18:24.000Z		34	{'neg': 0.074, 'neu': 0.691, 'pos': 0.235, 'compound': 0.6705}	0.6705	Positive	['and', ':', 'if', 'using', 'an', 'algorithm', 'created', 'unacceptable', 'disparity', 'across', 'a-level', 'students,', 'how', 'can', 'you', 'now', 'accept', 'the', 'disparity', 'between', 'a-level', 'and', 'ib', 'students?', 'please', 'ask', 'uk', 'universities', 'to', 'accept', 'predicted', 'grades.', '#ibscandal']	negative
198	1.29618E+18	2020-08-19T20:17:19.000Z		47	{'neg': 0.119, 'neu': 0.826, 'pos': 0.055, 'compound': -0.4588}	-0.4588	Negative	['the', 'protests', 'marked', 'an', 'unusual', 'convergence', 'of', 'politics', 'and', 'predictive', 'models.', 'that', 'the', "gov't", 'subsequently', 'u-turned', 'on', 'its', 'decision..', 'could', 'be', 'seen', 'as', 'a', 'turning', 'point', 'when', 'the', 'effects', 'of', 'algorithmic', 'injustice', 'were', 'brought', 'into', 'clear', 'focus', 'for', 'all', 'to', 'see.', 'https://t.co/od4qnlz…	anger
199	1.29618E+18	2020-08-19T20:17:06.000Z		16	{'neg': 0.489, 'neu': 0.511, 'pos': 0.0, 'compound': -0.6908}	-0.6908	Negative	['ofqual', 'ignored', 'warnings', 'on', 'exams', 'amid', "ministers'", 'pressure', 'https://t.co/hxie1veosr', 'https://t.co/hfwzzp5lib']	negative
200	1.29618E+18	2020-08-19T20:16:52.000Z		15	{'neg': 0.291, 'neu': 0.709, 'pos': 0.0, 'compound': -0.6249}	-0.6249	Negative	['a-levels:', 'algorithm', 'at', 'centre', 'of', 'grading', 'crisis', "'unlawful'", 'says', 'labour', 'https://t.co/tmyzwziefn']	negative
201	1.29618E+18	2020-08-19T20:15:11.000Z		15	{'neg': 0.313, 'neu': 0.687, 'pos': 0.0, 'compound': -0.6249}	-0.6249	Negative	['a-levels:', 'algorithm', 'at', 'centre', 'of', 'grading', 'crisis', "'unlawful'", 'says�labour', 'https://t.co/jnkzuuv6w7']	negative
202	1.29618E+18	2020-08-19T20:15:11.000Z		15	{'neg': 0.313, 'neu': 0.687, 'pos': 0.0, 'compound': -0.6249}	-0.6249	Negative	['a-levels:', 'algorithm', 'at', 'centre', 'of', 'grading', 'crisis', "'unlawful'", 'says�labour', 'https://t.co/jnkzuuv6w7']	negative
203	1.29618E+18	2020-08-19T20:14:43.000Z		21	{'neg': 0.336, 'neu': 0.664, 'pos': 0.0, 'compound': -0.8439}	-0.8439	Negative	['total', 'scam.', 'unlawful', 'absolutely.', 'bbc', 'news', '-', 'a-levels:', 'algorithm', 'at', 'centre', 'of', 'grading', 'crisis', "'unlawful'", 'says', 'labour', 'https://t.co/egyvuyhf2r']	negative
204	1.29618E+18	2020-08-19T20:14:25.000Z		26	{'neg': 0.21, 'neu': 0.685, 'pos': 0.105, 'compound': -0.2306}	-0.2306	Negative	['funny', 'how', 'ministerial', 'concern', 'and', 'pressure', 'upon', 'about', 'the', 'risk', 'of', 'grade', 'inflation', 'in', 'state', 'schools', 'did', 'not', 'extend', 'to', 'private', 'schools.', 'https://t.co/jc8bzofybd']	negative
205	1.29618E+18	2020-08-19T20:13:42.000Z		40	{'neg': 0.0, 'neu': 0.897, 'pos': 0.103, 'compound': 0.4588}	0.4588	Positive	['�algorithms', 'offer', 'governments', 'the', 'allure', 'of', 'definitive', 'solutions', 'and', 'the', 'promise', 'of', 'reducing', 'intractable', 'decisions', 'to', 'simplified', 'outputs.', 'this', 'logic', 'runs', 'counter', 'to', 'democratic', 'politics,', 'which', 'express', 'the', 'contingency', 'of', 'the', 'world', 'and', 'the', 'deliberative', 'na��', 'https://t.co/bhcvocrx6i']	positive
206	1.29618E+18	2020-08-19T20:13:10.000Z		45	{'neg': 0.0, 'neu': 0.95, 'pos': 0.05, 'compound': 0.2755}	0.2755	Positive	['no', 'doubt', 'the', 'authors', 'of', 'the', 'algorithm', 'and', 'ofqual', 'would', 'have', 'known', 'from', 'testing', 'that', 'tens', 'of', 'thousands', 'of', 'students', 'would', 'be', 'short', 'changed.', 'their', 'thinking?', '�oh', 'it�s', 'only', 'working', 'class', 'kids�', 'ofqual', 'exam', 'results', 'algorithm', 'was', 'unlawful,', 'says', 'labour', 'https://t.co/zrcngrlgmm']	fear
207	1.29618E+18	2020-08-19T20:11:26.000Z		12	{'neg': 0.0, 'neu': 1.0, 'pos': 0.0, 'compound': 0.0}	0	Neutral	['ofqual', 'exam', 'results', 'algorithm', 'was', 'unlawful,', 'says', 'labour', 'https://t.co/ijowynblxw']	fear
208	1.29618E+18	2020-08-19T20:11:18.000Z		12	{'neg': 0.185, 'neu': 0.815, 'pos': 0.0, 'compound': -0.2057}	-0.2057	Negative	['and', 'in', 'the', 'least', 'surprising', 'plot', 'twist', 'ever....', 'https://t.co/iklgir7r6l']	surprise
209	1.29618E+18	2020-08-19T20:11:13.000Z		15	{'neg': 0.291, 'neu': 0.709, 'pos': 0.0, 'compound': -0.6249}	-0.6249	Negative	['a-levels:', 'algorithm', 'at', 'centre', 'of', 'grading', 'crisis', "'unlawful'", 'says', 'labour', 'https://t.co/ely5ievkac']	negative
210	1.29618E+18	2020-08-19T20:10:02.000Z		32	{'neg': 0.275, 'neu': 0.688, 'pos': 0.037, 'compound': -0.714}	-0.714	Negative	['ofqual', 'ignored', 'warnings', 'on', 'exams', 'amid', "ministers'", 'pressure', 'exclusive:', 'agency', 'said', 'to', 'have', 'been', 'told', 'of', 'risk', 'of', 'erratic', 'outcomes,', 'but', 'was', 'under', 'government', 'pressure', 'on', 'grade', 'inflation', 'https://t.co/imhsv6m1as']	negative
211	1.29618E+18	2020-08-19T20:09:03.000Z		17	{'neg': 0.24, 'neu': 0.76, 'pos': 0.0, 'compound': -0.6249}	-0.6249	Negative	['bbc', 'news', '-', 'a-levels:', 'algorithm', 'at', 'centre', 'of', 'grading', 'crisis', "'unlawful'", 'says', 'labour', 'https://t.co/jhyw5xzgeo']	negative
212	1.29618E+18	2020-08-19T20:08:42.000Z		39	{'neg': 0.052, 'neu': 0.823, 'pos': 0.125, 'compound': 0.4404}	0.4404	Positive	['in', 'their', 'determination', 'to', 'keep', 'grade', 'inflation', 'down', 'they', 'made', 'sure', 'it', 'only', 'applied', 'to', 'state', 'schools', 'whereas', 'private', 'schools', 'did', 'not', 'get', 'downgraded.', 'ofqual', 'was', 'warned', 'a', 'month', 'ago', 'that', 'exams', 'algorithm', 'was', "'volatile'", 'https://t.co/b0k7oaa32v']	fear
213	1.29618E+18	2020-08-19T20:08:34.000Z		17	{'neg': 0.24, 'neu': 0.76, 'pos': 0.0, 'compound': -0.6249}	-0.6249	Negative	['bbc', 'news', '-', 'a-levels:', 'algorithm', 'at', 'centre', 'of', 'grading', 'crisis', "'unlawful'", 'says', 'labour', 'https://t.co/daefdppobo']	negative
214	1.29618E+18	2020-08-19T20:08:14.000Z		12	{'neg': 0.528, 'neu': 0.472, 'pos': 0.0, 'compound': -0.6908}	-0.6908	Negative	['ofqual', 'ignored', 'warnings', 'on', 'exams', 'amid', "ministers'", 'pressure', 'https://t.co/4wotrezfnu']	negative
215	1.29618E+18	2020-08-19T20:07:57.000Z		15	{'neg': 0.0, 'neu': 1.0, 'pos': 0.0, 'compound': 0.0}	0	Neutral	['�grade', 'inflation�,', 'what', 'a', 'pig-headed', 'concept', 'that', 'is.', '#gavinwilliamsonresign', '#animalfarm', '?', 'https://t.co/x4kpf8m9hi']	No emotion
216	1.29618E+18	2020-08-19T20:07:42.000Z		47	{'neg': 0.138, 'neu': 0.862, 'pos': 0.0, 'compound': -0.6597}	-0.6597	Negative	['ofqual', 'was', 'warned', 'a', 'month', 'ago', 'by', 'external', 'advisors', 'that', 'the', 'exams', 'algorithm', 'was', 'wrong', 'but', 'kept', 'it', 'due', 'to', 'ministerial', 'pressure', 'over', 'grade', 'inflation,', 'raising', 'questions', 'about', "williamson's", 'claim', 'he', 'only', 'became', 'aware', 'of', 'the', 'unfairness', 'of', 'it', '�over', 'the', 'weekend�.', 'https://t.co/e4…	negative
217	1.29618E+18	2020-08-19T20:07:42.000Z		19	{'neg': 0.103, 'neu': 0.897, 'pos': 0.0, 'compound': -0.1531}	-0.1531	Negative	["'we", 'could', 'still', 'miss', 'out', 'on', 'our', 'university', 'places', 'even', 'with', 'the', 'government', "u-turn'", 'https://t.co/ngq5npsefh']	fear
218	1.29618E+18	2020-08-19T20:06:57.000Z		32	{'neg': 0.058, 'neu': 0.75, 'pos': 0.192, 'compound': 0.5859}	0.5859	Positive	['well', 'played', '-', 'wait', 'till', 'endorses', '-', 'then', 'let', 'it', 'drop', 'that', 'they', 'have', 'acted', 'illegally', '#alevels2020', '#examshambles', '#coronavirus', '#brexit', '#ucas', '#torycorruption', 'ofqual', 'exam', 'results', 'algorithm', 'was', 'unlawful,', 'says', 'labour', 'https://t.co/nmzgejzltr']	negative
219	1.29618E+18	2020-08-19T20:05:59.000Z		15	{'neg': 0.291, 'neu': 0.709, 'pos': 0.0, 'compound': -0.6249}	-0.6249	Negative	['a-levels:', 'algorithm', 'at', 'centre', 'of', 'grading', 'crisis', "'unlawful'", 'says', 'labour', 'https://t.co/2j5k8x87dl']	negative
220	1.29618E+18	2020-08-19T20:03:17.000Z		43	{'neg': 0.125, 'neu': 0.875, 'pos': 0.0, 'compound': -0.6901}	-0.6901	Negative	['this', 'btec', 'story', 'has', 'the', 'potential', 'to', 'be', 'even', 'more', 'chaotic', 'than', 'a-levels.', 'there', 'are', 'no', 'cags', 'for', 'these', 'exams.', 'pearson', 'relied', 'purely', 'on', 'an', 'algorithm', 'for', 'external', 'units', 'and', 'extrapolated', 'based', 'on', 'any', 'internal', 'units', '(coursework)', 'and', 'any', 'prior', 'btec', 'exams.']	anger
221	1.29618E+18	2020-08-19T20:02:40.000Z		12	{'neg': 0.0, 'neu': 1.0, 'pos': 0.0, 'compound': 0.0}	0	Neutral	['ofqual', 'exam', 'results', 'algorithm', 'was', 'unlawful,', 'says', 'labour', 'https://t.co/0zhav1jtc3']	fear
222	1.29618E+18	2020-08-19T20:02:30.000Z		15	{'neg': 0.291, 'neu': 0.709, 'pos': 0.0, 'compound': -0.6249}	-0.6249	Negative	['a-levels:', 'algorithm', 'at', 'centre', 'of', 'grading', 'crisis', "'unlawful'", 'says', 'labour', 'https://t.co/jzrmsiugcw']	negative
223	1.29618E+18	2020-08-19T20:00:44.000Z		17	{'neg': 0.255, 'neu': 0.745, 'pos': 0.0, 'compound': -0.6249}	-0.6249	Negative	['a-levels:', 'algorithm', 'at', 'centre', 'of', 'grading', 'crisis', "'unlawful'", 'says', 'labour', '�', 'bbc�news', 'https://t.co/xbjddubfn7']	negative
224	1.29618E+18	2020-08-19T20:00:44.000Z		17	{'neg': 0.255, 'neu': 0.745, 'pos': 0.0, 'compound': -0.6249}	-0.6249	Negative	['a-levels:', 'algorithm', 'at', 'centre', 'of', 'grading', 'crisis', "'unlawful'", 'says', 'labour', '�', 'bbc�news', 'https://t.co/xbjddubfn7']	negative
225	1.29618E+18	2020-08-19T20:00:15.000Z		42	{'neg': 0.097, 'neu': 0.903, 'pos': 0.0, 'compound': -0.6249}	-0.6249	Negative	['�algorithms', 'are', 'going', 'to', 'decide', 'more', 'and', 'more', 'the', 'shape', 'of', 'our', 'lives', 'in', 'the', 'near', 'future.', 'the', 'a-level', 'results', 'debacle', 'has', 'revealed', 'sharply', 'their', 'capacity', 'to', 'deepen', 'the', 'classism', 'and', 'racism', 'that', 'exists', 'in', 'our', 'society�', '�', 'https://t.co/eaqiypwc0p']	fear
226	1.29618E+18	2020-08-19T20:00:15.000Z		42	{'neg': 0.097, 'neu': 0.903, 'pos': 0.0, 'compound': -0.6249}	-0.6249	Negative	['�algorithms', 'are', 'going', 'to', 'decide', 'more', 'and', 'more', 'the', 'shape', 'of', 'our', 'lives', 'in', 'the', 'near', 'future.', 'the', 'a-level', 'results', 'debacle', 'has', 'revealed', 'sharply', 'their', 'capacity', 'to', 'deepen', 'the', 'classism', 'and', 'racism', 'that', 'exists', 'in', 'our', 'society�', '�', 'https://t.co/eaqiypwc0p']	fear
227	1.29617E+18	2020-08-19T19:58:38.000Z		35	{'neg': 0.168, 'neu': 0.797, 'pos': 0.036, 'compound': -0.5647}	-0.5647	Negative	['ofqual', 'was', 'warned', 'a', 'month', 'ago', 'that', 'exams', 'algorithm', 'was', "'volatile'", 'exclusive:', 'agency', 'said', 'to', 'have', 'been', 'told', 'of', 'risk', 'of', 'erratic', 'outcomes,', 'but', 'was', 'under', 'government', 'pressure', 'on', 'grade', 'inflation', 'https://t.co/jp4mpgj0gn']	negative
228	1.29617E+18	2020-08-19T19:58:31.000Z		17	{'neg': 0.24, 'neu': 0.76, 'pos': 0.0, 'compound': -0.6249}	-0.6249	Negative	['bbc', 'news', '-', 'a-levels:', 'algorithm', 'at', 'centre', 'of', 'grading', 'crisis', "'unlawful'", 'says', 'labour', 'https://t.co/n0czbwiulc']	negative
229	1.29617E+18	2020-08-19T19:57:18.000Z		12	{'neg': 0.0, 'neu': 1.0, 'pos': 0.0, 'compound': 0.0}	0	Neutral	['algorithm', 'used', 'to', 'set', 'a-level', 'grades', '�unlawful�', 'https://t.co/5y2wctg9uc']	No emotion
230	1.29617E+18	2020-08-19T19:57:07.000Z		45	{'neg': 0.045, 'neu': 0.817, 'pos': 0.138, 'compound': 0.6486}	0.6486	Positive	['so', 'do', 'you', 'still', 'maintain', 'your', 'claim', 'that', 'you', 'only', 'discovered', 'the', 'huge', 'flaws', 'in', 'the', 'ofqual', 'algorithm', 'leading', 'to', 'great', 'injustices', 'in', 'the', 'a-level', 'results', '�over', 'the', 'weekend�?', 'ofqual', 'was', 'warned', 'a', 'month', 'ago', 'that', 'exams', 'algorithm', 'was', "'volatile'", 'https://t.co/xpdif3vf2d']	fear
231	1.29617E+18	2020-08-19T19:57:07.000Z		45	{'neg': 0.045, 'neu': 0.817, 'pos': 0.138, 'compound': 0.6486}	0.6486	Positive	['so', 'do', 'you', 'still', 'maintain', 'your', 'claim', 'that', 'you', 'only', 'discovered', 'the', 'huge', 'flaws', 'in', 'the', 'ofqual', 'algorithm', 'leading', 'to', 'great', 'injustices', 'in', 'the', 'a-level', 'results', '�over', 'the', 'weekend�?', 'ofqual', 'was', 'warned', 'a', 'month', 'ago', 'that', 'exams', 'algorithm', 'was', "'volatile'", 'https://t.co/xpdif3vf2d']	fear
232	1.29617E+18	2020-08-19T19:57:00.000Z		15	{'neg': 0.313, 'neu': 0.687, 'pos': 0.0, 'compound': -0.6249}	-0.6249	Negative	['a-levels:', 'algorithm', 'at', 'centre', 'of', 'grading', 'crisis', '�unlawful�', 'says�labour', 'https://t.co/kcqqja2fpr']	negative
233	1.29617E+18	2020-08-19T19:57:00.000Z		15	{'neg': 0.313, 'neu': 0.687, 'pos': 0.0, 'compound': -0.6249}	-0.6249	Negative	['a-levels:', 'algorithm', 'at', 'centre', 'of', 'grading', 'crisis', '�unlawful�', 'says�labour', 'https://t.co/kcqqja2fpr']	negative
234	1.29617E+18	2020-08-19T19:55:57.000Z		11	{'neg': 0.0, 'neu': 1.0, 'pos': 0.0, 'compound': 0.0}	0	Neutral	['because', 'the', 'algorithm', 'takes', 'into', 'account', 'which', 'schools', 'consistently', 'over-mark!']	trust
235	1.29617E+18	2020-08-19T19:55:20.000Z		18	{'neg': 0.261, 'neu': 0.739, 'pos': 0.0, 'compound': -0.5574}	-0.5574	Negative	['what', 'a', 'mess', 'ofqual', 'was', 'warned', 'a', 'month', 'ago', 'that', 'exams', 'algorithm', 'was', "'volatile'", 'https://t.co/aomtltsvvt']	fear
236	1.29617E+18	2020-08-19T19:55:07.000Z		45	{'neg': 0.187, 'neu': 0.786, 'pos': 0.028, 'compound': -0.8176}	-0.8176	Negative	['a-levels:', 'algorithm', 'at', 'centre', 'of', 'grading', 'crisis', "'unlawful'", 'says', 'labour', 'https://t.co/57hk2tbgic', '-', 'forget', 'it', 'the', 'tories', 'think', 'their', 'above', 'the', 'law', 'their', 'supposed', 'to', 'be', 'law', 'makers', 'not', 'law', 'breakers,all', 'the', 'authority', 'are', 'spineless', '&amp;', 'waste', 'of', 'time', '&amp;', 'taxpayers', 'money']	trust
237	1.29617E+18	2020-08-19T19:55:02.000Z		23	{'neg': 0.069, 'neu': 0.931, 'pos': 0.0, 'compound': -0.1027}	-0.1027	Negative	['who', 'algorithms', 'the', 'algorithm?', 'exam', 'results:', 'ofqual', 'head', 'roger', 'taylor', 'ordered', 'study', 'of', 'bias', 'by', 'algorithm', 'news', 'the', 'times', 'https://t.co/dtl4thmsqr']	anger
238	1.29617E+18	2020-08-19T19:54:45.000Z		30	{'neg': 0.145, 'neu': 0.855, 'pos': 0.0, 'compound': -0.6249}	-0.6249	Negative	['if', 'the', 'algorithm', 'that', 'lowered', 'a', 'level', 'cebtre', 'assessed', 'grades', 'was', 'illegal,', 'does', 'that', 'not', 'mean', 'any', 'grades', 'that', 'were', 'raised', 'for', 'a', 'levels', '-', 'and', 'gcses', '-', 'were', 'raised', 'illegally', 'too?']	fear
239	1.29617E+18	2020-08-19T19:53:32.000Z		12	{'neg': 0.0, 'neu': 1.0, 'pos': 0.0, 'compound': 0.0}	0	Neutral	['ofqual', 'exam', 'results', 'algorithm', 'was', 'unlawful,', 'says', 'labour', 'https://t.co/w9uoctrn4y']	fear
240	1.29617E+18	2020-08-19T19:53:12.000Z		12	{'neg': 0.0, 'neu': 1.0, 'pos': 0.0, 'compound': 0.0}	0	Neutral	['ofqual', 'exam', 'results', 'algorithm', 'was', 'unlawful,', 'says', 'labour', 'https://t.co/oevcqexkpl']	fear
241	1.29617E+18	2020-08-19T19:52:33.000Z		18	{'neg': 0.0, 'neu': 1.0, 'pos': 0.0, 'compound': 0.0}	0	Neutral	["'in", 'their', 'designs', 'and', 'assumptions,', 'algorithms', 'shape', 'the', 'world', 'in', 'which', 'they�re', "used'.", 'https://t.co/5v69ojm5i2']	positive
242	1.29617E+18	2020-08-19T19:51:20.000Z		15	{'neg': 0.16, 'neu': 0.84, 'pos': 0.0, 'compound': -0.2732}	-0.2732	Negative	['ofqual', 'was', 'warned', 'a', 'month', 'ago', 'ttah', 'exams', 'algoirthm', 'was', "'volatile'", 'https://t.co/coma3wm7rj']	fear
243	1.29617E+18	2020-08-19T19:51:15.000Z		15	{'neg': 0.16, 'neu': 0.84, 'pos': 0.0, 'compound': -0.2732}	-0.2732	Negative	['ofqual', 'was', 'warned', 'a', 'month', 'ago', 'that', 'exams', 'algorithm', 'was', "'volatile'", 'https://t.co/dac1czii8n']	fear
244	1.29617E+18	2020-08-19T19:51:11.000Z		24	{'neg': 0.188, 'neu': 0.688, 'pos': 0.124, 'compound': -0.34}	-0.34	Negative	['labour', 'party', 'reading', 'my', 'tweets?', 'a-levels:', 'algorithm', 'at', 'centre', 'of', 'grading', 'crisis', "'unlawful'", 'says', 'labour', 'https://t.co/dqva1rlzys', 'https://t.co/v9gcukd9cv']	positive
245	1.29617E+18	2020-08-19T19:48:43.000Z		15	{'neg': 0.291, 'neu': 0.709, 'pos': 0.0, 'compound': -0.6249}	-0.6249	Negative	['a-levels:', 'algorithm', 'at', 'centre', 'of', 'grading', 'crisis', "'unlawful'", 'says', 'labour', 'https://t.co/hzdwkh7pd3']	negative
246	1.29617E+18	2020-08-19T19:48:32.000Z		17	{'neg': 0.0, 'neu': 1.0, 'pos': 0.0, 'compound': 0.0}	0	Neutral	['�algorithmic', 'outputs', 'are', 'not', 'the', 'same', 'as', 'accountable', 'decisions�', 'spot', 'on', 'commentary', 'by', 'https://t.co/oeox6jqida']	trust
247	1.29617E+18	2020-08-19T19:47:50.000Z		48	{'neg': 0.074, 'neu': 0.926, 'pos': 0.0, 'compound': -0.5719}	-0.5719	Negative	['i', 'think', 'it�s', 'the', 'algorithm', 'grades', 'and', 'then', 'the', 'corrected', 'ones', 'are', 'given', 'next', 'week,', 'but', 'for', 'a', 'levels', 'they', 'gave', 'us', 'another', 'sheet', 'showing', 'our', 'mock', 'grades,', 'our', 'teacher', 'predicted', 'grades', 'and', 'the', 'algorithm', 'grades,', 'so', 'you', 'should', 'know', 'tomorrow', 'what', 'your', 'teachers', 'gave', 'you…	trust
248	1.29617E+18	2020-08-19T19:47:47.000Z		51	{'neg': 0.158, 'neu': 0.842, 'pos': 0.0, 'compound': -0.8151}	-0.8151	Negative	['bbc', 'news', '-', 'a-levels:', 'algorithm', 'at', 'centre', 'of', 'grading', 'crisis', "'unlawful'", 'says', 'labour', 'https://t.co/bqgh7vtsys', 'why', 'such', 'a', 'fuss?', 'exams', 'are', 'designed', 'to', 'not', 'test', 'knowledge,', 'but', 'to', 'sort', 'out', 'an', 'order', 'to', 'academia', 'society,', 'in', 'my', 'day', 'a', 'difficult', 'exam', 'with', 'a', 'low', 'pass', 'rate,', 're…	negative
249	1.29617E+18	2020-08-19T19:47:20.000Z		20	{'neg': 0.0, 'neu': 1.0, 'pos': 0.0, 'compound': 0.0}	0	Neutral	['williamson', 'must', 'now', 'confirm', 'when', 'exactly', 'the', '#dfe', 'was', 'made', 'aware', 'of', 'concerns', 'about', 'the', '#algorithm', 'https://t.co/qhfdlogycy']	No emotion
250	1.29617E+18	2020-08-19T19:46:34.000Z		15	{'neg': 0.16, 'neu': 0.84, 'pos': 0.0, 'compound': -0.2732}	-0.2732	Negative	['ofqual', 'was', 'warned', 'a', 'month', 'ago', 'that', 'exams', 'algorithm', 'was', "'volatile'", 'https://t.co/bximyvelpy']	fear
251	1.29617E+18	2020-08-19T19:45:02.000Z		15	{'neg': 0.16, 'neu': 0.84, 'pos': 0.0, 'compound': -0.2732}	-0.2732	Negative	['ofqual', 'was', 'warned', 'a', 'month', 'ago', 'that', 'exams', 'algorithm', 'was', "'volatile'", 'https://t.co/xbujvi8g5h']	fear
252	1.29617E+18	2020-08-19T19:43:35.000Z		34	{'neg': 0.0, 'neu': 0.693, 'pos': 0.307, 'compound': 0.8885}	0.8885	Positive	["here's", 'hoping', 'gcse', 'students', "aren't", 'put', 'through', 'the', 'same', 'angst', 'tomorrow', 'as', 'a-levels', 'had', 'over', 'the', "w'end.", 'best', 'wishes', 'to', 'them', 'all.', 'teachers', 'know', 'you', 'better', 'than', 'a', 'machine.', '#algorithm']	trust
253	1.29617E+18	2020-08-19T19:40:58.000Z		36	{'neg': 0.103, 'neu': 0.595, 'pos': 0.303, 'compound': 0.8677}	0.8677	Positive	['yeah', 'royal', 'statistical', 'society', '=', 'tory', 'propaganda.', "that's", 'why', "they've", 'been', 'attacking', 'the', 'government', 'over', 'the', 'a', 'level', 'algorithm', 'is', 'it???', 'piling', 'up', 'vote', 'share', 'in', 'safe', 'seats', '=', 'pointless.', 'keep', 'up', 'the', 'winning', 'ways', 'champ...??']	trust
254	1.29617E+18	2020-08-19T19:39:38.000Z		17	{'neg': 0.24, 'neu': 0.76, 'pos': 0.0, 'compound': -0.6249}	-0.6249	Negative	['bbc', 'news', '-', 'a-levels:', 'algorithm', 'at', 'centre', 'of', 'grading', 'crisis', "'unlawful'", 'says', 'labour', 'https://t.co/znyhuqfbfk']	negative
255	1.29617E+18	2020-08-19T19:38:56.000Z		44	{'neg': 0.076, 'neu': 0.924, 'pos': 0.0, 'compound': -0.5574}	-0.5574	Negative	['maybe', 'they', 'need', 'a', 'sacrificial', 'lamb', '-', 'or', 'actually', 'he', 'received', 'guarantees', 'from', 'ofqual', 'and', 'the', 'teachers', 'that', 'were', 'involved', 'in', 'producing', 'the', 'algorithm', 'and', 'when', 'the', 'dust', 'has', 'settled', 'they', 'will', 'be', 'named', 'and', 'shamed.', 'government', 'let', 'down', 'yet', 'again', 'by', 'highly', 'paid', '"experts"']	positive
256	1.29617E+18	2020-08-19T19:38:03.000Z		15	{'neg': 0.16, 'neu': 0.84, 'pos': 0.0, 'compound': -0.2732}	-0.2732	Negative	['ofqual', 'was', 'warned', 'a', 'month', 'ago', 'that', 'exams', 'algorithm', 'was', "'volatile'.", 'https://t.co/6gwlemkfup']	fear
257	1.29617E+18	2020-08-19T19:36:43.000Z		25	{'neg': 0.163, 'neu': 0.837, 'pos': 0.0, 'compound': -0.6249}	-0.6249	Negative	['will', 'lab', 'be', 'looking', 'into', 'this', 'in', 'wales?', 'bbc', 'news', '-', 'a-levels:', 'algorithm', 'at', 'centre', 'of', 'grading', 'crisis', "'unlawful'", 'says', 'labour', 'https://t.co/r0wr3d4qqx']	negative
258	1.29617E+18	2020-08-19T19:35:07.000Z		22	{'neg': 0.115, 'neu': 0.885, 'pos': 0.0, 'compound': -0.3527}	-0.3527	Negative	['guardian', '/', 'observer', 'politics;', '"', 'ofqual', 'was', 'warned', 'a', 'month', 'ago', 'that', 'exams', 'algorithm', 'was', "'volatile'", '"', '??', 'https://t.co/foahregh4y', 'https://t.co/ehsxpvxziu']	fear
259	1.29617E+18	2020-08-19T19:32:16.000Z		12	{'neg': 0.0, 'neu': 1.0, 'pos': 0.0, 'compound': 0.0}	0	Neutral	['ofqual', 'exam', 'results', 'algorithm', 'was', 'unlawful,', 'says', 'labour', '?', 'https://t.co/jizjzwqfpm']	fear
260	1.29617E+18	2020-08-19T19:28:17.000Z		17	{'neg': 0.24, 'neu': 0.76, 'pos': 0.0, 'compound': -0.6249}	-0.6249	Negative	['bbc', 'news', '-', 'a-levels:', 'algorithm', 'at', 'centre', 'of', 'grading', 'crisis', "'unlawful'", 'says', 'labour', 'https://t.co/etze8wuhaf']	negative
261	1.29617E+18	2020-08-19T19:25:09.000Z		18	{'neg': 0.229, 'neu': 0.771, 'pos': 0.0, 'compound': -0.6662}	-0.6662	Negative	['really.', '??', 'bbc', 'news', '-', 'a-levels:', 'algorithm', 'at', 'centre', 'of', 'grading', 'crisis', "'unlawful'", 'says', 'labour', 'https://t.co/c9w0sxjbnq']	negative
262	1.29616E+18	2020-08-19T19:18:21.000Z		12	{'neg': 0.0, 'neu': 1.0, 'pos': 0.0, 'compound': 0.0}	0	Neutral	['ofqual', 'exam', 'results', 'algorithm', 'was', 'unlawful,', 'says', 'labour', 'https://t.co/eynmbbxket']	fear
263	1.29616E+18	2020-08-19T19:18:21.000Z		51	{'neg': 0.172, 'neu': 0.78, 'pos': 0.048, 'compound': -0.7783}	-0.7783	Negative	['i', 'can�t', 'understand', 'why', 'dfe/ofqual', 'have', 'not', 'just', 'gone', 'with', 'cags', 'but', 'have', 'said', 'students', 'can', 'have', 'the', 'algorithm', 'grade', 'if', 'it�s', 'higher.', 'hearing', 'of', 'some', 'weird', 'upgrades.', 'i', 'worry', 'we�ll', 'end', 'up', 'with', 'some', 'students', 'getting', 'higher', 'grades', 'than', 'are', 'realistic', 'which', 'could', 'create', …	negative
264	1.29616E+18	2020-08-19T19:18:04.000Z		37	{'neg': 0.306, 'neu': 0.694, 'pos': 0.0, 'compound': -0.922}	-0.922	Negative	['bbc', 'news', '-', 'a-levels:', 'algorithm', 'at', 'centre', 'of', 'grading', 'crisis', "'unlawful'", 'says', 'labour', 'https://t.co/9hqlarfvhc', 'you', 'need', 'to', 'be', 'taking', 'govt', 'to', 'the', 'cleaners', 'about', 'this', 'gross', 'ongoing', 'incompetence.', 'no', 'softness.', 'they', 'need', 'to', 'go']	negative
265	1.29616E+18	2020-08-19T19:17:14.000Z		39	{'neg': 0.0, 'neu': 1.0, 'pos': 0.0, 'compound': 0.0}	0	Neutral	['ofqual', 'exam', 'results', 'algorithm', 'was', 'unlawful,', 'says', 'labour', '�falconer', 'said', 'the', 'formula', 'for', 'standardising', 'grades', 'was', 'in', 'breach', 'of', 'the', 'overarching', 'objectives', 'under', 'which', '?', 'was', 'established', 'by', 'the', 'apprenticeships,', 'skills,', 'children', 'and', 'learning', 'act', '09', 'https://t.co/hxqqmmsdnp']	positive
266	1.29616E+18	2020-08-19T19:15:52.000Z		15	{'neg': 0.291, 'neu': 0.709, 'pos': 0.0, 'compound': -0.6249}	-0.6249	Negative	['a-levels:', 'algorithm', 'at', 'centre', 'of', 'grading', 'crisis', "'unlawful'", 'says', 'labour', 'https://t.co/g9jtrbsezi']	negative
267	1.29616E+18	2020-08-19T19:15:51.000Z		10	{'neg': 0.0, 'neu': 1.0, 'pos': 0.0, 'compound': 0.0}	0	Neutral	['.?', 'exam', 'results', 'algorithm', 'was', 'unlawful,', 'says', '?', '?', '??', '?', 'https://t.co/egiotz94mg']	fear
268	1.29616E+18	2020-08-19T19:15:31.000Z		17	{'neg': 0.24, 'neu': 0.76, 'pos': 0.0, 'compound': -0.6249}	-0.6249	Negative	['a-levels:', 'algorithm', 'at', 'centre', 'of', 'grading', 'crisis', "'unlawful'", 'says', 'labour', '-', 'bbc', 'news', 'https://t.co/vmpkmi1fvk']	negative
269	1.29616E+18	2020-08-19T19:14:34.000Z		42	{'neg': 0.239, 'neu': 0.698, 'pos': 0.063, 'compound': -0.8519}	-0.8519	Negative	['the', 'one', 'small', 'benefit', 'of', 'all', 'of', 'these', 'exam', 'fuck', 'ups', 'is', 'that', "it's", 'raising', 'a', 'whole', 'new', 'generation', "who'll", 'hate', 'the', 'tories', 'bbc', 'news', '-', 'a-levels:', 'algorithm', 'at', 'centre', 'of', 'grading', 'crisis', "'unlawful'", 'says', 'labour', 'https://t.co/tivn612ywo']	negative
270	1.29616E+18	2020-08-19T19:13:01.000Z		26	{'neg': 0.163, 'neu': 0.837, 'pos': 0.0, 'compound': -0.6249}	-0.6249	Negative	["that's", 'if', 'there', 'was', 'an', 'algorithm', 'at', 'all.', 'bbc', 'news', '-', 'a-levels:', 'algorithm', 'at', 'centre', 'of', 'grading', 'crisis', "'unlawful'", 'says', 'labour', 'https://t.co/nhg2naigmq']	negative
271	1.29616E+18	2020-08-19T19:12:47.000Z		17	{'neg': 0.24, 'neu': 0.76, 'pos': 0.0, 'compound': -0.6249}	-0.6249	Negative	['a-levels:', 'algorithm', 'at', 'centre', 'of', 'grading', 'crisis', "'unlawful'", 'says', 'labour', '-', 'bbc', 'news', 'https://t.co/srjojwigzb']	negative
272	1.29616E+18	2020-08-19T19:12:20.000Z		36	{'neg': 0.195, 'neu': 0.805, 'pos': 0.0, 'compound': -0.7763}	-0.7763	Negative	['she�s', 'right', 'about', 'subjects', '-', 'maths,', 'further', 'maths,', 'physics', 'more', 'black/white,', 'arts', 'are', 'more', 'discretionary!', 'no', 'way', 'should', 'ranking', 'have', 'been', 'used', 'with', 'the', 'former', '-', 'ofqual', 'at', 'fault', 'using', 'blanket,', 'inflexible', 'algorithm....gcse', 'grades', 'ignored.']	positive
273	1.29616E+18	2020-08-19T19:12:19.000Z		12	{'neg': 0.0, 'neu': 1.0, 'pos': 0.0, 'compound': 0.0}	0	Neutral	['ofqual', 'exam', 'results', 'algorithm', 'was', 'unlawful,', 'says', 'labour', 'https://t.co/gu5d7cyw7n']	fear
274	1.29616E+18	2020-08-19T19:12:08.000Z		15	{'neg': 0.291, 'neu': 0.709, 'pos': 0.0, 'compound': -0.6249}	-0.6249	Negative	['a-levels:', 'algorithm', 'at', 'centre', 'of', 'grading', 'crisis', "'unlawful'", 'says', 'labour', 'https://t.co/mvnpyhjxao']	negative
275	1.29616E+18	2020-08-19T19:11:27.000Z		35	{'neg': 0.146, 'neu': 0.854, 'pos': 0.0, 'compound': -0.5848}	-0.5848	Negative	['a-levels:', 'algorithm', 'at', 'centre', 'of', 'grading', 'crisis', "'unlawful'", 'says', 'labour.', 'what', 'a', 'load', 'of', 'absolute', 'bollocks!', 'once', 'again', 'labour', 'criticise', 'but', "don't", 'tell', 'us', 'what', 'they', 'would', 'have', 'done.', 'https://t.co/rdbkbt0kol']	positive
276	1.29616E+18	2020-08-19T19:10:55.000Z		14	{'neg': 0.167, 'neu': 0.833, 'pos': 0.0, 'compound': -0.25}	-0.25	Negative	['why', "'ditch", 'the', "algorithm'", 'is', 'the', 'future', 'of', 'political', 'protest', 'https://t.co/rqjh3nqg53']	No emotion
277	1.29616E+18	2020-08-19T19:09:58.000Z		43	{'neg': 0.0, 'neu': 0.787, 'pos': 0.213, 'compound': 0.802}	0.802	Positive	['and', 'meanwhile,', 'the', 'algorithm', 'used', 'to', 'classify', 'a', 'levels', 'looks', 'like', 'it', 'was', 'unlawful.', 'to', 'anyone', 'with', 'any', 'understanding', 'of', 'equalities/anti-discrimination', 'law,', 'this', 'seems', 'like', 'an', 'obvious', 'possibility.', 'would', 'be', 'interesting', 'to', 'know', 'the', 'govt', 'legal', 'advice�', 'https://t.co/pi4j4yws7h']	positive
278	1.29616E+18	2020-08-19T19:08:58.000Z		15	{'neg': 0.313, 'neu': 0.687, 'pos': 0.0, 'compound': -0.6249}	-0.6249	Negative	['a-levels:', 'algorithm', 'at', 'centre', 'of', 'grading', 'crisis', '�unlawful�', 'says�labour', 'https://t.co/lmsmmtqzeu']	negative
279	1.29616E+18	2020-08-19T19:08:58.000Z		15	{'neg': 0.313, 'neu': 0.687, 'pos': 0.0, 'compound': -0.6249}	-0.6249	Negative	['a-levels:', 'algorithm', 'at', 'centre', 'of', 'grading', 'crisis', '�unlawful�', 'says�labour', 'https://t.co/lmsmmtqzeu']	negative
280	1.29616E+18	2020-08-19T19:05:02.000Z		18	{'neg': 0.24, 'neu': 0.76, 'pos': 0.0, 'compound': -0.6249}	-0.6249	Negative	['centre', '#centre', 'a-levels:', 'algorithm', 'at', 'centre', 'of', 'grading', 'crisis', "'unlawful'", 'says', 'labour', 'via', 'https://t.co/okearfvm3x']	negative
281	1.29616E+18	2020-08-19T19:04:35.000Z		14	{'neg': 0.0, 'neu': 1.0, 'pos': 0.0, 'compound': 0.0}	0	Neutral	['the', 'algorithm', 'used', 'to', 'downgrade', 'thousands', 'of', 'a-level', 'results', 'in', 'england', 'was', '"unlawful']	fear
282	1.29616E+18	2020-08-19T19:03:29.000Z		17	{'neg': 0.24, 'neu': 0.76, 'pos': 0.0, 'compound': -0.6249}	-0.6249	Negative	['bbc', 'news', '-', 'a-levels:', 'algorithm', 'at', 'centre', 'of', 'grading', 'crisis', "'unlawful'", 'says', 'labour', 'https://t.co/rwnt4sxgmx']	negative
283	1.29616E+18	2020-08-19T19:02:33.000Z		44	{'neg': 0.122, 'neu': 0.807, 'pos': 0.07, 'compound': -0.3612}	-0.3612	Negative	['the', 'regulator,', 'ofqual,', 'used', 'said', 'lottery', 'to', 'deliver', 'the', 'govt', 'requirement', 'to', 'manage', 'suspected', 'inflation', 'arising', 'from', 'cag', 'aka', '#predictedgrades', 'but,', 'after', 'much', 'outcry', '&amp;', 'govt', 'shaming', 'was', 'nevertheless', 'the', 'chosen', 'strategy', 'to', 'resolve', 'the', 'drama&amp;trauma', 'in', 'the', 'story', 'of', 'the', 'al…	fear
284	1.29616E+18	2020-08-19T19:02:02.000Z		15	{'neg': 0.291, 'neu': 0.709, 'pos': 0.0, 'compound': -0.6249}	-0.6249	Negative	['a-levels:', 'algorithm', 'at', 'centre', 'of', 'grading', 'crisis', "'unlawful'", 'says', 'labour', 'https://t.co/sudezpvymh']	negative
285	1.29616E+18	2020-08-19T19:01:55.000Z		12	{'neg': 0.0, 'neu': 1.0, 'pos': 0.0, 'compound': 0.0}	0	Neutral	['ofqual', 'exam', 'results', 'algorithm', 'was', 'unlawful,', 'says', 'labour', 'https://t.co/bpudjaitkv']	fear
286	1.29616E+18	2020-08-19T19:01:21.000Z		15	{'neg': 0.0, 'neu': 1.0, 'pos': 0.0, 'compound': 0.0}	0	Neutral	['algorithm', 'used', 'to', 'set', 'a-level', 'grades', "'unlawful'", 'source:', 'bbc', 'news', 'https://t.co/ijzvaf0uuj']	No emotion
287	1.29616E+18	2020-08-19T19:01:16.000Z		21	{'neg': 0.0, 'neu': 1.0, 'pos': 0.0, 'compound': 0.0}	0	Neutral	['are', 'a', 'levels', 'and', 'gcses', 'normally', 'standardised?', 'i', 'mean', 'in', 'non-pandemic', 'years.', 'if', 'so,', 'what', 'is', 'the', '#algorithm', 'for', 'that?']	No emotion
288	1.29616E+18	2020-08-19T18:59:17.000Z		14	{'neg': 0.167, 'neu': 0.833, 'pos': 0.0, 'compound': -0.25}	-0.25	Negative	['why', "'ditch", 'the', "algorithm'", 'is', 'the', 'future', 'of', 'political', 'protest', 'https://t.co/xgd6x79kau']	No emotion
289	1.29616E+18	2020-08-19T18:58:52.000Z		28	{'neg': 0.045, 'neu': 0.792, 'pos': 0.162, 'compound': 0.4767}	0.4767	Positive	['ofqual', 'exam', 'results', 'algorithm', 'was', 'unlawful,', 'says', 'labour', 'https://t.co/1cbglio92a', 'always', 'nice', 'when', 'a', 'ex-lord', 'chancellor', 'backs', 'your', 'amateur', 'legal', 'opinion', '(that', '#ofqual', 'breached', 'ea2010).']	trust
290	1.29616E+18	2020-08-19T18:57:33.000Z		15	{'neg': 0.313, 'neu': 0.687, 'pos': 0.0, 'compound': -0.6249}	-0.6249	Negative	['a-levels:', 'algorithm', 'at', 'center', 'of', 'grading', 'crisis', '�legal�', 'says�labor', 'https://t.co/mlgpfwownk']	trust
291	1.29616E+18	2020-08-19T18:57:33.000Z		15	{'neg': 0.313, 'neu': 0.687, 'pos': 0.0, 'compound': -0.6249}	-0.6249	Negative	['a-levels:', 'algorithm', 'at', 'center', 'of', 'grading', 'crisis', '�legal�', 'says�labor', 'https://t.co/mlgpfwownk']	trust
292	1.29616E+18	2020-08-19T18:57:17.000Z		17	{'neg': 0.24, 'neu': 0.76, 'pos': 0.0, 'compound': -0.6249}	-0.6249	Negative	['bbc', 'news', '-', 'a-levels:', 'algorithm', 'at', 'centre', 'of', 'grading', 'crisis', "'unlawful'", 'says', 'labour', 'https://t.co/uvco6ygrtq']	negative
293	1.29616E+18	2020-08-19T18:53:57.000Z		40	{'neg': 0.071, 'neu': 0.864, 'pos': 0.065, 'compound': -0.0516}	-0.0516	Negative	['4', 'lessons', 'for', 'data', 'scientists', 'from', 'the', 'uk�s', 'a-levels', 'algorithm', 'debacle', 'https://t.co/okq1sqeqed', 'a', 'new', 'grading', 'algorithm', 'reduced', '40%', 'of', 'grades', 'for', 'disadvantaged', 'students,', 'reminding', 'us', 'of', 'the', 'importance', 'of', '#dataquality,', '#fairness,', 'and', 'transparency', 'in', '#datascience.']	fear
294	1.29616E+18	2020-08-19T18:51:44.000Z		23	{'neg': 0.215, 'neu': 0.785, 'pos': 0.0, 'compound': -0.6249}	-0.6249	Negative	['#a-levels:', 'algorithm', 'at', 'centre', 'of', 'grading', 'crisis', "'unlawful'", 'says', 'labour', 'is', 'now', 'trending', 'on', 'https://t.co/svpb6q2vvz', 'https://t.co/svpb6q2vvz']	negative
295	1.29616E+18	2020-08-19T18:49:38.000Z		23	{'neg': 0.0, 'neu': 0.891, 'pos': 0.109, 'compound': 0.296}	0.296	Positive	['bbc', 'news', '-', 'a-levels', 'and', 'gcses:', 'how', 'did', 'the', 'exam', 'algorithm', 'work?', 'spoiler', 'alert:', 'it', "didn't.", '#alevelsresults', '#gcseresults2020', 'https://t.co/ceqfekitkm']	negative
296	1.29616E+18	2020-08-19T18:49:37.000Z		58	{'neg': 0.235, 'neu': 0.668, 'pos': 0.097, 'compound': -0.7531}	-0.7531	Negative	['it�s', 'a', 'good', 'job', 'i�m', 'not', 'a', 'gcse/a-level', 'student!', 'i', 'don�t', 'even', 'remember', 'sitting', 'mocks...', 'if', 'i', 'did,', 'i', 'didn�t', 'bloody', 'take', 'them', 'seriously', 'so', 'i�d', 'have', 'been', 'up', 'shit', 'creek', 'in', 'today�s', 'climate!', 'but', 'in', 'all', 'seriousness...', 'i�m', 'glad', 'that', 'shit', 'show', 'of', 'an', 'algorithm', 'has', 'be…	anger
297	1.29616E+18	2020-08-19T18:49:02.000Z		15	{'neg': 0.291, 'neu': 0.709, 'pos': 0.0, 'compound': -0.6249}	-0.6249	Negative	['a-levels:', 'algorithm', 'at', 'centre', 'of', 'grading', 'crisis', "'unlawful'", 'says', 'labour', 'https://t.co/7ew1muar2i']	negative
298	1.29616E+18	2020-08-19T18:48:42.000Z		15	{'neg': 0.291, 'neu': 0.709, 'pos': 0.0, 'compound': -0.6249}	-0.6249	Negative	['a-levels:', 'algorithm', 'at', 'centre', 'of', 'grading', 'crisis', "'unlawful'", 'says', 'labour', 'https://t.co/t2974kxmeh']	negative
299	1.29616E+18	2020-08-19T18:47:36.000Z		12	{'neg': 0.0, 'neu': 1.0, 'pos': 0.0, 'compound': 0.0}	0	Neutral	['ofqual', 'exam', 'results', 'algorithm', 'was', 'unlawful,', 'says', 'labour', 'https://t.co/nxmrsctoht']	fear
300	1.29616E+18	2020-08-19T18:47:18.000Z		12	{'neg': 0.0, 'neu': 1.0, 'pos': 0.0, 'compound': 0.0}	0	Neutral	['ofqual', 'exam', 'results', 'algorithm', 'was', 'unlawful,', 'says', 'labour', 'https://t.co/8ewj84afsa']	fear
301	1.29616E+18	2020-08-19T18:46:21.000Z		12	{'neg': 0.0, 'neu': 1.0, 'pos': 0.0, 'compound': 0.0}	0	Neutral	['ofqual', 'exam', 'results', 'algorithm', 'was', 'unlawful,', 'says', 'labour', 'https://t.co/tafvjzrapa']	fear
302	1.29616E+18	2020-08-19T18:46:21.000Z		12	{'neg': 0.0, 'neu': 1.0, 'pos': 0.0, 'compound': 0.0}	0	Neutral	['ofqual', 'exam', 'results', 'algorithm', 'was', 'unlawful,', 'says', 'labour', 'https://t.co/jaupelxlo9']	fear
303	1.29616E+18	2020-08-19T18:45:38.000Z		47	{'neg': 0.034, 'neu': 0.667, 'pos': 0.299, 'compound': 0.917}	0.917	Positive	['tonight�s', 'young', 'labour', 'zoom', 'call', 'about', 'the', 'tories�', 'disgraceful', 'a-level', 'results', 'algorithm', 'was', 'so', 'important.', 'thank', 'you', 'to', 'the', 'inspiring', 'students', 'who', 'shared', 'their', 'stories.', 'when', 'we', 'stand', 'together', 'and', 'organise,', 'we�re', 'unstoppable.', 'join', 'a', 'union', 'and', 'join', 'labour', 'today', '????', 'https://t…	positive
304	1.29616E+18	2020-08-19T18:45:28.000Z		12	{'neg': 0.0, 'neu': 1.0, 'pos': 0.0, 'compound': 0.0}	0	Neutral	['ofqual', 'exam', 'results', 'algorithm', 'was', 'unlawful,', 'says', 'labour', 'https://t.co/c3yrxiwhjn']	fear
305	1.29616E+18	2020-08-19T18:45:01.000Z		12	{'neg': 0.0, 'neu': 1.0, 'pos': 0.0, 'compound': 0.0}	0	Neutral	['ofqual', 'exam', 'results', 'algorithm', 'was', 'unlawful,', 'says', 'labour', 'https://t.co/mey9dxzw6u']	fear
306	1.29616E+18	2020-08-19T18:44:40.000Z		12	{'neg': 0.0, 'neu': 1.0, 'pos': 0.0, 'compound': 0.0}	0	Neutral	['ofqual', 'exam', 'results', 'algorithm', 'was', 'unlawful,', 'says', 'labour', 'https://t.co/vq7grpn1dm']	fear
307	1.29616E+18	2020-08-19T18:44:36.000Z		37	{'neg': 0.084, 'neu': 0.763, 'pos': 0.153, 'compound': 0.4019}	0.4019	Positive	['does', 'anybody', 'else', 'think', 'that', 'the', 'word', '"algorithm"', 'is', 'being', 'abused', 'in', 'the', 'context', 'of', 'ofqual?', "it's", 'clearly', 'just', 'a', 'big', 'if-else', 'statement', 'with', 'a', 'list', 'of', "everybody's", 'post', 'code...', "let's", 'be', 'honest.']	trust
308	1.29616E+18	2020-08-19T18:43:06.000Z		12	{'neg': 0.0, 'neu': 1.0, 'pos': 0.0, 'compound': 0.0}	0	Neutral	['ofqual', 'exam', 'results', 'algorithm', 'was', 'unlawful,', 'says', 'labour', 'https://t.co/dwhf1tnf5s']	fear
309	1.29616E+18	2020-08-19T18:42:04.000Z		48	{'neg': 0.049, 'neu': 0.892, 'pos': 0.059, 'compound': 0.128}	0.128	Positive	['it', 'seems', 'as', 'though', 'parents', 'and', 'teachers', 'have', 'lost', 'faith', 'in', 'the', 'education', 'secretary', 'following', 'the', 'drastic', 'outcome', 'of', 'the', 'a-level', 'results,', 'which', 'were', 'poorly', 'calculated', 'through', 'an', 'unvetted', 'algorithm.', 'the', 'prime', 'minister', 'has', 'been', 'advised', 'to', 'take', 'control', 'of', 'the', 'situation', '#gcse…	positive
310	1.29616E+18	2020-08-19T18:41:29.000Z		30	{'neg': 0.0, 'neu': 0.945, 'pos': 0.055, 'compound': 0.128}	0.128	Positive	['#ofqual', 'exam', 'results', 'algorithm', 'was', 'unlawful,', 'says', 'labour.', 'exclusive:', 'shadow', 'attorney', 'general', 'says', 'ministers', 'would', 'have', 'been', 'aware', 'of', 'at', 'least', 'three', 'breaches', 'of', 'the', 'law', 'https://t.co/pw230tyd63']	trust
311	1.29616E+18	2020-08-19T18:41:27.000Z		12	{'neg': 0.0, 'neu': 1.0, 'pos': 0.0, 'compound': 0.0}	0	Neutral	['ofqual', 'exam', 'results', 'algorithm', 'was', 'unlawful,', 'says�labour', 'https://t.co/deqoivt84e']	fear
312	1.29616E+18	2020-08-19T18:41:25.000Z		18	{'neg': 0.255, 'neu': 0.745, 'pos': 0.0, 'compound': -0.6249}	-0.6249	Negative	['a-levels:', 'the', 'algorithm', 'at', 'the', 'center', 'of', 'assessing', 'the', '�illegal�', 'crisis', 'says�labor', 'https://t.co/p5yz5zhedw']	trust
313	1.29616E+18	2020-08-19T18:41:06.000Z		9	{'neg': 0.0, 'neu': 1.0, 'pos': 0.0, 'compound': 0.0}	0	Neutral	['government', 'breaking', 'the', 'law', 'again.', 'https://t.co/luj06fgojj']	fear
314	1.29616E+18	2020-08-19T18:40:23.000Z		37	{'neg': 0.121, 'neu': 0.836, 'pos': 0.043, 'compound': -0.5423}	-0.5423	Negative	['#alevelsresults', '#ofqual', '#gavinwilliamsonresign', '#toryshambles', 'under-fire', 'education', 'secretary', 'gavin', 'williamson', 'has', 'admitted', 'regulator', 'ofqual', 'was', 'behind', 'the', 'scrapping', 'of', 'england�s', 'disastrous', 'a-level', 'algorithm', 'ofqual', 'drove', 'a-levels', 'u-turn', 'not', 'williamson', 'https://t.co/m0a1tki92n']	fear
315	1.29616E+18	2020-08-19T18:40:23.000Z		37	{'neg': 0.121, 'neu': 0.836, 'pos': 0.043, 'compound': -0.5423}	-0.5423	Negative	['#alevelsresults', '#ofqual', '#gavinwilliamsonresign', '#toryshambles', 'under-fire', 'education', 'secretary', 'gavin', 'williamson', 'has', 'admitted', 'regulator', 'ofqual', 'was', 'behind', 'the', 'scrapping', 'of', 'england�s', 'disastrous', 'a-level', 'algorithm', 'ofqual', 'drove', 'a-levels', 'u-turn', 'not', 'williamson', 'https://t.co/m0a1tki92n']	fear
316	1.29616E+18	2020-08-19T18:40:23.000Z		37	{'neg': 0.121, 'neu': 0.836, 'pos': 0.043, 'compound': -0.5423}	-0.5423	Negative	['#alevelsresults', '#ofqual', '#gavinwilliamsonresign', '#toryshambles', 'under-fire', 'education', 'secretary', 'gavin', 'williamson', 'has', 'admitted', 'regulator', 'ofqual', 'was', 'behind', 'the', 'scrapping', 'of', 'england�s', 'disastrous', 'a-level', 'algorithm', 'ofqual', 'drove', 'a-levels', 'u-turn', 'not', 'williamson', 'https://t.co/m0a1tki92n']	fear
317	1.29616E+18	2020-08-19T18:40:23.000Z		37	{'neg': 0.121, 'neu': 0.836, 'pos': 0.043, 'compound': -0.5423}	-0.5423	Negative	['#alevelsresults', '#ofqual', '#gavinwilliamsonresign', '#toryshambles', 'under-fire', 'education', 'secretary', 'gavin', 'williamson', 'has', 'admitted', 'regulator', 'ofqual', 'was', 'behind', 'the', 'scrapping', 'of', 'england�s', 'disastrous', 'a-level', 'algorithm', 'ofqual', 'drove', 'a-levels', 'u-turn', 'not', 'williamson', 'https://t.co/m0a1tki92n']	fear
318	1.29615E+18	2020-08-19T18:39:40.000Z		31	{'neg': 0.0, 'neu': 0.687, 'pos': 0.313, 'compound': 0.8176}	0.8176	Positive	['could', 'be', 'open', 'to', 'legal', 'challenge,', 'but', 'the', 'clever', 'part', 'of', 'only', 'upholding', 'the', 'increased', 'grades', 'is', 'they', 'make', 'it', 'obscure', 'who', 'would', 'now', 'mount', 'that', 'challenge.', 'https://t.co/zpoeouaatu']	fear
319	1.29615E+18	2020-08-19T18:38:17.000Z		43	{'neg': 0.145, 'neu': 0.811, 'pos': 0.044, 'compound': -0.7059}	-0.7059	Negative	['government', 'will', 'create', 'the', 'method', 'for', 'calculating', 'these', 'figures.', 'after', 'the', 'failed', 'a-levels', 'algorithm', 'was', 'seen', 'instantly', 'by', 'the', 'public,', 'how', 'quickly', 'would', 'it', 'take', 'for', 'a', 'failure', 'in', 'the', 'planning', 'calculation', 'to', 'be', 'realised?', 'when', 'the', 'quality', 'of', 'homes', 'is', 'downgraded?']	positive
320	1.29615E+18	2020-08-19T18:38:03.000Z		30	{'neg': 0.134, 'neu': 0.669, 'pos': 0.198, 'compound': 0.296}	0.296	Positive	['what', 'a', 'complete', 'fiasco.', 'can', 'we', 'please', 'get', 'a', 'government,', 'led', 'by', '-', 'and', 'much,', 'much', 'sooner', 'than', '2024?', 'we', 'need', 'serious,', 'urgent', 'help.', '#toryshambles', '#alevelsresults', '#gcseresults2020', 'https://t.co/vife7pgj2m']	negative
321	1.29615E+18	2020-08-19T18:37:50.000Z		20	{'neg': 0.0, 'neu': 0.923, 'pos': 0.077, 'compound': 0.1511}	0.1511	Positive	['started', 'prepping', 'ours', 'today....', 'want', 'to', 'know', 'the', 'algorithm', 'generated', 'grades', 'for', 'all', 'subjects,', 'not', 'just', 'those', 'that', 'went', 'up!']	No emotion
322	1.29615E+18	2020-08-19T18:37:45.000Z		16	{'neg': 0.143, 'neu': 0.857, 'pos': 0.0, 'compound': -0.25}	-0.25	Negative	['why', "'ditch", 'the', "algorithm'", 'is', 'the', 'future', 'of', 'political', 'protest', 'louise', 'amoore', 'https://t.co/88c3opkbje']	No emotion
323	1.29615E+18	2020-08-19T18:37:41.000Z		13	{'neg': 0.0, 'neu': 1.0, 'pos': 0.0, 'compound': 0.0}	0	Neutral	['algorithm', 'used', 'to', 'downgrade', 'thousands', 'of', 'a-level', 'results', 'in', 'england', 'was', '"unlawful']	fear
324	1.29615E+18	2020-08-19T18:37:02.000Z		27	{'neg': 0.0, 'neu': 1.0, 'pos': 0.0, 'compound': 0.0}	0	Neutral	['quite', 'right.', 'this', "isn't", 'going', 'away.', 'gavin', 'williamson', 'and', 'the', 'government', 'have', 'to', 'be', 'held', 'accountable', 'or', "what's", 'a', 'democracy', 'for?', 'https://t.co/k5kyw8i6w6']	positive
325	1.29615E+18	2020-08-19T18:36:03.000Z		19	{'neg': 0.118, 'neu': 0.882, 'pos': 0.0, 'compound': -0.25}	-0.25	Negative	['why', "'ditch", 'the', "algorithm'", 'is', 'the', 'future', 'of', 'political', 'protest', 'louise', 'amoore', 'opinion', 'the', 'guardian', 'https://t.co/xwlihrqxem']	trust
326	1.29615E+18	2020-08-19T18:35:50.000Z		19	{'neg': 0.118, 'neu': 0.882, 'pos': 0.0, 'compound': -0.25}	-0.25	Negative	['why', "'ditch", 'the', "algorithm'", 'is', 'the', 'future', 'of', 'political', 'protest', 'louise', 'amoore', 'opinion', 'the', 'guardian', 'https://t.co/yl8gppnijc']	trust
327	1.29615E+18	2020-08-19T18:35:43.000Z		36	{'neg': 0.053, 'neu': 0.813, 'pos': 0.133, 'compound': 0.431}	0.431	Positive	["'the", 'young', 'people', 'protesting', 'against', 'ofqual�s', 'algorithm', '�', 'weren�t', 'focused', 'on', 'how', 'their', 'data', 'might', 'be', 'used', 'in', 'the', 'future,', 'but', 'how', 'data', 'had', 'been', 'actively', 'used', 'to', 'change', 'their', "futures.'", 'https://t.co/samzngj6vw']	fear
328	1.29615E+18	2020-08-19T18:35:43.000Z		36	{'neg': 0.053, 'neu': 0.813, 'pos': 0.133, 'compound': 0.431}	0.431	Positive	["'the", 'young', 'people', 'protesting', 'against', 'ofqual�s', 'algorithm', '�', 'weren�t', 'focused', 'on', 'how', 'their', 'data', 'might', 'be', 'used', 'in', 'the', 'future,', 'but', 'how', 'data', 'had', 'been', 'actively', 'used', 'to', 'change', 'their', "futures.'", 'https://t.co/samzngj6vw']	fear
329	1.29615E+18	2020-08-19T18:35:28.000Z		21	{'neg': 0.0, 'neu': 1.0, 'pos': 0.0, 'compound': 0.0}	0	Neutral	['the', 'algorithm', 'used', 'by', 'ofqual', 'which', 'downgraded', 'thousands', 'of', 'a-level', 'results', 'was', 'unlawful,', 'labour', 'has', 'claimed', 'https://t.co/nbomhjhren']	fear
330	1.29615E+18	2020-08-19T18:35:28.000Z		21	{'neg': 0.0, 'neu': 1.0, 'pos': 0.0, 'compound': 0.0}	0	Neutral	['the', 'algorithm', 'used', 'by', 'ofqual', 'which', 'downgraded', 'thousands', 'of', 'a-level', 'results', 'was', 'unlawful,', 'labour', 'has', 'claimed', 'https://t.co/nbomhjhren']	fear
331	1.29615E+18	2020-08-19T18:35:02.000Z		15	{'neg': 0.272, 'neu': 0.728, 'pos': 0.0, 'compound': -0.6249}	-0.6249	Negative	['a-levels:', 'algorithm', 'at', 'centre', 'of', 'grading', 'crisis', "'unlawful'", 'says', 'labour', '-', 'https://t.co/rwzcu0iahe']	negative
332	1.29615E+18	2020-08-19T18:35:01.000Z		15	{'neg': 0.272, 'neu': 0.728, 'pos': 0.0, 'compound': -0.6249}	-0.6249	Negative	['a-levels:', 'algorithm', 'at', 'centre', 'of', 'grading', 'crisis', "'unlawful'", 'says', 'labour', '-', 'https://t.co/d5fh6faxzb']	negative
333	1.29615E+18	2020-08-19T18:34:39.000Z		31	{'neg': 0.0, 'neu': 0.865, 'pos': 0.135, 'compound': 0.6369}	0.6369	Positive	['my', 'understanding', 'is', 'that', "ofqual's", 'results', '(centre/school', 'grades', 'x', 'algorithm)', 'will', 'not', 'be', 'published', 'tomorrow.', 'rather', 'they', 'have', 'given', 'schools', 'results', 'where', 'best', 'of', 'school/ofqual', 'grades', 'are', 'quoted.']	trust
334	1.29615E+18	2020-08-19T18:34:30.000Z		15	{'neg': 0.291, 'neu': 0.709, 'pos': 0.0, 'compound': -0.6249}	-0.6249	Negative	['a-levels:', 'algorithm', 'at', 'centre', 'of', 'grading', 'crisis', "'unlawful'", 'says', 'labour', 'https://t.co/at0qoqmqsx']	negative
335	1.29615E+18	2020-08-19T18:33:54.000Z		22	{'neg': 0.064, 'neu': 0.868, 'pos': 0.068, 'compound': 0.0258}	0.0258	Neutral	['ofqual', 'exam', 'results', 'algorithm', 'was', 'unlawful', '?', '-', 'hard', 'to', 'see', 'that', 'any', 'legal', 'advice', 'could', 'have', 'ever', 'been', 'considered.', 'https://t.co/jtbfrhsg8r']	trust
336	1.29615E+18	2020-08-19T18:33:06.000Z		31	{'neg': 0.136, 'neu': 0.864, 'pos': 0.0, 'compound': -0.6249}	-0.6249	Negative	['(bbc', 'news):a-levels:', '#algorithm', 'at', 'centre', 'of', 'grading', 'crisis', "'unlawful'", 'says', '#labour', ':', 'labour', 'claims', 'the', 'model', 'used', 'to', 'calculate', 'marks', 'breached', 'anti-discrimination', 'and', 'other', 'laws.', '..', 'https://t.co/ryi99xrilx']	positive
337	1.29615E+18	2020-08-19T18:33:06.000Z		31	{'neg': 0.136, 'neu': 0.864, 'pos': 0.0, 'compound': -0.6249}	-0.6249	Negative	['(bbc', 'news):a-levels:', '#algorithm', 'at', 'centre', 'of', 'grading', 'crisis', "'unlawful'", 'says', '#labour', ':', 'labour', 'claims', 'the', 'model', 'used', 'to', 'calculate', 'marks', 'breached', 'anti-discrimination', 'and', 'other', 'laws.', '..', 'https://t.co/ryi99xrilx']	positive
338	1.29615E+18	2020-08-19T18:32:25.000Z		24	{'neg': 0.0, 'neu': 1.0, 'pos': 0.0, 'compound': 0.0}	0	Neutral	['�ministers', 'and', 'ofqual', 'would', 'have', 'been', 'aware', 'of', 'at', 'least', 'three', 'breaches', 'of', 'the', 'law', 'in', 'the', 'standardisation', 'algorithm', 'used�', 'https://t.co/qmvrk3y88y']	trust
339	1.29615E+18	2020-08-19T18:28:08.000Z		28	{'neg': 0.0, 'neu': 0.816, 'pos': 0.184, 'compound': 0.6369}	0.6369	Positive	['would', 'be', 'good', 'to', 'see', 'the', 'algorithm', 'written', 'down', 'as', 'a', 'solution', 'design', 'or', 'pseudo', 'code.', 'we', 'all', 'need', 'to', 'learn', 'from', 'that.', 'https://t.co/p47rqpqdag', 'via']	positive
340	1.29615E+18	2020-08-19T18:26:59.000Z		12	{'neg': 0.0, 'neu': 1.0, 'pos': 0.0, 'compound': 0.0}	0	Neutral	['ofqual', 'exam', 'results', 'algorithm', 'was', 'unlawful,', 'says', 'labour', 'https://t.co/xvpnrlhdbc']	fear
341	1.29615E+18	2020-08-19T18:24:54.000Z		54	{'neg': 0.169, 'neu': 0.75, 'pos': 0.081, 'compound': -0.6705}	-0.6705	Negative	['in', '2020', 'grades', 'were', 'sent', 'low', 'by', 'an', 'algorithm', 'that', 'was', 'illegal.', 'these', 'grades', 'escaped', 'from', 'a', 'maximum', 'security', 'ofqual.', 'today,', 'still', 'wanted', 'by', 'the', 'government', 'they', 'survive', 'as', 'cags.', 'if', 'you', 'have', 'a', 'problem,', 'if', 'no', 'one', 'else', 'can', 'help,', 'and', 'if', 'you', 'can', 'find', 'them', 'maybe',…	fear
342	1.29615E+18	2020-08-19T18:24:54.000Z		54	{'neg': 0.169, 'neu': 0.75, 'pos': 0.081, 'compound': -0.6705}	-0.6705	Negative	['in', '2020', 'grades', 'were', 'sent', 'low', 'by', 'an', 'algorithm', 'that', 'was', 'illegal.', 'these', 'grades', 'escaped', 'from', 'a', 'maximum', 'security', 'ofqual.', 'today,', 'still', 'wanted', 'by', 'the', 'government', 'they', 'survive', 'as', 'cags.', 'if', 'you', 'have', 'a', 'problem,', 'if', 'no', 'one', 'else', 'can', 'help,', 'and', 'if', 'you', 'can', 'find', 'them', 'maybe',…	fear
343	1.29615E+18	2020-08-19T18:24:28.000Z		12	{'neg': 0.0, 'neu': 1.0, 'pos': 0.0, 'compound': 0.0}	0	Neutral	['ofqual', 'exam', 'results', 'algorithm', 'was', 'unlawful,', 'says', 'labour', 'https://t.co/q0gbzrciu0']	fear
344	1.29615E+18	2020-08-19T18:22:41.000Z		25	{'neg': 0.265, 'neu': 0.735, 'pos': 0.0, 'compound': -0.7236}	-0.7236	Negative	['#?????', '????:2020-08-20', '03:22:40', 'a-levels:', 'algorithm', 'at', 'centre', 'of', 'grading', 'crisis', '&amp;#x27;unlawful&amp;#x27;', 'says', 'labour', 'https://t.co/4lsgrqqq06', '#????']	negative
345	1.29615E+18	2020-08-19T18:20:50.000Z		24	{'neg': 0.0, 'neu': 1.0, 'pos': 0.0, 'compound': 0.0}	0	Neutral	['the', 'algorithm', 'used', 'to', 'determine', 'grades', 'by', 'ofqual.', 'these', 'tweets', 'are', 'all', 'about', 'the', 'algorithm,', 'the', 'opinions', 'behind', 'it', 'and', 'the', 'use', 'of', 'it.']	No emotion
346	1.29615E+18	2020-08-19T18:19:33.000Z		17	{'neg': 0.24, 'neu': 0.76, 'pos': 0.0, 'compound': -0.6249}	-0.6249	Negative	['bbc', 'news', '-', 'a-levels:', 'algorithm', 'at', 'centre', 'of', 'grading', 'crisis', "'unlawful'", 'says', 'labour', 'https://t.co/fzzquq5p5h']	negative
347	1.29615E+18	2020-08-19T18:19:07.000Z		47	{'neg': 0.0, 'neu': 0.957, 'pos': 0.043, 'compound': 0.2263}	0.2263	Positive	['so,', 'it', 'turns', 'out', 'that', 'some', 'foundation', 'pupils', 'may', 'have', 'been', 'upgraded', 'to', 'a', 'grade', '6', 'by', 'the', 'algorithm,', 'thereby', 'meeting', 'entrance', 'requirements', 'for', 'many', 'a-level', 'maths', 'courses.', 'might', 'be', 'worth', 'a', 'polite', 'enquiry', 'when', 'students', 'are', 'enrolling', 'to', 'your', 'sixth', 'form...', 'https://t.co/qb5yyn9…	positive
348	1.29615E+18	2020-08-19T18:15:32.000Z		12	{'neg': 0.0, 'neu': 1.0, 'pos': 0.0, 'compound': 0.0}	0	Neutral	['ofqual', 'exam', 'results', 'algorithm', 'was', 'unlawful,', 'says', 'labour', 'https://t.co/vvvh8bu8hc']	fear
349	1.29615E+18	2020-08-19T18:15:31.000Z		12	{'neg': 0.0, 'neu': 1.0, 'pos': 0.0, 'compound': 0.0}	0	Neutral	['ofqual', 'exam', 'results', 'algorithm', 'was', 'unlawful,', 'says', 'labour', 'https://t.co/pag3uhouof']	fear
350	1.29615E+18	2020-08-19T18:13:38.000Z		18	{'neg': 0.227, 'neu': 0.773, 'pos': 0.0, 'compound': -0.6249}	-0.6249	Negative	['bbc', 'news', '-', 'a-levels:', 'algorithm', 'at', 'centre', 'of', 'grading', 'crisis', "'unlawful'", 'says', 'labour.', '#scuola', 'https://t.co/3zrxw8hzoy']	negative
351	1.29615E+18	2020-08-19T18:12:39.000Z		16	{'neg': 0.143, 'neu': 0.857, 'pos': 0.0, 'compound': -0.25}	-0.25	Negative	['why', "'ditch", 'the', "algorithm'", 'is', 'the', 'future', 'of', 'political', 'protest', 'louise', 'amoore', 'https://t.co/tiyx2kuyl6']	No emotion
352	1.29615E+18	2020-08-19T18:12:01.000Z		34	{'neg': 0.043, 'neu': 0.863, 'pos': 0.094, 'compound': 0.4137}	0.4137	Positive	["'the", 'ofqual', 'algorithm', 'was', 'the', 'technical', 'embodiment', 'of', 'a', 'deeply', 'political', 'idea:', 'that', 'a', 'person', 'is', 'only', 'as', 'good', 'as', 'their', 'circumstances', "dictate.'", '??', 'on', 'the', 'algorithmic', 'foreclosure', 'of', 'young', 'futures', 'https://t.co/phw2vclxfl']	surprise
353	1.29615E+18	2020-08-19T18:12:01.000Z		34	{'neg': 0.043, 'neu': 0.863, 'pos': 0.094, 'compound': 0.4137}	0.4137	Positive	["'the", 'ofqual', 'algorithm', 'was', 'the', 'technical', 'embodiment', 'of', 'a', 'deeply', 'political', 'idea:', 'that', 'a', 'person', 'is', 'only', 'as', 'good', 'as', 'their', 'circumstances', "dictate.'", '??', 'on', 'the', 'algorithmic', 'foreclosure', 'of', 'young', 'futures', 'https://t.co/phw2vclxfl']	surprise
354	1.29615E+18	2020-08-19T18:11:38.000Z		20	{'neg': 0.215, 'neu': 0.785, 'pos': 0.0, 'compound': -0.6249}	-0.6249	Negative	['a-levels:', 'algorithm', 'at', 'centre', 'of', 'grading', 'crisis', "'unlawful'", 'says', 'labour', 'yet', 'nothing', 'will', 'be', 'done...', 'https://t.co/qlhf4dec5u']	negative
355	1.29615E+18	2020-08-19T18:11:35.000Z		21	{'neg': 0.0, 'neu': 1.0, 'pos': 0.0, 'compound': 0.0}	0	Neutral	['so', 'despite', 'the', 'massive', 'injustices', 'only', 'gave', 'up', 'on', 'the', 'algorithm', 'when', 'decided', 'to', 'abolish', 'it?', 'crikey!', 'https://t.co/keiprpmljp']	anger
356	1.29615E+18	2020-08-19T18:11:15.000Z		27	{'neg': 0.0, 'neu': 1.0, 'pos': 0.0, 'compound': 0.0}	0	Neutral	['ofqual', 'exam', 'results', 'algorithm', 'was', 'unlawful,', 'says', 'labour', 'https://t.co/a3sa6c5wi7', 'labour', 'always', 'first', 'after', 'the', 'event,', 'load', 'of', 'twats', 'led', 'by', 'a', 'square', 'headed', 'loon']	negative
357	1.29615E+18	2020-08-19T18:10:40.000Z		19	{'neg': 0.272, 'neu': 0.728, 'pos': 0.0, 'compound': -0.6249}	-0.6249	Negative	['a-levels:', 'algorithm', 'at', 'centre', 'of', 'grading', 'crisis', "'unlawful'", 'says', 'labour', 'https://t.co/amibdkt4xo', 'https://t.co/xhze0h6qdm']	negative
358	1.29615E+18	2020-08-19T18:10:06.000Z		23	{'neg': 0.0, 'neu': 0.927, 'pos': 0.073, 'compound': 0.128}	0.128	Positive	['exclusive:', 'shadow', 'attorney', 'general', 'says', 'ministers', 'would', 'have', 'been', 'aware', 'of', 'at', 'least', 'three', 'breaches', 'of', 'the', 'law', '#examshambles', 'https://t.co/yqkwwtuut9']	trust
359	1.29615E+18	2020-08-19T18:09:39.000Z		12	{'neg': 0.0, 'neu': 1.0, 'pos': 0.0, 'compound': 0.0}	0	Neutral	['ofqual', 'exam', 'results', 'algorithm', 'was', 'unlawful,', 'says', 'labour', 'https://t.co/hbswjfmvli']	fear
360	1.29615E+18	2020-08-19T18:08:56.000Z		21	{'neg': 0.155, 'neu': 0.777, 'pos': 0.067, 'compound': -0.4019}	-0.4019	Negative	["i've", 'been', 'forced', 'to', 'downgrade', 'gcse', 'and', 'a-level', 'results', '-', 'now', 'i', 'want', 'to', 'quit', 'teaching', 'https://t.co/0zs0djycfm']	negative
361	1.29615E+18	2020-08-19T18:08:50.000Z		15	{'neg': 0.0, 'neu': 1.0, 'pos': 0.0, 'compound': 0.0}	0	Neutral	['ofqual', 'exam', 'results', 'algorithm', 'was', 'unlawful,', 'says', 'labour', 'education', 'the', 'guardian.', 'https://t.co/tjsyyo0xt6']	fear
362	1.29615E+18	2020-08-19T18:08:49.000Z		39	{'neg': 0.0, 'neu': 1.0, 'pos': 0.0, 'compound': 0.0}	0	Neutral	['falconer', 'said', 'williamson�s', 'claim', 'to', 'have', 'only', 'become', 'aware', 'of', 'the', 'issues', 'around', 'the', 'algorithm', 'at', 'the', 'weekend', 'was', 'extremely', 'concerning,', 'citing', 'an', 'education', 'select', 'committee', 'report', 'that', 'had', 'raised', 'concerns', 'in', 'early', 'june.', 'https://t.co/4dmcswmbjh']	trust
363	1.29615E+18	2020-08-19T18:08:33.000Z		19	{'neg': 0.272, 'neu': 0.728, 'pos': 0.0, 'compound': -0.6249}	-0.6249	Negative	['a-levels:', 'algorithm', 'at', 'centre', 'of', 'grading', 'crisis', "'unlawful'", 'says', 'labour', 'https://t.co/d3cmm4qge3', 'https://t.co/irlnqpu7bs']	negative
364	1.29615E+18	2020-08-19T18:08:07.000Z		45	{'neg': 0.075, 'neu': 0.813, 'pos': 0.113, 'compound': 0.2045}	0.2045	Positive	['students', 'whose', 'grade', 'was', 'higher', 'under', 'the', 'algorithm', 'calculation', 'can', 'keep', 'the', 'higher', 'grade,', 'ofqual', 'has', 'said.', 'this', 'is', 'completely', 'unjust.', 'why', 'is', 'there', 'no', 'outcry', 'about', 'this?', 'students', 'should', 'not', 'have', 'higher', 'grades', 'that', 'were', 'awarded', 'because', 'of', 'their', 'school.', 'https://t.co/ctqhqmats…	anger
365	1.29615E+18	2020-08-19T18:08:07.000Z		45	{'neg': 0.075, 'neu': 0.813, 'pos': 0.113, 'compound': 0.2045}	0.2045	Positive	['students', 'whose', 'grade', 'was', 'higher', 'under', 'the', 'algorithm', 'calculation', 'can', 'keep', 'the', 'higher', 'grade,', 'ofqual', 'has', 'said.', 'this', 'is', 'completely', 'unjust.', 'why', 'is', 'there', 'no', 'outcry', 'about', 'this?', 'students', 'should', 'not', 'have', 'higher', 'grades', 'that', 'were', 'awarded', 'because', 'of', 'their', 'school.', 'https://t.co/ctqhqmats…	anger
366	1.29615E+18	2020-08-19T18:06:58.000Z		12	{'neg': 0.0, 'neu': 1.0, 'pos': 0.0, 'compound': 0.0}	0	Neutral	['ofqual', 'exam', 'results', 'algorithm', 'was', 'unlawful,', 'says', 'labour', 'https://t.co/gw1uldf0wa']	fear
367	1.29615E+18	2020-08-19T18:04:23.000Z		45	{'neg': 0.041, 'neu': 0.959, 'pos': 0.0, 'compound': -0.2183}	-0.2183	Negative	['few', 'question', 'who', 'gave', 'birth', 'to', 'ofqual', 'algorithm', 'who', 'fed', 'the', 'monster', 'data', 'and', 'set', 'the', 'parameters', 'and', 'who', 'is', 'making', 'it', 'so', 'hard', 'to', 'find', 'out', 'what', 'companies', 'or', 'individuals', 'besides', 'ministers', 'and', 'advisors', 'are', 'behind', 'the', 'blight', '#algogate', 'marlin,', 'pearsons,', 'macroaxis,', 'dcp', 'so…	fear
368	1.29615E+18	2020-08-19T18:03:27.000Z		19	{'neg': 0.272, 'neu': 0.728, 'pos': 0.0, 'compound': -0.6249}	-0.6249	Negative	['a-levels:', 'algorithm', 'at', 'centre', 'of', 'grading', 'crisis', "'unlawful'", 'says', 'labour', 'https://t.co/ppq1scddpi', 'https://t.co/agf1crohpp']	negative
369	1.29615E+18	2020-08-19T18:02:55.000Z		26	{'neg': 0.291, 'neu': 0.709, 'pos': 0.0, 'compound': -0.8481}	-0.8481	Negative	['a-levels:', 'algorithm', 'at', 'centre', 'of', 'grading', 'crisis', "'unlawful'", 'says', 'labour', '-', 'a-levels:', 'algorithm', 'at', 'centre', 'of', 'grading', 'crisis', '�unlawful�', 'says', 'labour', 'https://t.co/wdvzp8ckbv']	negative
370	1.29615E+18	2020-08-19T18:02:45.000Z		25	{'neg': 0.192, 'neu': 0.704, 'pos': 0.103, 'compound': -0.4404}	-0.4404	Negative	['a-levels:', 'algorithm', 'at', 'centre', 'of', 'grading', 'crisis', "'unlawful'", 'says', 'labourdonate', 'towards', 'our', 'cause', 'join', 'our', 'teleg...https://t.co/zcfvfwr0wt...', 'https://t.co/eipf8qu8g0']	positive
371	1.29615E+18	2020-08-19T18:02:45.000Z		25	{'neg': 0.192, 'neu': 0.704, 'pos': 0.103, 'compound': -0.4404}	-0.4404	Negative	['a-levels:', 'algorithm', 'at', 'centre', 'of', 'grading', 'crisis', "'unlawful'", 'says', 'labourdonate', 'towards', 'our', 'cause', 'join', 'our', 'teleg...https://t.co/zcfvfwr0wt...', 'https://t.co/eipf8qu8g0']	positive
372	1.29615E+18	2020-08-19T18:01:40.000Z		22	{'neg': 0.0, 'neu': 1.0, 'pos': 0.0, 'compound': 0.0}	0	Neutral	['also', 'it', 'was', 'ofqual,', 'not', 'the', 'education', 'secretary,', 'who', 'took', 'the', 'decision', 'to', 'scrap', 'plans', 'to', 'calculate', 'exam', 'results', 'using', 'the', 'algorithm']	No emotion
373	1.29615E+18	2020-08-19T18:01:12.000Z		42	{'neg': 0.115, 'neu': 0.885, 'pos': 0.0, 'compound': -0.6369}	-0.6369	Negative	['gcse', 'science', 'coursework', 'was', 'scrapped', 'because', 'of', 'grade', 'inflation,', 'so', 'we', 'know', 'that', 'culture', 'exists.', 'however,', 'many', 'schools', 'were', 'using', 'an', 'ofqual', 'algorithm', 'to', 'calculate', 'predicted', 'grades', 'based', 'on', 'mock', 'results,', 'termly', 'tests', 'and', 'school', 'history.', 'teachers', 'will', 'blame', 'league', 'table', 'compe…	negative
374	1.29614E+18	2020-08-19T18:00:19.000Z		42	{'neg': 0.105, 'neu': 0.895, 'pos': 0.0, 'compound': -0.4588}	-0.4588	Negative	['the', 'algorithm', 'had', 'lowered', 'the', 'grades', 'of', 'around', '40%', 'of', 'all', 'a-level', 'students,', 'those', 'hardest', 'hit', 'being', 'high', 'performing', 'students', 'from', 'low-performing', 'schools', 'in', 'poorer', 'communities.', 'for', 'some', 'law', 'firms,', 'it', 'was', 'a', 'wake-up', 'call.', 'https://t.co/objgelihog']	anger
375	1.29614E+18	2020-08-19T18:00:19.000Z		42	{'neg': 0.105, 'neu': 0.895, 'pos': 0.0, 'compound': -0.4588}	-0.4588	Negative	['the', 'algorithm', 'had', 'lowered', 'the', 'grades', 'of', 'around', '40%', 'of', 'all', 'a-level', 'students,', 'those', 'hardest', 'hit', 'being', 'high', 'performing', 'students', 'from', 'low-performing', 'schools', 'in', 'poorer', 'communities.', 'for', 'some', 'law', 'firms,', 'it', 'was', 'a', 'wake-up', 'call.', 'https://t.co/objgelihog']	anger
376	1.29614E+18	2020-08-19T18:00:16.000Z		17	{'neg': 0.0, 'neu': 1.0, 'pos': 0.0, 'compound': 0.0}	0	Neutral	['algorithm', 'used', 'to', 'set', 'a-level', 'grades', "'illegal'https://t.co/cg2v7arl6p", '...ht...', 'https://t.co/3oxg62w5f7']	No emotion
377	1.29614E+18	2020-08-19T18:00:08.000Z		17	{'neg': 0.24, 'neu': 0.76, 'pos': 0.0, 'compound': -0.6249}	-0.6249	Negative	['bbc', 'news', '-', 'a-levels:', 'algorithm', 'at', 'centre', 'of', 'grading', 'crisis', "'unlawful'", 'says', 'labour', 'https://t.co/l21w2w9hf1']	negative
378	1.29614E+18	2020-08-19T18:00:01.000Z		48	{'neg': 0.068, 'neu': 0.88, 'pos': 0.052, 'compound': -0.1779}	-0.1779	Negative	['under', 'the', 'govt�s', 'abandoned', 'a', 'level', 'algorithm,', 'private', 'schools', 'saw', 'a', '4.7%', 'point', 'increase', 'in', 'higher', 'grades,', 'while', '6th', 'form', 'and', 'fe', 'colleges,', 'which', 'most', 'young', 'people', 'in', 'erdington', 'attend,', 'saw', 'just', 'a', '0.3%', 'point', 'rise.', 'is', 'this', 'really', '�levelling-up�?', 'https://t.co/upp75wly2k']	positive
379	1.29614E+18	2020-08-19T17:58:05.000Z		28	{'neg': 0.091, 'neu': 0.909, 'pos': 0.0, 'compound': -0.3182}	-0.3182	Negative	['we', 'wonder', 'when', 'will', 'address', 'the', 'monumental', 'lack', 'of', 'adherence', 'to', 'fundamental', 'data', 'protection', 'principles', 'in', 'ofqual-gate.', '#ofqual', '#algorithm', '#profiling', '#gdpr', '#dataprotection', '#taas', 'https://t.co/qsjczlpqml']	trust
380	1.29614E+18	2020-08-19T17:57:50.000Z		32	{'neg': 0.0, 'neu': 0.94, 'pos': 0.06, 'compound': 0.2023}	0.2023	Positive	['this', 'algorithm', 'stole', 'my', 'future,', 'student', 'sentiment', 'and', 'important', '#ai', 'reading', 'on', '#edu', 'inequity,', 'skewed', 'data,', 'and', 'sloppy', 'thinking', 'on', 'predictive', 'models', 'having', 'real', 'world', 'impacts', 'on', 'youth:', 'https://t.co/vztvnisawo']	positive
381	1.29614E+18	2020-08-19T17:57:39.000Z		16	{'neg': 0.272, 'neu': 0.728, 'pos': 0.0, 'compound': -0.6249}	-0.6249	Negative	['a-levels:', 'algorithm', 'at', 'centre', 'of', 'grading', 'crisis', "'unlawful'", 'says', 'labour', 'https://t.co/1zobhhmjnf', '#education']	negative
382	1.29614E+18	2020-08-19T17:57:39.000Z		16	{'neg': 0.272, 'neu': 0.728, 'pos': 0.0, 'compound': -0.6249}	-0.6249	Negative	['a-levels:', 'algorithm', 'at', 'centre', 'of', 'grading', 'crisis', "'unlawful'", 'says', 'labour', 'https://t.co/1zobhhmjnf', '#education']	negative
383	1.29614E+18	2020-08-19T17:57:37.000Z		17	{'neg': 0.255, 'neu': 0.745, 'pos': 0.0, 'compound': -0.6249}	-0.6249	Negative	['a-levels:', 'algorithm', 'at', 'centre', 'of', 'grading', 'crisis', "'unlawful'", 'says', 'labour', 'https://t.co/of6ejadgvc', '#uk', '#news']	negative
384	1.29614E+18	2020-08-19T17:57:37.000Z		17	{'neg': 0.255, 'neu': 0.745, 'pos': 0.0, 'compound': -0.6249}	-0.6249	Negative	['a-levels:', 'algorithm', 'at', 'centre', 'of', 'grading', 'crisis', "'unlawful'", 'says', 'labour', 'https://t.co/s3rrmrnw55', '#uk', '#politics']	anger
385	1.29614E+18	2020-08-19T17:57:37.000Z		17	{'neg': 0.255, 'neu': 0.745, 'pos': 0.0, 'compound': -0.6249}	-0.6249	Negative	['a-levels:', 'algorithm', 'at', 'centre', 'of', 'grading', 'crisis', "'unlawful'", 'says', 'labour', 'https://t.co/of6ejadgvc', '#uk', '#news']	negative
386	1.29614E+18	2020-08-19T17:57:37.000Z		17	{'neg': 0.255, 'neu': 0.745, 'pos': 0.0, 'compound': -0.6249}	-0.6249	Negative	['a-levels:', 'algorithm', 'at', 'centre', 'of', 'grading', 'crisis', "'unlawful'", 'says', 'labour', 'https://t.co/s3rrmrnw55', '#uk', '#politics']	anger
387	1.29614E+18	2020-08-19T17:57:15.000Z		9	{'neg': 0.0, 'neu': 1.0, 'pos': 0.0, 'compound': 0.0}	0	Neutral	['starmer', 'was', '20', 'points', 'ahead', 'but', 'ofqual', 'algorithm', 'downgraded.']	positive
388	1.29614E+18	2020-08-19T17:57:01.000Z		16	{'neg': 0.272, 'neu': 0.728, 'pos': 0.0, 'compound': -0.6249}	-0.6249	Negative	['a-levels:', 'algorithm', 'at', 'centre', 'of', 'grading', 'crisis', '�unlawful�', 'says', 'labour', '��newpaper24', 'https://t.co/tsuvawpasn']	negative
389	1.29614E+18	2020-08-19T17:57:01.000Z		16	{'neg': 0.272, 'neu': 0.728, 'pos': 0.0, 'compound': -0.6249}	-0.6249	Negative	['a-levels:', 'algorithm', 'at', 'centre', 'of', 'grading', 'crisis', '�unlawful�', 'says', 'labour', '��newpaper24', 'https://t.co/tsuvawpasn']	negative
390	1.29614E+18	2020-08-19T17:56:47.000Z		15	{'neg': 0.242, 'neu': 0.758, 'pos': 0.0, 'compound': -0.4939}	-0.4939	Negative	["'punishment", 'by', "statistics':", 'the', 'father', 'who', 'foresaw', 'a-level', 'algorithm', 'flaws', 'https://t.co/wgqd3envym']	trust
391	1.29614E+18	2020-08-19T17:56:47.000Z		15	{'neg': 0.242, 'neu': 0.758, 'pos': 0.0, 'compound': -0.4939}	-0.4939	Negative	["'punishment", 'by', "statistics':", 'the', 'father', 'who', 'foresaw', 'a-level', 'algorithm', 'flaws', 'https://t.co/wgqd3envym']	trust
392	1.29614E+18	2020-08-19T17:54:59.000Z		12	{'neg': 0.0, 'neu': 1.0, 'pos': 0.0, 'compound': 0.0}	0	Neutral	['ofqual', 'exam', 'results', 'algorithm', 'was', 'unlawful,', 'says', 'labour', 'https://t.co/hdf6kanbdc']	fear
393	1.29614E+18	2020-08-19T17:54:58.000Z		16	{'neg': 0.143, 'neu': 0.857, 'pos': 0.0, 'compound': -0.25}	-0.25	Negative	['why', "'ditch", 'the', "algorithm'", 'is', 'the', 'future', 'of', 'political', 'protest', 'louise', 'amoore', 'https://t.co/d770tx0khy']	No emotion
394	1.29614E+18	2020-08-19T17:54:39.000Z		12	{'neg': 0.0, 'neu': 1.0, 'pos': 0.0, 'compound': 0.0}	0	Neutral	['ofqual', 'exam', 'results', 'algorithm', 'was', 'unlawful,', 'says', 'labour', 'https://t.co/apyiahkfzw']	fear
395	1.29614E+18	2020-08-19T17:54:21.000Z		36	{'neg': 0.207, 'neu': 0.793, 'pos': 0.0, 'compound': -0.8243}	-0.8243	Negative	['education', 'in', 'the', 'uk', 'is', 'in', 'chaos', '-', 'there', 'is', 'no', 'strategy-', 'multiple', 'tory', 'education', 'secretaries', 'who', 'have', 'no', 'clue-', 'there', 'used', 'to', 'be', 'a', 'national', 'strategy', 'for', 'education-', 'what', 'is', 'it?', '#sackgavinwilliamson', '?', '?', 'https://t.co/qdvvyuuihs']	fear
396	1.29614E+18	2020-08-19T17:54:20.000Z		44	{'neg': 0.193, 'neu': 0.774, 'pos': 0.033, 'compound': -0.7511}	-0.7511	Negative	['a-levels', 'and', 'gcses:', 'how', 'did', 'the', 'exam', 'algorithm', 'work?', 'badly', 'and', 'with', 'an', 'adverse', 'effect', 'on', 'less', 'advantaged', 'students,', 'as', 'the', 'select', 'committee', 'warned', '?', 'that', 'it', 'would', 'but', 'he', 'pressed', 'on', 'regardless', 'and', 'should', 'be', 'accountable', 'for', 'the', 'mess', 'https://t.co/lddcszyne7']	negative
397	1.29614E+18	2020-08-19T17:53:53.000Z		44	{'neg': 0.234, 'neu': 0.766, 'pos': 0.0, 'compound': -0.875}	-0.875	Negative	['johnson,', 'cummings', '&amp;', 'williamson', 'were', 'aware', 'the', 'algorithm', 'broke', 'at', 'least', 'three', 'laws.', 'they', 'wanted', 'it', 'biased', 'against', 'students', 'in', 'poorer', 'areas,', 'knew', 'it', 'was', 'illegal', 'and', 'thought', 'they�d', 'get', 'away', 'with', 'it.', 'cummings', 'eugenics', 'in', 'action.', '#toryshambles', '#toryliars', 'https://t.co/4vp1dti8jb']	negative
398	1.29614E+18	2020-08-19T17:52:14.000Z		12	{'neg': 0.0, 'neu': 1.0, 'pos': 0.0, 'compound': 0.0}	0	Neutral	['ofqual', 'exam', 'results', 'algorithm', 'was', 'unlawful,', 'says', 'labour', 'https://t.co/kapcb0ix8r']	fear
399	1.29614E+18	2020-08-19T17:52:07.000Z		15	{'neg': 0.313, 'neu': 0.687, 'pos': 0.0, 'compound': -0.6249}	-0.6249	Negative	['a-levels:', 'algorithm', 'at', 'centre', 'of', 'grading', 'crisis', '�unlawful�', 'says�labour', 'https://t.co/rdpck048mq']	negative
400	1.29614E+18	2020-08-19T17:52:07.000Z		15	{'neg': 0.313, 'neu': 0.687, 'pos': 0.0, 'compound': -0.6249}	-0.6249	Negative	['a-levels:', 'algorithm', 'at', 'centre', 'of', 'grading', 'crisis', '�unlawful�', 'says�labour', 'https://t.co/rdpck048mq']	negative
401	1.29614E+18	2020-08-19T17:50:23.000Z		30	{'neg': 0.0, 'neu': 0.791, 'pos': 0.209, 'compound': 0.765}	0.765	Positive	['�the', 'ofqual', 'algorithm', 'was', 'the', 'technical', 'embodiment', 'of', 'a', 'deeply', 'political', 'idea:', 'that', 'a', 'person', 'is', 'only', 'as', 'good', 'as', 'their', 'circumstances', 'dictate.�', 'excellent', 'piece', 'by', 'https://t.co/s4wnlpmrkk']	trust
402	1.29614E+18	2020-08-19T17:50:23.000Z		30	{'neg': 0.0, 'neu': 0.791, 'pos': 0.209, 'compound': 0.765}	0.765	Positive	['�the', 'ofqual', 'algorithm', 'was', 'the', 'technical', 'embodiment', 'of', 'a', 'deeply', 'political', 'idea:', 'that', 'a', 'person', 'is', 'only', 'as', 'good', 'as', 'their', 'circumstances', 'dictate.�', 'excellent', 'piece', 'by', 'https://t.co/s4wnlpmrkk']	trust
403	1.29614E+18	2020-08-19T17:49:17.000Z		12	{'neg': 0.0, 'neu': 1.0, 'pos': 0.0, 'compound': 0.0}	0	Neutral	['algorithm', 'used', 'to', 'set', 'a-level', 'grades', '�unlawful�', 'https://t.co/gxfenckk5f']	No emotion
404	1.29614E+18	2020-08-19T17:48:54.000Z		25	{'neg': 0.0, 'neu': 0.823, 'pos': 0.177, 'compound': 0.5106}	0.5106	Positive	['he', 'admitted', 'it', 'had', 'ultimately', 'been', 'ofqual�s', 'decision', 'to', 'make', 'u-turn', 'on', 'results', 'produced', 'by', 'its', 'algorithm', 'in', 'favour', 'of', 'teacher-assessed', 'grades.']	positive
405	1.29614E+18	2020-08-19T17:48:21.000Z		16	{'neg': 0.143, 'neu': 0.857, 'pos': 0.0, 'compound': -0.25}	-0.25	Negative	['why', "'ditch", 'the', "algorithm'", 'is', 'the', 'future', 'of', 'political', 'protest', 'louise', 'amoore', 'https://t.co/vffu6tohba']	No emotion
406	1.29614E+18	2020-08-19T17:48:20.000Z		15	{'neg': 0.313, 'neu': 0.687, 'pos': 0.0, 'compound': -0.6249}	-0.6249	Negative	['a-levels:', 'algorithm', 'at', 'centre', 'of', 'grading', 'crisis', '�unlawful�', 'says�labour', 'https://t.co/vc7yy33jxx']	negative
407	1.29614E+18	2020-08-19T17:48:20.000Z		15	{'neg': 0.313, 'neu': 0.687, 'pos': 0.0, 'compound': -0.6249}	-0.6249	Negative	['a-levels:', 'algorithm', 'at', 'centre', 'of', 'grading', 'crisis', '�unlawful�', 'says�labour', 'https://t.co/vc7yy33jxx']	negative
408	1.29614E+18	2020-08-19T17:48:10.000Z		22	{'neg': 0.186, 'neu': 0.814, 'pos': 0.0, 'compound': -0.6249}	-0.6249	Negative	['bbc', 'news', '-', 'a-levels:', 'algorithm', 'at', 'centre', 'of', 'grading', 'crisis', "'unlawful'", 'says', 'labour', 'https://t.co/ii9steotth', '#cummings', 'had', 'fingers', 'in', 'this']	negative
409	1.29614E+18	2020-08-19T17:47:57.000Z		30	{'neg': 0.0, 'neu': 0.945, 'pos': 0.055, 'compound': 0.128}	0.128	Positive	['ofqual', 'exam', 'results', 'algorithm', 'was', 'unlawful,', 'says', 'labour', 'exclusive:', 'shadow', 'attorney', 'general', 'says', 'ministers', 'would', 'have', 'been', 'aware', 'of', 'at', 'least', 'three', 'breaches', 'of', 'the', 'law', 'https://t.co/yqcmuukchb']	trust
410	1.29614E+18	2020-08-19T17:45:36.000Z		21	{'neg': 0.226, 'neu': 0.774, 'pos': 0.0, 'compound': -0.7405}	-0.7405	Negative	['ye', 'gods,', 'what', 'next?!!!!', '....', 'bc', 'news', '-', 'a-levels:', 'algorithm', 'at', 'centre', 'of', 'grading', 'crisis', "'unlawful'", 'says', 'labour', 'https://t.co/ngjtyjrukt']	negative
411	1.29614E+18	2020-08-19T17:45:30.000Z		17	{'neg': 0.24, 'neu': 0.76, 'pos': 0.0, 'compound': -0.6249}	-0.6249	Negative	['bbc', 'news', '-', 'a-levels:', 'algorithm', 'at', 'centre', 'of', 'grading', 'crisis', "'unlawful'", 'says', 'labour', 'https://t.co/yu2tqmtzv8']	negative
412	1.29614E+18	2020-08-19T17:44:32.000Z		15	{'neg': 0.291, 'neu': 0.709, 'pos': 0.0, 'compound': -0.6249}	-0.6249	Negative	['a-levels:', 'algorithm', 'at', 'centre', 'of', 'grading', 'crisis', "'unlawful'", 'says', 'labour', 'https://t.co/6khporum99']	negative
413	1.29614E+18	2020-08-19T17:44:26.000Z		29	{'neg': 0.141, 'neu': 0.859, 'pos': 0.0, 'compound': -0.6249}	-0.6249	Negative	['bbc', 'news', '-', 'a-levels:', 'algorithm', 'at', 'centre', 'of', 'grading', 'crisis', "'unlawful'", 'says', 'labour', 'https://t.co/t3r0zzdyke', 'apart', 'from', 'starting', 'from', 'as', 'grades,', 'the', 'welsh', 'system', 'was', 'equally', 'discriminatory.']	trust
414	1.29614E+18	2020-08-19T17:43:09.000Z		12	{'neg': 0.0, 'neu': 1.0, 'pos': 0.0, 'compound': 0.0}	0	Neutral	['ofqual', 'exam', 'results', 'algorithm', 'was', 'unlawful,', 'says', 'labour', 'https://t.co/hu3syh5zwz']	fear
415	1.29614E+18	2020-08-19T17:42:53.000Z		16	{'neg': 0.0, 'neu': 1.0, 'pos': 0.0, 'compound': 0.0}	0	Neutral	['algorithm', 'breached', 'equality', 'legislation:', 'ofqual', 'exam', 'results', 'algorithm', 'was', 'unlawful,', 'says', 'labour', 'https://t.co/gr23xnun0j']	fear
416	1.29614E+18	2020-08-19T17:42:48.000Z		42	{'neg': 0.349, 'neu': 0.651, 'pos': 0.0, 'compound': -0.9533}	-0.9533	Negative	['the', 'chaos,', 'confusion', '&amp;', 'unfairness', 'of', 'the', 'way', '??', 'acted', 'in', 'recent', 'weeks,', '��under', 'the', 'direction', 'of', 'the', 'sos,', 'has', 'been', 'a', 'complete', 'fiasco,', 'putting', '1000s', 'of', 'young', 'people', 'through', 'enormous', 'stress,', 'worry', '&amp;', 'uncertainty', 'because', 'of', 'govt', 'incompetence.�', 'https://t.co/4zzh5uxffn']	negative
417	1.29614E+18	2020-08-19T17:42:10.000Z		15	{'neg': 0.291, 'neu': 0.709, 'pos': 0.0, 'compound': -0.6249}	-0.6249	Negative	['a-levels:', 'algorithm', 'at', 'centre', 'of', 'grading', 'crisis', "'unlawful'", 'says', 'labour', 'https://t.co/soio2dxeck']	negative
418	1.29614E+18	2020-08-19T17:42:04.000Z		17	{'neg': 0.24, 'neu': 0.76, 'pos': 0.0, 'compound': -0.6249}	-0.6249	Negative	['bbc', 'news', '-', 'a-levels:', 'algorithm', 'at', 'centre', 'of', 'grading', 'crisis', "'unlawful'", 'says', 'labour', 'https://t.co/pqkf47mcia']	negative
419	1.29614E+18	2020-08-19T17:40:11.000Z		12	{'neg': 0.0, 'neu': 1.0, 'pos': 0.0, 'compound': 0.0}	0	Neutral	['ofqual', 'exam', 'results', 'algorithm', 'was', 'unlawful,', 'says', 'labour', 'https://t.co/4vnu0s5rzs']	fear
420	1.29614E+18	2020-08-19T17:40:03.000Z		12	{'neg': 0.0, 'neu': 1.0, 'pos': 0.0, 'compound': 0.0}	0	Neutral	['ofqual', 'exam', 'results', 'algorithm', 'was', 'unlawful,', 'says', 'labour', 'https://t.co/nvdntvsvzz']	fear
421	1.29614E+18	2020-08-19T17:39:56.000Z		18	{'neg': 0.0, 'neu': 1.0, 'pos': 0.0, 'compound': 0.0}	0	Neutral	['remind', 'me??', 'which', '#torygeddon', 'mp', 'is', 'the', 'spouse', 'of', 'the', '#ofqual', 'head-goon??', '#breaking', '.', 'https://t.co/5dckskbmwl']	trust
422	1.29614E+18	2020-08-19T17:37:10.000Z		15	{'neg': 0.313, 'neu': 0.687, 'pos': 0.0, 'compound': -0.6249}	-0.6249	Negative	['a-levels:', 'algorithm', 'at', 'centre', 'of', 'grading', 'crisis', '�unlawful�', 'says�labour', 'https://t.co/2bt4y37hic']	negative
423	1.29614E+18	2020-08-19T17:37:10.000Z		15	{'neg': 0.313, 'neu': 0.687, 'pos': 0.0, 'compound': -0.6249}	-0.6249	Negative	['a-levels:', 'algorithm', 'at', 'centre', 'of', 'grading', 'crisis', '�unlawful�', 'says�labour', 'https://t.co/2bt4y37hic']	negative
424	1.29614E+18	2020-08-19T17:35:53.000Z		43	{'neg': 0.045, 'neu': 0.896, 'pos': 0.059, 'compound': 0.1531}	0.1531	Positive	['algorithms', 'are', 'political:', '"to', 'decide', 'whether', 'to', 'include', 'or', 'exclude', 'a', 'data', 'input,', 'or', 'to', 'weight', 'one', 'feature', 'over', 'another', 'are', 'not', 'merely', 'technical', 'questions', '�', 'they�re', 'also', 'political', 'propositions', 'about', 'what', 'a', 'society', 'can', 'and', 'should', 'be', 'like."', 'https://t.co/kwc5qewuo4']	positive
425	1.29614E+18	2020-08-19T17:35:12.000Z		44	{'neg': 0.0, 'neu': 0.701, 'pos': 0.299, 'compound': 0.9298}	0.9298	Positive	['interesting:', 'very', 'clever', 'people', 'who', 'rose', 'to', 'the', 'top', 'by', 'getting', 'top', 'marks', 'in', 'exams', 'produced', 'the', 'a-level', 'algorithm', 'and', 'went', 'on', 'to', 'pass', 'the', 'results', 'to', 'us.', 'some', 'very', 'clever', 'people', 'also', 'went', 'on', 'record', 'to', 'say', 'how', 'good', 'it', 'all', 'was.']	positive
426	1.29614E+18	2020-08-19T17:34:56.000Z		21	{'neg': 0.0, 'neu': 1.0, 'pos': 0.0, 'compound': 0.0}	0	Neutral	['these', 'days,', 'it', 'is', 'almost', 'guaranteed', 'that', 'an', 'opaque', 'algorithm', 'is', 'grading', 'and', 'influencing', 'your', 'every', 'move.', 'https://t.co/gr8k3zd3bq']	negative
427	1.29614E+18	2020-08-19T17:34:48.000Z		29	{'neg': 0.0, 'neu': 1.0, 'pos': 0.0, 'compound': 0.0}	0	Neutral	['ofqual', 'exam', 'results', 'algorithm', 'was', 'unlawful,', 'says', "labour's", 'shadow', 'attorney', 'general', ':', 'ministers', 'would', 'have', 'been', 'aware', 'of', 'at', 'least', 'three', 'breaches', 'of', 'the', 'law', 'https://t.co/avpf2u8mtb']	trust
428	1.29614E+18	2020-08-19T17:33:36.000Z		37	{'neg': 0.262, 'neu': 0.642, 'pos': 0.096, 'compound': -0.7369}	-0.7369	Negative	['heart', 'of', 'stone', 'not', 'to', 'laugh', 'dept:', 'even', 'eton', "weren't", 'happy', 'about', 'the', 'a', 'level', 'algorithm,', 'although', 'in', 'their', 'case', 'it', 'was', 'because', 'it', 'gave', 'them', 'the', 'poor', "boys'", 'marks', 'by', 'mistake.', 'https://t.co/pbxarxn3b6']	positive
429	1.29614E+18	2020-08-19T17:33:26.000Z		15	{'neg': 0.291, 'neu': 0.709, 'pos': 0.0, 'compound': -0.6249}	-0.6249	Negative	['a-levels:', 'algorithm', 'at', 'centre', 'of', 'grading', 'crisis', "'unlawful'", 'says', 'labour', 'https://t.co/2gidebzgwa']	negative
430	1.29614E+18	2020-08-19T17:30:45.000Z		45	{'neg': 0.09, 'neu': 0.778, 'pos': 0.132, 'compound': 0.4696}	0.4696	Positive	['in', 'the', 'end..', 'they', 'succeeded..??', 'their', 'algorithm', 'worked', 'for', 'those', 'it', 'was', 'designed', 'to', 'work', 'for..', 'the', '"woke"', 'lefty', 'he', 'crowd', 'got', 'sucker-punched..', 'blame', 'shifted', 'to', 'an', '"anonymous"', 'quango..', 'not', 'a', 'single', 'tory', 'tosser', 'resigned', '??', '*boris', 'remained', 'on', 'holiday', '/end', 'https://t.co/i6pv59hbt…	negative
431	1.29614E+18	2020-08-19T17:30:45.000Z		45	{'neg': 0.09, 'neu': 0.778, 'pos': 0.132, 'compound': 0.4696}	0.4696	Positive	['in', 'the', 'end..', 'they', 'succeeded..??', 'their', 'algorithm', 'worked', 'for', 'those', 'it', 'was', 'designed', 'to', 'work', 'for..', 'the', '"woke"', 'lefty', 'he', 'crowd', 'got', 'sucker-punched..', 'blame', 'shifted', 'to', 'an', '"anonymous"', 'quango..', 'not', 'a', 'single', 'tory', 'tosser', 'resigned', '??', '*boris', 'remained', 'on', 'holiday', '/end', 'https://t.co/i6pv59hbt…	negative
432	1.29614E+18	2020-08-19T17:30:25.000Z		47	{'neg': 0.08, 'neu': 0.817, 'pos': 0.103, 'compound': 0.296}	0.296	Positive	['also,', 'viewing', 'the', 'world', 'through', 'a', 'tiny', 'data-only', 'porthole', 'feels', 'like', 'the', 'easiest', 'way', 'to', 'miss', 'the', 'big', 'picture.', 'i', 'doubt', 'that', 'the', 'ofqual', 'algorithm', "would've", 'passed', 'a', "'hallway", "test'", '-', 'someone', 'would', "quickly've", 'pointed', 'out', 'the', 'obvious', 'small', 'class', 'sizes', '/', 'private', 'school', 'co…	trust
433	1.29614E+18	2020-08-19T17:30:22.000Z		39	{'neg': 0.052, 'neu': 0.892, 'pos': 0.055, 'compound': 0.0258}	0.0258	Neutral	['i.e.', 'you', 'can', 'quickly', 'prod', 'and', 'poke', 'the', 'model', 'with', 'various', 'parameters', 'and', 'learn', 'what', 'happens.', 'arguably,', 'this', 'potentially', "would've", 'allowed', 'gavin', 'williamson', "to've", 'uncovered', 'the', 'inequities', 'in', 'the', 'ofqual', 'algorithm', 'well', 'before', "'this", "weekend'.", '/2']	positive
434	1.29614E+18	2020-08-19T17:30:20.000Z		26	{'neg': 0.237, 'neu': 0.763, 'pos': 0.0, 'compound': -0.7096}	-0.7096	Negative	['a-levels', 'and', 'gcses:', 'how', 'did', 'the', 'exam', 'algorithm', 'work?', 'what', 'a', 'stupid', 'question', 'it', 'obviously', 'didn�t', 'work', '#ridiculous', '#educationpolicy2020', '#alevelsresults', 'https://t.co/yp9i5lhqkw']	negative
435	1.29614E+18	2020-08-19T17:30:03.000Z		25	{'neg': 0.087, 'neu': 0.913, 'pos': 0.0, 'compound': -0.25}	-0.25	Negative	['stellar', 'article', 'by', 'for', 'review', 'in', 'our', '#soc3387', '#pol3387', 'why', "'ditch", 'the', "algorithm'", 'is', 'the', 'future', 'of', 'political', 'protest', 'louise', 'amoore', 'https://t.co/pyuxx3kcib']	positive
436	1.29614E+18	2020-08-19T17:29:48.000Z		12	{'neg': 0.0, 'neu': 1.0, 'pos': 0.0, 'compound': 0.0}	0	Neutral	['ofqual', 'exam', 'results', 'algorithm', 'was', 'unlawful,', 'says', 'labour', 'https://t.co/e5hbtlqspx']	fear
437	1.29614E+18	2020-08-19T17:29:20.000Z		17	{'neg': 0.24, 'neu': 0.76, 'pos': 0.0, 'compound': -0.6249}	-0.6249	Negative	['bbc', 'news', '-', 'a-levels:', 'algorithm', 'at', 'centre', 'of', 'grading', 'crisis', "'unlawful'", 'says', 'labour', 'https://t.co/2ltfgnh79y']	negative
438	1.29614E+18	2020-08-19T17:29:09.000Z		17	{'neg': 0.24, 'neu': 0.76, 'pos': 0.0, 'compound': -0.6249}	-0.6249	Negative	['bbc', 'news', '-', 'a-levels:', 'algorithm', 'at', 'centre', 'of', 'grading', 'crisis', "'unlawful'", 'says', 'labour', 'https://t.co/2sbiu2e2ly']	negative
439	1.29614E+18	2020-08-19T17:28:49.000Z		38	{'neg': 0.0, 'neu': 0.884, 'pos': 0.116, 'compound': 0.5574}	0.5574	Positive	['so', 'not', 'content', 'with', 'messing', 'up', 'the', 'a-level', 'and', 'gcse', 'results,', 'we', 'now', 'get', 'a', 'statement', 'from', 'pearson', 'saying', 'the', 'algorithm', 'they', 'applied', 'to', 'the', 'examined', 'element', 'is', 'fair', 'and', 'please', 'will', 'we', 'not', 'release', 'results', 'tomorrow']	positive
440	1.29614E+18	2020-08-19T17:27:29.000Z		17	{'neg': 0.24, 'neu': 0.76, 'pos': 0.0, 'compound': -0.6249}	-0.6249	Negative	['bbc', 'news', '-', 'a-levels:', 'algorithm', 'at', 'centre', 'of', 'grading', 'crisis', "'unlawful'", 'says', 'labour', 'https://t.co/zkvw6yriaf']	negative
441	1.29614E+18	2020-08-19T17:26:38.000Z		20	{'neg': 0.0, 'neu': 0.851, 'pos': 0.149, 'compound': 0.4215}	0.4215	Positive	['but', 'you', 'knew', 'and', 'were', 'ok', 'with', 'it?', 'ofqual', 'exam', 'results', 'algorithm', 'was', 'unlawful,', 'says', 'labour', 'https://t.co/duwvnw4cqq']	fear
442	1.29614E+18	2020-08-19T17:25:51.000Z		15	{'neg': 0.291, 'neu': 0.709, 'pos': 0.0, 'compound': -0.6249}	-0.6249	Negative	['a-levels:', 'algorithm', 'at', 'centre', 'of', 'grading', 'crisis', "'unlawful'", 'says', 'labour', 'https://t.co/ah94ypkcua']	negative
443	1.29614E+18	2020-08-19T17:25:00.000Z		37	{'neg': 0.132, 'neu': 0.868, 'pos': 0.0, 'compound': -0.4767}	-0.4767	Negative	["'the", 'a-level', 'farce', 'will', 'bring', 'many', 'of', 'the', 'issues', 'home', 'to', 'a', 'uk', 'audience,', 'while', 'also', 'providing', 'a', 'world-beating', 'example', 'of', 'the', 'tangible', 'effects', 'of', 'algorithmic', "bias'", 'https://t.co/iibpeumdll', 'https://t.co/kub0ucdkno']	negative
444	1.29614E+18	2020-08-19T17:25:00.000Z		37	{'neg': 0.132, 'neu': 0.868, 'pos': 0.0, 'compound': -0.4767}	-0.4767	Negative	["'the", 'a-level', 'farce', 'will', 'bring', 'many', 'of', 'the', 'issues', 'home', 'to', 'a', 'uk', 'audience,', 'while', 'also', 'providing', 'a', 'world-beating', 'example', 'of', 'the', 'tangible', 'effects', 'of', 'algorithmic', "bias'", 'https://t.co/iibpeumdll', 'https://t.co/kub0ucdkno']	negative
445	1.29614E+18	2020-08-19T17:24:58.000Z		12	{'neg': 0.0, 'neu': 1.0, 'pos': 0.0, 'compound': 0.0}	0	Neutral	['ofqual', 'exam', 'results', 'algorithm', 'was', 'unlawful,', 'says', 'labour', 'https://t.co/2bgzmugklj']	fear
446	1.29614E+18	2020-08-19T17:24:16.000Z		12	{'neg': 0.0, 'neu': 1.0, 'pos': 0.0, 'compound': 0.0}	0	Neutral	['ofqual', 'exam', 'results', 'algorithm', 'was', 'unlawful,', 'says', 'labour', 'https://t.co/fi7q3agccz']	fear
447	1.29614E+18	2020-08-19T17:23:55.000Z		40	{'neg': 0.166, 'neu': 0.72, 'pos': 0.114, 'compound': -0.6433}	-0.6433	Negative	['hmm', '-', "didn't", 'falconer', 'put', 'pressure', 'on', 'goldsmith', 'to', 'make', 'the', 'iraq', 'war', 'legal??', 'you', 'just', "can't", 'trust', 'a', 'lawyer', 'and', 'their', 'definition', 'of', 'what', 'is', 'legal?', 'ofqual', 'exam', 'results', 'algorithm', 'was', 'unlawful,', 'says', 'labour', 'https://t.co/1pyhyc6smn']	negative
448	1.29614E+18	2020-08-19T17:23:48.000Z		12	{'neg': 0.0, 'neu': 1.0, 'pos': 0.0, 'compound': 0.0}	0	Neutral	['#ofqual', '#exam', 'results', 'algorithm', 'was', 'unlawful,', 'says', 'labour', 'https://t.co/fdpcphn5ao']	fear
449	1.29614E+18	2020-08-19T17:21:28.000Z		21	{'neg': 0.091, 'neu': 0.909, 'pos': 0.0, 'compound': -0.128}	-0.128	Negative	['how', 'universities', 'could', 'meet', 'the', 'extra', 'demand', 'for', 'places', 'from', 'students', 'after', 'the', 'a-level', 'u-turn', 'https://t.co/calz2wkfsq']	anger
450	1.29614E+18	2020-08-19T17:21:28.000Z		21	{'neg': 0.091, 'neu': 0.909, 'pos': 0.0, 'compound': -0.128}	-0.128	Negative	['how', 'universities', 'could', 'meet', 'the', 'extra', 'demand', 'for', 'places', 'from', 'students', 'after', 'the', 'a-level', 'u-turn', 'https://t.co/calz2wkfsq']	anger
451	1.29614E+18	2020-08-19T17:21:24.000Z		17	{'neg': 0.24, 'neu': 0.76, 'pos': 0.0, 'compound': -0.6249}	-0.6249	Negative	['bbc', 'news', '-', 'a-levels:', 'algorithm', 'at', 'centre', 'of', 'grading', 'crisis', "'unlawful'", 'says', 'labour', 'https://t.co/9yeglnlong']	negative
452	1.29614E+18	2020-08-19T17:21:21.000Z		45	{'neg': 0.124, 'neu': 0.876, 'pos': 0.0, 'compound': -0.6249}	-0.6249	Negative	['a-levels:', 'algorithm', 'at', 'centre', 'of', 'grading', 'crisis', '&amp;apos;unlawful&amp;apos;', 'says', 'labour', 'https://t.co/pfoheirbju', 'telling', 'the', 'untold', '#news', 'labour', 'claims', 'the', 'model', 'used', 'to', 'calculate', 'marks', 'breached', 'anti-discrimination', 'and', 'other', 'laws.', 'https://t.co/uy0l1rsc4e', 'https://t.co/cdrbenxali']	negative
453	1.29614E+18	2020-08-19T17:21:21.000Z		45	{'neg': 0.124, 'neu': 0.876, 'pos': 0.0, 'compound': -0.6249}	-0.6249	Negative	['a-levels:', 'algorithm', 'at', 'centre', 'of', 'grading', 'crisis', '&amp;apos;unlawful&amp;apos;', 'says', 'labour', 'https://t.co/pfoheirbju', 'telling', 'the', 'untold', '#news', 'labour', 'claims', 'the', 'model', 'used', 'to', 'calculate', 'marks', 'breached', 'anti-discrimination', 'and', 'other', 'laws.', 'https://t.co/uy0l1rsc4e', 'https://t.co/cdrbenxali']	negative
454	1.29614E+18	2020-08-19T17:21:18.000Z		37	{'neg': 0.0, 'neu': 0.92, 'pos': 0.08, 'compound': 0.4215}	0.4215	Positive	['the', 'ministers', 'should', 'have', 'known?', 'we', 'are', 'governed', 'by', 'a', 'bunch', 'of', 'taliban', 'brexiteers', 'chosen', 'for', 'their', 'faith', 'to', 'the', 'cause', 'and', 'submission', 'to', 'the', "pm's", 'adviser', 'and', 'not', 'for', 'their', 'competence.', 'https://t.co/8uicmrqlyt']	positive
455	1.29614E+18	2020-08-19T17:21:10.000Z		15	{'neg': 0.291, 'neu': 0.709, 'pos': 0.0, 'compound': -0.6249}	-0.6249	Negative	['a-levels:', 'algorithm', 'at', 'centre', 'of', 'grading', 'crisis', "'unlawful'", 'says', 'labour', 'https://t.co/fomoben5sc']	negative
456	1.29614E+18	2020-08-19T17:21:07.000Z		40	{'neg': 0.117, 'neu': 0.883, 'pos': 0.0, 'compound': -0.6249}	-0.6249	Negative	['an', '18-year-old', 'student', 'who', 'predicted', 'this', 'year�s', 'a-level', 'results', 'crisis', 'in', 'an', 'award-winning', 'dystopian', 'story', 'about', 'an', 'algorithm', 'deciding', 'school', 'grades', 'according', 'to', 'social', 'class,', 'has', 'had', 'her', 'own', 'results', 'downgraded.', 'https://t.co/9rom1ditv2']	trust
457	1.29614E+18	2020-08-19T17:21:03.000Z		19	{'neg': 0.272, 'neu': 0.728, 'pos': 0.0, 'compound': -0.6249}	-0.6249	Negative	['a-levels:', 'algorithm', 'at', 'centre', 'of', 'grading', 'crisis', "'unlawful'", 'says', 'labour', 'https://t.co/snkomqmskt', 'https://t.co/uq1ea0ufmd']	negative
458	1.29613E+18	2020-08-19T17:20:08.000Z		21	{'neg': 0.155, 'neu': 0.777, 'pos': 0.067, 'compound': -0.4019}	-0.4019	Negative	["i've", 'been', 'forced', 'to', 'downgrade', 'gcse', 'and', 'a-level', 'results', '-', 'now', 'i', 'want', 'to', 'quit', 'teaching', 'https://t.co/5wyt4bgqqm']	negative
459	1.29613E+18	2020-08-19T17:18:47.000Z		15	{'neg': 0.313, 'neu': 0.687, 'pos': 0.0, 'compound': -0.6249}	-0.6249	Negative	['a-levels:', 'algorithm', 'at', 'centre', 'of', 'grading', 'crisis', '�unlawful�', 'says�labour', 'https://t.co/zr6rapjjms']	negative
460	1.29613E+18	2020-08-19T17:18:47.000Z		15	{'neg': 0.313, 'neu': 0.687, 'pos': 0.0, 'compound': -0.6249}	-0.6249	Negative	['a-levels:', 'algorithm', 'at', 'centre', 'of', 'grading', 'crisis', '�unlawful�', 'says�labour', 'https://t.co/zr6rapjjms']	negative
461	1.29613E+18	2020-08-19T17:18:41.000Z		12	{'neg': 0.0, 'neu': 1.0, 'pos': 0.0, 'compound': 0.0}	0	Neutral	['ofqual', 'exam', 'results', 'algorithm', 'was', 'unlawful,', 'says', 'labour', 'https://t.co/ttnfweh2cx']	fear
462	1.29613E+18	2020-08-19T17:18:34.000Z		15	{'neg': 0.313, 'neu': 0.687, 'pos': 0.0, 'compound': -0.6249}	-0.6249	Negative	['a-levels:', 'algorithm', 'at', 'centre', 'of', 'grading', 'crisis', '�unlawful�', 'says�labour', 'https://t.co/sdhybupjwm']	negative
463	1.29613E+18	2020-08-19T17:18:34.000Z		15	{'neg': 0.313, 'neu': 0.687, 'pos': 0.0, 'compound': -0.6249}	-0.6249	Negative	['a-levels:', 'algorithm', 'at', 'centre', 'of', 'grading', 'crisis', '�unlawful�', 'says�labour', 'https://t.co/sdhybupjwm']	negative
464	1.29613E+18	2020-08-19T17:17:14.000Z		12	{'neg': 0.0, 'neu': 1.0, 'pos': 0.0, 'compound': 0.0}	0	Neutral	['ofqual', 'exam', 'results', 'algorithm', 'was', 'unlawful,', 'says', 'labour', 'https://t.co/aju8kg2zkm']	fear
465	1.29613E+18	2020-08-19T17:16:38.000Z		22	{'neg': 0.208, 'neu': 0.792, 'pos': 0.0, 'compound': -0.6662}	-0.6662	Negative	['bbc', 'news', '(uk):', '"', 'a-levels:', 'algorithm', 'at', 'centre', 'of', 'grading', 'crisis', "'unlawful'", 'says', 'labour', '"', '??', 'https://t.co/yytuf1ucgd', 'https://t.co/trgm39rhvv']	negative
466	1.29613E+18	2020-08-19T17:16:36.000Z		12	{'neg': 0.0, 'neu': 1.0, 'pos': 0.0, 'compound': 0.0}	0	Neutral	['#ofqual', 'exam', 'results', 'algorithm', 'was', '#unlawful,', 'says', 'labour', 'https://t.co/cj6kz7bks0']	fear
467	1.29613E+18	2020-08-19T17:16:33.000Z		19	{'neg': 0.272, 'neu': 0.728, 'pos': 0.0, 'compound': -0.6249}	-0.6249	Negative	['a-levels:', 'algorithm', 'at', 'centre', 'of', 'grading', 'crisis', "'unlawful'", 'says', 'labour', 'https://t.co/5cjbyvcqh4', 'https://t.co/vfvnsfrz09']	negative
468	1.29613E+18	2020-08-19T17:16:22.000Z		25	{'neg': 0.056, 'neu': 0.866, 'pos': 0.078, 'compound': 0.128}	0.128	Positive	["'this", 'week,', 'a', 'generation', 'of', 'young', 'people', 'exposed', 'the', 'politics', 'of', 'the', 'algorithm.', 'that', 'may', 'itself', 'be', 'an', 'important', 'turning', "point.'", 'https://t.co/er1olb2hee']	positive
469	1.29613E+18	2020-08-19T17:16:06.000Z		16	{'neg': 0.143, 'neu': 0.857, 'pos': 0.0, 'compound': -0.25}	-0.25	Negative	['why', "'ditch", 'the', "algorithm'", 'is', 'the', 'future', 'of', 'political', 'protest', 'louise', 'amoore', 'https://t.co/wpoggwcais']	No emotion
470	1.29613E+18	2020-08-19T17:15:14.000Z		12	{'neg': 0.0, 'neu': 1.0, 'pos': 0.0, 'compound': 0.0}	0	Neutral	['ofqual', 'exam', 'results', 'algorithm', 'was', 'unlawful,', 'says', 'labour', 'https://t.co/ucxvqkeapy']	fear
471	1.29613E+18	2020-08-19T17:14:42.000Z		21	{'neg': 0.142, 'neu': 0.731, 'pos': 0.128, 'compound': -0.0772}	-0.0772	Negative	['how', 'is', 'still', 'in', 'his', 'job?', 'for', 'a', 'nice', 'simple', 'read', 'on', 'how', 'it', 'went', 'wrong', 'read:', 'https://t.co/hoctm0o2mz']	positive
472	1.29613E+18	2020-08-19T17:14:22.000Z		12	{'neg': 0.0, 'neu': 1.0, 'pos': 0.0, 'compound': 0.0}	0	Neutral	['ofqual', 'exam', 'results', 'algorithm', 'was', 'unlawful,', 'says', 'labour', 'https://t.co/hysunwzhp2']	fear
473	1.29613E+18	2020-08-19T17:13:53.000Z		11	{'neg': 0.358, 'neu': 0.512, 'pos': 0.13, 'compound': -0.6277}	-0.6277	Negative	['ofqual', 'algorithm', 'not', 'only', 'unfair', 'but', 'illegal', '?', 'https://t.co/fqlhgwrkr7']	anger
474	1.29613E+18	2020-08-19T17:13:53.000Z		40	{'neg': 0.0, 'neu': 0.89, 'pos': 0.11, 'compound': 0.5719}	0.5719	Positive	['this', 'was', 'before', 'grades', 'were', 'decided,', 'algorithm', 'created', 'etc.', 'i', 'was', 'talking', 'about', 'after', 'this,', 'when', 'ofqual', 'had', 'decided', 'upon', 'grades.', 'they', 'should', 'have', 'informed', 'schools', 'which', 'could', 'have', 'helped', 'identify', 'situations', 'where', 'grades', 'were', 'unfairly', 'awarded', 'to', 'specific', 'students']	No emotion
475	1.29613E+18	2020-08-19T17:13:20.000Z		54	{'neg': 0.056, 'neu': 0.891, 'pos': 0.054, 'compound': 0.2263}	0.2263	Positive	["that's", 'truly', 'bizzarre.', 'the', 'figures', 'i', 'read', 'for', 'a', 'levels', 'said', '39ish%', 'lowered,', 'and', 'only', '2.2%', 'raised', 'by', 'the', 'algorithm;', 'for', 'changes', 'by', 'more', 'than', 'a', 'single', 'grade', 'the', 'percentages', 'were', 'tiny', '-', '3.5%', 'lowered', 'and', 'less', 'that', '0.1%', 'raised', 'by', '2', 'or', 'more', 'grades.', 'i', 'wonder', 'what…	No emotion
476	1.29613E+18	2020-08-19T17:13:02.000Z		20	{'neg': 0.0, 'neu': 0.774, 'pos': 0.226, 'compound': 0.5423}	0.5423	Positive	['stats', 'regulator', 'to', 'review', 'ofqual', 'algorithm', 'used', 'to', 'award', 'a-level', 'grades:', 'https://t.co/ysnp6uj9o4', 'https://t.co/er2nquclgf']	trust
477	1.29613E+18	2020-08-19T17:13:02.000Z		20	{'neg': 0.0, 'neu': 0.774, 'pos': 0.226, 'compound': 0.5423}	0.5423	Positive	['stats', 'regulator', 'to', 'review', 'ofqual', 'algorithm', 'used', 'to', 'award', 'a-level', 'grades:', 'https://t.co/ysnp6uj9o4', 'https://t.co/er2nquclgf']	trust
478	1.29613E+18	2020-08-19T17:12:59.000Z		54	{'neg': 0.092, 'neu': 0.908, 'pos': 0.0, 'compound': -0.6361}	-0.6361	Negative	['this', 'isn�t', 'the', 'private', 'school', 'pupils', 'fault.', 'ofqual', 'had', '5', 'months', 'to', 'run', 'this', 'algorithm', 'on', 'past', 'years', 'data', 'even', 'before', 'they', 'had', 'this', 'years', 'cags.', 'as', 'soon', 'as', 'it', 'threw', 'up', 'major', 'discrepancies', 'with', 'historical', 'data', '&amp;', 'any', '2', 'or', '3', 'grade', 'changes', 'or', 'any', 'us', 'they', '…	negative
479	1.29613E+18	2020-08-19T17:12:56.000Z		12	{'neg': 0.0, 'neu': 1.0, 'pos': 0.0, 'compound': 0.0}	0	Neutral	['ofqual', 'exam', 'results', 'algorithm', 'was', 'unlawful,', 'says', 'labour', 'https://t.co/ftveppcnwy']	fear
480	1.29613E+18	2020-08-19T17:10:40.000Z		38	{'neg': 0.0, 'neu': 1.0, 'pos': 0.0, 'compound': 0.0}	0	Neutral	['#examfiasco', '#sackgavinwilliamson', '"unlawful"', '??', 'shadow', 'attorney', 'general,', 'charlie', 'falconer:', '�when', 'ofqual', 'and', 'the', 'sos', '[the', 'secretary', 'of', 'state,', 'williamson]', 'have', 'been', 'fully', 'in', 'the', 'knowledge', 'that', 'the', 'standardisation', 'formula', 'that', 'was', 'being', 'used', 'was', 'unlawful.��', 'https://t.co/3o15lza5dr']	positive
481	1.29613E+18	2020-08-19T17:09:57.000Z		30	{'neg': 0.0, 'neu': 0.945, 'pos': 0.055, 'compound': 0.128}	0.128	Positive	['ofqual', 'exam', 'results', 'algorithm', 'was', 'unlawful,', 'says', 'labour', 'exclusive:', 'shadow', 'attorney', 'general', 'says', 'ministers', 'would', 'have', 'been', 'aware', 'of', 'at', 'least', 'three', 'breaches', 'of', 'the', 'law', 'https://t.co/6430y60j5z']	trust
482	1.29613E+18	2020-08-19T17:09:36.000Z		12	{'neg': 0.0, 'neu': 1.0, 'pos': 0.0, 'compound': 0.0}	0	Neutral	['ofqual', 'exam', 'results', 'algorithm', 'was', 'unlawful,', 'says', 'labour', 'https://t.co/vbkkj2s2we']	fear
483	1.29613E+18	2020-08-19T17:08:32.000Z		44	{'neg': 0.188, 'neu': 0.761, 'pos': 0.051, 'compound': -0.7438}	-0.7438	Negative	['?the', 'fight', 'is', 'not', 'over?', "'s", 'decision', 'to', 'u-turn', 'on', 'the', 'use', 'of', 'an', 'algorithm', 'to', 'determine', 'a-level', 'grades', 'is', 'a', 'success', 'for', 'student', 'across', 'the', 'nation,', 'but', 'unfortunately', 'it', 'is', 'not', 'the', 'end', 'of', 'our', 'fight', '#justiceforeducation', 'https://t.co/zcc0efuyjx']	fear
484	1.29613E+18	2020-08-19T17:08:23.000Z		44	{'neg': 0.0, 'neu': 1.0, 'pos': 0.0, 'compound': 0.0}	0	Neutral	['why', 'are', 'we', 'waiting', 'for', "'gav'", '#williamson', 'to', 'f*ck', 'up', 'getting', 'the', 'kids', 'back', 'to', 'school', 'in', 'september', '-', 'before', 'his', 'h.m.', 'govt.', 'ministerial', 'position', 'becomes', 'untenable?', 'come', 'on', '=', 'we', 'all', 'know', "that's", "what's", 'going', 'to', 'happen.', 'https://t.co/ni5xgoasly']	trust
485	1.29613E+18	2020-08-19T17:07:48.000Z		34	{'neg': 0.0, 'neu': 0.858, 'pos': 0.142, 'compound': 0.5106}	0.5106	Positive	['the', 'he', 'is', '#sackgavinwilliamson', '#thebuckstopswithjohnson', '�he', 'admitted', 'it', 'had', 'ultimately', 'been', 'ofqual�s', 'decision', 'to', 'make', 'u-turn', 'on', 'results', 'produced', 'by', 'its', 'algorithm', 'in', 'favour', 'of', 'teacher-assessed', 'grades.�', 'https://t.co/3o15lza5dr']	positive
486	1.29613E+18	2020-08-19T17:07:27.000Z		38	{'neg': 0.0, 'neu': 1.0, 'pos': 0.0, 'compound': 0.0}	0	Neutral	['#alevels2020', '#gcse2020', '#ofqual', 'formula', 'for', 'standardising', 'grades', 'was', 'in', 'breach', 'of', 'the', 'overarching', 'objectives', 'under', 'which', 'ofqual', 'was', 'established', 'by', 'the', 'apprenticeships,', 'skills,', 'children', 'and', 'learning', 'act', '2009.', 'ofqual', 'exam', 'results', 'algorithm', 'was', 'unlawful', 'https://t.co/zhhribibu1']	positive
487	1.29613E+18	2020-08-19T17:07:24.000Z		12	{'neg': 0.0, 'neu': 1.0, 'pos': 0.0, 'compound': 0.0}	0	Neutral	['ofqual', 'exam', 'results', 'algorithm', 'was', 'unlawful,', 'says', 'labour', 'https://t.co/ezg2i7bqkb']	fear
488	1.29613E+18	2020-08-19T17:06:41.000Z		16	{'neg': 0.143, 'neu': 0.857, 'pos': 0.0, 'compound': -0.25}	-0.25	Negative	['why', "'ditch", 'the', "algorithm'", 'is', 'the', 'future', 'of', 'political', 'protest', 'louise', 'amoore', 'https://t.co/pcxpnsz4ot']	No emotion
489	1.29613E+18	2020-08-19T17:06:02.000Z		28	{'neg': 0.0, 'neu': 0.895, 'pos': 0.105, 'compound': 0.4019}	0.4019	Positive	['https://t.co/rceulocmnx', 'thank-you', 'for', 'writing', 'such', 'a', 'terrifically', 'insightful', 'piece.', 'more', 'than', 'ever,', 'people,', 'line', 'up', 'behind', 'the', 'kids.', 'they', 'know', 'what', 'is', 'at', 'stake.']	No emotion
490	1.29613E+18	2020-08-19T17:05:46.000Z		15	{'neg': 0.0, 'neu': 1.0, 'pos': 0.0, 'compound': 0.0}	0	Neutral	['ofqual', 'exam', 'results', 'algorithm', 'was', 'unlawful,', 'says', 'labour', 'https://t.co/h7znu46tvp', '#ofqual', '#algorithm', '#unlawful']	fear
491	1.29613E+18	2020-08-19T17:05:11.000Z		30	{'neg': 0.071, 'neu': 0.79, 'pos': 0.139, 'compound': 0.3595}	0.3595	Positive	['i', 'think', 'i', 'may', 'have', 'come', 'up', 'with', 'a', 'useful', 'term', '-', '#algoarrythmia?', 'for', 'when', 'ofqual,', 'a', 'government,', 'or', 'indeed', 'anyone,', 'comes', 'up', 'with', 'a', 'crap', 'algorithm', 'that', 'gives', 'everyone', 'palpitations!', ';)']	negative
492	1.29613E+18	2020-08-19T17:04:49.000Z		12	{'neg': 0.0, 'neu': 1.0, 'pos': 0.0, 'compound': 0.0}	0	Neutral	['ofqual', 'exam', 'results', 'algorithm', 'was', 'unlawful,', 'says', 'labour', 'https://t.co/h7znu46tvp']	fear
493	1.29613E+18	2020-08-19T17:04:04.000Z		16	{'neg': 0.113, 'neu': 0.887, 'pos': 0.0, 'compound': -0.1027}	-0.1027	Negative	['exam', 'results:ofqual', 'head', 'roger', 'taylor', 'ordered', 'study', 'of', 'bias', 'by', 'algorithm', 'https://t.co/w9xuv7qwwg']	anger
494	1.29613E+18	2020-08-19T17:03:43.000Z		19	{'neg': 0.0, 'neu': 1.0, 'pos': 0.0, 'compound': 0.0}	0	Neutral	['#sackgavinwilliamson', '#buckstopswithjohnson', '�ofqual�s', 'exam', 'results', 'algorithm', 'was', 'unlawful,', 'the', 'shadow', 'attorney', 'general', 'has', 'said�', 'https://t.co/3o15lza5dr']	fear
495	1.29613E+18	2020-08-19T17:03:04.000Z		14	{'neg': 0.167, 'neu': 0.833, 'pos': 0.0, 'compound': -0.25}	-0.25	Negative	['why', "'ditch", 'the', "algorithm'", 'is', 'the', 'future', 'of', 'political', 'protest', 'https://t.co/e1oiotygjb']	No emotion
496	1.29613E+18	2020-08-19T17:02:04.000Z		23	{'neg': 0.141, 'neu': 0.798, 'pos': 0.061, 'compound': -0.4019}	-0.4019	Negative	["i've", 'been', 'forced', 'to', 'downgrade', 'my', "students'", 'gcse', 'and', 'a-level', 'results', '-', 'now', 'i', 'want', 'to', 'quit', 'teaching', 'https://t.co/sxvhti4d3o']	negative
497	1.29613E+18	2020-08-19T17:01:40.000Z		12	{'neg': 0.0, 'neu': 1.0, 'pos': 0.0, 'compound': 0.0}	0	Neutral	['ofqual', 'exam', 'results', 'algorithm', 'was', 'unlawful,', 'says', 'labour', 'https://t.co/cj5mw9dstv']	fear
498	1.29613E+18	2020-08-19T17:01:37.000Z		15	{'neg': 0.0, 'neu': 1.0, 'pos': 0.0, 'compound': 0.0}	0	Neutral	['the', 'guardian:', 'ofqual', 'exam', 'results', 'algorithm', 'was', 'unlawful,', 'says', 'labour.', 'https://t.co/jb0zgvfmdo', 'via']	fear
499	1.29613E+18	2020-08-19T17:01:36.000Z		34	{'neg': 0.0, 'neu': 1.0, 'pos': 0.0, 'compound': 0.0}	0	Neutral	['ofqual', '#alevel', 'exam', 'results', 'algorithm', 'was', 'unlawful,', 'says', 'labour', 'https://t.co/ohsovdaxqr�', 'did', 'ofqual', 'comply', 'with', 'their', 'public', 'sector', 'duty?', 'if', 'so,', 'how', 'did', 'they', 'not', 'see', 'the', 'disproportionate', 'impact', 'on', '#bame', 'ect']	fear
500	1.29613E+18	2020-08-19T17:01:26.000Z		27	{'neg': 0.118, 'neu': 0.754, 'pos': 0.128, 'compound': -0.1779}	-0.1779	Negative	['.', 'i', 'thought', 'you', 'would', 'all', 'like', 'to', 'read', 'this', 'piece', '-', 'more', 'a-level', 'results', 'style', 'disasters', 'await', 'until', 'we', 'tame', 'the', 'algorithm', '-', 'rsa', 'https://t.co/jjphnimj1u']	anticipation
501	1.29613E+18	2020-08-19T17:01:07.000Z		23	{'neg': 0.0, 'neu': 1.0, 'pos': 0.0, 'compound': 0.0}	0	Neutral	['how', 'long', 'into', '2021', 'before', 'the', 'equality', 'act', 'is', 'watered', 'down?', 'ofqual', 'exam', 'results', 'algorithm', 'was', 'unlawful,', 'says', 'labour', 'https://t.co/5ey3pliqoq']	fear
502	1.29613E+18	2020-08-19T16:59:38.000Z		45	{'neg': 0.068, 'neu': 0.854, 'pos': 0.078, 'compound': 0.1091}	0.1091	Positive	['oh', 'look,', 'more', '"i', "didn't", 'know', 'until', 'yesterday"', 'type', 'bs', 'from', 'this', 'appalling', 'conservative', 'government', 'and', "it's", 'kindergarten', 'ministers.', "i'm", 'left', 'wondering', 'if', 'there', 'is', 'a', 'single', 'area', 'free', 'from', 'corruption', 'by', "today's", 'tories', '#examshambles', '#toriesout', '#johnsonmustgo', 'https://t.co/5iuhjcfwrt']	negative
503	1.29613E+18	2020-08-19T16:58:45.000Z		30	{'neg': 0.0, 'neu': 1.0, 'pos': 0.0, 'compound': 0.0}	0	Neutral	['�algorithms', 'offer', 'governments', 'the', 'allure', '[that]', 'runs', 'counter', 'to', 'democratic', 'politics,', 'which', 'express', 'the', 'contingency', 'of', 'the', 'world', 'and', 'the', 'deliberative', 'nature', 'of', 'collective', 'decision-making.�', 'https://t.co/xy9crsplml']	positive
504	1.29613E+18	2020-08-19T16:58:15.000Z		18	{'neg': 0.0, 'neu': 1.0, 'pos': 0.0, 'compound': 0.0}	0	Neutral	['and', 'now', 'this:', 'ofqual', 'exam', 'results', 'algorithm', 'was', 'unlawful,', 'says', 'labour', 'ofqual', 'the', 'guardian', 'https://t.co/9kncuiy2cf']	fear
505	1.29613E+18	2020-08-19T16:56:14.000Z		12	{'neg': 0.0, 'neu': 1.0, 'pos': 0.0, 'compound': 0.0}	0	Neutral	['ofqual', 'exam', 'results', 'algorithm', 'was', 'unlawful,', 'says', 'labour', 'https://t.co/kuwaqpgf8s']	fear
506	1.29613E+18	2020-08-19T16:56:01.000Z		12	{'neg': 0.0, 'neu': 1.0, 'pos': 0.0, 'compound': 0.0}	0	Neutral	['ofqual', 'exam', 'results', 'algorithm', 'was', 'unlawful,', 'says', 'labour', 'https://t.co/jqy8ydibxc']	fear
507	1.29613E+18	2020-08-19T16:55:51.000Z		13	{'neg': 0.0, 'neu': 0.783, 'pos': 0.217, 'compound': 0.3612}	0.3612	Positive	['like', 'scenes', 'from', 'minority', 'report...', '#edtech', '#edchat', '#digcit', '#algorithms', 'https://t.co/sxizpnzf2p']	negative
508	1.29613E+18	2020-08-19T16:54:39.000Z		12	{'neg': 0.0, 'neu': 1.0, 'pos': 0.0, 'compound': 0.0}	0	Neutral	['ofqual', 'exam', 'results', 'algorithm', 'was', 'unlawful,', 'says', 'labour', 'https://t.co/rlxt3g5fxy']	fear
509	1.29613E+18	2020-08-19T16:53:59.000Z		21	{'neg': 0.155, 'neu': 0.777, 'pos': 0.067, 'compound': -0.4019}	-0.4019	Negative	["i've", 'been', 'forced', 'to', 'downgrade', 'gcse', 'and', 'a-level', 'results', '-', 'now', 'i', 'want', 'to', 'quit', 'teaching', 'https://t.co/mwbxxvzrgl']	negative
510	1.29613E+18	2020-08-19T16:53:09.000Z		12	{'neg': 0.0, 'neu': 1.0, 'pos': 0.0, 'compound': 0.0}	0	Neutral	['ofqual', 'exam', 'results', 'algorithm', 'was', 'unlawful,', 'says', 'labour', 'https://t.co/8mnsvfsbeg']	fear
511	1.29613E+18	2020-08-19T16:52:25.000Z		25	{'neg': 0.087, 'neu': 0.913, 'pos': 0.0, 'compound': -0.296}	-0.296	Negative	['it', 'uses', 'the', 'same', 'algorithm', 'as', 'ofqual.', 'because', 'i', 'live', 'in', 'dudley', 'i', 'had', 'to', 'resit', 'one', 'four', 'times.', 'and', 'there�s', 'no', 'appeals', 'process.']	No emotion
512	1.29613E+18	2020-08-19T16:51:32.000Z		12	{'neg': 0.0, 'neu': 1.0, 'pos': 0.0, 'compound': 0.0}	0	Neutral	['ofqual', 'exam', 'results', 'algorithm', 'was', 'unlawful,', 'says', 'labour', 'https://t.co/e4kd5r6ldm']	fear
513	1.29613E+18	2020-08-19T16:51:17.000Z		12	{'neg': 0.0, 'neu': 1.0, 'pos': 0.0, 'compound': 0.0}	0	Neutral	['ofqual', 'exam', 'results', 'algorithm', 'was', 'unlawful,', 'says', 'labour', 'https://t.co/zydri9upkj']	fear
514	1.29613E+18	2020-08-19T16:50:45.000Z		6	{'neg': 0.437, 'neu': 0.563, 'pos': 0.0, 'compound': -0.4767}	-0.4767	Negative	['upgraded', 'by', "ofqual's", 'flawed', 'algorithm']	No emotion
515	1.29613E+18	2020-08-19T16:50:30.000Z		42	{'neg': 0.0, 'neu': 0.822, 'pos': 0.178, 'compound': 0.765}	0.765	Positive	['great', 'piece', 'on', 'the', 'politics', 'of', 'the', 'algorithm', 'by', 'https://t.co/m7xxqkkwv8', 'it', 'seems', 'a', 'lot', 'of', 'politics', 'today', 'is', 'about', "'defending", 'the', '�robustness�,', '�validity�', 'and', '�optimisation�', 'of', 'opaque', 'systems...closing', 'off', 'spaces', 'for', 'public', 'challenges', 'that', 'are', 'vital', 'to', "democracy'"]	positive
516	1.29613E+18	2020-08-19T16:49:11.000Z		37	{'neg': 0.07, 'neu': 0.721, 'pos': 0.209, 'compound': 0.6369}	0.6369	Positive	['yeah,', 'because', 'the', 'algorithm', 'never', 'applied', 'to', 'class', 'sizes', 'of', 'less', 'than', '5.', 'for', 'some', 'reason', 'ofqual', 'believed', 'that', 'these', 'would', 'definitely', 'be', 'accurate;', 'it', 'had', 'nothing', 'to', 'do', 'with', 'giving', 'the', 'independent', 'sector', 'an', 'unfair', 'advantage.']	positive
517	1.29613E+18	2020-08-19T16:45:26.000Z		12	{'neg': 0.0, 'neu': 1.0, 'pos': 0.0, 'compound': 0.0}	0	Neutral	['ofqual', 'exam', 'results', 'algorithm', 'was', 'unlawful,', 'says', 'labour', 'https://t.co/g2dbwqyqar']	fear
518	1.29613E+18	2020-08-19T16:45:19.000Z		12	{'neg': 0.0, 'neu': 1.0, 'pos': 0.0, 'compound': 0.0}	0	Neutral	['ofqual', 'exam', 'results', 'algorithm', 'was', 'unlawful,', 'says', 'labour', 'https://t.co/yqapgvzyem']	fear
519	1.29613E+18	2020-08-19T16:42:59.000Z		44	{'neg': 0.142, 'neu': 0.739, 'pos': 0.12, 'compound': -0.2732}	-0.2732	Negative	['gavin', 'williamson', 'and', 'entire', '#govt', 'are', 'a', '#laughingstock.', 'how', 'dare', 'they', '&amp;', 'treat', 'a', 'generation', 'of', '#students', 'with', 'such', 'contempt.', 'sack', 'the', 'lot', 'of', 'them.', 'yet', 'another', '#fiasco,', '#brexit', 'will', 'be', 'a', 'doddle', 'for', 'these', 'high', 'flying', 'intellectual', 'wizards.', 'not.', 'https://t.co/4rhj73jhnx']	fear
520	1.29613E+18	2020-08-19T16:42:06.000Z		12	{'neg': 0.0, 'neu': 1.0, 'pos': 0.0, 'compound': 0.0}	0	Neutral	['ofqual', 'exam', 'results', 'algorithm', 'was', 'unlawful,', 'says', 'labour', 'https://t.co/fjovczchmu']	fear
521	1.29613E+18	2020-08-19T16:41:54.000Z		12	{'neg': 0.0, 'neu': 1.0, 'pos': 0.0, 'compound': 0.0}	0	Neutral	['ofqual', 'exam', 'results', 'algorithm', 'was', 'unlawful,', 'says', 'labour', 'https://t.co/y6yeeeiix2']	fear
522	1.29612E+18	2020-08-19T16:40:32.000Z		23	{'neg': 0.194, 'neu': 0.806, 'pos': 0.0, 'compound': -0.4767}	-0.4767	Negative	['*pushes', 'glasses', 'on', 'bridge', 'of', 'nose*', '�ladies', '&amp;', 'gentlemen,', 'miss', 'barbara', 'dixon�.', 'the', '#tories', 'a-level', 'algorithm', 'strikes', 'again.', 'https://t.co/nbbd2gudy3']	disgust
523	1.29612E+18	2020-08-19T16:40:00.000Z		28	{'neg': 0.0, 'neu': 0.705, 'pos': 0.295, 'compound': 0.8316}	0.8316	Positive	['i', 'hope', 'they', 'try', 'this', 'material', 'out', 'in', 'stand-up.', 'the', '"would', 'have', 'been', 'aware', 'of"', 'line', 'is', 'sure', 'to', 'get', 'a', 'massive', 'laugh.', 'https://t.co/vyafw94jzm']	surprise
524	1.29612E+18	2020-08-19T16:39:00.000Z		53	{'neg': 0.095, 'neu': 0.643, 'pos': 0.262, 'compound': 0.8847}	0.8847	Positive	['starting', 'to', 'tire', 'of', 'saying', 'this,', 'but...', 'there', 'are', 'huge', 'opportunities', 'if', 'govt', 'gets', 'better', 'use', 'of', 'data/tech', 'right.', 'it', 'will', 'squander', 'those', 'if', 'it', 'keeps', 'screwing', 'up', 'and', 'loses', 'the', "public's", 'trust.', 'on', 'personal', 'data', '(april)', 'https://t.co/wstjnnhfys', 'on', 'algorithms', 'https://t.co/iibpeumdll'…	trust
525	1.29612E+18	2020-08-19T16:38:52.000Z		15	{'neg': 0.0, 'neu': 1.0, 'pos': 0.0, 'compound': 0.0}	0	Neutral	['a', 'dfe', 'spokesperson', 'said:', '�ow,', 'that', 'whip', 'stings!', 'education', 'the', 'guardian', 'https://t.co/vodnmzdtx3']	anger
526	1.29612E+18	2020-08-19T16:37:55.000Z		30	{'neg': 0.0, 'neu': 0.945, 'pos': 0.055, 'compound': 0.128}	0.128	Positive	['ofqual', 'exam', 'results', 'algorithm', 'was', 'unlawful,', 'says', 'labour', 'exclusive:', 'shadow', 'attorney', 'general', 'says', 'ministers', 'would', 'have', 'been', 'aware', 'of', 'at', 'least', 'three', 'breaches', 'of', 'the', 'law', 'https://t.co/kikckb6yx2']	trust
527	1.29612E+18	2020-08-19T16:36:43.000Z		33	{'neg': 0.102, 'neu': 0.898, 'pos': 0.0, 'compound': -0.5095}	-0.5095	Negative	['yet', 'more', 'troubles.', 'will', 'ofqual', 'now', 'be', 'disbanded', 'and', 'a', 'new', 'control', 'put', 'in', 'place', 'under', 'the', 'leadership', 'of', 'toby', 'young?', 'ofqual', 'exam', 'results', 'algorithm', 'was', 'unlawful,', 'says', 'labour', 'https://t.co/mahlzwcius']	fear
528	1.29612E+18	2020-08-19T16:36:12.000Z		24	{'neg': 0.136, 'neu': 0.864, 'pos': 0.0, 'compound': -0.4857}	-0.4857	Negative	['it', 'was!', 'but', 'sometimes', 'what', 'it', 'takes', 'to', 'concentrate', 'minds', 'is', 'a', 'lot', 'of', 'protest', 'and', 'a', 'little...judicial', 'review.', '??', 'https://t.co/sm3fhdarh8']	trust
529	1.29612E+18	2020-08-19T16:35:14.000Z		22	{'neg': 0.182, 'neu': 0.818, 'pos': 0.0, 'compound': -0.6124}	-0.6124	Negative	['ofqual', 'exam', 'results', 'algorithm', 'was', 'unlawful,', 'says', 'labour', 'https://t.co/vqkhieqa47', 'that�s', 'the', 'way', 'to', 'do', 'it', '-', 'skewer', 'the', 'bastards.....']	fear
530	1.29612E+18	2020-08-19T16:35:05.000Z		17	{'neg': 0.143, 'neu': 0.857, 'pos': 0.0, 'compound': -0.25}	-0.25	Negative	['use', 'a-level', 'and', 'gcse', 'grades', 'predicted', 'by', 'teachers', 'and', 'discard', 'the', 'algorithm.', 'https://t.co/6glqtno4im']	No emotion
531	1.29612E+18	2020-08-19T16:34:29.000Z		12	{'neg': 0.0, 'neu': 1.0, 'pos': 0.0, 'compound': 0.0}	0	Neutral	['ofqual', 'exam', 'results', 'algorithm', 'was', 'unlawful,', 'says', 'labour', 'https://t.co/x85ruutytk']	fear
532	1.29612E+18	2020-08-19T16:34:29.000Z		39	{'neg': 0.116, 'neu': 0.822, 'pos': 0.062, 'compound': -0.34}	-0.34	Negative	['debacle', 'with', 'uk', 'education', 'system.', 'instead', 'of', 'teachers', 'evaluating', 'students', 'for', 'a', 'levels', 'it', 'was', 'done', 'by', 'means', 'of', 'an', 'algorithm.', 'many', 'promising', 'students', 'from', 'disadvantaged', 'backgrounds', 'excluded', 'from', 'university.', 'u-turn', 'by', 'education', 'minister', '.', 'still', 'in', 'his', 'post.']	positive
533	1.29612E+18	2020-08-19T16:34:11.000Z		16	{'neg': 0.0, 'neu': 1.0, 'pos': 0.0, 'compound': 0.0}	0	Neutral	['?', 'on', '�why', "'ditch", 'the', "algorithm'", 'is', 'the', 'future', 'of', 'political', 'protest�', 'via', '?', 'https://t.co/76plqtscvg']	No emotion
534	1.29612E+18	2020-08-19T16:34:04.000Z		24	{'neg': 0.069, 'neu': 0.879, 'pos': 0.052, 'compound': -0.1139}	-0.1139	Negative	['it', 'seems', 'that', 'the', 'algorithm', 'was', 'unlawful,', 'so', 'how', 'can', 'cags', 'not', 'be', 'questioned-', 'they', 'were', 'intertwined.', 'and', 'still', 'no', 'chance', 'of', 'an', 'appeal?']	fear
535	1.29612E+18	2020-08-19T16:33:49.000Z		17	{'neg': 0.0, 'neu': 1.0, 'pos': 0.0, 'compound': 0.0}	0	Neutral	['thinkibg', 'most', 'things', 'this', 'present', 'government', 'does', 'are', 'on', 'the', 'edge', 'of', 'legality', 'https://t.co/0tugykkmtr']	fear
536	1.29612E+18	2020-08-19T16:33:15.000Z		12	{'neg': 0.0, 'neu': 0.707, 'pos': 0.293, 'compound': 0.4404}	0.4404	Positive	['surely', 'gavin', 'williamson�s', 'position', 'is', 'now', 'untenable.', 'https://t.co/gii3zb1fvc']	negative
537	1.29612E+18	2020-08-19T16:33:13.000Z		26	{'neg': 0.08, 'neu': 0.842, 'pos': 0.078, 'compound': -0.0129}	-0.0129	Neutral	['good', 'article', 'arguing', 'politics', 'may', 'prove', 'to', 'be', 'the', 'thick', 'end', 'of', 'the', 'algorithmic', 'wedge.', 'but', 'what', 'of', 'corporate', 'algorithms', 'and', '#ai?', 'https://t.co/q7nb1ed5kq']	positive
538	1.29612E+18	2020-08-19T16:33:13.000Z		35	{'neg': 0.103, 'neu': 0.897, 'pos': 0.0, 'compound': -0.5661}	-0.5661	Negative	['#rt', ':', '"ofqual', 'and', 'gavin', 'williamson', 'have', 'been', 'fully', 'in', 'the', 'knowledge', 'that', 'the', 'standardisation', 'formula', 'that', 'was', 'being', 'used', 'was', 'unlawful."', 'read', 'and', "'s", 'letter', 'on', 'the', 'a-level', 'results', 'fiasco', '??', 'https://t.co/dsjhdmsviy']	positive
539	1.29612E+18	2020-08-19T16:33:13.000Z		35	{'neg': 0.103, 'neu': 0.897, 'pos': 0.0, 'compound': -0.5661}	-0.5661	Negative	['#rt', ':', '"ofqual', 'and', 'gavin', 'williamson', 'have', 'been', 'fully', 'in', 'the', 'knowledge', 'that', 'the', 'standardisation', 'formula', 'that', 'was', 'being', 'used', 'was', 'unlawful."', 'read', 'and', "'s", 'letter', 'on', 'the', 'a-level', 'results', 'fiasco', '??', 'https://t.co/dsjhdmsviy']	positive
540	1.29612E+18	2020-08-19T16:33:00.000Z		19	{'neg': 0.0, 'neu': 1.0, 'pos': 0.0, 'compound': 0.0}	0	Neutral	['government', 'scraps', 'all', 'algorithmic', 'grades', 'for', 'a-levels', 'and', 'gcses', 'https://t.co/ehggd7a6uo', 'via', '#algorithm', '#data', '#govtech', '#ukeducation']	fear
541	1.29612E+18	2020-08-19T16:31:51.000Z		31	{'neg': 0.091, 'neu': 0.814, 'pos': 0.094, 'compound': 0.0258}	0.0258	Neutral	['�it', 'is', 'bound', 'to', 'disadvantage', 'a', 'whole', 'range', 'of', 'groups', 'with', 'protected', 'characteristics,', 'in', 'breach', 'of', 'a', 'range', 'of', 'anti-discrimination', 'legislation.', 'that', 'is', 'a', 'third', 'unlawfulness.�', 'https://t.co/dfdsn2eba0']	negative
542	1.29612E+18	2020-08-19T16:31:38.000Z		12	{'neg': 0.0, 'neu': 1.0, 'pos': 0.0, 'compound': 0.0}	0	Neutral	['ofqual', 'exam', 'results', 'algorithm', 'was', 'unlawful,', 'says', 'labour', 'https://t.co/cbodd9suhq']	fear
543	1.29612E+18	2020-08-19T16:30:46.000Z		27	{'neg': 0.0, 'neu': 1.0, 'pos': 0.0, 'compound': 0.0}	0	Neutral	['ministers', 'would', 'have', 'been', 'aware', 'of', 'at', 'least', 'three', 'breaches', 'of', 'the', 'law', 'by', 'the', 'ofqual', 'exam', 'results', 'algorithm', 'claims', 'shadow', 'attorney', 'general', 'https://t.co/mttxzfuign']	trust
544	1.29612E+18	2020-08-19T16:30:12.000Z		43	{'neg': 0.0, 'neu': 0.966, 'pos': 0.034, 'compound': 0.128}	0.128	Positive	['charles', 'falconer', 'says', 'williamson', 'must', 'confirm', 'when', 'the', 'dofe', 'was', 'made', 'aware', 'of', 'concerns', 'about', 'the', 'algorithm', 'and', 'publish', 'any', 'legal', 'advice', 'it', 'had', 'received', 'about', 'the', 'formula.', 'plus', 'the', 'formula', 'breached', 'equality', 'legislation', 'and', 'the', '2009', 'act', 'under', 'which', 'ofqual', 'was', 'established.']	positive
545	1.29612E+18	2020-08-19T16:29:15.000Z		12	{'neg': 0.0, 'neu': 1.0, 'pos': 0.0, 'compound': 0.0}	0	Neutral	['algorithm', 'would', 'have', 'been', 'unlawful', 'claims', 'shadow', 'ag...', 'https://t.co/5qgracujqp']	fear
546	1.29612E+18	2020-08-19T16:29:04.000Z		50	{'neg': 0.0, 'neu': 0.896, 'pos': 0.104, 'compound': 0.6124}	0.6124	Positive	['oddly:', 'a-levels', 'is', 'a', 'good', 'example', 'showing', 'that', "'algorithms'", 'have', 'impacted', 'our', 'lives', 'for', 'a', 'long', 'time.', 'a-levels', 'themselves', 'are', 'basically', 'an', 'algorithm', 'to', 'categorise', 'students.', 'and', 'their', 'outcome', 'has', 'always', 'fed', 'into', 'other', 'algorithms:', 'eg', '"if', '&gt;bbb,', 'inc', 'science', '=', 'accepted', 'on',…	anticipation
547	1.29612E+18	2020-08-19T16:29:04.000Z		44	{'neg': 0.214, 'neu': 0.673, 'pos': 0.113, 'compound': -0.7743}	-0.7743	Negative	['the', 'problem', 'with', 'the', 'a-level', 'regrading', 'algorithm', 'was', 'not', 'that', 'it', 'was', 'an', 'algorithm,', 'but', 'rather', 'that', 'it', 'was', 'bad.', '(&amp;', 'it', 'was', 'actually', 'very', 'crude:', 'think', 'of', 'the', 'number', 'of', 'data', 'points', 'per', 'student.', 'it', 'was', 'overly', 'basic', 'rather', 'than', 'overly', 'sophisticated)']	negative
548	1.29612E+18	2020-08-19T16:28:44.000Z		46	{'neg': 0.03, 'neu': 0.676, 'pos': 0.294, 'compound': 0.923}	0.923	Positive	['i', 'wrote', 'about', "'reluctant", "acceptance'", 'recently', '-', 'the', 'idea', 'that', 'we', 'mistrust', 'big', 'tech', 'but', "can't", 'live', 'our', 'lives', 'without', 'it.', 'i', 'stand', 'by', 'that', 'concept,', 'but', 'it', 'clearly', 'co-exists', 'with', 'a', 'powerful,', 'growing,', 'youthful,', 'informed', 'resistance:', 'https://t.co/tnglqd4gki', '???', 'https://t.co/tenfkvb3nn']	fear
549	1.29612E+18	2020-08-19T16:28:02.000Z		29	{'neg': 0.112, 'neu': 0.826, 'pos': 0.061, 'compound': -0.1406}	-0.1406	Negative	['ofqual.', 'his', 'mistake', 'was', 'trusting', 'in', 'those', 'who', 'are', 'supposed', 'to', 'be', 'experts.', 'if', 'gavin', 'williamson', 'developed', 'the', 'algorithm', 'i', 'would', 'expect', 'him', 'to', 'resign.', 'but', 'he', "didn't."]	negative
550	1.29612E+18	2020-08-19T16:27:43.000Z		49	{'neg': 0.0, 'neu': 0.953, 'pos': 0.047, 'compound': 0.3182}	0.3182	Positive	['so', 'it', 'informs', 'ministers.', 'as', 'it', 'should.', 'if', 'they', 'come', 'up', 'with', 'a', 'strategy,', 'supported', 'by', 'evidence,', 'the', 'minister', 'makes', 'the', 'decision.', 'see', 'also', 'track', 'and', 'trace,', 'and', 'lockdown.', 'ministers', 'can', 'only', 'follow', 'the', 'options', 'based', 'on', 'the', 'evidence.', 'if', 'ofqual', 'came', 'up', 'with', 'the', 'algori…	positive
551	1.29612E+18	2020-08-19T16:27:29.000Z		39	{'neg': 0.0, 'neu': 0.785, 'pos': 0.215, 'compound': 0.6705}	0.6705	Positive	['this', 'accounts', 'for', 'the', 'two', 'last', 'minute', 'changes:', 'broadening', 'the', 'appeals', 'process.', 'it', 'also', 'set', 'out', 'the', 'grounds', 'of', 'legal', 'challenge.', 'was', 'the', 'sos', 'made', 'aware', 'of', 'the', 'vulnernability', 'to', 'legal', 'challenge', 'of', 'awarding', 'process?', 'https://t.co/mitru2v8mc']	trust
552	1.29612E+18	2020-08-19T16:27:15.000Z		25	{'neg': 0.0, 'neu': 1.0, 'pos': 0.0, 'compound': 0.0}	0	Neutral	['shadow', 'attorney', 'general', 'says', 'ministers', 'would', 'have', 'been', 'aware', 'of', 'at', 'least', '3', 'breaches', 'of', 'the', 'law,', '[re', 'a-level', 'algo.]', 'https://t.co/5qgracujqp']	trust
553	1.29612E+18	2020-08-19T16:27:15.000Z		25	{'neg': 0.0, 'neu': 1.0, 'pos': 0.0, 'compound': 0.0}	0	Neutral	['shadow', 'attorney', 'general', 'says', 'ministers', 'would', 'have', 'been', 'aware', 'of', 'at', 'least', '3', 'breaches', 'of', 'the', 'law,', '[re', 'a-level', 'algo.]', 'https://t.co/5qgracujqp']	trust
554	1.29612E+18	2020-08-19T16:26:42.000Z		32	{'neg': 0.152, 'neu': 0.848, 'pos': 0.0, 'compound': -0.6369}	-0.6369	Negative	['today', "i've", 'had', 'a', 'shuffle', 'round', 'on', 'my', 'blog,', 'since', 'i', 'was', 'desperate', 'to', 'write', 'about', 'the', 'a', 'level', 'algorithm.', 'coming', 'friday:', "'done", 'dirty', 'by', 'data', 'deep', "dive'", '#teachersoftwitter', '#edutwitter', '#teachersareessential']	negative
555	1.29612E+18	2020-08-19T16:26:04.000Z		12	{'neg': 0.0, 'neu': 1.0, 'pos': 0.0, 'compound': 0.0}	0	Neutral	['ofqual', 'exam', 'results', 'algorithm', 'was', 'unlawful,', 'says', 'labour', 'https://t.co/jyg7lmkbgp']	fear
556	1.29612E+18	2020-08-19T16:24:00.000Z		36	{'neg': 0.111, 'neu': 0.889, 'pos': 0.0, 'compound': -0.5423}	-0.5423	Negative	['scottish', 'government', 'was', '�ahead', 'of', 'the', 'pack�', 'with', 'harassment', 'policy', '�', 'perm', 'sec', 'hancock', 'defends', "harding's", 'appointment', 'to', 'lead', 'phe', 'replacement', 'stats', 'watchdog', 'to', 'review', 'a-level', 'algorithm:', 'https://t.co/lewl7z8v9d', 'https://t.co/kvq2ajdrfj']	trust
557	1.29612E+18	2020-08-19T16:23:47.000Z		17	{'neg': 0.133, 'neu': 0.867, 'pos': 0.0, 'compound': -0.25}	-0.25	Negative	['why', "'ditch", 'the', "algorithm'", 'is', 'the', 'future', 'of', 'political', 'protest', 'louise', 'amoore', '#ditchthealgorithm', 'https://t.co/jszowrjnbm']	No emotion
558	1.29612E+18	2020-08-19T16:21:31.000Z		38	{'neg': 0.0, 'neu': 0.921, 'pos': 0.079, 'compound': 0.4404}	0.4404	Positive	['ofqual', 'exam', 'results', 'algorithm', 'was', 'unlawful,', 'says', 'the', 'shadow', 'attorney', 'general.', 'ministers', 'would', 'have', 'been', 'aware', 'of', 'at', 'least', 'three', 'breaches', 'of', 'the', 'law,', 'including', 'equality', 'law', 'from', 'discriminating', 'against', 'students', 'with', 'protected', 'characteristics', 'https://t.co/mde78q25mw']	trust
559	1.29612E+18	2020-08-19T16:21:07.000Z		36	{'neg': 0.038, 'neu': 0.962, 'pos': 0.0, 'compound': -0.0572}	-0.0572	Negative	['just', 'a', 'very', 'basic', 'acquaintance', 'with', 'the', 'algorithm', 'and', 'public', 'law', 'would', 'have', 'shown', 'that', 'it', 'was', 'potentially', 'in', 'breach', 'of', 'the', 'government�s', 'public', 'sector', 'equality', 'duty.', '#gavinwilliamson', 'has', 'no', 'excuse.', 'https://t.co/zwmymmueaf']	positive
560	1.29612E+18	2020-08-19T16:21:06.000Z		12	{'neg': 0.0, 'neu': 1.0, 'pos': 0.0, 'compound': 0.0}	0	Neutral	['ufqoal', 'exam', 'results', 'lagorithm', 'was', 'unlawful,', 'says', 'labour', 'https://t.co/hjuoerivoj']	fear
561	1.29612E+18	2020-08-19T16:21:01.000Z		12	{'neg': 0.0, 'neu': 1.0, 'pos': 0.0, 'compound': 0.0}	0	Neutral	['ofqual', 'exam', 'results', 'algorithm', 'was', 'unlawful,', 'says', 'labour', 'https://t.co/yz62by8zwd']	fear
562	1.29612E+18	2020-08-19T16:18:00.000Z		12	{'neg': 0.0, 'neu': 1.0, 'pos': 0.0, 'compound': 0.0}	0	Neutral	['ofqual', 'exam', 'results', 'algorithm', 'was', 'unlawful,', 'says', 'labour', 'https://t.co/3jpf8llivf']	fear
563	1.29612E+18	2020-08-19T16:17:43.000Z		30	{'neg': 0.0, 'neu': 0.945, 'pos': 0.055, 'compound': 0.128}	0.128	Positive	['ofqual', 'exam', 'results', 'algorithm', 'was', 'unlawful,', 'says', 'labour.', 'exclusive:', 'shadow', 'attorney', 'general', 'says', 'ministers', 'would', 'have', 'been', 'aware', 'of', 'at', 'least', 'three', 'breaches', 'of', 'the', 'law.', 'https://t.co/wd5bgzjcx1']	trust
564	1.29612E+18	2020-08-19T16:17:39.000Z		14	{'neg': 0.167, 'neu': 0.833, 'pos': 0.0, 'compound': -0.25}	-0.25	Negative	['why', "'ditch", 'the', "algorithm'", 'is', 'the', 'future', 'of', 'political', 'protest', 'https://t.co/ecrz2toyhq']	No emotion
565	1.29612E+18	2020-08-19T16:16:22.000Z		12	{'neg': 0.0, 'neu': 1.0, 'pos': 0.0, 'compound': 0.0}	0	Neutral	['ofqual', 'exam', 'results', 'algorithm', 'was', 'unlawful,', 'says', 'labour', 'https://t.co/wpglqtuex2']	fear
566	1.29612E+18	2020-08-19T16:15:27.000Z		21	{'neg': 0.155, 'neu': 0.777, 'pos': 0.067, 'compound': -0.4019}	-0.4019	Negative	["i've", 'been', 'forced', 'to', 'downgrade', 'gcse', 'and', 'a-level', 'results', '-', 'now', 'i', 'want', 'to', 'quit', 'teaching', 'https://t.co/3cvq9kklpl']	negative
567	1.29612E+18	2020-08-19T16:15:11.000Z		12	{'neg': 0.0, 'neu': 1.0, 'pos': 0.0, 'compound': 0.0}	0	Neutral	['ofqual', 'exam', 'results', 'algorithm', 'was', 'unlawful,', 'says', 'labour', 'https://t.co/zutx0btsiy']	fear
568	1.29612E+18	2020-08-19T16:15:00.000Z		14	{'neg': 0.0, 'neu': 1.0, 'pos': 0.0, 'compound': 0.0}	0	Neutral	['ofqual', 'exam', 'results', 'algorithm', 'was', 'unlawful,', 'says', 'labour', 'https://t.co/atzsviut0h', 'the', 'guardian']	fear
569	1.29612E+18	2020-08-19T16:14:57.000Z		14	{'neg': 0.0, 'neu': 1.0, 'pos': 0.0, 'compound': 0.0}	0	Neutral	['ofqual', 'exam', 'results', 'algorithm', 'was', 'unlawful,', 'says', 'labour', 'https://t.co/6bkwwutmv6', 'the', 'guardian']	fear
570	1.29612E+18	2020-08-19T16:14:43.000Z		20	{'neg': 0.076, 'neu': 0.924, 'pos': 0.0, 'compound': -0.1027}	-0.1027	Negative	['pointed', 'and', 'hard', 'hitting', 'intervention', 'by', '?', 'on', 'the', 'socio', 'tech', 'and', 'ant', 'politics', 'of', 'algorithmic', 'logic', 'https://t.co/crveo9z8no']	anger
571	1.29612E+18	2020-08-19T16:14:23.000Z		40	{'neg': 0.2, 'neu': 0.749, 'pos': 0.051, 'compound': -0.7783}	-0.7783	Negative	["i'm", 'afraid', 'it', 'is', 'the', "government's", 'fault.', 'they', 'had', 'months', 'to', 'sort', 'this', 'and', 'failed', 'miserably,', 'even', 'trying', 'to', 'hang', 'onto', 'their', 'solution', '*5', 'days*', 'after', 'applying', 'their', 'algorithm', 'to', '\'a"', 'levels', 'and', 'being', 'castigated', 'from', 'all', 'sides.']	negative
572	1.29612E+18	2020-08-19T16:13:50.000Z		11	{'neg': 0.292, 'neu': 0.708, 'pos': 0.0, 'compound': -0.5106}	-0.5106	Negative	['how', 'ofqual', 'failed', 'the', 'algorithm', 'test', '-', 'unherd', 'https://t.co/3bhtf5rj80']	No emotion
573	1.29612E+18	2020-08-19T16:13:21.000Z		12	{'neg': 0.0, 'neu': 1.0, 'pos': 0.0, 'compound': 0.0}	0	Neutral	['ofqual', 'exam', 'results', 'algorithm', 'was', 'unlawful,', 'says', 'labour', 'https://t.co/2zilswkrdy']	fear
574	1.29612E+18	2020-08-19T16:12:42.000Z		12	{'neg': 0.0, 'neu': 1.0, 'pos': 0.0, 'compound': 0.0}	0	Neutral	['ofqual', 'exam', 'results', 'algorithm', 'was', 'unlawful,', 'says', 'labour', 'https://t.co/nygq1ic6jg']	fear
575	1.29612E+18	2020-08-19T16:12:04.000Z		12	{'neg': 0.0, 'neu': 1.0, 'pos': 0.0, 'compound': 0.0}	0	Neutral	['ofqual', 'exam', 'results', 'algorithm', 'was', 'unlawful,', 'says', 'labour', 'https://t.co/tw95gdvsvh']	fear
576	1.29612E+18	2020-08-19T16:12:01.000Z		5	{'neg': 0.0, 'neu': 0.323, 'pos': 0.677, 'compound': 0.2732}	0.2732	Positive	['well.', 'https://t.co/vinrrrwnhu']	No emotion
577	1.29612E+18	2020-08-19T16:11:09.000Z		16	{'neg': 0.143, 'neu': 0.857, 'pos': 0.0, 'compound': -0.25}	-0.25	Negative	['why', "'ditch", 'the', "algorithm'", 'is', 'the', 'future', 'of', 'political', 'protest', 'louise', 'amoore', 'https://t.co/oiusypb1as']	No emotion
578	1.29612E+18	2020-08-19T16:11:07.000Z		41	{'neg': 0.085, 'neu': 0.804, 'pos': 0.111, 'compound': -0.126}	-0.126	Negative	['ofqual', 'exam', 'results', 'algorithm', 'was', 'unlawful,', 'says', 'labour', 'exclusive:', 'shadow', 'attorney', 'general', 'says', 'ministers', 'would', 'have', 'been', 'aware', 'of', 'at', 'least', 'three', 'breaches', 'of', 'the', 'law', 'good', 'thing', 'they', 'made', 'that', 'u-turn', 'then!', '#examresults', '#illegal', '#ofqual', 'https://t.co/ppzw4mcsur']	trust
579	1.29612E+18	2020-08-19T16:09:17.000Z		12	{'neg': 0.0, 'neu': 1.0, 'pos': 0.0, 'compound': 0.0}	0	Neutral	['ofqual', 'exam', 'results', 'algorithm', 'was', 'unlawful,', 'says', 'labour', 'https://t.co/8s6era8br7']	fear
580	1.29612E+18	2020-08-19T16:08:45.000Z		12	{'neg': 0.0, 'neu': 1.0, 'pos': 0.0, 'compound': 0.0}	0	Neutral	['ofqual', 'exam', 'results', 'algorithm', 'was', 'unlawful,', 'says', 'labour', 'https://t.co/smiwou8kdf']	fear
581	1.29612E+18	2020-08-19T16:08:37.000Z		48	{'neg': 0.049, 'neu': 0.928, 'pos': 0.023, 'compound': -0.3182}	-0.3182	Negative	['thats', 'exactly', 'what', 'i', 'thought.', 'he', 'started', 'to', 'blame', 'ofqual', 'then', 'realised', 'they', 'have', 'the', 'receipts', 'of', 'what', 'went', 'on.', "i'll", 'guess', 'the', 'guidelines', 'to', 'prevent', 'grade', 'inflation', 'were', 'given', 'to', 'them', 'by', 'him.', 'then', 'a', 'consultancy', 'firm', 'hired', 'by', 'him', 'gave', 'them', 'the', 'algorithm', 'to', 'use.…	fear
582	1.29612E+18	2020-08-19T16:08:36.000Z		5	{'neg': 0.0, 'neu': 1.0, 'pos': 0.0, 'compound': 0.0}	0	Neutral	['whilst', 'https://t.co/yjm5ddg0vy']	No emotion
583	1.29612E+18	2020-08-19T16:08:27.000Z		42	{'neg': 0.045, 'neu': 0.81, 'pos': 0.144, 'compound': 0.4854}	0.4854	Positive	['the', 'young', 'people', 'protesting', 'against', 'ofqual�s', 'algorithm', 'were', 'challenging', 'something', 'different.', 'they', 'weren�t', 'focused', 'on', 'how', 'their', 'data', 'might', 'be', 'used', 'in', 'the', 'future,', 'but', 'how', 'data', 'had', 'been', 'actively', 'used', 'to', 'change', 'their', 'futures.', '-', 'via', 'https://t.co/atieuod17x']	fear
584	1.29612E+18	2020-08-19T16:08:27.000Z		42	{'neg': 0.045, 'neu': 0.81, 'pos': 0.144, 'compound': 0.4854}	0.4854	Positive	['the', 'young', 'people', 'protesting', 'against', 'ofqual�s', 'algorithm', 'were', 'challenging', 'something', 'different.', 'they', 'weren�t', 'focused', 'on', 'how', 'their', 'data', 'might', 'be', 'used', 'in', 'the', 'future,', 'but', 'how', 'data', 'had', 'been', 'actively', 'used', 'to', 'change', 'their', 'futures.', '-', 'via', 'https://t.co/atieuod17x']	fear
585	1.29612E+18	2020-08-19T16:07:51.000Z		50	{'neg': 0.05, 'neu': 0.911, 'pos': 0.039, 'compound': -0.1531}	-0.1531	Negative	['�...', 'the', 'choice', 'of', 'goals', '�', 'in', 'algorithms', 'as', 'in', 'policy', 'more', 'broadly', '�', 'is', 'a', 'political', 'question,', 'not', 'just', 'a', 'technical', 'one.', '�', 'tech', 'is', 'not', 'neutral.', 'it', 'was', 'people', 'who', 'decided', 'on', 'the', 'desired', 'outcome', 'of', 'the', 'a', 'level', 'algorithm', 'despite', 'the', 'unfairness', 'to', 'disadvantaged', …	positive
586	1.29612E+18	2020-08-19T16:07:07.000Z		12	{'neg': 0.0, 'neu': 1.0, 'pos': 0.0, 'compound': 0.0}	0	Neutral	['ofqual', 'exam', 'results', 'algorithm', 'was', 'unlawful,', 'says', 'labour', 'https://t.co/q59dvyzgqq']	fear
587	1.29612E+18	2020-08-19T16:06:16.000Z		14	{'neg': 0.0, 'neu': 1.0, 'pos': 0.0, 'compound': 0.0}	0	Neutral	['ofqual', 'exam', 'results', 'algorithm', 'was', 'unlawful,', 'says', 'shadow', 'attorney', 'general', 'https://t.co/liumwhmbki']	fear
588	1.29612E+18	2020-08-19T16:05:21.000Z		37	{'neg': 0.0, 'neu': 1.0, 'pos': 0.0, 'compound': 0.0}	0	Neutral	['if', 'labour', 'knew', 'this,', 'why', 'weren�t', 'they', 'raising', 'it', '2-3', 'months', 'ago?', 'it�s', 'been', 'public', 'knowledge', 'what', 'the', 'algorithm', 'was', 'based', 'on.', 'ofqual', 'exam', 'results', 'algorithm', 'was', 'unlawful,', 'says', 'labour', 'https://t.co/q8el0foz7c']	positive
589	1.29612E+18	2020-08-19T16:04:59.000Z		31	{'neg': 0.096, 'neu': 0.767, 'pos': 0.137, 'compound': 0.0754}	0.0754	Positive	['i', 'thought', 'this', 'was', 'a', 'very', 'interesting', 'read.', 'inews:', "i've", 'been', 'forced', 'to', 'downgrade', 'gcse', 'and', 'a-level', 'results', '-', 'now', 'i', 'want', 'to', 'quit', 'teaching.', 'https://t.co/epcpyjmw6q', 'via']	negative
590	1.29612E+18	2020-08-19T16:04:57.000Z		44	{'neg': 0.105, 'neu': 0.895, 'pos': 0.0, 'compound': -0.6652}	-0.6652	Negative	["don't", 'know', 'whether', 'lord', 'falconer', 'is', 'right', 'about', 'this', '(one', 'would', 'think', 'that', 'as', 'a', 'former', 'attorney', 'general', 'he', 'should', 'know', 'what', "he's", 'talking', 'about),', 'but', 'if', 'so', 'then', 'this', 'just', 'adds', 'another', 'dimension', 'to', 'this', 'whole', 'fiasco.', 'https://t.co/nfbaay6tus']	trust
591	1.29612E+18	2020-08-19T16:04:51.000Z		12	{'neg': 0.0, 'neu': 1.0, 'pos': 0.0, 'compound': 0.0}	0	Neutral	['ofqual', 'exam', 'results', 'algorithm', 'was', 'unlawful,', 'says', 'labour', 'https://t.co/owqq721bf8']	fear
592	1.29612E+18	2020-08-19T16:03:41.000Z		12	{'neg': 0.0, 'neu': 1.0, 'pos': 0.0, 'compound': 0.0}	0	Neutral	['ofqual', 'exam', 'results', 'algorithm', 'was', 'unlawful,', 'says', 'labour', 'https://t.co/tgfu9uicwu']	fear
593	1.29612E+18	2020-08-19T16:03:08.000Z		14	{'neg': 0.0, 'neu': 1.0, 'pos': 0.0, 'compound': 0.0}	0	Neutral	['ofqual', 'exam', 'results', 'algorithm', 'was', 'unlawful,', 'says', 'labour.', 'see', 'this:', 'https://t.co/fwfglzz7cv']	fear
594	1.29612E+18	2020-08-19T16:02:28.000Z		23	{'neg': 0.166, 'neu': 0.683, 'pos': 0.151, 'compound': -0.0772}	-0.0772	Negative	['new', 'post', '(a-level', "algorithm's", 'winners', 'and', 'losers)', 'has', 'been', 'published', 'on', 'som2ny', 'network', '-', 'https://t.co/yhr9ltua7i', 'https://t.co/pz0o15iya5']	anticipation
595	1.29611E+18	2020-08-19T16:00:56.000Z		16	{'neg': 0.0, 'neu': 0.656, 'pos': 0.344, 'compound': 0.743}	0.743	Positive	['excellent', 'piece', 'by', 'on', 'the', 'algo', 'debacle', '-', 'thoughtful', 'and', 'measured,', 'as', 'ever', 'https://t.co/lk0as48uzd']	trust
596	1.29611E+18	2020-08-19T16:00:39.000Z		30	{'neg': 0.0, 'neu': 0.868, 'pos': 0.132, 'compound': 0.4515}	0.4515	Positive	['universities', 'could', 'face', 'legal', 'action', 'from', 'a-level', 'students', 'https://t.co/rglmnyolis', 'via', '.', 'the', 'algorithm', 'might', 'prove', 'to', 'have', 'been', 'the', 'most', 'practicable', 'method', 'after', 'all', '??.', 'well', 'done', 'gavin.']	positive
597	1.29611E+18	2020-08-19T16:00:05.000Z		23	{'neg': 0.0, 'neu': 1.0, 'pos': 0.0, 'compound': 0.0}	0	Neutral	['oh', 'dear...and', 'says', 'he', 'only', 'heard', 'about', 'it', 'last', 'weekend.', '????????', 'ofqual', 'exam', 'results', 'algorithm', 'was', 'unlawful,', 'says', 'labour', 'https://t.co/lr5pdhwcne']	fear
598	1.29611E+18	2020-08-19T16:00:04.000Z		43	{'neg': 0.0, 'neu': 1.0, 'pos': 0.0, 'compound': 0.0}	0	Neutral	['labour', 'claiming', 'algorithm', 'originally', 'used', 'for', 'grades', 'in', 'england', 'was', '"unlawful"', ':', '"it', 'should', 'never', 'have', 'come', 'down', 'to', 'this,', 'so', 'late', 'on', 'when', 'ofqual', 'and', 'the', 'sos', 'have', 'been', 'fully', 'in', 'the', 'knowledge', 'that', 'the', 'standardisation', 'formula', 'that', 'was', 'being', 'used', 'was', 'unlawful"']	positive
599	1.29611E+18	2020-08-19T15:59:47.000Z		7	{'neg': 0.0, 'neu': 1.0, 'pos': 0.0, 'compound': 0.0}	0	Neutral	['the', 'a', 'level', 'algorithm', 'is', 'enacting', 'discrimination']	fear
600	1.29611E+18	2020-08-19T15:59:42.000Z		29	{'neg': 0.276, 'neu': 0.724, 'pos': 0.0, 'compound': -0.8454}	-0.8454	Negative	['is', 'there', 'any', 'area', 'where', 'this', 'government', 'displays', 'competence,', 'or', 'is', 'the', 'intention', 'to', 'make', 'us', 'feel', 'so', 'cynical', 'and', 'helpless', 'we', 'ignore', 'them.', '#borishasfailedbritain', '#', 'https://t.co/l9tkvfznsy']	negative
601	1.29611E+18	2020-08-19T15:59:20.000Z		22	{'neg': 0.0, 'neu': 0.763, 'pos': 0.237, 'compound': 0.6808}	0.6808	Positive	['this', 'is', 'what', 'an', 'effective', '?', 'opposition', 'looks', 'and', 'sounds', 'like.', 'ofqual', 'exam', 'results', 'algorithm', 'was', 'unlawful,', 'says', 'labour', 'https://t.co/fuxfrq5vd4']	anger
602	1.29611E+18	2020-08-19T15:58:26.000Z		38	{'neg': 0.169, 'neu': 0.66, 'pos': 0.171, 'compound': 0.0258}	0.0258	Neutral	['i', 'think', 'you', 'misunderstand', 'my', 'point', 'of', 'view.', 'i', 'was', 'fiercely', 'against', 'the', 'ofqual', 'algorithm', 'method', 'which', 'caused', 'such', 'damage.', 'in', 'favour', 'of', 'people', 'who', 'knew', 'the', 'students', 'giving', 'them,', 'as', 'you', 'say,', 'the', 'benefit', 'of', 'the', 'doubt.']	negative
603	1.29611E+18	2020-08-19T15:58:15.000Z		33	{'neg': 0.208, 'neu': 0.599, 'pos': 0.193, 'compound': 0.34}	0.34	Positive	['a', '"world-beating', 'example', 'of', 'the', 'tangible', 'effects', 'of', 'algorithmic', 'bias"', '-', 'great', 'blog', 'by', 'government', 'risks', 'losing', 'public', 'trust', 'if', 'it', 'keeps', 'screwing', 'up�with', 'data', 'and', 'tech', 'https://t.co/t1qmq2m8ja', 'via']	negative
604	1.29611E+18	2020-08-19T15:57:11.000Z		34	{'neg': 0.109, 'neu': 0.891, 'pos': 0.0, 'compound': -0.5661}	-0.5661	Negative	['ofqual', 'and', 'gavin', 'williamson', 'have', 'been', 'fully', 'in', 'the', 'knowledge', 'that', 'the', 'standardisation', 'formula', 'that', 'was', 'being', 'used', 'was', 'unlawful.', 'read', 'and', "'s", 'letter', 'on', 'the', 'a-level', 'results', 'fiasco', '??', 'https://t.co/qtursidhy9']	positive
605	1.29611E+18	2020-08-19T15:57:11.000Z		34	{'neg': 0.109, 'neu': 0.891, 'pos': 0.0, 'compound': -0.5661}	-0.5661	Negative	['ofqual', 'and', 'gavin', 'williamson', 'have', 'been', 'fully', 'in', 'the', 'knowledge', 'that', 'the', 'standardisation', 'formula', 'that', 'was', 'being', 'used', 'was', 'unlawful.', 'read', 'and', "'s", 'letter', 'on', 'the', 'a-level', 'results', 'fiasco', '??', 'https://t.co/qtursidhy9']	positive
606	1.29611E+18	2020-08-19T15:56:48.000Z		21	{'neg': 0.0, 'neu': 0.798, 'pos': 0.202, 'compound': 0.4215}	0.4215	Positive	['but', "ofqual's", 'algorithm', 'has', 'since', 'placed', '"au', 'gratin"', 'at', 'the', 'top', 'and', 'downgraded', 'roast', 'to', 'fourth.', 'https://t.co/beqo2rhd4k']	trust
607	1.29611E+18	2020-08-19T15:56:39.000Z		12	{'neg': 0.0, 'neu': 1.0, 'pos': 0.0, 'compound': 0.0}	0	Neutral	['ofqual', 'exam', 'results', 'algorithm', 'was', 'unlawful,', 'says', 'labour', 'https://t.co/vqy94h9frc']	fear
608	1.29611E+18	2020-08-19T15:55:51.000Z		30	{'neg': 0.065, 'neu': 0.733, 'pos': 0.202, 'compound': 0.6908}	0.6908	Positive	['conc/rec', '3,4', '&amp;', '5', 'seem', 'pretty', 'relevant.', 'expert', 'statisticians', 'asked', 'to', 'review', 'the', 'algorithm', 'refused', 'because', 'they', 'wd', 'have', 'had', 'to', 'sign', 'ndas.', 'were', 'ofqual', 'being', '"completely', 'transparent"?']	positive
609	1.29611E+18	2020-08-19T15:55:06.000Z		19	{'neg': 0.231, 'neu': 0.769, 'pos': 0.0, 'compound': -0.5106}	-0.5106	Negative	['four', 'things', 'government', 'must', 'learn', 'from', 'the', 'a-level', 'algorithm', 'fiasco', 'https://t.co/ip4qqrsify', 'https://t.co/84f72grg7p']	negative
610	1.29611E+18	2020-08-19T15:55:06.000Z		19	{'neg': 0.231, 'neu': 0.769, 'pos': 0.0, 'compound': -0.5106}	-0.5106	Negative	['four', 'things', 'government', 'must', 'learn', 'from', 'the', 'a-level', 'algorithm', 'fiasco', 'https://t.co/ip4qqrsify', 'https://t.co/84f72grg7p']	negative
611	1.29611E+18	2020-08-19T15:54:23.000Z		46	{'neg': 0.0, 'neu': 1.0, 'pos': 0.0, 'compound': 0.0}	0	Neutral	['in', 'a', 'letter', 'to', 'williamson', 'and', 'ofqual,', '"lord', 'falconer', 'said', 'the', 'saga', '�should', 'never', 'have', 'come', 'down', 'to', 'this,', 'so', 'late', 'on,', 'when', 'ofqual', 'and', '[williamson]', 'have', 'been', 'fully', 'in', 'the', 'knowledge', 'that', 'the', 'standardisation', 'formula', 'that', 'was', 'being', 'used', 'was', 'unlawful."', 'https://t.co/tjwih1mgy0']	positive
612	1.29611E+18	2020-08-19T15:54:16.000Z		19	{'neg': 0.0, 'neu': 1.0, 'pos': 0.0, 'compound': 0.0}	0	Neutral	['ofqual', 'exam', 'results', 'algorithm', 'was', 'unlawful,', 'says', 'labour', 'https://t.co/knsdurm9fl', 'at', 'least', '3', 'breaches', 'of', 'the', 'law']	fear
613	1.29611E+18	2020-08-19T15:54:15.000Z		41	{'neg': 0.0, 'neu': 1.0, 'pos': 0.0, 'compound': 0.0}	0	Neutral	['who', 'wrote', 'the', 'algorithm?', 'what', 'union', 'leaders', 'halted', 'the', 'schools', 'going', 'back', 'in', 'june,', 'and', 'to', 'sit', 'exams?', 'which', 'public-servant', 'mandarins,', 'even', 'the', 'ones', 'at', 'home', 'on', 'full', 'fat', 'cash,', 'are', 'in', 'line', 'for', 'the', 'chop?', '??????', 'https://t.co/4wft3dj86n']	positive
614	1.29611E+18	2020-08-19T15:53:07.000Z		33	{'neg': 0.0, 'neu': 1.0, 'pos': 0.0, 'compound': 0.0}	0	Neutral	['falconer', 'said', 'williamson�s', 'claim', 'to', 'have', 'only', 'become', 'aware', 'of', 'the', 'issues', 'around', 'the', 'algorithm', 'at', 'the', 'weekend', 'was', 'extremely', 'concerning,', 'exam', 'results', 'algorithm', 'was', 'unlawful,', 'says', 'labour', 'https://t.co/ckrxkxcwod']	fear
615	1.29611E+18	2020-08-19T15:53:01.000Z		27	{'neg': 0.0, 'neu': 0.888, 'pos': 0.112, 'compound': 0.4404}	0.4404	Positive	['the', 'ofqual', 'algorithm', 'was', 'the', 'technical', 'embodiment', 'of', 'a', 'deeply', 'political', 'idea:', 'that', 'a', 'person', 'is', 'only', 'as', 'good', 'as', 'their', 'circumstances', 'dictate.', 'https://t.co/4soxzcup2y']	trust
616	1.29611E+18	2020-08-19T15:52:16.000Z		12	{'neg': 0.0, 'neu': 1.0, 'pos': 0.0, 'compound': 0.0}	0	Neutral	['ofqual', 'exam', 'results', 'algorithm', 'was', 'unlawful,', 'says', 'labour', 'https://t.co/9xmty9xyxi']	fear
617	1.29611E+18	2020-08-19T15:52:11.000Z		13	{'neg': 0.0, 'neu': 0.769, 'pos': 0.231, 'compound': 0.4019}	0.4019	Positive	['yes', 'ofqual', 'exam', 'results', 'algorithm', 'was', 'unlawful,', 'says', 'labour', 'https://t.co/ynkvzyvn9p']	fear
618	1.29611E+18	2020-08-19T15:51:34.000Z		49	{'neg': 0.054, 'neu': 0.853, 'pos': 0.093, 'compound': 0.25}	0.25	Positive	['this', 'is', 'also', 'a', 'good', 'read.', 'the', 'parable', 'of', 'the', 'ox', 'by', 'john', 'kay.', 'https://t.co/lfaltz4nhv', 'perhaps', 'numbers', 'are', 'fine', 'for', 'asking', 'questions', '(what', 'is', 'the', 'difference', 'between', 'state', 'and', 'independent', 'schools', 'in', 'the', 'ofqual', 'algorithm).', 'the', 'problem', 'comes', 'when', 'you', 'manage', 'the', 'numbers', 'not…	positive
619	1.29611E+18	2020-08-19T15:51:00.000Z		46	{'neg': 0.185, 'neu': 0.696, 'pos': 0.12, 'compound': -0.25}	-0.25	Negative	['blame', 'humans,', 'not', 'the', 'algorithm', 'algorithmic', 'bias', 'can', 'entrench', 'existing', 'inequalities', 'accountability', 'and', 'transparency', 'are', 'vital', 'govt', 'risks', 'losing', 'public', 'trust', 'if', 'it', 'keeps', 'slipping', 'up', 'on', 'data', '&amp;', 'tech', 'me', 'on', 'the', 'a', 'level', 'fiasco/farce/farrago', 'https://t.co/iibpeumdll', 'https://t.co/eannjvrfmq…	positive
620	1.29611E+18	2020-08-19T15:49:40.000Z		12	{'neg': 0.0, 'neu': 1.0, 'pos': 0.0, 'compound': 0.0}	0	Neutral	['ofqual', 'exam', 'results', 'algorithm', 'was', 'unlawful,', 'says', 'labour', 'https://t.co/swpqwdjhan']	fear
621	1.29611E+18	2020-08-19T15:48:58.000Z		12	{'neg': 0.0, 'neu': 1.0, 'pos': 0.0, 'compound': 0.0}	0	Neutral	['ofqual', 'exam', 'results', 'algorithm', 'was', 'unlawful,', 'says', 'labour', 'https://t.co/2enq99nohh']	fear
622	1.29611E+18	2020-08-19T15:47:43.000Z		42	{'neg': 0.064, 'neu': 0.705, 'pos': 0.232, 'compound': 0.7506}	0.7506	Positive	['this', 'is', 'an', 'excellent', 'piece:', '"resistance', 'to', 'algorithms', 'has', 'often', 'focused', 'on...data', 'protection', 'and', 'privacy.', 'the', 'young', 'people', 'protesting', 'against', 'ofqual�s', 'algorithm', 'were', 'challenging', 'something', 'different...how', 'data', 'had', 'been', 'actively', 'used', 'to', 'change', 'their', 'futures"', 'https://t.co/nwsqvw6rya']	positive
623	1.29611E+18	2020-08-19T15:47:43.000Z		42	{'neg': 0.064, 'neu': 0.705, 'pos': 0.232, 'compound': 0.7506}	0.7506	Positive	['this', 'is', 'an', 'excellent', 'piece:', '"resistance', 'to', 'algorithms', 'has', 'often', 'focused', 'on...data', 'protection', 'and', 'privacy.', 'the', 'young', 'people', 'protesting', 'against', 'ofqual�s', 'algorithm', 'were', 'challenging', 'something', 'different...how', 'data', 'had', 'been', 'actively', 'used', 'to', 'change', 'their', 'futures"', 'https://t.co/nwsqvw6rya']	positive
624	1.29611E+18	2020-08-19T15:47:34.000Z		27	{'neg': 0.0, 'neu': 1.0, 'pos': 0.0, 'compound': 0.0}	0	Neutral	['-', 'gave', 'you', 'what', 'you', 'asked', 'for,', 'but', 'what', 'you', 'wanted', 'was', 'unlawful.', 'you', 'are', 'such', 'a', 'dunce.', 'on', 'yer', 'bike.', 'go', 'get', 'him', 'https://t.co/mkpqawtaqh']	fear
625	1.29611E+18	2020-08-19T15:47:09.000Z		39	{'neg': 0.031, 'neu': 0.86, 'pos': 0.108, 'compound': 0.6072}	0.6072	Positive	['ofqual', 'exam', 'results', 'algorithm', 'was', 'unlawful,', 'says', 'labour', 'https://t.co/zbpzyjtxah', '[wonder', 'if', "'space-filler'", 'tory', 'attorney', 'general', 'suella', 'braverman', 'will', 'get', 'dragged', 'into', 'this?', 'was', 'she', 'asked?', 'did', 'she', 'care', 'a', 'jot?', 'too', 'busy', 'on', 'brexiting', 'duties?]']	fear
626	1.29611E+18	2020-08-19T15:46:33.000Z		12	{'neg': 0.0, 'neu': 1.0, 'pos': 0.0, 'compound': 0.0}	0	Neutral	['ofqual', 'exam', 'results', 'algorithm', 'was', 'unlawful,', 'says', 'labour', 'https://t.co/z0soxngn7q']	fear
627	1.29611E+18	2020-08-19T15:45:48.000Z		9	{'neg': 0.429, 'neu': 0.571, 'pos': 0.0, 'compound': -0.5789}	-0.5789	Negative	['latest', 'in', 'this', 'shameful', 'story...', 'https://t.co/0mpel42501']	negative
628	1.29611E+18	2020-08-19T15:44:45.000Z		9	{'neg': 0.0, 'neu': 0.705, 'pos': 0.295, 'compound': 0.2716}	0.2716	Positive	['a', 'very', 'important', 'piece', 'from', 'https://t.co/kse4nvxtix']	trust
629	1.29611E+18	2020-08-19T15:44:38.000Z		45	{'neg': 0.057, 'neu': 0.943, 'pos': 0.0, 'compound': -0.3612}	-0.3612	Negative	['�meanwhile,', 'charlie', 'falconer,', 'who', 'was', 'attorney', 'general', 'under', 'tony', 'blair', 'and', 'is', 'now', 'a', 'labour', 'frontbencher', 'in', 'the', 'lords,', 'argued', 'that', 'ministers', 'and', 'ofqual', 'would', 'have', 'been', 'aware', 'of', 'at', 'least', 'three', 'breaches', 'of', 'the', 'law', 'in', 'the', 'standardisation', 'formula', 'used.�', 'https://t.co/ariumju6jp']	trust
630	1.29611E+18	2020-08-19T15:44:21.000Z		12	{'neg': 0.0, 'neu': 1.0, 'pos': 0.0, 'compound': 0.0}	0	Neutral	['ofqual', 'exam', 'results', 'algorithm', 'was', 'unlawful,', 'says', 'labour', 'https://t.co/opiiqcu5nt']	fear
631	1.29611E+18	2020-08-19T15:43:35.000Z		12	{'neg': 0.0, 'neu': 1.0, 'pos': 0.0, 'compound': 0.0}	0	Neutral	['ofqual', 'exam', 'results', 'algorithm', 'was', 'unlawful,', 'says', 'labour', 'https://t.co/vidixmfh6s']	fear
632	1.29611E+18	2020-08-19T15:42:34.000Z		25	{'neg': 0.0, 'neu': 0.722, 'pos': 0.278, 'compound': 0.7719}	0.7719	Positive	['a-levels', "weren't", 'a', 'complete', 'fiasco', 'in', 'the', 'last', 'three', 'years', 'and', 'thus', 'the', 'algorithm', 'is', 'confident', 'in', 'its', 'prediction', 'he', 'did', 'just', 'fine.']	trust
633	1.29611E+18	2020-08-19T15:42:27.000Z		24	{'neg': 0.0, 'neu': 0.856, 'pos': 0.144, 'compound': 0.594}	0.594	Positive	['ofqual', 'exam', 'results', 'algorithm', 'was', 'unlawful,', 'says', 'labour', '??', 'so', 'were', 'the', 'brexit', 'algorithms', '...', 'funny', 'how', 'that', 'slipped', 'under', 'the', 'radar', '??', 'https://t.co/radmlapdwh']	fear
634	1.29611E+18	2020-08-19T15:42:09.000Z		38	{'neg': 0.34, 'neu': 0.66, 'pos': 0.0, 'compound': -0.9321}	-0.9321	Negative	["'the", 'way', 'the', '?uk', 'government', 'have', 'handled', 'the', 'a-level', 'results,', 'has', 'been', 'a', 'complete', 'fiasco,', 'putting', 'thousands', 'of', 'young', 'people', 'through', 'an', 'enormous', 'amount', 'of', 'stress,', 'worry', 'and', 'uncertainty', 'because', 'of', 'government', "incompetence.'", 'https://t.co/aleq0fxvze']	negative
635	1.29611E+18	2020-08-19T15:42:09.000Z		38	{'neg': 0.34, 'neu': 0.66, 'pos': 0.0, 'compound': -0.9321}	-0.9321	Negative	["'the", 'way', 'the', '?uk', 'government', 'have', 'handled', 'the', 'a-level', 'results,', 'has', 'been', 'a', 'complete', 'fiasco,', 'putting', 'thousands', 'of', 'young', 'people', 'through', 'an', 'enormous', 'amount', 'of', 'stress,', 'worry', 'and', 'uncertainty', 'because', 'of', 'government', "incompetence.'", 'https://t.co/aleq0fxvze']	negative
636	1.29611E+18	2020-08-19T15:41:42.000Z		46	{'neg': 0.0, 'neu': 1.0, 'pos': 0.0, 'compound': 0.0}	0	Neutral	['lord', 'falconer', 'said', 'the', 'saga', '�should', 'never', 'have', 'come', 'down', 'to', 'this,', 'so', 'late', 'on,', 'when', 'ofqual', 'and', 'the', 'sos', '[the', 'secretary', 'of', 'state,', 'williamson]', 'have', 'been', 'fully', 'in', 'the', 'knowledge', 'that', 'the', 'standardisation', 'formula', 'that', 'was', 'being', 'used', 'was', 'unlawful.�', '#fascism', 'https://t.co/xcvwr7hh0…	positive
637	1.29611E+18	2020-08-19T15:41:16.000Z		51	{'neg': 0.0, 'neu': 0.943, 'pos': 0.057, 'compound': 0.4404}	0.4404	Positive	['other', 'good', 'news', '-', 'joe', 'has', 'had', 'two', 'a-level', 'marks', 'upgraded', 'one', 'earlier', 'in', 'the', 'week', 'and', 'one', 'yesterday,', 'history', 'and', 'english.', 'sod', 'your', 'algorithm.', 'tomorrow', 'i�m', 'taking', 'him', 'to', 'the', 'big', 'asda�s', 'for', 'a', 'big', 'uni', 'shop.', 'he', 'is', 'off', 'to', 'notts', 'trent', '-', '*openly', 'weeps/proud', 'mum', …	anticipation
638	1.29611E+18	2020-08-19T15:40:23.000Z		31	{'neg': 0.0, 'neu': 0.848, 'pos': 0.152, 'compound': 0.5093}	0.5093	Positive	["here's", 'a', '#mathematics', 'personal', 'statement', 'waiting', 'to', 'be', 'written!', 'well', 'worth', 'a', 'read', 'if', "you're", 'thinking', 'of', 'applying', 'to', 'study', '#maths', 'or', '#computerscience', 'next', 'year', 'https://t.co/ffw7nmkpta']	positive
639	1.29611E+18	2020-08-19T15:40:09.000Z		40	{'neg': 0.117, 'neu': 0.883, 'pos': 0.0, 'compound': -0.6249}	-0.6249	Negative	['an', '18-year-old', 'student', 'who', 'predicted', 'this', 'year�s', 'a-level', 'results', 'crisis', 'in', 'an', 'award-winning', 'dystopian', 'story', 'about', 'an', 'algorithm', 'deciding', 'school', 'grades', 'according', 'to', 'social', 'class,', 'has', 'had', 'her', 'own', 'results', 'downgraded.', 'https://t.co/vnednvvpke']	trust
640	1.29611E+18	2020-08-19T15:38:48.000Z		44	{'neg': 0.097, 'neu': 0.903, 'pos': 0.0, 'compound': -0.636}	-0.636	Negative	['i', 'have', 'written', 'to', 'the', 'secretary', 'of', 'state', 'for', 'digital', 'to', 'ask', 'him', 'some', 'key', 'questions', 'following', 'the', 'disastrous', '#ofqual', '#alevelresults', '#algorithm.', 'use', 'of', 'algorithms', 'is', 'becoming', 'more', 'common', 'in', 'govt', 'and', 'we', 'need', 'to', 'know', 'how/if', 'they', 'work!', 'https://t.co/iqu27qwndw']	fear
641	1.29611E+18	2020-08-19T15:38:29.000Z		15	{'neg': 0.237, 'neu': 0.763, 'pos': 0.0, 'compound': -0.4767}	-0.4767	Negative	['everything', 'that', 'went', 'wrong', 'with', 'the', 'botched', 'a-levels', 'algorithm', 'https://t.co/1jvfurlv5t', 'via']	negative
642	1.29611E+18	2020-08-19T15:37:45.000Z		16	{'neg': 0.143, 'neu': 0.857, 'pos': 0.0, 'compound': -0.25}	-0.25	Negative	['why', "'ditch", 'the', "algorithm'", 'is', 'the', 'future', 'of', 'political', 'protest', 'louise', 'amoore', 'https://t.co/skmxjrdzkr']	No emotion
643	1.29611E+18	2020-08-19T15:36:54.000Z		51	{'neg': 0.071, 'neu': 0.905, 'pos': 0.024, 'compound': -0.5114}	-0.5114	Negative	['obviously', "it's", 'ethically', '&amp;', '(for', 'all', 'i', 'know)', 'legally', 'right', 'but', 'this', 'approach', 'is', 'really', 'not', 'a', 'good', 'idea.', 'most', 'of', '2019', 'was', 'one', 'big', 'attempt', 'to', 'gotcha', 'the', 'gvt', 'on', 'legalistic', 'grounds', '&amp;', 'the', 'vast', 'majority', 'of', 'the', 'electorate', 'was', 'just', 'massively', 'alienated', 'by', 'it.', 'h…	trust
644	1.29611E+18	2020-08-19T15:36:19.000Z		45	{'neg': 0.078, 'neu': 0.845, 'pos': 0.077, 'compound': -0.2617}	-0.2617	Negative	['well,', 'this', 'explains', 'why', 'gavin', 'williamson', 'removed', 'it', 'from', 'use', 'pretty', 'promptly', '-', 'but', 'not', 'why', 'it', 'took', '5', 'months', 'for', 'him', 'to', 'realise', 'it.', 'perhaps', 'thats', 'what', 'happens', 'when', 'you', 'employ', 'a', 'useless', 'attorney', 'general,', 'qualified', 'in', 'usa', 'law...', '#torybritain', '#algorithm', 'https://t.co/gfmt3zgt…	trust
645	1.29611E+18	2020-08-19T15:35:05.000Z		16	{'neg': 0.0, 'neu': 1.0, 'pos': 0.0, 'compound': 0.0}	0	Neutral	['ofqual', 'exam', 'results', 'algorithm', 'was', 'unlawful,', 'says', 'labour', 'https://t.co/b7avuxsq7a', 'https://t.co/67xrmy2psj']	fear
646	1.29611E+18	2020-08-19T15:34:49.000Z		12	{'neg': 0.0, 'neu': 1.0, 'pos': 0.0, 'compound': 0.0}	0	Neutral	['ofqual', 'exam', 'results', 'algorithm', 'was', 'unlawful,', 'says', 'labour', 'https://t.co/gstcfwpzc1']	fear
647	1.29611E+18	2020-08-19T15:32:50.000Z		12	{'neg': 0.0, 'neu': 1.0, 'pos': 0.0, 'compound': 0.0}	0	Neutral	['ofqual', 'exam', 'results', 'algorithm', 'was', 'unlawful,', 'says', 'labour', 'https://t.co/nuuvboxeo1']	fear
648	1.29611E+18	2020-08-19T15:32:41.000Z		22	{'neg': 0.0, 'neu': 1.0, 'pos': 0.0, 'compound': 0.0}	0	Neutral	['algorithm', 'was', 'unlawful', 'and', 'the', 'government', 'knew...', 'ofqual', 'exam', 'results', 'algorithm', 'was', 'unlawful,', 'says', 'labour', 'ofqual', 'the', 'guardian', 'https://t.co/mtbczfdvjy']	fear
649	1.29611E+18	2020-08-19T15:31:08.000Z		32	{'neg': 0.067, 'neu': 0.933, 'pos': 0.0, 'compound': -0.25}	-0.25	Negative	['this', 'is', 'the', 'first', 'thing', 'that', 'my', 'incoming', 'first', 'years', 'are', 'going', 'to', 'read', 'with', 'me...', 'why', "'ditch", 'the', "algorithm'", 'is', 'the', 'future', 'of', 'political', 'protest', 'louise', 'amoore', 'https://t.co/junuwuoztg']	No emotion
650	1.29611E+18	2020-08-19T15:30:33.000Z		18	{'neg': 0.0, 'neu': 1.0, 'pos': 0.0, 'compound': 0.0}	0	Neutral	['ofqual', 'exam', 'results', 'algorithm', 'was', 'unlawful,', 'says', 'labour', 'https://t.co/uewdpzsdl6', 'time', 'to', 'walk', 'the', 'plank', 'gavla', '??']	fear
651	1.29611E+18	2020-08-19T15:30:28.000Z		12	{'neg': 0.0, 'neu': 1.0, 'pos': 0.0, 'compound': 0.0}	0	Neutral	['ofqual', 'exam', 'results', 'algorithm', 'was', 'unlawful,', 'says', 'labour', 'https://t.co/ug785jc9ze']	fear
652	1.29611E+18	2020-08-19T15:30:00.000Z		23	{'neg': 0.0, 'neu': 1.0, 'pos': 0.0, 'compound': 0.0}	0	Neutral	['ofqual', 'exam', 'results', 'algorithm', 'was', 'unlawful,', 'says', 'labour.', '#accounting', '#accountingtop100', '#entrepreneuruk', '#smallbiz', '#covid19', '#business', '#smes', '#finance', '#earlybiz', '#coronavirus', 'info:-https://t.co/ct7ljueew7']	fear
653	1.29611E+18	2020-08-19T15:29:29.000Z		41	{'neg': 0.218, 'neu': 0.747, 'pos': 0.035, 'compound': -0.7808}	-0.7808	Negative	['williamson', 'will', 'have', 'taken', 'no', 'legal', 'advice.', 'whatever', 'cummings', 'wants,', 'cummings', 'gets.', "i've", 'worked', 'with', 'so', 'many', 'business', 'leaders', 'with', 'no', 'legal', 'qualifications,', 'who', 'wing', 'massive', 'legal', 'decisions', 'themselves.', 'this', 'is', 'narcissists', 'for', 'you.', 'contemptuous', 'arrogance.', 'https://t.co/6v59rw1igf']	trust
654	1.29611E+18	2020-08-19T15:29:28.000Z		30	{'neg': 0.189, 'neu': 0.811, 'pos': 0.0, 'compound': -0.6808}	-0.6808	Negative	['new:', 'ofqual', 'has', 'confirmed', 'it', 'won�t', 'be', 'publishing', 'the', 'algorithm', 'grades', 'pupils', 'would', 'have', 'got', 'to', '�avoid', 'confusion', 'and', 'remove', 'any', 'further', 'distress', 'for', 'students�', 'https://t.co/gxkj1ci8qy']	fear
655	1.29611E+18	2020-08-19T15:28:57.000Z		8	{'neg': 0.375, 'neu': 0.625, 'pos': 0.0, 'compound': -0.34}	-0.34	Negative	['labour', 'gun', 'for', 'williamson', 'https://t.co/0xiccqjh5h']	fear
656	1.29611E+18	2020-08-19T15:28:38.000Z		14	{'neg': 0.256, 'neu': 0.744, 'pos': 0.0, 'compound': -0.4767}	-0.4767	Negative	['everything', 'that', 'went', 'wrong', 'with', 'the', 'botched', 'a-levels', 'algorithm', 'https://t.co/bcaeqz0nz3']	negative
657	1.29611E+18	2020-08-19T15:28:34.000Z		12	{'neg': 0.0, 'neu': 1.0, 'pos': 0.0, 'compound': 0.0}	0	Neutral	['ofqual', 'exam', 'results', 'algorithm', 'was', 'unlawful,', 'says', 'labour', 'https://t.co/0im7nqxriw']	fear
658	1.29611E+18	2020-08-19T15:27:52.000Z		12	{'neg': 0.0, 'neu': 1.0, 'pos': 0.0, 'compound': 0.0}	0	Neutral	['ofqual', 'exam', 'results', 'algorithm', 'was', 'unlawful,', 'says', 'labour', 'https://t.co/wqojeievew']	fear
659	1.29611E+18	2020-08-19T15:26:21.000Z		35	{'neg': 0.063, 'neu': 0.63, 'pos': 0.307, 'compound': 0.8874}	0.8874	Positive	['another', 'great', 'blog,', 'this', 'time', 'from', 'on', 'the', 'a', 'level', 'decision', 'and', 'what', 'the', 'government', 'needs', 'to', 'learn', 'from', 'it', '-', 'most', 'importantly,', 'how', 'easy', 'it', 'is', 'to', 'lose', "people's", 'trust...', 'https://t.co/qziztpr9ac']	fear
660	1.29611E+18	2020-08-19T15:26:06.000Z		23	{'neg': 0.18, 'neu': 0.82, 'pos': 0.0, 'compound': -0.5106}	-0.5106	Negative	['four', 'things', 'government', 'must', 'learn', 'from', 'the', 'a-level', 'algorithm', 'fiasco', 'new', 'from', 'me', 'for', 'https://t.co/iibpeumdll', 'https://t.co/fpqhqlmmyx']	negative
661	1.29611E+18	2020-08-19T15:26:06.000Z		23	{'neg': 0.18, 'neu': 0.82, 'pos': 0.0, 'compound': -0.5106}	-0.5106	Negative	['four', 'things', 'government', 'must', 'learn', 'from', 'the', 'a-level', 'algorithm', 'fiasco', 'new', 'from', 'me', 'for', 'https://t.co/iibpeumdll', 'https://t.co/fpqhqlmmyx']	negative
662	1.29611E+18	2020-08-19T15:25:45.000Z		46	{'neg': 0.0, 'neu': 0.78, 'pos': 0.22, 'compound': 0.9061}	0.9061	Positive	['huy', 'duong', 'did.', 'but', 'i', 'think', 'the', 'question', 'is', 'so', 'important.', "there's", 'been', 'many', 'suggestions', 'that', 'this', 'was', '"rushed"', 'or', '"not', 'thought', 'through"', '---', 'but', 'there', 'was', 'huge', 'consultation,', '12000', 'responses,', 'and', 'most', 'people', 'were', 'positive', 'about', 'what', 'was', 'going', 'to', 'happen.', 'https://t.co/bs7nrmc…	positive
663	1.29611E+18	2020-08-19T15:25:38.000Z		12	{'neg': 0.0, 'neu': 1.0, 'pos': 0.0, 'compound': 0.0}	0	Neutral	['ofqual', 'exam', 'results', 'algorithm', 'was', 'unlawful,', 'says', 'labour', 'https://t.co/2gxzfwpngt']	fear
664	1.29611E+18	2020-08-19T15:24:46.000Z		12	{'neg': 0.0, 'neu': 1.0, 'pos': 0.0, 'compound': 0.0}	0	Neutral	['ofqual', 'exam', 'results', 'algorithm', 'was', 'unlawful,', 'says', 'labour', 'https://t.co/b1gmcqkck1']	fear
665	1.29611E+18	2020-08-19T15:24:45.000Z		12	{'neg': 0.0, 'neu': 1.0, 'pos': 0.0, 'compound': 0.0}	0	Neutral	['ofqual', 'exam', 'results', 'algorithm', 'was', 'unlawful,', 'says', 'labour', 'https://t.co/d5myvlti2r']	fear
666	1.29611E+18	2020-08-19T15:23:35.000Z		12	{'neg': 0.0, 'neu': 1.0, 'pos': 0.0, 'compound': 0.0}	0	Neutral	['ofqual', 'exam', 'results', 'algorithm', 'was', 'unlawful,', 'says', 'labour', 'https://t.co/uejvfr6q6o']	fear
667	1.29611E+18	2020-08-19T15:23:24.000Z		16	{'neg': 0.104, 'neu': 0.896, 'pos': 0.0, 'compound': -0.1027}	-0.1027	Negative	['exam', 'results:', 'ofqual', 'head', 'roger', 'taylor', 'ordered', 'study', 'of', 'bias', 'by', 'algorithm', 'https://t.co/6vvjkn2qzl']	anger
668	1.29611E+18	2020-08-19T15:23:00.000Z		41	{'neg': 0.114, 'neu': 0.886, 'pos': 0.0, 'compound': -0.6249}	-0.6249	Negative	['�an', '18-year-old', 'student', 'who', 'predicted', 'this', 'year�s', 'a-level', 'results', 'crisis', 'in', 'an', 'award-winning', 'dystopian', 'story', 'about', 'an', 'algorithm', 'deciding', 'school', 'grades', 'according', 'to', 'social', 'class,', 'has', 'had', 'her', 'own', 'results', 'downgraded.�', 'https://t.co/rqj7ecfhan', '#bbcpm']	trust
669	1.29611E+18	2020-08-19T15:22:51.000Z		12	{'neg': 0.0, 'neu': 1.0, 'pos': 0.0, 'compound': 0.0}	0	Neutral	['ofqual', 'exam', 'results', 'algorithm', 'was', 'unlawful,', 'says', 'labour', 'https://t.co/07oy7eoziv']	fear
670	1.29611E+18	2020-08-19T15:21:32.000Z		12	{'neg': 0.0, 'neu': 1.0, 'pos': 0.0, 'compound': 0.0}	0	Neutral	['ofqual', 'exam', 'results', 'algorithm', 'was', 'unlawful,', 'says', 'labour', 'https://t.co/9d97vcdfnt']	fear
671	1.2961E+18	2020-08-19T15:20:20.000Z		12	{'neg': 0.0, 'neu': 1.0, 'pos': 0.0, 'compound': 0.0}	0	Neutral	['ofqual', 'exam', 'results', 'algorithm', 'was', 'unlawful,', 'says', 'labour', 'https://t.co/zlhla7rjzx']	fear
672	1.2961E+18	2020-08-19T15:20:11.000Z		13	{'neg': 0.0, 'neu': 1.0, 'pos': 0.0, 'compound': 0.0}	0	Neutral	['opps....', 'ofqual', 'exam', 'results', 'algorithm', 'was', 'unlawful,', 'says', 'labour', 'https://t.co/4dfaycdfia']	fear
673	1.2961E+18	2020-08-19T15:20:02.000Z		12	{'neg': 0.0, 'neu': 1.0, 'pos': 0.0, 'compound': 0.0}	0	Neutral	['ofqual', 'exam', 'results', 'algorithm', 'was', 'unlawful,', 'says', 'labour', 'https://t.co/qate4ai4e8']	fear
674	1.2961E+18	2020-08-19T15:20:00.000Z		12	{'neg': 0.0, 'neu': 1.0, 'pos': 0.0, 'compound': 0.0}	0	Neutral	['ofqual', 'exam', 'results', 'algorithm', 'was', 'unlawful,', 'says', 'labour', 'https://t.co/ahjgufegh1']	fear
675	1.2961E+18	2020-08-19T15:19:50.000Z		36	{'neg': 0.062, 'neu': 0.937, 'pos': 0.0, 'compound': -0.296}	-0.296	Negative	["'there", 'were', 'questions', 'still', 'to', 'be', 'answered', 'about', 'the', 'use', 'of', 'an', '"', 'unlawful"', 'standardisation', 'algorithm', 'in', 'gcse', 'results', 'out', 'on', "thursday'", 'no', 'bets', 'taken', 'ofqual', 'exam', 'results', 'algorithm', 'was', 'unlawful,', 'says', 'labour', 'https://t.co/bh7hgq6w88']	fear
676	1.2961E+18	2020-08-19T15:19:33.000Z		16	{'neg': 0.0, 'neu': 1.0, 'pos': 0.0, 'compound': 0.0}	0	Neutral	['#ofqual', 'exam', 'results', 'algorithm', 'was', 'unlawful,', 'says', 'labour', 'https://t.co/xj8z6w1zvp', 'https://t.co/jnduaexixl']	fear
677	1.2961E+18	2020-08-19T15:19:17.000Z		12	{'neg': 0.0, 'neu': 1.0, 'pos': 0.0, 'compound': 0.0}	0	Neutral	['ofqual', 'exam', 'results', 'algorithm', 'was', 'unlawful,', 'says', 'labour', 'https://t.co/opc0puudmm']	fear
678	1.2961E+18	2020-08-19T15:19:13.000Z		12	{'neg': 0.0, 'neu': 1.0, 'pos': 0.0, 'compound': 0.0}	0	Neutral	['ofqual', 'exam', 'results', 'algorithm', 'was', 'unlawful,', 'says', 'labour', 'https://t.co/13rg1s9or1']	fear
679	1.2961E+18	2020-08-19T15:18:35.000Z		33	{'neg': 0.0, 'neu': 0.709, 'pos': 0.291, 'compound': 0.9022}	0.9022	Positive	['yes', 'and', 'is', 'about', 'as', 'accurate', 'as', 'the', 'algorithm', 'used', 'to', 'predict', 'a', 'levels.', 'smartphones', 'and', 'associated', 'technology', 'will', 'remove', 'any', 'notion', 'of', 'health', 'and', 'freedom', '#5g', '#politics', '#freedom', 'https://t.co/v6fnq9sgpv']	positive
680	1.2961E+18	2020-08-19T15:17:39.000Z		40	{'neg': 0.117, 'neu': 0.883, 'pos': 0.0, 'compound': -0.6249}	-0.6249	Negative	['an', '18-year-old', 'student', 'who', 'predicted', 'this', 'year�s', 'a-level', 'results', 'crisis', 'in', 'an', 'award-winning', 'dystopian', 'story', 'about', 'an', 'algorithm', 'deciding', 'school', 'grades', 'according', 'to', 'social', 'class,', 'has', 'had', 'her', 'own', 'results', 'downgraded', 'https://t.co/kfi1ulkwjp']	trust
681	1.2961E+18	2020-08-19T15:17:08.000Z		24	{'neg': 0.132, 'neu': 0.868, 'pos': 0.0, 'compound': -0.5204}	-0.5204	Negative	['all', 'they', 'need', 'is', 'the', 'crazy', 'algorithm', 'that', 'adjusted', 'uk', 'a-levels', 'downwards', 'if', 'the', 'pupil', 'did', 'not', 'go', 'to', 'a', 'posh', 'private', 'school....????']	fear
682	1.2961E+18	2020-08-19T15:16:51.000Z		37	{'neg': 0.119, 'neu': 0.808, 'pos': 0.073, 'compound': -0.4201}	-0.4201	Negative	['surely,', '"standardised', 'grades', 'will', 'be', 'used', 'only', 'where', 'they', 'were', 'higher', 'than', 'predicted', 'grades"', 'makes', 'the', 'system', 'even', 'more', 'fucked', 'than', 'it', 'would', 'be', 'if', 'just', 'teacher', 'assessment', 'was', 'used?', '#gcse2020', '#alevels2020', '#teachersareprofessionals', 'https://t.co/udtxjdki9m']	trust
683	1.2961E+18	2020-08-19T15:16:21.000Z		45	{'neg': 0.313, 'neu': 0.66, 'pos': 0.028, 'compound': -0.9246}	-0.9246	Negative	['why', "'ditch", 'the', "algorithm'", 'is', 'the', 'future', 'of', 'political', 'protest', 'by', 'louise', 'amoore,', 'also', 'those', '"that�predict', 'which', 'children�might', 'be', 'at', 'risk', 'of', 'abuse,', 'which�visa', 'application�should', 'be', 'denied,', 'or', 'who', 'has', 'the', 'greatest�probability', 'of', 'committing', 'a', 'crime"', 'https://t.co/qqvwmnwjps']	negative
684	1.2961E+18	2020-08-19T15:16:19.000Z		31	{'neg': 0.0, 'neu': 1.0, 'pos': 0.0, 'compound': 0.0}	0	Neutral	['ofqual', 'exam', 'results', 'algorithm', 'was', 'unlawful,', 'says', 'labour.', 'shadow', 'attorney', 'general', 'says', 'ministers', 'would', 'have', 'been', 'aware', 'of', 'at', 'least', 'three', 'breaches', 'of', 'the', 'law.', '#borishasfailedbritain', '#alevelsresults', 'https://t.co/tnvojw6xh5']	trust
685	1.2961E+18	2020-08-19T15:16:17.000Z		12	{'neg': 0.0, 'neu': 1.0, 'pos': 0.0, 'compound': 0.0}	0	Neutral	['ofqual', 'exam', 'results', 'algorithm', 'was', 'unlawful,', 'says', 'labour', 'https://t.co/i6llckepju']	fear
686	1.2961E+18	2020-08-19T15:15:48.000Z		42	{'neg': 0.0, 'neu': 0.837, 'pos': 0.163, 'compound': 0.7906}	0.7906	Positive	['student', 'who', 'won', 'orwell', 'youth', 'prize', 'for', 'essay', 'where', 'marks', 'are', 'decided', 'by', 'social', 'class', 'in', 'a', 'dystopian', 'society', 'has', 'her', 'a-level', 'english', 'mark', 'downgraded', 'by', 'algorithm', 'based', 'on', 'social', 'class', 'by', 'a', 'dystopian', 'government', '#orwellian', '#williamsonresign', 'https://t.co/rawjoqy6nq']	fear
687	1.2961E+18	2020-08-19T15:14:38.000Z		29	{'neg': 0.079, 'neu': 0.723, 'pos': 0.198, 'compound': 0.4215}	0.4215	Positive	['�ofqual', 'exam', 'results', 'algorithm', 'was', 'unlawful,�', 'says', 'labour.', 'well,', 'well,', 'well', '-', 'i', 'can', 'point', 'to', 'other', 'unlawful', 'algorithms', 'that', 'have', 'rigged', 'our', 'very', 'democracy.', '#brexit', 'https://t.co/g2v6uqdqtt']	fear
688	1.2961E+18	2020-08-19T15:14:35.000Z		30	{'neg': 0.0, 'neu': 0.945, 'pos': 0.055, 'compound': 0.128}	0.128	Positive	['ofqual', 'exam', 'results', 'algorithm', 'was', 'unlawful,', 'says', 'labour', 'exclusive:', 'shadow', 'attorney', 'general', 'says', 'ministers', 'would', 'have', 'been', 'aware', 'of', 'at', 'least', 'three', 'breaches', 'of', 'the', 'law', 'https://t.co/uz1z4esunh']	trust
689	1.2961E+18	2020-08-19T15:14:21.000Z		16	{'neg': 0.0, 'neu': 0.839, 'pos': 0.161, 'compound': 0.3182}	0.3182	Positive	['ofqual', 'exam', 'results', 'algorithm', 'was', 'unlawful,', 'says', 'labour.', 'jail', 'for', 'williamson', 'please.', 'https://t.co/iuv7kxfe6d']	fear
690	1.2961E+18	2020-08-19T15:12:43.000Z		16	{'neg': 0.0, 'neu': 1.0, 'pos': 0.0, 'compound': 0.0}	0	Neutral	['the', 'ever-dependable', 'sheds', 'informed', 'light', 'on', 'the', 'a', 'level', 'algorithm', 'debacle', 'https://t.co/g109ww8uwc']	fear
691	1.2961E+18	2020-08-19T15:11:37.000Z		16	{'neg': 0.0, 'neu': 1.0, 'pos': 0.0, 'compound': 0.0}	0	Neutral	['ofqual', 'exam', 'results', 'algorithm', 'was', 'unlawful,', 'says', 'labour', 'https://t.co/t35ynolkvo', 'https://t.co/jearllhdqp']	fear
692	1.2961E+18	2020-08-19T15:11:02.000Z		20	{'neg': 0.0, 'neu': 1.0, 'pos': 0.0, 'compound': 0.0}	0	Neutral	['ofqual', 'exam', 'results', 'algorithm', 'was', 'unlawful,', 'says', 'labour', '#whereisboris', '?', 'time', 'that', 'action', 'is', 'taken', 'about', 'this', 'https://t.co/60x2yfqzw6']	fear
693	1.2961E+18	2020-08-19T15:10:47.000Z		31	{'neg': 0.064, 'neu': 0.841, 'pos': 0.096, 'compound': 0.2732}	0.2732	Positive	['talking', 'of', 'learning,', 'i', 'was', 'really', 'looking', 'forward', 'to', 'enlightening', 'me', 'as', 'to', 'how', 'my', 'use', 'of', 'the', 'a', 'level', 'algorithm', 'analogy', 'proved', 'his', 'case.', 'i', 'must', 'have', 'missed', 'his', 'answer']	positive
694	1.2961E+18	2020-08-19T15:09:57.000Z		16	{'neg': 0.143, 'neu': 0.857, 'pos': 0.0, 'compound': -0.25}	-0.25	Negative	['why', "'ditch", 'the', "algorithm'", 'is', 'the', 'future', 'of', 'political', 'protest', 'louise', 'amoore', 'https://t.co/rfzd5tyybt']	No emotion
695	1.2961E+18	2020-08-19T15:09:32.000Z		12	{'neg': 0.0, 'neu': 1.0, 'pos': 0.0, 'compound': 0.0}	0	Neutral	['ofqual', 'exam', 'results', 'algorithm', 'was', 'unlawful,', 'says', 'labour', 'https://t.co/zzljclmilp']	fear
696	1.2961E+18	2020-08-19T15:06:11.000Z		19	{'neg': 0.087, 'neu': 0.805, 'pos': 0.107, 'compound': 0.0772}	0.0772	Positive	['students', 'challenging', 'the', 'a-levels', 'debacle', 'have', 'exposed', 'the', 'anti-democratic', 'politics', 'of', 'predictive', 'models', 'https://t.co/dcuwnt9rhw']	negative
697	1.2961E+18	2020-08-19T15:06:11.000Z		19	{'neg': 0.087, 'neu': 0.805, 'pos': 0.107, 'compound': 0.0772}	0.0772	Positive	['students', 'challenging', 'the', 'a-levels', 'debacle', 'have', 'exposed', 'the', 'anti-democratic', 'politics', 'of', 'predictive', 'models', 'https://t.co/dcuwnt9rhw']	negative
698	1.2961E+18	2020-08-19T15:05:39.000Z		12	{'neg': 0.0, 'neu': 1.0, 'pos': 0.0, 'compound': 0.0}	0	Neutral	['ofqual', 'exam', 'results', 'algorithm', 'was', 'unlawful,', 'says', 'labour', 'https://t.co/gxe1ybyoka']	fear
699	1.2961E+18	2020-08-19T15:02:18.000Z		15	{'neg': 0.0, 'neu': 0.88, 'pos': 0.12, 'compound': 0.128}	0.128	Positive	['ofqual', 'exam', 'results', 'algorithm', 'was', 'unlawful,', 'says', 'labour', 'exclusive', 'by', 'and', 'https://t.co/ahenfz087w']	fear
700	1.2961E+18	2020-08-19T15:00:01.000Z		23	{'neg': 0.141, 'neu': 0.798, 'pos': 0.061, 'compound': -0.4019}	-0.4019	Negative	['i�ve', 'been', 'forced', 'to', 'downgrade', 'my', 'students�', 'gcse', 'and', 'a-level', 'results', '�', 'now', 'i', 'want', 'to', 'quit', 'teaching', 'https://t.co/tzlnefykbi']	negative
701	1.2961E+18	2020-08-19T14:54:46.000Z		48	{'neg': 0.126, 'neu': 0.815, 'pos': 0.059, 'compound': -0.3182}	-0.3182	Negative	['the', 'social', 'struggle', 'against', '#algorithmicerror', 'and', '#bias', 'can', 'be', 'crucial', 'for', 'our', '#ai', 'driven', 'futures.', 'we', 'need', 'to', 'map,', 'and', 'give', 'voice', 'to', 'these', 'struggles.', 'i', 'hope', 'to', 'contribute', 'to', 'this', 'with', '#thehumanerrorproject,', 'which', 'i', 'am', 'about', 'to', 'launch,', 'and', 'i', "can't", 'wait.', 'https://t.co/8j…	positive
702	1.2961E+18	2020-08-19T14:53:10.000Z		28	{'neg': 0.0, 'neu': 1.0, 'pos': 0.0, 'compound': 0.0}	0	Neutral	['meanwhile,', "here's", 'a', 'reasonably', 'straight-forward', 'explanation', 'of', 'the', 'a-level', 'algorithm', 'and', 'its', 'consequences', 'with', 'and', 'on', '(first', '12', 'minutes', 'or', 'so).', 'https://t.co/q7yttq1oyt']	No emotion
703	1.2961E+18	2020-08-19T14:53:06.000Z		12	{'neg': 0.0, 'neu': 1.0, 'pos': 0.0, 'compound': 0.0}	0	Neutral	['possible', 'we', 'have', 'found', 'the', 'person', 'who', 'devised', 'the', 'a', 'level', 'algorithm?']	trust
704	1.2961E+18	2020-08-19T14:52:15.000Z		17	{'neg': 0.0, 'neu': 0.878, 'pos': 0.122, 'compound': 0.2023}	0.2023	Positive	['some', 'important', 'insights', 'here', 'into', 'the', 'nature', 'of', 'democratic', 'society', 'and', 'human', 'nature.', 'https://t.co/zafjcxdxsv']	trust
705	1.2961E+18	2020-08-19T14:47:58.000Z		47	{'neg': 0.102, 'neu': 0.843, 'pos': 0.055, 'compound': -0.34}	-0.34	Negative	['we', 'know', 'that', 'immigrants', 'and', 'low', 'ses', 'students', 'do', 'worse', 'in', 'high', 'stakes', 'exams,', 'given', 'their', 'gpa', 'and', 'schools.', 'if', 'the', 'algorithm', 'was', 'designed', 'to', 'predict', 'high', 'stakes', 'exam,', 'that', 'fact', 'should', 'still', 'remain', 'true.', 'high', 'stakes', 'exams', 'such', 'a', 'a-levels,', 'act', 'or', 'sat', 'are', 'discriminato…	trust
706	1.2961E+18	2020-08-19T14:45:40.000Z		24	{'neg': 0.0, 'neu': 0.873, 'pos': 0.127, 'compound': 0.4404}	0.4404	Positive	['an', 'alternative', 'to', 'the', 'ofqual', 'algorithm.', 'why', 'it', 'could', 'not', 'be', 'fixed', 'and', 'how', 'a', 'random', 'allocation', 'scheme', 'is', 'better', 'https://t.co/4zwkdovr5y']	trust
707	1.2961E+18	2020-08-19T14:44:09.000Z		44	{'neg': 0.195, 'neu': 0.805, 'pos': 0.0, 'compound': -0.8577}	-0.8577	Negative	['cags?', 'algorithm?', 'mocks?', 'appeal', 'or', 'no', 'appeal?', 'u-turn', 'or', 'a', 'b-turn', '(upgraded)?', 'the', 'last', 'week', 'has', 'been', 'unnecessarily', 'stressful', 'for', 'a-level', 'and', 'gcse', 'students', '(not', "'yungsturs'", 'gavin).', 'we', 'should', 'also', 'spare', 'a', 'thought', 'for', 'teachers,', 'who', 'were', 'right', 'all', 'along.', 'especially', '.']	anticipation
708	1.2961E+18	2020-08-19T14:42:44.000Z		15	{'neg': 0.0, 'neu': 1.0, 'pos': 0.0, 'compound': 0.0}	0	Neutral	['indeed.', 'prediction', 'is', 'not', 'always', 'all', 'its', 'cracked', 'up', 'to', 'be.', 'https://t.co/68ccumxu4j']	fear
709	1.29609E+18	2020-08-19T14:38:32.000Z		45	{'neg': 0.0, 'neu': 0.876, 'pos': 0.124, 'compound': 0.6249}	0.6249	Positive	['while', 'he', 'is', 'taking', 'the', 'third', 'holiday', 'of', 'his', 'premiership,', 'a', 'reminder', 'that', 'described', 'a-level-by-algorithm', 'as', 'a', '"robust', 'system"', 'that', 'was', '"dependable', 'for', 'employers".', "it's", 'the', 'same', 'system', 'which', 'gavin', 'williams', '*and*', 'ofqual', 'claim', 'to', 'have', 'scrapped.', 'https://t.co/relosimtyl']	trust
710	1.29609E+18	2020-08-19T14:37:37.000Z		35	{'neg': 0.049, 'neu': 0.7, 'pos': 0.25, 'compound': 0.8294}	0.8294	Positive	['the', 'young', 'people', 'protesting', 'weren�t', 'focused', 'on', 'how', 'their', 'data', 'might', 'be', 'used', 'in', 'the', 'future,', 'but', 'how', 'data', 'had', 'been', 'actively', 'used', 'to', 'change', 'their', 'futures.', 'fantastic', 'article', 'from', 'https://t.co/g9rmln8c2a']	fear
711	1.29609E+18	2020-08-19T14:35:49.000Z		34	{'neg': 0.058, 'neu': 0.748, 'pos': 0.194, 'compound': 0.7096}	0.7096	Positive	['uk:', '18yo', 'student', 'who', 'won', 'orwell', 'youth', 'prize', 'for', 'dystopian', 'story', 'about', 'a', 'biased', 'algorithm', 'deciding', 'school', 'grades', 'has', 'had', 'her', 'own', 'a-level', 'result', 'downgraded', 'by', 'an', 'algorithm', 'https://t.co/d3wudn6cdn', 'ht']	anticipation
712	1.29609E+18	2020-08-19T14:34:05.000Z		24	{'neg': 0.0, 'neu': 0.826, 'pos': 0.174, 'compound': 0.4588}	0.4588	Positive	['well', 'worth', 'listening', 'to', 'the', 'intro', 'about', 'the', 'a', 'level', 'algorithm,', 'even', 'when', 'you', 'think', 'you', 'know', 'the', 'facts', 'already.', 'https://t.co/lxrmaowtdx']	positive
713	1.29609E+18	2020-08-19T14:31:21.000Z		53	{'neg': 0.028, 'neu': 0.887, 'pos': 0.084, 'compound': 0.4871}	0.4871	Positive	['since', 'when', 'do', 'the', 'unions', 'run', 'the', 'country?', 'fact', 'is,', 'gavin', 'williamson', 'is', 'in', 'charge', 'of', 'his', 'dept.', 'and', 'instructed', 'ofqual', 'to', 'set', 'this', 'algorithm', 'up.', 'he', 'agreed', 'on', 'it.', 'the', 'buck', 'stops', 'with', 'the', 'minister,', 'thus', 'he', 'is', '100%', 'responsible.', 'if', 'the', 'unions', 'told', 'him', 'to', 'jump', '…	positive
714	1.29609E+18	2020-08-19T14:30:03.000Z		16	{'neg': 0.0, 'neu': 1.0, 'pos': 0.0, 'compound': 0.0}	0	Neutral	['i', 'think', "i've", 'found', 'an', 'early', 'artefact', 'of', 'the', 'ofqual', 'algorithm', '??', 'https://t.co/j2ukusqfjv']	trust
715	1.29609E+18	2020-08-19T14:17:49.000Z		51	{'neg': 0.057, 'neu': 0.862, 'pos': 0.08, 'compound': 0.0516}	0.0516	Positive	["'i", 'have', 'been', 'forced', 'to', 'downgrade', 'my', 'students�', 'gcse', 'and', 'a-level', 'results', '�', 'now', 'i', 'want', 'to', 'quit', 'teaching', 'to', 'see', 'these', 'young', 'people', 'treated', 'so', 'unfairly,', 'and', 'to', 'feel', 'complicit', 'in', 'that,', 'is', 'enough', 'to', 'drive', 'me', 'and', 'many', 'others', 'out', 'of', 'the', 'job', 'for', "good'", 'https://t.co/b…	positive
716	1.29609E+18	2020-08-19T14:16:01.000Z		12	{'neg': 0.237, 'neu': 0.763, 'pos': 0.0, 'compound': -0.4767}	-0.4767	Negative	['the', 'a-level', 'algorithm', 'this', 'year', 'is', 'such', 'a', 'badly', 'executed', 'idea']	negative
717	1.29609E+18	2020-08-19T14:14:28.000Z		42	{'neg': 0.05, 'neu': 0.767, 'pos': 0.183, 'compound': 0.7096}	0.7096	Positive	['google', 'maps', 'gets', 'worldwide', 'visual', 'overhaul', 'https://t.co/wlf6hkleoc', '&gt;', 'bit', 'sceptical', 'of', 'algorithmically', 'determined', 'inconsistent', 'use', 'of', 'colour', 'with', 'different', 'features', 'sharing', 'the', 'same.', 'how', 'is', 'season', 'of', 'imagery', 'capture', 'accommodated?', 'hope', 'it', 'makes', 'more', 'sense', 'than', "ofqual's", 'algorithm.']	positive
718	1.29609E+18	2020-08-19T14:13:31.000Z		19	{'neg': 0.118, 'neu': 0.882, 'pos': 0.0, 'compound': -0.25}	-0.25	Negative	['why', "'ditch", 'the', "algorithm'", 'is', 'the', 'future', 'of', 'political', 'protest', 'louise', 'amoore', 'opinion', 'the', 'guardian', 'https://t.co/9mqcouezuj']	trust
719	1.29609E+18	2020-08-19T14:12:10.000Z		38	{'neg': 0.0, 'neu': 1.0, 'pos': 0.0, 'compound': 0.0}	0	Neutral	['i', 'know', 'the', 'algorithm', 'doesn�t', 'make', 'predictions.', 'the', 'fallacy', 'of', 'the', 'a-level', 'algorithm', 'was', 'that', 'it', 'was', 'used', 'to', 'make', 'predictions.', 'however', 'there', 'are', 'people', 'who', 'advise', 'gamblers', 'by', 'using', 'algorithms', 'too.', 'same', 'method,', 'same', 'unreliability.!']	trust
720	1.29609E+18	2020-08-19T14:11:58.000Z		10	{'neg': 0.0, 'neu': 1.0, 'pos': 0.0, 'compound': 0.0}	0	Neutral	['on', 'algorithmic', 'injustices...', 'the', 'debate', 'continues.', 'https://t.co/cusor4mm00']	positive
721	1.29609E+18	2020-08-19T14:05:42.000Z		23	{'neg': 0.0, 'neu': 1.0, 'pos': 0.0, 'compound': 0.0}	0	Neutral	['the', 'embattled', 'chairman', 'of', 'ofqual', 'also', 'leads', 'a', 'quango', 'that', 'commissioned', 'a', 'study', 'into', '�bias', 'in', 'algorithmic', 'decision-making�', 'https://t.co/hltlrbhzeg']	positive
722	1.29609E+18	2020-08-19T14:05:28.000Z		32	{'neg': 0.065, 'neu': 0.935, 'pos': 0.0, 'compound': -0.2023}	-0.2023	Negative	['the', 'government�s', 'statistics', 'watchdog', 'the', 'office', 'for', 'statistics', 'regulation', '(osr)', 'is', 'to', 'launch', 'a', 'review', 'into', 'how', '#ofqual�s', 'controversial', 'exam', 'results', 'algorithm', 'was', 'developed.', 'https://t.co/r0kcskgak2', '#exams', '#resultsday2020']	positive
723	1.29609E+18	2020-08-19T14:02:28.000Z		42	{'neg': 0.065, 'neu': 0.785, 'pos': 0.15, 'compound': 0.4019}	0.4019	Positive	['resistance', 'to', 'algorithms', 'has', 'often', 'focused', 'on', 'issues', 'such', 'as', 'data', 'protection', 'and', 'privacy.', 'the', 'young', 'people', 'protesting', 'against', 'ofqual�s', 'algorithm', 'were', 'challenging', 'something', 'different', '[...]', 'how', 'data', 'had', 'been', 'actively', 'used', 'to', 'change', 'their', 'futures', '1/2', 'https://t.co/cjpkrbpdc6']	fear
724	1.29609E+18	2020-08-19T14:02:28.000Z		42	{'neg': 0.065, 'neu': 0.785, 'pos': 0.15, 'compound': 0.4019}	0.4019	Positive	['resistance', 'to', 'algorithms', 'has', 'often', 'focused', 'on', 'issues', 'such', 'as', 'data', 'protection', 'and', 'privacy.', 'the', 'young', 'people', 'protesting', 'against', 'ofqual�s', 'algorithm', 'were', 'challenging', 'something', 'different', '[...]', 'how', 'data', 'had', 'been', 'actively', 'used', 'to', 'change', 'their', 'futures', '1/2', 'https://t.co/cjpkrbpdc6']	fear
725	1.29609E+18	2020-08-19T14:02:26.000Z		32	{'neg': 0.0, 'neu': 0.925, 'pos': 0.075, 'compound': 0.3818}	0.3818	Positive	['as', 'a', 'consequence,', 'our', 'cags', 'take', 'into', 'account', 'the', 'term', 'by', 'term', 'attainment', 'data', 'gained', 'in', 'y12', 'and', 'y13,', 'triangulated', 'against', 'their', 'starting', 'points.', 'ofqual', 'algorithm', '-', 'historic', 'data', 'unrelated', 'to', 'individual', 'students.']	trust
726	1.29609E+18	2020-08-19T14:02:03.000Z		32	{'neg': 0.0, 'neu': 0.833, 'pos': 0.167, 'compound': 0.6369}	0.6369	Positive	['stats', 'watchdog', 'to', 'launch', 'review', 'into', 'ofqual�s', 'results', 'algorithm', 'schools', 'week', 'https://t.co/f3bwi0romr', '&lt;', 'welcome', 'news,', 'even', 'if', 'it', 'is', 'accompanied', 'by', 'the', 'sound', 'of', 'stable', 'doors', 'being', 'closed...']	positive
727	1.29609E+18	2020-08-19T14:02:01.000Z		9	{'neg': 0.0, 'neu': 0.746, 'pos': 0.254, 'compound': 0.1779}	0.1779	Positive	['growing', 'concern', 'about', 'algorithms', '#msci442', 'https://t.co/z1zcnmn2sw']	No emotion
728	1.29608E+18	2020-08-19T13:57:44.000Z		17	{'neg': 0.0, 'neu': 1.0, 'pos': 0.0, 'compound': 0.0}	0	Neutral	['it', "didn't.", 'a-levels', 'and', 'gcses:', 'how', 'did', 'the', 'exam', 'algorithm', 'work?', 'https://t.co/thkuv0pk9j']	No emotion
729	1.29608E+18	2020-08-19T13:57:39.000Z		41	{'neg': 0.0, 'neu': 1.0, 'pos': 0.0, 'compound': 0.0}	0	Neutral	['the', 'difference', 'between', 'referring', 'to', 'teacher', 'assessed', 'grades', 'and', 'centre', 'assessed', 'grades.', 'using', 'the', 'term', 'teacher', 'assessed', 'grades', 'implies', 'the', 'grades', 'were', 'simply', 'given', 'by', 'the', 'teacher.', 'that�s', 'not', 'the', 'case.', 'grades', 'were', 'already', 'moderated', 'before', 'applying', 'the', 'ofqual', 'algorithm.']	trust
730	1.29608E+18	2020-08-19T13:53:49.000Z		16	{'neg': 0.143, 'neu': 0.857, 'pos': 0.0, 'compound': -0.25}	-0.25	Negative	['why', "'ditch", 'the', "algorithm'", 'is', 'the', 'future', 'of', 'political', 'protest', 'louise', 'amoore', 'https://t.co/bh0d5kxqg2']	No emotion
731	1.29608E+18	2020-08-19T13:53:03.000Z		16	{'neg': 0.143, 'neu': 0.857, 'pos': 0.0, 'compound': -0.25}	-0.25	Negative	['why', "'ditch", 'the', "algorithm'", 'is', 'the', 'future', 'of', 'political', 'protest', 'louise', 'amoore', 'https://t.co/1pldko7wji']	No emotion
732	1.29608E+18	2020-08-19T13:48:57.000Z		22	{'neg': 0.1, 'neu': 0.9, 'pos': 0.0, 'compound': -0.25}	-0.25	Negative	['indeed.', 'especially', 'with', 'dominic', 'cummings', 'around.', 'why', "'ditch", 'the', "algorithm'", 'is', 'the', 'future', 'of', 'political', 'protest', 'louise', 'amoore', 'https://t.co/dufvf4cxie']	No emotion
733	1.29608E+18	2020-08-19T13:48:49.000Z		37	{'neg': 0.083, 'neu': 0.917, 'pos': 0.0, 'compound': -0.5023}	-0.5023	Negative	['govt', 'should', 'have', 'acted', 'immediately', 'when', 'presented', 'with', 'evidence', 'of', 'a-level', 'algorithm', 'discrimination,', 'not', 'waited', '5', 'days,', 'but', '�in', 'the', 'end', 'we', 'have', 'the', 'right', 'outcome�,', 'says', '.', 'now', '�all', 'remaining', 'doubt', 'about', 'btec', 'should', 'be', 'removed�.']	negative
734	1.29608E+18	2020-08-19T13:47:13.000Z		40	{'neg': 0.117, 'neu': 0.883, 'pos': 0.0, 'compound': -0.6249}	-0.6249	Negative	['an', '18-year-old', 'student', 'who', 'predicted', 'this', 'year�s', 'a-level', 'results', 'crisis', 'in', 'an', 'award-winning', 'dystopian', 'story', 'about', 'an', 'algorithm', 'deciding', 'school', 'grades', 'according', 'to', 'social', 'class,', 'has', 'had', 'her', 'own', 'results', 'downgraded.', 'https://t.co/cda4uvbplo']	trust
735	1.29608E+18	2020-08-19T13:43:03.000Z		30	{'neg': 0.271, 'neu': 0.729, 'pos': 0.0, 'compound': -0.836}	-0.836	Negative	['(wired', 'uk):everything', 'that', 'went', 'wrong', 'with', 'the', 'botched', '#a-levels', 'algorithm', ':', 'flawed', 'assumptions', 'about', 'data', 'led', 'to', 'the', 'problems', 'impacting', 'hundreds', 'of', 'thousands', 'of', 'students', '..', 'https://t.co/ltctt7bu9c']	negative
736	1.29608E+18	2020-08-19T13:38:31.000Z		42	{'neg': 0.0, 'neu': 0.937, 'pos': 0.063, 'compound': 0.3182}	0.3182	Positive	['what', 'do', 'they', 'say', 'about', 'truth', 'and', 'fiction?', 'an', '18-year-old', 'student,', 'who', 'wrote', 'an', 'award-winning', 'dystopian', 'story', 'about', 'an', 'algorithm', 'deciding', 'school', 'grades', 'according', 'to', 'social', 'class,', 'has', 'had', 'her', 'a-level', 'english', 'result', 'downgraded', 'https://t.co/wvzo62smmv']	trust
737	1.29608E+18	2020-08-19T13:38:17.000Z		46	{'neg': 0.0, 'neu': 0.714, 'pos': 0.286, 'compound': 0.9186}	0.9186	Positive	['in', 'this', 'article,', 'our', 'free', 'schools', 'meals', 'advocate', 'reflects', 'on', 'recent', 'victories', 'for', 'working', 'class', 'children;', 'securing', 'continued', 'provision', 'of', 'free', 'school', 'meals', 'over', 'the', 'holiday', 'period', 'and', 'the', 'u-turn', 'over', 'a-level', 'and', 'gcse', 'results', 'determined', 'by', 'algorithm:', 'https://t.co/oa4lxk529w', '(1/3)']	positive
738	1.29608E+18	2020-08-19T13:38:02.000Z		52	{'neg': 0.049, 'neu': 0.855, 'pos': 0.096, 'compound': 0.401}	0.401	Positive	['can', 'you', 'help', 'the', 'pupils', 'who', 'were', 'hit', 'twice', 'by', 'the', 'algorithm', '-', 'by', 'ofqual�s', 'now', 'scrapped', 'one,', 'but', 'before', 'that', 'by', 'school', 'who', 'adjusted', 'down', 'so', 'grade', 'profile', 'fit', 'historical', 'data', '-', 'there�s', 'no', 'appeal', 'process', 'for', 'them,', 'and', 'now', 'have', '7', 'weeks', 'to', 'sit', 'exam,', 'when', 'not…	anger
739	1.29608E+18	2020-08-19T13:34:33.000Z		16	{'neg': 0.143, 'neu': 0.857, 'pos': 0.0, 'compound': -0.25}	-0.25	Negative	['why', "'ditch", 'the', "algorithm'", 'is', 'the', 'future', 'of', 'political', 'protest', 'louise', 'amoore', 'https://t.co/k5mup3oxej']	No emotion
740	1.29608E+18	2020-08-19T13:34:20.000Z		42	{'neg': 0.169, 'neu': 0.756, 'pos': 0.076, 'compound': -0.4939}	-0.4939	Negative	['why', "'ditch", 'the', "algorithm'", 'is', 'the', 'future', 'of', 'political', 'protest', 'louise', 'amoore', 'https://t.co/kynlw4ziws', "'people�s", 'choices', 'in', 'education,', 'health,', 'criminal', 'justice,', 'immigration', 'and', 'other', 'fields', 'are', 'all', 'diminished', 'by', 'a', 'calculation', 'that', 'pays', 'no', 'attention', 'to', 'our', 'individual', "personhood.'"]	positive
741	1.29608E+18	2020-08-19T13:31:02.000Z		37	{'neg': 0.26, 'neu': 0.581, 'pos': 0.159, 'compound': -0.5667}	-0.5667	Negative	['a', 'great', 'example', 'on', 'trust', 'in', '"the', 'algorithm"', 'going', 'wrong.', 'the', 'more', 'complex', 'the', 'problem,', 'the', 'more', 'highly', 'subjective', 'to', 'human', 'error', 'computers', 'are.', 'the', 'a-level', '&amp;', 'gcse', 'exam', 'result', 'fiasco', 'explained:', 'https://t.co/t0pytwdscd']	negative
742	1.29608E+18	2020-08-19T13:30:43.000Z		46	{'neg': 0.0, 'neu': 0.844, 'pos': 0.156, 'compound': 0.7622}	0.7622	Positive	['thank', 'you.', 'did', 'you', 'receive', 'a', 'response', 'by', '10:00am', 'this', 'morning?', 'btec', 'centres', 'were', 'not', 'asked', 'to', 'provide', 'cags', 'for', 'externally-assessed', 'units', 'that', 'their', 'students', 'were', 'unable', 'to', 'complete.', 'the', 'algorithm', 'calculated', 'the', 'grades', 'for', 'these.', 'so', 'how', 'can', 'that', 'be', 'robust', 'and', 'fair?']	positive
743	1.29608E+18	2020-08-19T13:30:28.000Z		28	{'neg': 0.04, 'neu': 0.842, 'pos': 0.117, 'compound': 0.2732}	0.2732	Positive	['surprised', 'toby', "wasn't", 'the', 'man', 'behind', 'the', 'a', 'level', 'algorithm,', 'it', 'gave', 'out', 'the', 'type', 'of', 'results', "he'd", 'want,', 'perhaps', 'he', 'feels', 'overlooked', 'under', 'new', 'regime.....']	trust
744	1.29608E+18	2020-08-19T13:29:55.000Z		49	{'neg': 0.0, 'neu': 0.765, 'pos': 0.235, 'compound': 0.9117}	0.9117	Positive	['a', 'minor', 'correction', 'to', 'a', 'generally', 'very', 'good', 'explanation', 'of', 'the', 'ofqual', 'algorithm.', 'between', '06:05-06:30,', 'suggests', 'that', 'the', 'whole', 'rest', 'of', 'the', 'class', 'must', 'have', 'brilliant', 'gcse', 'results', 'for', 'the', 'top', 'ranker', 'to', 'get', 'a*.', 'maybe', 'just', 'two', 'students', 'with', 'brilliant', 'gcses', 'could', 'do', '(1/2…	positive
745	1.29608E+18	2020-08-19T13:27:41.000Z		39	{'neg': 0.13, 'neu': 0.87, 'pos': 0.0, 'compound': -0.5859}	-0.5859	Negative	['the', 'algorithm', 'used', 'by', 'ofqual', 'for', 'a-levels', 'and', 'gcses', 'was', 'mainly', 'based', 'on', 'previous', 'individual', 'exam', 'results', 'and', 'schools�', 'past', 'performance,', 'hampering', 'high-achieving', 'pupils', 'from', 'disadvantaged', 'schools.', 'translation:', 'data', 'can', 'be', 'structurally', 'biased.', 'https://t.co/v3xulz7stf']	trust
746	1.29608E+18	2020-08-19T13:27:41.000Z		39	{'neg': 0.13, 'neu': 0.87, 'pos': 0.0, 'compound': -0.5859}	-0.5859	Negative	['the', 'algorithm', 'used', 'by', 'ofqual', 'for', 'a-levels', 'and', 'gcses', 'was', 'mainly', 'based', 'on', 'previous', 'individual', 'exam', 'results', 'and', 'schools�', 'past', 'performance,', 'hampering', 'high-achieving', 'pupils', 'from', 'disadvantaged', 'schools.', 'translation:', 'data', 'can', 'be', 'structurally', 'biased.', 'https://t.co/v3xulz7stf']	trust
747	1.29608E+18	2020-08-19T13:26:50.000Z		50	{'neg': 0.204, 'neu': 0.707, 'pos': 0.089, 'compound': -0.7906}	-0.7906	Negative	['he', 'blamed', 'them', 'for', 'the', 'failure.', 'he', 'said', "ofqual's", 'algorithm', 'failed.', 'he', 'said', 'ofqual', 'had', 'reassured', 'him', 'that', 'the', 'algorithm', 'worked.', 'he', 'threw', 'them', 'to', 'the', 'wolves', 'yesterday.', 'today', 'he', 'pivots', 'and', 'the', 'lapdogs', 'in', 'the', 'tory', 'party', 'clap,', 'and', 'the', 'lapdogs', 'in', 'the', 'msm', 'turn', 'a', '…	negative
748	1.29608E+18	2020-08-19T13:24:24.000Z		16	{'neg': 0.143, 'neu': 0.857, 'pos': 0.0, 'compound': -0.25}	-0.25	Negative	['why', "'ditch", 'the', "algorithm'", 'is', 'the', 'future', 'of', 'political', 'protest', 'louise', 'amoore', 'https://t.co/hqzc4cd4fb']	No emotion
749	1.29608E+18	2020-08-19T13:24:06.000Z		37	{'neg': 0.049, 'neu': 0.796, 'pos': 0.155, 'compound': 0.4854}	0.4854	Positive	['the', 'young', 'people', 'protesting', 'against', 'ofqual�s', 'algorithm', 'were', 'challenging', 'something', 'different.', 'they', 'weren�t', 'focused', 'on', 'how', 'their', 'data', 'might', 'be', 'used', 'in', 'the', 'future,', 'but', 'how', 'data', 'had', 'been', 'actively', 'used', 'to', 'change', 'their', 'futures.']	fear
750	1.29608E+18	2020-08-19T13:23:23.000Z		50	{'neg': 0.062, 'neu': 0.938, 'pos': 0.0, 'compound': -0.5204}	-0.5204	Negative	['*', '??', 'guess', 'you', 'do', 'ai', 'to', 'try', 'to', 'work', 'out', 'how', 'the', 'brain', 'works....*', 'thinking', 'on:', 'one', 'prob.', 'seems', 'to', 'be', 'an', 'awful', 'lot', 'of', 'peeps', 'who', "don't", 'even', 'know', 'what', 'an', 'algorithm', 'is', 'jumping', 'in', 'to', 'denigrate', 'ofqual', '*', 'maybe', 'an', 'algorithm', 'for', 'this', 'specific', 'task', "couldn't", 'be'…	fear
751	1.29608E+18	2020-08-19T13:23:06.000Z		47	{'neg': 0.0, 'neu': 0.945, 'pos': 0.055, 'compound': 0.34}	0.34	Positive	['city', 'and', 'guilds', 'say', 'following', 'the', 'widespread', 'media', 'coverage', 'regarding', 'the', 'changes', 'to', 'a-levels', 'and', 'gcses', 'over', 'the', 'past', 'week,', 'i', 'wanted', 'to', 'reassure', 'you', 'that', 'none', 'of', 'city', '&amp;', 'guilds', 'vocational', 'and', 'technical', 'qualifications', 'have', 'used', 'an', 'algorithm,', 'and', 'results', 'wil�https://t.co/b…	positive
752	1.29608E+18	2020-08-19T13:22:58.000Z		32	{'neg': 0.059, 'neu': 0.774, 'pos': 0.167, 'compound': 0.5423}	0.5423	Positive	['yeah,', 'young', 'people', 'care.', '"the', 'a-level', 'debacle', 'sparked', 'protests', 'in', 'english', 'cities,', 'with', 'young', 'people', 'bearing', 'placards', 'reading', '�the', 'algorithm', 'stole', 'my', 'future�', 'and', '�fuck', 'the', 'algorithm�."', 'https://t.co/hqzc4cd4fb']	positive
753	1.29608E+18	2020-08-19T13:22:58.000Z		32	{'neg': 0.059, 'neu': 0.774, 'pos': 0.167, 'compound': 0.5423}	0.5423	Positive	['yeah,', 'young', 'people', 'care.', '"the', 'a-level', 'debacle', 'sparked', 'protests', 'in', 'english', 'cities,', 'with', 'young', 'people', 'bearing', 'placards', 'reading', '�the', 'algorithm', 'stole', 'my', 'future�', 'and', '�fuck', 'the', 'algorithm�."', 'https://t.co/hqzc4cd4fb']	positive
754	1.29607E+18	2020-08-19T13:20:28.000Z		47	{'neg': 0.054, 'neu': 0.899, 'pos': 0.047, 'compound': -0.0772}	-0.0772	Negative	['it', 'seems', 'a', 'simple', 'case', 'of', 'a', 'flaw', 'in', 'ofqual�s', 'algorithm', 'that', 'misled', 'gavin', 'williamson', 'or', 'gw�s', 'decision', 'was', 'made', 'with', 'full', 'insight', 'of', 'the', 'impact', 'and', 'he', 'gave', 'the', 'ok', 'on', 'it.', 'which', 'is', 'it?', 'the', 'impact', 'can�t', 'have', 'been', 'difficult', 'to', 'calculate.']	fear
755	1.29607E+18	2020-08-19T13:20:02.000Z		24	{'neg': 0.0, 'neu': 1.0, 'pos': 0.0, 'compound': 0.0}	0	Neutral	['i', 'haven�t', 'been', 'following,', 'too', 'much', 'stuff', 'happening', 'everywhere:', 'did', 'the', 'uk', 'government', 'decide', 'to', 'use', 'an', 'algorithm', 'to', 'grade', 'the', 'a-levels?!?!?!']	fear
756	1.29607E+18	2020-08-19T13:19:59.000Z		22	{'neg': 0.288, 'neu': 0.712, 'pos': 0.0, 'compound': -0.8069}	-0.8069	Negative	['the', 'a-level', '&amp;', 'gcse', 'exam', 'result', 'fiasco', 'explained:', 'why', 'the', 'algorithm', 'was', 'so', 'unfair', '-', 'tldr', 'news', '-', 'youtube', 'https://t.co/zrfxgztrlb']	negative
757	1.29607E+18	2020-08-19T13:17:06.000Z		24	{'neg': 0.0, 'neu': 1.0, 'pos': 0.0, 'compound': 0.0}	0	Neutral	['i', 'haven�t', 'been', 'following,', 'too', 'much', 'stuff', 'happening', 'everywhere:', 'did', 'the', 'uk', 'government', 'decide', 'to', 'use', 'an', 'algorithm', 'to', 'grade', 'the', 'a-levels?!?!?!']	fear
758	1.29607E+18	2020-08-19T13:16:26.000Z		41	{'neg': 0.0, 'neu': 0.927, 'pos': 0.073, 'compound': 0.4404}	0.4404	Positive	['the', 'ofqual', 'algorithm', 'was', 'the', 'technical', 'embodiment', 'of', 'a', 'deeply', 'political', 'idea:', 'that', 'a', 'person', 'is', 'only', 'as', 'good', 'as', 'their', 'circumstances', 'dictate', 'worryingly,', 'this', 'is', 'a', 'world', 'view', 'that', 'could', 'appeal', 'equally', 'to', 'conservatives', 'and', 'socialists', 'https://t.co/21pqg6gzh1']	positive
759	1.29607E+18	2020-08-19T13:16:26.000Z		41	{'neg': 0.0, 'neu': 0.927, 'pos': 0.073, 'compound': 0.4404}	0.4404	Positive	['the', 'ofqual', 'algorithm', 'was', 'the', 'technical', 'embodiment', 'of', 'a', 'deeply', 'political', 'idea:', 'that', 'a', 'person', 'is', 'only', 'as', 'good', 'as', 'their', 'circumstances', 'dictate', 'worryingly,', 'this', 'is', 'a', 'world', 'view', 'that', 'could', 'appeal', 'equally', 'to', 'conservatives', 'and', 'socialists', 'https://t.co/21pqg6gzh1']	positive
760	1.29607E+18	2020-08-19T13:15:19.000Z		27	{'neg': 0.0, 'neu': 1.0, 'pos': 0.0, 'compound': 0.0}	0	Neutral	['if', 'you', "haven't", 'seen', 'it', 'yet,', 'has', 'published', 'a', 'break', 'down', 'of', 'how', 'the', 'ofqual', 'algorithm', 'did', 'what', 'it', 'did.', '#roguealgorithm', '#alevels', 'https://t.co/pwzke3unfj']	surprise
761	1.29607E+18	2020-08-19T13:14:46.000Z		20	{'neg': 0.105, 'neu': 0.895, 'pos': 0.0, 'compound': -0.25}	-0.25	Negative	['why', "'ditch", 'the', "algorithm'", 'is', 'the', 'future', 'of', 'political', 'protest.', ',', 'author', 'of', '"cloud', 'ethics,"', 'writing', 'in', 'https://t.co/dzfr9ih2g9']	positive
762	1.29607E+18	2020-08-19T13:14:14.000Z		14	{'neg': 0.167, 'neu': 0.833, 'pos': 0.0, 'compound': -0.25}	-0.25	Negative	['why', "'ditch", 'the', "algorithm'", 'is', 'the', 'future', 'of', 'political', 'protest', 'https://t.co/blmjhiq4d7']	No emotion
763	1.29607E+18	2020-08-19T13:13:32.000Z		28	{'neg': 0.08, 'neu': 0.92, 'pos': 0.0, 'compound': -0.3252}	-0.3252	Negative	['simply', 'not', 'true.', 'the', 'hoc', 'education', 'select', 'committee', 'did', 'just', 'that', 'in', 'a', 'report', 'in', 'june,', 'requesting', 'that', 'ofqual', 'publish', 'the', 'algorithm', 'and', 'predicting', 'the', 'issues.', 'try', 'again.']	trust
764	1.29607E+18	2020-08-19T13:11:40.000Z		47	{'neg': 0.042, 'neu': 0.857, 'pos': 0.101, 'compound': 0.4019}	0.4019	Positive	['https://t.co/47yhiqpxh1', 'students', 'in', 'the', 'uk', 'who', 'want', 'to', 'go', 'to', 'university', 'will', 'now', 'have', 'their', 'a-level', 'test', 'grades', 'based', 'on', 'predictions', 'by', 'their', 'teachers', 'instead', 'of', 'a', 'government', '#algorithm.', 'the', 'sudden', 'change', 'comes', 'in', 'response', 'to', 'strong', 'protests', 'over', 'the', 'formula�s', 'fairness.']	fear
765	1.29607E+18	2020-08-19T13:11:40.000Z		47	{'neg': 0.042, 'neu': 0.857, 'pos': 0.101, 'compound': 0.4019}	0.4019	Positive	['https://t.co/47yhiqpxh1', 'students', 'in', 'the', 'uk', 'who', 'want', 'to', 'go', 'to', 'university', 'will', 'now', 'have', 'their', 'a-level', 'test', 'grades', 'based', 'on', 'predictions', 'by', 'their', 'teachers', 'instead', 'of', 'a', 'government', '#algorithm.', 'the', 'sudden', 'change', 'comes', 'in', 'response', 'to', 'strong', 'protests', 'over', 'the', 'formula�s', 'fairness.']	fear
766	1.29607E+18	2020-08-19T13:10:43.000Z		45	{'neg': 0.0, 'neu': 0.896, 'pos': 0.104, 'compound': 0.6652}	0.6652	Positive	['the', 'fallacy', 'all', 'too', 'many', 'fall', 'into', '-', 'as', 'with', 'all', 'statistical', 'data', '-', 'is', 'the', 'assumption', 'that', 'it', 'is', 'applicable', 'to', 'individual', 'cases.', 'this', 'is', 'absolutely', 'never', 'the', 'case,', 'but', '-', 'as', 'with', 'the', 'a', 'level', 'algorithm', '-', 'but', 'too', 'tempting', 'for', 'innumerates', 'who', 'want', 'to', 'look', 'c…	negative
767	1.29607E+18	2020-08-19T13:10:37.000Z		31	{'neg': 0.091, 'neu': 0.909, 'pos': 0.0, 'compound': -0.4588}	-0.4588	Negative	['the', 'algorithm', 'was', 'the', 'same', 'across', 'the', 'uk', 'yet', 'ofqual', 'only', 'covers', 'england,', 'so', 'when', 'are', 'you', 'going', 'to', 'address', 'the', 'failures', 'of', 'the', 'equivalents', 'in', 'scotland,', 'wales', 'and', 'northern', 'ireland']	No emotion
768	1.29607E+18	2020-08-19T13:10:31.000Z		50	{'neg': 0.095, 'neu': 0.905, 'pos': 0.0, 'compound': -0.6715}	-0.6715	Negative	['the', 'a-level', 'algorithm', 'was', 'used', 'to', 'refine', "teachers'", 'grade', 'predictions', 'for', 'this', "year's", 'results.', 'but', 'after', 'it', 'downgraded', '39', 'per', 'cent', 'of', 'those', 'predicted', 'in', 'england,', 'the', 'government', 'has', 'made', 'a', 'total', 'u-turn.', 'so', 'how', 'did', 'the', 'algorithm', 'work?', 'and', 'what', 'went', 'wrong?', 'https://t.co/ta…	negative
769	1.29607E+18	2020-08-19T13:10:12.000Z		19	{'neg': 0.0, 'neu': 1.0, 'pos': 0.0, 'compound': 0.0}	0	Neutral	['the', 'below', 'article', 'explains', 'how', 'the', 'algorithm', 'works', 'in', 'determining', 'gcse', 'and', 'a-level', 'grades;', 'https://t.co/znsgb8tbxs']	No emotion
770	1.29607E+18	2020-08-19T13:09:57.000Z		49	{'neg': 0.088, 'neu': 0.912, 'pos': 0.0, 'compound': -0.5859}	-0.5859	Negative	['#alevelresults2020', '#algorithm', '*', 'people', 'are', 'piling', 'in', 'on', 'the', 'a', 'levels', 'are', 'useless', 'bandwagon', '*', 'done', 'a', 'few', 'tweets', 'comparing', 'as', 'an', 'e.g.', 'a', 'level', 'biology', 'in', '50s', '&amp;', '60s', 'with', 'today', '*', 'any', 'thinking', 'person', 'even', 'who', 'never', 'did', 'biology', 'at', 'a', 'level', 'should', 'immediately', 'be',…	positive
771	1.29607E+18	2020-08-19T13:09:42.000Z		29	{'neg': 0.213, 'neu': 0.698, 'pos': 0.09, 'compound': -0.5719}	-0.5719	Negative	['thread', 'by', ':', 'the', 'latest', 'made-in-britain', 'tory', 'political', 'scandal', 'is', 'the', '"fuck', 'the', 'algorithm"', 'a-level', 'grades', 'omnishambles,', 'in', 'which', 'the', 'conservative', 'party', 'd�', 'https://t.co/5kelllob78']	fear
772	1.29607E+18	2020-08-19T13:08:44.000Z		33	{'neg': 0.083, 'neu': 0.784, 'pos': 0.132, 'compound': 0.2481}	0.2481	Positive	['also', 'interested', 'to', 'hear', 'gavin', 'williamson', 'saying', 'that', 'he', 'sought', 'reassurances', 'that', 'the', 'algorithm', 'would', 'work', 'and', '-', 'having', 'got', 'it', '-', 'went', 'ahead.', 'this', 'is', 'the', 'danger', 'of', 'not', 'triangulating', 'evidence', 'when', 'in', 'governance!']	positive
773	1.29607E+18	2020-08-19T13:08:00.000Z		15	{'neg': 0.289, 'neu': 0.711, 'pos': 0.0, 'compound': -0.6199}	-0.6199	Negative	['a-levels', 'and', 'gcses:', 'how', 'did', 'the', 'exam', 'algorithm', 'work?', 'badly????', 'https://t.co/r1bqmvkute']	negative
774	1.29607E+18	2020-08-19T13:07:02.000Z		20	{'neg': 0.0, 'neu': 0.774, 'pos': 0.226, 'compound': 0.5423}	0.5423	Positive	['stats', 'regulator', 'to', 'review', 'ofqual', 'algorithm', 'used', 'to', 'award', 'a-level', 'grades:', 'https://t.co/ysnp6uj9o4', 'https://t.co/gooo84c8ih']	trust
775	1.29607E+18	2020-08-19T13:07:02.000Z		20	{'neg': 0.0, 'neu': 0.774, 'pos': 0.226, 'compound': 0.5423}	0.5423	Positive	['stats', 'regulator', 'to', 'review', 'ofqual', 'algorithm', 'used', 'to', 'award', 'a-level', 'grades:', 'https://t.co/ysnp6uj9o4', 'https://t.co/gooo84c8ih']	trust
776	1.29607E+18	2020-08-19T13:06:50.000Z		16	{'neg': 0.143, 'neu': 0.857, 'pos': 0.0, 'compound': -0.25}	-0.25	Negative	['why', "'ditch", 'the', "algorithm'", 'is', 'the', 'future', 'of', 'political', 'protest', 'louise', 'amoore', 'https://t.co/otytdm8zlq']	No emotion
777	1.29607E+18	2020-08-19T13:05:49.000Z		49	{'neg': 0.131, 'neu': 0.869, 'pos': 0.0, 'compound': -0.6696}	-0.6696	Negative	['not', 'to', 'mention', 'the', 'unfortunate', 'and', 'pressured', 'position', 'that', 'would', 'place', 'on', 'any', 'teacher', 'in', 'if', 'an', 'algorithm', "wasn't", 'applied.', 'our', 'situation', 'is', 'simply', 'not', 'comparable', 'to', 'the', 'a-levels', 'and', 'the', 'ucas', 'system', 'in', 'the', 'uk,', 'particularly', 'since', 'those', 'exams', "aren't", 'as', 'important', 'in', 'the'…	trust
778	1.29607E+18	2020-08-19T13:05:35.000Z		15	{'neg': 0.154, 'neu': 0.846, 'pos': 0.0, 'compound': -0.25}	-0.25	Negative	['louise', 'amoore', "'ditch", 'the', "algorithm'", 'is', 'the', 'future', 'of', 'political', 'protest', 'https://t.co/letnafvwds']	No emotion
779	1.29607E+18	2020-08-19T13:03:28.000Z		29	{'neg': 0.227, 'neu': 0.773, 'pos': 0.0, 'compound': -0.7757}	-0.7757	Negative	['hola,', 'here', 'is', 'your', 'unroll:', ':', 'the', 'latest', 'made-in-britain', 'tory', 'political', 'scandal', 'is', 'the', '"fuck', 'the', 'algorithm"', 'a-level', 'grades', 'omnishambles�', 'https://t.co/fatvrstawl', 'see', 'you', 'soon.', '??']	fear
780	1.29607E+18	2020-08-19T13:01:25.000Z		42	{'neg': 0.046, 'neu': 0.894, 'pos': 0.06, 'compound': 0.1531}	0.1531	Positive	['to', 'decide', 'whether', 'to', 'include', 'or', 'exclude', 'a', 'data', 'input,', 'or', 'to', 'weight', 'one', 'feature', 'over', 'another', 'are', 'not', 'merely', 'technical', 'questions', '�', 'they�re', 'also', 'political', 'propositions', 'about', 'what', 'a', 'society', 'can', 'and', 'should', 'be', 'like.', '#ireland', '#predictivegrades', 'https://t.co/w0iccrpo0c']	positive
781	1.29607E+18	2020-08-19T13:00:39.000Z		17	{'neg': 0.0, 'neu': 1.0, 'pos': 0.0, 'compound': 0.0}	0	Neutral	['how', 'the', "uk's", 'algorithm-based', 'grading', 'fell', 'apart', 'https://t.co/uudwvuxze2', 'https://t.co/xuzzfhd0fk']	negative
782	1.29607E+18	2020-08-19T13:00:24.000Z		25	{'neg': 0.0, 'neu': 1.0, 'pos': 0.0, 'compound': 0.0}	0	Neutral	['whether', 'or', 'not', "you've", 'been', 'following', 'the', 'shambolic', 'exams', 'developments', 'in', 'the', 'uk,', 'this', 'trenchant', 'essay', 'from', 'is', 'necessary', 'reading', 'https://t.co/bvlt8oskm0']	positive
783	1.29607E+18	2020-08-19T12:58:21.000Z		52	{'neg': 0.17, 'neu': 0.806, 'pos': 0.024, 'compound': -0.8145}	-0.8145	Negative	['.', 'in', 'all', 'the', 'circs', 'would', 'not', 'a', 'little', 'respect', 'for', 'young', 'people', '(&amp;', 'parents', '&amp;', 'teachers', '&amp;', 'the', 'public', 'you', 'serve)', 'be', 'in', 'order�manifested', 'as', 'tweeting', 'up-to-date', 'info', 'about', 'abandonment', 'of', 'discredited', 'algorithm-based', '#alevel', '&amp;', '#gcse', 'grading,', 'not', 'to', 'mention', '#ofqual',…	positive
784	1.29607E+18	2020-08-19T12:55:12.000Z		37	{'neg': 0.035, 'neu': 0.846, 'pos': 0.119, 'compound': 0.4696}	0.4696	Positive	['algorithms', 'offer', 'governments', 'the', 'allure', 'of', 'definitive', 'solutions', '+', 'the', 'promise', 'of', 'reducing', 'intractable', 'decisions', 'to', 'simplified', 'outputs..this', 'week,', 'a', 'generation', 'of', 'young', 'people', 'exposed', 'the', 'politics', 'of', 'the', 'algorithm:', "'s", 'indispensable', 'commentary??', 'https://t.co/mi89h6mnnk']	positive
785	1.29607E+18	2020-08-19T12:54:21.000Z		14	{'neg': 0.167, 'neu': 0.833, 'pos': 0.0, 'compound': -0.25}	-0.25	Negative	['why', "'ditch", 'the', "algorithm'", 'is', 'the', 'future', 'of', 'political', 'protest', 'https://t.co/zv1xzdmfby']	No emotion
786	1.29607E+18	2020-08-19T12:51:16.000Z		19	{'neg': 0.0, 'neu': 1.0, 'pos': 0.0, 'compound': 0.0}	0	Neutral	['the', 'face', 'when', 'you', 'realise', 'how', 'far', 'off', 'the', 'mark', 'the', '#ofqual', 'algorithm', 'really', 'was', 'https://t.co/veecczzoan']	No emotion
787	1.29607E+18	2020-08-19T12:51:05.000Z		16	{'neg': 0.0, 'neu': 1.0, 'pos': 0.0, 'compound': 0.0}	0	Neutral	['a-levels', 'and', 'gcses:', 'how', 'did', 'the', 'exam', 'algorithm', 'work?', '-', 'bbc', 'news', 'https://t.co/cni7vk73yh']	No emotion
788	1.29607E+18	2020-08-19T12:50:29.000Z		4	{'neg': 0.0, 'neu': 1.0, 'pos': 0.0, 'compound': 0.0}	0	Neutral	['the', 'a-level', 'algorithm']	No emotion
789	1.29607E+18	2020-08-19T12:49:28.000Z		30	{'neg': 0.0, 'neu': 0.766, 'pos': 0.234, 'compound': 0.8385}	0.8385	Positive	['�the', 'ofqual', 'algorithm', 'was', 'the', 'technical', 'embodiment', 'of', 'a', 'deeply', 'political', 'idea:', 'that', 'a', 'person', 'is', 'only', 'as', 'good', 'as', 'their', 'circumstances', 'dictate.�', 'superb', 'article', 'by', '??????', 'https://t.co/jn7vizzfoy']	positive
790	1.29607E+18	2020-08-19T12:49:28.000Z		30	{'neg': 0.0, 'neu': 0.766, 'pos': 0.234, 'compound': 0.8385}	0.8385	Positive	['�the', 'ofqual', 'algorithm', 'was', 'the', 'technical', 'embodiment', 'of', 'a', 'deeply', 'political', 'idea:', 'that', 'a', 'person', 'is', 'only', 'as', 'good', 'as', 'their', 'circumstances', 'dictate.�', 'superb', 'article', 'by', '??????', 'https://t.co/jn7vizzfoy']	positive
791	1.29607E+18	2020-08-19T12:49:16.000Z		14	{'neg': 0.279, 'neu': 0.721, 'pos': 0.0, 'compound': -0.4767}	-0.4767	Negative	['everything', 'that', 'went', 'wrong', 'with', 'the', 'botched', 'a-levels�algorithm', 'https://t.co/zhhxpxt0k7']	negative
792	1.29607E+18	2020-08-19T12:49:16.000Z		14	{'neg': 0.279, 'neu': 0.721, 'pos': 0.0, 'compound': -0.4767}	-0.4767	Negative	['everything', 'that', 'went', 'wrong', 'with', 'the', 'botched', 'a-levels�algorithm', 'https://t.co/zhhxpxt0k7']	negative
793	1.29607E+18	2020-08-19T12:47:07.000Z		34	{'neg': 0.0, 'neu': 1.0, 'pos': 0.0, 'compound': 0.0}	0	Neutral	['an', '18-year-old', 'student,', 'who', 'wrote', 'an', 'award-winning', 'dystopian', 'story', 'about', 'an', 'algorithm', 'deciding', 'school', 'grades', 'according', 'to', 'social', 'class,', 'has', 'had', 'her', 'a-level', 'english', 'result', 'downgraded', 'https://t.co/enipdncok0']	trust
794	1.29607E+18	2020-08-19T12:44:46.000Z		36	{'neg': 0.076, 'neu': 0.79, 'pos': 0.134, 'compound': 0.2732}	0.2732	Positive	['ib', 'students', 'at', 'a', 'huge', 'disadvantage.', 'two', 'tier', 'system', 'with', 'ib', 'students', 'receiving', 'a', 'grade', 'calculated', 'by', 'algorithm', 'when', 'a-level', 'students', 'receive', 'centre', 'assessed', 'grade.', 'universities', 'will', 'only', 'accept', 'official', 'grade.', 'https://t.co/navaofufvh']	trust
795	1.29607E+18	2020-08-19T12:43:25.000Z		44	{'neg': 0.052, 'neu': 0.948, 'pos': 0.0, 'compound': -0.2942}	-0.2942	Negative	['thoughtprovoking!', '�to', 'decide', 'whether', 'to', 'include', 'or', 'exclude', 'a', 'data', 'input', '(in', 'an', 'algorithm)', 'or', 'to', 'weight', 'one', 'feature', 'over', 'another', 'are', 'not', 'merely', 'technical', 'questions', '�', 'they�re', 'also', 'political', 'propositions', 'about', 'what', 'a', 'society', 'can', 'and', 'should', 'be', 'like.�', 'https://t.co/mqol10bta7']	positive
796	1.29606E+18	2020-08-19T12:37:59.000Z		42	{'neg': 0.0, 'neu': 0.875, 'pos': 0.125, 'compound': 0.6908}	0.6908	Positive	['the', 'bbc', 'more', 'or', 'less', 'programme', 'today', 'explains', 'the', 'ofqual', 'algorithm', 'clearly', 'and', 'concisely.', 'it', 'is', 'obvious', 'from', 'this', 'explanation', 'that', 'if', 'williamson', 'had', 'paid', 'proper', 'attention', 'he', 'would', 'have', 'seen', 'the', 'unfairness,', 'and', 'the', 'political', 'storm', 'that', 'the', 'awards', 'would', 'cause.']	positive
797	1.29606E+18	2020-08-19T12:37:36.000Z		12	{'neg': 0.241, 'neu': 0.759, 'pos': 0.0, 'compound': -0.5423}	-0.5423	Negative	['calling', 'it', 'an', 'algorithm', 'leads', 'to', '"beware', 'algorithms"', 'or', '"algorithms', 'are', 'bad']	fear
798	1.29606E+18	2020-08-19T12:37:10.000Z		32	{'neg': 0.114, 'neu': 0.802, 'pos': 0.083, 'compound': -0.2712}	-0.2712	Negative	['this', 'algorithm', 'was', 'so', 'poor.', '��the', 'ofqual', 'algorithm', 'was', 'the', 'technical', 'embodiment', 'of', 'a', 'deeply', 'political', 'idea:', 'that', 'a', 'person', 'is', 'only', 'as', 'good', 'as', 'their', 'circumstances', 'dictate.', '�', 'https://t.co/t22u2swfjp']	trust
799	1.29606E+18	2020-08-19T12:37:10.000Z		32	{'neg': 0.114, 'neu': 0.802, 'pos': 0.083, 'compound': -0.2712}	-0.2712	Negative	['this', 'algorithm', 'was', 'so', 'poor.', '��the', 'ofqual', 'algorithm', 'was', 'the', 'technical', 'embodiment', 'of', 'a', 'deeply', 'political', 'idea:', 'that', 'a', 'person', 'is', 'only', 'as', 'good', 'as', 'their', 'circumstances', 'dictate.', '�', 'https://t.co/t22u2swfjp']	trust
800	1.29606E+18	2020-08-19T12:36:00.000Z		50	{'neg': 0.0, 'neu': 0.962, 'pos': 0.038, 'compound': 0.2263}	0.2263	Positive	['just', 'so', 'we', 'get', 'this', 'right', 'ofqual', 'decided', 'to', 'downgrade', 'the', 'a', 'level', 'results', 'without', 'input', 'from', 'government.', 'only', 'we', 'are', 'hear', 'that', 'the', 'algorithm', 'was', 'cummings', 'decision', 'on', 'the', 'same', 'tack', 'ofqual', 'then', 'decided', 'to', 'allow', 'teachers', 'predictions', 'to', 'stand.', "i'll", 'check', 'hansard', 'for', …	fear
801	1.29606E+18	2020-08-19T12:35:14.000Z		42	{'neg': 0.0, 'neu': 0.933, 'pos': 0.067, 'compound': 0.3818}	0.3818	Positive	['�king�s', 'announced', 'on', 'twitter', 'that�they', 'will', 'accept', '#offerholders', 'who', 'meet', 'their', 'course�s', 'entry', 'conditions��', 'and', 'whose', 'places', 'do', 'not', 'depend', 'on', 'external', 'funding', '�', 'after', 'the', 'government', 'scrapped', 'an', 'algorithm', 'that', 'initially', 'cost', 'many', 'their', 'places.�', 'https://t.co/sgpdws5uhb']	fear
802	1.29606E+18	2020-08-19T12:33:37.000Z		39	{'neg': 0.0, 'neu': 0.923, 'pos': 0.077, 'compound': 0.4404}	0.4404	Positive	['this', 'is', 'a', 'good', 'description', 'of', 'the', 'ofqual', 'grades', 'algorithm:', 'https://t.co/xf1liwvv1q.', 'it', 'leaves', 'me', 'with', 'a', 'question:', ',', '&amp;', ',', 'was', 'this', 'algorithm', 'run', 'on', '2016/17/18', 'results', 'to', 'predict', '2019', 'as', 'a', 'control', 'before', 'attempting', '2020?']	positive
803	1.29606E+18	2020-08-19T12:30:39.000Z		32	{'neg': 0.313, 'neu': 0.526, 'pos': 0.16, 'compound': -0.7269}	-0.7269	Negative	['this', 'is', 'a', 'great', 'piece', 'on', 'the', 'ofqual', 'fiasco', '"how', 'ofqual', 'failed', 'the', 'algorithm', 'test".', 'tl:dr:', '"that�s', 'the', 'embarrassing', 'truth', 'about', 'algorithms.', 'they', 'are', 'prejudice', 'engines."', 'https://t.co/arx9as5tm9']	negative
804	1.29606E+18	2020-08-19T12:29:59.000Z		35	{'neg': 0.122, 'neu': 0.81, 'pos': 0.068, 'compound': -0.2732}	-0.2732	Negative	['#alevelsresults', '#algorithm', '*', 'at', 'last', 'someone', 'has', 'explained', 'the', 'algorithm,', 'in', 'quintessential', 'clarity,', 'in', 'a', '5', 'minute', 'video,', 'which', '#ofqual', 'determinedly', 'refused', 'to,', 'which', 'should', 'immediately', 'arouse', 'suspicion', 'it', 'was', 'out-sourced', '*', '.', '.', 'https://t.co/ykhmhmxfpg']	negative
805	1.29606E+18	2020-08-19T12:27:19.000Z		15	{'neg': 0.0, 'neu': 1.0, 'pos': 0.0, 'compound': 0.0}	0	Neutral	['obviously', 'didn�t', 'use', 't', 'a', 'level', 'algorithm', 'on', 'this', 'one,could', 'be', 'spot', 'on']	trust
806	1.29606E+18	2020-08-19T12:26:02.000Z		42	{'neg': 0.111, 'neu': 0.832, 'pos': 0.058, 'compound': -0.5267}	-0.5267	Negative	['sort', 'of,', 'but', 'against', 'actual', 'exams/assessments', 'sat,', 'not', 'prediction.', 'the', 'predictive', 'element', 'is', 'what�s', 'caused', 'the', 'chaos', '-', 'ofqual�s', 'algorithm', 'performed', 'as', 'an', 'a', 'priori', 'minority', 'report', 'that', 'produced', 'its', 'own', 'desired', '(socially', 'skewed)', 'outcomes,', 'against', 'teachers�', 'advisory', 'grades', '(cags).']	negative
807	1.29606E+18	2020-08-19T12:23:31.000Z		29	{'neg': 0.085, 'neu': 0.851, 'pos': 0.064, 'compound': -0.1531}	-0.1531	Negative	["'anyone", 'can', 'argue', 'for', 'their', 'idea', 'of', 'what', 'fairness', 'means.', 'algorithms,', 'and', 'what', 'we', 'let', 'them', 'decide,', 'are', 'too', 'important', 'to', 'be', 'left', 'to', "statisticians.'", 'https://t.co/xyf9c5nhii']	anger
808	1.29606E+18	2020-08-19T12:22:26.000Z		37	{'neg': 0.095, 'neu': 0.86, 'pos': 0.046, 'compound': -0.1779}	-0.1779	Negative	['(the', 'guardian):why', "'#ditch", 'the', "algorithm'", 'is', 'the', 'future', 'of', 'political', 'protest', '#louise', 'amoore', ':', 'students', 'challenging', 'the', 'a-levels', 'debacle', 'have', 'exposed', 'the', 'anti-democratic', 'politics', 'of', 'predictive', 'models', 'an', 'improbable', 'nightmare', 'that', '..', 'https://t.co/se678ntmu1']	negative
809	1.29606E+18	2020-08-19T12:22:25.000Z		40	{'neg': 0.092, 'neu': 0.908, 'pos': 0.0, 'compound': -0.5661}	-0.5661	Negative	["'...", 'some', 'of', 'them', 'must', 'be', 'wondering', 'what', 'other', 'algorithms', 'are', 'ignoring', 'their', 'human', 'agency', 'and', 'excluding', 'them', 'from', 'options', 'in', 'life', 'because', 'of', 'what', 'others', 'did�before', 'them:', 'car', 'insurance?', 'job', 'adverts?', 'dating', 'apps?', 'mortgage', "offers?'", 'https://t.co/xyf9c5nhii']	fear
810	1.29606E+18	2020-08-19T12:21:33.000Z		15	{'neg': 0.154, 'neu': 0.846, 'pos': 0.0, 'compound': -0.25}	-0.25	Negative	['why', "'ditch", 'the', "algorithm'", 'is', 'the', 'future', 'of', 'political', 'protest', '#willnotscan', 'https://t.co/0mmuw5otkv']	No emotion
811	1.29606E+18	2020-08-19T12:21:28.000Z		24	{'neg': 0.155, 'neu': 0.697, 'pos': 0.148, 'compound': 0.2144}	0.2144	Positive	["'isn�t", 'it', 'strange', 'that', 'we', 'are', 'repelled', 'by', 'prejudice', 'in', 'other', 'contexts,', 'but', 'accept', 'it', 'when', 'it�s', "automated?'", 'https://t.co/xyf9c5nhii']	anger
812	1.29606E+18	2020-08-19T12:20:38.000Z		36	{'neg': 0.149, 'neu': 0.684, 'pos': 0.167, 'compound': -0.0772}	-0.0772	Negative	["'that�s", 'the', 'embarrassing', 'truth', 'about', 'algorithms.', 'they', 'are', 'prejudice', 'engines.', 'one', 'of', 'the', 'more', 'basic', 'assumptions', 'is', 'that', 'the', 'future', 'will', 'look', 'like', 'the', 'past', 'and', 'the', 'present,', 'in', 'significant', "ways.'", 'https://t.co/xyf9c5nhii']	trust
813	1.29606E+18	2020-08-19T12:20:17.000Z		44	{'neg': 0.118, 'neu': 0.843, 'pos': 0.04, 'compound': -0.5423}	-0.5423	Negative	['on', 'the', 'a-level', 'debacle', 'and', 'how', '"our', 'life', 'chances', '�', 'if', 'we', 'get', 'a', 'visa,', 'whether', 'our', 'welfare', 'claims', 'are', 'flagged', 'as', 'fraudulent,', 'or', 'whether', 'we�re', 'designated', 'at', 'risk', 'of', 'reoffending', '�', 'are', 'becoming', 'tightly', 'bound', 'up', 'with', 'algorithmic', 'outputs."', 'https://t.co/nblb3pbq3u']	negative
814	1.29606E+18	2020-08-19T12:20:17.000Z		44	{'neg': 0.118, 'neu': 0.843, 'pos': 0.04, 'compound': -0.5423}	-0.5423	Negative	['on', 'the', 'a-level', 'debacle', 'and', 'how', '"our', 'life', 'chances', '�', 'if', 'we', 'get', 'a', 'visa,', 'whether', 'our', 'welfare', 'claims', 'are', 'flagged', 'as', 'fraudulent,', 'or', 'whether', 'we�re', 'designated', 'at', 'risk', 'of', 'reoffending', '�', 'are', 'becoming', 'tightly', 'bound', 'up', 'with', 'algorithmic', 'outputs."', 'https://t.co/nblb3pbq3u']	negative
815	1.29606E+18	2020-08-19T12:18:15.000Z		36	{'neg': 0.144, 'neu': 0.769, 'pos': 0.087, 'compound': -0.296}	-0.296	Negative	['�challenging', 'algorithmic', 'injustices', 'will', 'mean', 'attending', 'to', 'how', 'people�s', 'choices', 'in', 'education,', 'health,', 'criminal', 'justice,', 'immigration...', 'are', 'all', 'diminished', 'by', 'a', 'calculation', 'that', 'pays', 'no', 'attention', 'to', 'our', 'individual', 'personhood�', 'by', '?', 'https://t.co/de6dtbr3wn']	positive
816	1.29606E+18	2020-08-19T12:18:03.000Z		26	{'neg': 0.099, 'neu': 0.901, 'pos': 0.0, 'compound': -0.3182}	-0.3182	Negative	["'ofqual", 'also', 'ignored', 'the', 'house', 'of', 'commons', 'education', 'select', 'committee�s', 'call', 'to', 'publish', 'details', 'of', 'their', 'methods', 'before', 'releasing', 'the', "results.'", 'https://t.co/xyf9c5nhii']	No emotion
817	1.29606E+18	2020-08-19T12:17:59.000Z		27	{'neg': 0.075, 'neu': 0.787, 'pos': 0.139, 'compound': 0.4019}	0.4019	Positive	['excellent', 'analysis', 'here,', 'especially', 'about', 'public', 'accountability', 'and', 'transparency.', 'why', "'ditch", 'the', "algorithm'", 'is', 'the', 'future', 'of', 'political', 'protest', 'a-levels', 'the', 'guardian', 'https://t.co/gzj5z9xevq']	positive
818	1.29606E+18	2020-08-19T12:17:59.000Z		27	{'neg': 0.075, 'neu': 0.787, 'pos': 0.139, 'compound': 0.4019}	0.4019	Positive	['excellent', 'analysis', 'here,', 'especially', 'about', 'public', 'accountability', 'and', 'transparency.', 'why', "'ditch", 'the', "algorithm'", 'is', 'the', 'future', 'of', 'political', 'protest', 'a-levels', 'the', 'guardian', 'https://t.co/gzj5z9xevq']	positive
819	1.29606E+18	2020-08-19T12:17:40.000Z		45	{'neg': 0.18, 'neu': 0.756, 'pos': 0.064, 'compound': -0.7963}	-0.7963	Negative	['a', 'pointed', 'sentence', 'here', '-', '�the', 'decision', '[ofqual]', 'took', 'to', 'move', 'from', 'moderated', 'grades', 'to', 'centre', 'assessed', 'grades', 'was', 'one', 'that', 'we', 'agreed', 'with"...', 'says', 'to', 'me', 'that', 'ofqual', "weren't", 'happy', 'about', 'williamson', 'saying', 'he', 'made', 'the', 'recommendation', 'while', 'blaming', 'ofqual', 'for', 'the', 'algorithm…	trust
820	1.29606E+18	2020-08-19T12:17:24.000Z		45	{'neg': 0.128, 'neu': 0.692, 'pos': 0.18, 'compound': 0.5574}	0.5574	Positive	['lack', 'of', 'transparency', 'has', 'become', 'a', 'reflex', '...', "'ofqual", 'wanted', 'to', 'impose', 'a', 'non-disclosure', 'agreement', 'that', 'would', 'bar', 'them', 'from', 'public', 'comment', 'on', 'the', 'model', 'for', 'five', 'years,', 'in', 'direct', 'contradiction', 'of', 'the', 'society�s', 'commitment', 'to', 'transparency', 'and', 'public', "trust.'", 'https://t.co/xyf9c5nhii']	positive
821	1.29606E+18	2020-08-19T12:17:05.000Z		33	{'neg': 0.149, 'neu': 0.718, 'pos': 0.133, 'compound': -0.1531}	-0.1531	Negative	['could', 'the', 'a-level', 'scandal', 'be', 'a', 'turning', 'point', 'for', 'how', 'we', 'think', 'of', 'algorithms', '�', 'and', 'if', 'so,', 'what', 'durable', 'change', 'might', 'it', 'spark?', 'elegantly', 'argued,', 'as', 'ever,', 'by', 'https://t.co/vxczneohvz']	fear
822	1.29606E+18	2020-08-19T12:17:05.000Z		33	{'neg': 0.149, 'neu': 0.718, 'pos': 0.133, 'compound': -0.1531}	-0.1531	Negative	['could', 'the', 'a-level', 'scandal', 'be', 'a', 'turning', 'point', 'for', 'how', 'we', 'think', 'of', 'algorithms', '�', 'and', 'if', 'so,', 'what', 'durable', 'change', 'might', 'it', 'spark?', 'elegantly', 'argued,', 'as', 'ever,', 'by', 'https://t.co/vxczneohvz']	fear
823	1.29606E+18	2020-08-19T12:16:08.000Z		29	{'neg': 0.147, 'neu': 0.853, 'pos': 0.0, 'compound': -0.6124}	-0.6124	Negative	['still', 'shocked', 'that', 'the', 'algorithm', 'was', 'not', 'quality', 'controlled', 'checked', 'on', 'random', 'schools', 'by', 'ofqual', '(', 'nor', 'that', 'doe', 'did', 'not', 'request', 'reality', 'checks', ')', 'which', 'should', 'have', 'highlighted', 'problems.', 'monumental.']	No emotion
824	1.29606E+18	2020-08-19T12:16:07.000Z		37	{'neg': 0.0, 'neu': 1.0, 'pos': 0.0, 'compound': 0.0}	0	Neutral	['ofqual', 'chief', 'on', 'tv', 'offering', '�unreserved', 'apologies�', '....', 'follows', 'up', 'with', '�but', 'people', 'just', 'didn�t', 'understand', 'the', 'algorithm�', '1.', 'that�s', 'a', 'reservation', '2.', 'obviously', 'people', 'didn�t', 'understand', 'the', 'algorithm....problem', 'is', 'they', 'work', 'at', 'ofqual!']	fear
825	1.29606E+18	2020-08-19T12:15:38.000Z		42	{'neg': 0.141, 'neu': 0.821, 'pos': 0.038, 'compound': -0.5814}	-0.5814	Negative	['.,', 'the', '#grades', 'problem', 'lies', 'with', '#ofqual', 'and', "it's", 'devolved', 'equivalents.', 'i', 'agree', 'that', 'neither', '#labour', 'nor', '#tory', 'administrations', 'over', 'time', 'have', 'made', 'attempts', 'to', 'get', 'them', 'to', 'revise', 'the', 'underlying', 'algorithm,', 'but', 'saying', 'this', 'government', 'is', 'more', 'culpable,', 'misses', 'the', 'point.']	negative
826	1.29606E+18	2020-08-19T12:15:20.000Z		29	{'neg': 0.108, 'neu': 0.821, 'pos': 0.071, 'compound': -0.25}	-0.25	Negative	['following', 'the', 'dfe�s', 'new', 'statement...for', 'what', 'it�s', 'worth,', '?', 'reported', 'yesterday', 'that', 'it', 'was', 'ofqual', 'that', 'decided', 'to', 'abandon', 'the', 'algorithm', '*not*', 'williamson', 'https://t.co/0nw8abznol']	positive
827	1.29606E+18	2020-08-19T12:15:00.000Z		27	{'neg': 0.079, 'neu': 0.921, 'pos': 0.0, 'compound': -0.2023}	-0.2023	Negative	['the', 'government�s', 'statistics', 'watchdog', 'is', 'to', 'launch', 'a', 'review', 'into', 'how', 'ofqual�s', 'controversial', 'results', 'algorithm', 'was', 'developed.', 'more', 'by', 'https://t.co/xo0dk6t8lt', '#education', '#educationnews']	positive
828	1.29606E+18	2020-08-19T12:14:56.000Z		33	{'neg': 0.0, 'neu': 0.781, 'pos': 0.219, 'compound': 0.743}	0.743	Positive	['cc.', 'great', 'piece', 'by', 'https://t.co/mnb6y061yo', '"they', 'weren�t', 'focused', 'on', 'how', 'their', 'data', 'might', 'be', 'used', 'in', 'the', 'future,', 'but', 'how', 'data', 'had', 'been', 'actively', 'used', 'to', 'change', 'their', 'futures".']	fear
829	1.29606E+18	2020-08-19T12:14:18.000Z		42	{'neg': 0.0, 'neu': 1.0, 'pos': 0.0, 'compound': 0.0}	0	Neutral	["'this", 'wasn�t', 'inevitable.', '�any', 'statistical', 'algorithm', 'embeds', 'a', 'range', 'of', 'judgments', 'and', 'choices;', 'it', 'is', 'not', 'simply', 'a', 'technically', 'obvious', 'and', 'neutral', 'procedure,�', 'wrote', 'the', 'royal', 'statistical', 'society', '(rss)', 'in', 'a', 'scathing', 'statement', 'published', 'on', '6', "august.'", 'https://t.co/xyf9c5nhii']	trust
830	1.29606E+18	2020-08-19T12:14:03.000Z		41	{'neg': 0.086, 'neu': 0.738, 'pos': 0.177, 'compound': 0.7351}	0.7351	Positive	['algorithm', 'is', 'a', 'dirty', 'word', 'in', 'the', 'uk', 'at', 'the', 'moment.', 'the', 'ofqual', 'grading', 'algorithm', 'sucked.', 'even', 'the', 'bbc', 'had', 'a', 'go', 'at', 'algorithms.', 'but', 'let', 'me', 'tell', 'you', 'about', 'some', 'algorithms', 'that', 'improve', 'and', 'save', 'lives.', 'https://t.co/gmyenh476i']	trust
831	1.29606E+18	2020-08-19T12:13:30.000Z		46	{'neg': 0.12, 'neu': 0.786, 'pos': 0.094, 'compound': -0.2942}	-0.2942	Negative	['what', 'went', 'wrong', 'with', 'the', 'a-level', 'algorithm?', 'https://t.co/snz7w9dxix', 'via', '(whoever', 'can', 'sue,', 'the', 'individuals', 'involved', 'created', 'algorithm.', 'please', 'do!', 'the', 'fact', 'they', 'never', 'took', 'into', 'consideration', 'what', 'counts', 'as', 'a', "so-called'smaller", "school'", 'etc', 'is', 'a', 'blatant', 'disregard', 'for', 'key', 'elements)']	negative
832	1.29606E+18	2020-08-19T12:13:24.000Z		18	{'neg': 0.215, 'neu': 0.665, 'pos': 0.12, 'compound': -0.2869}	-0.2869	Negative	['??????', 'hilarious.', "life's", 'too', 'short', 'to', 'argue', 'with', 'a', 'malicious', 'bot.', 'you', 'need', 'your', 'algorithm', 'changed', 'too.', 'ironic.']	anger
833	1.29606E+18	2020-08-19T12:13:05.000Z		20	{'neg': 0.103, 'neu': 0.739, 'pos': 0.158, 'compound': 0.2732}	0.2732	Positive	['real', 'risk', 'that', 'algorithms', 'and', 'predictive', 'models', 'starts', 'seeping', 'into', 'professional', 'decision', 'making', 'in', 'social', 'care.', 'https://t.co/gqkm3udgwp']	trust
834	1.29606E+18	2020-08-19T12:11:02.000Z		43	{'neg': 0.134, 'neu': 0.811, 'pos': 0.055, 'compound': -0.5106}	-0.5106	Negative	['the', 'current', 'a-level', 'results', 'fiasco', 'reminds', 'us', 'that', 'data', 'science', 'and', 'data-driven', 'decision', 'making', 'is', 'just', 'one', 'tool', 'in', 'coming', 'to', 'acceptable', 'conclusions', '�', 'our', 'suggests', 'critical', 'questions', 'to', 'ask', 'when', 'automating:', 'https://t.co/zmlgnarps9', '.', '#alevelsresults', '#algorithm', 'https://t.co/lu64hc9lsv']	positive
835	1.29606E+18	2020-08-19T12:09:17.000Z		46	{'neg': 0.136, 'neu': 0.824, 'pos': 0.04, 'compound': -0.6486}	-0.6486	Negative	['even', 'after', 'a', 'humiliating', 'u-turn,', 'the', 'classist', 'a-level', 'algorithm', 'continues', 'to', 'wreak', 'havoc', 'on', 'med', 'school', 'admissions,', 'with', 'consequences', "that'll", 'be', 'felt', 'for', 'years', 'urgent', 'steps', 'are', 'required', 'from', 'government', 'to', 'address', 'the', 'resourcing,', 'capacity', '&amp;', 'employment', 'concerns', 'forsee', 'https://t.…	negative
836	1.29606E+18	2020-08-19T12:08:47.000Z		41	{'neg': 0.185, 'neu': 0.77, 'pos': 0.045, 'compound': -0.6549}	-0.6549	Negative	['key', 'point', 'in', 'article:', 'commons', 'education', 'committee', 'warned', 'about', 'algorithm', 'on', 'july', '10', '-', 'said', 'it', 'risked', '"inaccuracy', '&amp;', 'bias', 'against', 'young', 'people', 'from', 'disadvantaged', 'background"', '#government', 'cannot', 'blame', '-', '#toryliars', 'knew', 'exactly', 'what', 'they', 'were', 'doing!', '#toryshambles', '#torylies', 'https:/…	negative
837	1.29606E+18	2020-08-19T12:07:57.000Z		35	{'neg': 0.124, 'neu': 0.876, 'pos': 0.0, 'compound': -0.4767}	-0.4767	Negative	['lee-', 'you�re', 'all', 'wrong', 'with', 'a', 'levels.', 'ofqual', '&amp;', 'unions', 'wanted', 'an', 'algorithm.', 'predictive', 'grades', 'are', 'worse', 'than', 'that', 'for', 'kids.', 'but', 'that', 'fact', 'is', 'being', 'kept', 'quiet', 'by', 'smarmer', 'https://t.co/xd54nbliba']	negative
838	1.29606E+18	2020-08-19T12:07:57.000Z		35	{'neg': 0.124, 'neu': 0.876, 'pos': 0.0, 'compound': -0.4767}	-0.4767	Negative	['lee-', 'you�re', 'all', 'wrong', 'with', 'a', 'levels.', 'ofqual', '&amp;', 'unions', 'wanted', 'an', 'algorithm.', 'predictive', 'grades', 'are', 'worse', 'than', 'that', 'for', 'kids.', 'but', 'that', 'fact', 'is', 'being', 'kept', 'quiet', 'by', 'smarmer', 'https://t.co/xd54nbliba']	negative
839	1.29606E+18	2020-08-19T12:06:49.000Z		45	{'neg': 0.071, 'neu': 0.79, 'pos': 0.139, 'compound': 0.3134}	0.3134	Positive	['the', 'danger', 'of', 'algorithms,', 'and', 'how', 'they', 'can', 'unfairly', 'change', 'lives,', 'is', 'on', 'full', 'display', 'in', 'the', 'uk.', 'hopefully', 'this', 'will', 'serve', 'as', 'an', 'example', 'of', 'how', 'vital', 'it', 'is', 'to', 'think', 'deeply', 'and', 'carefully', 'about', 'the', 'biases', 'built', 'into', 'algorithms.', 'https://t.co/wlqhp1zc6f']	positive
840	1.29606E+18	2020-08-19T12:04:40.000Z		14	{'neg': 0.167, 'neu': 0.833, 'pos': 0.0, 'compound': -0.25}	-0.25	Negative	['why', "'ditch", 'the', "algorithm'", 'is', 'the', 'future', 'of', 'political', 'protest', 'https://t.co/is5glpsthe']	No emotion
841	1.29606E+18	2020-08-19T12:03:58.000Z		36	{'neg': 0.111, 'neu': 0.889, 'pos': 0.0, 'compound': -0.5423}	-0.5423	Negative	['scottish', 'government', 'was', '�ahead', 'of', 'the', 'pack�', 'with', 'harassment', 'policy', '�', 'perm', 'sec', 'hancock', 'defends', "harding's", 'appointment', 'to', 'lead', 'phe', 'replacement', 'stats', 'watchdog', 'to', 'review', 'a-level', 'algorithm:', 'https://t.co/lewl7z8v9d', 'https://t.co/mqhtlzrjbb']	trust
842	1.29605E+18	2020-08-19T12:02:41.000Z		22	{'neg': 0.184, 'neu': 0.816, 'pos': 0.0, 'compound': -0.5574}	-0.5574	Negative	['the', 'grades', 'i', 'gave', 'were', 'right', 'and', "you're", 'all', 'thick', 'as', 'shit,', 'by', 'the', 'a-level', 'algorithm', 'https://t.co/wt1nk0mm13']	anger
843	1.29605E+18	2020-08-19T12:02:41.000Z		22	{'neg': 0.184, 'neu': 0.816, 'pos': 0.0, 'compound': -0.5574}	-0.5574	Negative	['the', 'grades', 'i', 'gave', 'were', 'right', 'and', "you're", 'all', 'thick', 'as', 'shit,', 'by', 'the', 'a-level', 'algorithm', 'https://t.co/wt1nk0mm13']	anger
844	1.29605E+18	2020-08-19T12:01:48.000Z		51	{'neg': 0.037, 'neu': 0.815, 'pos': 0.148, 'compound': 0.6654}	0.6654	Positive	['not', 'going', 'by', 'the', 'controversial', 'algorithm', 'is', 'a', 'welcome', 'u-turn.', 'this', 'was', 'always�a', 'clear-cut', 'matter', 'of', 'class:', 'private', 'schools', 'uniquely', 'benefited', 'from', 'the', 'statistical', 'model', 'used', 'to', 'replace', 'a-levels', 'last', 'week', '.i', 'wonder', 'who', 'should', 'be', 'credited', 'for', 'this', 'u-turn', '..ahem!', '(', 'guess??)…	positive
845	1.29605E+18	2020-08-19T12:00:28.000Z		19	{'neg': 0.0, 'neu': 0.759, 'pos': 0.241, 'compound': 0.5332}	0.5332	Positive	['this', 'article', 'explains', 'so', 'well', 'why', 'technocratic', 'solutions', 'are', 'a', 'manifestation', 'of', 'deeply', 'political', 'ideas.', 'https://t.co/ooljkgqdjb']	fear
846	1.29605E+18	2020-08-19T12:00:25.000Z		49	{'neg': 0.052, 'neu': 0.829, 'pos': 0.119, 'compound': 0.5371}	0.5371	Positive	['no.', 'they', 'rise', 'and', 'fall', 'by', 'the', 'algorithm', 'a', 'la', 'a', 'levels.', 'this', 'is', 'what', 'dom', 'is', 'for,', 'why', 'he', 'is', 'so', 'important', 'that', 'he', 'is', 'impregnable.', 'he', 'worked', 'the', 'algorithm', 'miracle', 'with', '#brexit', 'now', 'it', 'is', 'to', 'be', 'applied', 'to', 'everything', 'else.', 'problem', 'is...', 'https://t.co/pecknzzaky']	trust
847	1.29605E+18	2020-08-19T11:59:59.000Z		41	{'neg': 0.16, 'neu': 0.84, 'pos': 0.0, 'compound': -0.782}	-0.782	Negative	['has', 'the', 'a', 'level', 'algorithm', 'fiasco', 'infected', 'your', 'systems?', 'how', 'else', 'do', 'you', 'explain', 'a', 'suggested', 'category', 'of', '�sport�', 'for', 'a', 'lot', 'headed', '�yorkshire', 'postcards�,', 'which', 'then', 'requires', 'me', 'to', 'make', '5', 'clicks', 'before', 'getting', 'correct', 'one?', 'https://t.co/6bk8hoz2qv']	trust
848	1.29605E+18	2020-08-19T11:58:31.000Z		27	{'neg': 0.093, 'neu': 0.784, 'pos': 0.123, 'compound': 0.2023}	0.2023	Positive	['�grappling', 'openly', 'and', 'transparently', 'with', 'difficult', 'questions,', 'such', 'as', 'how', 'to', 'achieve', 'fairness,', 'is', 'precisely', 'what', 'characterises', 'ethical', 'decision-making', 'in', 'a', 'society.�', 'https://t.co/mspnwkegfh']	positive
849	1.29605E+18	2020-08-19T11:56:10.000Z		10	{'neg': 0.355, 'neu': 0.645, 'pos': 0.0, 'compound': -0.5106}	-0.5106	Negative	['how', 'ofqual', 'failed', 'the', 'algorithm', 'test�', 'https://t.co/4nhnvh0bvz']	No emotion
850	1.29605E+18	2020-08-19T11:55:45.000Z		32	{'neg': 0.0, 'neu': 0.788, 'pos': 0.212, 'compound': 0.7906}	0.7906	Positive	['18yo', 'student', 'who', 'won', 'the', 'orwell', 'youth', 'prize', 'for', 'dystopian', 'story', 'about', 'an', 'algorithm', 'deciding', 'school', 'grades', 'according', 'to', 'social', 'class,', 'had', 'her', 'own', 'a-level', 'results', 'downgraded', 'https://t.co/w2p7fsqty9']	fear
851	1.29605E+18	2020-08-19T11:54:50.000Z		45	{'neg': 0.0, 'neu': 0.971, 'pos': 0.029, 'compound': 0.0772}	0.0772	Positive	['why', 'could', 'the', 'a-level', 'algorithm', 'never', 'work', '(thread)', 'the', 'algorithm', 'that', 'was', 'used', 'essentially', 'tried', 'to', 'calculate', 'the', 'expected', 'number', 'of', 'a*,', 'a,', 'b', 'and', 'so', 'on', 'grades', 'within', 'each', 'school,', 'and', 'then', 'fitted', 'students', 'to', 'these,', 'according', 'to', 'their', 'ranking', 'in', 'the', 'school.']	trust
852	1.29605E+18	2020-08-19T11:54:18.000Z		21	{'neg': 0.155, 'neu': 0.777, 'pos': 0.067, 'compound': -0.4019}	-0.4019	Negative	["i've", 'been', 'forced', 'to', 'downgrade', 'gcse', 'and', 'a-level', 'results', '-', 'now', 'i', 'want', 'to', 'quit', 'teaching', 'https://t.co/cewkexopia']	negative
853	1.29605E+18	2020-08-19T11:53:51.000Z		27	{'neg': 0.0, 'neu': 0.671, 'pos': 0.329, 'compound': 0.8519}	0.8519	Positive	['v', 'good', 'on', 'limits', 'and', 'misuse', 'of', 'algorithms.', 'useful', 'reminder', 'to', 'those', 'like', 'cummings', '(?)', 'who', 'are', 'mesmerised', 'by', 'the', "'myth", 'of', 'mathematical', "certainty'", 'https://t.co/nuxv4luffe']	trust
854	1.29605E+18	2020-08-19T11:52:53.000Z		40	{'neg': 0.069, 'neu': 0.738, 'pos': 0.192, 'compound': 0.5423}	0.5423	Positive	['please', 'provide', 'clarity', 'on', 'status', 'of', 'uk', 'ib', 'students.', 'a-level', 'students', 'being', 'admitted', 'to', 'uni', 'with', 'centre', 'assessed', 'grades;', 'ib', 'students', 'still', 'subject', 'to', 'flawed', 'algorithm', 'creating', 'a', 'two-tier', 'system.', 'government', 'need', 'to', 'clarify', 'ib', 'position', 'urgently', '#ib']	positive
855	1.29605E+18	2020-08-19T11:52:49.000Z		26	{'neg': 0.0, 'neu': 0.906, 'pos': 0.094, 'compound': 0.3818}	0.3818	Positive	['thread', 'about', 'ucas', 'accepting', 'revised', 'a', 'level', 'grades', 'today', '-', 'your', 'centre', 'assessed', 'grade', '(cag)', '-', 'or', '-', 'ofqual', 'moderated', '(algorithm)', 'grade,', 'whichever', 'was', 'higher.', 'https://t.co/ctuurvu7t6']	trust
856	1.29605E+18	2020-08-19T11:51:39.000Z		44	{'neg': 0.105, 'neu': 0.618, 'pos': 0.277, 'compound': 0.8982}	0.8982	Positive	['tory', "'strong", 'and', "stable'", 'gov:', '-', 'world', 'beating', 'track', 'and', 'trace', 'app', '(nope)', '-', "won't", 'give', 'poor', 'kids', 'free', 'meals', '(cheers', 'rashford)', '-', 'nhs', 'must', 'pay', 'surcharge', '(scrapped)', '-', 'no', 'face', 'masks', '(yes', 'face', 'masks)', '-', 'a', 'level', 'algorithm', '(predicted', 'grades)', 'maybe', 'get', 'it', 'right', 'first', 't…	trust
857	1.29605E+18	2020-08-19T11:50:41.000Z		43	{'neg': 0.043, 'neu': 0.809, 'pos': 0.149, 'compound': 0.7184}	0.7184	Positive	['this', 'is', 'a', 'great', 'piece', 'from', '.', '"the', 'ofqual', 'algorithm', 'was', 'the', 'technical', 'embodiment', 'of', 'a', 'deeply', 'political', 'idea:', 'that', 'a', 'person', 'is', 'only', 'as', 'good', 'as', 'their', 'circumstances', 'dictate."', 'why', "'ditch", 'the', "algorithm'", 'is', 'the', 'future', 'of', 'political', 'protest', 'https://t.co/dg2x70twzb']	trust
858	1.29605E+18	2020-08-19T11:50:41.000Z		43	{'neg': 0.043, 'neu': 0.809, 'pos': 0.149, 'compound': 0.7184}	0.7184	Positive	['this', 'is', 'a', 'great', 'piece', 'from', '.', '"the', 'ofqual', 'algorithm', 'was', 'the', 'technical', 'embodiment', 'of', 'a', 'deeply', 'political', 'idea:', 'that', 'a', 'person', 'is', 'only', 'as', 'good', 'as', 'their', 'circumstances', 'dictate."', 'why', "'ditch", 'the', "algorithm'", 'is', 'the', 'future', 'of', 'political', 'protest', 'https://t.co/dg2x70twzb']	trust
859	1.29605E+18	2020-08-19T11:47:52.000Z		38	{'neg': 0.061, 'neu': 0.939, 'pos': 0.0, 'compound': -0.25}	-0.25	Negative	['until', 'i', 'read', 'this', 'column', 'i', "hadn't", 'thought', 'about', 'how', 'far', 'down', 'the', 'minority', 'report', 'rabbit', 'hole', "we've", 'gone&gt;', 'why', "'ditch", 'the', "algorithm'", 'is', 'the', 'future', 'of', 'political', 'protest', 'louise', 'amoore', 'https://t.co/ya7khzkwbu']	negative
860	1.29605E+18	2020-08-19T11:47:33.000Z		47	{'neg': 0.0, 'neu': 0.843, 'pos': 0.157, 'compound': 0.802}	0.802	Positive	['(2/5)', 'i', 'think', 'it', 'would', 'be', 'interesting', 'to', 'look', 'at', 'achievements', 'of', 'students', 'that', 'we', 'accept', 'on', 'new', 'ug', 'courses', 'this', 'year', 'and', 'through', 'their', 'programmes.', 'in', 'particular', 'looking', 'at', 'those', 'who', 'fared', 'better', 'in', 'their', '#cag', 'against', 'the', 'initial', '#ofqual', 'algorithm', 'grades,', 'and', 'whom',…	positive
861	1.29605E+18	2020-08-19T11:46:52.000Z		38	{'neg': 0.0, 'neu': 0.857, 'pos': 0.143, 'compound': 0.6705}	0.6705	Positive	['wonderful', 'analysis', 'from', 'of', 'the', '#alevelsresults', 'debacle', 'and', 'its', 'wider', 'implications', 'for', 'how', 'we', 'need', 'to', 'think', 'about', 'politics', 'and', 'ethics:', '"our', 'life', 'chances', '...', 'are', 'becoming', 'tightly', 'bound', 'up', 'with', 'algorithmic', 'outputs"', '1/2', 'https://t.co/gcxythau5y']	positive
862	1.29605E+18	2020-08-19T11:46:34.000Z		38	{'neg': 0.122, 'neu': 0.735, 'pos': 0.143, 'compound': 0.2263}	0.2263	Positive	['now', 'that', 'govt', 'is', 'respecting', 'cags', "he's", 'written', 'again', 'to', 'mp:', 'no,', 'no,', 'no,', 'no,', 'no', '-', 'only', '*our*', 'teacher', 'assessments', 'should', 'be', 'honoured', 'as', 'all', 'those', 'other', 'schools', 'cheated', 'and', '*they*', 'should', 'have', "ofqual's", 'algorithm', 'applied...']	positive
863	1.29605E+18	2020-08-19T11:45:35.000Z		8	{'neg': 0.413, 'neu': 0.587, 'pos': 0.0, 'compound': -0.2755}	-0.2755	Negative	["couldn't", 'agree', 'more', 'https://t.co/sf1uxqvssv']	positive
864	1.29605E+18	2020-08-19T11:42:26.000Z		50	{'neg': 0.0, 'neu': 0.871, 'pos': 0.129, 'compound': 0.7579}	0.7579	Positive	['seeing', 'your', 'pompous', 'tweet', 'about', 'a', 'levels', 'minded', 'me', 'to', 'throw', 'this', 'in', 'the', 'bin.', 'i', 'signed', 'up', 'instead', 'because', 'i', 'value', 'science', 'after', 'a', 'great', 'career', 'in', 'engineering.', 'i', 'wouldn�t', 'have', 'had', 'that', 'if', 'the', 'algorithm', 'had', 'been', 'around.', 'my', 'results', 'were', 'anomalous', '#iwenttostateschool', …	positive
865	1.29605E+18	2020-08-19T11:42:09.000Z		43	{'neg': 0.093, 'neu': 0.847, 'pos': 0.06, 'compound': -0.3527}	-0.3527	Negative	['??', 'by', '"the', 'government', 'subsequently', 'u-turned', 'on', 'its', 'decision,', 'allowing', 'students', 'to', 'revert', 'to', 'centre-assessed', 'grades,', 'could', 'be', 'seen', 'as', 'a', 'turning', 'point', 'when', 'the', 'effects', 'of', 'algorithmic', 'injustice', 'were', 'brought', 'into', 'clear', 'focus', 'for', 'all', 'to', 'see"', 'https://t.co/utp7apwyzh']	negative
866	1.29605E+18	2020-08-19T11:35:39.000Z		34	{'neg': 0.0, 'neu': 0.945, 'pos': 0.055, 'compound': 0.1779}	0.1779	Positive	['algorithms', 'offer', 'governments', 'the', 'allure', 'of', 'definitive', 'solutions...', 'this', 'logic', 'runs', 'counter', 'to', 'democratic', 'politics,', 'which', 'express', 'the', 'contingency', 'of', 'the', 'world', 'and', 'the', 'deliberative', 'nature', 'of', 'collective', 'decision-making...', 'https://t.co/wkby4atcon']	positive
867	1.29605E+18	2020-08-19T11:34:37.000Z		40	{'neg': 0.117, 'neu': 0.883, 'pos': 0.0, 'compound': -0.6249}	-0.6249	Negative	['an', '18-year-old', 'student', 'who', 'predicted', 'this', 'year�s', 'a-level', 'results', 'crisis', 'in', 'an', 'award-winning', 'dystopian', 'story', 'about', 'an', 'algorithm', 'deciding', 'school', 'grades', 'according', 'to', 'social', 'class,', 'has', 'had', 'her', 'own', 'results', 'downgraded', 'https://t.co/ymgxzxamnf']	trust
868	1.29605E+18	2020-08-19T11:34:29.000Z		28	{'neg': 0.045, 'neu': 0.753, 'pos': 0.202, 'compound': 0.6808}	0.6808	Positive	['this', 'week,', 'a', 'generation', 'of', 'young', 'people', 'exposed', 'the', 'politics', 'of', 'the', 'algorithm.', 'that', 'may', 'itself', 'be', 'an', 'important', 'turning', 'point.', 'great', 'essay', 'by', 'https://t.co/7vlcuctcaw']	positive
869	1.29605E+18	2020-08-19T11:32:33.000Z		38	{'neg': 0.146, 'neu': 0.626, 'pos': 0.227, 'compound': 0.5423}	0.5423	Positive	['orwell', 'prize', 'winner', 'trapped', 'in', 'orwellian', 'nightmare', '-', 'mostlysignssomeportents:', 'the', 'latest', 'made-in-britain', 'tory', 'political', 'scandal', 'is', 'the', '�fuck', 'the', 'algorithm�', 'a-level', 'grades', 'omnishambles,', 'in', 'which', 'the', 'conservative', 'party', 'deployed', 'a', 'black-box...', 'https://t.co/ae9ooxei1w']	fear
870	1.29605E+18	2020-08-19T11:32:32.000Z		38	{'neg': 0.071, 'neu': 0.849, 'pos': 0.079, 'compound': 0.0754}	0.0754	Positive	['a', 'very', 'clear', 'articulation', 'of', 'a', 'rising', 'political', 'movement.', 'instead', 'of', 'calling', 'for', 'algorithms', 'to', 'be', 'transparent', 'and', 'privacy-protecting,', 'it', 'argues', 'against', 'the', 'use', 'of', 'algorithms', 'because', 'they', 'are', '*by', 'nature*', 'anti-democratic', 'https://t.co/hfe3l0ptmg']	positive
871	1.29605E+18	2020-08-19T11:31:02.000Z		46	{'neg': 0.08, 'neu': 0.92, 'pos': 0.0, 'compound': -0.5106}	-0.5106	Negative	['thousands', 'of', 'students', 'in', 'england', 'are', 'angry', 'about', 'the', 'use', 'of', 'an', 'algorithm', 'to', 'determine', 'their', 'gcse', '&amp;', 'a-level', 'results.', 'education,', 'social', 'media,', 'insurance,', 'policing,', 'healthcare.', 'the', '#algorithms', 'that', 'make', 'big', 'decisions', 'about', 'our', 'lives.', 'https://t.co/18ugjecf4j', '#algorithmicbias', '#ethics', …	anger
872	1.29605E+18	2020-08-19T11:30:52.000Z		8	{'neg': 0.0, 'neu': 1.0, 'pos': 0.0, 'compound': 0.0}	0	Neutral	['catchphrase', 'for', 'our', 'times.', 'https://t.co/e3gzwewl0b']	No emotion
873	1.29605E+18	2020-08-19T11:28:52.000Z		39	{'neg': 0.0, 'neu': 1.0, 'pos': 0.0, 'compound': 0.0}	0	Neutral	['a-level', 'and', 'gcse', 'students', 'in', 'england', 'will', 'be', 'given', 'grades', 'estimated', 'by', 'their', 'teachers,', 'rather', 'than', 'by', 'an', 'algorithm,', 'after', 'a', 'government', 'u-turn.', 'our', 'policy', 'experts', '&amp;', 'have', 'answered', 'you', '#resultsdays', 'questions', 'with', '.', 'https://t.co/c2jpl9k7u7']	fear
874	1.29605E+18	2020-08-19T11:27:20.000Z		23	{'neg': 0.138, 'neu': 0.862, 'pos': 0.0, 'compound': -0.4359}	-0.4359	Negative	["you'll", 'be', 'on', 'the', 'telly', 'next!!!', 'why', "'ditch", 'the', "algorithm'", 'is', 'the', 'future', 'of', 'political', 'protest', 'louise', 'amoore', 'https://t.co/azhxy84dl7']	No emotion
875	1.29605E+18	2020-08-19T11:23:54.000Z		6	{'neg': 0.0, 'neu': 1.0, 'pos': 0.0, 'compound': 0.0}	0	Neutral	['have', 'they', 'been', 'talking', 'to', '?', '#algorithm']	No emotion
876	1.29604E+18	2020-08-19T11:22:00.000Z		14	{'neg': 0.0, 'neu': 1.0, 'pos': 0.0, 'compound': 0.0}	0	Neutral	['a-levels', 'and', 'gcses:', 'how', 'did', 'the', 'exam', 'algorithm', 'work?', 'https://t.co/lhwdpntufc']	No emotion
877	1.29604E+18	2020-08-19T11:19:57.000Z		16	{'neg': 0.117, 'neu': 0.643, 'pos': 0.24, 'compound': 0.4767}	0.4767	Positive	['great', 'piece', 'by', 'on', 'protest', 'and', 'the', 'politics', 'of', 'algorithms', '#alevelprotests', '#alevelsresults', 'https://t.co/juhwlmtnvz']	anger
878	1.29604E+18	2020-08-19T11:19:40.000Z		28	{'neg': 0.152, 'neu': 0.779, 'pos': 0.07, 'compound': -0.4588}	-0.4588	Negative	['the', 'figures', 'come', 'amid', 'growing', 'anger', 'about', 'this', 'year�s', 'exam', 'results', 'which', 'were', 'largely', 'calculated', 'by', 'an', 'algorithm', '#psychology', 'https://t.co/rclzzok3km', 'https://t.co/7pejxepdai']	anger
879	1.29604E+18	2020-08-19T11:18:14.000Z		48	{'neg': 0.141, 'neu': 0.817, 'pos': 0.042, 'compound': -0.6369}	-0.6369	Negative	['dfe', 'also', 'admits', 'it', 'was', 'ofqual', 'who', 'made', 'the', 'decision', 'to', 'ditch', 'the', 'algorithm.', 'the', 'volte-face', 'really', 'makes', 'you', 'wonder', 'what', 'the', 'regulator', 'has', 'on', 'williamson', '...', '(i', 'imagine', "it's", 'evidence', 'that', 'shoots', 'down', 'his', 'argument', 'of', "'i", 'had', 'no', 'idea', 'of', 'the', 'problems', 'until', 'the', "week…	anger
880	1.29604E+18	2020-08-19T11:17:08.000Z		37	{'neg': 0.054, 'neu': 0.867, 'pos': 0.079, 'compound': 0.2263}	0.2263	Positive	['why', "'ditch", 'the', "algorithm'", 'is', 'the', 'future', 'of', 'political', 'protest.', '�the', 'ofqual', 'algorithm', 'was', 'the', 'technical', 'embodiment', 'of', 'a', 'deeply', 'political', 'idea:', 'that', 'a', 'person', 'is', 'only', 'as', 'good', 'as', 'their', 'circumstances', 'dictate�', 'https://t.co/e0woqacq9i']	trust
881	1.29604E+18	2020-08-19T11:17:08.000Z		37	{'neg': 0.054, 'neu': 0.867, 'pos': 0.079, 'compound': 0.2263}	0.2263	Positive	['why', "'ditch", 'the', "algorithm'", 'is', 'the', 'future', 'of', 'political', 'protest.', '�the', 'ofqual', 'algorithm', 'was', 'the', 'technical', 'embodiment', 'of', 'a', 'deeply', 'political', 'idea:', 'that', 'a', 'person', 'is', 'only', 'as', 'good', 'as', 'their', 'circumstances', 'dictate�', 'https://t.co/e0woqacq9i']	trust
882	1.29604E+18	2020-08-19T11:16:15.000Z		16	{'neg': 0.143, 'neu': 0.857, 'pos': 0.0, 'compound': -0.25}	-0.25	Negative	['why', "'ditch", 'the', "algorithm'", 'is', 'the', 'future', 'of', 'political', 'protest', 'louise', 'amoore', 'https://t.co/a53kifa3nf']	No emotion
883	1.29604E+18	2020-08-19T11:15:46.000Z		46	{'neg': 0.194, 'neu': 0.772, 'pos': 0.034, 'compound': -0.8187}	-0.8187	Negative	['uhm', 'no', 'lmao,', 'in', 'this', 'case,', 'the', 'government', 'saw', 'what', 'happened', 'in', 'scotland', 'and', 'the', 'u', 'turn', 'that', 'followed', 'afterwards,', 'williamson', 'was', 'warned', 'by', 'the', 'department', 'of', 'education', 'and', 'ofqual', 'over', 'the', 'algorithm', 'yet', 'pursued', 'it', 'anyways.', 'there', 'were', 'plenty', 'of', 'chances', 'to', 'avoid', 'this', …	fear
884	1.29604E+18	2020-08-19T11:13:10.000Z		40	{'neg': 0.048, 'neu': 0.888, 'pos': 0.063, 'compound': 0.1531}	0.1531	Positive	['to', 'decide', 'whether', 'to', 'include', 'or', 'exclude', 'a', 'data', 'input,', 'or', 'to', 'weight', 'one', 'feature', 'over', 'another', 'are', 'not', 'merely', 'technical', 'questions', '�', 'they�re', 'also', 'political', 'propositions', 'about', 'what', 'a', 'society', 'can', 'and', 'should', 'be', 'like.', 'https://t.co/gj5snztrsh']	positive
885	1.29604E+18	2020-08-19T11:12:56.000Z		28	{'neg': 0.125, 'neu': 0.792, 'pos': 0.083, 'compound': -0.0258}	-0.0258	Neutral	['�this', 'week,', 'a', 'generation', 'of', 'young', 'people', 'exposed', 'the', 'politics', 'of', 'the', 'algorithm�.', 'this', 'is', 'why', 'we', 'should', 'all', 'join', 'their', 'pro-democracy', 'protest.', 'https://t.co/oxnaoqdtae']	positive
886	1.29604E+18	2020-08-19T11:12:41.000Z		8	{'neg': 0.0, 'neu': 0.248, 'pos': 0.752, 'compound': 0.8772}	0.8772	Positive	['being', 'awesome!!', 'great', 'piece!', 'https://t.co/65bishonpt']	No emotion
887	1.29604E+18	2020-08-19T11:12:01.000Z		17	{'neg': 0.133, 'neu': 0.867, 'pos': 0.0, 'compound': -0.25}	-0.25	Negative	['why', "'ditch", 'the', "algorithm'", 'is', 'the', 'future', 'of', 'political', 'protest.', 'incisive', 'as', 'ever.', 'https://t.co/jhmwwms5fl']	positive
888	1.29604E+18	2020-08-19T11:11:07.000Z		40	{'neg': 0.117, 'neu': 0.883, 'pos': 0.0, 'compound': -0.6249}	-0.6249	Negative	['an', '18-year-old', 'student', 'who', 'predicted', 'this', 'year�s', 'a-level', 'results', 'crisis', 'in', 'an', 'award-winning', 'dystopian', 'story', 'about', 'an', 'algorithm', 'deciding', 'school', 'grades', 'according', 'to', 'social', 'class,', 'has', 'had', 'her', 'own', 'results', 'downgraded.', 'https://t.co/emtdy3yd4h']	trust
889	1.29604E+18	2020-08-19T11:10:09.000Z		52	{'neg': 0.028, 'neu': 0.88, 'pos': 0.092, 'compound': 0.5574}	0.5574	Positive	['a', 'good', 'no', 'of', 'state', 'school', 'children', 'were', 'hit', 'twice', 'by', 'the', 'algorithm', '-', 'once', 'by', 'ofqual,', 'but', 'before', 'that', 'by', 'the', 'cags', 'in', 'schools', 'who', 'fit', 'their', 'grades', 'according', 'to', 'the', 'historical', 'data', 'too.', 'for', 'these', 'kids', 'they', 'face', 'alevels', 'in', '7', 'weeks,', 'having', 'not', 'even', 'been', 'taug…	trust
890	1.29604E+18	2020-08-19T11:10:03.000Z		29	{'neg': 0.127, 'neu': 0.811, 'pos': 0.062, 'compound': -0.1779}	-0.1779	Negative	['why', "'ditch", 'the', "algorithm'", 'is', 'the', 'future', 'of', 'political', 'protest', 'students', 'challenging', 'the', 'a-levels', 'debacle', 'have', 'exposed', 'the', 'anti-democratic', 'politics', 'of', 'predictive', 'models', 'https://t.co/cusgts3fak']	negative
891	1.29604E+18	2020-08-19T11:10:03.000Z		29	{'neg': 0.127, 'neu': 0.811, 'pos': 0.062, 'compound': -0.1779}	-0.1779	Negative	['why', "'ditch", 'the', "algorithm'", 'is', 'the', 'future', 'of', 'political', 'protest', 'students', 'challenging', 'the', 'a-levels', 'debacle', 'have', 'exposed', 'the', 'anti-democratic', 'politics', 'of', 'predictive', 'models', 'https://t.co/cusgts3fak']	negative
892	1.29604E+18	2020-08-19T11:08:25.000Z		41	{'neg': 0.083, 'neu': 0.857, 'pos': 0.06, 'compound': -0.2617}	-0.2617	Negative	['but', 'wait', 'until', 'next', 'year', 'when', 'students', 'will', 'find', 'that', 'their', 'results', 'may', 'well', 'be', 'downgraded', 'because', 'if', 'a', 'and', 'a*', 'continued', 'to', 'rise', 'at', '12%', 'every', 'year', 'a-levels', 'will', 'be', 'regarded', 'as', 'being', 'useless.', 'and', 'who', 'made', 'the', 'algorithm?']	negative
893	1.29604E+18	2020-08-19T11:06:39.000Z		49	{'neg': 0.111, 'neu': 0.837, 'pos': 0.053, 'compound': -0.4588}	-0.4588	Negative	['i', 'think', 'ofqual', 'should', 'publish', 'their', 'algorithm', 'first', '&amp;', 'explain', 'why', 'they', 'turned', 'down', 'the', 'offer', 'of', 'external', 'help', 'from', 'the', 'royal', 'statistics', 'institute,', 'which', 'might', 'have', 'avoided', 'the', 'fiasco', 'in', 'the', 'first', 'place.', 'and', 'then,', 'defo:', 'publish', 'the', 'correspondence', 'explaining', 'what', 'they'…	positive
894	1.29604E+18	2020-08-19T11:03:27.000Z		46	{'neg': 0.147, 'neu': 0.853, 'pos': 0.0, 'compound': -0.7351}	-0.7351	Negative	['https://t.co/d0nn4bsyz5', 'student', 'who', 'wrote', 'story', 'about', 'biased', 'algorithm', 'has', 'results', 'downgraded.', 'an', '18-year-old', 'student', 'who', 'predicted', 'this', 'year�s', 'a-level', 'results', 'crisis', 'in', 'an', 'award-winning', 'dystopian', 'story', 'about', 'an', 'algorithm', 'deciding', 'school', 'grades', 'according', 'to', 'social', 'class,', 'has', 'ha�']	negative
895	1.29604E+18	2020-08-19T11:02:37.000Z		48	{'neg': 0.335, 'neu': 0.617, 'pos': 0.049, 'compound': -0.9361}	-0.9361	Negative	['thoughtful', 'piece.', 'the', 'a-level', 'fiasco', 'made', 'transparent', 'the', 'arbitrariness', 'of', 'the', 'standardisation', 'which', 'happens', 'every', 'year.', 'the', 'student', 'rejected', 'by', 'cambridge', 'because', 'the', 'algorithm', 'gave', 'him', 'a*a*a', '(he', 'needed', '3a*s)', 'was', 'a', 'gross', 'injustice.', 'unfortunately,', 'sonia', "doesn't", 'like', 'ripostes.', 'http…	negative
896	1.29604E+18	2020-08-19T11:02:27.000Z		44	{'neg': 0.064, 'neu': 0.769, 'pos': 0.167, 'compound': 0.5719}	0.5719	Positive	['could', 'the', 'a-level', 'scandal', 'be', 'a', 'turning', 'point', 'for', 'how', 'we', 'think', 'of', 'algorithms?', 'great', 'by', 'on', 'the', 'injustices', 'of', 'predictive', 'models', 'and', 'the', '"algorithmic', 'worldview"', "that's", '"closing', 'off', 'spaces', 'for', 'public', 'challenges', 'that', 'are', 'vital', 'to', 'democracy".', 'https://t.co/6cxgksxixs']	positive
897	1.29604E+18	2020-08-19T11:02:27.000Z		44	{'neg': 0.064, 'neu': 0.769, 'pos': 0.167, 'compound': 0.5719}	0.5719	Positive	['could', 'the', 'a-level', 'scandal', 'be', 'a', 'turning', 'point', 'for', 'how', 'we', 'think', 'of', 'algorithms?', 'great', 'by', 'on', 'the', 'injustices', 'of', 'predictive', 'models', 'and', 'the', '"algorithmic', 'worldview"', "that's", '"closing', 'off', 'spaces', 'for', 'public', 'challenges', 'that', 'are', 'vital', 'to', 'democracy".', 'https://t.co/6cxgksxixs']	positive
898	1.29604E+18	2020-08-19T10:58:06.000Z		16	{'neg': 0.143, 'neu': 0.857, 'pos': 0.0, 'compound': -0.25}	-0.25	Negative	['why', "'ditch", 'the', "algorithm'", 'is', 'the', 'future', 'of', 'political', 'protest', 'louise', 'amoore', 'https://t.co/nuuykumie8']	No emotion
899	1.29604E+18	2020-08-19T10:57:53.000Z		44	{'neg': 0.044, 'neu': 0.784, 'pos': 0.172, 'compound': 0.5499}	0.5499	Positive	['the', 'young', 'people', 'protesting', 'against', 'ofqual�s', 'algorithm', 'were', 'challenging', 'something', 'different.', 'they', 'weren�t', 'focused', 'on', 'how', 'their', 'data', 'might', 'be', 'used', 'in', 'the', 'future,', 'but', 'how', 'data', 'had', 'been', 'actively', 'used', 'to', 'change', 'their', 'futures.', 'urgent', 'piece', 'by', 'https://t.co/ynsvoilwvl']	fear
900	1.29604E+18	2020-08-19T10:57:53.000Z		44	{'neg': 0.044, 'neu': 0.784, 'pos': 0.172, 'compound': 0.5499}	0.5499	Positive	['the', 'young', 'people', 'protesting', 'against', 'ofqual�s', 'algorithm', 'were', 'challenging', 'something', 'different.', 'they', 'weren�t', 'focused', 'on', 'how', 'their', 'data', 'might', 'be', 'used', 'in', 'the', 'future,', 'but', 'how', 'data', 'had', 'been', 'actively', 'used', 'to', 'change', 'their', 'futures.', 'urgent', 'piece', 'by', 'https://t.co/ynsvoilwvl']	fear
901	1.29604E+18	2020-08-19T10:57:52.000Z		45	{'neg': 0.175, 'neu': 0.746, 'pos': 0.079, 'compound': -0.6858}	-0.6858	Negative	['this', 'is', 'an', 'excellent', 'explanation', 'of', 'just', 'how', 'bad', 'and', 'unfair', 'the', 'english', 'a-level', 'algorithm', 'was.', 'worth', 'noting', 'that', 'almost', 'all', 'exam', 'systems', 'include', 'adjustment', 'mechanisms', 'to', 'try', 'and', 'standardise', 'the', 'marking,', 'but', 'this', 'was', 'a', 'terrible', 'set', 'of', 'choices.', 'https://t.co/5uc6njghur']	anger
902	1.29604E+18	2020-08-19T10:56:02.000Z		16	{'neg': 0.143, 'neu': 0.857, 'pos': 0.0, 'compound': -0.25}	-0.25	Negative	['why', "'ditch", 'the', "algorithm'", 'is', 'the', 'future', 'of', 'political', 'protest', 'louise', 'amoore', 'https://t.co/relrgype0d']	No emotion
903	1.29604E+18	2020-08-19T10:54:44.000Z		43	{'neg': 0.108, 'neu': 0.892, 'pos': 0.0, 'compound': -0.6249}	-0.6249	Negative	['reality', 'trumps', 'fiction:', '"an', '18-year-old', 'student', 'who', 'predicted', 'this', 'year�s', 'a-level', 'results', 'crisis', 'in', 'an', 'award-winning', 'dystopian', 'story', 'about', 'an', '#algorithm', 'deciding', 'school', 'grades', 'according', 'to', 'social', 'class,', 'has', 'had', 'her', 'own', 'results', 'downgraded."', 'https://t.co/psaitzsjvz']	trust
904	1.29604E+18	2020-08-19T10:54:10.000Z		5	{'neg': 0.0, 'neu': 1.0, 'pos': 0.0, 'compound': 0.0}	0	Neutral	['will', 'ofqual', 'provide', 'the', 'algorithm?']	trust
905	1.29604E+18	2020-08-19T10:53:25.000Z		30	{'neg': 0.0, 'neu': 1.0, 'pos': 0.0, 'compound': 0.0}	0	Neutral	['an', '18-year-old', 'student,', 'who', 'wrote', 'an', 'award-winning', 'dystopian', 'story', 'about', 'an', 'algorithm', 'deciding', 'school', 'grades', 'according', 'to', 'social', 'class,', 'has', 'had', 'her', 'a-level', 'english', 'result', 'downgraded']	trust
906	1.29604E+18	2020-08-19T10:52:52.000Z		41	{'neg': 0.0, 'neu': 0.937, 'pos': 0.063, 'compound': 0.3182}	0.3182	Positive	['this', 'is', 'overall', 'comparison', 'of', 'cags', 'vs', 'last', 'year�s', 'grades', '(actual', '2019', 'to', '2020', 'improvements', 'even', 'bigger', 'as', 'we�ve', 'gone', 'with', '*higher*', 'of', 'cag', 'and', 'algorithm-calculated', 'grades)', 'nb', 'not', 'split', 'by', 'type', 'of', 'centre.', 'https://t.co/ir0zlktjrp']	positive
907	1.29604E+18	2020-08-19T10:50:44.000Z		34	{'neg': 0.064, 'neu': 0.844, 'pos': 0.091, 'compound': 0.2359}	0.2359	Positive	['no', 'time', 'to', 'get', 'into', 'the', 'nitty', 'gritty', 'of', 'the', 'a-level', 'algorithm', 'and', 'what', 'it', 'did?', 'this', 'is', 'a', 'clear', 'and', 'rapid', 'explainer', 'from', '&amp;', 'the', 'ft', 'video', 'team', '??', 'https://t.co/qcirhfewej']	trust
908	1.29604E+18	2020-08-19T10:47:46.000Z		35	{'neg': 0.237, 'neu': 0.71, 'pos': 0.054, 'compound': -0.7884}	-0.7884	Negative	["'don't", 'blame', 'an', 'algorithm', '�', 'blame', 'the', 'people', 'behind', "it'", 'the', 'use', 'of', 'the', 'exam-grading', 'algorithm', 'for', 'a', 'levels', 'and', 'gcses', 'was', 'unethical', 'and', 'unjust,', 'writes', 'ai', 'expert', 'rose', 'luckin', 'https://t.co/txjcepc8fx']	anger
909	1.29604E+18	2020-08-19T10:47:29.000Z		32	{'neg': 0.0, 'neu': 1.0, 'pos': 0.0, 'compound': 0.0}	0	Neutral	['they', 'are', 'not', 'teacher', 'assessed', 'grades,', 'they', 'are', 'centre', 'assessed', 'grades.', 'the', 'teacher', 'assessed', 'grades', 'were', 'moderated', 'at', 'several', 'levels', 'before', 'they', 'left', 'schools,', 'unlike', 'the', 'ofqual', 'algorithm', 'i', 'hasten', 'to', 'add.']	trust
910	1.29604E+18	2020-08-19T10:46:31.000Z		35	{'neg': 0.06, 'neu': 0.902, 'pos': 0.038, 'compound': -0.1926}	-0.1926	Negative	['i�ve', 'been', 'so', 'busy', 'lifting', 'the', 'bonnet', 'of', 'the', 'ofqual', 'algorithm,', 'shaking', 'my', 'head', 'and', 'saying', '�who', 'put', 'this', 'in', 'for', 'you?�', 'that', 'i', 'don�t', 'know', 'what', 'wap', 'is....', 'do', 'i', 'want', 'to?']	fear
911	1.29604E+18	2020-08-19T10:46:00.000Z		49	{'neg': 0.102, 'neu': 0.87, 'pos': 0.027, 'compound': -0.6059}	-0.6059	Negative	['(4)', 'the', 'problem', 'in', 'this', 'case', 'is', 'not', 'the', 'algorithm,', 'but', 'ofqual,', 'that', 'chose', 'a', 'single', 'algorithm', 'and', 'a', 'small', 'dataset,', 'kept', 'the', 'algorithm', 'secret', '&amp;', 'did', 'not', 'corroborate', 'the', 'data.', 'we', 'have', 'exactly', 'the', 'same', 'problem', 'with', 'the', 'exam', 'boards', 'that', 'keep', 'their', 'processes', 'secret…	trust
912	1.29604E+18	2020-08-19T10:45:58.000Z		22	{'neg': 0.142, 'neu': 0.858, 'pos': 0.0, 'compound': -0.5106}	-0.5106	Negative	['young', 'english', 'voters', 'will', 'continue', 'to', 'vote', 'for', 'tories', 'even', 'after', 'the', 'whole', 'a-level', 'algorithm', 'fiasco,', 'and', 'we', 'all', 'know', 'it']	positive
913	1.29604E+18	2020-08-19T10:44:40.000Z		14	{'neg': 0.205, 'neu': 0.795, 'pos': 0.0, 'compound': -0.4767}	-0.4767	Negative	['q', ':', '"how', 'did', 'the', 'a', 'level', 'algorithm', 'work?"', 'a', ':', '"badly."', 'https://t.co/pa6b3mxcwl']	trust
914	1.29603E+18	2020-08-19T10:42:40.000Z		43	{'neg': 0.108, 'neu': 0.892, 'pos': 0.0, 'compound': -0.6249}	-0.6249	Negative	['jessica', 'johnson,', '"an', '18-year-old', '#student', 'who', 'predicted', 'this', 'year�s', 'a-level', 'results', '#crisis', 'in', 'an', '#award-#winning', '#dystopian', 'story', 'about', 'an', '#algorithm', 'deciding', 'school', 'grades', 'according', 'to', 'social', 'class,', 'has', 'had', 'her', 'own', '#results', '#downgraded."', '#jessicajohnson', 'https://t.co/akwjqqdrqi']	trust
915	1.29603E+18	2020-08-19T10:41:38.000Z		40	{'neg': 0.229, 'neu': 0.706, 'pos': 0.065, 'compound': -0.8618}	-0.8618	Negative	['but', 'where', 'was', 'nick', 'gibb', 'in', 'all', 'of', 'this?', 'he', 'was', 'the', 'minister', 'explicitly', 'charged', 'to', 'liaise', 'with', 'ofqual', 'and', 'who', 'should', 'have', 'been', 'probing', 'this', 'deeply', 'destructive', 'algorithm.', 'apart', 'from', 'adamantly', 'refusing', 'to', 'apologise', 'for', 'anything', '-', 'nick', 'did', 'nothing!']	fear
916	1.29603E+18	2020-08-19T10:39:01.000Z		17	{'neg': 0.0, 'neu': 1.0, 'pos': 0.0, 'compound': 0.0}	0	Neutral	['�a-level', 'algorithm', 'debacle', 'results', 'in', 'big', 'swing', 'from', 'tories', 'to', 'lib', 'dems.�', '()', 'https://t.co/v1koavxl33']	fear
917	1.29603E+18	2020-08-19T10:37:07.000Z		34	{'neg': 0.0, 'neu': 0.806, 'pos': 0.194, 'compound': 0.7565}	0.7565	Positive	['agreed', 'and', 'if', 'tories', 'had', 'not', 'abandoned', 'coursework', 'there', 'would', 'still', 'be', 'good', 'moderation', 'skills', 'to', 'establish', 'equity.', 'indeed', 'why', 'did', 'not', 'ofqual', 'in', 'the', 'five', 'months', 'do', 'moderation', 'instead', 'of', 'statistically', 'unsound', 'algorithm']	trust
918	1.29603E+18	2020-08-19T10:36:40.000Z		24	{'neg': 0.142, 'neu': 0.803, 'pos': 0.055, 'compound': -0.4696}	-0.4696	Negative	['this.', '??', "i've", 'been', 'forced', 'to', 'downgrade', 'my', "students'", 'gcse', 'and', 'a-level', 'results', '-', 'now', 'i', 'want', 'to', 'quit', 'teaching', 'https://t.co/af23foxztu']	negative
919	1.29603E+18	2020-08-19T10:35:48.000Z		38	{'neg': 0.111, 'neu': 0.751, 'pos': 0.137, 'compound': 0.25}	0.25	Positive	['thank', 'you', 'for', 'responding.', 'it', 'was', 'my', "husband's", 'm327', 'exam', 'affected.', "he's", 'following', 'the', 'official', 'complaints', 'procedure.', 'in', 'light', 'of', 'the', 'a-level', 'algorithm', 'results', 'u-turn,', "i'm", 'hoping', 'to', 'see', 'you', 'do', 'the', 'same.']	fear
920	1.29603E+18	2020-08-19T10:33:38.000Z		39	{'neg': 0.054, 'neu': 0.759, 'pos': 0.188, 'compound': 0.7184}	0.7184	Positive	['it', 'was', 'a', 'joke', 'about', 'how', 'unfit', 'machine', 'learning', 'and', 'algorithms', 'are', 'for', 'and', 'in', 'policy', 'making.', 'we', 'have', 'a', 'government', 'that', 'loves', 'to', 'blame', 'the', 'public', 'and', 'otherwise', 'an', 'algorithm', 'they', 'commisioned', '(like', 'with', 'the', 'a-levels', 'shambles).']	negative
921	1.29603E+18	2020-08-19T10:32:58.000Z		40	{'neg': 0.117, 'neu': 0.883, 'pos': 0.0, 'compound': -0.6249}	-0.6249	Negative	['an', '18-year-old', 'student', 'who', 'predicted', 'this', 'year�s', 'a-level', 'results', 'crisis', 'in', 'an', 'award-winning', 'dystopian', 'story', 'about', 'an', 'algorithm', 'deciding', 'school', 'grades', 'according', 'to', 'social', 'class,', 'has', 'had', 'her', 'own', 'results', 'downgraded.', 'https://t.co/smjk3bregf']	trust
922	1.29603E+18	2020-08-19T10:32:28.000Z		46	{'neg': 0.075, 'neu': 0.813, 'pos': 0.112, 'compound': 0.2023}	0.2023	Positive	['appears', 'that', 'ofqual�s', 'algorithm', 'caused', 'today�s', 'a-level', 'chaos.', 'ofqual', 'chair', 'roger', 'taylor,', 'also', 'chairs', 'the', 'centre', 'for', 'data', 'ethics', '&amp;', 'innovation', '(cdei).', 'cummings�', 'fave', 'ai', 'consultants', '�', 'faculty,', 'have', 'some', 'juicy', 'contracts', 'with', 'cdei.', '&amp;', 'faculty�s', 'coo', 'richard', 'sargeant', 'is', 'on', '…	positive
923	1.29603E+18	2020-08-19T10:32:28.000Z		46	{'neg': 0.075, 'neu': 0.813, 'pos': 0.112, 'compound': 0.2023}	0.2023	Positive	['appears', 'that', 'ofqual�s', 'algorithm', 'caused', 'today�s', 'a-level', 'chaos.', 'ofqual', 'chair', 'roger', 'taylor,', 'also', 'chairs', 'the', 'centre', 'for', 'data', 'ethics', '&amp;', 'innovation', '(cdei).', 'cummings�', 'fave', 'ai', 'consultants', '�', 'faculty,', 'have', 'some', 'juicy', 'contracts', 'with', 'cdei.', '&amp;', 'faculty�s', 'coo', 'richard', 'sargeant', 'is', 'on', '…	positive
924	1.29603E+18	2020-08-19T10:32:18.000Z		60	{'neg': 0.0, 'neu': 0.911, 'pos': 0.089, 'compound': 0.6908}	0.6908	Positive	['matt', 'n', 'me', 'were', 'talking', 'about', 'the', 'algorithm', 'debacle', 'and', 'how', 'when', 'we', 'did', 'a', 'levels', 'he', 'got', 'bdde', 'and', 'i', 'got', '3', 'a*', '(wish', 'that', 'was', 'a', 'flex', 'but', 'truly', 'it', 'was', 'my', 'peak).', 'he', 'was', 'at', 'private', 'for', 'sixth', 'form,', 'i', 'was', 'at', 'a', 'big', 'ol', 'college.', 'going', 'off', 'the', 'fact', 'th…	trust
925	1.29603E+18	2020-08-19T10:31:08.000Z		56	{'neg': 0.036, 'neu': 0.964, 'pos': 0.0, 'compound': -0.25}	-0.25	Negative	['breaking', '#dido', 'link', 'to', '#algorithm', 'revealed.', 'any', 'a-level', 'student', 'who', 'thought', 'dido', 'is', 'a', 'pop', 'singer', 'with', 'faithless', '&amp;', 'eminem', '=', 'down', '1', 'grade', 'any', 'student', 'who', 'thought', 'she', 'was', 'the', 'queen', 'of', 'carthage', 'with', 'a', 'henry', 'purcell', 'opera', 'named', 'after', 'her', '=', 'up', '2', 'grades', '*its', '…	anticipation
926	1.29603E+18	2020-08-19T10:29:12.000Z		34	{'neg': 0.096, 'neu': 0.904, 'pos': 0.0, 'compound': -0.3182}	-0.3182	Negative	['the', 'investigations', 'into', 'dodgy', 'algorithmns,', 'algorithm', 'creators', '&amp;', 'algorithm', 'checkers', '&amp;', 'testers', 'continues', 'in', 'today.', '"the', 'embattled', 'chairman', 'of', 'ofqual', 'also', 'leads', 'a', 'quango', 'that', 'commisioned', 'a', 'study', 'into', "'bias", 'in', 'algorithmic', 'decision-making"']	positive
927	1.29603E+18	2020-08-19T10:27:15.000Z		44	{'neg': 0.048, 'neu': 0.838, 'pos': 0.114, 'compound': 0.6052}	0.6052	Positive	['ofqual', 'read', 'this', 'story', 'and', 'prob', 'thought', '�that�s', 'a', 'great', 'idea!', 'let�s', 'make', 'it', 'reality!�', 'life', 'shouldn�t', 'imitate', 'art.', 'should', 'be', 'the', 'other', 'way', '??', 'student', 'who', 'wrote', 'story', 'about', 'biased', 'algorithm', 'has', 'results', 'downgraded', 'education', 'the', 'guardian', 'https://t.co/yfrsecx2zt']	positive
928	1.29603E+18	2020-08-19T10:26:27.000Z		43	{'neg': 0.0, 'neu': 1.0, 'pos': 0.0, 'compound': 0.0}	0	Neutral	['this', 'year', 'has', 'seen', 'a', 'change', 'in', 'arrangements', 'for', 'the', 'publishing', 'of', 'gcse', 'grades.', 'the', 'secretary', 'of', 'state', 'for', 'education', 'announced', 'on', 'monday', 'that', 'school', 'will', 'be', 'using', 'centre', 'assessed', 'grades', 'rather', 'than', 'those', 'generated', 'by', 'ofqual�s', 'algorithm.', 'https://t.co/xxxp5rt4us']	fear
929	1.29603E+18	2020-08-19T10:24:59.000Z		15	{'neg': 0.247, 'neu': 0.753, 'pos': 0.0, 'compound': -0.5574}	-0.5574	Negative	['that', 'aws', 'algorithm', 'is', 'as', 'shit', 'as', 'the', 'a', 'level', 'algorithm', 'https://t.co/p26hp1osfw']	anger
930	1.29603E+18	2020-08-19T10:20:14.000Z		51	{'neg': 0.147, 'neu': 0.853, 'pos': 0.0, 'compound': -0.7626}	-0.7626	Negative	['ireland', 'will', 'release', 'leaving', 'certificate', '(equivalent', 'a', 'levels)', 'results', 'on', '7th', 'september.', 'they', 'too', 'will', 'be', 'subject', 'a', 'dreaded', 'algorithm', 'which', 'we', 'are', 'told', 'is', '�far', 'more', 'sophisticated�', 'than', 'the', 'one', 'used', 'in', 'uk.', 'it�s', 'all', 'a', 'mess,', 'no', 'matter', 'which', 'way', 'you', 'look', 'at', 'it!', 'h…	negative
931	1.29603E+18	2020-08-19T10:19:30.000Z		42	{'neg': 0.143, 'neu': 0.735, 'pos': 0.122, 'compound': -0.25}	-0.25	Negative	['as', 'a', 'result', 'of', 'the', 'a-level', 'algorithm', 'failure,', 'anyone', 'producing', 'algorithms', 'can', 'expect', 'more', 'scrutiny', 'to', 'demonstrate', 'that', 'their', 'algorithm', 'actually', 'works', '-', 'this', 'is', 'a', 'good', 'thing;', 'it', 'will', 'lead', 'to', 'better', 'algorithms', 'and', 'eliminate', 'bad', 'practice.', 'https://t.co/j48f0mjliu']	positive
932	1.29603E+18	2020-08-19T10:14:20.000Z		52	{'neg': 0.178, 'neu': 0.748, 'pos': 0.075, 'compound': -0.7108}	-0.7108	Negative	["we've", 'reached', 'an', 'impasse.', 'i', 'have', 'a', 'lot', 'to', 'do', 'in', 'sorting', 'out', 'the', 'absolute', 'mess', 'of', 'my', 'eldest', 'exam', 'results.', "it's", 'heartbreaking.', 'this', 'algorithm', 'from', 'ofqual', '(appointed', 'by', 'cummings!)', 'has', 'caused', 'untold', 'damage.', 'i', "don't", 'even', 'want', 'to', 'hear', 'you', 'defending', 'hi', 'over', 'this.', 'have'…	positive
933	1.29603E+18	2020-08-19T10:13:32.000Z		28	{'neg': 0.0, 'neu': 0.794, 'pos': 0.206, 'compound': 0.7358}	0.7358	Positive	['this', 'is', 'exactly', 'what', 'i', 'did', 'when', 'everyone', 'got', 'their', 'a-level', 'results', 'this', 'year', 'to', 'reassure', 'myself', 'that', 'i', "won't", 'get', 'fucked', 'over', 'by', 'the', 'algorithm!']	trust
934	1.29603E+18	2020-08-19T10:12:17.000Z		36	{'neg': 0.133, 'neu': 0.867, 'pos': 0.0, 'compound': -0.5574}	-0.5574	Negative	['the', 'a-level', 'algorithm', 'fiasco', 'in', 'the', 'uk', 'is', 'indicative', 'of', 'how', '#covid19', 'has', 'exposed', 'how', 'governments', '&amp;', '#education', 'regulatory', 'bodies', 'worldwide', 'continue', 'to', 'do', 'social', 'engineering', 'to', 'reinforce', 'existing', 'class', 'norms', 'https://t.co/63ltusi1vx']	negative
935	1.29603E+18	2020-08-19T10:12:17.000Z		36	{'neg': 0.133, 'neu': 0.867, 'pos': 0.0, 'compound': -0.5574}	-0.5574	Negative	['the', 'a-level', 'algorithm', 'fiasco', 'in', 'the', 'uk', 'is', 'indicative', 'of', 'how', '#covid19', 'has', 'exposed', 'how', 'governments', '&amp;', '#education', 'regulatory', 'bodies', 'worldwide', 'continue', 'to', 'do', 'social', 'engineering', 'to', 'reinforce', 'existing', 'class', 'norms', 'https://t.co/63ltusi1vx']	negative
936	1.29603E+18	2020-08-19T10:07:29.000Z		35	{'neg': 0.171, 'neu': 0.711, 'pos': 0.118, 'compound': -0.4588}	-0.4588	Negative	['are', 'you', 'defending', 'your', 'party�s', 'performance,', 'john?', 'clearly,', 'that', 'was', 'before', 'the', 'outcome', 'of', 'the', 'ofqual', 'algorithm', 'was', 'known.', 'young', 'people', 'have', 'suffered', 'due', 'to', 'tory', 'incompetence.', 'just', 'admit', 'it', 'https://t.co/2x2rdr9hij']	positive
937	1.29603E+18	2020-08-19T10:05:28.000Z		30	{'neg': 0.088, 'neu': 0.912, 'pos': 0.0, 'compound': -0.34}	-0.34	Negative	['an', 'actual', 'leak', 'of', 'some', 'of', 'the', 'school', 'grading', 'algorithm', 'source', 'code', 'used', 'in', 'this', "year's", 'a', 'levels:', '#education', '#alevelsresults', '#gcse2020', '#gcseresults', '#alevelresults2020', '#alevels', '#studentslivesmatters', 'https://t.co/bobloadvjs']	trust
938	1.29603E+18	2020-08-19T10:05:10.000Z		30	{'neg': 0.0, 'neu': 0.906, 'pos': 0.094, 'compound': 0.4019}	0.4019	Positive	['heston�s', 'clearly', 'using', 'the', 'a-level', 'algorithm', 'to', 'make', 'his', 'breakfast', 'these', 'days', 'you', 'can', 'have', 'that,', 'have', 'i', 'got', 'news', 'for', 'you', 'not', 'matt', 'though...the', 'spawny', 'get']	positive
939	1.29603E+18	2020-08-19T10:03:47.000Z		40	{'neg': 0.117, 'neu': 0.883, 'pos': 0.0, 'compound': -0.6249}	-0.6249	Negative	['�an', '18-year-old', 'student', 'who', 'predicted', 'this', 'year�s', 'a-level', 'results', 'crisis', 'in', 'an', 'award-winning', 'dystopian', 'story', 'about', 'an', 'algorithm', 'deciding', 'school', 'grades', 'according', 'to', 'social', 'class,', 'has', 'had', 'her', 'own', 'results', 'downgraded.�', 'https://t.co/bfrtnbniff']	trust
940	1.29602E+18	2020-08-19T09:59:57.000Z		37	{'neg': 0.122, 'neu': 0.808, 'pos': 0.07, 'compound': -0.2372}	-0.2372	Negative	['what', 'went', 'wrong', 'with', 'the', 'a-level', 'algorithm?', 'https://t.co/mbpl0gq9uj', 'via', 'best', 'explanation', 'i', 'have', 'seen', 'so', 'far', 'on', 'how', 'ofqual', 'got', 'it', 'so', 'wrong,', 'but', 'some', 'sort', 'of', 'standardisation', 'needed', 'to', 'have', 'taken', 'place.']	negative
941	1.29602E+18	2020-08-19T09:59:57.000Z		37	{'neg': 0.122, 'neu': 0.808, 'pos': 0.07, 'compound': -0.2372}	-0.2372	Negative	['what', 'went', 'wrong', 'with', 'the', 'a-level', 'algorithm?', 'https://t.co/mbpl0gq9uj', 'via', 'best', 'explanation', 'i', 'have', 'seen', 'so', 'far', 'on', 'how', 'ofqual', 'got', 'it', 'so', 'wrong,', 'but', 'some', 'sort', 'of', 'standardisation', 'needed', 'to', 'have', 'taken', 'place.']	negative
942	1.29602E+18	2020-08-19T09:58:47.000Z		45	{'neg': 0.071, 'neu': 0.886, 'pos': 0.043, 'compound': -0.3292}	-0.3292	Negative	['also', 'the', 'algorithm', 'was', 'deliberately', 'set', 'up', 'to', 'try', 'to', 'counter', 'the', 'decades', 'of', 'grade', 'inflation', '...', '...', 'so', 'lower', 'grades', 'were', 'an', 'expected,', 'indeed', 'desired,', 'outcome', '!', 'in', '2019', 'to', 'get', 'an', 'a', 'in', 'a-level', 'maths', 'you', 'only', 'had', 'to', 'score', '~50%', '!', 'https://t.co/5vpdvhascg']	positive
943	1.29602E+18	2020-08-19T09:58:40.000Z		34	{'neg': 0.162, 'neu': 0.725, 'pos': 0.114, 'compound': -0.4547}	-0.4547	Negative	['the', 'problem', 'is', 'not', 'one', 'of', 'abstract', 'data', 'processing.', 'and', 'i', 'think', 'that', 'one', 'good', 'thing', 'about', 'the', 'a', 'level', 'algorithm', 'is', 'that', 'it', 'has', 'been', 'handled', 'so', 'badly', 'that', 'it', 'cannot', 'be', 'disguised.']	trust
944	1.29602E+18	2020-08-19T09:56:59.000Z		12	{'neg': 0.0, 'neu': 1.0, 'pos': 0.0, 'compound': 0.0}	0	Neutral	['tim', 'harford', 'explains', 'how', 'the', 'ofqual', 'algorithm', 'worked', 'https://t.co/ara5fwyqty']	No emotion
945	1.29602E+18	2020-08-19T09:53:04.000Z		17	{'neg': 0.0, 'neu': 1.0, 'pos': 0.0, 'compound': 0.0}	0	Neutral	['are', 'fe', 'students', 'on', 'btech', 'etc', 'being', 'judged', 'on', 'the', 'same', 'algorithm', 'that', 'scuppered', 'a', 'levels', '?', '#feresults']	No emotion
946	1.29602E+18	2020-08-19T09:52:39.000Z		21	{'neg': 0.0, 'neu': 0.868, 'pos': 0.132, 'compound': 0.4404}	0.4404	Positive	['if', 'only', "ferguson's", 'modelling', 'and', 'the', 'a', 'level', 'algorithm', 'had', 'been', 'swapped', 'over', 'we', 'might', 'have', 'had', 'a', 'better', 'outcome']	positive
947	1.29602E+18	2020-08-19T09:51:11.000Z		48	{'neg': 0.0, 'neu': 1.0, 'pos': 0.0, 'compound': 0.0}	0	Neutral	['#alevelsresults', '[3]', '*', 'what', 'we', 'are', 'already', 'getting', 'from', 'a', 'cursory', 'trawl', 'and', 'select', 'from', 'ofqual', 'papers', 'is', 'a', 'smidge', 'of', 'a', 'hint', 'the', 'reason', 'they', 'are', 'so', 'cagey', 'about', 'the', 'much', 'execrated', "'algorithm'", '[it', 'has', 'to', 'be', 'a', "'working'", 'programme', 'coded', 'from', 'one...]', 'that', 'the', 'job', …	positive
948	1.29602E+18	2020-08-19T09:50:01.000Z		37	{'neg': 0.145, 'neu': 0.855, 'pos': 0.0, 'compound': -0.6249}	-0.6249	Negative	['the', 'algorithms', 'that', 'make', 'big', 'decisions', 'about', 'your', 'life', '"thousands', 'of', 'students', 'in', 'england', 'are', 'angry', 'about', 'the', 'controversial', 'use', 'of', 'an', 'algorithm', 'to', 'determine', 'this', "year's", 'gcse', 'and', 'a-level', 'results."', 'https://t.co/4ssskaw2om']	anger
949	1.29602E+18	2020-08-19T09:45:09.000Z		38	{'neg': 0.065, 'neu': 0.935, 'pos': 0.0, 'compound': -0.3595}	-0.3595	Negative	['but', 'who', 'was', 'the', 'minister', 'explicitly', 'charged', 'to', 'liaise', 'with', 'ofqual', 'and', 'who', 'should', 'have', 'been', 'probing', 'precisely', 'these', 'points?', 'why,', 'none', 'other', 'than', 'nick', 'gibb.', 'no-one', 'else', 'had', 'access', 'to', 'the', 'algorithm', 'but', 'nick', 'did', 'nothing!']	No emotion
950	1.29602E+18	2020-08-19T09:40:00.000Z		43	{'neg': 0.159, 'neu': 0.794, 'pos': 0.048, 'compound': -0.7096}	-0.7096	Negative	['in', 'forcing', 'the', 'government', 'to', 'ditch', 'algorithmically-moderated', 'a-level', 'grades,', 'protesting', 'students', 'have', 'signalled', 'an', 'increasingly', 'salient', 'area', 'of', 'politicisation', 'james', 'meadway', 'takes', 'a', 'closer', 'look', 'at', 'the', 'use', 'and', 'abuse', 'of', 'data', 'within', 'our', 'systems', 'of', 'governance', 'https://t.co/7yz9y8tw4p']	fear
951	1.29602E+18	2020-08-19T09:39:35.000Z		25	{'neg': 0.148, 'neu': 0.852, 'pos': 0.0, 'compound': -0.5661}	-0.5661	Negative	['the', 'a-levels', 'fiasco', 'by', 'today', 'in', 'focus', '??', 'https://t.co/ntdconeoru', 'for', 'a', 'deeper', 'understanding', 'as', 'to', 'what', 'the', 'algorithm', 'did,', 'including', '"u"', 'grades.']	positive
952	1.29602E+18	2020-08-19T09:39:35.000Z		25	{'neg': 0.148, 'neu': 0.852, 'pos': 0.0, 'compound': -0.5661}	-0.5661	Negative	['the', 'a-levels', 'fiasco', 'by', 'today', 'in', 'focus', '??', 'https://t.co/ntdconeoru', 'for', 'a', 'deeper', 'understanding', 'as', 'to', 'what', 'the', 'algorithm', 'did,', 'including', '"u"', 'grades.']	positive
953	1.29602E+18	2020-08-19T09:37:59.000Z		55	{'neg': 0.036, 'neu': 0.822, 'pos': 0.141, 'compound': 0.75}	0.75	Positive	['hi', 'niamh', '-', "i'm", 'the', 'pr', 'manager', 'at', '.', "we've", 'done', 'a', 'survey', 'this', 'week', 'on', "students'", 'feelings', 'on', 'the', 'a-level', 'u-turn', 'and', 'i', 'wondered', 'if', 'you', 'would', 'be', 'interested?', 'more', 'than', '1', 'in', '5', 'said', 'they', 'had', 'missed', 'out', 'on', 'their', 'firm', 'choice', 'due', 'to', 'the', 'algorithm.', 'dm', 'me', 'if',…	positive
954	1.29602E+18	2020-08-19T09:36:36.000Z		28	{'neg': 0.121, 'neu': 0.772, 'pos': 0.107, 'compound': -0.1025}	-0.1025	Negative	['very', 'useful', 'explainer', 'of', 'the', 'ofqual', 'algorithm', 'fiasco', 'and', 'why', 'it', 'was', 'so', 'skewed', 'toward', 'private', 'schools', 'and', 'small', 'subjects', '(classical', 'greek!)', '(h/t', ')', 'https://t.co/hwhd7y8itq']	negative
955	1.29602E+18	2020-08-19T09:32:37.000Z		46	{'neg': 0.144, 'neu': 0.78, 'pos': 0.076, 'compound': -0.3182}	-0.3182	Negative	['we', 'disagree', 'with', 'the', "ft's", 'title', "'what", 'went', 'wrong', 'with', 'the', 'a', 'level', "algorithm?'", 'the', 'algorithm', 'did', 'what', 'it', 'was', 'told', 'to', 'do', 'apart', 'from', 'that,', 'this', 'is', 'an', 'excellent', 'analysis', 'by', 'on', 'the', 'serious', 'flaws', 'in', 'the', '#algorithm', 'design', '#alevelsresults', 'https://t.co/397el4u7pk']	trust
956	1.29602E+18	2020-08-19T09:30:10.000Z		25	{'neg': 0.119, 'neu': 0.791, 'pos': 0.09, 'compound': -0.2023}	-0.2023	Negative	['twitter', 'probably', 'uses', 'the', 'same', 'algorithm', 'used', 'in', 'the', 'a-level', 'results', 'fiasco,', 'eaton', 'trifles', 'could', 'possibly', 'get', 'away', 'tweeting', 'anything', 'they', 'like', 'with', 'impunity']	negative
957	1.29602E+18	2020-08-19T09:30:06.000Z		32	{'neg': 0.101, 'neu': 0.798, 'pos': 0.101, 'compound': 0.0}	0	Neutral	['the', 'failure', 'of', 'the', 'a-level', 'algorithm', 'highlights', 'the', 'need', 'for', 'a', 'more', 'transparent,', 'accountable', 'and', 'inclusive', 'process', 'in', 'the', 'deployment', 'of', 'algorithms,', 'to', 'earn', 'back', 'public', 'trust.', 'https://t.co/65bx51fgac']	positive
958	1.29602E+18	2020-08-19T09:30:06.000Z		20	{'neg': 0.0, 'neu': 1.0, 'pos': 0.0, 'compound': 0.0}	0	Neutral	['icymi:', 'the', 'office', 'for', 'statistics', 'regulation', 'will', 'look', 'into', 'how', 'the', 'ofqual', 'grading', 'algorithm', 'was', 'developed', 'https://t.co/x8wkbypkao']	No emotion
959	1.29602E+18	2020-08-19T09:25:02.000Z		40	{'neg': 0.115, 'neu': 0.762, 'pos': 0.123, 'compound': 0.0772}	0.0772	Positive	['~', 'teacher', 'estimates', 'replace', 'algorithm', 'that', 'reduced', 'exam', 'grades:', 'it', 'turned', 'out', 'to', 'be', 'a', 'drastic', 'mistake', 'to', 'allow', 'english', 'high', 'school', "students'", 'critical', 'examination', 'results', 'to', 'be', 'graded', 'by', 'artificial', 'intelligence.', 'https://t.co/vvaqwrtdks', '#ai', 'https://t.co/zx9ewkx5ui']	trust
960	1.29602E+18	2020-08-19T09:24:50.000Z		26	{'neg': 0.081, 'neu': 0.747, 'pos': 0.172, 'compound': 0.4215}	0.4215	Positive	['allegedly', 'the', 'unions,', 'dfe', 'and', 'ofqual', 'all', 'agreed', 'to', 'the', 'algorithm.', 'for', 'individual', 'cases', 'it', 'would', 'work', 'pretty', 'fairly.', 'for', 'an', 'entire', 'nationwide', 'cohort', 'it', 'sucks']	trust
961	1.29602E+18	2020-08-19T09:24:42.000Z		48	{'neg': 0.125, 'neu': 0.815, 'pos': 0.06, 'compound': -0.5367}	-0.5367	Negative	['what', 'about', 'btec?', 'it', 'is', 'obvious', 'that', 'this', 'government', 'does', 'not', 'appreciate', 'that', 'a', 'levels', '&amp;', 'university', 'are', 'not', 'the', 'only', 'way', 'into', 'further', 'education/qualification', 'for', 'young', 'people.', 'if', 'the', 'algorithm', 'is', 'so', 'unfair', 'for', 'a', 'levels,', 'why', 'on', 'earth', "isn't", 'it', 'equally', 'disastrous', 'f…	positive
962	1.29602E+18	2020-08-19T09:24:15.000Z		36	{'neg': 0.082, 'neu': 0.794, 'pos': 0.124, 'compound': 0.1531}	0.1531	Positive	['important', 'announcement:', 'ive', 'decided', 'to', 'take', 'a', '3-month', 'sabbatical', 'to', 'develop', 'an', 'algorithm', 'that', 'can', 'tell', 'me', 'whether', 'the', "government's", 'handling', 'of', 'covid19', 'was', 'better', 'or', 'worse', 'than', 'that', 'of', 'a-level', 'exam', 'results']	fear
963	1.29601E+18	2020-08-19T09:21:53.000Z		42	{'neg': 0.218, 'neu': 0.782, 'pos': 0.0, 'compound': -0.8585}	-0.8585	Negative	['fake', 'news', 'saying', 'algorithm', 'did', 'exactly', 'what', 'its', 'creator', 'wanted!', 'wonder', 'who', 'blames!', 'seekers', 'of', 'boris�', 'beatification', 'did', 'it', 'spiritually.', 'if', 'same', 'plan', 'includes', 'self-immolation,', 'do', 'it', 'now.', 'what', 'went', 'wrong', 'with', 'the', 'a-level', 'algorithm?', 'https://t.co/8dgncrxfsb', 'via']	negative
964	1.29601E+18	2020-08-19T09:21:34.000Z		35	{'neg': 0.0, 'neu': 0.727, 'pos': 0.273, 'compound': 0.8462}	0.8462	Positive	['thoughtful', 'discussion', 'from', 'on', 'impact', 'of', 'a-level', 'algorithm', 'on', 'public', 'trust', '&amp;', 'the', 'importance', 'of', 'not', 'just', 'meeting', 'but', 'exceeding', 'standards', 'for', 'accountability', 'and', 'transparency', 'standards', 'to', 'maintain', 'that', 'trust', 'https://t.co/ujwunib0xe']	positive
965	1.29601E+18	2020-08-19T09:19:00.000Z		34	{'neg': 0.0, 'neu': 1.0, 'pos': 0.0, 'compound': 0.0}	0	Neutral	['an', '18-year-old', 'student,', 'who', 'wrote', 'an', 'award-winning', 'dystopian', 'story', 'about', 'an', 'algorithm', 'deciding', 'school', 'grades', 'according', 'to', 'social', 'class,', 'has', 'had', 'her', 'a-level', 'english', 'result', 'downgraded', 'https://t.co/mvibexnpyj']	trust
966	1.29601E+18	2020-08-19T09:13:35.000Z		43	{'neg': 0.061, 'neu': 0.736, 'pos': 0.203, 'compound': 0.765}	0.765	Positive	['this', 'is', 'brilliant,', 'on', 'the', 'ofqual', 'algorithm.', 'a', 'fascinating', 'debate', 'to', 'be', 'had', 'on', 'whether', '*most*', 'algorithms', 'inherently', 'contain', 'prejudices;', 'and', 'if', 'they', 'do,', "we've", 'blithely', 'accepted', 'them', 'as', 'a', 'society', '(e.g.', 'car', 'insurance)', 'until', 'this', 'moment', 'https://t.co/sno2yowmd3']	positive
967	1.29601E+18	2020-08-19T09:08:56.000Z		40	{'neg': 0.08, 'neu': 0.724, 'pos': 0.197, 'compound': 0.594}	0.594	Positive	['thoughtful', 'post', 'from', 'the', 'on', 'the', 'a', 'level', 'algorithm', 'fiasco.', 'first', 'question:', 'what', 'is', 'the', 'goal?', 'second', 'question:', 'is', 'there', 'good', 'enough', 'data', 'to', 'build', 'an', 'acceptable', 'model', 'to', 'achieve', 'that', 'goal?', 'https://t.co/z0divw4lz2', 'https://t.co/auqqghzhv1']	positive
968	1.29601E+18	2020-08-19T09:05:45.000Z		36	{'neg': 0.17, 'neu': 0.767, 'pos': 0.062, 'compound': -0.5859}	-0.5859	Negative	['on', 'today', 'in', 'focus,', 'i', 'speak', 'to', 'about', 'why', 'the', 'a-levels', 'algorithm', 'failed', 'so', 'spectacularly--', 'and', 'how', 'the', "government's", 'dramatic', 'policy', 'u-turn', 'is', 'creating', 'a', 'new', 'set', 'of', 'problems:', 'https://t.co/9ddgjvxi6z']	fear
969	1.29601E+18	2020-08-19T09:05:45.000Z		36	{'neg': 0.17, 'neu': 0.767, 'pos': 0.062, 'compound': -0.5859}	-0.5859	Negative	['on', 'today', 'in', 'focus,', 'i', 'speak', 'to', 'about', 'why', 'the', 'a-levels', 'algorithm', 'failed', 'so', 'spectacularly--', 'and', 'how', 'the', "government's", 'dramatic', 'policy', 'u-turn', 'is', 'creating', 'a', 'new', 'set', 'of', 'problems:', 'https://t.co/9ddgjvxi6z']	fear
970	1.29601E+18	2020-08-19T09:04:52.000Z		34	{'neg': 0.0, 'neu': 1.0, 'pos': 0.0, 'compound': 0.0}	0	Neutral	['.', 'using', 'the', 'ofqual', 'algorithm', 'for', '#biffyclyro', 'tickets', 'there.', 'spent', 'weeks', 'saying', 'all', 'would', 'be', 'ok,', 'let', 'down', 'on', 'payment', 'page', 'at', 'last', 'minute', 'before', 'performing', 'a', 'u', 'turn', '30', 'mins', 'later.', 'the', 'new', 'normal.']	negative
971	1.29601E+18	2020-08-19T09:03:39.000Z		51	{'neg': 0.219, 'neu': 0.725, 'pos': 0.056, 'compound': -0.8878}	-0.8878	Negative	['it�s', 'de', 'rigeur', 'to', 'slag', 'off', '�biased�', '�lamestream�', 'journos.', 'but', 'the', 'a', 'level', 'algorithm', 'u-turn', 'would', 'not', 'have', 'happened', 'without', 'the', 'dedicated', 'work', 'of', 'people', 'like', 'acting', 'as', 'a', 'focal', 'point', 'for', 'the', 'horror', 'stories', 'and', 'setting', 'them', 'in', 'context', 'of', 'a', 'wider', 'institutional', 'failing'…	negative
972	1.29601E+18	2020-08-19T09:03:29.000Z		47	{'neg': 0.042, 'neu': 0.905, 'pos': 0.053, 'compound': 0.128}	0.128	Positive	['the', 'controversial', 'algorithm-based', 'results', 'that', 'were', 'announced', 'last', 'week', 'has', 'taken', 'a', 'u-turn.', 'as', 'reported', 'by', 'the', 'bbc,', 'a-level', 'and', 'gcse', 'students', 'in', 'england', 'will', 'receive', 'original', 'grade', 'given', 'by', 'teachers.', 'click', 'below', 'for', 'a', 'students', 'views', 'on', 'the', 'announcement..', 'https://t.co/a5cybsxpy…	anger
973	1.29601E+18	2020-08-19T08:58:01.000Z		29	{'neg': 0.07, 'neu': 0.787, 'pos': 0.143, 'compound': 0.3612}	0.3612	Positive	['which', 'cloud', 'is', 'your', 'head', 'in?', 'a', 'level', 'algorithm', 'was', 'a', 'mistake,', 'how', 'about', 'listing', 'all', 'the', 'good', 'things', 'this', 'government', 'has', 'done', ',', 'which', 'labour', 'could', 'only', 'dream', 'of.']	trust
974	1.29601E+18	2020-08-19T08:55:00.000Z		41	{'neg': 0.069, 'neu': 0.707, 'pos': 0.224, 'compound': 0.7219}	0.7219	Positive	['???today:', 'gcses', 'and', 'a-levels:', 'stats', 'watchdog', 'to', 'probe', 'algorithm', '"good', 'news�a', 'review', 'will', 'now', 'take', 'place.', 'this', 'will', 'help', 'cast', 'light', 'on', 'what', 'went', 'wrong,', 'and,', 'we', 'hope,', 'prevent', 'it', 'happening', 'again.�', '-', 'https://t.co/blrdhi5jjq', '#gcses2020', '#alevelsresults', '#algorithm']	trust
975	1.29601E+18	2020-08-19T08:54:54.000Z		39	{'neg': 0.0, 'neu': 0.712, 'pos': 0.288, 'compound': 0.9391}	0.9391	Positive	['is', 'the', 'best', 'programme', 'on', 'the', 'radio,', 'ever?', 'i', 'think', 'it', 'might', 'be', '-', 'brilliant', 'explanation', 'of', 'ofqual', 'algorithm', 'this', 'morning', 'and', 'finally', 'a', 'programme', 'that', 'knows', 'the', '(big)', 'difference', 'between', '"predicted"', 'and', '"centre', 'assessed"', 'grades.', 'glory', 'be!!', 'thank', 'you']	positive
976	1.29601E+18	2020-08-19T08:50:46.000Z		38	{'neg': 0.0, 'neu': 0.872, 'pos': 0.128, 'compound': 0.5719}	0.5719	Positive	['lots', 'of', 'good', 'stuff', 'here', 'on', 'the', 'uk', 'school', 'grading', '#algorithm', 'debacle', 'you', 'don�t', 'need', 'statistics', 'to', 'question', 'what', 'assumptions', 'are', 'being', 'designed', 'into', 'mathematical', 'models', 'that', 'will', 'affect', 'your', 'chances', 'in', 'life.', 'https://t.co/mygmkas5br']	trust
977	1.29601E+18	2020-08-19T08:48:05.000Z		40	{'neg': 0.0, 'neu': 0.871, 'pos': 0.129, 'compound': 0.7783}	0.7783	Positive	['can', 'students', 'mix', 'and', 'match', 'cags.', 'eg.', 'if', 'a', 'student', 'studied', 'biology,', 'chemistry', 'and', 'physics', 'and', 'the', 'algorithm', 'grade', 'was', 'bcc', 'but', 'the', 'cag', 'was', 'cbb', 'could', 'they', 'submit', 'bbb', 'as', 'their', 'grade', 'taking', 'the', 'best', 'grade', 'of', 'each', 'option?']	positive
978	1.29601E+18	2020-08-19T08:47:06.000Z		33	{'neg': 0.188, 'neu': 0.699, 'pos': 0.113, 'compound': -0.4767}	-0.4767	Negative	['just', 'because', 'of', 'you', 'and', 'ofqual', 'who', 'took', 'months', 'to', 'create', 'wrong', 'algorithm', 'and', '4', 'days', 'to', 'accept', 'mistake', 'my', 'daughter', 'lost', 'her', 'place', 'in', 'ucl', 'medicine', 'and', 'deferred', 'to', 'one', 'year', '-', '#liftthecaponmedicine']	negative
979	1.29601E+18	2020-08-19T08:45:56.000Z		49	{'neg': 0.087, 'neu': 0.861, 'pos': 0.052, 'compound': -0.2144}	-0.2144	Negative	['supposedly', 'he', 'offered', 'to', 'resign', 'but', 'boris', 'said', 'no,', 'not', 'until', 'the', 'heads', 'of', 'ofqual', 'and', 'the', 'moderation', 'board', 'members', 'take', 'responsibility', 'for', 'there', 'ineptitude', 'in', 'creating', 'the', 'algorithm', '&amp;', 'lack', 'of', 'leadership.', 'after', 'all', 'they', 'all', 'get', 'paid', 'around', 'or', 'in', 'excess', 'of', '�200k',…	negative
980	1.296E+18	2020-08-19T08:43:38.000Z		20	{'neg': 0.202, 'neu': 0.798, 'pos': 0.0, 'compound': -0.5106}	-0.5106	Negative	['what', 'the', 'u.k.�s', 'pandemic', 'exam-results', 'fiasco', 'tells', 'us', 'about', 'algorithms', 'and', 'the', 'future', 'https://t.co/sb9ecunn71']	negative
981	1.296E+18	2020-08-19T08:43:14.000Z		43	{'neg': 0.147, 'neu': 0.791, 'pos': 0.062, 'compound': -0.5972}	-0.5972	Negative	['...he', '(conceded)', 'he', 'had', 'not', 'been', 'fully', 'appraised', 'of', 'issues', 'with', 'the', 'standardisation', 'algorithm', 'until', 'after', 'a-level', 'results', 'were', 'published', 'on', 'thursday', 'he', 'had', '5', 'months', 'ffs!!', 'parents', 'and', 'teachers', 'have', 'lost', 'faith', 'in', 'gavin', 'williamson,', 'government', 'told', 'https://t.co/4a9yvfhdkj']	trust
982	1.296E+18	2020-08-19T08:43:12.000Z		53	{'neg': 0.061, 'neu': 0.788, 'pos': 0.151, 'compound': 0.6158}	0.6158	Positive	["don't", 'get', 'me', 'wrong,', 'i', 'wish', 'they', "wouldn't", 'change', 'their', 'minds', 'because', 'it', 'does', 'look', 'weak.', 're:', 'a-levels,', 'the', 'teaching', 'unions', 'and', 'ofqual', 'agreed', 'to', 'the', 'algorithm', 'in', 'april,', 'but', 'now', 'it', 'looks', 'like', 'it', 'was', 'the', 'govt', 'who', 'imposed', 'it.', 'just', 'one', 'example', 'of', 'them', 'taking', 'the'…	fear
983	1.296E+18	2020-08-19T08:43:12.000Z		53	{'neg': 0.061, 'neu': 0.788, 'pos': 0.151, 'compound': 0.6158}	0.6158	Positive	["don't", 'get', 'me', 'wrong,', 'i', 'wish', 'they', "wouldn't", 'change', 'their', 'minds', 'because', 'it', 'does', 'look', 'weak.', 're:', 'a-levels,', 'the', 'teaching', 'unions', 'and', 'ofqual', 'agreed', 'to', 'the', 'algorithm', 'in', 'april,', 'but', 'now', 'it', 'looks', 'like', 'it', 'was', 'the', 'govt', 'who', 'imposed', 'it.', 'just', 'one', 'example', 'of', 'them', 'taking', 'the'…	fear
984	1.296E+18	2020-08-19T08:38:41.000Z		39	{'neg': 0.099, 'neu': 0.786, 'pos': 0.116, 'compound': 0.1675}	0.1675	Positive	['according', 'to', ',', 'btec', 'and', 'other', 'applied', 'general', 'students', 'affected', 'by', 'the', 'faulty', 'exams', 'algorithm', 'will', 'also', 'receive', 'their', 'centre-assessed', 'grades.', "we'll", 'continue', 'to', 'work', 'to', 'make', 'sure', 'btec', 'students', 'are', 'not', 'disadvantaged', 'further.', 'https://t.co/urpjc4brhw']	trust
985	1.296E+18	2020-08-19T08:34:37.000Z		16	{'neg': 0.0, 'neu': 1.0, 'pos': 0.0, 'compound': 0.0}	0	Neutral	['the', 'ofqual', 'algorithm', 'to', 'state', 'school', 'students', 'who', 'were', 'predicted', 'an', 'a', 'https://t.co/kmmrnluq5a']	trust
986	1.296E+18	2020-08-19T08:34:20.000Z		17	{'neg': 0.0, 'neu': 0.811, 'pos': 0.189, 'compound': 0.4199}	0.4199	Positive	['looks', 'like', 'the', 'algorithm', 'is', 'not', 'that', '"a-level"', 'as', 'they', 'named', 'it!', 'https://t.co/a5bpjxhatf']	No emotion
987	1.296E+18	2020-08-19T08:34:02.000Z		51	{'neg': 0.025, 'neu': 0.776, 'pos': 0.199, 'compound': 0.8779}	0.8779	Positive	['i', 'agree', 'changes', 'should�ve', 'been', 'made', 'and', 'williamson', 'bares', 'a', 'great', 'deal', 'of', 'responsibility,', 'but', 'this', 'is', 'an', 'aside', 'to', 'the', 'point', 'that', 'there', 'were', 'serious', 'flaws', 'in', 'the', 'algorithm,', 'none', 'of', 'which', 'were', 'taken', 'into', 'account,', 'yes', 'williamson', 'should', 'have', 'acted,', 'but', 'the', 'same', 'time'…	trust
988	1.296E+18	2020-08-19T08:33:58.000Z		38	{'neg': 0.1, 'neu': 0.795, 'pos': 0.105, 'compound': 0.0516}	0.0516	Positive	['great', 'news.', 'from', 'the', 'people', 'that', 'brought', 'you', '"world', 'class', 'track&amp;trace', 'app"', 'and', 'a', 'level', 'algorithm,', 'comes......', 'motorway', 'death', 'carnage.', 'bbc', 'news', '-', 'hands-free', 'driving', 'could', 'be', 'on', 'uk', 'roads', 'by', 'spring', 'https://t.co/8rxiaduwhz']	fear
989	1.296E+18	2020-08-19T08:33:28.000Z		48	{'neg': 0.2, 'neu': 0.751, 'pos': 0.049, 'compound': -0.802}	-0.802	Negative	['my', 'daughter', 'passed', 'art.', 'failed', '2', 'other', 'a', 'levels', 'using', 'tutor', 'marking.', 'the', 'algorithm', 'upgraded', 'both', 'failing', 'grades', 'to', 'low', 'passes.', 'the', 'u-turn', 'to', 'tutor', 'marking', 'had', 'her', 'worried', 'then', 'we', 'were', 'told', 'the', 'higher', 'grades', 'stood.', "she's", 'taking', 'exams', 'in', 'oct', 'to', 'boost', '#1pmchat', '#exa…	positive
990	1.296E+18	2020-08-19T08:31:27.000Z		44	{'neg': 0.14, 'neu': 0.813, 'pos': 0.047, 'compound': -0.5574}	-0.5574	Negative	['hi,', 'please', 'follow', 'up', 'situation', 'with', 'uk', 'students', 'who', 'did', 'ib', 'instead', 'of', 'a', 'levels.', 'around', '120', 'schools.', 'same', 'issues', 'with', 'algorithm', 'downgrades', 'and', 'uni', 'places', 'lost.', 'not', 'yet', 'changed,', 'now', 'forgotten', '&amp;', 'disadvantaged.', 'all', 'students', 'should', 'be', 'equal', 'and', 'allowed', 'to', 'use', 'cags']	negative
991	1.296E+18	2020-08-19T08:29:32.000Z		15	{'neg': 0.0, 'neu': 1.0, 'pos': 0.0, 'compound': 0.0}	0	Neutral	['*not*', 'a-levels', 'and', 'gcses:', 'how', 'did', 'the', 'exam', 'algorithm', 'work?', 'https://t.co/ihwyeyqbpq']	No emotion
992	1.296E+18	2020-08-19T08:29:29.000Z		42	{'neg': 0.0, 'neu': 0.864, 'pos': 0.136, 'compound': 0.6705}	0.6705	Positive	['roger', 'taylor,', 'chair', 'of', 'ofqual,', 'has', 'a', 'side', 'hustle', 'earning', 'him', '�80,000/year.', 'what', 'is', 'this', 'second', 'job,', 'i', 'hear', 'you', 'say?', 'creating', 'an', 'environment', '�where', 'we', 'can', 'trust', 'that', 'decisions', 'informed', 'by', 'algorithms', 'are', 'fair�.', 'w/', 'https://t.co/tpidwfdtjt']	trust
993	1.296E+18	2020-08-19T08:29:12.000Z		19	{'neg': 0.188, 'neu': 0.812, 'pos': 0.0, 'compound': -0.6322}	-0.6322	Negative	['i', 'think', 'they', 'used', 'the', 'same', 'algorithm', 'to', 'get', 'a-level', 'result', 'in', 'england', 'and', 'scotland.', 'what', 'a', 'bullshit', '??']	anticipation
994	1.296E+18	2020-08-19T08:28:56.000Z		11	{'neg': 0.0, 'neu': 0.704, 'pos': 0.296, 'compound': 0.6369}	0.6369	Positive	['best', 'explanation', 'so', 'far', 'on', 'how', 'the', 'ofqual', 'algorithm', 'works', 'on']	No emotion
995	1.296E+18	2020-08-19T08:28:34.000Z		28	{'neg': 0.218, 'neu': 0.666, 'pos': 0.116, 'compound': -0.4711}	-0.4711	Negative	['what', 'went', 'wrong', 'with', 'the', 'a-level', 'algorithm?', 'financial', 'times', '-', 'it�s', 'even', 'worse', 'when', 'it�s', 'explained', 'so', 'clearly.', 'how', 'was', 'this', 'allowed?', 'https://t.co/9iumgwxkgu']	negative
996	1.296E+18	2020-08-19T08:27:21.000Z		42	{'neg': 0.062, 'neu': 0.901, 'pos': 0.037, 'compound': -0.2263}	-0.2263	Negative	['calls', 'to', 'lift', 'cap', 'on', 'number', 'of', 'medical', 'students', 'in', 'uk', 'after', 'thousands', 'of', 'a-level', 'pupils', 'who', 'missed', 'the', 'grades', 'to', 'become', 'doctors', 'due', 'to', 'the', 'algorithm', 'reapply', 'with', 'teacher-assessed', 'marks', 'via', 'https://t.co/vsul7qly5e', 'https://t.co/l4cfvpeiwi']	trust
997	1.296E+18	2020-08-19T08:27:13.000Z		40	{'neg': 0.05, 'neu': 0.95, 'pos': 0.0, 'compound': -0.25}	-0.25	Negative	['#alevelsresults', '[1]*', 'the', '#algorithm', 'story', 'has', 'been', 'repeated', 'endlessly', 'without', 'saying', 'the', 'algorithm', 'is', 'a', "'functioning'", 'app', '*', '#ofqual', 'and', 'the', 'govt.', 'have', 'been', 'reluctant', 'to', 'reveal', 'the', 'nature', 'of', 'the', 'app', 'into', 'which', 'data', 'was', 'lobbed', '*', 'https://t.co/goaf7imvpi']	fear
998	1.296E+18	2020-08-19T08:27:13.000Z		40	{'neg': 0.05, 'neu': 0.95, 'pos': 0.0, 'compound': -0.25}	-0.25	Negative	['#alevelsresults', '[1]*', 'the', '#algorithm', 'story', 'has', 'been', 'repeated', 'endlessly', 'without', 'saying', 'the', 'algorithm', 'is', 'a', "'functioning'", 'app', '*', '#ofqual', 'and', 'the', 'govt.', 'have', 'been', 'reluctant', 'to', 'reveal', 'the', 'nature', 'of', 'the', 'app', 'into', 'which', 'data', 'was', 'lobbed', '*', 'https://t.co/goaf7imvpi']	fear
999	1.296E+18	2020-08-19T08:26:27.000Z		46	{'neg': 0.218, 'neu': 0.738, 'pos': 0.045, 'compound': -0.8622}	-0.8622	Negative	['this', 'situation', 'is', 'a', 'spectacular', 'failure', 'of', 'leadership', 'by', 'the', 'prime', 'minister', 'and', 'the', 'idiot', 'gavin', 'williamson.', 'the', 'algorithm', 'was', 'shown', 'to', 'be', 'flawed', 'yet', 'it', 'was', 'still', 'allowed,', 'virus', 'like,', 'to', 'get', 'out', 'and', 'cause', 'mayhem.', 'ofqual', 'should', 'have', 'been', 'cut', 'off', 'at', 'the', 'knees!']	negative
1000	1.296E+18	2020-08-19T08:25:58.000Z		36	{'neg': 0.0, 'neu': 0.809, 'pos': 0.191, 'compound': 0.7964}	0.7964	Positive	['it�s', 'not', 'just', 'a-levels', '�', 'algorithms', 'have', 'a', 'nightmarish', 'new', 'power', 'over', 'our', 'lives', 'https://t.co/5xigly227u', '#alevels', '#education', '#ukpol', 'best', 'banner', 'in', 'the', 'picture', '-', '"comp-sci', 'students', 'could', 'have', 'made', 'a', 'better', 'algorithm"']	No emotion
1001	1.296E+18	2020-08-19T08:25:58.000Z		36	{'neg': 0.0, 'neu': 0.809, 'pos': 0.191, 'compound': 0.7964}	0.7964	Positive	['it�s', 'not', 'just', 'a-levels', '�', 'algorithms', 'have', 'a', 'nightmarish', 'new', 'power', 'over', 'our', 'lives', 'https://t.co/5xigly227u', '#alevels', '#education', '#ukpol', 'best', 'banner', 'in', 'the', 'picture', '-', '"comp-sci', 'students', 'could', 'have', 'made', 'a', 'better', 'algorithm"']	No emotion
1002	1.296E+18	2020-08-19T08:23:22.000Z		12	{'neg': 0.0, 'neu': 1.0, 'pos': 0.0, 'compound': 0.0}	0	Neutral	['can', 'we', 'see', 'the', 'equality', 'impact', 'assessment', 'for', 'the', 'exam', 'results', 'algorithm?']	trust
1003	1.296E+18	2020-08-19T08:21:36.000Z		38	{'neg': 0.0, 'neu': 1.0, 'pos': 0.0, 'compound': 0.0}	0	Neutral	['jessica', 'johnson', 'wrote', 'a', 'book', 'about', 'an', 'algorithm', 'that', 'sorts', 'students', 'based', 'on', 'class.', 'she', 'found', 'herself', 'living', 'her', 'own', 'story', 'when', 'her', 'english', 'a-level', 'was', 'downgraded', '??', 'more', 'here:', 'https://t.co/vkyq9poq6d', 'https://t.co/o5wrnkjlxx']	trust
1004	1.296E+18	2020-08-19T08:20:24.000Z		46	{'neg': 0.169, 'neu': 0.787, 'pos': 0.044, 'compound': -0.7579}	-0.7579	Negative	['ofqual', 'should', 'never', 'have', 'agreed', 'to', 'such', 'an', 'obviously', '"fixed"', 'algorithm,', 'irrespective', 'whether', 'cummings', 'is', 'indirectly', 'the', 'boss', 'or', 'not.', 'at', 'the', 'minimum', 'there', 'should', 'have', 'been', 'more', 'leaked', 'to', 'the', 'media', 'before', 'the', 'disaster', 'was', 'allowed', 'to', 'happen.', 'those', 'responsible', 'must', 'go.', "th…	trust
1005	1.296E+18	2020-08-19T08:19:57.000Z		42	{'neg': 0.0, 'neu': 0.964, 'pos': 0.036, 'compound': 0.128}	0.128	Positive	['the', 'office', 'for', 'statistics', 'regulation', '(osr)', 'has', 'launched', 'an', 'inquiry', 'into', 'the', 'ofqual', 'algorithm', 'for', 'calculating', 'student', 'grades', 'this', 'year.', 'the', 'information', 'commissioner�s', 'office', 'has', 'also', 'suggested', 'that', 'it', 'could', 'launch', 'a', 'probe', 'into', 'whether', 'the', 'algorithm', 'met', 'data', 'protection', 'laws.']	positive
1006	1.296E+18	2020-08-19T08:19:22.000Z		47	{'neg': 0.044, 'neu': 0.919, 'pos': 0.038, 'compound': -0.0772}	-0.0772	Negative	['so', 'now', 'a-level', 'students', 'have', 'to', 'rely', 'on', 'a', 'hierarchyical', 'list', 'of', 'top', 'students', 'produced', 'by', 'teachers', 'to', 'a', 'method', 'prescribed', 'by', 'exam', 'regulator', 'or', 'attempted', 'to', 'second', 'guess', 'the', 'regulators', 'algorithm.', 'non', 'of', 'which', 'allows', 'for', 'exam', 'cramming,', 'typically', 'boys.', 'so', 'the', 'results', 'a…	trust
1007	1.296E+18	2020-08-19T08:17:28.000Z		19	{'neg': 0.0, 'neu': 0.872, 'pos': 0.128, 'compound': 0.3612}	0.3612	Positive	['it', 'becomes', 'part', 'of', 'the', 'data', 'measure', 'just', 'like', "we've", 'seen', 'with', 'sats', 'and', 'this', 'a', 'level', 'algorithm.']	trust
1008	1.296E+18	2020-08-19T08:16:31.000Z		35	{'neg': 0.0, 'neu': 0.849, 'pos': 0.151, 'compound': 0.672}	0.672	Positive	['excellent', 'discussion', 'about', 'the', 'infamous', 'a-level', 'result', 'moderation', 'algorithm', 'on', 'more', 'or', 'less', 'just', 'now.', 'put', 'it', 'this', 'way,', 'i', "don't", 'envy', 'the', 'people', 'tasked', 'with', 'trying', 'to', 'come', 'up', 'with', 'such', 'algorithms.']	positive
1009	1.296E+18	2020-08-19T08:15:43.000Z		17	{'neg': 0.0, 'neu': 1.0, 'pos': 0.0, 'compound': 0.0}	0	Neutral	['a-levels', 'and', 'gcses', '2020', 'u-turn:', 'the', 'end', 'of', 'the', 'algorithm?', 'tes', 'https://t.co/71x2lqsu7c']	No emotion
1010	1.296E+18	2020-08-19T08:15:06.000Z		20	{'neg': 0.165, 'neu': 0.835, 'pos': 0.0, 'compound': -0.5803}	-0.5803	Negative	["''s", 'algorithm', 'marks', 'd-', 'as', 'this', 'video', 'submitted', 'in', "twitter's", 'mock', 'exam', 'tells', 'us', 'nothing', 'we', 'did', 'not', 'know', '????']	No emotion
1011	1.296E+18	2020-08-19T08:13:50.000Z		35	{'neg': 0.164, 'neu': 0.836, 'pos': 0.0, 'compound': -0.6908}	-0.6908	Negative	['#btec', '#btecresults', '#btecresultsday', '#secondary', '#education', '#examshambles', '#teachers', '#edutwitter', 'students', 'taking', 'btec', 'vocational', 'qualifications', 'are', 'still', 'caught', 'up', 'in', 'the', 'exam', 'crisis', 'that', 'has', 'affected', 'a-level', 'and', 'gcse', 'results', 'in', 'england.', 'https://t.co/a0i46fow8w']	negative
1012	1.296E+18	2020-08-19T08:12:52.000Z		13	{'neg': 0.2, 'neu': 0.621, 'pos': 0.179, 'compound': -0.0772}	-0.0772	Negative	['clear', 'and', 'well-explained.', 'on', 'a-levels', 'and', 'the', 'notorious', 'algorithm', '#moreorless', '#bbcr4']	No emotion
1013	1.296E+18	2020-08-19T08:12:31.000Z		38	{'neg': 0.0, 'neu': 1.0, 'pos': 0.0, 'compound': 0.0}	0	Neutral	['the', 'inside', 'story', 'of', 'the', 'a', 'level', 'algorithm', 'and', 'universities.', 'why', 'data', 'modelling', 'is', 'less', 'about', 'the', 'modelling', 'and', 'more', 'about', 'the', 'data', 'and', 'the', 'assumptions.', '#strategy', '#data', '#ai', '#university', 'https://t.co/v6rtohgvuj', 'https://t.co/oq97xhmdrv']	positive
1014	1.296E+18	2020-08-19T08:11:26.000Z		24	{'neg': 0.141, 'neu': 0.778, 'pos': 0.081, 'compound': -0.4003}	-0.4003	Negative	['i', 'do', 'hate', 'ios', 'autocorrect.', 'it', 'gets', 'my', 'intentions', 'right', 'about', 'as', 'often', 'as', 'an', 'ofqual', 'algorithm', 'delivers', 'fair', 'a', 'level', 'and', 'gcse', 'grades!']	positive
1015	1.296E+18	2020-08-19T08:04:36.000Z		42	{'neg': 0.062, 'neu': 0.901, 'pos': 0.037, 'compound': -0.2263}	-0.2263	Negative	['calls', 'to', 'lift', 'cap', 'on', 'number', 'of', 'medical', 'students', 'in', 'uk', 'after', 'thousands', 'of', 'a-level', 'pupils', 'who', 'missed', 'the', 'grades', 'to', 'become', 'doctors', 'due', 'to', 'the', 'algorithm', 'reapply', 'with', 'teacher-assessed', 'marks', 'via', 'https://t.co/solyfq4fjs', 'https://t.co/y0nyjcaybq']	trust
1016	1.29599E+18	2020-08-19T08:03:05.000Z		17	{'neg': 0.0, 'neu': 0.758, 'pos': 0.242, 'compound': 0.4927}	0.4927	Positive	['really', 'good', 'discussion', 'on', 'the', 'exam', 'results', 'shebawz', 'by', 'https://t.co/ystsiqi32g', 'https://t.co/mclyvfrasm']	positive
1017	1.29599E+18	2020-08-19T08:01:44.000Z		9	{'neg': 0.0, 'neu': 1.0, 'pos': 0.0, 'compound': 0.0}	0	Neutral	['ofqual', 'boss�s', 'algorithm', 'malfunction', 'https://t.co/wso52zq8du']	No emotion
1018	1.29599E+18	2020-08-19T08:00:20.000Z		32	{'neg': 0.098, 'neu': 0.742, 'pos': 0.16, 'compound': 0.2732}	0.2732	Positive	['how', 'ofqual', 'failed', 'the', 'algorithm', 'test', '-', 'unherd', 'https://t.co/tfovl9ggql', '&lt;', 'nice,', 'balanced', 'and', 'clear', 'explanation', 'for', 'the', 'non-mathematician', 'of', "ofqual's", 'misuse', 'of', 'statistical', 'measurements', 'to', 'skew', 'the', 'results']	trust
1019	1.29599E+18	2020-08-19T07:57:02.000Z		38	{'neg': 0.083, 'neu': 0.887, 'pos': 0.03, 'compound': -0.4391}	-0.4391	Negative	['students', 'on', 'btecs,', 'who', 'are', 'disproportionately', 'those', 'from', 'more', 'disadvantaged', 'backgrounds,', 'have', 'seen', 'their', 'results', 'downgraded.', 'see', 'full', 'story', 'explaining', 'the', 'issue', 'from', 'here,', 'including', 'comment', '.', "it's", 'not', 'just', 'a-levels', 'that', 'matter...', 'https://t.co/luzqcl8hn2']	positive
1020	1.29599E+18	2020-08-19T07:56:56.000Z		40	{'neg': 0.117, 'neu': 0.883, 'pos': 0.0, 'compound': -0.6249}	-0.6249	Negative	['an', '18-year-old', 'student', 'who', 'predicted', 'this', 'year�s', 'a-level', 'results', 'crisis', 'in', 'an', 'award-winning', 'dystopian', 'story', 'about', 'an', 'algorithm', 'deciding', 'school', 'grades', 'according', 'to', 'social', 'class,', 'has', 'had', 'her', 'own', 'results', 'downgraded.', 'https://t.co/pkpwcg08eu']	trust
1021	1.29599E+18	2020-08-19T07:55:12.000Z		38	{'neg': 0.068, 'neu': 0.932, 'pos': 0.0, 'compound': -0.4019}	-0.4019	Negative	['with', 'ofqual', 'be', 'involved', 'in', 'the', 'algorithm', 'that', 'steers', 'a', 'driverless', 'car', 'to', 'choose', 'between', 'mowing', 'down', 'the', 'elderly', 'person', 'crossing', 'the', 'road', 'or', 'the', 'middle', 'aged', 'cyclist', 'who', 'would', 'take', 'the', 'crash', 'in', 'an', '"or"', 'situation?', '#r4today']	fear
1022	1.29599E+18	2020-08-19T07:54:58.000Z		34	{'neg': 0.098, 'neu': 0.845, 'pos': 0.057, 'compound': -0.128}	-0.128	Negative	['pay', 'no', 'heed', 'to', 'mr', '7791.', 'he', 'and', 'the', '37', 'followers', 'that', 'he', 'has', 'aquired', 'over', 'the', 'last', 'six', 'years,', 'has', 'very', 'slanted', 'views.', 'if', 'only', 'the', 'ofqual', 'algorithm', 'worked', 'as', 'well', 'as', 'his.']	trust
1023	1.29599E+18	2020-08-19T07:51:35.000Z		46	{'neg': 0.264, 'neu': 0.705, 'pos': 0.032, 'compound': -0.9213}	-0.9213	Negative	['does', 'the', 'a', 'level', 'algorithm', 'debacle', 'in', 'wales', 'reflect', 'a', 'culture', 'of', 'arrogance', '&amp;', 'possibly', 'even', 'bullying', 'in', 'the', 'higher', 'echelons', 'of', 'the', 'education', 'establishment,', 'the', 'consortia', 'etc.', 'many', 'heads', 'will', 'be', 'cautious', 'about', 'speaking', 'out.', 'this', 'fiasco', 'highlights', 'a', 'reluctance', 'to', 'listen…	positive
1024	1.29599E+18	2020-08-19T07:51:32.000Z		18	{'neg': 0.0, 'neu': 1.0, 'pos': 0.0, 'compound': 0.0}	0	Neutral	['the', 'most', 'detailed', 'and', 'informed', 'critique', 'of', 'the', 'algorithm', "i've", 'read', 'so', 'far...', '??', 'https://t.co/0esrtookfi']	positive
1025	1.29599E+18	2020-08-19T07:47:23.000Z		41	{'neg': 0.117, 'neu': 0.837, 'pos': 0.045, 'compound': -0.2714}	-0.2714	Negative	['ofqual', 'is', 'independent', 'non', 'ministerial.', 'their', 'ordinal', 'slanted', 'algorithm', 'caused', 'the', 'problem', 'teaching', 'unions', 'deliberately', 'stirred', 'the', 'pot,', 'blame', 'them.', 'kids', 'i', 'know�ve', 'been', 'working', 'hard', 'online', 'at', 'home,', 'some', 'better', 'than', 'lefty', 'lessons!', 'but', 'gw', 'now', 'needs', 'to', 'act']	negative
1026	1.29599E+18	2020-08-19T07:46:44.000Z		36	{'neg': 0.0, 'neu': 0.873, 'pos': 0.127, 'compound': 0.6369}	0.6369	Positive	['why', 'should', 'quit', 'when', 'teaching', 'unions', '&amp;', '#ofqual', 'advised', 'him', 'algorithm', 'the', 'best', 'way', 'forward.', 'see', 'link.', 'https://t.co/rc5djo97x8�', '#borisjohnson', '#backboris', '#boris', '#johnson', '#peoplesprimeminister', '#gmb', '#adil', 'backstabs', 'gw.', '#starmer', '#pmqs', 'https://t.co/lvc9egnuns']	trust
1027	1.29599E+18	2020-08-19T07:46:40.000Z		44	{'neg': 0.048, 'neu': 0.952, 'pos': 0.0, 'compound': -0.1926}	-0.1926	Negative	['jo-anne', 'baird,', 'member', 'of', "ofqual's", 'standing', 'advisory', 'group,', 'says', '"it\'s', 'hard', 'to', 'understand"', 'why', 'education', 'secretary', 'gavin', 'williamson', 'would', 'not', 'have', 'understood', 'what', 'the', 'implications', 'of', 'the', 'exam', 'grades', 'algorithm', 'were.', 'listen', 'to', '??', 'https://t.co/ntwn679b3o', 'https://t.co/tgv6zpdypp']	positive
1028	1.29599E+18	2020-08-19T07:46:13.000Z		52	{'neg': 0.108, 'neu': 0.717, 'pos': 0.175, 'compound': 0.3818}	0.3818	Positive	['good,', 'balanced', 'read', 'on', 'a', 'levels:', '"that�s', 'the', 'embarrassing', 'truth', 'about', 'algorithms.they', 'are', 'prejudice', 'engines.whenever', 'an', 'algorithm', 'turns', 'data', 'from', 'the', 'past', 'into', 'a', 'model,one', 'of', 'the', 'more', 'basic', 'assumptions', 'is', 'the', 'future', 'will', 'look', 'like', 'the', 'past', 'and', 'the', 'present,', 'in', 'significant…	positive
1029	1.29599E+18	2020-08-19T07:43:11.000Z		50	{'neg': 0.061, 'neu': 0.939, 'pos': 0.0, 'compound': -0.4767}	-0.4767	Negative	['it', 'should', 'also', 'be', 'the', 'job', 'of', 'the', 'scientists', '(not', 'of', 'the', 'politicians)', 'to', 'explain', 'things', 'to', 'the', 'general', 'public.', 'for', 'example,', 'if', 'the', 'a-level', 'algorithm', 'appears', 'to', 'be', 'unfair,', 'they', 'should', 'step', 'in', 'and', 'say', '�we', 'thought', 'about', 'it', 'and', 'it', 'is', 'not', 'so', 'because', 'of', 'xyz�', '3…	positive
1030	1.29599E+18	2020-08-19T07:41:58.000Z		34	{'neg': 0.267, 'neu': 0.685, 'pos': 0.048, 'compound': -0.8625}	-0.8625	Negative	['.,', 'the', 'basic', '#algorithm', 'is', 'over', '40', 'years', 'old,', 'and', 'successive', 'education', '#regulators,', 'such', 'as', '#ofqual,', 'have', 'failed', 'to', 'address', 'the', '#inequalities', 'inherent', 'in', 'it.', 'time', 'to', 'stop', 'blaming', '#government', 'for', 'failures', 'of', 'independent', 'organisations.']	fear
1031	1.29599E+18	2020-08-19T07:39:47.000Z		17	{'neg': 0.168, 'neu': 0.541, 'pos': 0.292, 'compound': 0.3182}	0.3182	Positive	['what', 'went', 'wrong', 'with', 'the', 'a-level', 'algorithm?', 'nice,', 'clear', 'explanation', 'here.', 'https://t.co/9571hbq0qj', 'via']	negative
1032	1.29599E+18	2020-08-19T07:39:21.000Z		30	{'neg': 0.155, 'neu': 0.643, 'pos': 0.202, 'compound': 0.3691}	0.3691	Positive	['if', "you're", 'still', 'not', 'sure', 'about', 'exactly', 'what', 'was', 'wrong', 'with', 'the', 'a', 'level', 'algorithm', 'this', 'is', 'brilliantly', 'clear', 'as', 'ever', 'from', 'the', "ft's", 'https://t.co/swtptd6een']	trust
1033	1.29599E+18	2020-08-19T07:37:47.000Z		22	{'neg': 0.0, 'neu': 1.0, 'pos': 0.0, 'compound': 0.0}	0	Neutral	['you', 'asked', 'it', 'for', 'abba', 'but', 'it�s', 'using', 'the', 'ofqual', 'algorithm', 'and', 'downgraded', 'you', 'to', 'ac/dc?', 'https://t.co/rvo5zfqh4p']	positive
1034	1.29599E+18	2020-08-19T07:37:39.000Z		18	{'neg': 0.0, 'neu': 1.0, 'pos': 0.0, 'compound': 0.0}	0	Neutral	['you', 'asked', 'it', 'for', 'abba', 'but', 'it�s', 'using', 'the', 'ofqual', 'algorithm', 'and', 'downgraded', 'you', 'to', 'ac/dc?']	positive
1035	1.29599E+18	2020-08-19T07:36:58.000Z		51	{'neg': 0.196, 'neu': 0.804, 'pos': 0.0, 'compound': -0.84}	-0.84	Negative	['the', 'idea', 'that', 'you', 'were', 'not', 'aware', 'of', 'this', '[the', 'problems', 'of', 'the', "algorithm's", 're-assessment', 'of', 'a-level', 'grades]', 'until', 'last', 'weekend', 'just', 'does', 'not', 'stack', 'up.', 'your', 'ignorance', 'is', 'not', 'a', 'defence', 'here', 'mr', 'williamson.', 'in', 'fact', 'it', 'appears', 'to', 'be', 'the', 'biggest', 'crime', 'https://t.co/coawkce…	negative
1036	1.29599E+18	2020-08-19T07:36:57.000Z		26	{'neg': 0.0, 'neu': 1.0, 'pos': 0.0, 'compound': 0.0}	0	Neutral	['can', 'we', 'reuse', 'the', 'ofqual', 'exam', 'grading', 'algorithm', 'to', 'downgrade', 'statements', 'by', 'the', 'health', 'minister', 'about', 'numbers', 'of', 'covid', 'tests', 'based', 'on', 'his', 'past', 'inflated', 'statistics?']	positive
1037	1.29599E+18	2020-08-19T07:35:57.000Z		46	{'neg': 0.043, 'neu': 0.957, 'pos': 0.0, 'compound': -0.2263}	-0.2263	Negative	['behind', 'a�level', 'story', 'there', 'is', 'forgotten', 'generation', 'btec', 'students', 'whose', 'algorithm', 'was', 'ditched', '24hrs', 'after', 'a�levels.', 'in', 'fact', 'many', '#btec', 'students', 'have', 'not', 'got', 'their', 'results,', 'they', 'are', 'left', 'in', 'world', 'results', 'pending.', 'they', 'can�t', 'plan', 'for', 'their', 'future.', 'treated', '2nd', 'class', 'again.']	fear
1038	1.29599E+18	2020-08-19T07:33:09.000Z		44	{'neg': 0.128, 'neu': 0.698, 'pos': 0.174, 'compound': 0.3562}	0.3562	Positive	['#rt', ':', '�the', 'tories�', 'results', 'fiasco', 'has', 'not', 'just', 'caused', 'misery', 'to', 'millions', 'of', 'students,', 'chaos', 'for', 'schools', 'and', 'universities...it', 'will', 'also', 'erode', 'public', 'trust', 'in', 'tech', 'when', 'it', 'has', 'the', 'potential', 'to', 'do', 'so', 'much', 'good', 'when', 'properly', 'regulated.�', '-', '�', 'https://t.co/vddvmixwls']	negative
1039	1.29599E+18	2020-08-19T07:33:07.000Z		15	{'neg': 0.0, 'neu': 1.0, 'pos': 0.0, 'compound': 0.0}	0	Neutral	['how', 'the', "uk's", 'algorithm-based', 'grading', 'fell', 'apart', 'https://t.co/trnj2lezzv', '#engadget', '#tomgadget']	negative
1040	1.29599E+18	2020-08-19T07:33:04.000Z		24	{'neg': 0.14, 'neu': 0.86, 'pos': 0.0, 'compound': -0.4767}	-0.4767	Negative	['students', 'with', 'btec', 'are', 'still', 'being', 'whacked', 'by', 'algorithms,', 'and', 'are', 'now', 'worse', 'off', 'than', 'their', 'peers', 'with', 'a-levels', 'https://t.co/gl6vqgx8ol']	fear
1041	1.29599E+18	2020-08-19T07:31:42.000Z		41	{'neg': 0.024, 'neu': 0.751, 'pos': 0.225, 'compound': 0.8555}	0.8555	Positive	['think', "it's", 'being', 'massively', 'overlooked', 'that', 'roger', 'taylor', 'the', 'chair', 'of', 'ofqual', 'responsible', 'for', 'the', 'grading', '"algorithm"', 'is', 'also', 'chair', 'of', 'the', 'centre', 'for', 'data', 'ethics', '&amp;', 'innovation,', 'the', 'independent', 'gov', 'body', 'responsible', 'for', 'ethical', 'use', 'of', 'data', 'and', 'ai']	positive
1042	1.29599E+18	2020-08-19T07:30:24.000Z		14	{'neg': 0.0, 'neu': 1.0, 'pos': 0.0, 'compound': 0.0}	0	Neutral	['how', 'the', 'uk�s', 'algorithm-based', 'grading', 'fell', 'apart', 'engadget', 'https://t.co/4gmymixzyo']	negative
1043	1.29599E+18	2020-08-19T07:26:56.000Z		46	{'neg': 0.097, 'neu': 0.849, 'pos': 0.054, 'compound': -0.4215}	-0.4215	Negative	['truth', 'stranger', 'than', 'fiction.', '�an', '18-year-old', 'student', 'who', 'predicted', 'this', 'year�s', 'a-level', 'results', 'crisis', 'in', 'an', 'award-winning', 'dystopian', 'story', 'about', 'an', 'algorithm', 'deciding', 'school', 'grades', 'according', 'to', 'social', 'class,', 'has', 'had', 'her', 'own', 'results', 'downgraded�', '#ofqual', '#ukpolitics', 'https://t.co/dxmpvk8jh7…	trust
1044	1.29599E+18	2020-08-19T07:26:56.000Z		46	{'neg': 0.097, 'neu': 0.849, 'pos': 0.054, 'compound': -0.4215}	-0.4215	Negative	['truth', 'stranger', 'than', 'fiction.', '�an', '18-year-old', 'student', 'who', 'predicted', 'this', 'year�s', 'a-level', 'results', 'crisis', 'in', 'an', 'award-winning', 'dystopian', 'story', 'about', 'an', 'algorithm', 'deciding', 'school', 'grades', 'according', 'to', 'social', 'class,', 'has', 'had', 'her', 'own', 'results', 'downgraded�', '#ofqual', '#ukpolitics', 'https://t.co/dxmpvk8jh7…	trust
1045	1.29599E+18	2020-08-19T07:25:44.000Z		40	{'neg': 0.073, 'neu': 0.927, 'pos': 0.0, 'compound': -0.4696}	-0.4696	Negative	['who', 'knows?', 'if', 'you', 'could', 'come', 'up', 'with', 'an', 'algorithm', 'to', 'quantify', 'the', 'risks', 'of', 'either', 'workplace', 'you', 'deserve', '3', 'a*', 'a-levels', 'regardless', 'of', 'your', 'past', 'performance', 'and', 'a', 'degree', 'in', 'actuary', 'studies', 'without', 'taking', 'the', 'course', 'at', 'uni', '????']	positive
1046	1.29599E+18	2020-08-19T07:24:56.000Z		45	{'neg': 0.0, 'neu': 0.768, 'pos': 0.232, 'compound': 0.9074}	0.9074	Positive	['i', 'was', 'making', 'the', 'point', 'that', 'it�s', 'always', 'an', 'algorithm', 'and', 'a', 'distribution.', 'also', 'let', 'be', 'honest', '-', 'the', 'govt', 'u', 'turn', 'means', 'most', 'kids', 'got', 'better', 'a', 'levels', 'than', 'they', 'would', 'have', 'if', 'they�d', 'actually', 'sat', 'the', 'exams', '-', 'and', 'good', 'luck', 'to', 'them.']	positive
1047	1.29598E+18	2020-08-19T07:24:02.000Z		34	{'neg': 0.042, 'neu': 0.958, 'pos': 0.0, 'compound': -0.1114}	-0.1114	Negative	['from', 'job', 'recruitment', 'to', 'policing', '-', '�it', 'does', 'not', 'matter', 'how', 'old', 'you', 'are', '�', 'these', 'days,', 'it', 'is', 'almost', 'guaranteed', 'that', 'an', 'opaque', 'algorithm', 'is', 'grading', 'and', 'influencing', 'your', 'every', 'move.�', '??', 'https://t.co/sizi06dhb8']	positive
1048	1.29598E+18	2020-08-19T07:23:21.000Z		20	{'neg': 0.091, 'neu': 0.909, 'pos': 0.0, 'compound': -0.1531}	-0.1531	Negative	['a-level', 'results:', "'we", 'could', 'still', 'miss', 'out', 'on', 'our', 'university', 'places,', 'even', 'with', 'the', 'government', '...', 'https://t.co/he3v4uybpa']	fear
1049	1.29598E+18	2020-08-19T07:23:21.000Z		20	{'neg': 0.091, 'neu': 0.909, 'pos': 0.0, 'compound': -0.1531}	-0.1531	Negative	['a-level', 'results:', "'we", 'could', 'still', 'miss', 'out', 'on', 'our', 'university', 'places,', 'even', 'with', 'the', 'government', '...', 'https://t.co/he3v4uybpa']	fear
1050	1.29598E+18	2020-08-19T07:22:16.000Z		53	{'neg': 0.184, 'neu': 0.759, 'pos': 0.058, 'compound': -0.7154}	-0.7154	Negative	['faking', 'news:', 'the', 'government', 'is', 'to', 'launch', 'an', 'enquiry', 'into', 'this', "year's", 'a-level', 'fiasco.', 'a', 'spokesman', 'said,', '"without', 'wishing', 'to', 'prempt', 'the', 'outcome,', 'the', 'dfe', 'is', 'confident', 'that', 'the', "enquiry's", 'algorithm', 'will', 'show', 'that', 'parents', 'were', 'to', 'blame,', 'by', 'not', 'sending', 'their', 'children', 'to', 'p…	trust
1051	1.29598E+18	2020-08-19T07:21:39.000Z		49	{'neg': 0.073, 'neu': 0.927, 'pos': 0.0, 'compound': -0.5256}	-0.5256	Negative	["it's", 'not', '(just)', 'that', 'the', 'algorithm', 'was', 'deeply', 'flawed,', "it's", 'also', 'that', 'nobody', 'seems', 'to', 'have', 'noticed', 'that', 'they', 'were', 'making', 'fundamental', 'changes', 'to', 'a', 'levels', 'as', 'a', 'social', 'construct', '-', 'and', "that's", 'going', 'to', 'be', 'an', 'issue', 'in', 'many', 'other', 'situations', 'too.', 'https://t.co/xi7zxtwhn1']	positive
1052	1.29598E+18	2020-08-19T07:21:21.000Z		43	{'neg': 0.136, 'neu': 0.68, 'pos': 0.184, 'compound': 0.3562}	0.3562	Positive	['�the', 'tories�', 'results', 'fiasco', 'has', 'not', 'just', 'caused', 'misery', 'to', 'millions', 'of', 'students,', 'chaos', 'for', 'schools', 'and', 'universities...it', 'will', 'also', 'erode', 'public', 'trust', 'in', 'tech', 'when', 'it', 'has', 'the', 'potential', 'to', 'do', 'so', 'much', 'good', 'when', 'properly', 'regulated.�', '-', 'https://t.co/zczik4isfj']	negative
1053	1.29598E+18	2020-08-19T07:20:49.000Z		29	{'neg': 0.11, 'neu': 0.667, 'pos': 0.222, 'compound': 0.3657}	0.3657	Positive	['some', 'interesting', 'background', 'on', 'the', 'recent', '#examfiasco', 'and', 'the', 'algorithm', '&amp;', 'decision', 'making', 'by', 'and', 'that', 'created', 'so', 'much', 'grief', 'and', 'a', 'huge', 'u-turn.', 'https://t.co/lyvvrmm5hv']	positive
1054	1.29598E+18	2020-08-19T07:20:41.000Z		35	{'neg': 0.082, 'neu': 0.794, 'pos': 0.124, 'compound': 0.412}	0.412	Positive	['a-levels', 'and', 'gcses:', 'how', 'did', 'the', 'exam', 'algorithm', 'work?', '-', 'bbc', 'news', '?', 'are', 'you', 'still', 'here!', '#resignwilliamson', '#shambles', 'once', 'again', 'shows', '?', 'look', 'after', 'the', 'rich', '#elite', 'so', 'wrong', 'what', 'did', '?', 'say!', 'https://t.co/rxrysx6bow']	negative
1055	1.29598E+18	2020-08-19T07:14:27.000Z		23	{'neg': 0.0, 'neu': 0.584, 'pos': 0.416, 'compound': 0.8555}	0.8555	Positive	['yes', 'truth', 'doesn�t', 'matter', 'to', 'the', 'msm', 'they', 'don�t', 'care', 'that', 'the', 'unions', 'and', 'teachers', 'agreed', 'to', 'the', 'algorithm', 'with', 'ofqual.']	trust
1056	1.29598E+18	2020-08-19T07:14:18.000Z		34	{'neg': 0.096, 'neu': 0.904, 'pos': 0.0, 'compound': -0.4754}	-0.4754	Negative	['ofqual', 'chief', 'staring', 'at', 'sack', 'as', 'mp', 'calls', 'quango', "'absolutely", "useless'", 'chief', 'regulator', 'and', 'chief', 'executive', 'sally', 'collier', 'has', 'not', 'spoken', 'publicly', 'since', 'u-turn', 'in', 'which', 'algorithm', 'was', 'ditched', 'https://t.co/gbphvatqxh']	negative
1057	1.29598E+18	2020-08-19T07:12:28.000Z		18	{'neg': 0.091, 'neu': 0.909, 'pos': 0.0, 'compound': -0.1027}	-0.1027	Negative	['exam', 'results:', 'ofqual', 'head', 'roger', 'taylor', 'ordered', 'study', 'of', 'bias', 'by', 'algorithm', 'https://t.co/7fzewudiwx', 'the', 'times']	anger
1058	1.29598E+18	2020-08-19T07:12:24.000Z		18	{'neg': 0.091, 'neu': 0.909, 'pos': 0.0, 'compound': -0.1027}	-0.1027	Negative	['exam', 'results:', 'ofqual', 'head', 'roger', 'taylor', 'ordered', 'study', 'of', 'bias', 'by', 'algorithm', 'https://t.co/ha7jrxfnha', 'the', 'times']	anger
1059	1.29598E+18	2020-08-19T07:07:43.000Z		29	{'neg': 0.0, 'neu': 1.0, 'pos': 0.0, 'compound': 0.0}	0	Neutral	['did', 'anyone', 'else', 'hear', 'how', 'many', 'pages', 'of', 'clarification', 'ofqual', 'gave', 'for', 'using', 'the', '"algorithm"', 'was', 'it', '391', 'or', '891', '-', 'about', '5.00am', 'or', 'so', 'on', 'the', 'world', 'service?']	No emotion
1060	1.29598E+18	2020-08-19T07:02:34.000Z		20	{'neg': 0.235, 'neu': 0.61, 'pos': 0.155, 'compound': -0.2111}	-0.2111	Negative	['https://t.co/qymjslgca1', 'no', 'wonder', 'the', 'algorithm', 'screwed', 'expert', 'advice', 'was', 'declined', '#brexit', '#kayburley', 'so', 'much', 'for', 'free', 'speech']	trust
1061	1.29598E+18	2020-08-19T06:58:49.000Z		43	{'neg': 0.048, 'neu': 0.728, 'pos': 0.224, 'compound': 0.8797}	0.8797	Positive	['they', 'used', 'an', 'algorithm!', '??', 'didn�t', 'work', 'so', 'well', 'for', 'ofqual', 'did', 'it!', 'difficult', 'to', 'compare', 'cars', 'from', 'the', 'turbo,', 'non', 'turbo', '&amp;', 'hybrid', 'eras', 'as', 'you', 'say.', 'can�t', 'we', 'just', 'be', 'happy', 'to', 'have', 'watch', 'some', 'great', 'drivers', 'over', 'the', 'years?']	fear
1062	1.29598E+18	2020-08-19T06:58:44.000Z		42	{'neg': 0.062, 'neu': 0.901, 'pos': 0.037, 'compound': -0.2263}	-0.2263	Negative	['calls', 'to', 'lift', 'cap', 'on', 'number', 'of', 'medical', 'students', 'in', 'uk', 'after', 'thousands', 'of', 'a-level', 'pupils', 'who', 'missed', 'the', 'grades', 'to', 'become', 'doctors', 'due', 'to', 'the', 'algorithm', 'reapply', 'with', 'teacher-assessed', 'marks', 'via', 'https://t.co/rxsa4onxwa', 'https://t.co/jm1xnt38z2']	trust
1063	1.29598E+18	2020-08-19T06:56:50.000Z		43	{'neg': 0.058, 'neu': 0.876, 'pos': 0.066, 'compound': 0.0772}	0.0772	Positive	['the', 'tories', 'have', 'been', 'fetishising', 'grade', 'inflation', 'for', 'years.', 'here�s', 'gove', 'in', '2013', 'as', 'educationsecretary', 'when', 'cummings', 'was', 'his', 'advisor.', 'clearly', 'ofqual', 'were', 'instructed', 'to', 'find', 'an', 'algorithm', 'which', 'prioritised', 'inflation', 'over', 'fairness', 'because', 'it�s', 'his', 'obsession.', 'https://t.co/stux12vyts']	fear
1064	1.29598E+18	2020-08-19T06:55:47.000Z		36	{'neg': 0.124, 'neu': 0.876, 'pos': 0.0, 'compound': -0.6249}	-0.6249	Negative	['student', 'who', 'predicted', 'this', 'year�s', 'a-level', 'results', 'crisis', 'in', 'an', 'award-winning', 'dystopian', 'story', 'about', 'an', 'algorithm', 'deciding', 'school', 'grades', 'according', 'to', 'social', 'class,', 'has', 'had', 'her', 'own', 'results', 'downgraded.', 'https://t.co/owek3b9ihd']	trust
1065	1.29598E+18	2020-08-19T06:55:04.000Z		45	{'neg': 0.071, 'neu': 0.876, 'pos': 0.052, 'compound': -0.2124}	-0.2124	Negative	['a-levels', 'and', 'gcses:', 'how', 'did', 'the', 'exam', 'algorithm', 'work?', 'of', 'course', 'it', 'was', 'unfair', 'with', 'a', 'variable', 'being', 'how', 'schools', 'performed.', "it's", 'not', 'the', 'schools', 'fault', 'it', 'does', 'not', 'receive', 'the', 'funding', 'one', 'does', 'in', 'an', 'upper', 'class', 'area.', 'https://t.co/zfzn2rwhu8']	negative
1066	1.29598E+18	2020-08-19T06:52:36.000Z		15	{'neg': 0.237, 'neu': 0.763, 'pos': 0.0, 'compound': -0.4767}	-0.4767	Negative	['a-levels', 'and', 'gcses:', 'how', 'did', 'the', 'exam', 'algorithm', 'work?', 'badly.', 'https://t.co/csqsn3m9wg']	negative
1067	1.29598E+18	2020-08-19T06:47:30.000Z		23	{'neg': 0.0, 'neu': 0.821, 'pos': 0.179, 'compound': 0.5719}	0.5719	Positive	['this', 'excellent', 'article', 'contains', 'a', 'quite', 'extraordinary', 'revelation', '-', 'ofqual', '"tested"', 'their', 'model', 'on', 'training', 'data', 'https://t.co/nv3t2fsvdy', 'https://t.co/quv2nwqszp']	positive
1068	1.29598E+18	2020-08-19T06:46:38.000Z		40	{'neg': 0.117, 'neu': 0.883, 'pos': 0.0, 'compound': -0.6249}	-0.6249	Negative	['an', '18-year-old', 'student', 'who', 'predicted', 'this', 'year�s', 'a-level', 'results', 'crisis', 'in', 'an', 'award-winning', 'dystopian', 'story', 'about', 'an', 'algorithm', 'deciding', 'school', 'grades', 'according', 'to', 'social', 'class,', 'has', 'had', 'her', 'own', 'results', 'downgraded.', 'https://t.co/dv38v9ld3w']	trust
1069	1.29597E+18	2020-08-19T06:44:16.000Z		60	{'neg': 0.064, 'neu': 0.936, 'pos': 0.0, 'compound': -0.3535}	-0.3535	Negative	['�it�s', 'one', 'thing', 'to', 'miss', 'a', 'term', 'at', 'the', 'tail', 'end', 'of', 'your', 'two-year', 'gcse', 'or', 'a-level', 'course.', 'it', 'is', 'quite', 'another', 'to', 'miss', 'more', 'than', 'a', "term's", 'school', 'right', 'in', 'the', 'middle.�', 'why', '#gcse', '&amp;', '#alevel', 'grades', 'will', 'have', 'to', 'be', 'just', 'as', 'high', 'in', '2021.', 'the', 'end', 'of', 'the…	trust
1070	1.29597E+18	2020-08-19T06:42:59.000Z		46	{'neg': 0.043, 'neu': 0.957, 'pos': 0.0, 'compound': -0.2263}	-0.2263	Negative	['�in', 'a', 'series', 'of', 'halting', 'interviews', 'on', 'tuesday', '(williamson)appeared', 'to', 'concede', 'he', 'had', 'not', 'been', 'fully', 'appraised', 'of', 'issues', 'with', 'the', 'standardisation', 'algorithm', 'until', 'after', 'a-level', 'results', 'were', 'published', 'on', 'thursday.�', 'he', 'wasn�t', 'aware', 'of', 'the', 'ed', 'select', 'committee', 'criticisms', 'in', 'july'…	trust
1071	1.29597E+18	2020-08-19T06:41:22.000Z		24	{'neg': 0.065, 'neu': 0.935, 'pos': 0.0, 'compound': -0.1027}	-0.1027	Negative	['the', 'real', 'question', 'is', 'how', 'much', 'and', 'to', 'whom', 'did', 'ofqual', 'pay', 'a', 'likely', 'exorbitant', 'sum', 'to', 'generate', 'the', 'algorithm?', 'https://t.co/mx9fu7ijcb']	positive
1072	1.29597E+18	2020-08-19T06:39:59.000Z		50	{'neg': 0.136, 'neu': 0.778, 'pos': 0.086, 'compound': -0.5574}	-0.5574	Negative	['tl:dr', 'the', 'writer', 'has', 'nightmares', 'about', 'maths', 'exams', 'the', 'a-level', 'algorithm', 'was', 'bad', 'some', 'other', 'algorithms', 'were', 'bad', 'algorithms', 'are', 'everywhere', 'be', 'afraid', 'be', 'very', 'afraid', 'why', "didn't", 'they', 'get', 'someone', 'like', 'to', 'write', 'this', 'article?', 'it', 'would', 'have', 'been', 'worth', 'reading', 'then.', 'https://t.c…	fear
1073	1.29597E+18	2020-08-19T06:39:21.000Z		10	{'neg': 0.0, 'neu': 0.714, 'pos': 0.286, 'compound': 0.4939}	0.4939	Positive	['who', 'wrote', 'the', 'a-level', 'algorithm?', 'asking', 'for', 'a', 'friend...']	trust
1074	1.29597E+18	2020-08-19T06:36:00.000Z		20	{'neg': 0.198, 'neu': 0.802, 'pos': 0.0, 'compound': -0.5719}	-0.5719	Negative	['what', 'to', 'learn', 'from', 'a-level', 'chaos?', 'gcse', 'results', 'should', 'now', 'be', 'thrown', 'in', 'the', 'bin', 'https://t.co/c8yaxkor7d']	fear
1075	1.29597E+18	2020-08-19T06:33:48.000Z		13	{'neg': 0.0, 'neu': 1.0, 'pos': 0.0, 'compound': 0.0}	0	Neutral	['have', 'you', 'been', 'applying', 'the', 'ofqual', 'standardisation', 'algorithm', 'to', 'minister�s', 'names', 'again?']	No emotion
1076	1.29597E+18	2020-08-19T06:30:43.000Z		23	{'neg': 0.0, 'neu': 1.0, 'pos': 0.0, 'compound': 0.0}	0	Neutral	['when', 'someone', 'who', 'believes', 'in', 'eugenics', 'writes', 'an', 'algorithm', 'to', 'decide', 'the', 'results', 'of', 'a', 'levels', 'then', 'their', 'personal', 'predjudices', 'dictate', 'the', 'results.']	trust
1077	1.29597E+18	2020-08-19T06:30:41.000Z		28	{'neg': 0.288, 'neu': 0.712, 'pos': 0.0, 'compound': -0.836}	-0.836	Negative	['following', 'the', 'a-level', 'fiasco', 'and', 'textbook', 'u-turn,', 'can', 'we', 'not', 'make', '"algorithm"', 'a', 'dirty', 'word.', 'algorithms', 'are', 'simply', 'tools,', "it's", 'people', 'that', 'are', 'the', 'problem.']	negative
1078	1.29597E+18	2020-08-19T06:29:50.000Z		23	{'neg': 0.0, 'neu': 1.0, 'pos': 0.0, 'compound': 0.0}	0	Neutral	['yet', 'another', 'horlicks', 'from', 'this', 'abyssmal', 'tory', 'gov!', 'stats', 'watchdog', 'to', 'launch', 'review', 'into', 'ofqual�s', 'results', 'algorithm', 'https://t.co/g6y7asnfu5', 'via']	positive
1079	1.29597E+18	2020-08-19T06:28:04.000Z		17	{'neg': 0.0, 'neu': 1.0, 'pos': 0.0, 'compound': 0.0}	0	Neutral	['how', 'the', "uk's", 'algorithm-based', 'grading', 'fell', 'apart', 'https://t.co/qjolfdttuz', '#ai', '#tech', '#edtech', '#algorithms']	negative
1080	1.29597E+18	2020-08-19T06:23:27.000Z		14	{'neg': 0.279, 'neu': 0.721, 'pos': 0.0, 'compound': -0.4767}	-0.4767	Negative	['what', 'went', 'wrong', 'with', 'the', 'a-level', 'algorithm?', 'l�ft', 'https://t.co/lzh6sxkdg6']	negative
1081	1.29597E+18	2020-08-19T06:23:27.000Z		14	{'neg': 0.279, 'neu': 0.721, 'pos': 0.0, 'compound': -0.4767}	-0.4767	Negative	['what', 'went', 'wrong', 'with', 'the', 'a-level', 'algorithm?', 'l�ft', 'https://t.co/lzh6sxkdg6']	negative
1082	1.29597E+18	2020-08-19T06:12:11.000Z		27	{'neg': 0.065, 'neu': 0.824, 'pos': 0.111, 'compound': 0.1032}	0.1032	Positive	['i', 'bet', 'those', 'at', 'ofqual,', 'and', 'those', 'that', 'developed', 'the', 'algorithm', ',', 'signed', 'big', 'fat', 'non', 'disclosure', 'agreements,', 'so', 'will', 'have', 'no', 'ability', 'to', 'respond,', 'and', 'defend', 'themselves.']	positive
1083	1.29597E+18	2020-08-19T06:08:43.000Z		48	{'neg': 0.074, 'neu': 0.926, 'pos': 0.0, 'compound': -0.4767}	-0.4767	Negative	['last', 'year', 'mr', 'taylor', 'told', 'the', 'tes', 'that', 'he', 'had', 'flunked', 'his', 'a-levels', 'at', 'the', '�39,000-a-year', 'king�s', 'school', 'in', 'canterbury', 'largely', 'because', 'of', 'a', '�lack', 'of', 'application�.', 'he', 'was', 'given', 'a', 'place', 'at', 'oxford', 'after', 'passing', 'its', 'entry', 'exam.', 'https://t.co/va1draykh2']	trust
1084	1.29597E+18	2020-08-19T06:08:43.000Z		48	{'neg': 0.074, 'neu': 0.926, 'pos': 0.0, 'compound': -0.4767}	-0.4767	Negative	['last', 'year', 'mr', 'taylor', 'told', 'the', 'tes', 'that', 'he', 'had', 'flunked', 'his', 'a-levels', 'at', 'the', '�39,000-a-year', 'king�s', 'school', 'in', 'canterbury', 'largely', 'because', 'of', 'a', '�lack', 'of', 'application�.', 'he', 'was', 'given', 'a', 'place', 'at', 'oxford', 'after', 'passing', 'its', 'entry', 'exam.', 'https://t.co/va1draykh2']	trust
[truncated: 44 more rows]
