# Supplementary material for: Critical reflections on three popular computational linguistic approaches to examine Twitter discourses
Source: PeerJ Comput Sci. 2023 Jan 30;9:e1211. doi: 10.7717/peerj-cs.1211 (PMC10280252; doi:10.7717/peerj-cs.1211)
Supplement: Supplemental Information 1 [file peerj-cs-09-1211-s001.zip › Supplementary_Material_PeerJ_Oct22/Supplementary Material/Sentiment Analysis VADER cleaned data OALA/Aug 20.csv]

	User_name	Time	Location	description_lengths	scores	compound	Sentiment	temp_list	Emotion
0	1.2966E+18	2020-08-20T23:49:18.000Z		14	{'neg': 0.286, 'neu': 0.714, 'pos': 0.0, 'compound': -0.5574}	-0.5574	Negative	['bbc', 'news', '-', 'a-levels:', "ofqual's", "'cheating'", 'algorithm', 'under', 'review', 'https://t.co/fdvckdbtjq']	No emotion
1	1.2966E+18	2020-08-20T23:49:18.000Z		14	{'neg': 0.286, 'neu': 0.714, 'pos': 0.0, 'compound': -0.5574}	-0.5574	Negative	['bbc', 'news', '-', 'a-levels:', "ofqual's", "'cheating'", 'algorithm', 'under', 'review', 'https://t.co/fdvckdbtjq']	No emotion
2	1.29659E+18	2020-08-20T23:47:48.000Z		23	{'neg': 0.141, 'neu': 0.798, 'pos': 0.061, 'compound': -0.4019}	-0.4019	Negative	["i've", 'been', 'forced', 'to', 'downgrade', 'my', "students'", 'gcse', 'and', 'a-level', 'results', '-', 'now', 'i', 'want', 'to', 'quit', 'teaching', 'https://t.co/jfymbhpooe']	negative
3	1.29659E+18	2020-08-20T23:46:00.000Z		37	{'neg': 0.0, 'neu': 0.94, 'pos': 0.06, 'compound': 0.3346}	0.3346	Positive	['yet', 'none', 'of', 'the', 'media', 'is', 'picking', 'up', 'on', 'this.', 'freedman', 'previously', 'said', 'some', '"', 'some', 'schools', 'applied', 'the', 'algorithm', 'before', 'ofqual".', 'these', 'students', 'have', 'downgraded', 'results', 'which', 'were', 'based', 'on', 'historica', 'data', '&amp;', 'past', 'students', 'results.', '#examshambles']	No emotion
4	1.29659E+18	2020-08-20T23:37:49.000Z		40	{'neg': 0.048, 'neu': 0.888, 'pos': 0.063, 'compound': 0.1531}	0.1531	Positive	['to', 'decide', 'whether', 'to', 'include', 'or', 'exclude', 'a', 'data', 'input,', 'or', 'to', 'weight', 'one', 'feature', 'over', 'another', 'are', 'not', 'merely', 'technical', 'questions', '�', 'they�re', 'also', 'political', 'propositions', 'about', 'what', 'a', 'society', 'can', 'and', 'should', 'be', 'like.', 'https://t.co/kadq36k7h7']	positive
5	1.29659E+18	2020-08-20T23:34:07.000Z		41	{'neg': 0.0, 'neu': 0.907, 'pos': 0.093, 'compound': 0.5562}	0.5562	Positive	['i', 'would', 'encourage', 'people', 'in', 'power', 'to', 'read', 'other', 'young', "people's", 'work', 'and', 'see', 'what', 'they', 'have', 'to', 'say', 'says', 'a-level', 'student', 'jessica', 'johnson', 'who', 'predicted', '#algorithm', 'issues', 'in', 'short', 'story', 'on', '#educationalinequality', 'last', 'year!', 'https://t.co/edlvxfecke']	positive
6	1.29659E+18	2020-08-20T23:22:23.000Z		42	{'neg': 0.055, 'neu': 0.945, 'pos': 0.0, 'compound': -0.296}	-0.296	Negative	['�the', 'formula', 'breached', 'equality', 'legislation', 'and', 'the', '2009', 'act', 'under', 'which', 'ofqual', 'was', 'established.�', 'i', 'wonder', 'what', 'type', 'of', 'pressure', 'the', 'senior', 'management', 'team', 'of', 'ofqual', 'were', 'under', 'in', 'order', 'for', 'them', 'to', 'act', 'in', 'such', 'a', 'way.', 'https://t.co/a9cfczywxh']	trust
7	1.29659E+18	2020-08-20T23:19:43.000Z		32	{'neg': 0.121, 'neu': 0.827, 'pos': 0.052, 'compound': -0.3291}	-0.3291	Negative	['it', 'is', 'self', 'explanatory.', 'ofqual', 'got', 'it', 'badly', 'wrong', 'as', 'did', 'williamson.', 'he', 'knew', 'in', 'july', 'in', 'minutes', 'meetings', 'the', 'algorithm', 'wasn�t', 'fit', 'for', 'purpose', 'but', 'kept', 'saying', 'it', 'was', '�robust�.']	negative
8	1.29659E+18	2020-08-20T23:14:03.000Z		16	{'neg': 0.231, 'neu': 0.769, 'pos': 0.0, 'compound': -0.5106}	-0.5106	Negative	['ofqual', 'chief', 'to', 'face', 'mps', 'over', 'exams', 'fiasco', 'and', 'botched', 'algorithm�grading', 'https://t.co/la5i3tgqca']	negative
9	1.29659E+18	2020-08-20T23:09:18.000Z		47	{'neg': 0.055, 'neu': 0.891, 'pos': 0.055, 'compound': 0.0}	0	Neutral	['the', 'two', 'sets', 'of', 'grades', 'were', 'not', 'the', 'same.', 'if', 'anything,', 'the', 'ucas', 'grades', 'were', 'even', 'more', 'inflated.', 'students', 'who', 'complained', 'they', 'were', '"downgraded"', 'were', 'comparing', 'their', 'ucas', 'grade', 'to', 'the', 'post-algorithm', 'grade', 'awarded.', 'in', 'fact,', 'it', 'was', 'the', 'ofqual', 'grades', 'which', 'went', 'into', 'the…	trust
10	1.29658E+18	2020-08-20T23:08:40.000Z		27	{'neg': 0.146, 'neu': 0.75, 'pos': 0.104, 'compound': -0.296}	-0.296	Negative	['some', 'good', 'algorithm', 'related', 'news', '...', 'student', 'whose', 'story', 'predicted', 'a-levels', 'crisis', 'in', 'prize-winning', 'dystopian', 'fiction', 'has', 'st', 'andrews', 'u', 'offer', 'reinstated', 'https://t.co/3vekssvapr']	trust
11	1.29658E+18	2020-08-20T23:02:30.000Z		14	{'neg': 0.28, 'neu': 0.72, 'pos': 0.0, 'compound': -0.3612}	-0.3612	Negative	['england', 'exams', 'row', 'timeline:', 'was', 'ofqual', 'warned', 'of', 'algorithm', 'bias?', 'https://t.co/tffjz7y1ox']	anger
12	1.29658E+18	2020-08-20T23:01:14.000Z		14	{'neg': 0.28, 'neu': 0.72, 'pos': 0.0, 'compound': -0.3612}	-0.3612	Negative	['england', 'exams', 'owr', 'timeline:', 'was', 'ofqual', 'warned', 'of', 'algorithm', 'bias?', 'https://t.co/7uknohoagf']	fear
13	1.29658E+18	2020-08-20T23:01:09.000Z		14	{'neg': 0.28, 'neu': 0.72, 'pos': 0.0, 'compound': -0.3612}	-0.3612	Negative	['england', 'exams', 'row', 'timeline:', 'was', 'ofqual', 'warned', 'of', 'algorithm', 'bias?', 'https://t.co/glq5uikvvb']	anger
14	1.29658E+18	2020-08-20T22:57:34.000Z		17	{'neg': 0.286, 'neu': 0.714, 'pos': 0.0, 'compound': -0.5574}	-0.5574	Negative	['a-levels:', "ofqual's", "'cheating'", 'algorithm', 'under', 'review', '[ad_1]', '...', 'https://t.co/dojqi5wbca...', 'https://t.co/csspjomtid']	No emotion
15	1.29658E+18	2020-08-20T22:57:34.000Z		17	{'neg': 0.286, 'neu': 0.714, 'pos': 0.0, 'compound': -0.5574}	-0.5574	Negative	['a-levels:', "ofqual's", "'cheating'", 'algorithm', 'under', 'review', '[ad_1]', '...', 'https://t.co/dojqi5wbca...', 'https://t.co/csspjomtid']	No emotion
16	1.29658E+18	2020-08-20T22:57:34.000Z		17	{'neg': 0.286, 'neu': 0.714, 'pos': 0.0, 'compound': -0.5574}	-0.5574	Negative	['a-levels:', "ofqual's", "'cheating'", 'algorithm', 'under', 'review', '[ad_1]', '...', 'https://t.co/dojqi5wbca...', 'https://t.co/csspjomtid']	No emotion
17	1.29658E+18	2020-08-20T22:52:27.000Z		26	{'neg': 0.15, 'neu': 0.85, 'pos': 0.0, 'compound': -0.5719}	-0.5719	Negative	['exam', 'chaos:', 'who', 'knew', 'what', 'and', 'when', 'as', 'schools', 'minister', 'tells', 'he', 'only', 'saw', 'ofqual�s', 'algorithm', 'after', 'exam', 'results', 'were', 'published', 'https://t.co/44hqh94x1h']	fear
18	1.29658E+18	2020-08-20T22:50:00.000Z		12	{'neg': 0.0, 'neu': 1.0, 'pos': 0.0, 'compound': 0.0}	0	Neutral	['a-levels:', 'ofqual�s', '�cheating�', 'algorithm', 'under�review', 'https://t.co/h5gmme1i0u']	No emotion
19	1.29658E+18	2020-08-20T22:50:00.000Z		12	{'neg': 0.0, 'neu': 1.0, 'pos': 0.0, 'compound': 0.0}	0	Neutral	['a-levels:', 'ofqual�s', '�cheating�', 'algorithm', 'under�review', 'https://t.co/h5gmme1i0u']	No emotion
20	1.29658E+18	2020-08-20T22:50:00.000Z		12	{'neg': 0.0, 'neu': 1.0, 'pos': 0.0, 'compound': 0.0}	0	Neutral	['a-levels:', 'ofqual�s', '�cheating�', 'algorithm', 'under�review', 'https://t.co/h5gmme1i0u']	No emotion
21	1.29658E+18	2020-08-20T22:45:01.000Z		50	{'neg': 0.232, 'neu': 0.691, 'pos': 0.077, 'compound': -0.855}	-0.855	Negative	['everyday', 'i', "don't", 'think', '2020', 'can', 'get', 'more', 'crazy', '-', '&amp;', 'then', 'it', 'does!', "today's", 'top', '3', 'crazy', 'things.', '1.', 'this', '-', 'boris', 'camping', 'malarkey', '2.', "ofqual's", 'algorithm', 'awarding', 'grades', 'higher', 'than', 'people', 'even', 'entered', 'for', '3.', 'steve', 'bannon', 'charged', 'with', 'stealing', 'money', 'meant', 'for', 'the'…	fear
22	1.29657E+18	2020-08-20T22:28:52.000Z		11	{'neg': 0.0, 'neu': 1.0, 'pos': 0.0, 'compound': 0.0}	0	Neutral	['not', 'if', 'they�re', 'using', 'the', 'same', 'algorithm', 'as', 'a-levels']	No emotion
23	1.29657E+18	2020-08-20T22:26:15.000Z		18	{'neg': 0.191, 'neu': 0.809, 'pos': 0.0, 'compound': -0.5106}	-0.5106	Negative	['ofqual', 'chief', 'to', 'face', 'mps', 'over', 'exams', 'fiasco', 'and', 'botched', 'algorithm', 'grading', 'https://t.co/n3hcdlgst0', '#uk', '#politics']	anger
24	1.29657E+18	2020-08-20T22:17:51.000Z		37	{'neg': 0.19, 'neu': 0.81, 'pos': 0.0, 'compound': -0.7639}	-0.7639	Negative	['how', '#ofqual', 'is', 'allowing', 'young', 'lives', 'to', 'be', 'slaughtered', 'by', 'this', 'faulty', 'algorithm?ibo', 'appears', 'to', 'be', 'morally', 'bankrupt', "organization&amp;you're", 'allowing', '2020', 'cohort', 'to', 'have', 'grades', 'predicted', 'by', 'algorithm?', '#ibscandal', 'https://t.co/sb0bmt0nws']	surprise
25	1.29657E+18	2020-08-20T22:10:46.000Z		14	{'neg': 0.28, 'neu': 0.72, 'pos': 0.0, 'compound': -0.3612}	-0.3612	Negative	['england', 'exams', 'row', 'timeline:', 'was', 'ofqual', 'warned', 'of', 'algorithm', 'bias?', 'https://t.co/mznmbrznje']	anger
26	1.29657E+18	2020-08-20T22:10:36.000Z		10	{'neg': 0.0, 'neu': 1.0, 'pos': 0.0, 'compound': 0.0}	0	Neutral	['ofqual�s', '�cheating�', 'algorithm', 'under�review', 'https://t.co/iqya7u4poh']	No emotion
27	1.29657E+18	2020-08-20T22:05:02.000Z		16	{'neg': 0.216, 'neu': 0.784, 'pos': 0.0, 'compound': -0.5106}	-0.5106	Negative	['ofqual', 'chief', 'to', 'face', 'mps', 'over', 'exams', 'fiasco', 'and', 'botched', 'algorithm', 'grading', 'https://t.co/vwwdqnvyla']	negative
28	1.29657E+18	2020-08-20T22:00:50.000Z		14	{'neg': 0.214, 'neu': 0.521, 'pos': 0.264, 'compound': 0.2168}	0.2168	Positive	['best', 'analysis', 'of', 'the', 'uk�s', 'a', 'level', 'algorithm', 'chaos', '??', 'https://t.co/5znucrtx3i']	fear
29	1.29657E+18	2020-08-20T22:00:19.000Z		29	{'neg': 0.0, 'neu': 1.0, 'pos': 0.0, 'compound': 0.0}	0	Neutral	['gavin', 'williamson', 'and', 'ofqual', 'have', 'repealed', 'the', 'use', 'of', 'an', 'algorithm', 'to', 'calculate', 'a-level', 'and', 'gcse', 'grades,', 'opting', 'instead', 'for', 'grades', 'predicted', 'by', 'teachers.', 'https://t.co/ebwrtq12ws']	No emotion
30	1.29657E+18	2020-08-20T22:00:19.000Z		29	{'neg': 0.0, 'neu': 1.0, 'pos': 0.0, 'compound': 0.0}	0	Neutral	['gavin', 'williamson', 'and', 'ofqual', 'have', 'repealed', 'the', 'use', 'of', 'an', 'algorithm', 'to', 'calculate', 'a-level', 'and', 'gcse', 'grades,', 'opting', 'instead', 'for', 'grades', 'predicted', 'by', 'teachers.', 'https://t.co/ebwrtq12ws']	No emotion
31	1.29657E+18	2020-08-20T21:59:58.000Z		57	{'neg': 0.055, 'neu': 0.773, 'pos': 0.173, 'compound': 0.8176}	0.8176	Positive	['i', 'have', 'a', 'daughter', 'who', 'has', 'completed', 'her', 'a-levels', 'this', 'year', 'and', 'my', 'worry', 'is', 'that', 'they', 'will', 'never', 'really', 'be', 'accepted', 'as', 'a', 'true', 'certification', 'despite', 'her', 'hard', 'work,', 'but', 'the', 'algorithm', 'last', 'week', 'was', 'all', 'we', 'saw', 'on', 'the', 'news', 'and', 'this', 'week', 'it', 'is', 'ok', 'if', 'it�s', …	positive
32	1.29657E+18	2020-08-20T21:58:24.000Z		14	{'neg': 0.286, 'neu': 0.714, 'pos': 0.0, 'compound': -0.5574}	-0.5574	Negative	['bbc', 'news', '-', 'a-levels:', "ofqual's", "'cheating'", 'algorithm', 'under', 'review', 'https://t.co/ojsikivjcf']	No emotion
33	1.29657E+18	2020-08-20T21:58:24.000Z		14	{'neg': 0.286, 'neu': 0.714, 'pos': 0.0, 'compound': -0.5574}	-0.5574	Negative	['bbc', 'news', '-', 'a-levels:', "ofqual's", "'cheating'", 'algorithm', 'under', 'review', 'https://t.co/ojsikivjcf']	No emotion
34	1.29657E+18	2020-08-20T21:51:09.000Z		14	{'neg': 0.28, 'neu': 0.72, 'pos': 0.0, 'compound': -0.3612}	-0.3612	Negative	['england', 'exams', 'row', 'timeline:', 'was', 'ofqual', 'warned', 'of', 'algorithm', 'bias?', 'https://t.co/tmcqmzbptz']	anger
35	1.29656E+18	2020-08-20T21:41:18.000Z		48	{'neg': 0.159, 'neu': 0.841, 'pos': 0.0, 'compound': -0.7118}	-0.7118	Negative	['exams', 'are', 'self', 'explanatory', 'and', 'students', 'can�t', 'really', 'argue', 'the', 'outcome.', 'ofqual', 'messed', 'up', 'with', 'the', 'triplock', 'algorithm', 'and', 'now', 'i', 'believe', 'teachers', 'are', 'being', 'blamed', 'for', 'their', 'inflated', 'projected', 'results.', 'it�s', 'a', 'no', 'win', 'situation', 'really', 'but', 'at', 'least', 'the', 'cags', 'are', 'based', 'on'…	negative
36	1.29656E+18	2020-08-20T21:41:12.000Z		39	{'neg': 0.108, 'neu': 0.764, 'pos': 0.128, 'compound': 0.2263}	0.2263	Positive	['the', 'imperfect', 'algorithm', 'from', 'ofqual', 'gave', 'on', 'the', 'surface', 'a', 'much', 'more', '"to', 'my', 'mind"', 'credible', 'overall', 'improvement.', 'i', 'have', 'the', 'same', 'argument', 'about', '1st', 'class', 'degrees', 'awarded', 'across', 'the', 'board,', 'so', "i'm", 'not', 'singling', 'out', 'a', 'levels.']	trust
37	1.29656E+18	2020-08-20T21:41:12.000Z		39	{'neg': 0.108, 'neu': 0.764, 'pos': 0.128, 'compound': 0.2263}	0.2263	Positive	['the', 'imperfect', 'algorithm', 'from', 'ofqual', 'gave', 'on', 'the', 'surface', 'a', 'much', 'more', '"to', 'my', 'mind"', 'credible', 'overall', 'improvement.', 'i', 'have', 'the', 'same', 'argument', 'about', '1st', 'class', 'degrees', 'awarded', 'across', 'the', 'board,', 'so', "i'm", 'not', 'singling', 'out', 'a', 'levels.']	trust
38	1.29656E+18	2020-08-20T21:36:36.000Z		5	{'neg': 0.0, 'neu': 1.0, 'pos': 0.0, 'compound': 0.0}	0	Neutral	["who's", 'algorithm', 'was', 'it?']	No emotion
39	1.29656E+18	2020-08-20T21:35:14.000Z		34	{'neg': 0.182, 'neu': 0.743, 'pos': 0.076, 'compound': -0.4848}	-0.4848	Negative	['i', 'actually', 'think', 'the', 'experts', '(teachers', 'in', 'this', 'case)', 'will', 'have', 'made', 'more', '"mistakes"', 'than', 'the', 'discredited', 'ofqual', 'algorithm', 'but', 'as', 'the', 'mistakes', 'now', 'lead', 'to', 'higher', 'grades', "it's", 'seen', 'to', 'be', 'acceptable.']	positive
40	1.29656E+18	2020-08-20T21:34:22.000Z		25	{'neg': 0.148, 'neu': 0.738, 'pos': 0.115, 'compound': -0.2023}	-0.2023	Negative	['transparency', 'in', 'the', 'design', 'of', 'this', 'algorithm', 'would', 'have', 'been', 'nice.', '#ethics', '#ai', 'a-levels:', "ofqual's", "'cheating'", 'algorithm', 'under', 'review', 'https://t.co/qju923whyy']	positive
41	1.29656E+18	2020-08-20T21:34:22.000Z		25	{'neg': 0.148, 'neu': 0.738, 'pos': 0.115, 'compound': -0.2023}	-0.2023	Negative	['transparency', 'in', 'the', 'design', 'of', 'this', 'algorithm', 'would', 'have', 'been', 'nice.', '#ethics', '#ai', 'a-levels:', "ofqual's", "'cheating'", 'algorithm', 'under', 'review', 'https://t.co/qju923whyy']	positive
42	1.29656E+18	2020-08-20T21:31:46.000Z		45	{'neg': 0.049, 'neu': 0.753, 'pos': 0.198, 'compound': 0.8356}	0.8356	Positive	['currently', 'reading', 'nobel', 'prize', 'winning', 'economist', 'daniel', 'kahneman.', 'argues', 'algorithms', 'are', 'superior', 'to', 'people.', '�algorithms', 'are', 'noise-free.', 'people', 'are', 'not...', 'when', 'you', 'put', 'some', 'data', 'in', 'front', 'of', 'an', 'algorithm,', 'you', 'will', 'always', 'get', 'the', 'same', 'response', 'at', 'the', 'other', 'end.�', 'try', 'telling'…	positive
43	1.29656E+18	2020-08-20T21:20:46.000Z		40	{'neg': 0.0, 'neu': 0.954, 'pos': 0.046, 'compound': 0.2263}	0.2263	Positive	['i', 'would', 'have', 'used', 'the', 'algorithm', 'with', 'a', 'caveat', 'that', 'any', 'university', 'places', 'offered', 'would', 'stand', 'regardless,', 'then', 'allow', 'them', 'to', 'take', 'a', 'levels', 'in', 'october', '&amp;', 'those', 'results', 'then', 'discussed', 'with', 'the', 'university', 'if', 'different', 'to', 'the', 'predicted', 'grades.']	positive
44	1.29656E+18	2020-08-20T21:18:32.000Z		29	{'neg': 0.106, 'neu': 0.806, 'pos': 0.087, 'compound': -0.1531}	-0.1531	Negative	["'boris", 'johnson', 'has', 'failed', 'young', "people'", 'say', '#labour', 'over', 'btec', 'and', 'a-level', 'exams', 'algorithm', 'debacle', '-', 'https://t.co/zsi9hvyxpa', '-', '#borisjohnson', '#education', '#holiday', '#labourmp', '#mp', '#ms', '#newspaper', '#primeminister', '#uk']	positive
45	1.29656E+18	2020-08-20T21:18:23.000Z		24	{'neg': 0.0, 'neu': 1.0, 'pos': 0.0, 'compound': 0.0}	0	Neutral	['gavin', 'williamson', 'and', 'ofqual', '�warned', 'of', 'flaws', 'in', 'a-level', 'results', 'system', 'weeks', 'ago�', 'but', 'too', 'thick', 'to', 'do', 'anything?https://t.co/z7ldn63smr']	trust
46	1.29656E+18	2020-08-20T21:18:23.000Z		24	{'neg': 0.0, 'neu': 1.0, 'pos': 0.0, 'compound': 0.0}	0	Neutral	['gavin', 'williamson', 'and', 'ofqual', '�warned', 'of', 'flaws', 'in', 'a-level', 'results', 'system', 'weeks', 'ago�', 'but', 'too', 'thick', 'to', 'do', 'anything?https://t.co/z7ldn63smr']	trust
47	1.29656E+18	2020-08-20T21:17:20.000Z		47	{'neg': 0.064, 'neu': 0.83, 'pos': 0.106, 'compound': 0.2975}	0.2975	Positive	['the', 'whole', 'algorithm', 'thing', 'has', 'clearly', 'been', 'deeply', 'flawed.', 'my', 'school', 'has', 'a', 'good', 'cohort', 'this', 'year', 'and', 'was', 'on', 'an', 'upward', 'trajectory', '-', 'so', 'still', 'had', 'to', 'downgrade', 'a', 'lot', '(several', 'hundred)', 'gcses', 'for', 'centre', 'assessed', 'grades', 'otherwise', 'they�d', 'face', 'censure', 'from', 'ofqual', 'for', 'bei…	trust
48	1.29656E+18	2020-08-20T21:11:14.000Z		23	{'neg': 0.0, 'neu': 0.902, 'pos': 0.098, 'compound': 0.34}	0.34	Positive	['from', 'all', 'accounts', 'that', 'i', 'have', 'read', 'and', 'heard', 'of,', 'the', '#ofqual', 'algorithm', 'has', 'played', 'a', 'major', 'part', 'in', 'over', 'inflating', 'some', 'grades.']	trust
49	1.29656E+18	2020-08-20T21:10:56.000Z		17	{'neg': 0.0, 'neu': 0.857, 'pos': 0.143, 'compound': 0.3612}	0.3612	Positive	['if', 'it�s', 'like', 'the', 'a', 'level', 'algorithm,', 'it�ll', 'be', 'a', 'c', 'this', 'year', '-', 'charlton', 'maybe.']	trust
50	1.29655E+18	2020-08-20T21:09:23.000Z		30	{'neg': 0.161, 'neu': 0.839, 'pos': 0.0, 'compound': -0.6124}	-0.6124	Negative	['#bbcnews', 'for', 'g', 'sake', 'give', 'it', 'a', 'rest.', 'you�re', 'adding', 'to', 'the', 'kids', 'stress.', 'they�ve', 'got', 'the', 'fairest', 'deal', 'given', 'covid,', 'no', 'exams', '&amp;', 'and', 'unfit', 'ofqual', 'algorithm.']	positive
51	1.29655E+18	2020-08-20T21:08:46.000Z		17	{'neg': 0.0, 'neu': 0.847, 'pos': 0.153, 'compound': 0.4404}	0.4404	Positive	['ofqual', 'thought', 'the', 'algorithm', 'was', 'a', 'good', 'idea', 'though', 'so', 'pinch', 'of', 'salt', 'required', 'there', 'i', 'think.']	anticipation
52	1.29655E+18	2020-08-20T21:08:06.000Z		49	{'neg': 0.123, 'neu': 0.718, 'pos': 0.158, 'compound': 0.2846}	0.2846	Positive	['i', 'read', 'that', 'the', 'royal', 'statistical', 'society', 'was', 'asked', 'to', 'comment', 'on', 'the', 'algorithm.', 'they', 'agreed', 'but', 'ofqual', 'wanted', 'them', 'to', 'sign', 'an', 'agreement', 'to', 'say', 'nothing', 'for', '5', 'years.', 'so', 'they', 'told', 'ofqual', 'to', 'fuck', 'off.', 'goodall', 'missed', 'this', 'but', 'it', 'is', 'better', 'than', 'his', 'examples', 'i',…	trust
53	1.29655E+18	2020-08-20T21:07:20.000Z		17	{'neg': 0.0, 'neu': 1.0, 'pos': 0.0, 'compound': 0.0}	0	Neutral	['ofqual', 'chief', 'ot', 'face', 'mps', 'over', 'exams', 'fiaocs', 'and', 'botched', 'algorithm', 'grading', 'system', 'https://t.co/ozie2lejel']	trust
54	1.29655E+18	2020-08-20T21:07:15.000Z		17	{'neg': 0.202, 'neu': 0.798, 'pos': 0.0, 'compound': -0.5106}	-0.5106	Negative	['ofqual', 'chief', 'to', 'face', 'mps', 'over', 'exams', 'fiasco', 'and', 'botched', 'algorithm', 'grading', 'system', 'https://t.co/j7hks563my']	trust
55	1.29655E+18	2020-08-20T21:05:22.000Z		30	{'neg': 0.0, 'neu': 0.918, 'pos': 0.082, 'compound': 0.3412}	0.3412	Positive	["don't", 'worry', 'derek,', 'they', 'will', 'have', 'it', 'down', 'below', '40,000', '#covid19', 'deaths', 'soon.', 'they', 'are', 'going', 'to', 'use', 'that', 'algorithm', 'to', 'calculate', '#covid_19', 'deaths.', '#gcses2020', '#gcse2020', '#gcseresultsday', '#gcse']	fear
56	1.29655E+18	2020-08-20T21:04:15.000Z		30	{'neg': 0.0, 'neu': 1.0, 'pos': 0.0, 'compound': 0.0}	0	Neutral	['i', 'spent', 'the', 'weekend', 'reading', "ofqual's", 'technical', 'report', 'explaining', 'their', 'grading', 'algorithm', '(so', 'you', "don't", 'have', 'to).', 'here', 'is', 'my', 'summary/take', 'on', 'it.', 'https://t.co/xzucyhsbkn']	positive
57	1.29655E+18	2020-08-20T21:04:15.000Z		30	{'neg': 0.0, 'neu': 1.0, 'pos': 0.0, 'compound': 0.0}	0	Neutral	['i', 'spent', 'the', 'weekend', 'reading', "ofqual's", 'technical', 'report', 'explaining', 'their', 'grading', 'algorithm', '(so', 'you', "don't", 'have', 'to).', 'here', 'is', 'my', 'summary/take', 'on', 'it.', 'https://t.co/xzucyhsbkn']	positive
58	1.29655E+18	2020-08-20T21:03:30.000Z		52	{'neg': 0.057, 'neu': 0.778, 'pos': 0.164, 'compound': 0.6177}	0.6177	Positive	['are', 'we', 'surprised', 'that', 'the', 'algorithm', 'is', 'flawed...didn�t', 'it', 'award', 'high', 'grades', 'to', 'ppl', 'in', 'private', 'sector', 'for', 'a', 'levels...probably', 'used', 'the', 'same', 'theory', 'but', 'didn�t', 'realise', 'that', 'at', 'gcse', ',', 'there', 'are', 'certain', 'levels', 'you', 'can', 'only', 'get', 'for', 'certain', 'papers.', 'this', 'whole', 'exam', 'issu…	trust
59	1.29655E+18	2020-08-20T21:00:34.000Z		17	{'neg': 0.202, 'neu': 0.798, 'pos': 0.0, 'compound': -0.5106}	-0.5106	Negative	['ofqual', 'chief', 'to', 'face', 'mps', 'over', 'exams', 'fiasco', 'and', 'botched', 'algorithm', 'grading', 'system', 'https://t.co/xjexprrura']	trust
60	1.29655E+18	2020-08-20T20:56:32.000Z		17	{'neg': 0.485, 'neu': 0.515, 'pos': 0.0, 'compound': -0.8126}	-0.8126	Negative	['ofqual', 'ignored', 'exams', 'warning', 'a', 'month', 'ago', 'amid', "ministers'", 'pressure', ':ignore', 'disabled', 'deaths', 'https://t.co/93a24r6ov0']	negative
61	1.29655E+18	2020-08-20T20:56:26.000Z		39	{'neg': 0.041, 'neu': 0.791, 'pos': 0.168, 'compound': 0.6124}	0.6124	Positive	['a', 'lot', 'of', 'sixth', 'form', 'students', 'are', 'now', 'voting', 'age,', 'they�re', 'going', 'to', 'have', 'a', 'pretty', 'valid', 'reason', 'to', 'want', 'the', 'current', 'government', 'out,', 'as', 'well', 'the', 'parents', 'of', 'us', 'disproportionately', 'affected', 'students.', '#alevelsresults', 'https://t.co/qncgimh8e5']	positive
62	1.29655E+18	2020-08-20T20:56:03.000Z		51	{'neg': 0.0, 'neu': 0.789, 'pos': 0.211, 'compound': 0.8188}	0.8188	Positive	['benj', 'lad', 'you', 'need', 'to', 'calm', 'down', 'ere,', "didn't", 'sit', 'my', 'a', 'levels', 'this', 'year', 'and', 'it', 'is', 'clear', 'that', 'some', 'teachers', 'were', 'super', 'overly', 'generous.', 'students', 'grades', 'increased', '13%', '(i', 'believe)', 'due', 'to', 'teachers', 'overpredicting', 'them.', 'it', 'is', 'not', 'as', 'bad', 'as', 'the', 'algorithm', 'but', "isn't", 'f…	positive
63	1.29655E+18	2020-08-20T20:55:11.000Z		14	{'neg': 0.0, 'neu': 1.0, 'pos': 0.0, 'compound': 0.0}	0	Neutral	['review', 'the', 'class-biased', 'a-level', '2020', 'grading', 'algorithm', 'immediately.', 'https://t.co/8qoh0by9p5']	positive
64	1.29655E+18	2020-08-20T20:49:05.000Z		15	{'neg': 0.0, 'neu': 0.857, 'pos': 0.143, 'compound': 0.3612}	0.3612	Positive	['a', 'bit', 'like', 'a-levels', '-', 'they', 'changed', 'the', 'algorithm', '-', '5k', 'were', 'removed', 'from', 'stats', 'overnight.']	No emotion
65	1.29655E+18	2020-08-20T20:42:07.000Z		20	{'neg': 0.0, 'neu': 1.0, 'pos': 0.0, 'compound': 0.0}	0	Neutral	['gavin', 'williamson', 'is', 'a', 'grade', 'a', 'twat.....or', 'grade', 'd', 'if', 'you', 'use', 'the', 'ofqual', 'algorithm.', 'https://t.co/urofbulehl']	No emotion
66	1.29655E+18	2020-08-20T20:33:47.000Z		49	{'neg': 0.138, 'neu': 0.814, 'pos': 0.047, 'compound': -0.5859}	-0.5859	Negative	['sixth', 'forms', 'will', 'struggle', 'to', 'fit', 'the', 'extra', 'students,', 'plus', 'some', 'students', 'with', 'over-inflated', 'grades', 'may', 'then', 'struggle', 'to', 'cope', 'with', 'their', 'chosen', 'a', 'levels.', 'also,', 'it', 'may', 'be', 'assumed', 'that', 'teachers', 'are', 'at', 'fault', 'for', 'over-inflating,', 'whereas', 'it', 'is', 'in', 'fact', 'the', 'algorithm', 'at', '…	negative
67	1.29655E+18	2020-08-20T20:33:18.000Z		17	{'neg': 0.308, 'neu': 0.607, 'pos': 0.084, 'compound': -0.7003}	-0.7003	Negative	['important', 'thing', 'you', 'left', 'out...', 'the', 'algorithm', 'for', 'a-levels', 'was', 'racist', 'and', 'classist', 'crap.', 'perpetuating', 'inequality']	negative
68	1.29655E+18	2020-08-20T20:32:54.000Z		17	{'neg': 0.202, 'neu': 0.798, 'pos': 0.0, 'compound': -0.5106}	-0.5106	Negative	['ofqual', 'chief', 'to', 'face', 'mps', 'over', 'exams', 'fiasco', 'and', 'botched', 'algorithm', 'grading', 'system', 'https://t.co/uym32qpwau']	trust
69	1.29655E+18	2020-08-20T20:31:09.000Z		40	{'neg': 0.125, 'neu': 0.875, 'pos': 0.0, 'compound': -0.6124}	-0.6124	Negative	['tom', 'haines', 'has', 'studied', 'documentation', 'released', 'by', 'ofqual', 'outlining', 'how', 'the', 'algorithm', 'was', 'designed.', '�many', 'mistakes', 'were', 'made.', 'this', 'included', 'technical', 'mistakes:', 'people', 'implementing', 'concepts', 'did', 'not', 'understand', 'what', 'the', 'maths', 'they', 'had', 'typed', 'in', 'meant�.', 'https://t.co/rek6yuqexe']	positive
70	1.29654E+18	2020-08-20T20:29:25.000Z		45	{'neg': 0.104, 'neu': 0.837, 'pos': 0.059, 'compound': -0.25}	-0.25	Negative	['the', 'mess', 'continues.', 'algorithm', 'grades', 'have', 'still', 'been', 'awarded', 'where', 'teacher', 'predictions', 'are', 'lower', 'than', 'the', 'algorithm,', 'hence', 'some', 'grade', 'inflation.', 'sixth', 'forms', 'are', 'now', 'over-subscribed', 'and', 'some', 'pupils', 'may', 'not', 'be', 'able', 'to', 'cope', 'with', 'their', 'chosen', 'a', 'levels.', 'https://t.co/ykhku7teu7']	negative
71	1.29654E+18	2020-08-20T20:29:08.000Z		24	{'neg': 0.148, 'neu': 0.852, 'pos': 0.0, 'compound': -0.5661}	-0.5661	Negative	['guardian', '/', 'observer', 'politics;', '"', 'ofqual', 'chief', 'to', 'face', 'mps', 'over', 'exams', 'fiasco', 'and', 'botched', 'algorithm', 'grading', 'system', '"', '??', 'https://t.co/01kdbxvrer', 'https://t.co/6upnq9cgwo']	trust
72	1.29654E+18	2020-08-20T20:28:56.000Z		12	{'neg': 0.375, 'neu': 0.625, 'pos': 0.0, 'compound': -0.5574}	-0.5574	Negative	['a-levels:', "ofqual's", "'cheating'", 'algorithm', 'under', 'review', 'https://t.co/lsp1xzm8fn']	No emotion
73	1.29654E+18	2020-08-20T20:28:56.000Z		12	{'neg': 0.375, 'neu': 0.625, 'pos': 0.0, 'compound': -0.5574}	-0.5574	Negative	['a-levels:', "ofqual's", "'cheating'", 'algorithm', 'under', 'review', 'https://t.co/lsp1xzm8fn']	No emotion
74	1.29654E+18	2020-08-20T20:28:06.000Z		16	{'neg': 0.0, 'neu': 1.0, 'pos': 0.0, 'compound': 0.0}	0	Neutral	['the', 'lessons', 'we', 'all', 'must', 'learn', 'from', 'the', 'a-levels', 'algorithm', 'debacle', 'https://t.co/jluv1uwu1m']	fear
75	1.29654E+18	2020-08-20T20:27:17.000Z		40	{'neg': 0.113, 'neu': 0.887, 'pos': 0.0, 'compound': -0.4939}	-0.4939	Negative	['�the', 'a-level', 'scandal', 'made', 'algorithms', 'an', 'object', 'of', 'direct', 'resistance', 'and', 'exposed', 'what', 'many', 'already', 'know', 'to', 'be', 'the', 'case:', 'that', 'this', 'type', 'of', 'decision-making', 'involves', 'far', 'more', 'than', 'a', 'series', 'of', 'computational', 'steps.�', 'https://t.co/kqg4kqhqgw']	negative
76	1.29654E+18	2020-08-20T20:27:17.000Z		40	{'neg': 0.113, 'neu': 0.887, 'pos': 0.0, 'compound': -0.4939}	-0.4939	Negative	['�the', 'a-level', 'scandal', 'made', 'algorithms', 'an', 'object', 'of', 'direct', 'resistance', 'and', 'exposed', 'what', 'many', 'already', 'know', 'to', 'be', 'the', 'case:', 'that', 'this', 'type', 'of', 'decision-making', 'involves', 'far', 'more', 'than', 'a', 'series', 'of', 'computational', 'steps.�', 'https://t.co/kqg4kqhqgw']	negative
77	1.29654E+18	2020-08-20T20:24:45.000Z		20	{'neg': 0.314, 'neu': 0.686, 'pos': 0.0, 'compound': -0.6705}	-0.6705	Negative	['a-level', 'exam', 'chaos:', 'ofqual�s', 'controversial', 'algorithm', 'to', 'be', 'reviewed,', 'regulatory', 'body', 'confirms', 'the�independent', 'https://t.co/81b2krzd3t']	negative
78	1.29654E+18	2020-08-20T20:24:45.000Z		20	{'neg': 0.314, 'neu': 0.686, 'pos': 0.0, 'compound': -0.6705}	-0.6705	Negative	['a-level', 'exam', 'chaos:', 'ofqual�s', 'controversial', 'algorithm', 'to', 'be', 'reviewed,', 'regulatory', 'body', 'confirms', 'the�independent', 'https://t.co/81b2krzd3t']	negative
79	1.29654E+18	2020-08-20T20:18:49.000Z		20	{'neg': 0.314, 'neu': 0.686, 'pos': 0.0, 'compound': -0.6705}	-0.6705	Negative	['a-level', 'exam', 'chaos:', 'ofqual�s', 'controversial', 'algorithm', 'to', 'be', 'reviewed,', 'regulatory', 'body', 'confirms', 'the�independent', 'https://t.co/nopmxbzmyk']	negative
80	1.29654E+18	2020-08-20T20:18:49.000Z		20	{'neg': 0.314, 'neu': 0.686, 'pos': 0.0, 'compound': -0.6705}	-0.6705	Negative	['a-level', 'exam', 'chaos:', 'ofqual�s', 'controversial', 'algorithm', 'to', 'be', 'reviewed,', 'regulatory', 'body', 'confirms', 'the�independent', 'https://t.co/nopmxbzmyk']	negative
81	1.29654E+18	2020-08-20T20:17:00.000Z		14	{'neg': 0.286, 'neu': 0.714, 'pos': 0.0, 'compound': -0.5574}	-0.5574	Negative	['bbc', 'news', '-', 'a-levels:', "ofqual's", "'cheating'", 'algorithm', 'under', 'review', 'https://t.co/scsvqmaajq']	No emotion
82	1.29654E+18	2020-08-20T20:17:00.000Z		14	{'neg': 0.286, 'neu': 0.714, 'pos': 0.0, 'compound': -0.5574}	-0.5574	Negative	['bbc', 'news', '-', 'a-levels:', "ofqual's", "'cheating'", 'algorithm', 'under', 'review', 'https://t.co/scsvqmaajq']	No emotion
83	1.29654E+18	2020-08-20T20:16:22.000Z		23	{'neg': 0.0, 'neu': 1.0, 'pos': 0.0, 'compound': 0.0}	0	Neutral	['this', 'week', 'ofqual', 'used', 'the:', "'faaakittttheywanthighergradeswellgiveemhighergrades'", 'algorithm.', 'gibb', '&amp;', 'williamson', 'will', 'be', 'looking', 'at', 'it', 'some', 'time', 'on', 'saturday,', 'if', 'they', 'have', 'time.']	anticipation
84	1.29654E+18	2020-08-20T20:16:17.000Z		26	{'neg': 0.0, 'neu': 0.737, 'pos': 0.263, 'compound': 0.802}	0.802	Positive	['i', 'expect', 'he', 'trusted', 'the', 'chief', 'executive', 'of', 'ofqual,', 'on', 'a', 'salary', 'of', '�160k', 'to', 'fo', 'her', 'job', 'and', 'ensure', 'the', 'algorithm', 'was', 'fit', 'for', 'purpose.']	positive
85	1.29654E+18	2020-08-20T20:12:57.000Z		12	{'neg': 0.375, 'neu': 0.625, 'pos': 0.0, 'compound': -0.5574}	-0.5574	Negative	['a-levels:', "ofqual's", "'cheating'", 'algorithm', 'under', 'review', 'https://t.co/bhubkduiim']	No emotion
86	1.29654E+18	2020-08-20T20:12:57.000Z		12	{'neg': 0.375, 'neu': 0.625, 'pos': 0.0, 'compound': -0.5574}	-0.5574	Negative	['a-levels:', "ofqual's", "'cheating'", 'algorithm', 'under', 'review', 'https://t.co/bhubkduiim']	No emotion
87	1.29654E+18	2020-08-20T20:07:08.000Z		52	{'neg': 0.18, 'neu': 0.671, 'pos': 0.149, 'compound': -0.4588}	-0.4588	Negative	['ok.', 'this', 'will', 'annoy', 'teachers,', 'and', 'i', 'know', 'what', 'was', 'proposed', 'via', 'the', 'algorithm', 'was', 'wrong,', 'but', 'a', '10', 'percentage', 'point', 'increase', 'in', 'top', 'grades', 'for', 'gcse', 'and', '13', 'percentage', 'point', 'increase', 'for', 'a', 'levels', 'is', 'just', 'bs.', 'it�s', 'been', 'a', 'tough', 'year,', 'but', 'what', 'about', 'all', 'previous'…	negative
88	1.29654E+18	2020-08-20T20:03:21.000Z		54	{'neg': 0.089, 'neu': 0.911, 'pos': 0.0, 'compound': -0.5439}	-0.5439	Negative	['gavin', 'williamson', 'received', 'a', 'letter', 'six', 'weeks', 'ago', 'from', 'a', 'former', 'chief', 'at', 'the', 'dept', 'of', 'education', 'warning', 'the', 'a-level', 'algorithm', 'is', 'not', 'fit', 'for', 'purpose.', 'so', 'if', 'he', "didn't", 'make', 'amends', 'in', 'those', 'six', 'weeks,', 'what', 'on', 'earth', 'does', 'he', 'do', 'all', 'day,', 'asks', 'james', "o'brien.", 'https:…	positive
89	1.29654E+18	2020-08-20T20:00:35.000Z		27	{'neg': 0.0, 'neu': 0.879, 'pos': 0.121, 'compound': 0.4404}	0.4404	Positive	['the�ofqual', 'algorithm�was', 'the', 'technical', 'embodiment', 'of', 'a', 'deeply', 'political', 'idea:', 'that', 'a', 'person', 'is', 'only', 'as', 'good', 'as', 'their', 'circumstances', 'dictate', 'https://t.co/2lmxav2wh9']	trust
90	1.29654E+18	2020-08-20T20:00:35.000Z		27	{'neg': 0.0, 'neu': 0.879, 'pos': 0.121, 'compound': 0.4404}	0.4404	Positive	['the�ofqual', 'algorithm�was', 'the', 'technical', 'embodiment', 'of', 'a', 'deeply', 'political', 'idea:', 'that', 'a', 'person', 'is', 'only', 'as', 'good', 'as', 'their', 'circumstances', 'dictate', 'https://t.co/2lmxav2wh9']	trust
91	1.29654E+18	2020-08-20T20:00:01.000Z		13	{'neg': 0.0, 'neu': 1.0, 'pos': 0.0, 'compound': 0.0}	0	Neutral	['this', "year's", 'tory-politicised', 'algorithm', 'ofqual', 'assessments', 'were', 'based', 'on', 'postcodes,', 'folks.']	No emotion
92	1.29654E+18	2020-08-20T20:00:00.000Z		33	{'neg': 0.182, 'neu': 0.728, 'pos': 0.089, 'compound': -0.5118}	-0.5118	Negative	['it', 'would', 'be', 'hugely', 'beneficial', 'if', 'education', 'leaders', 'made', 'more', 'than', 'the', 'occasional', 'fleeting', 'visit', 'to', 'hard-hit', 'communities', 'across', 'the', 'uk.', 'this', 'entire', 'disaster', 'could', 'have', 'been', 'avoided', 'https://t.co/nobvxqvf4w']	surprise
93	1.29654E+18	2020-08-20T19:57:08.000Z		25	{'neg': 0.0, 'neu': 1.0, 'pos': 0.0, 'compound': 0.0}	0	Neutral	["isn't", 'that', 'what', 'happened', 'in', '2014,', 'when', 'postal', 'votes', 'were', 'routed', 'via', 'england', 'for', 'moderation', '(probably', 'using', 'a', 'similar', 'algorithm', 'to', 'gavins', 'a', 'levels)?']	No emotion
94	1.29654E+18	2020-08-20T19:56:22.000Z		45	{'neg': 0.083, 'neu': 0.917, 'pos': 0.0, 'compound': -0.4588}	-0.4588	Negative	['https://t.co/ciun0rdtjn', 'ofqual�s', 'failures', 'are', 'not', 'unique.', 'in', 'a', 'report', 'published', 'last', 'week', 'by', 'the', 'oxford', 'internet', 'institute,', 'researchers', 'found', 'that', 'one', 'of', 'the', 'most', 'common', 'traps', 'organizations', 'fall', 'into', 'when', 'implementing', 'algorithms', 'i�https://t.co/kbgdjqny9x', 'https://t.co/tklnmvcxqj']	trust
95	1.29654E+18	2020-08-20T19:55:55.000Z		42	{'neg': 0.051, 'neu': 0.857, 'pos': 0.092, 'compound': 0.2006}	0.2006	Positive	['to', 'be', 'very', 'clear', '-', 'asked', 'to', 'develop', 'a', 'model', 'which', 'retained', 'grade', 'distribution', 'when', 'no', 'exams', 'were', 'sat.', 'the', 'algorithm', 'was', 'never', 'going', 'to', 'be', '�fair�', 'at', 'an', 'individual', 'level,', 'only', 'in', 'preserving', 'historic', 'grade', 'distributions.', 'take', 'responsibility', 'https://t.co/q2up33qzj1']	positive
96	1.29654E+18	2020-08-20T19:54:35.000Z		41	{'neg': 0.106, 'neu': 0.894, 'pos': 0.0, 'compound': -0.5795}	-0.5795	Negative	['it', 'makes', 'no', 'sense', 'that', 'the', 'algorithm', '�rejected�', 'after', 'a', 'levels,', 'was', 'still', 'used', '-', 'and', 'higher', 'grades', '(than', 'those', 'given', 'as', 'cags)', '-', 'confirmed,', 'for', 'gcses.', 'unless', 'the', 'narrative', 'is', 'that', 'teacher�s', 'cannot', 'be', 'trusted', 'to', 'predict', '-', 'which', 'is', 'unfair/untrue?']	positive
97	1.29654E+18	2020-08-20T19:51:10.000Z		44	{'neg': 0.062, 'neu': 0.938, 'pos': 0.0, 'compound': -0.4215}	-0.4215	Negative	['absolutely', 'ofqual', 'shuffle', 'the', 'grade', 'boundaries', 'annually,', 'pupils', 'on', 'the', 'cusp', 'generally', 'go', 'down', 'ie.', 'a', 'to', 'b.', 'sadly', 'this', 'year`s', 'algorithm', 'factored', 'in', 'class', 'sizes', 'n', 'schools`', 'previous', 'performance', 'so', 'instead', 'of', 'slipping', 'one', 'grade,', 'state', 'school', 'pupils', 'slipped', 'more', 'than', 'public.']	trust
98	1.29653E+18	2020-08-20T19:49:17.000Z		18	{'neg': 0.251, 'neu': 0.521, 'pos': 0.227, 'compound': -0.128}	-0.128	Negative	['ofqual', 'assured', 'exams', 'algorithm', 'would', 'be', 'fair', 'to', 'poor', 'pupils', 'after', 'warnings,', 'says', 'minister', 'https://t.co/mb0dxozg1b']	positive
99	1.29653E+18	2020-08-20T19:40:45.000Z		47	{'neg': 0.17, 'neu': 0.714, 'pos': 0.116, 'compound': -0.2363}	-0.2363	Negative	['the', 'problem', 'with', 'the', 'algorithm', 'was', 'not', 'only', 'that', 'it', 'was', 'faulty', 'and', 'class', 'prejudiced,', 'but', 'mainly', 'that', 'ofqual,', 'gibb', 'et', 'al', 'thought', 'the', 'problem', 'of', 'consequences', 'of', 'lockdown', 'could', 'be', 'solved', 'with', 'an', 'algorithm!', "it's", 'their', 'faith', 'in', 'these', 'one-dimensional', 'metrics', 'that', 'bedevills'…	negative
100	1.29653E+18	2020-08-20T19:38:43.000Z		26	{'neg': 0.097, 'neu': 0.903, 'pos': 0.0, 'compound': -0.4019}	-0.4019	Negative	['problem', 'is', 'algorithm', 'results', 'had', 'already', 'been', 'released', 'for', 'a', 'levels', 'with', 'the', 'higher', 'grade', 'standing.', 'to', 'keep', 'parity,', 'the', 'same', 'had', 'to', 'occur', 'at', 'gcse.']	fear
101	1.29653E+18	2020-08-20T19:38:43.000Z		26	{'neg': 0.097, 'neu': 0.903, 'pos': 0.0, 'compound': -0.4019}	-0.4019	Negative	['problem', 'is', 'algorithm', 'results', 'had', 'already', 'been', 'released', 'for', 'a', 'levels', 'with', 'the', 'higher', 'grade', 'standing.', 'to', 'keep', 'parity,', 'the', 'same', 'had', 'to', 'occur', 'at', 'gcse.']	fear
102	1.29653E+18	2020-08-20T19:36:41.000Z		43	{'neg': 0.0, 'neu': 0.886, 'pos': 0.114, 'compound': 0.6124}	0.6124	Positive	['despite', 'the', 'furore', 'over', 'the', 'unfairness', 'of', 'the', 'algorithm', 'used', 'to', 'standardise', 'teacher-predicted', 'grades', 'in', '2020,', 'as', 'an', 'experienced', 'examiner,', 'i', 'support', 'your', 'original', 'method.', '80%', 'of', 'students', 'achieving', '4+at', 'gcse', 'inflates', 'grades', 'expected', 'annually', 'from', 'the', 'national', 'entry', 'by', '15%.']	anger
103	1.29653E+18	2020-08-20T19:35:32.000Z		38	{'neg': 0.291, 'neu': 0.569, 'pos': 0.14, 'compound': -0.8735}	-0.8735	Negative	['wow,', 'i', 'was', 'all', 'ready', 'to', 'defend', 'the', 'ofqual', 'algorithm', 'against', 'statistically', 'illiterate', 'outrage,', 'but', 'no,', 'at', 'least', 'how', 'describe', 'it', 'it', 'sounds', 'like', 'a', 'terrible', 'idea.', 'now', "i'm", 'mad', 'at', 'ofqual', 'for', 'making', 'algorithms', 'look', 'bad.']	negative
104	1.29653E+18	2020-08-20T19:33:58.000Z		46	{'neg': 0.152, 'neu': 0.741, 'pos': 0.107, 'compound': -0.3244}	-0.3244	Negative	["it's", 'easier', 'to', 'be', "'rigorous'", 'if', 'you', "don't", 'question', 'the', 'first', 'principles', 'of', 'the', 'techniques', 'being', 'used.', "that's", 'why', 'they', 'bought', 'the', 'ofqual', 'algorithm', 'even', 'though', 'it', 'was', 'the', 'very', 'idea', 'of', "'solving'", 'the', 'problem', 'with', 'an', 'algorithm', 'that', 'was', 'itself', 'the', 'problem!']	fear
105	1.29653E+18	2020-08-20T19:26:51.000Z		25	{'neg': 0.0, 'neu': 1.0, 'pos': 0.0, 'compound': 0.0}	0	Neutral	['the', 'cap', 'on', 'university', 'places', 'to', 'study', 'medicine', 'has', 'been', 'temporarily', 'lifted', 'as', 'a-level', 'students', 'scramble', 'to', 'get', 'onto', 'courses', 'https://t.co/9gz2btyz26']	positive
106	1.29653E+18	2020-08-20T19:25:01.000Z		52	{'neg': 0.064, 'neu': 0.871, 'pos': 0.064, 'compound': 0.0}	0	Neutral	['so', 'we', 'now', 'know', 'that', 'not', 'only', 'were', 'you', '&amp;', 'williamson', 'told', 'weeks', 'ago', 'about', 'flaws', 'in', 'your', 'algorithm', 'system', 'but', "it's", 'now', 'clear', 'that', 'williamson', 'lied', 'about', 'reversing', 'the', 'decision,', 'it', 'was', "'s", 'decision', 'not', 'his.', 'what', 'will', 'it', 'take', 'for', 'you', 'to', 'sack', 'a', 'minister?', 'https…	trust
107	1.29653E+18	2020-08-20T19:23:43.000Z		6	{'neg': 0.0, 'neu': 1.0, 'pos': 0.0, 'compound': 0.0}	0	Neutral	['numbers', 'adjusted', 'via', 'a-level', 'algorithm']	positive
108	1.29653E+18	2020-08-20T19:23:19.000Z		6	{'neg': 0.0, 'neu': 1.0, 'pos': 0.0, 'compound': 0.0}	0	Neutral	['was', 'the', 'algorithm', 'written', 'by', 'ofqual?']	No emotion
109	1.29653E+18	2020-08-20T19:21:04.000Z		37	{'neg': 0.18, 'neu': 0.789, 'pos': 0.03, 'compound': -0.6908}	-0.6908	Negative	['ofqual', 'was', 'warned', 'at', 'least', 'a', 'month', 'ago', 'of', 'flaws', 'in', 'the', 'exams', 'algorithm', 'that', 'left', 'thousands', 'of', 'students', 'devastated,', 'but', 'the', 'regulator', 'pressed', 'ahead', 'amid', 'longstanding', 'ministerial', 'pressure', 'to', 'prevent', 'grade', 'inflation.', 'https://t.co/zppfmk8tat']	fear
110	1.29653E+18	2020-08-20T19:20:09.000Z		37	{'neg': 0.078, 'neu': 0.848, 'pos': 0.074, 'compound': -0.0387}	-0.0387	Neutral	['for', 'gcse', 'why', "didn't", 'they', 'just', 'award', 'cags', 'rather', 'than', 'the', 'higher', 'of', 'cag', 'or', 'algorithm', 'grade?', 'i', 'can', 'understand', 'the', 'latter', 'for', 'a', 'levels,', 'because', 'algorithm', 'grade', 'had', 'already', 'been', 'awarded.', 'https://t.co/1wcnvcl1yu']	trust
111	1.29653E+18	2020-08-20T19:16:44.000Z		33	{'neg': 0.197, 'neu': 0.803, 'pos': 0.0, 'compound': -0.705}	-0.705	Negative	['independence?', 'has', 'been', 'compromised', 'by', 'doe,', 'by', 'the', 'continuous', 'interference.', 'the', 'consequences', 'were', 'a', 'rushed', '�algorithm�,', 'where', 'the', 'negative', 'impacts', 'were', 'foreseen,', 'sir', 'john', 'cole', 'warned', 'williamson/ofqual,', 'but', 'was', 'ignored.', '2/2']	positive
112	1.29653E+18	2020-08-20T19:14:04.000Z		56	{'neg': 0.078, 'neu': 0.881, 'pos': 0.041, 'compound': -0.2263}	-0.2263	Negative	['ofqual', 'did', 'not', 'get', 'things', 'right,', 'pressured', 'by', 'doe,', 'as', 'is', 'well', 'documented.', 'it/', 'were', 'warned', '6', 'wks', 'ago', 'that', 'the', 'algorithm', 'wouldn�t', 'work;', 'had', '5', 'mths', 'to', 'sort', 'this', 'out,', 'as', 'knew', 'exams', 'would', 'not', 'take', 'place.', 'same', 'applies', 'to', 'gcses.', 'gov�t/ofqual', 'both', 'to', 'blame;latter�s', '1…	fear
113	1.29653E+18	2020-08-20T19:11:48.000Z		21	{'neg': 0.155, 'neu': 0.777, 'pos': 0.067, 'compound': -0.4019}	-0.4019	Negative	["i've", 'been', 'forced', 'to', 'downgrade', 'gcse', 'and', 'a-level', 'results', '-', 'now', 'i', 'want', 'to', 'quit', 'teaching', 'https://t.co/q2j5wcbbdi']	negative
114	1.29652E+18	2020-08-20T19:09:23.000Z		14	{'neg': 0.189, 'neu': 0.811, 'pos': 0.0, 'compound': -0.2732}	-0.2732	Negative	['england', 'exams', 'row', 'timeline:', 'was', 'ofqual', 'warned', 'of', 'algorithm�bias?', 'https://t.co/qh9rqjvvsl']	fear
115	1.29652E+18	2020-08-20T19:05:06.000Z		32	{'neg': 0.0, 'neu': 0.949, 'pos': 0.051, 'compound': 0.1027}	0.1027	Positive	['the', 'schools', 'minister', 'admitted', 'he', 'did', 'not', 'see', 'the', 'ofqual', 'algorithm', 'used', 'to', 'calculate', 'this', "year's", 'exam', 'grades', 'until', 'it', 'was', 'published', 'on', 'a-level', 'results', 'day...', 'https://t.co/13q0bbxyvv']	No emotion
116	1.29652E+18	2020-08-20T19:05:06.000Z		32	{'neg': 0.0, 'neu': 0.949, 'pos': 0.051, 'compound': 0.1027}	0.1027	Positive	['the', 'schools', 'minister', 'admitted', 'he', 'did', 'not', 'see', 'the', 'ofqual', 'algorithm', 'used', 'to', 'calculate', 'this', "year's", 'exam', 'grades', 'until', 'it', 'was', 'published', 'on', 'a-level', 'results', 'day...', 'https://t.co/13q0bbxyvv']	No emotion
117	1.29652E+18	2020-08-20T19:05:03.000Z		29	{'neg': 0.164, 'neu': 0.836, 'pos': 0.0, 'compound': -0.5423}	-0.5423	Negative	['ofqual', 'had', 'lowered', 'two-fifths', 'of', 'all', 'grades', 'after', 'weighing', 'students�', 'gcse', 'results', 'and', 'their', 'schools�', 'past', 'performance.', 'many', 'pupils', 'felt', 'punished', 'by', 'an', 'algorithm', 'https://t.co/hcgqfsomec']	fear
118	1.29652E+18	2020-08-20T19:04:01.000Z		17	{'neg': 0.0, 'neu': 0.612, 'pos': 0.388, 'compound': 0.8591}	0.8591	Positive	['i', 'know', 'who', 'to', 'congratulate', 'for', 'the', 'efficacy', 'of', 'the', '#ofqual', 'algorithm.', 'you', 'truly', 'are', 'a', 'visionary', '.']	positive
119	1.29652E+18	2020-08-20T19:03:39.000Z		47	{'neg': 0.0, 'neu': 0.922, 'pos': 0.078, 'compound': 0.5411}	0.5411	Positive	['parliamentary', 'review', 'exam', 'results:', 'williamson', '&amp;', 'gibb', 'didn�t', 'listen;', 'ofqual', 'didn�t', 'publish', 'algorithm;', 'wiiliamson', '&amp;', 'gibb', 'only', 'reacted', 'weekend', 'before', 'results;', 'williamson', 'had', 'his', 'photo', 'taken', 'with', 'a', 'whip', 'on', 'his', 'desk.', 'sack', 'them', 'both.', 'save', 'taxpayees�', 'money', 'on', 'review.', 'result!'…	anger
120	1.29652E+18	2020-08-20T19:03:02.000Z		14	{'neg': 0.28, 'neu': 0.72, 'pos': 0.0, 'compound': -0.3612}	-0.3612	Negative	['england', 'exams', 'row', 'timeline:', 'was', 'ofqual', 'warned', 'of', 'algorithm', 'bias?', 'https://t.co/tofljpadwm']	anger
121	1.29652E+18	2020-08-20T18:55:51.000Z		42	{'neg': 0.0, 'neu': 1.0, 'pos': 0.0, 'compound': 0.0}	0	Neutral	['10/', 'the', 'recent', 'a-levels', 'debacle', 'wherein', 'an', 'algorithm', 'disproportionately', 'deflated', 'the', 'results', 'of', 'those', 'from', 'public', 'schools', 'attended', 'by', 'students', 'of', 'color', 'from', 'lower-income', 'families', 'is', 'one', 'example', 'of', 'why', 'math', 'is', 'not', 'objective,', 'not', 'impartial.', 'https://t.co/fncfkllaee']	positive
122	1.29652E+18	2020-08-20T18:55:17.000Z		38	{'neg': 0.0, 'neu': 1.0, 'pos': 0.0, 'compound': 0.0}	0	Neutral	['the', 'national', 'statistics', 'regulator', 'is', 'stepping', 'in', 'to', 'review', 'the', 'algorithm', 'used', 'by', 'ofqual', 'to', 'decide', 'a-level', 'grades', 'for', 'students', 'who', 'could', 'not', 'sit', 'exams.', 'ig', 'https://t.co/7dpagcrjvs', 'source:', 'bbc', 'news', 'https://t.co/nnsaaqs6dr']	No emotion
123	1.29652E+18	2020-08-20T18:55:17.000Z		38	{'neg': 0.0, 'neu': 1.0, 'pos': 0.0, 'compound': 0.0}	0	Neutral	['the', 'national', 'statistics', 'regulator', 'is', 'stepping', 'in', 'to', 'review', 'the', 'algorithm', 'used', 'by', 'ofqual', 'to', 'decide', 'a-level', 'grades', 'for', 'students', 'who', 'could', 'not', 'sit', 'exams.', 'ig', 'https://t.co/7dpagcrjvs', 'source:', 'bbc', 'news', 'https://t.co/nnsaaqs6dr']	No emotion
124	1.29652E+18	2020-08-20T18:52:11.000Z		47	{'neg': 0.062, 'neu': 0.895, 'pos': 0.044, 'compound': -0.2263}	-0.2263	Negative	['yeah,', 'go', 'ahead', 'and', 'give', 'the', 'task', 'of', 'working', 'out', 'which', 'uk', 'residents', 'are', 'somehow', 'technically', 'scots', 'and', 'controlling', 'their', 'access', 'to', 'the', 'voting', 'process', 'based', 'on', '15', 'years', 'of', 'residency', 'to', 'the', 'wannabe', 'technocrats', 'who', 'gave', 'you', 'the', 'incompetent', 'crapfests', 'of', 'brexit', 'and', 'the', …	positive
125	1.29652E+18	2020-08-20T18:50:17.000Z		49	{'neg': 0.072, 'neu': 0.716, 'pos': 0.213, 'compound': 0.7964}	0.7964	Positive	['unrelated', 'to', 'this', '(because', 'no', 'evidence', 'so', 'far', 'this', 'disproportionately', 'favours', 'any', 'group),', 'the', 'ofqual', 'algorithm', 'did', 'hand', 'some', 'top', 'grades', 'out', 'on', 'a', '*silver*', 'plate...', 'and', 'it�s', 'probably', 'a', 'good', 'thing', 'professionals', 'are', 'working', 'hard', 'to', 'maintain', 'some', 'integrity�', 'https://t.co/f6pdqnqugk'…	positive
126	1.29652E+18	2020-08-20T18:48:22.000Z		39	{'neg': 0.0, 'neu': 1.0, 'pos': 0.0, 'compound': 0.0}	0	Neutral	['they', 'are', 'the', 'cags', 'or', 'algorithm', 'if', 'that', 'was', 'higher.', 'schools', 'were', 'able', 'to', 'download', '�results�', 'last', 'night', 'from', 'the', 'exam', 'boards', 'which', 'had', 'worked', 'that', 'out.', 'i�d', 'query', 'that', 'again.', 'nothing', 'was', 'downgraded', 'by', 'the', 'boards/ofqual.']	No emotion
127	1.29652E+18	2020-08-20T18:47:16.000Z		44	{'neg': 0.101, 'neu': 0.768, 'pos': 0.13, 'compound': 0.09}	0.09	Positive	['it', 'seems', 'ofqual', 'and', 'the', 'government', 'were', 'right', 'in', 'their', 'analysis.', 'i', 'congratulate', 'the', 'young', 'people', 'but', 'deplore', 'the', 'teachers', 'and', 'unions', "who's", 'credibility', 'must', 'suffer.', 'grade', 'c.', 'sharp', 'improvement', 'in', 'gcse', 'and', 'a-level', 'results', 'after', 'algorithm', 'scrapped', 'https://t.co/lscpc4bysu']	positive
128	1.29652E+18	2020-08-20T18:47:16.000Z		44	{'neg': 0.101, 'neu': 0.768, 'pos': 0.13, 'compound': 0.09}	0.09	Positive	['it', 'seems', 'ofqual', 'and', 'the', 'government', 'were', 'right', 'in', 'their', 'analysis.', 'i', 'congratulate', 'the', 'young', 'people', 'but', 'deplore', 'the', 'teachers', 'and', 'unions', "who's", 'credibility', 'must', 'suffer.', 'grade', 'c.', 'sharp', 'improvement', 'in', 'gcse', 'and', 'a-level', 'results', 'after', 'algorithm', 'scrapped', 'https://t.co/lscpc4bysu']	positive
129	1.29652E+18	2020-08-20T18:44:43.000Z		38	{'neg': 0.087, 'neu': 0.879, 'pos': 0.034, 'compound': -0.4854}	-0.4854	Negative	['on', 'chanel', '4', 'news', 'nick', 'gibb', 'says', 'that', 'the', '�model�', 'for', 'delivering', 'accurate', 'a', 'levels', 'was', 'fine', 'but', 'the', 'problem', 'was', 'the', 'delivery', 'via', 'the', '�algorithm�.', 'can', 'anyone', 'explain', 'the', 'difference', 'between', 'the', '�model�', 'and', 'the', '�algorithm�?', 'mystified']	positive
130	1.29652E+18	2020-08-20T18:40:35.000Z		16	{'neg': 0.22, 'neu': 0.78, 'pos': 0.0, 'compound': -0.4767}	-0.4767	Negative	['everything', 'that', 'went', 'wrong', 'with', 'the', 'botched', 'a-levels', 'algorithm', 'wired', 'uk', 'https://t.co/hdxf1ttpgq']	negative
131	1.29652E+18	2020-08-20T18:38:30.000Z		51	{'neg': 0.0, 'neu': 0.952, 'pos': 0.048, 'compound': 0.296}	0.296	Positive	['can', 'you', '&amp;/or', 'experts', 'in', 'your', 'network', 'pl', 'explain', 'to', 'me', 'the', 'difference', 'between', 'a', '�model�', '&amp;', 'an', '�algorithm��a', 'distinction', 'that', 'minister', 'of', 'state', '(education)', 'nick', 'gibb', 'relied', 'upon', 'in', 'a', '#c4news', 'interview', 'just', 'now', 'to', 'absolve', 'himself', 're', 'the', '#ofqual', '#alevel', 'debacle?', '1/…	positive
132	1.29652E+18	2020-08-20T18:34:23.000Z		16	{'neg': 0.0, 'neu': 1.0, 'pos': 0.0, 'compound': 0.0}	0	Neutral	['the', 'lessons', 'we', 'all', 'must', 'learn', 'from', 'the', 'a-levels', 'algorithm', 'debacle', 'https://t.co/c4gkfxljqp']	fear
133	1.29652E+18	2020-08-20T18:33:00.000Z		14	{'neg': 0.286, 'neu': 0.714, 'pos': 0.0, 'compound': -0.5574}	-0.5574	Negative	['a-levels:', "ofqual's", "'cheating'", 'algorithm', 'under', 'review', '-', 'bbc', 'news', 'https://t.co/n5qe72zktp']	No emotion
134	1.29652E+18	2020-08-20T18:33:00.000Z		14	{'neg': 0.286, 'neu': 0.714, 'pos': 0.0, 'compound': -0.5574}	-0.5574	Negative	['a-levels:', "ofqual's", "'cheating'", 'algorithm', 'under', 'review', '-', 'bbc', 'news', 'https://t.co/n5qe72zktp']	No emotion
135	1.29652E+18	2020-08-20T18:32:38.000Z		13	{'neg': 0.0, 'neu': 1.0, 'pos': 0.0, 'compound': 0.0}	0	Neutral	['did', 'susan', 'go', 'on', 'to', 'develop', 'an', 'algorithm', 'for', 'a-level', 'and', 'gcse?']	positive
136	1.29652E+18	2020-08-20T18:31:36.000Z		36	{'neg': 0.158, 'neu': 0.788, 'pos': 0.053, 'compound': -0.482}	-0.482	Negative	['the', 'first', 'question', 'that', 'should', 'have', 'been', 'asked', 'of', 'ofqual', 'is', '"how', 'well', 'does', 'the', 'algorithm', 'predict', 'known', 'results?"', '(not', 'very', 'well,', 'it', 'turns', 'out.)', 'nobody', 'in', 'government', 'bothered', 'to', 'ask', 'this.', "that's", 'grossly', 'negligent.']	negative
137	1.29651E+18	2020-08-20T18:29:28.000Z		29	{'neg': 0.083, 'neu': 0.765, 'pos': 0.153, 'compound': 0.3167}	0.3167	Positive	['surely', 'unsustainable', 'for', 'to', 'maintain', 'the', 'model', '(for', 'establishing', 'a-level', 'grades)', 'was', 'absolutely', 'fine,', 'and', 'the', 'algorithm', 'was', 'the', 'problem', 'if', 'the', 'algorithm', 'is', 'the', 'key', 'model', 'component']	positive
138	1.29651E+18	2020-08-20T18:27:43.000Z		24	{'neg': 0.0, 'neu': 1.0, 'pos': 0.0, 'compound': 0.0}	0	Neutral	['lots', 'of', 'points', 'slipped', 'in', 'that', 'interview.', 'scottish', 'algorithm', 'didn�t', 'use', 'prior', 'attainment', '(only', 'historical', 'school', 'performance).', 'didn�t', 'sqa', 'and', 'ofqual', 'discuss?']	trust
139	1.29651E+18	2020-08-20T18:27:16.000Z		10	{'neg': 0.0, 'neu': 1.0, 'pos': 0.0, 'compound': 0.0}	0	Neutral	['did', 'you', 'approve', 'this', 'outline', 'algorithm?', 'https://t.co/whry4znghy']	trust
140	1.29651E+18	2020-08-20T18:25:55.000Z		38	{'neg': 0.087, 'neu': 0.879, 'pos': 0.034, 'compound': -0.4854}	-0.4854	Negative	['on', 'chanel', '4', 'news', 'nick', 'gibb', 'says', 'that', 'the', '�model�', 'for', 'delivering', 'accurate', 'a', 'levels', 'was', 'fine', 'but', 'the', 'problem', 'was', 'the', 'delivery', 'via', 'the', '�algorithm�.', 'can', 'anyone', 'explain', 'the', 'difference', 'between', 'the', '�model�', 'and', 'the', '�algorithm�?', 'mystified']	positive
141	1.29651E+18	2020-08-20T18:22:25.000Z		14	{'neg': 0.286, 'neu': 0.714, 'pos': 0.0, 'compound': -0.5574}	-0.5574	Negative	['bbc', 'news', '-', 'a-levels:', "ofqual's", "'cheating'", 'algorithm', 'under', 'review', 'https://t.co/xny8jwrzka']	No emotion
142	1.29651E+18	2020-08-20T18:22:25.000Z		14	{'neg': 0.286, 'neu': 0.714, 'pos': 0.0, 'compound': -0.5574}	-0.5574	Negative	['bbc', 'news', '-', 'a-levels:', "ofqual's", "'cheating'", 'algorithm', 'under', 'review', 'https://t.co/xny8jwrzka']	No emotion
143	1.29651E+18	2020-08-20T18:22:07.000Z		24	{'neg': 0.313, 'neu': 0.605, 'pos': 0.082, 'compound': -0.7574}	-0.7574	Negative	['this', 'is', 'scary!', 'ugly', 'truth', 'about', 'exams:', 'ofqual', 'has', 'used', 'an', 'algorithm', 'since', '2011.', 'and', 'i', 'resigned', 'because', 'of', 'it', 'https://t.co/qpr9z2vjqn']	negative
144	1.29651E+18	2020-08-20T18:20:21.000Z		15	{'neg': 0.313, 'neu': 0.687, 'pos': 0.0, 'compound': -0.6249}	-0.6249	Negative	['a-levels:', 'algorithm', 'at', 'centre', 'of', 'grading', 'crisis', '�unlawful�', 'says�labour', 'https://t.co/44xqjupnqf']	negative
145	1.29651E+18	2020-08-20T18:20:21.000Z		15	{'neg': 0.313, 'neu': 0.687, 'pos': 0.0, 'compound': -0.6249}	-0.6249	Negative	['a-levels:', 'algorithm', 'at', 'centre', 'of', 'grading', 'crisis', '�unlawful�', 'says�labour', 'https://t.co/44xqjupnqf']	negative
146	1.29651E+18	2020-08-20T18:19:46.000Z		31	{'neg': 0.0, 'neu': 0.916, 'pos': 0.084, 'compound': 0.4291}	0.4291	Positive	['#ofqual', 'story', 'has', 'not', 'been', 'properly', 'reported', '-', 'what', 'is', 'the', 'name', 'of', 'the', 'company', 'responsible', 'for', 'producing', 'the', 'algorithm?', 'how', 'is', 'data', 'being', 'used', 'and', 'stored?', 'how', 'much', 'did', 'it', 'cost?']	positive
147	1.29651E+18	2020-08-20T18:17:02.000Z		19	{'neg': 0.176, 'neu': 0.824, 'pos': 0.0, 'compound': -0.4588}	-0.4588	Negative	['teachers', 'forced', 'to', 'downgrade', 'gcse', 'and', 'a-level', 'results', 'before', 'submitting', 'to', 'government', '#gcse2020', '#alevelprotests', 'https://t.co/468orvebud']	fear
148	1.29651E+18	2020-08-20T18:14:38.000Z		35	{'neg': 0.081, 'neu': 0.782, 'pos': 0.137, 'compound': 0.5027}	0.5027	Positive	['love', 'this', 'dystopian', 'short', 'story', 'written', 'last', 'year', '-', 'especially', 'apt', 'as', 'the', 'author', 'had', 'her', 'a-level', 'results', 'downgraded', 'by', 'an', 'algorithm', 'this', 'year.', 'a', 'scary', 'example', 'of', 'life', 'imitating', 'art!', '???????', 'https://t.co/jn61gjyhwd']	positive
149	1.29651E+18	2020-08-20T18:12:04.000Z		11	{'neg': 0.0, 'neu': 0.846, 'pos': 0.154, 'compound': 0.25}	0.25	Positive	['apparently', 'not', '-', 'the', '�awesome�', 'ofqual', 'algorithm', 'is', 'allowed', 'do', 'this.', 'unbelievable.']	negative
150	1.29651E+18	2020-08-20T18:11:27.000Z		51	{'neg': 0.182, 'neu': 0.818, 'pos': 0.0, 'compound': -0.8316}	-0.8316	Negative	['ofqual', 'was', 'warned', 'a', 'month', 'ago', 'before', 'the', 'results', 'announcement', 'that', 'the', 'exams', 'algorithm', 'was', 'volatile', 'and', 'it', 'could', 'produce', 'some', 'erratic', 'outcomes.', 'however,', 'ofqual', 'ignored', 'all', 'the', 'warnings', 'and', 'chose', 'to', 'go', 'along', 'with', 'it.', 'it', 'is', 'disappointing', 'how', 'lightly', 'the', 'future', 'of', 'stu…	surprise
151	1.29651E+18	2020-08-20T18:09:33.000Z		39	{'neg': 0.061, 'neu': 0.837, 'pos': 0.102, 'compound': 0.2023}	0.2023	Positive	['the', 'unions', 'and', 'teachers', 'agreed', 'the', 'algorithm', 'with', 'ofqual', 'plus', 'labour', 'campaign', 'for', 'it', '.', 'the', 'government', 'tried', 'to', 'play', 'it', 'by', 'the', 'book', 'allowing', 'the', 'regulating', 'body', 'to', 'decide', 'then', 'the', 'regulator', 'changed', 'its', 'mind', 'and', 'its', 'governments', 'fault?']	negative
152	1.29651E+18	2020-08-20T18:04:02.000Z		12	{'neg': 0.0, 'neu': 1.0, 'pos': 0.0, 'compound': 0.0}	0	Neutral	['i', 'have', 'found', 'the', 'a-level', 'marking', 'algorithm', 'https://t.co/pknp1f8mzs']	trust
153	1.29651E+18	2020-08-20T18:01:50.000Z		49	{'neg': 0.0, 'neu': 1.0, 'pos': 0.0, 'compound': 0.0}	0	Neutral	['who', 'designed', 'and', 'built', "'the", "algorithm'?", 'do', 'we', 'know?', 'it', 'could', 'not', 'have', 'been', 'the', 'exam', 'boards', 'independently.', 'was', 'it', 'ofqual?', 'do', 'they', 'have', 'the', 'resources?', 'who', 'has', 'a', 'mind', 'that', 'believes', 'that', 'a', 'big', 'data', 'algorithm', 'could', 'predict', 'the', 'distribution', 'of', 'grades', 'for', 'every', 'subject…	trust
154	1.29651E+18	2020-08-20T18:00:33.000Z		36	{'neg': 0.0, 'neu': 0.843, 'pos': 0.157, 'compound': 0.6369}	0.6369	Positive	['good', 'read', 'from', '"in', 'fixating', 'on', 'the', 'perceived', 'fairness', 'of', 'an', 'algorithmic', 'solution,', 'ofqual', 'blinded', 'itself', 'to', 'the', 'glaring', '#inequities', 'of', 'the', 'overall', 'system."', '#algorithms', '#ai', 'cc', 'https://t.co/scu0hbxxl7', 'v/', 'https://t.co/lfd2in17ca']	trust
155	1.29651E+18	2020-08-20T17:58:12.000Z		46	{'neg': 0.0, 'neu': 0.895, 'pos': 0.105, 'compound': 0.6239}	0.6239	Positive	["everyone's", 'a', 'winner!', 'experts', 'blast', "'staggering'", 'exam', 'grade', 'inflation', 'as', 'a', 'quarter', 'of', 'all', 'gcse', 'pupils', 'get', 'a/a*', 'equivalent', 'and', '38%', 'of', 'a-level', 'students', 'now', 'have', 'an', 'a', 'after', 'government', 'u-turn', 'ditched', 'algorithm', 'via', 'https://t.co/solyfq4fjs', 'https://t.co/cp5ahg1hlo']	fear
156	1.29651E+18	2020-08-20T17:54:34.000Z		51	{'neg': 0.067, 'neu': 0.933, 'pos': 0.0, 'compound': -0.3505}	-0.3505	Negative	['you�re', 'utterly', 'missing', 'the', 'point.', 'teacher', 'assessed', 'only', 'grades', 'were', 'not', 'accurate', 'at', 'the', 'individual', 'level', 'either', '-', 'look', 'at', 'the', 'spike', 'in', 'gcse', 'results', 'and', 'a-level', 'results', 'shot', 'up', 'by', 'over', '20%', 'from', 'historic', 'norms.', 'there', 'was', 'no', 'good', 'way', 'of', 'doing', 'it,', 'but', 'the', 'algorit…	trust
157	1.29651E+18	2020-08-20T17:51:54.000Z		37	{'neg': 0.132, 'neu': 0.78, 'pos': 0.088, 'compound': -0.2263}	-0.2263	Negative	['there', 'are', 'already', 'several', 'requests', 'on', 'wdtk', 'about', 'the', 'algorithm', 'used', 'by', 'ofqual', 'but', 'would', 'be', 'good', 'to', 'have', 'a', 'list', 'of', 'all', 'algorithms', 'used', 'by', 'gov.', 'suspect', 'hmg', 'would', 'struggle', 'to', 'answer', 'that', 'foi', 'request', 'though.']	fear
158	1.2965E+18	2020-08-20T17:48:11.000Z		46	{'neg': 0.127, 'neu': 0.873, 'pos': 0.0, 'compound': -0.7003}	-0.7003	Negative	['we', 'have', 'concerns', 'that', 'the', 'system', 'described', 'by', 'ofqual', 'as', 'the', '�fairest', 'possible', 'in', 'the', 'circumstances�', 'could', 'be', 'unfair', 'for', 'groups', 'including', 'disadvantaged', 'pupils,', 'bame', 'pupils,', 'children', 'looked', 'after,', 'and', 'pupils', 'with', 'send.', '-', 'commons', 'education', 'committee', 'on', 'the', 'algorithm', '11/07/2020', …	trust
159	1.2965E+18	2020-08-20T17:46:24.000Z		16	{'neg': 0.327, 'neu': 0.536, 'pos': 0.137, 'compound': -0.4939}	-0.4939	Negative	['media', 'and', 'morons', 'blaming', 'teachers', 'for', 'increase', 'when', 'actually', 'it�s', 'algorithm', 'https://t.co/vuka5jcytq']	positive
160	1.2965E+18	2020-08-20T17:44:42.000Z		16	{'neg': 0.392, 'neu': 0.608, 'pos': 0.0, 'compound': -0.7003}	-0.7003	Negative	['gavin�williamson', "'was", 'warned', 'of', 'a-level', 'algorithm', 'chaos', 'in', "july'", 'https://t.co/0hwcsrvgkf', 'via']	fear
161	1.2965E+18	2020-08-20T17:44:42.000Z		16	{'neg': 0.392, 'neu': 0.608, 'pos': 0.0, 'compound': -0.7003}	-0.7003	Negative	['gavin�williamson', "'was", 'warned', 'of', 'a-level', 'algorithm', 'chaos', 'in', "july'", 'https://t.co/0hwcsrvgkf', 'via']	fear
162	1.2965E+18	2020-08-20T17:42:35.000Z		10	{'neg': 0.0, 'neu': 0.638, 'pos': 0.362, 'compound': 0.5267}	0.5267	Positive	['ditch', 'the', 'algorithm', 'for', 'educational', 'justice', 'https://t.co/jaj4ze1uwp']	trust
163	1.2965E+18	2020-08-20T17:41:05.000Z		42	{'neg': 0.19, 'neu': 0.81, 'pos': 0.0, 'compound': -0.7906}	-0.7906	Negative	['what', 'must', 'be', 'learned', 'from', '#uk', '#government', 'department', 'for', '#education', 'a-levels', 'examinations', '#algorithm', 'debacle', 'https://t.co/x5opfsq8o3', 'thousands', 'of', 'young', "people's", 'futures', 'ruined', 'by', 'a', 'bungled', 'political', 'approach', 'ignoring', 'expert', 'advice', 'with', 'no', 'transparency', 'or', 'scrutiny', 'of', 'goals', '#ai']	negative
164	1.2965E+18	2020-08-20T17:40:46.000Z		54	{'neg': 0.06, 'neu': 0.842, 'pos': 0.098, 'compound': 0.2617}	0.2617	Positive	['i', 'don�t', 'think', 'it�s', 'that', 'simple.', 'the', 'algorithm', 'worked', 'well', 'within', 'the', 'boundaries', 'it', 'was', 'set.', 'yes', 'there', 'were', 'big', 'mistakes', 'made', '(not', 'getting', 'rss', 'experts', 'to', 'help', 'for', 'example).', 'but', 'this', 'one', 'is', 'absolutely', 'at', 'the', 'doors', 'of', 'those', 'who', 'set', 'the', 'rules.', 'i�m', 'sorry', 'but', 'th…	fear
165	1.2965E+18	2020-08-20T17:38:26.000Z		39	{'neg': 0.038, 'neu': 0.902, 'pos': 0.06, 'compound': 0.2146}	0.2146	Positive	['what', 'about', 'those', 'students', 'who', 'did', 'ctec', 'instead', 'of', 'a', 'levels', 'and', 'we�re', 'downgraded', 'by', 'the', 'algorithm.', 'they', 'have', 'been', 'left', 'out', 'and', 'not', 'had', 'their', 'grades', 'readjusted.', 'that�s', 'not', 'fair', 'but', 'no', 'one', 'has', 'mentioned', 'them']	positive
166	1.2965E+18	2020-08-20T17:38:17.000Z		37	{'neg': 0.116, 'neu': 0.884, 'pos': 0.0, 'compound': -0.5574}	-0.5574	Negative	['#bbcnews', '#c4news', 'i', 'feel', 'sorry', 'for', 'the', 'programming', 'guy', 'who', 'is', 'updating', 'his', 'cv', 'to', 'say', 'he', 'has', 'been', 'in', 'prison', 'for', 'the', 'last', '6', 'months', 'rather', 'than', 'admitting', 'he', 'wrote', 'the', 'a-level', '/', 'gcse', 'results', 'algorithm']	fear
167	1.2965E+18	2020-08-20T17:28:46.000Z		29	{'neg': 0.0, 'neu': 1.0, 'pos': 0.0, 'compound': 0.0}	0	Neutral	['.?', 'says', 'he', 'did', 'not', 'see', 'the', 'ofqual', 'algorithm', 'used', 'to', 'calculate', 'this', "year's", 'exam', 'grades', 'until', 'it', 'was', 'published', 'on', 'a-level', 'results', 'day.', 'https://t.co/yzgfulubgf']	No emotion
168	1.2965E+18	2020-08-20T17:28:46.000Z		29	{'neg': 0.0, 'neu': 1.0, 'pos': 0.0, 'compound': 0.0}	0	Neutral	['.?', 'says', 'he', 'did', 'not', 'see', 'the', 'ofqual', 'algorithm', 'used', 'to', 'calculate', 'this', "year's", 'exam', 'grades', 'until', 'it', 'was', 'published', 'on', 'a-level', 'results', 'day.', 'https://t.co/yzgfulubgf']	No emotion
169	1.2965E+18	2020-08-20T17:26:31.000Z		46	{'neg': 0.0, 'neu': 0.895, 'pos': 0.105, 'compound': 0.6239}	0.6239	Positive	["everyone's", 'a', 'winner!', 'experts', 'blast', "'staggering'", 'exam', 'grade', 'inflation', 'as', 'a', 'quarter', 'of', 'all', 'gcse', 'pupils', 'get', 'a/a*', 'equivalent', 'and', '38%', 'of', 'a-level', 'students', 'now', 'have', 'an', 'a', 'after', 'government', 'u-turn', 'ditched', 'algorithm', 'via', 'https://t.co/vsul7qly5e', 'https://t.co/2djtm9n9my']	fear
170	1.2965E+18	2020-08-20T17:24:27.000Z		22	{'neg': 0.314, 'neu': 0.686, 'pos': 0.0, 'compound': -0.6705}	-0.6705	Negative	['a-level', 'exam', 'chaos:', "ofqual's", 'controversial', 'algorithm', 'to', 'be', 'reviewed,', 'regulatory', 'body', 'confirms', 'https://t.co/xwzglkosoh', 'https://t.co/w98a9xfmxe']	negative
171	1.2965E+18	2020-08-20T17:24:27.000Z		22	{'neg': 0.314, 'neu': 0.686, 'pos': 0.0, 'compound': -0.6705}	-0.6705	Negative	['a-level', 'exam', 'chaos:', "ofqual's", 'controversial', 'algorithm', 'to', 'be', 'reviewed,', 'regulatory', 'body', 'confirms', 'https://t.co/xwzglkosoh', 'https://t.co/w98a9xfmxe']	negative
172	1.2965E+18	2020-08-20T17:23:32.000Z		18	{'neg': 0.312, 'neu': 0.688, 'pos': 0.0, 'compound': -0.7096}	-0.7096	Negative	['controversial', 'algorithm', 'at', 'centre', 'of', 'exam', 'results', 'crisis', 'to', 'be', 'reviewed,', 'regulatory', 'body', 'confirms', 'https://t.co/dpzqyivjnn']	negative
173	1.2965E+18	2020-08-20T17:22:56.000Z		17	{'neg': 0.355, 'neu': 0.645, 'pos': 0.0, 'compound': -0.6705}	-0.6705	Negative	['a-level', 'exam', 'chaos:', 'ofqual�s', 'controversial', 'algorithm', 'to', 'be', 'reviewed,', 'regulato...', 'https://t.co/af9g9yok3h', '#education']	anger
174	1.2965E+18	2020-08-20T17:22:56.000Z		17	{'neg': 0.355, 'neu': 0.645, 'pos': 0.0, 'compound': -0.6705}	-0.6705	Negative	['a-level', 'exam', 'chaos:', 'ofqual�s', 'controversial', 'algorithm', 'to', 'be', 'reviewed,', 'regulato...', 'https://t.co/af9g9yok3h', '#education']	anger
175	1.2965E+18	2020-08-20T17:22:56.000Z		18	{'neg': 0.333, 'neu': 0.667, 'pos': 0.0, 'compound': -0.6705}	-0.6705	Negative	['a-level', 'exam', 'chaos:', 'ofqual�s', 'controversial', 'algorithm', 'to', 'be', 'reviewed,', 'regulato...', 'https://t.co/wqqc9rwehh', '#uk', '#news']	anger
176	1.2965E+18	2020-08-20T17:22:56.000Z		18	{'neg': 0.333, 'neu': 0.667, 'pos': 0.0, 'compound': -0.6705}	-0.6705	Negative	['a-level', 'exam', 'chaos:', 'ofqual�s', 'controversial', 'algorithm', 'to', 'be', 'reviewed,', 'regulato...', 'https://t.co/wqqc9rwehh', '#uk', '#news']	anger
177	1.2965E+18	2020-08-20T17:22:18.000Z		49	{'neg': 0.031, 'neu': 0.818, 'pos': 0.151, 'compound': 0.7295}	0.7295	Positive	['ofqual', 'making', 'the', 'algorithm', 'could�ve', 'worked', 'so', 'well', 'they', 'had', 'the', 'right', 'idea', 'in', 'mind', 'to', 'make', 'it', 'fair', 'to', 'other', 'years.', 'but', 'they', 'flaked', 'and', 'instead', 'of', 'making', 'a', 'better', 'algorithm', 'that', 'didn�t', 'downgrade', 'so', 'harshly', 'they�ve', 'just', 'been', 'given', 'high', 'grades', 'as', 'people', 'moaned??']	positive
178	1.2965E+18	2020-08-20T17:21:48.000Z		18	{'neg': 0.355, 'neu': 0.645, 'pos': 0.0, 'compound': -0.6705}	-0.6705	Negative	['a-level', 'exam', 'chaos:', 'ofqual�s', 'controversial', 'algorithm', 'to', 'be', 'reviewed,', 'regulatory', 'body�confirms', 'https://t.co/niyjuwmi3d']	negative
179	1.2965E+18	2020-08-20T17:21:48.000Z		18	{'neg': 0.355, 'neu': 0.645, 'pos': 0.0, 'compound': -0.6705}	-0.6705	Negative	['a-level', 'exam', 'chaos:', 'ofqual�s', 'controversial', 'algorithm', 'to', 'be', 'reviewed,', 'regulatory', 'body�confirms', 'https://t.co/niyjuwmi3d']	negative
180	1.2965E+18	2020-08-20T17:18:54.000Z		42	{'neg': 0.079, 'neu': 0.857, 'pos': 0.064, 'compound': -0.1531}	-0.1531	Negative	['yes', 'and', 'no.', "there's", 'a', 'difference', 'between', 'judgment', 'and', 'pre-judgment', '(prejudice).', 'exams', 'discriminate', 'on', 'the', 'basis', 'of', 'performance', 'in', 'exams.', 'the', 'ofqual', 'algorithm', 'pre-judged', 'that', 'pupils', 'from', 'that', 'school', 'would', 'get', 'these', 'grades,', 'based', 'on', 'past', 'data.', '1/2']	anger
181	1.2965E+18	2020-08-20T17:15:15.000Z		50	{'neg': 0.025, 'neu': 0.87, 'pos': 0.104, 'compound': 0.6553}	0.6553	Positive	['a', 'levels', '?', 'gcses?', 'btec', '-', 'almost.', 'why', 'has', 'no-one', 'said', 'a', 'huge', 'thank', 'you', 'to', 'all', 'the', 'teachers', 'involved', 'in', 'this', '�mad�', 'year?', 'why', 'were', 'teachers', 'professional', 'judgements', 'not', 'taken', 'into', 'account', 'above', 'an', 'algorithm', 'in', 'the', 'first', 'place?', 'why', 'was', 'it', 'sooo', 'hard', 'to', 'ask', 'teach…	trust
182	1.2965E+18	2020-08-20T17:12:35.000Z		19	{'neg': 0.363, 'neu': 0.637, 'pos': 0.0, 'compound': -0.7506}	-0.7506	Negative	['gavin', 'williamson', "'was", 'warned', 'that', 'gcse', 'and', 'a', 'level', 'results', 'algorithm', 'could', 'disadvantage', 'poorer', "pupils'.", 'https://t.co/k8ozpsllpg']	fear
183	1.29649E+18	2020-08-20T17:09:49.000Z		12	{'neg': 0.0, 'neu': 1.0, 'pos': 0.0, 'compound': 0.0}	0	Neutral	['a-levels:', 'ofqual�s', '�cheating�', 'algorithm', 'under�review', 'https://t.co/mkmugjr7ki']	No emotion
184	1.29649E+18	2020-08-20T17:09:49.000Z		12	{'neg': 0.0, 'neu': 1.0, 'pos': 0.0, 'compound': 0.0}	0	Neutral	['a-levels:', 'ofqual�s', '�cheating�', 'algorithm', 'under�review', 'https://t.co/mkmugjr7ki']	No emotion
185	1.29649E+18	2020-08-20T17:09:49.000Z		12	{'neg': 0.0, 'neu': 1.0, 'pos': 0.0, 'compound': 0.0}	0	Neutral	['a-levels:', 'ofqual�s', '�cheating�', 'algorithm', 'under�review', 'https://t.co/mkmugjr7ki']	No emotion
186	1.29649E+18	2020-08-20T17:06:17.000Z		19	{'neg': 0.0, 'neu': 1.0, 'pos': 0.0, 'compound': 0.0}	0	Neutral	['gcse', 'and', 'a-level', 'grades', '2020:', 'gibb', "'did", 'not', "see'", 'algorithm', 'until', 'results', 'day', 'https://t.co/vx8ycxuspf', 'tes']	No emotion
187	1.29649E+18	2020-08-20T17:06:12.000Z		19	{'neg': 0.0, 'neu': 1.0, 'pos': 0.0, 'compound': 0.0}	0	Neutral	['gcse', 'and', 'a-level', 'grades', '2020:', 'gibb', "'did", 'not', "see'", 'algorithm', 'until', 'results', 'day', 'https://t.co/dqtyjprmqp', 'tes']	No emotion
188	1.29649E+18	2020-08-20T17:04:51.000Z		16	{'neg': 0.0, 'neu': 0.748, 'pos': 0.252, 'compound': 0.5719}	0.5719	Positive	['how', 'did', 'the', 'uk�s', 'exam', 'results', 'algorithm', 'work?', 'excellent', 'description', 'by', 'https://t.co/nmxppmcfyz']	trust
189	1.29649E+18	2020-08-20T17:03:17.000Z		36	{'neg': 0.117, 'neu': 0.883, 'pos': 0.0, 'compound': -0.6249}	-0.6249	Negative	['�', 'an', '18-year-old', 'student', 'who', 'predicted', 'this', 'year�s', 'a-level', 'results', 'crisis', 'in', 'an', 'award-winning', 'dystopian', 'story', 'about', 'an', 'algorithm', 'deciding', 'school', 'grades', 'according', 'to', 'social', 'class,', 'has', 'had', 'her', 'own', 'results', 'downgraded.�']	trust
190	1.29649E+18	2020-08-20T16:57:59.000Z		14	{'neg': 0.286, 'neu': 0.714, 'pos': 0.0, 'compound': -0.5574}	-0.5574	Negative	['bbc', 'news', '-', 'a-levels:', "ofqual's", "'cheating'", 'algorithm', 'under', 'review', 'https://t.co/vwqzyswvyj']	No emotion
191	1.29649E+18	2020-08-20T16:57:59.000Z		14	{'neg': 0.286, 'neu': 0.714, 'pos': 0.0, 'compound': -0.5574}	-0.5574	Negative	['bbc', 'news', '-', 'a-levels:', "ofqual's", "'cheating'", 'algorithm', 'under', 'review', 'https://t.co/vwqzyswvyj']	No emotion
192	1.29649E+18	2020-08-20T16:56:51.000Z		32	{'neg': 0.154, 'neu': 0.716, 'pos': 0.129, 'compound': -0.2263}	-0.2263	Negative	['a', 'disgrace.', "didn't", 'see', 'the', 'algorithm', 'until', 'it', 'was', 'published', 'on', 'a-level', 'results', 'day', 'yet', 'went', 'along', 'with', 'the', 'govt', 'line', 'saying', 'it', 'was', 'fair', 'and', 'robust.', 'gibb', 'must', 'resign']	anger
193	1.29649E+18	2020-08-20T16:54:29.000Z		33	{'neg': 0.122, 'neu': 0.878, 'pos': 0.0, 'compound': -0.5574}	-0.5574	Negative	["i've", 'just', 'posted', 'a', 'new', 'blog:', 'a-levels:', "ofqual's", "'cheating'", 'algorithm', 'under', 'review', 'https://t.co/80q4vrdjlk', 'those', 'implementing', 'it', '"did', 'not', 'understand', 'what', 'the', 'maths', 'they', 'had', 'typed', 'in', 'meant']	No emotion
194	1.29649E+18	2020-08-20T16:54:29.000Z		33	{'neg': 0.122, 'neu': 0.878, 'pos': 0.0, 'compound': -0.5574}	-0.5574	Negative	["i've", 'just', 'posted', 'a', 'new', 'blog:', 'a-levels:', "ofqual's", "'cheating'", 'algorithm', 'under', 'review', 'https://t.co/80q4vrdjlk', 'those', 'implementing', 'it', '"did', 'not', 'understand', 'what', 'the', 'maths', 'they', 'had', 'typed', 'in', 'meant']	No emotion
195	1.29649E+18	2020-08-20T16:54:29.000Z		33	{'neg': 0.122, 'neu': 0.878, 'pos': 0.0, 'compound': -0.5574}	-0.5574	Negative	["i've", 'just', 'posted', 'a', 'new', 'blog:', 'a-levels:', "ofqual's", "'cheating'", 'algorithm', 'under', 'review', 'https://t.co/80q4vrdjlk', 'those', 'implementing', 'it', '"did', 'not', 'understand', 'what', 'the', 'maths', 'they', 'had', 'typed', 'in', 'meant']	No emotion
196	1.29649E+18	2020-08-20T16:52:53.000Z		34	{'neg': 0.139, 'neu': 0.736, 'pos': 0.126, 'compound': -0.3506}	-0.3506	Negative	['algorithms', 'are', 'useful', 'tools,', 'but', 'they', 'need', 'to', 'be', 'created', 'and', 'adjusted', 'by', 'knowledgeable', 'people,', 'whose', 'only', 'motive', 'is', 'getting', 'it', 'right.', 'a-levels:', "ofqual's", "'cheating'", 'algorithm', 'under', 'review', 'https://t.co/29f3ehch2s']	positive
197	1.29649E+18	2020-08-20T16:52:53.000Z		34	{'neg': 0.139, 'neu': 0.736, 'pos': 0.126, 'compound': -0.3506}	-0.3506	Negative	['algorithms', 'are', 'useful', 'tools,', 'but', 'they', 'need', 'to', 'be', 'created', 'and', 'adjusted', 'by', 'knowledgeable', 'people,', 'whose', 'only', 'motive', 'is', 'getting', 'it', 'right.', 'a-levels:', "ofqual's", "'cheating'", 'algorithm', 'under', 'review', 'https://t.co/29f3ehch2s']	positive
198	1.29649E+18	2020-08-20T16:50:59.000Z		30	{'neg': 0.0, 'neu': 0.93, 'pos': 0.07, 'compound': 0.3094}	0.3094	Positive	['apperntly', 'if', 'you', 'go', 'on', 'to', '#farage', 'account,', '#twitter', 'recommends', 'you', 'follow', 'conservatives', '#stayalert,', '#borisjohnson', 'and', 'the', '#brexitparty', 'twitter', 'must', 'have', 'used', '#ofqual', 'algorithm', 'to', 'decide', 'who', 'i', 'should', 'follow', '??']	trust
199	1.29649E+18	2020-08-20T16:47:43.000Z		40	{'neg': 0.073, 'neu': 0.757, 'pos': 0.17, 'compound': 0.4019}	0.4019	Positive	['resistance', 'to', 'algorithms', 'has', 'often', 'focused', 'on', 'issues', 'such', 'as', 'data', 'protection', 'and', 'privacy.', 'the', 'young', 'people', 'protesting', 'against', 'ofqual�s', 'algorithm', 'were', 'challenging', 'something', 'different...how', 'data', 'had', 'been', 'actively', 'used', 'to�change�their', 'futures', 'https://t.co/bmhkucskhr']	anger
200	1.29649E+18	2020-08-20T16:47:43.000Z		40	{'neg': 0.073, 'neu': 0.757, 'pos': 0.17, 'compound': 0.4019}	0.4019	Positive	['resistance', 'to', 'algorithms', 'has', 'often', 'focused', 'on', 'issues', 'such', 'as', 'data', 'protection', 'and', 'privacy.', 'the', 'young', 'people', 'protesting', 'against', 'ofqual�s', 'algorithm', 'were', 'challenging', 'something', 'different...how', 'data', 'had', 'been', 'actively', 'used', 'to�change�their', 'futures', 'https://t.co/bmhkucskhr']	anger
201	1.29649E+18	2020-08-20T16:42:46.000Z		49	{'neg': 0.0, 'neu': 1.0, 'pos': 0.0, 'compound': 0.0}	0	Neutral	['job/university/apprenticeship', 'places', 'are', 'individual;', 'if', 'an', 'algorithm', 'can�t', 'give', 'the', 'right', 'student', 'the', 'right', 'grade,', 'then', 'this', 'isn�t', 'a', 'job', 'for', 'an', 'algorithm.', 'tell', 'that', 'to', 'ofqual,', 'which', 'says', 'grade', 'variation', 'happens', 'per', 'school,', 'year', 'to', 'year:', 'https://t.co/zpyjsxxvqm', 'https://t.co/9yenwy7t0…	trust
202	1.29649E+18	2020-08-20T16:41:21.000Z		47	{'neg': 0.0, 'neu': 1.0, 'pos': 0.0, 'compound': 0.0}	0	Neutral	['one', 'question', 'nick', 'gibb', 'might', 'have', 'asked', 'in', 'march', 'about', 'the', 'a', 'level', 'algorithm:', 'would', 'it', 'factor-in', 'the', 'difference', 'between', '2019', 'predictions', 'and', 'final', 'exam', 'grades', 'at', 'a', 'granular', 'teacher', 'level?', 'i', 'guess', 'there', 'would', 'have', 'been', 'enough', 'time', 'to', 'calculate', 'its', 'effects', 'before', 'res…	positive
203	1.29649E+18	2020-08-20T16:41:19.000Z		14	{'neg': 0.286, 'neu': 0.714, 'pos': 0.0, 'compound': -0.5574}	-0.5574	Negative	['bbc', 'news', '-', 'a-levels:', "ofqual's", "'cheating'", 'algorithm', 'under', 'review', 'https://t.co/bkgrfavclb']	No emotion
204	1.29649E+18	2020-08-20T16:41:19.000Z		14	{'neg': 0.286, 'neu': 0.714, 'pos': 0.0, 'compound': -0.5574}	-0.5574	Negative	['bbc', 'news', '-', 'a-levels:', "ofqual's", "'cheating'", 'algorithm', 'under', 'review', 'https://t.co/bkgrfavclb']	No emotion
205	1.29649E+18	2020-08-20T16:38:51.000Z		36	{'neg': 0.291, 'neu': 0.679, 'pos': 0.03, 'compound': -0.8625}	-0.8625	Negative	['it', 'has', 'been', 'revealed', 'that,', 'due', 'to', 'pressure', 'to', 'prevent', 'grade', 'inflation,', 'ignored', 'warnings', 'of', 'flaws', 'in', 'the', 'exams', '#algorithm', 'that', 'left', 'thousands', 'of', 'students', 'devastated.', '#alevelresults', '#gcse2020', 'https://t.co/fiojmxju6h', 'https://t.co/perix1adhe']	fear
206	1.29649E+18	2020-08-20T16:34:20.000Z		44	{'neg': 0.044, 'neu': 0.815, 'pos': 0.141, 'compound': 0.4854}	0.4854	Positive	['the', 'young', 'people', 'protesting', 'against', 'ofqual�s', 'algorithm', 'were', 'challenging', 'something', 'different.', 'they', 'weren�t', 'focused', 'on', 'how', 'their', 'data', 'might', 'be', 'used', 'in', 'the', 'future,', 'but', 'how', 'data', 'had', 'been', 'actively', 'used', 'to', 'change', 'their', 'futures.', '#ofqual', '#algorithm', '#students', 'https://t.co/bwijanju4t']	fear
207	1.29649E+18	2020-08-20T16:34:20.000Z		44	{'neg': 0.044, 'neu': 0.815, 'pos': 0.141, 'compound': 0.4854}	0.4854	Positive	['the', 'young', 'people', 'protesting', 'against', 'ofqual�s', 'algorithm', 'were', 'challenging', 'something', 'different.', 'they', 'weren�t', 'focused', 'on', 'how', 'their', 'data', 'might', 'be', 'used', 'in', 'the', 'future,', 'but', 'how', 'data', 'had', 'been', 'actively', 'used', 'to', 'change', 'their', 'futures.', '#ofqual', '#algorithm', '#students', 'https://t.co/bwijanju4t']	fear
208	1.29649E+18	2020-08-20T16:34:08.000Z		23	{'neg': 0.141, 'neu': 0.798, 'pos': 0.061, 'compound': -0.4019}	-0.4019	Negative	["i've", 'been', 'forced', 'to', 'downgrade', 'my', "students'", 'gcse', 'and', 'a-level', 'results', '-', 'now', 'i', 'want', 'to', 'quit', 'teaching', 'https://t.co/rhxola7kel']	negative
209	1.29648E+18	2020-08-20T16:28:27.000Z		22	{'neg': 0.153, 'neu': 0.847, 'pos': 0.0, 'compound': -0.5574}	-0.5574	Negative	['a-levels:', "ofqual's", "'cheating'", 'algorithm', 'under', 'review', '-', 'those', 'implementing', 'it', '"did', 'not', 'understand', 'what', 'the', 'maths', 'they', 'had', 'typed', 'in', 'meant']	No emotion
210	1.29648E+18	2020-08-20T16:28:27.000Z		22	{'neg': 0.153, 'neu': 0.847, 'pos': 0.0, 'compound': -0.5574}	-0.5574	Negative	['a-levels:', "ofqual's", "'cheating'", 'algorithm', 'under', 'review', '-', 'those', 'implementing', 'it', '"did', 'not', 'understand', 'what', 'the', 'maths', 'they', 'had', 'typed', 'in', 'meant']	No emotion
211	1.29648E+18	2020-08-20T16:27:38.000Z		22	{'neg': 0.277, 'neu': 0.723, 'pos': 0.0, 'compound': -0.7845}	-0.7845	Negative	["ofqual's", "'cheating'", 'algorithm', 'under', 'review', '-', 'more', 'on', 'what', 'we', 'can', 'learn', 'from', 'the', 'algo', 'fiasco', 'on', '?', 'tomorrow', 'https://t.co/ppqrvg0zze']	positive
212	1.29648E+18	2020-08-20T16:27:01.000Z		32	{'neg': 0.099, 'neu': 0.901, 'pos': 0.0, 'compound': -0.5423}	-0.5423	Negative	['...', 'people', 'implementing', 'the', 'concepts', 'did', 'not', 'understand', 'what', 'the', 'maths', 'they', 'had', 'typed', 'in', 'meant,', 'professional', 'analysis', 'of', 'the', '"a-level', 'results', 'algorithm"', 'they', 'had', 'months', 'to', 'sort', 'this', ':', 'epic', 'fail,', 'again.']	positive
213	1.29648E+18	2020-08-20T16:26:05.000Z		36	{'neg': 0.133, 'neu': 0.743, 'pos': 0.124, 'compound': -0.3291}	-0.3291	Negative	['yeah', 'but', 'that', 'was', 'just', 'the', 'decision', 'of', 'the', 'judge.', 'if', 'it�s', 'like', 'a', 'levels', 'abedi', 'will', 'serve', '5,', 'once', 'tory', 'crony', 'management', 'consultant', 'input', 'and', 'a', 'bullshit', 'algorithm', 'is', 'applied.', 'https://t.co/j2hk29bviu']	trust
214	1.29648E+18	2020-08-20T16:25:02.000Z		16	{'neg': 0.143, 'neu': 0.857, 'pos': 0.0, 'compound': -0.25}	-0.25	Negative	['why', "'ditch", 'the', "algorithm'", 'is', 'the', 'future', 'of', 'political', 'protest', 'louise', 'amoore', 'https://t.co/nd218r2dal']	No emotion
215	1.29648E+18	2020-08-20T16:24:16.000Z		12	{'neg': 0.231, 'neu': 0.769, 'pos': 0.0, 'compound': -0.34}	-0.34	Negative	['algorithms', 'aren�t', 'to', 'blame', '�', 'humans', 'are�', 'https://t.co/p6tjbujrxu', 'via']	anger
216	1.29648E+18	2020-08-20T16:18:39.000Z		18	{'neg': 0.0, 'neu': 1.0, 'pos': 0.0, 'compound': 0.0}	0	Neutral	['gavin', 'williamson', 'and', 'ofqual', '�warned', 'of', 'flaws', 'in', 'a-level', 'results', 'system', 'weeks', 'ago�', 'https://t.co/pbl12tauj1']	trust
217	1.29648E+18	2020-08-20T16:18:39.000Z		18	{'neg': 0.0, 'neu': 1.0, 'pos': 0.0, 'compound': 0.0}	0	Neutral	['gavin', 'williamson', 'and', 'ofqual', '�warned', 'of', 'flaws', 'in', 'a-level', 'results', 'system', 'weeks', 'ago�', 'https://t.co/pbl12tauj1']	trust
218	1.29648E+18	2020-08-20T16:18:28.000Z		14	{'neg': 0.0, 'neu': 1.0, 'pos': 0.0, 'compound': 0.0}	0	Neutral	['look', 'at', 'this,', 'the', 'a-level', 'algorithm', 'has', 'found', "it's", 'way', 'onto', 'twitter.']	trust
219	1.29648E+18	2020-08-20T16:17:24.000Z		35	{'neg': 0.081, 'neu': 0.812, 'pos': 0.107, 'compound': -0.0366}	-0.0366	Neutral	['the', 'a-level', 'and', 'gcse', 'algorithm', "wasn't", 'the', 'problem.', 'the', 'problem', 'is', 'that', 'we', "don't", 'think', 'we', 'can', 'challenge', 'how', 'algorithms', 'are', 'used.', 'that', 'has', 'to', 'change,', 'me', 'in', ':', 'https://t.co/ykmwawr0dp']	fear
220	1.29648E+18	2020-08-20T16:16:54.000Z		23	{'neg': 0.15, 'neu': 0.722, 'pos': 0.128, 'compound': -0.1424}	-0.1424	Negative	['very', 'useful', 'context', 'by', 'a', 'former', 'chief', 'examiner', 'for', 'all', 'the', '�what', 'is', 'this', 'scary', 'new', 'algorithm', 'thing?�', 'pieces', 'https://t.co/3zrjvpzjqg']	No emotion
221	1.29648E+18	2020-08-20T16:16:10.000Z		22	{'neg': 0.106, 'neu': 0.709, 'pos': 0.185, 'compound': 0.25}	0.25	Positive	['this', 'article', 'by', 'quotes', 'me', 'several', 'times', 'on', 'the', 'problems', 'with', 'the', 'ofqual', 'algorithm', '-', 'thanks', 'for', 'reaching', 'out,', '.', 'https://t.co/vix8wd1clt']	No emotion
222	1.29648E+18	2020-08-20T16:11:03.000Z		16	{'neg': 0.0, 'neu': 1.0, 'pos': 0.0, 'compound': 0.0}	0	Neutral	['somebody', 'tell', 'me', 'this', 'is', 'the', 'a', 'level', 'algorithm', 'on', 'random', 'again...???????', 'https://t.co/2cui1c54kt']	trust
223	1.29648E+18	2020-08-20T16:08:56.000Z		12	{'neg': 0.0, 'neu': 1.0, 'pos': 0.0, 'compound': 0.0}	0	Neutral	['a-levels:', 'ofqual�s', '�cheating�', 'algorithm', 'under�review', 'https://t.co/99dngw8wtx']	No emotion
224	1.29648E+18	2020-08-20T16:08:56.000Z		12	{'neg': 0.0, 'neu': 1.0, 'pos': 0.0, 'compound': 0.0}	0	Neutral	['a-levels:', 'ofqual�s', '�cheating�', 'algorithm', 'under�review', 'https://t.co/99dngw8wtx']	No emotion
225	1.29648E+18	2020-08-20T16:08:56.000Z		12	{'neg': 0.0, 'neu': 1.0, 'pos': 0.0, 'compound': 0.0}	0	Neutral	['a-levels:', 'ofqual�s', '�cheating�', 'algorithm', 'under�review', 'https://t.co/99dngw8wtx']	No emotion
226	1.29648E+18	2020-08-20T16:07:07.000Z		42	{'neg': 0.081, 'neu': 0.789, 'pos': 0.13, 'compound': 0.5168}	0.5168	Positive	['having', 'an', 'interesting', 'exchange', 'with', 'a', 'friend', 'on', 'fb.', 'who', 'is', 'claiming', 'williamson', "didn't", 'sign', 'off', 'the', 'algorithm,', 'as', 'he', 'has', 'no', 'authority', 'over', 'ofqual', 'and', 'thats', 'what', 'the', 'problem', 'was.', 'he', 'had', 'been', 'badgering', 'them', 'for', 'weeks', 'to', 'change', 'it.', '??']	positive
227	1.29648E+18	2020-08-20T16:06:53.000Z		20	{'neg': 0.0, 'neu': 0.759, 'pos': 0.241, 'compound': 0.659}	0.659	Positive	['.?', 'has', 'said', 'the', 'model', 'used', 'to', 'calculate', 'this', "year's", 'a-level', 'and', 'gcse', 'grades', 'was', '"fair"', 'and', '"very', 'popular']	positive
228	1.29648E+18	2020-08-20T16:06:27.000Z		28	{'neg': 0.125, 'neu': 0.875, 'pos': 0.0, 'compound': -0.5106}	-0.5106	Negative	['incompetence', 'at', 'the', 'highest', 'level', 'of', 'ofqual', 'and', 'dofe,', 'seems', 'they', "didn't", 'have', 'the', 'expertise', 'to', 'moderate', 'the', 'data', 'accurately', 'using', 'an', 'algorithm.', 'https://t.co/mkbrniwm1n']	positive
229	1.29648E+18	2020-08-20T16:05:47.000Z		27	{'neg': 0.0, 'neu': 1.0, 'pos': 0.0, 'compound': 0.0}	0	Neutral	['every', 'year', 'west', 'ham', 'get', 'done', 'by', 'the', 'pl', 'computer,', 'probably', 'runs', 'on', 'the', 'same', 'algorithm', 'as', 'the', 'gcse', '&amp;', 'a-level', 'one', 'https://t.co/hjqbpcuulw']	No emotion
230	1.29648E+18	2020-08-20T16:03:36.000Z		48	{'neg': 0.028, 'neu': 0.706, 'pos': 0.267, 'compound': 0.9169}	0.9169	Positive	['why', 'do', 'they', 'need', 'luck?', 'after', 'all', 'the', 'world', 'class', 'systems,', 'including', 'the', 'algorithm,', 'put', 'in', 'by', 'the', 'tories', 'and', 'overseen', 'by', 'williamson', 'will', 'surely', 'ensure', 'they', 'are', 'all', 'fine.', 'and', 'before', 'you', 'moan', 'about', 'ofqual', 'ministers', 'remain', 'responsible.', 'williamson', 'or', 'better', 'still', 'this', 'g…	positive
231	1.29648E+18	2020-08-20T16:03:34.000Z		16	{'neg': 0.0, 'neu': 1.0, 'pos': 0.0, 'compound': 0.0}	0	Neutral	['four', 'things', 'government', 'must', 'learn', 'from', 'the', 'a-level', 'algorithm', 'fiasco�', 'https://t.co/tkqhce4g0q', 'via']	fear
232	1.29648E+18	2020-08-20T16:03:34.000Z		16	{'neg': 0.0, 'neu': 1.0, 'pos': 0.0, 'compound': 0.0}	0	Neutral	['four', 'things', 'government', 'must', 'learn', 'from', 'the', 'a-level', 'algorithm', 'fiasco�', 'https://t.co/tkqhce4g0q', 'via']	fear
233	1.29648E+18	2020-08-20T16:01:38.000Z		20	{'neg': 0.0, 'neu': 0.686, 'pos': 0.314, 'compound': 0.7146}	0.7146	Positive	['really', 'clear', 'and', 'helpful', 'explanation', 'of', "ofqal's", 'technical', 'report', 'for', 'their', 'a-level', 'algorithm', 'by', 'https://t.co/vtvmu0a4iq']	trust
234	1.29648E+18	2020-08-20T16:01:38.000Z		20	{'neg': 0.0, 'neu': 0.686, 'pos': 0.314, 'compound': 0.7146}	0.7146	Positive	['really', 'clear', 'and', 'helpful', 'explanation', 'of', "ofqal's", 'technical', 'report', 'for', 'their', 'a-level', 'algorithm', 'by', 'https://t.co/vtvmu0a4iq']	trust
235	1.29648E+18	2020-08-20T16:00:01.000Z		31	{'neg': 0.219, 'neu': 0.781, 'pos': 0.0, 'compound': -0.6808}	-0.6808	Negative	['from�harsh', 'austerity', 'measures�to�covid-19', 'disparities,', 'the', 'government', 'has', 'continually', 'demonstrated', 'a', 'lack', 'of', 'empathy', 'for', 'the', 'less', 'well-off.', 'enter', 'the', 'a-levels', 'fiasco', 'https://t.co/nobvxqvf4w']	negative
236	1.29648E+18	2020-08-20T16:00:01.000Z		31	{'neg': 0.219, 'neu': 0.781, 'pos': 0.0, 'compound': -0.6808}	-0.6808	Negative	['from�harsh', 'austerity', 'measures�to�covid-19', 'disparities,', 'the', 'government', 'has', 'continually', 'demonstrated', 'a', 'lack', 'of', 'empathy', 'for', 'the', 'less', 'well-off.', 'enter', 'the', 'a-levels', 'fiasco', 'https://t.co/nobvxqvf4w']	negative
237	1.29648E+18	2020-08-20T15:59:39.000Z		42	{'neg': 0.0, 'neu': 0.931, 'pos': 0.069, 'compound': 0.4404}	0.4404	Positive	['exactly,', 'she', 'should', 'have', 'the', 'maturity', 'to', 'not', 'make', 'pointless', 'and', 'inflammatory', 'remarks.', "it's", 'better', 'to', 'err', 'on', 'the', 'side', 'of', 'caution', 'in', 'this', 'case', 'than', 'to', 'use', 'an', 'algorithm', 'to', 'unfairly', 'mark', 'them', 'down', 'as', 'happened', 'with', 'the', 'a-levels']	negative
238	1.29648E+18	2020-08-20T15:57:52.000Z		37	{'neg': 0.119, 'neu': 0.881, 'pos': 0.0, 'compound': -0.4939}	-0.4939	Negative	['in', 'case', 'you', 'missed', 'it:', 'an', '#algorithm', 'was', 'used', 'by', 'the', 'uk', 'office', 'of', 'qualifications', 'and', 'examinations', 'regulation', '(ofqual)', 'to', 'assign', 'grades', 'to', 'students', 'after', 'exams', 'were', 'cancelled', 'due', 'to', 'the', '#covid19.', 'pandemic.https://t.co/dg0sxgxhjj']	fear
239	1.29648E+18	2020-08-20T15:56:41.000Z		25	{'neg': 0.0, 'neu': 0.723, 'pos': 0.277, 'compound': 0.807}	0.807	Positive	['great', 'to', 'see', 'one', 'of', 'our', 'kids', 'today', 'that', 'got', 'the', "#gcse's", 'they', 'needed', 'for', 'their', 'a', 'levels...no', 'algorithm...no', 'drama...all', 'good!']	trust
240	1.29648E+18	2020-08-20T15:56:21.000Z		46	{'neg': 0.0, 'neu': 0.859, 'pos': 0.141, 'compound': 0.7096}	0.7096	Positive	['it', "isn't", 'their', 'responsibility', 'to', 'check', 'an', 'algorithm', 'that', 'ofqual', 'had', 'shown', 'to', 'be', '96%', 'accurate.', 'it', 'is', 'their', 'responsibility', 'to', 'ensure', 'that', 'safeguards', 'were', 'put', 'in', 'place', 'to', 'allow', 'anyone', 'unfairly', 'downgraded', 'to', 'have', 'an', 'alternative', 'route', 'to', 'uni', 'this', 'year,', 'which', 'they', 'did.']	trust
241	1.29648E+18	2020-08-20T15:55:45.000Z		46	{'neg': 0.184, 'neu': 0.816, 'pos': 0.0, 'compound': -0.8574}	-0.8574	Negative	['the', 'gov', 'got', 'an', 'absolute', 'battering', 'for', 'trying', 'to', 'manage', '#gcseresults2020', '+a', 'levels.', 'algorithm', 'didn�t', 'work,', 'but', 'kinda', 'see', 'what', 'they', 'were', 'thinking!', 'absolute', 'disruption,', 'no', 'classes,', 'distance', 'learning', '+a', 'massive', 'hike', 'in', 'grades', 'achieved.', 'it', 'just', 'goes', 'to', 'show', 'there', 'are', 'no', 'ea…	positive
242	1.29648E+18	2020-08-20T15:54:12.000Z		33	{'neg': 0.098, 'neu': 0.761, 'pos': 0.141, 'compound': 0.3962}	0.3962	Positive	['gibb', '�alleges�', 'he', 'did', 'not', 'see', 'the', 'algorithm', 'until', 'a', 'level', 'results', 'day.', 'asleep', 'at', 'the', 'wheel?', 'ignorance', 'no', 'excuse', 'anyway.', 'he', 'must', 'have', 'concluded', 'that', '�the', 'algorithm', 'was', '"fair"', 'and', '"very', 'popular']	positive
243	1.29648E+18	2020-08-20T15:52:14.000Z		20	{'neg': 0.0, 'neu': 0.738, 'pos': 0.262, 'compound': 0.7506}	0.7506	Positive	['great', 'article', 'phil.', 'any', 'truth', 'in', 'the', 'rumour', 'that', 'whoever', 'wrote', 'the', 'utd', 'algorithm', 'went', 'on', 'to', 'work', 'for', 'ofqual?']	trust
244	1.29647E+18	2020-08-20T15:50:25.000Z		44	{'neg': 0.039, 'neu': 0.841, 'pos': 0.12, 'compound': 0.6072}	0.6072	Positive	['the', 'algorithm', 'which', 'determined', 'what', 'black', 'djs', 'would', 'warrant', 'getting', 'a', 'place', 'with', 'a', 'reputable', 'agency', 'was', 'as', 'confusing', 'as', 'the', 'algorithm', 'used', 'by', 'ofqual', 'again', 'ask', 'some', 'black', 'djs', 'if', 'they�re', 'regularly', 'working.', 'ask', 'them', 'if', 'they', 'are', 'asked', 'to', 'attend', 'festivals.', '?????????']	positive
245	1.29647E+18	2020-08-20T15:48:54.000Z		44	{'neg': 0.149, 'neu': 0.851, 'pos': 0.0, 'compound': -0.7351}	-0.7351	Negative	['yet', 'he', 'confirmed', 'on', 'the', 'bbc', 'this', 'morning', 'that', 'sir', 'jon', 'coles', 'did', 'warn', 'him', 'about', 'problems', 'with', 'the', 'algorithm', 'back', 'in', 'july', '-', 'and', 'yet', 'he', "didn't", 'look', 'into', 'the', 'way', 'the', 'model', 'was', 'implemented', 'over', 'the', 'next', 'six', 'weeks?', 'this', 'gets', 'worse.']	trust
246	1.29647E+18	2020-08-20T15:47:48.000Z		44	{'neg': 0.069, 'neu': 0.931, 'pos': 0.0, 'compound': -0.4767}	-0.4767	Negative	['�the', 'national', 'statistics', 'regulator', 'is', 'stepping', 'in', 'to', 'review', 'the', 'algorithm', 'used', 'by', 'ofqual', 'to', 'decide', 'a-level', 'grades', 'for', 'students', 'who', 'could', 'not', 'sit', 'exams.', 'one', 'expert', 'said', 'the', 'process', 'was', 'fundamentally', 'flawed', 'and', 'the', 'algorithm', 'chosen', 'by', 'the', 'exam', 'watchdog', 'essentially', '"cheated…	positive
247	1.29647E+18	2020-08-20T15:47:48.000Z		44	{'neg': 0.069, 'neu': 0.931, 'pos': 0.0, 'compound': -0.4767}	-0.4767	Negative	['�the', 'national', 'statistics', 'regulator', 'is', 'stepping', 'in', 'to', 'review', 'the', 'algorithm', 'used', 'by', 'ofqual', 'to', 'decide', 'a-level', 'grades', 'for', 'students', 'who', 'could', 'not', 'sit', 'exams.', 'one', 'expert', 'said', 'the', 'process', 'was', 'fundamentally', 'flawed', 'and', 'the', 'algorithm', 'chosen', 'by', 'the', 'exam', 'watchdog', 'essentially', '"cheated…	positive
248	1.29647E+18	2020-08-20T15:47:46.000Z		12	{'neg': 0.375, 'neu': 0.625, 'pos': 0.0, 'compound': -0.5574}	-0.5574	Negative	['a-levels:', "ofqual's", "'cheating'", 'algorithm', 'under', 'review', 'https://t.co/asvztoqb0g']	No emotion
249	1.29647E+18	2020-08-20T15:47:46.000Z		12	{'neg': 0.375, 'neu': 0.625, 'pos': 0.0, 'compound': -0.5574}	-0.5574	Negative	['a-levels:', "ofqual's", "'cheating'", 'algorithm', 'under', 'review', 'https://t.co/asvztoqb0g']	No emotion
250	1.29647E+18	2020-08-20T15:47:04.000Z		44	{'neg': 0.215, 'neu': 0.547, 'pos': 0.238, 'compound': 0.3612}	0.3612	Positive	['1/', 'but', 'you', 'ignore', 'the', 'point', 'was', 'making', 'as', 'do', 'some', 'of', 'the', 'rather', 'nasty', 'tweets', 'on', 'this', 'thread.', 'undoubtedly', 'the', 'a-level', 'algorithm', 'favoured', 'wealthier', 'schools.', 'the', 'fact', 'that', 'oxbridge', 'politicians', 'supporting', 'labour', 'all', 'find', 'that', 'bias', 'offensive', 'is', 'much', 'to', 'their', 'credit.']	negative
251	1.29647E+18	2020-08-20T15:46:03.000Z		47	{'neg': 0.13, 'neu': 0.87, 'pos': 0.0, 'compound': -0.7269}	-0.7269	Negative	['�asked', 'about', 'reports', 'that', 'ministers', 'were', 'warned', 'weeks', 'ago', 'of', 'flaws', 'in', 'the', 'exams', 'algorithm', 'that', 'left', 'thousands', 'of', 'a-level', 'students', 'devastated', 'and', 'university', 'admissions', 'in', 'disarray,', 'he', 'conceded', 'he', 'had', 'been', 'aware', 'of', 'the', 'issue', 'and', 'a', 'meeting', 'had', 'taken', 'place.�', 'https://t.co/vq3…	anticipation
252	1.29647E+18	2020-08-20T15:41:23.000Z		41	{'neg': 0.067, 'neu': 0.905, 'pos': 0.028, 'compound': -0.3786}	-0.3786	Negative	['now', 'the', 'thing', 'i', 'want', 'to', 'talk', 'about', 'is', 'the', 'algorithm.', 'that', 'word', 'has', 'been', 'knocking', 'around', 'a', 'lot', 'in', '2020.', 'whether', 'it�s', 'related', 'to', 'spotify', 'or', 'the', 'predicted', 'a-levels', 'and', 'gcse', 'grades', 'fiasco.', 'but', 'an', 'algorithm', 'is', 'designed!!']	trust
253	1.29647E+18	2020-08-20T15:36:58.000Z		43	{'neg': 0.142, 'neu': 0.858, 'pos': 0.0, 'compound': -0.7783}	-0.7783	Negative	["don't", 'be', 'disingenuous.', 'the', 'teacher', 'assessments', 'were', 'only', 'a', 'few', 'percent', 'above', 'the', 'moderated', 'results', '-', 'hardly', 'evidence', 'of', 'dishonesty.', 'after', 'all,', 'it', 'reflects', 'badly', 'on', 'teachers', 'if', 'they', 'inflate', 'predicted', 'grades.', 'by', 'contrast,', 'the', 'exam', "boards'", 'a', 'level', 'algorithm', 'actually', 'was', 'dis…	negative
254	1.29647E+18	2020-08-20T15:35:14.000Z		36	{'neg': 0.088, 'neu': 0.912, 'pos': 0.0, 'compound': -0.4767}	-0.4767	Negative	['watch:', 'what', 'algorithim?', 'apparently', 'did', 'not', 'have', 'sight', 'of', 'the', 'way', 'the', '#alevels2020', 'and', '#gcses2020', 'standardisation', 'model', '(which', 'he', 'did', 'see)', 'was', 'implemented', 'by', '-', 'and', "that's", 'where', 'it', 'all', 'went', 'wrong..', 'https://t.co/13q0bbxyvv']	fear
255	1.29647E+18	2020-08-20T15:33:33.000Z		10	{'neg': 0.419, 'neu': 0.581, 'pos': 0.0, 'compound': -0.5574}	-0.5574	Negative	["ofqual's", "'cheating'", 'algorithm', 'under', 'review', 'https://t.co/33rt0cga3k']	No emotion
256	1.29647E+18	2020-08-20T15:31:32.000Z		32	{'neg': 0.0, 'neu': 0.893, 'pos': 0.107, 'compound': 0.4767}	0.4767	Positive	['a-level', 'results', 'were', 'also', 'tweaked', 'today', 'in', 'the', 'wake', 'of', 'the', 'algorithm', 'u-turn', 'some', 'of', 'the', 'biggest', 'winners', 'were', 'among', 'history,', 'english', 'lit', 'and', 'biology', 'students', 'https://t.co/ncfosvvwqs']	No emotion
257	1.29647E+18	2020-08-20T15:28:27.000Z		46	{'neg': 0.122, 'neu': 0.878, 'pos': 0.0, 'compound': -0.6617}	-0.6617	Negative	['the', 'government', 'secretly', 'paid', 'a', 'company', '"public', 'first"', 'to', 'work', 'on', "ofqual's", 'disastrous', 'a-level', 'algorithm', 'strategy.', 'it', 'is', 'run', 'by', 'associates', 'of', 'michael', 'gove', '&amp;', 'dominic', 'cummings.', 'it', 'is', 'the', '3rd', 'govt', 'contract', 'public', 'first', 'has', 'received', 'without', 'competitive', 'tender.', 'https://t.co/4vuzi…	positive
258	1.29647E+18	2020-08-20T15:28:27.000Z		46	{'neg': 0.122, 'neu': 0.878, 'pos': 0.0, 'compound': -0.6617}	-0.6617	Negative	['the', 'government', 'secretly', 'paid', 'a', 'company', '"public', 'first"', 'to', 'work', 'on', "ofqual's", 'disastrous', 'a-level', 'algorithm', 'strategy.', 'it', 'is', 'run', 'by', 'associates', 'of', 'michael', 'gove', '&amp;', 'dominic', 'cummings.', 'it', 'is', 'the', '3rd', 'govt', 'contract', 'public', 'first', 'has', 'received', 'without', 'competitive', 'tender.', 'https://t.co/4vuzi…	positive
259	1.29647E+18	2020-08-20T15:28:27.000Z		46	{'neg': 0.122, 'neu': 0.878, 'pos': 0.0, 'compound': -0.6617}	-0.6617	Negative	['the', 'government', 'secretly', 'paid', 'a', 'company', '"public', 'first"', 'to', 'work', 'on', "ofqual's", 'disastrous', 'a-level', 'algorithm', 'strategy.', 'it', 'is', 'run', 'by', 'associates', 'of', 'michael', 'gove', '&amp;', 'dominic', 'cummings.', 'it', 'is', 'the', '3rd', 'govt', 'contract', 'public', 'first', 'has', 'received', 'without', 'competitive', 'tender.', 'https://t.co/4vuzi…	positive
260	1.29647E+18	2020-08-20T15:27:38.000Z		12	{'neg': 0.0, 'neu': 1.0, 'pos': 0.0, 'compound': 0.0}	0	Neutral	['a-levels:', 'ofqual�s', '�cheating�', 'algorithm', 'under�review', 'https://t.co/hiipddckca']	No emotion
261	1.29647E+18	2020-08-20T15:27:38.000Z		12	{'neg': 0.0, 'neu': 1.0, 'pos': 0.0, 'compound': 0.0}	0	Neutral	['a-levels:', 'ofqual�s', '�cheating�', 'algorithm', 'under�review', 'https://t.co/hiipddckca']	No emotion
262	1.29647E+18	2020-08-20T15:27:38.000Z		12	{'neg': 0.0, 'neu': 1.0, 'pos': 0.0, 'compound': 0.0}	0	Neutral	['a-levels:', 'ofqual�s', '�cheating�', 'algorithm', 'under�review', 'https://t.co/hiipddckca']	No emotion
263	1.29647E+18	2020-08-20T15:27:01.000Z		46	{'neg': 0.0, 'neu': 0.93, 'pos': 0.07, 'compound': 0.4019}	0.4019	Positive	['southend-on-sea', 'pupils', 'receive', 'gcse', 'results', 'ofqual', 'confirmed', 'this', 'week', 'that', 'this', 'year�s', 'gcse', 'grades', 'have', 'been', 'awarded', 'using', 'the', 'centre', 'assessment', 'grade', 'from', 'schools', 'and', 'colleges,', 'rather', 'than', 'those', 'calculated', 'through', 'a', 'standardised', 'algorithm.', 'more:', 'https://t.co/d4o1glqoke', 'https://t.co/9czp…	trust
264	1.29647E+18	2020-08-20T15:26:37.000Z		53	{'neg': 0.269, 'neu': 0.678, 'pos': 0.053, 'compound': -0.9152}	-0.9152	Negative	['still', 'here', 'mate', 'x', 'the', 'government', 'performing', 'a', 'u-turn', 'on', 'their', 'mistake', 'because', 'the', 'initial', 'algorithm', 'was', 'unfair', 'and', 'unjust', 'for', 'a-level', 'students.', 'this', 'isn�t', 'something', 'to', 'be', 'proud', 'of;', 'it', 'just', 'highlights', 'this', 'government�s', 'utter', 'incompetence.', 'this', 'is', 'the', 'bare', 'minimum.', 'fuck', …	negative
265	1.29647E+18	2020-08-20T15:24:30.000Z		29	{'neg': 0.081, 'neu': 0.842, 'pos': 0.077, 'compound': -0.0258}	-0.0258	Neutral	['the', 'government', 'wanted', 'to', 'avoid', 'sharp', 'rises', 'in', 'attainment', 'and', 'was', 'well', 'briefed', 'on', 'the', 'algorithm', 'before', 'a-level', 'and', 'gcse', 'results', 'were', 'published.', 'reports', 'https://t.co/q6froumppy']	fear
266	1.29647E+18	2020-08-20T15:24:30.000Z		29	{'neg': 0.081, 'neu': 0.842, 'pos': 0.077, 'compound': -0.0258}	-0.0258	Neutral	['the', 'government', 'wanted', 'to', 'avoid', 'sharp', 'rises', 'in', 'attainment', 'and', 'was', 'well', 'briefed', 'on', 'the', 'algorithm', 'before', 'a-level', 'and', 'gcse', 'results', 'were', 'published.', 'reports', 'https://t.co/q6froumppy']	fear
267	1.29647E+18	2020-08-20T15:22:15.000Z		20	{'neg': 0.0, 'neu': 1.0, 'pos': 0.0, 'compound': 0.0}	0	Neutral	['recently', 'read', 'this', 'article;', 'the', 'lessons', 'we', 'all', 'must', 'learn', 'from', 'the', 'a-levels', 'algorithm', 'debacle', 'https://t.co/cz4l8bcvct']	fear
268	1.29647E+18	2020-08-20T15:20:58.000Z		40	{'neg': 0.117, 'neu': 0.883, 'pos': 0.0, 'compound': -0.6249}	-0.6249	Negative	['�an', '18-year-old', 'student', 'who', 'predicted', 'this', 'year�s', 'a-level', 'results', 'crisis', 'in', 'an', 'award-winning', 'dystopian', 'story', 'about', 'an', 'algorithm', 'deciding', 'school', 'grades', 'according', 'to', 'social', 'class,', 'has', 'had', 'her', 'own', 'results', 'downgraded.�', 'https://t.co/hhbhzhe2kt']	trust
269	1.29647E+18	2020-08-20T15:18:31.000Z		8	{'neg': 0.419, 'neu': 0.581, 'pos': 0.0, 'compound': -0.5574}	-0.5574	Negative	['a-levels:', "ofqual's", "'cheating'", 'algorithm', 'under', 'review']	No emotion
270	1.29647E+18	2020-08-20T15:18:31.000Z		8	{'neg': 0.419, 'neu': 0.581, 'pos': 0.0, 'compound': -0.5574}	-0.5574	Negative	['a-levels:', "ofqual's", "'cheating'", 'algorithm', 'under', 'review']	No emotion
271	1.29647E+18	2020-08-20T15:16:54.000Z		7	{'neg': 0.0, 'neu': 1.0, 'pos': 0.0, 'compound': 0.0}	0	Neutral	['ofqual', 'has', 'used', 'an', 'algorithm', 'since', '2011']	No emotion
272	1.29647E+18	2020-08-20T15:15:59.000Z		37	{'neg': 0.171, 'neu': 0.829, 'pos': 0.0, 'compound': -0.7506}	-0.7506	Negative	['national', 'statistics', 'regulator', 'stepping', 'in', 'to', 'review', 'algorithm', 'used', 'by', 'ofqual', 'to', 'decide', 'a-level', 'grades', 'for', 'students', 'one', 'expert', 'said', 'process', 'was', 'fundamentally', 'flawed', '&amp;', 'algorithm', 'chosen', 'by', 'exam', 'watchdog', 'essentially', '"cheated"', 'https://t.co/jvu0qd8rqf']	positive
273	1.29647E+18	2020-08-20T15:15:59.000Z		37	{'neg': 0.171, 'neu': 0.829, 'pos': 0.0, 'compound': -0.7506}	-0.7506	Negative	['national', 'statistics', 'regulator', 'stepping', 'in', 'to', 'review', 'algorithm', 'used', 'by', 'ofqual', 'to', 'decide', 'a-level', 'grades', 'for', 'students', 'one', 'expert', 'said', 'process', 'was', 'fundamentally', 'flawed', '&amp;', 'algorithm', 'chosen', 'by', 'exam', 'watchdog', 'essentially', '"cheated"', 'https://t.co/jvu0qd8rqf']	positive
274	1.29647E+18	2020-08-20T15:14:31.000Z		22	{'neg': 0.159, 'neu': 0.841, 'pos': 0.0, 'compound': -0.5574}	-0.5574	Negative	['a-levels:', "ofqual's", "'cheating'", 'algorithm', 'under', 'review', 'those', 'implementing', 'it', '"did', 'not', 'understand', 'what', 'the', 'maths', 'they', 'had', 'typed', 'in', 'meant']	No emotion
275	1.29647E+18	2020-08-20T15:14:31.000Z		22	{'neg': 0.159, 'neu': 0.841, 'pos': 0.0, 'compound': -0.5574}	-0.5574	Negative	['a-levels:', "ofqual's", "'cheating'", 'algorithm', 'under', 'review', 'those', 'implementing', 'it', '"did', 'not', 'understand', 'what', 'the', 'maths', 'they', 'had', 'typed', 'in', 'meant']	No emotion
276	1.29647E+18	2020-08-20T15:14:31.000Z		22	{'neg': 0.159, 'neu': 0.841, 'pos': 0.0, 'compound': -0.5574}	-0.5574	Negative	['a-levels:', "ofqual's", "'cheating'", 'algorithm', 'under', 'review', 'those', 'implementing', 'it', '"did', 'not', 'understand', 'what', 'the', 'maths', 'they', 'had', 'typed', 'in', 'meant']	No emotion
277	1.29647E+18	2020-08-20T15:12:36.000Z		16	{'neg': 0.0, 'neu': 1.0, 'pos': 0.0, 'compound': 0.0}	0	Neutral	['the', 'lessons', 'we', 'all', 'must', 'learn', 'from', 'the', 'a-levels', 'algorithm', 'debacle', 'https://t.co/zoox5gjzwz']	fear
278	1.29647E+18	2020-08-20T15:12:15.000Z		41	{'neg': 0.155, 'neu': 0.639, 'pos': 0.205, 'compound': 0.4215}	0.4215	Positive	['a', 'levels', 'have', 'always', 'been', 'exam', 'based.', 'but', 'what', 'this', 'stupid', 'government', 'try', 'to', 'do', 'with', 'an', 'algorithm.', 'was', 'made', 'people', 'in', 'better', 'postcodes', 'i', 'living', 'in', 'better', 'towns', 'or', 'cities', 'get', 'better', 'results', 'than', 'people', 'living', 'in', 'poorer', 'towns', 'cities.']	negative
279	1.29646E+18	2020-08-20T15:11:56.000Z		13	{'neg': 0.514, 'neu': 0.486, 'pos': 0.0, 'compound': -0.7506}	-0.7506	Negative	['pminister', 'was', "'warned", 'that', 'algorithm', 'could', 'disadvantage', 'poorer', "pupils'", 'https://t.co/cizd1igfzh']	No emotion
280	1.29646E+18	2020-08-20T15:10:17.000Z		32	{'neg': 0.107, 'neu': 0.777, 'pos': 0.117, 'compound': 0.0772}	0.0772	Positive	['an', 'unintended', 'positive', 'consequence', 'of', 'the', 'a-level', 'fiasco.', 'more', 'doctors', 'being', 'trained', '-', '�cap', 'lifted', 'on', 'university', 'places', 'for', 'medical', 'students', 'after', 'algorithm', 'fiasco�', 'https://t.co/uy3jcdyqam', 'https://t.co/e1hesrk6ps']	positive
281	1.29646E+18	2020-08-20T15:08:38.000Z		12	{'neg': 0.231, 'neu': 0.769, 'pos': 0.0, 'compound': -0.34}	-0.34	Negative	['algorithms', 'aren�t', 'to', 'blame', '�', 'humans', 'are�', 'https://t.co/ax6dzlxawi', 'via']	anger
282	1.29646E+18	2020-08-20T15:06:14.000Z		12	{'neg': 0.0, 'neu': 1.0, 'pos': 0.0, 'compound': 0.0}	0	Neutral	['a-levels:', 'ofqual�s', '�cheating�', 'algorithm', 'under�review', 'https://t.co/h9gnrmg2e5']	No emotion
283	1.29646E+18	2020-08-20T15:06:14.000Z		12	{'neg': 0.0, 'neu': 1.0, 'pos': 0.0, 'compound': 0.0}	0	Neutral	['a-levels:', 'ofqual�s', '�cheating�', 'algorithm', 'under�review', 'https://t.co/h9gnrmg2e5']	No emotion
284	1.29646E+18	2020-08-20T15:06:14.000Z		12	{'neg': 0.0, 'neu': 1.0, 'pos': 0.0, 'compound': 0.0}	0	Neutral	['a-levels:', 'ofqual�s', '�cheating�', 'algorithm', 'under�review', 'https://t.co/h9gnrmg2e5']	No emotion
285	1.29646E+18	2020-08-20T15:02:59.000Z		41	{'neg': 0.0, 'neu': 1.0, 'pos': 0.0, 'compound': 0.0}	0	Neutral	['??', 'it', 'follows', 'the', 'announcement', 'that', 'gcse', 'and', 'a-level', 'students', 'would', 'be', 'able', 'to', 'receive', 'grades', 'based', 'on', 'assessments', 'by', 'schools', 'or', 'colleges,', 'rather', 'than', 'an', 'algorithm', 'after', 'thousands', 'of', 'a-level', 'results', 'were', 'downgraded', 'last', 'week.', '??', 'https://t.co/fnt4jlyhu3']	anticipation
286	1.29646E+18	2020-08-20T15:02:59.000Z		41	{'neg': 0.0, 'neu': 1.0, 'pos': 0.0, 'compound': 0.0}	0	Neutral	['??', 'it', 'follows', 'the', 'announcement', 'that', 'gcse', 'and', 'a-level', 'students', 'would', 'be', 'able', 'to', 'receive', 'grades', 'based', 'on', 'assessments', 'by', 'schools', 'or', 'colleges,', 'rather', 'than', 'an', 'algorithm', 'after', 'thousands', 'of', 'a-level', 'results', 'were', 'downgraded', 'last', 'week.', '??', 'https://t.co/fnt4jlyhu3']	anticipation
287	1.29646E+18	2020-08-20T15:01:43.000Z		45	{'neg': 0.095, 'neu': 0.849, 'pos': 0.056, 'compound': -0.2263}	-0.2263	Negative	['except', 'he', "wasn't.", 'sir', 'john', 'raised', 'concern', 'about', 'the', 'model.', 'the', 'concerns', 'were', 'discussed', 'according', 'to', 'ministers', 'which', 'nobody', 'is', 'denying.', 'the', 'findings', 'of', 'the', 'consultation', 'by', 'concluded', 'the', 'model', 'was', 'sound.', 'there', 'was', 'no', 'discussion', 'of', 'the', 'algorithm', 'build', 'to', 'support', 'the', 'mode…	positive
288	1.29646E+18	2020-08-20T15:01:06.000Z		37	{'neg': 0.0, 'neu': 0.787, 'pos': 0.213, 'compound': 0.7964}	0.7964	Positive	['yes,', 'the', 'ofqual', 'algorithm', 'saga', 'surely', 'has', 'dom', 'and', 'gove�s', 'fingerprints', 'all', 'over', 'it.', 'williamson', 'looks', 'like', 'he', 'has', 'as', 'much', 'idea', 'what�s', 'been', 'going', 'on', 'as', 'his', 'lookalike', 'frank', 'spencer.', '.', 'https://t.co/ruv16r8eii']	trust
289	1.29646E+18	2020-08-20T14:59:47.000Z		25	{'neg': 0.083, 'neu': 0.917, 'pos': 0.0, 'compound': -0.2057}	-0.2057	Negative	['this', "isn't", 'the', 'first', 'time', 'data', 'has', 'been', 'used', 'to', 'decide', 'exam', 'grades', 'and', 'it', 'has', 'never', 'worked', 'well', '#gcseresults2020', 'https://t.co/vvcdqmlijh']	anticipation
290	1.29646E+18	2020-08-20T14:59:46.000Z		14	{'neg': 0.493, 'neu': 0.507, 'pos': 0.0, 'compound': -0.7783}	-0.7783	Negative	['a-level', 'u-turn:', 'universities', 'facing', 'chaos', 'from', 'flawed', 'algorithm.', 'https://t.co/ip4gxaw7ve']	fear
291	1.29646E+18	2020-08-20T14:59:46.000Z		14	{'neg': 0.493, 'neu': 0.507, 'pos': 0.0, 'compound': -0.7783}	-0.7783	Negative	['a-level', 'u-turn:', 'universities', 'facing', 'chaos', 'from', 'flawed', 'algorithm.', 'https://t.co/ip4gxaw7ve']	fear
292	1.29646E+18	2020-08-20T14:58:44.000Z		48	{'neg': 0.0, 'neu': 0.759, 'pos': 0.241, 'compound': 0.9081}	0.9081	Positive	['excellent', 'fiona,', 'huge', 'congrats', 'to', 'your', 'son.', 'i', 'think', 'there', 'are', 'quite', 'a', 'few', 'kids', 'who', 'would�ve', 'preferred', 'to', 'have', 'sat', 'their', 'exams.', 'i�m', 'just', 'glad', 'the', 'algorithm', 'wasn�t', 'used.', 'after', 'seeing', 'last', 'weeks', 'a-level', 'debacle,', 'i', 'think', 'it', 'would�ve', 'been', 'absolute', 'carnage']	positive
293	1.29646E+18	2020-08-20T14:58:15.000Z		19	{'neg': 0.0, 'neu': 1.0, 'pos': 0.0, 'compound': 0.0}	0	Neutral	['nyligen', 'l�st;', 'the', 'lessons', 'we', 'all', 'must', 'learn', 'from', 'the', 'a-levels', 'algorithm', 'debacle', 'https://t.co/d14ohogsdu']	fear
294	1.29646E+18	2020-08-20T14:52:04.000Z		26	{'neg': 0.0, 'neu': 0.855, 'pos': 0.145, 'compound': 0.5499}	0.5499	Positive	["'computer", 'says', 'no.', 'but', 'we', 'are', 'the', 'people', 'and', 'we', 'say', 'yes.', 'we', "don't", 'need', 'to', 'be', 'slaves', 'to', 'the', 'algorithm.', 'https://t.co/obakrtyuzd']	No emotion
295	1.29646E+18	2020-08-20T14:50:01.000Z		15	{'neg': 0.291, 'neu': 0.709, 'pos': 0.0, 'compound': -0.6249}	-0.6249	Negative	['a-levels:', 'algorithm', 'at', 'centre', 'of', 'grading', 'crisis', "'unlawful'", 'says', 'labour', 'https://t.co/xeajdyy8nk']	negative
296	1.29646E+18	2020-08-20T14:48:09.000Z		47	{'neg': 0.057, 'neu': 0.893, 'pos': 0.05, 'compound': -0.0754}	-0.0754	Negative	['the', 'algorithm', 'had', 'nothing', 'to', 'do', 'with', 'teacher', 'grade', 'assessments', '(only', 'the', 'overall', 'rank).', '&lt;5', 'pupils', 'in', 'a', 'subject', 'class', '=', 'all', 'cag,', '5-', '15', 'sliding', 'scale,', '&gt;15', 'teacher', 'grade', 'assessment', 'completely', 'ignored.', 'not', '"moderation"', 'in', 'any', 'meaningful', 'sense', 'if', 'the', 'word.', 'https://t.co/…	positive
297	1.29646E+18	2020-08-20T14:47:53.000Z		45	{'neg': 0.105, 'neu': 0.842, 'pos': 0.054, 'compound': -0.4588}	-0.4588	Negative	['reading', 'and', 'thinking', 'about', 'the', 'algorithm', 'at', 'the', 'center', 'of', 'the', 'a-levels', 'grading', 'crisis.', 'the', 'computer-based', 'model', 'used', 'by', 'ofqual', 'to', 'standardize', 'results', 'after', 'exams', 'were', 'canceled', 'breached', 'anti-discrimination', 'legislation', 'as', 'well', 'as', 'law�https://t.co/lxmqhqyrrg', 'https://t.co/jyswaieixu']	positive
298	1.29646E+18	2020-08-20T14:47:53.000Z		45	{'neg': 0.105, 'neu': 0.842, 'pos': 0.054, 'compound': -0.4588}	-0.4588	Negative	['reading', 'and', 'thinking', 'about', 'the', 'algorithm', 'at', 'the', 'center', 'of', 'the', 'a-levels', 'grading', 'crisis.', 'the', 'computer-based', 'model', 'used', 'by', 'ofqual', 'to', 'standardize', 'results', 'after', 'exams', 'were', 'canceled', 'breached', 'anti-discrimination', 'legislation', 'as', 'well', 'as', 'law�https://t.co/lxmqhqyrrg', 'https://t.co/jyswaieixu']	positive
299	1.29646E+18	2020-08-20T14:47:27.000Z		34	{'neg': 0.0, 'neu': 1.0, 'pos': 0.0, 'compound': 0.0}	0	Neutral	['an', '18-year-old', 'student,', 'who', 'wrote', 'an', 'award-winning', 'dystopian', 'story', 'about', 'an', 'algorithm', 'deciding', 'school', 'grades', 'according', 'to', 'social', 'class,', 'has', 'had', 'her', 'a-level', 'english', 'result', 'downgraded', 'https://t.co/iordljscik']	trust
300	1.29646E+18	2020-08-20T14:45:18.000Z		12	{'neg': 0.375, 'neu': 0.625, 'pos': 0.0, 'compound': -0.5574}	-0.5574	Negative	['a-levels:', "ofqual's", "'cheating'", 'algorithm', 'under', 'review', 'https://t.co/wqlj66zffq']	No emotion
301	1.29646E+18	2020-08-20T14:45:18.000Z		12	{'neg': 0.375, 'neu': 0.625, 'pos': 0.0, 'compound': -0.5574}	-0.5574	Negative	['a-levels:', "ofqual's", "'cheating'", 'algorithm', 'under', 'review', 'https://t.co/wqlj66zffq']	No emotion
302	1.29646E+18	2020-08-20T14:45:05.000Z		16	{'neg': 0.0, 'neu': 1.0, 'pos': 0.0, 'compound': 0.0}	0	Neutral	['the', 'lessons', 'we', 'all', 'must', 'learn', 'from', 'the', 'a-levels', 'algorithm�debacle', 'https://t.co/w9lhpeaycz']	positive
303	1.29646E+18	2020-08-20T14:45:05.000Z		16	{'neg': 0.0, 'neu': 1.0, 'pos': 0.0, 'compound': 0.0}	0	Neutral	['the', 'lessons', 'we', 'all', 'must', 'learn', 'from', 'the', 'a-levels', 'algorithm�debacle', 'https://t.co/w9lhpeaycz']	positive
304	1.29646E+18	2020-08-20T14:44:43.000Z		40	{'neg': 0.079, 'neu': 0.867, 'pos': 0.054, 'compound': -0.25}	-0.25	Negative	['surprising:', 'we', 'gave', 'a', 'lot', 'of', 'money', 'to', 'a', 'company', 'owned', 'by', 'gove', 'and', "dom's", 'mates', 'for', 'a', 'rubbish', 'algorithm', 'that', 'ruined', 'the', 'lives', 'of', 'many', 'many', 'kids.', 'will', 'we', 'get', 'a', 'refund', 'for', '#notfitforpurpose?', 'https://t.co/8ygda84m2i']	anger
305	1.29646E+18	2020-08-20T14:44:43.000Z		40	{'neg': 0.079, 'neu': 0.867, 'pos': 0.054, 'compound': -0.25}	-0.25	Negative	['surprising:', 'we', 'gave', 'a', 'lot', 'of', 'money', 'to', 'a', 'company', 'owned', 'by', 'gove', 'and', "dom's", 'mates', 'for', 'a', 'rubbish', 'algorithm', 'that', 'ruined', 'the', 'lives', 'of', 'many', 'many', 'kids.', 'will', 'we', 'get', 'a', 'refund', 'for', '#notfitforpurpose?', 'https://t.co/8ygda84m2i']	anger
306	1.29646E+18	2020-08-20T14:41:36.000Z		19	{'neg': 0.191, 'neu': 0.809, 'pos': 0.0, 'compound': -0.5106}	-0.5106	Negative	['the', 'a-level', '&amp;', 'gcse', 'exam', 'result', 'fiasco', 'explained:', 'why', 'the', 'algorithm', 'was', 's...', 'https://t.co/tl2lhphvit', 'via']	negative
307	1.29646E+18	2020-08-20T14:41:32.000Z		37	{'neg': 0.0, 'neu': 0.82, 'pos': 0.18, 'compound': 0.7783}	0.7783	Positive	['brilliant,', 'tom.', 'and', "i'm", 'personally', 'grateful', 'for', 'this', 'campaign:', 'my', 'son', 'just', 'about', 'got', 'the', 'grades', 'he', 'needs', 'today', 'to', 'do', 'a', 'levels.', 'the', 'algorithm', 'would', 'probably', 'have', 'put', 'paid', 'to', 'that.', 'https://t.co/q8b469pnar']	positive
308	1.29646E+18	2020-08-20T14:38:39.000Z		29	{'neg': 0.091, 'neu': 0.772, 'pos': 0.138, 'compound': 0.1027}	0.1027	Positive	['why', 'have', 'humans', 'increasingly', 'turned', 'to', 'algorithms', 'to', 'solve', 'problems', 'or', 'complete', 'tasks', 'at', 'the', 'expense', 'of', 'meaningful', 'human', 'interaction', 'and', 'understanding?', 'my', 'latest', 'for', 'https://t.co/zg2rb5sqyq']	trust
309	1.29646E+18	2020-08-20T14:38:29.000Z		34	{'neg': 0.38, 'neu': 0.593, 'pos': 0.027, 'compound': -0.9231}	-0.9231	Negative	['flaws', 'in', 'algorithm', 'warning', 'ignored', 'a', 'month', 'ago', 'due', 'to', 'pressure', 'to', 'prevent', 'grade', 'inflation,', 'ofqual', 'ignored', 'warnings', 'of', 'flaws', 'in', 'the', 'exams', 'algorithm', 'that', 'left', 'thousands', 'of', 'students', 'devastated.', 'https://t.co/wgcdcsrhhn']	fear
310	1.29646E+18	2020-08-20T14:37:07.000Z		51	{'neg': 0.141, 'neu': 0.859, 'pos': 0.0, 'compound': -0.7845}	-0.7845	Negative	["'we", 'need', 'to', 'find', 'out', 'what', 'on', 'earth', 'has', 'gone', 'on', 'between', 'ofqual', 'and', 'department', 'for', "education'", 'robert', 'halfon', 'says', 'the', 'education', 'select', 'committee,', 'which', 'he', 'chairs,', 'published', 'a', 'report', 'in', 'early', 'july', 'saying', 'it', 'had', "'problems'", 'with', 'the', 'doomed', 'a-levels', 'algorithm', 'https://t.co/y7v7o…	fear
311	1.29646E+18	2020-08-20T14:37:07.000Z		51	{'neg': 0.141, 'neu': 0.859, 'pos': 0.0, 'compound': -0.7845}	-0.7845	Negative	["'we", 'need', 'to', 'find', 'out', 'what', 'on', 'earth', 'has', 'gone', 'on', 'between', 'ofqual', 'and', 'department', 'for', "education'", 'robert', 'halfon', 'says', 'the', 'education', 'select', 'committee,', 'which', 'he', 'chairs,', 'published', 'a', 'report', 'in', 'early', 'july', 'saying', 'it', 'had', "'problems'", 'with', 'the', 'doomed', 'a-levels', 'algorithm', 'https://t.co/y7v7o…	fear
312	1.29646E+18	2020-08-20T14:37:06.000Z		13	{'neg': 0.34, 'neu': 0.66, 'pos': 0.0, 'compound': -0.5574}	-0.5574	Negative	['a-levels:', "ofqual's", "'cheating'", 'algorithm', 'under', 'review', 'https://t.co/i3fyy4w37y', 'via']	No emotion
313	1.29646E+18	2020-08-20T14:37:06.000Z		13	{'neg': 0.34, 'neu': 0.66, 'pos': 0.0, 'compound': -0.5574}	-0.5574	Negative	['a-levels:', "ofqual's", "'cheating'", 'algorithm', 'under', 'review', 'https://t.co/i3fyy4w37y', 'via']	No emotion
314	1.29646E+18	2020-08-20T14:36:56.000Z		15	{'neg': 0.265, 'neu': 0.735, 'pos': 0.0, 'compound': -0.5574}	-0.5574	Negative	['from', 'bbc', 'news', '-', 'a-levels:', "ofqual's", "'cheating'", 'algorithm', 'under', 'review', 'https://t.co/qgyiae5wgb']	No emotion
315	1.29646E+18	2020-08-20T14:36:56.000Z		15	{'neg': 0.265, 'neu': 0.735, 'pos': 0.0, 'compound': -0.5574}	-0.5574	Negative	['from', 'bbc', 'news', '-', 'a-levels:', "ofqual's", "'cheating'", 'algorithm', 'under', 'review', 'https://t.co/qgyiae5wgb']	No emotion
316	1.29646E+18	2020-08-20T14:33:34.000Z		26	{'neg': 0.0, 'neu': 1.0, 'pos': 0.0, 'compound': 0.0}	0	Neutral	['my', 'take', 'on', 'what', 'the', 'a-levels', '(and', 'international', 'baccalaureate)', 'grading', 'debacles', 'says', 'about', 'the', 'use', 'of', 'algorithms', 'in', 'the', 'real', 'world', 'https://t.co/yd8pdvqn86']	positive
317	1.29645E+18	2020-08-20T14:31:14.000Z		47	{'neg': 0.0, 'neu': 0.93, 'pos': 0.07, 'compound': 0.4497}	0.4497	Positive	['eventually', 'ditched', 'a-level', 'results,', 'leaving', 'us', 'with', 'many', 'unanswered', 'questions', 'about', 'the', 'role', 'of', 'algorithms', 'in', 'our', 'everyday', 'lives.', 'but', 'one', 'thing', 'is', 'for', 'sure:', "don't", 'know', 'where,', "don't", 'know', 'when,', 'but', 'i', 'know', "we'll", 'meet', '(the', 'algorithm)', 'again.', 'https://t.co/xduefmwbus']	No emotion
318	1.29645E+18	2020-08-20T14:31:14.000Z		47	{'neg': 0.0, 'neu': 0.93, 'pos': 0.07, 'compound': 0.4497}	0.4497	Positive	['eventually', 'ditched', 'a-level', 'results,', 'leaving', 'us', 'with', 'many', 'unanswered', 'questions', 'about', 'the', 'role', 'of', 'algorithms', 'in', 'our', 'everyday', 'lives.', 'but', 'one', 'thing', 'is', 'for', 'sure:', "don't", 'know', 'where,', "don't", 'know', 'when,', 'but', 'i', 'know', "we'll", 'meet', '(the', 'algorithm)', 'again.', 'https://t.co/xduefmwbus']	No emotion
319	1.29645E+18	2020-08-20T14:29:10.000Z		24	{'neg': 0.0, 'neu': 0.876, 'pos': 0.124, 'compound': 0.4019}	0.4019	Positive	['here�s', 'a', 'fairly', 'simple', 'explanation', 'that', 'you', 'might', 'understand,', 'in', 'the', 'unlikely', 'event', 'that', 'you', 'are', 'actually', 'interested.', 'bye.', 'https://t.co/nfsegwuvrs']	positive
320	1.29645E+18	2020-08-20T14:25:49.000Z		46	{'neg': 0.0, 'neu': 0.891, 'pos': 0.109, 'compound': 0.6124}	0.6124	Positive	['please', 'tell', 'me', 'horace', 'is', 'not', 'the', 'one', 'who', 'wrote', 'the', 'algorithm', 'used', 'to', 'grade', 'a', 'levels.', 'definitely', 'there', 'will', 'be', 'a', '0%', 'pass', 'rate', 'from', 'the', '55%', 'of', 'students', 'while', 'the', 'other', '45%', 'of', 'students', 'will', 'have', 'a', '100%', 'pass', 'rate.', 'https://t.co/mpxdt2xehq']	No emotion
321	1.29645E+18	2020-08-20T14:23:21.000Z		43	{'neg': 0.0, 'neu': 1.0, 'pos': 0.0, 'compound': 0.0}	0	Neutral	['�i', 'think', 'that', 'if', 'you', 'could', 'rewind,', 'right', 'to', 'the', 'start', 'of', 'this', 'knowing', 'what', 'we', 'know', 'now,', 'i', 'think', 'there', 'are', 'other', 'choices', 'that', 'could', 'have', 'been', 'made�', '��', 'talking', 'about', "ofqual's", 'a-level', 'algorithm', 'in', "today's", ':', 'https://t.co/qpd0uwxxew']	positive
322	1.29645E+18	2020-08-20T14:23:21.000Z		43	{'neg': 0.0, 'neu': 1.0, 'pos': 0.0, 'compound': 0.0}	0	Neutral	['�i', 'think', 'that', 'if', 'you', 'could', 'rewind,', 'right', 'to', 'the', 'start', 'of', 'this', 'knowing', 'what', 'we', 'know', 'now,', 'i', 'think', 'there', 'are', 'other', 'choices', 'that', 'could', 'have', 'been', 'made�', '��', 'talking', 'about', "ofqual's", 'a-level', 'algorithm', 'in', "today's", ':', 'https://t.co/qpd0uwxxew']	positive
323	1.29645E+18	2020-08-20T14:20:40.000Z		48	{'neg': 0.056, 'neu': 0.771, 'pos': 0.172, 'compound': 0.6767}	0.6767	Positive	['#gcseresults2020', 'so,', 'the', 'middle-class,', 'sharp-elbowed', 'parents', 'of', 'a-level', 'students', 'all', 'complained', 'and', 'campaigned', 'to', 'force', 'the', 'removal', 'of', 'the', 'algorithm', 'method.', 'surely,', 'now', 'that', 'these', 'gcse', 'results', 'are', 'clearly', 'so', 'wildly', 'over-generous,', 'they', 'should', 'be', 'looked', 'at', 'again,', 'too?', 'fair?', 'http…	negative
324	1.29645E+18	2020-08-20T14:20:25.000Z		44	{'neg': 0.094, 'neu': 0.855, 'pos': 0.051, 'compound': -0.25}	-0.25	Negative	['whilst', 'ofqual', 'determined', 'there', 'was', 'no', 'automation', '-', 'almost', 'everyone', 'else', 'believes', 'it', 'was', '-', 'it', 'seems', 'that', 'at', 'least', 'in', 'part', 'no', 'exam', 'boards', 'should', 'have', 'been', 'ever', 'willing', 'to', 'charge', 'for', 'appeals', 'for', '�fairness�', 'due', 'to', 'automation', 'or', 'the', 'algorithm.', 'https://t.co/ttcm209gbe']	positive
325	1.29645E+18	2020-08-20T14:19:23.000Z		43	{'neg': 0.0, 'neu': 0.953, 'pos': 0.047, 'compound': 0.25}	0.25	Positive	['ofqual', 'created', 'the', 'algorithm.', 'ofqual', 'reports', 'to', 'parliament', 'via', 'the', 'select', 'committee,', 'is', 'independent', 'of', 'ministers', '&amp;', 'its', 'role', 'set', 'out', 'in', 'an', 'act.', 'you', 'should', 'know', 'this.', 'why', 'aren�t', 'directing', 'your', 'questions', 'at', 'ofqual,', 'which', 'is', 'the', 'correct', 'body', 'to', 'ask?']	trust
326	1.29645E+18	2020-08-20T14:15:09.000Z		22	{'neg': 0.159, 'neu': 0.841, 'pos': 0.0, 'compound': -0.5574}	-0.5574	Negative	['a-levels:', "ofqual's", "'cheating'", 'algorithm', 'under', 'review', 'those', 'implementing', 'it', '"did', 'not', 'understand', 'what', 'the', 'maths', 'they', 'had', 'typed', 'in', 'meant']	No emotion
327	1.29645E+18	2020-08-20T14:15:09.000Z		22	{'neg': 0.159, 'neu': 0.841, 'pos': 0.0, 'compound': -0.5574}	-0.5574	Negative	['a-levels:', "ofqual's", "'cheating'", 'algorithm', 'under', 'review', 'those', 'implementing', 'it', '"did', 'not', 'understand', 'what', 'the', 'maths', 'they', 'had', 'typed', 'in', 'meant']	No emotion
328	1.29645E+18	2020-08-20T14:15:09.000Z		22	{'neg': 0.159, 'neu': 0.841, 'pos': 0.0, 'compound': -0.5574}	-0.5574	Negative	['a-levels:', "ofqual's", "'cheating'", 'algorithm', 'under', 'review', 'those', 'implementing', 'it', '"did', 'not', 'understand', 'what', 'the', 'maths', 'they', 'had', 'typed', 'in', 'meant']	No emotion
329	1.29645E+18	2020-08-20T14:14:02.000Z		52	{'neg': 0.084, 'neu': 0.821, 'pos': 0.095, 'compound': 0.1646}	0.1646	Positive	['i', 'accept', 'it', 'might', 'have', 'been', 'possible', 'to', 'come', 'up', 'with', 'a', 'less', 'unfair', 'algorithm', 'but', 'i', "haven't", 'seen', 'any', 'detailed', 'proposals', 'for', 'one.', 'did', 'anyone', 'suggest', 'one', 'when', 'ofqual', 'consulted', 'on', 'its', 'methodology?', '(i', 'know', 'it', 'refused', 'offers', 'of', 'help', 'from', 'some', 'academics', 'who', "weren't", '…	negative
330	1.29645E+18	2020-08-20T14:11:56.000Z		33	{'neg': 0.261, 'neu': 0.739, 'pos': 0.0, 'compound': -0.8911}	-0.8911	Negative	['this', 'thing', 'that', 'in', 'the', 'uk', 'both', 'the', 'a', 'levels', 'and', 'gcse', 'have', 'been', 'suspended', 'and', 'that', 'the', 'scores', 'have', 'been', 'made', 'relying', 'on', 'an', 'algorithm', 'is', 'just', 'so', 'unjust', 'and', 'unacceptable.', '#alevelsresults']	negative
331	1.29645E+18	2020-08-20T14:11:52.000Z		53	{'neg': 0.167, 'neu': 0.758, 'pos': 0.076, 'compound': -0.7592}	-0.7592	Negative	['well', 'deserved!', 'i', 'got', 'so', 'angry', 'over', 'the', 'whole', 'ofqual', 'algorithm', 'last', 'week', '-', 'can�t', 'even', 'imagine', 'what', 'that', 'would', 'have', 'been', 'like', 'if', 'my', 'daughter', 'had', 'been', 'this', 'year�s', 'a-level/', 'gcse', 'cohort.', 'no', 'one', 'needs', 'this', 'type', 'of', 'extra', 'stress!', 'the', 'students', 'have', 'been', 'through', 'too', …	positive
332	1.29645E+18	2020-08-20T14:11:52.000Z		53	{'neg': 0.167, 'neu': 0.758, 'pos': 0.076, 'compound': -0.7592}	-0.7592	Negative	['well', 'deserved!', 'i', 'got', 'so', 'angry', 'over', 'the', 'whole', 'ofqual', 'algorithm', 'last', 'week', '-', 'can�t', 'even', 'imagine', 'what', 'that', 'would', 'have', 'been', 'like', 'if', 'my', 'daughter', 'had', 'been', 'this', 'year�s', 'a-level/', 'gcse', 'cohort.', 'no', 'one', 'needs', 'this', 'type', 'of', 'extra', 'stress!', 'the', 'students', 'have', 'been', 'through', 'too', …	positive
333	1.29645E+18	2020-08-20T14:06:28.000Z		12	{'neg': 0.0, 'neu': 0.792, 'pos': 0.208, 'compound': 0.2732}	0.2732	Positive	['a', 'level', 'algorithm', 'solved', 'in', 'a', 'few', 'strokes', 'https://t.co/31zvouk7jx']	trust
334	1.29645E+18	2020-08-20T14:05:10.000Z		12	{'neg': 0.375, 'neu': 0.625, 'pos': 0.0, 'compound': -0.5574}	-0.5574	Negative	['a-levels:', "ofqual's", "'cheating'", 'algorithm', 'under', 'review', 'https://t.co/auauizrlwo']	No emotion
335	1.29645E+18	2020-08-20T14:05:10.000Z		12	{'neg': 0.375, 'neu': 0.625, 'pos': 0.0, 'compound': -0.5574}	-0.5574	Negative	['a-levels:', "ofqual's", "'cheating'", 'algorithm', 'under', 'review', 'https://t.co/auauizrlwo']	No emotion
336	1.29645E+18	2020-08-20T14:03:32.000Z		41	{'neg': 0.226, 'neu': 0.774, 'pos': 0.0, 'compound': -0.8236}	-0.8236	Negative	['ofqual', 'ignored', 'exams', 'warning', 'a', 'month', 'ago', 'amid', "ministers'", 'pressure', 'so', 'a', 'penny', 'has', 'dropped', 'when', '??', 'realised', 'that', 'he', "wasn't", 'taking', 'credit', 'for', 'the', 'u', 'turn,', 'rather', 'shouldering', 'responsibility.', "how'd", 'that', 'feel,', 'one', 'wonders?', '#examshambles', 'https://t.co/jdlxnkbc4o']	fear
337	1.29645E+18	2020-08-20T13:55:29.000Z		26	{'neg': 0.0, 'neu': 1.0, 'pos': 0.0, 'compound': 0.0}	0	Neutral	['the', 'lessons', 'we', 'all', 'must', 'learn', 'from', 'the', 'a-levels', 'algorithm', 'debacle', 'https://t.co/hjy1d68nrv', 'from', 'https://t.co/pvkhfcj8my', 'https://t.co/hjy1d68nrv', 'via']	fear
338	1.29645E+18	2020-08-20T13:55:13.000Z		28	{'neg': 0.0, 'neu': 0.596, 'pos': 0.404, 'compound': 0.9485}	0.9485	Positive	['�best', 'algorithm', 'in', 'the', 'history', 'of', 'algorithms...i', 'had', 'some', 'very', 'good', 'people', 'on', 'it', 'by', 'the', 'way,', 'great', 'people.', 'best', 'in', 'the', 'world.', 'make', 'algorithms', 'great', 'again.�']	trust
339	1.29644E+18	2020-08-20T13:48:37.000Z		12	{'neg': 0.0, 'neu': 1.0, 'pos': 0.0, 'compound': 0.0}	0	Neutral	['a-levels:', 'ofqual�s', '�dishonest�', 'algorithm', 'below', 'evaluate', 'https://t.co/pxx2h8qvf0']	No emotion
340	1.29644E+18	2020-08-20T13:48:37.000Z		12	{'neg': 0.0, 'neu': 1.0, 'pos': 0.0, 'compound': 0.0}	0	Neutral	['a-levels:', 'ofqual�s', '�dishonest�', 'algorithm', 'below', 'evaluate', 'https://t.co/pxx2h8qvf0']	No emotion
341	1.29644E+18	2020-08-20T13:48:37.000Z		12	{'neg': 0.0, 'neu': 1.0, 'pos': 0.0, 'compound': 0.0}	0	Neutral	['a-levels:', 'ofqual�s', '�dishonest�', 'algorithm', 'below', 'evaluate', 'https://t.co/pxx2h8qvf0']	No emotion
342	1.29644E+18	2020-08-20T13:47:14.000Z		15	{'neg': 0.0, 'neu': 0.884, 'pos': 0.116, 'compound': 0.1779}	0.1779	Positive	['anagram', 'savants', 'are', 'quick', 'to', 'spot', 'that', "'ofqual's", "algorithm'", 'resolves', 'to', "'harmful", 'galoots,', "qi'"]	No emotion
343	1.29644E+18	2020-08-20T13:46:27.000Z		12	{'neg': 0.0, 'neu': 1.0, 'pos': 0.0, 'compound': 0.0}	0	Neutral	['a-levels:', 'ofqual�s', '�cheating�', 'algorithm', 'under�review', 'https://t.co/bzoxd9w4wh']	No emotion
344	1.29644E+18	2020-08-20T13:46:27.000Z		12	{'neg': 0.0, 'neu': 1.0, 'pos': 0.0, 'compound': 0.0}	0	Neutral	['a-levels:', 'ofqual�s', '�cheating�', 'algorithm', 'under�review', 'https://t.co/bzoxd9w4wh']	No emotion
345	1.29644E+18	2020-08-20T13:46:27.000Z		12	{'neg': 0.0, 'neu': 1.0, 'pos': 0.0, 'compound': 0.0}	0	Neutral	['a-levels:', 'ofqual�s', '�cheating�', 'algorithm', 'under�review', 'https://t.co/bzoxd9w4wh']	No emotion
346	1.29644E+18	2020-08-20T13:45:14.000Z		37	{'neg': 0.079, 'neu': 0.792, 'pos': 0.128, 'compound': 0.2023}	0.2023	Positive	['gcse', 'results', 'show', 'highest', 'pass', 'rate', 'and', 'the', 'highest', 'proportion', 'of', 'top', 'grades', 'in', 'england', 'after', 'u-turn', 'that', 'saw', '#ofqual', 'abandon', 'its', 'moderation', 'algorithm', 'in', 'favour', 'of', 'teacher-assessed', 'grades.', 'https://t.co/utlaeqqvd9', '#gcseresultsday2020', '#parents']	fear
347	1.29644E+18	2020-08-20T13:44:42.000Z		16	{'neg': 0.0, 'neu': 1.0, 'pos': 0.0, 'compound': 0.0}	0	Neutral	['a-levels', 'and', 'gcses:', 'how', 'did', 'the', 'exam', 'algorithm', 'work?', 'https://t.co/xug0uysfnv', 'bbc', 'news']	No emotion
348	1.29644E+18	2020-08-20T13:44:39.000Z		16	{'neg': 0.0, 'neu': 1.0, 'pos': 0.0, 'compound': 0.0}	0	Neutral	['a-levels', 'and', 'gcses:', 'how', 'did', 'the', 'exam', 'algorithm', 'work?', 'https://t.co/xmictfxort', 'bbc', 'news']	No emotion
349	1.29644E+18	2020-08-20T13:42:12.000Z		58	{'neg': 0.057, 'neu': 0.849, 'pos': 0.094, 'compound': 0.2732}	0.2732	Positive	['please', 'continue', 'with', 'this', 'line.', 'the', 'a-level', 'fiasco', 'knocked', '4', 'points', 'off', 'the', 'tories', 'because', 'the', 'people', 'of', 'this', 'country', 'trusted', 'teachers', 'more', 'than', 'an', 'algorithm.', 'if', 'they', 'say', 'the', 'schools', 'need', 'to', 'shut', 'we', 'already', 'know', "who's", 'side', 'the', 'public', 'is', 'on', 'and', 'it', "ain't", 'that',…	positive
350	1.29644E+18	2020-08-20T13:42:00.000Z		48	{'neg': 0.039, 'neu': 0.883, 'pos': 0.078, 'compound': 0.3802}	0.3802	Positive	['thanks,', 'miss!', 'quarter', 'of', 'all', 'gcse', 'pupils', 'get', 'a/a*', 'equivalent', 'grades', 'and', '38%', 'of', 'a-level', 'students', 'now', 'have', 'an', 'a', 'after', 'government', 'u-turn', 'ditched', 'algorithm', 'via', 'https://t.co/7j6ydztout', 'can�t', 'wait', 'for', 'this', 'lot', 'to', 'sit', 'a', 'level', 'exams.', 'https://t.co/s5kcvrlo31']	negative
351	1.29644E+18	2020-08-20T13:41:56.000Z		54	{'neg': 0.058, 'neu': 0.847, 'pos': 0.095, 'compound': 0.2732}	0.2732	Positive	['please', 'continue', 'with', 'this', 'line.', 'the', 'a-level', 'fiasco', 'knocked', '4', 'points', 'off', 'the', 'tories', 'because', 'the', 'people', 'of', 'this', 'country', 'trusted', 'teachers', 'more', 'than', 'an', 'algorithm.', 'if', 'they', 'say', 'the', 'schools', 'need', 'to', 'shut', 'we', 'already', 'know', "who's", 'side', 'the', 'public', 'is', 'on', 'and', 'it', "ain't", 'that',…	positive
352	1.29644E+18	2020-08-20T13:40:30.000Z		16	{'neg': 0.183, 'neu': 0.817, 'pos': 0.0, 'compound': -0.5563}	-0.5563	Negative	['it', 'was', 'not', 'an', 'algorithm', '-', 'it', 'was', 'a', 'formula', '&amp;', 'a', 'totally', 'failed', 'formula', 'at', 'that']	trust
353	1.29644E+18	2020-08-20T13:39:57.000Z		27	{'neg': 0.1, 'neu': 0.9, 'pos': 0.0, 'compound': -0.25}	-0.25	Negative	['antipode', 'author', 'louise', 'amoore', '()', 'on', '"why', "'ditch", 'the', "algorithm'", 'is', 'the', 'future', 'of', 'political', 'protest"', 'https://t.co/meo1xluzpf', 'https://t.co/zdmf3t4v62', 'https://t.co/tmdyqepb9n']	trust
354	1.29644E+18	2020-08-20T13:38:27.000Z		26	{'neg': 0.083, 'neu': 0.917, 'pos': 0.0, 'compound': -0.25}	-0.25	Negative	['the', 'politics', 'of', '#algorithms', 'visible', 'for', 'all', 'to', 'see...', 'why', "'ditch", 'the', "algorithm'", 'is', 'the', 'future', 'of', 'political', 'protest', 'louise', 'amoore', 'https://t.co/all7rgytwd', '#ofqual']	anger
355	1.29644E+18	2020-08-20T13:38:27.000Z		26	{'neg': 0.083, 'neu': 0.917, 'pos': 0.0, 'compound': -0.25}	-0.25	Negative	['the', 'politics', 'of', '#algorithms', 'visible', 'for', 'all', 'to', 'see...', 'why', "'ditch", 'the', "algorithm'", 'is', 'the', 'future', 'of', 'political', 'protest', 'louise', 'amoore', 'https://t.co/all7rgytwd', '#ofqual']	anger
356	1.29644E+18	2020-08-20T13:37:58.000Z		37	{'neg': 0.185, 'neu': 0.688, 'pos': 0.127, 'compound': -0.308}	-0.308	Negative	['a', '#gcse', '#resultsday', 'like', 'no', 'other.', 'please', 'don�t', 'let�s', 'have', 'to', 'do', 'it', 'like', 'that', 'again!', '#gcseresultsday2020', '#gcse2020', '#exams2020', '#algorithm', '#ofqual', '#education', '#examresults', '#school', '#year11', '#sixthform', '#stress', '#pandemic', '#covid', '#allswellthatendswell', '#backtoschool', 'https://t.co/gozuuexhsp']	negative
357	1.29644E+18	2020-08-20T13:37:50.000Z		15	{'neg': 0.0, 'neu': 0.826, 'pos': 0.174, 'compound': 0.4497}	0.4497	Positive	['but', "i'm", 'sure', '#ofqual', 'can', 'knock', 'up', 'a', 'algorithm', 'to', 'find', 'it', 'for', 'you', '...']	No emotion
358	1.29644E+18	2020-08-20T13:36:29.000Z		15	{'neg': 0.0, 'neu': 0.815, 'pos': 0.185, 'compound': 0.4497}	0.4497	Positive	['but', "i'm", 'sure', '#ofqual', 'can', 'knock', 'up', 'a', 'algorithm', 'to', 'find', 'it', 'for', 'you....']	No emotion
359	1.29644E+18	2020-08-20T13:35:07.000Z		26	{'neg': 0.112, 'neu': 0.888, 'pos': 0.0, 'compound': -0.4404}	-0.4404	Negative	['could', 'the', 'uk�s', 'exams', 'scandal', 'be', 'a', 'turning', 'point', 'in', 'the', 'way', 'in', 'which', 'the', 'public', '-', 'and', 'governments', '-', 'think', 'of', 'algorithms?', 'https://t.co/p8twxvj8ly']	fear
360	1.29644E+18	2020-08-20T13:35:00.000Z		43	{'neg': 0.299, 'neu': 0.665, 'pos': 0.036, 'compound': -0.9158}	-0.9158	Negative	['never', 'heard', 'so', 'many', 'lies', 'coming', 'out', 'of', 'anyone�s', 'mouth', 'as', 'nick', 'gibbs', 'this', 'morning!', 'blame', 'ofqual!', 'blame', 'pearson', 'for', 'btec.', 'gov', 'approved', 'algorithm', 'which', 'downgraded', 'the', 'disadvantaged!', 'nobody', 'but', 'government', 'to', 'blame.', 'disgraceful!', 'and', 'where', 'is', 'boris', 'at', 'this', 'difficult', 'time??']	negative
361	1.29644E+18	2020-08-20T13:34:48.000Z		55	{'neg': 0.088, 'neu': 0.912, 'pos': 0.0, 'compound': -0.5862}	-0.5862	Negative	['what�s', 'the', 'point', 'of', 'showing', 'stock', 'levels', 'if', 'it�s', 'always', 'wrong?', 'ordered', 'paint', 'to', 'collect', 'as', '2', 'in', 'stock.15', 'mins', 'later', 'email', 'says', 'cancelled', 'as', 'out', 'of', 'stock!', 'but', 'still', 'shows', '2', 'in', 'stock', 'on', 'the', 'app', '&amp;', 'has', 'done', 'all', 'week.are', 'you', 'using', 'the', 'ofqual', 'algorithm', 'for',…	negative
362	1.29644E+18	2020-08-20T13:33:35.000Z		36	{'neg': 0.0, 'neu': 0.912, 'pos': 0.088, 'compound': 0.594}	0.594	Positive	['-', 'answer', 'two', 'simple', 'easy', 'to', 'understand', 'questions:', '1.', 'for', '50', 'out', 'of', '??:', 'who', 'or', 'what', 'entity', 'wrote', '/', 'encoded', 'the', 'algorithm?', '2.', 'and', 'to', 'get', 'an', 'a*', 'and', '??', 'out', 'of', '??', 'who', 'or', 'what', 'entity', 'designed', 'the', 'algorithm?']	No emotion
363	1.29644E+18	2020-08-20T13:30:45.000Z		17	{'neg': 0.0, 'neu': 1.0, 'pos': 0.0, 'compound': 0.0}	0	Neutral	['the', 'lessons', 'we', 'all', 'must', 'learn', 'from', 'the', 'a-levels', 'algorithm', 'debacle', '#ai', 'https://t.co/9izcarwmxb']	fear
364	1.29644E+18	2020-08-20T13:29:01.000Z		12	{'neg': 0.0, 'neu': 1.0, 'pos': 0.0, 'compound': 0.0}	0	Neutral	['a-levels:', 'ofqual�s', '�cheating�', 'algorithm', 'under�review', 'https://t.co/iukzuq82wl']	No emotion
365	1.29644E+18	2020-08-20T13:29:01.000Z		12	{'neg': 0.0, 'neu': 1.0, 'pos': 0.0, 'compound': 0.0}	0	Neutral	['a-levels:', 'ofqual�s', '�cheating�', 'algorithm', 'under�review', 'https://t.co/iukzuq82wl']	No emotion
366	1.29644E+18	2020-08-20T13:29:01.000Z		12	{'neg': 0.0, 'neu': 1.0, 'pos': 0.0, 'compound': 0.0}	0	Neutral	['a-levels:', 'ofqual�s', '�cheating�', 'algorithm', 'under�review', 'https://t.co/iukzuq82wl']	No emotion
367	1.29644E+18	2020-08-20T13:28:35.000Z		25	{'neg': 0.0, 'neu': 0.876, 'pos': 0.124, 'compound': 0.504}	0.504	Positive	['it', 'was', 'ofqual', 'who', 'developed', 'the', 'algorithm(s),', 'are', 'they', 'a', 'tory', 'org?', 'surely', 'must', 'be', 'depoliticised', 'if', 'so.', 'why', 'do', 'you', 'not', 'suggest', 'this?']	trust
368	1.29644E+18	2020-08-20T13:27:39.000Z		44	{'neg': 0.091, 'neu': 0.832, 'pos': 0.077, 'compound': 0.0772}	0.0772	Positive	['btec', 'results', 'have', 'always', 'come', 'from', "teachers'", 'assessments.', 'the', 'a', 'levels', "results'", 'debacle', 'should', 'have', 'been', 'warning', 'enough.', 'williamson', '&amp;', 'gibb', 'were', 'warned', 'in', 'july', 'about', 'the', 'algorithm', 'and', 'what', 'it', 'would', 'do.', 'they', 'did', 'nothing.', 'young', 'people', 'have', 'been', 'amazing', 'in', 'all', 'this,']	fear
369	1.29644E+18	2020-08-20T13:26:31.000Z		34	{'neg': 0.166, 'neu': 0.784, 'pos': 0.05, 'compound': -0.5889}	-0.5889	Negative	['a-levels:', "ofqual's", "'cheating'", 'algorithm', 'under', 'review', '-', 'for', 'more', 'information', ':', 'https://t.co/q4d5qry74n', '-', "don't", 'forget', 'to', 'share', 'and', 'subscribe', '.', '#blacklivesmatter', '#newyorkcity', '#covid__19', '#news', '#economy', '#kohkanta', '#facebook', '#covid19', 'https://t.co/gklsgu9onm']	trust
370	1.29644E+18	2020-08-20T13:26:31.000Z		34	{'neg': 0.166, 'neu': 0.784, 'pos': 0.05, 'compound': -0.5889}	-0.5889	Negative	['a-levels:', "ofqual's", "'cheating'", 'algorithm', 'under', 'review', '-', 'for', 'more', 'information', ':', 'https://t.co/q4d5qry74n', '-', "don't", 'forget', 'to', 'share', 'and', 'subscribe', '.', '#blacklivesmatter', '#newyorkcity', '#covid__19', '#news', '#economy', '#kohkanta', '#facebook', '#covid19', 'https://t.co/gklsgu9onm']	trust
371	1.29644E+18	2020-08-20T13:26:31.000Z		34	{'neg': 0.166, 'neu': 0.784, 'pos': 0.05, 'compound': -0.5889}	-0.5889	Negative	['a-levels:', "ofqual's", "'cheating'", 'algorithm', 'under', 'review', '-', 'for', 'more', 'information', ':', 'https://t.co/q4d5qry74n', '-', "don't", 'forget', 'to', 'share', 'and', 'subscribe', '.', '#blacklivesmatter', '#newyorkcity', '#covid__19', '#news', '#economy', '#kohkanta', '#facebook', '#covid19', 'https://t.co/gklsgu9onm']	trust
372	1.29644E+18	2020-08-20T13:23:43.000Z		36	{'neg': 0.041, 'neu': 0.792, 'pos': 0.167, 'compound': 0.5848}	0.5848	Positive	['minister', 'admits', 'he', 'was', 'warned', 'about', 'concerns', 'over', '#ofqual', '#alevels', 'algorithm', 'https://t.co/ctuvqapxhh', 'and', 'that', 'they', 'knew', 'it', 'would', 'selectively', 'advantage', 'private', 'school', 'pupils', 'weeks', 'in', 'advance', '-', 'but', 'insists', 'the', 'algorithm', 'was', "'fair'.", '#tories!']	fear
373	1.29644E+18	2020-08-20T13:22:20.000Z		12	{'neg': 0.0, 'neu': 1.0, 'pos': 0.0, 'compound': 0.0}	0	Neutral	['a-levels:', 'ofqual�s', '�cheating�', 'algorithm', 'under', 'review', 'https://t.co/vdf9y5i6dt']	No emotion
374	1.29644E+18	2020-08-20T13:22:20.000Z		12	{'neg': 0.0, 'neu': 1.0, 'pos': 0.0, 'compound': 0.0}	0	Neutral	['a-levels:', 'ofqual�s', '�cheating�', 'algorithm', 'under', 'review', 'https://t.co/vdf9y5i6dt']	No emotion
375	1.29644E+18	2020-08-20T13:21:42.000Z		7	{'neg': 0.0, 'neu': 1.0, 'pos': 0.0, 'compound': 0.0}	0	Neutral	['were', 'ofqual', 'involved', 'in', 'the', 'age', 'algorithm?']	No emotion
376	1.29644E+18	2020-08-20T13:21:28.000Z		18	{'neg': 0.0, 'neu': 1.0, 'pos': 0.0, 'compound': 0.0}	0	Neutral	['gavin', 'williamson', 'and', 'ofqual', '�warned', 'of', 'flaws', 'in', 'a-level', 'results', 'system', 'weeks', 'ago�', 'https://t.co/u3uipiuvpk']	trust
377	1.29644E+18	2020-08-20T13:21:28.000Z		18	{'neg': 0.0, 'neu': 1.0, 'pos': 0.0, 'compound': 0.0}	0	Neutral	['gavin', 'williamson', 'and', 'ofqual', '�warned', 'of', 'flaws', 'in', 'a-level', 'results', 'system', 'weeks', 'ago�', 'https://t.co/u3uipiuvpk']	trust
378	1.29644E+18	2020-08-20T13:21:19.000Z		37	{'neg': 0.087, 'neu': 0.913, 'pos': 0.0, 'compound': -0.4696}	-0.4696	Negative	['sort', 'of', 'though...they', "weren't", 'asked', 'to', 'make', 'an', 'algorithm', 'that', "didn't", 'have', 'any', 'common', 'sense', 'checks', 'though?', 'i', 'mean,', 'kids', 'getting', "6's", 'who', 'were', 'doing', 'foundation', 'papers', '*has*', 'to', 'be', 'their', 'fault', 'right?']	positive
379	1.29644E+18	2020-08-20T13:20:47.000Z		45	{'neg': 0.098, 'neu': 0.763, 'pos': 0.139, 'compound': 0.2732}	0.2732	Positive	['makes', 'me', 'lose', 'faith', 'in', 'humans', 'that', 'ofqual', 'knowingly', 'built', 'a', 'huge', 'advantage', 'for', 'private', 'schools', 'into', 'the', 'algorithm.', 'they�re', 'dealing', 'with', 'individuals', 'lives', 'here.', 'even', 'though', 'our', 'grades', 'have', 'been', 'corrected', 'to', 'centre', 'assessed', 'some', 'people', 'have', 'still', 'lost', 'places', 'at', 'uni.', '#al…	positive
380	1.29644E+18	2020-08-20T13:20:08.000Z		12	{'neg': 0.375, 'neu': 0.625, 'pos': 0.0, 'compound': -0.5574}	-0.5574	Negative	['a-levels:', "ofqual's", "'cheating'", 'algorithm', 'under', 'review', 'https://t.co/6tpoj8hbrw']	No emotion
381	1.29644E+18	2020-08-20T13:20:08.000Z		12	{'neg': 0.375, 'neu': 0.625, 'pos': 0.0, 'compound': -0.5574}	-0.5574	Negative	['a-levels:', "ofqual's", "'cheating'", 'algorithm', 'under', 'review', 'https://t.co/6tpoj8hbrw']	No emotion
382	1.29644E+18	2020-08-20T13:17:02.000Z		13	{'neg': 0.34, 'neu': 0.66, 'pos': 0.0, 'compound': -0.5574}	-0.5574	Negative	['a-levels:', "ofqual's", "'cheating'", 'algorithm', 'under', 'review', 'https://t.co/ja09yftuqr', 'via']	No emotion
383	1.29644E+18	2020-08-20T13:17:02.000Z		13	{'neg': 0.34, 'neu': 0.66, 'pos': 0.0, 'compound': -0.5574}	-0.5574	Negative	['a-levels:', "ofqual's", "'cheating'", 'algorithm', 'under', 'review', 'https://t.co/ja09yftuqr', 'via']	No emotion
384	1.29644E+18	2020-08-20T13:15:39.000Z		45	{'neg': 0.099, 'neu': 0.802, 'pos': 0.099, 'compound': -0.0}	0	Neutral	['�results', 'produced', 'by', 'the', 'algorithm', 'left', 'many', 'students', 'unhappy,', 'led', 'to', 'widespread', 'protests', '&amp;', 'was', 'eventually', 'ditched', 'by', 'the', 'government', 'in', 'favour', 'of', 'teacher-led', 'assessments.', '#osr', 'said', '..', 'it', 'would', 'now', 'conduct', 'an', 'urgent', 'review', 'of', 'the', 'approach', 'taken', 'by', 'ofqual.�', 'https://t.co/p…	negative
385	1.29644E+18	2020-08-20T13:13:03.000Z		12	{'neg': 0.375, 'neu': 0.625, 'pos': 0.0, 'compound': -0.5574}	-0.5574	Negative	['a-levels:', "ofqual's", "'cheating'", 'algorithm', 'under', 'review', 'https://t.co/izwnfhnzgs']	No emotion
386	1.29644E+18	2020-08-20T13:13:03.000Z		12	{'neg': 0.375, 'neu': 0.625, 'pos': 0.0, 'compound': -0.5574}	-0.5574	Negative	['a-levels:', "ofqual's", "'cheating'", 'algorithm', 'under', 'review', 'https://t.co/izwnfhnzgs']	No emotion
387	1.29643E+18	2020-08-20T13:12:28.000Z		30	{'neg': 0.381, 'neu': 0.619, 'pos': 0.0, 'compound': -0.5719}	-0.5719	Negative	["ofqual's", "'dishonest'", 'algorithm', 'below', 'assessmenthttps://www.newszada.com/wp-content/uploads/2020/08/a-levels-and-gcses-how-did-the-exam-algorithm-work-scaled.jpg', '...', 'https://t.co/fo674vrkfa']	No emotion
388	1.29643E+18	2020-08-20T13:11:27.000Z		12	{'neg': 0.375, 'neu': 0.625, 'pos': 0.0, 'compound': -0.5574}	-0.5574	Negative	['a-levels:', "ofqual's", "'cheating'", 'algorithm', 'under', 'review', 'https://t.co/l6abbvoqwy']	No emotion
389	1.29643E+18	2020-08-20T13:11:27.000Z		12	{'neg': 0.375, 'neu': 0.625, 'pos': 0.0, 'compound': -0.5574}	-0.5574	Negative	['a-levels:', "ofqual's", "'cheating'", 'algorithm', 'under', 'review', 'https://t.co/l6abbvoqwy']	No emotion
390	1.29643E+18	2020-08-20T13:10:05.000Z		43	{'neg': 0.053, 'neu': 0.873, 'pos': 0.074, 'compound': 0.2168}	0.2168	Positive	['exam', 'algorithm', 'to', 'be', 'reviewed', 'by', 'regulator.', 'computer', 'modelling', 'process', 'to', 'be', 'examined', 'after', 'it', 'emerged', 'that', 'ofqual', 'turned', 'down', 'help', 'from', 'experts', 'that', 'refused', 'to', 'sign', 'nda', 'story', '??', 'https://t.co/suhollttar', '#exams', '#algorithms', '#statistics', '#gcses2020', '#gcses', '#regulation', 'https://t.co/txaeh0j6x…	negative
391	1.29643E+18	2020-08-20T13:08:39.000Z		16	{'neg': 0.0, 'neu': 1.0, 'pos': 0.0, 'compound': 0.0}	0	Neutral	['the', 'lessons', 'we', 'all', 'must', 'learn', 'from', 'the', 'a-levels', 'algorithm', 'debacle', 'https://t.co/up3thlh8nu']	fear
392	1.29643E+18	2020-08-20T13:08:37.000Z		47	{'neg': 0.1, 'neu': 0.813, 'pos': 0.087, 'compound': -0.1779}	-0.1779	Negative	['not', 'what', 'he', 'said.', 'he', 'said', 'sir', 'john', 'raised', 'concerns', 'about', 'the', 'model.', 'the', 'model', 'went', 'through', 'consultation', 'with', '1200+', 'representatives', '&amp;', 'was', 'deemed', 'sound,', 'accepted', 'by', '&amp;', 'an', 'algorithm', 'written', 'for', 'it.', 'the', 'consultation', 'or', 'model', 'was', 'flawed.', 'i', 'suspect,', 'like', 'many', 'it', 'i…	positive
393	1.29643E+18	2020-08-20T13:05:13.000Z		45	{'neg': 0.179, 'neu': 0.821, 'pos': 0.0, 'compound': -0.8268}	-0.8268	Negative	['i�ve', 'not', 'looked', 'into', 'the', 'ofqual', 'reports', 'so', 'i', 'can�t', 'make', 'specific', 'criticisms', 'of', 'the', 'algorithm', 'but', 'the', 'amount', 'of', 'erroneous', 'results', 'not', 'picked', 'up', 'on', 'seems', 'ridiculous.', 'at', 'gcse', 'only', 'the', 'upgrades', 'on', 'cags', 'are', 'known,', 'but', 'some', 'of', 'them', 'are', 'bonkers!']	negative
394	1.29643E+18	2020-08-20T13:05:13.000Z		19	{'neg': 0.191, 'neu': 0.809, 'pos': 0.0, 'compound': -0.5106}	-0.5106	Negative	['the', 'a-level', '&amp;', 'gcse', 'exam', 'result', 'fiasco', 'explained:', 'why', 'the', 'algorithm', 'was', 's...', 'https://t.co/8nobfqgeio', 'via']	negative
395	1.29643E+18	2020-08-20T13:03:03.000Z		12	{'neg': 0.375, 'neu': 0.625, 'pos': 0.0, 'compound': -0.5574}	-0.5574	Negative	['a-levels:', "ofqual's", "'cheating'", 'algorithm', 'under', 'review', 'https://t.co/xwxbqwpnfm']	No emotion
396	1.29643E+18	2020-08-20T13:03:03.000Z		12	{'neg': 0.375, 'neu': 0.625, 'pos': 0.0, 'compound': -0.5574}	-0.5574	Negative	['a-levels:', "ofqual's", "'cheating'", 'algorithm', 'under', 'review', 'https://t.co/xwxbqwpnfm']	No emotion
397	1.29643E+18	2020-08-20T13:02:08.000Z		28	{'neg': 0.171, 'neu': 0.63, 'pos': 0.199, 'compound': 0.2519}	0.2519	Positive	['it', 'was', '#ofqual', 'who', 'devised', 'the', 'privilege-favouring', 'algorithm,', 'but', '#williamson', 'and', 'his', 'ministers', 'must', 'have', 'known', 'and', 'approved.', 'clearly', 'no', 'decency', 'or', 'honesty', 'left', 'in', '#blusteringboris�', 'government']	positive
398	1.29643E+18	2020-08-20T12:59:57.000Z		8	{'neg': 0.0, 'neu': 1.0, 'pos': 0.0, 'compound': 0.0}	0	Neutral	['what', 'did', 'the', "'algorithm'", 'from', "'independent'", 'ofqual', 'cost?']	No emotion
399	1.29643E+18	2020-08-20T12:58:51.000Z		48	{'neg': 0.0, 'neu': 0.934, 'pos': 0.066, 'compound': 0.4767}	0.4767	Positive	['starting', 'to', 'wonder', 'if', 'mr', 'cummins', 'and', 'friends', 'just', 'have', 'one', 'algorithm', "that's", 'getting', 'repurposed', 'for', 'everything', 'ranging', 'from', 'a-level', 'results', 'to', 'targeted', 'advertising,', 'and', 'covid-19', 'track', '&amp;', 'trace.', 'none', 'of', 'it', 'seems', 'to', 'have', 'much', 'sophistication', 'or', 'a', 'basis', 'in', 'facts.', 'just', 't…	trust
400	1.29643E+18	2020-08-20T12:57:19.000Z		51	{'neg': 0.145, 'neu': 0.855, 'pos': 0.0, 'compound': -0.7906}	-0.7906	Negative	['because', 'of', 'covid', 'both', 'gcse', 'and', 'a', 'levels', 'were', 'cancled', '.', 'the', 'government', 'made', 'a', 'stupid', 'algorithm', 'thing', 'that', 'gave', 'a', 'level', 'students', 'terrible', 'results', 'so', 'because', 'of', 'this', 'a', 'level', 'and', 'gcse', 'students', 'protested.', 'so', 'now', 'we', 'are', 'using', 'the', 'results', 'teachers', 'believed', 'we', 'would', '…	trust
401	1.29643E+18	2020-08-20T12:56:49.000Z		22	{'neg': 0.152, 'neu': 0.675, 'pos': 0.173, 'compound': 0.128}	0.128	Positive	['in', 'new', 'levels', 'of', 'absurdity,', "ofqual's", 'own', 'algorithm', 'is', 'now', 'under', 'review', 'for', "'cheating'.", 'great', 'story', 'from', 'https://t.co/8crzb45cgv']	negative
402	1.29643E+18	2020-08-20T12:56:18.000Z		49	{'neg': 0.032, 'neu': 0.884, 'pos': 0.084, 'compound': 0.3811}	0.3811	Positive	['a', 'very', 'helpful', 'thread', 'from', 'academy', 'trust', 'ceo', 'and', 'former', 'bod', 'jon', 'coles.', 'he', 'explains', 'why', 'it', 'makes', 'no', 'sense', 'that', 'continues', 'to', 'apply', 'its', 'algorithm', 'to', '#gcseresults2020', '-', 'but', 'only', 'to', '*upgrade*', 'them.', 'coles', 'says', 'we', 'need', 'a', 'full', 'review', 'so', 'lessons', 'will', 'be', 'learned.', 'https…	positive
403	1.29643E+18	2020-08-20T12:55:52.000Z		14	{'neg': 0.0, 'neu': 0.458, 'pos': 0.542, 'compound': 0.807}	0.807	Positive	['gibb:', "ofqual's", 'algorithm', 'fair,', 'good', 'and', "'very", "popular'", 'https://t.co/lvr3mv6iba', 'tes']	positive
404	1.29643E+18	2020-08-20T12:55:41.000Z		14	{'neg': 0.0, 'neu': 0.458, 'pos': 0.542, 'compound': 0.807}	0.807	Positive	['gibb:', "ofqual's", 'algorithm', 'fair,', 'good', 'and', "'very", "popular'", 'https://t.co/z0nyfpzptf', 'tes']	positive
405	1.29643E+18	2020-08-20T12:55:32.000Z		23	{'neg': 0.0, 'neu': 1.0, 'pos': 0.0, 'compound': 0.0}	0	Neutral	['so', 'the', 'a', 'level', 'algorithm', 'gave', 'smaller', 'class', 'sizes', 'more', 'weight', 'for', 'teacher', 'grades', 'and', 'less', 'on', 'the', 'algorithm???', 'yikes', 'that', 'explains', 'it']	trust
406	1.29643E+18	2020-08-20T12:54:14.000Z		58	{'neg': 0.066, 'neu': 0.873, 'pos': 0.061, 'compound': -0.0803}	-0.0803	Negative	['nope', 'i', 'blame', 'ofqual', 'who', 'should', 'have', 'done', 'away', 'with', 'the', 'algorithm', 'instead', 'of', 'causing', 'mayhem!', 'the', "uni's", 'should', 'have', 'delayed', 'the', 'intake', 'until', 'it', 'was', 'sorted.', 'as', 'for', 'uni', 'those', 'who', 'go', "won't", 'be', 'affected', 'if', 'they', 'get', 'a', 'degree.', 'those', 'that', "don't", 'go', '&amp;', 'rely', 'on', "g…	negative
407	1.29643E+18	2020-08-20T12:50:11.000Z		29	{'neg': 0.0, 'neu': 1.0, 'pos': 0.0, 'compound': 0.0}	0	Neutral	['hmm', '-', 'ofqual', 'is', 'independent', 'so', 'they', 'were', 'paid', 'to', 'come', 'up', 'with', 'that', "'algorithm'.", 'who', 'commissioned', 'this?', 'uk', 'schools', 'minister', "didn't", 'see', 'it', 'til', 'it', 'was', 'out?!', 'disgraceful.']	anger
408	1.29643E+18	2020-08-20T12:49:48.000Z		12	{'neg': 0.0, 'neu': 1.0, 'pos': 0.0, 'compound': 0.0}	0	Neutral	['a-levels:', 'ofqual�s', '�cheating�', 'algorithm', 'under�review', 'https://t.co/srer9y7fxz']	No emotion
409	1.29643E+18	2020-08-20T12:49:48.000Z		12	{'neg': 0.0, 'neu': 1.0, 'pos': 0.0, 'compound': 0.0}	0	Neutral	['a-levels:', 'ofqual�s', '�cheating�', 'algorithm', 'under�review', 'https://t.co/srer9y7fxz']	No emotion
410	1.29643E+18	2020-08-20T12:49:48.000Z		12	{'neg': 0.0, 'neu': 1.0, 'pos': 0.0, 'compound': 0.0}	0	Neutral	['a-levels:', 'ofqual�s', '�cheating�', 'algorithm', 'under�review', 'https://t.co/srer9y7fxz']	No emotion
411	1.29643E+18	2020-08-20T12:48:57.000Z		18	{'neg': 0.0, 'neu': 1.0, 'pos': 0.0, 'compound': 0.0}	0	Neutral	['changed', 'from', 'an', 'a', 'to', 'a', 'g?', 'has', 'the', 'a-level', 'results', 'algorithm', 'had', 'a', 'go', 'at', 'it?', '??']	No emotion
412	1.29643E+18	2020-08-20T12:48:55.000Z		38	{'neg': 0.225, 'neu': 0.775, 'pos': 0.0, 'compound': -0.8402}	-0.8402	Negative	['the', 'lessons', 'we', 'all', 'must', 'learn', 'from', 'the', 'a-levels', 'algorithm', 'debacle', 'unless', 'action', 'is', 'taken,', 'similar', 'systems', 'will', 'suffer', 'from', 'the', 'same', 'mistakes.', 'and', 'the', 'consequences', 'could', 'be', 'dire.', 'https://t.co/fg3he83tfe', '#algorithm', '#lessonslearnt', '#privacyforum', '#statistics']	negative
413	1.29643E+18	2020-08-20T12:48:25.000Z		18	{'neg': 0.227, 'neu': 0.773, 'pos': 0.0, 'compound': -0.6249}	-0.6249	Negative	['a-levels:', 'algorithm', 'at', 'centre', 'of', 'grading', 'crisis', "'unlawful'", 'says', 'labour', '-', 'bbc', 'news', 'https://t.co/procvbsitw', 'via']	negative
414	1.29643E+18	2020-08-20T12:46:46.000Z		25	{'neg': 0.057, 'neu': 0.943, 'pos': 0.0, 'compound': -0.1154}	-0.1154	Negative	['apparently', 'ofqual', 'scrapped', 'the', 'dodgy', 'exam', 'algorithm', 'not', 'gavin', 'but', 'my', 'question', 'is', 'how', 'did', 'it', 'get', 'used', 'without', 'its', 'obvious', 'flaws', 'been', 'identified', 'sooner.']	positive
415	1.29643E+18	2020-08-20T12:46:09.000Z		34	{'neg': 0.074, 'neu': 0.926, 'pos': 0.0, 'compound': -0.3382}	-0.3382	Negative	['.?', 'english', 'student', 'who', 'wrote', 'a', 'story', 'about', 'biased', 'algorithm', 'has', 'had', 'her', 'a-level', 'results', 'downgraded:', '�give', 'her', 'an', 'a+', 'i', 'say,', 'and', 'her', 'place', 'at', 'st', 'andrews!�', '#contentmoderation', '#privacy', 'https://t.co/1ktdwsxnh7']	negative
416	1.29643E+18	2020-08-20T12:45:34.000Z		37	{'neg': 0.086, 'neu': 0.858, 'pos': 0.056, 'compound': -0.2714}	-0.2714	Negative	['if', "it's", 'the', 'bbc', "you're", 'looking', 'at', "you'd", 'do', 'as', 'well', 'looking', 'at', 'seaweed', 'and', 'pine', 'cones.', 'their', 'forecasts', 'are', 'dreadful.', 'in', 'fact', 'i', 'think', 'they', 'use', 'the', 'ofqual', 'algorithm', 'to', 'predict', 'the', 'weather!']	negative
417	1.29643E+18	2020-08-20T12:42:55.000Z		12	{'neg': 0.375, 'neu': 0.625, 'pos': 0.0, 'compound': -0.5574}	-0.5574	Negative	['a-levels:', "ofqual's", "'cheating'", 'algorithm', 'under', 'review', 'https://t.co/zalaeqtiy2']	No emotion
418	1.29643E+18	2020-08-20T12:42:55.000Z		12	{'neg': 0.375, 'neu': 0.625, 'pos': 0.0, 'compound': -0.5574}	-0.5574	Negative	['a-levels:', "ofqual's", "'cheating'", 'algorithm', 'under', 'review', 'https://t.co/zalaeqtiy2']	No emotion
419	1.29643E+18	2020-08-20T12:42:06.000Z		47	{'neg': 0.05, 'neu': 0.78, 'pos': 0.17, 'compound': 0.7184}	0.7184	Positive	['what', 'people', 'need', 'to', 'understand,', 'is', 'that', 'the', 'a', 'level', 'algorithm', "didn't", 'misfire,', 'it', 'worked', 'perfectly.', 'it', 'boosted', 'the', 'life', 'chances', 'of', 'students', 'from', 'elite', 'schools', 'at', 'the', 'expense', 'of', 'students', 'from', 'poorer', 'state', 'schools.', 'get', 'used', 'to', 'it,', 'this', 'is', 'toryland.', 'https://t.co/rbf6i5q0jt']	trust
420	1.29643E+18	2020-08-20T12:41:41.000Z		16	{'neg': 0.265, 'neu': 0.735, 'pos': 0.0, 'compound': -0.5574}	-0.5574	Negative	['a-levels:', "ofqual's", "'cheating'", 'algorithm', 'under', 'review', 'https://t.co/igz1jhiv0u', '#alevels', '#alogrithm', '#education', '#examresults']	No emotion
421	1.29643E+18	2020-08-20T12:41:41.000Z		16	{'neg': 0.265, 'neu': 0.735, 'pos': 0.0, 'compound': -0.5574}	-0.5574	Negative	['a-levels:', "ofqual's", "'cheating'", 'algorithm', 'under', 'review', 'https://t.co/igz1jhiv0u', '#alevels', '#alogrithm', '#education', '#examresults']	No emotion
422	1.29643E+18	2020-08-20T12:41:23.000Z		16	{'neg': 0.0, 'neu': 1.0, 'pos': 0.0, 'compound': 0.0}	0	Neutral	['the', 'lessons', 'we', 'all', 'must', 'learn', 'from', 'the', 'a-levels', 'algorithm', 'debacle', 'https://t.co/5k4ga16avv']	fear
423	1.29643E+18	2020-08-20T12:41:04.000Z		34	{'neg': 0.271, 'neu': 0.729, 'pos': 0.0, 'compound': -0.743}	-0.743	Negative	['#ofqual', 'ignored', 'exams', 'warning', 'a', 'month', 'ago', 'amid', "ministers'", 'pressure', 'exclusive:�agency', 'said', 'to', 'have', 'been', 'told', 'of', 'risk', 'of', 'erratic', 'outcomes,', 'but', 'was', 'under', 'government', 'pressure', 'on', 'grade', 'inflation', 'https://t.co/bi5qponqhu']	negative
424	1.29643E+18	2020-08-20T12:41:01.000Z		43	{'neg': 0.129, 'neu': 0.815, 'pos': 0.056, 'compound': -0.5267}	-0.5267	Negative	['the', 'main', 'incompetence', 'of', 'this', 'government', 'is', 'the', 'inability', 'to', 'explain', 'and', 'promote', 'whatever', 'is', 'going', 'on.', 'did', 'and', 'of', 'the', 'mps', 'even', 'understand', "ofqual's", 'system?', '(the', 'systematic', 'biases', 'were', 'introduced', 'in', 'the', 'cases', 'where', 'the', 'algorithm', "couldn't", 'assess', 'boundaries', 'reliably)']	negative
425	1.29643E+18	2020-08-20T12:39:11.000Z		43	{'neg': 0.064, 'neu': 0.936, 'pos': 0.0, 'compound': -0.4199}	-0.4199	Negative	['ofqual', 'apply', 'algorithms', 'every', 'year.', 'have', 'they', 'been', 'applied', 'fairly', 'in', 'the', 'past?', 'judging', 'by', 'this', 'year�s', 'algorithm', 'results,', 'it', 'could', 'be', 'argued', 'that', 'similar', 'injustices', 'have', 'occurred,', 'esp', 'with', 'large', 'cohorts.', 'the', 'cag', 'results', 'could', 'be', 'more', 'accurate', 'assessments.', 'inquiry', 'needed!']	positive
426	1.29643E+18	2020-08-20T12:34:48.000Z		28	{'neg': 0.329, 'neu': 0.571, 'pos': 0.101, 'compound': -0.8555}	-0.8555	Negative	['i', 'see', "we've", 'reached', 'the', 'point', 'in', 'the', 'a', 'levels', 'fiasco', 'where', 'grade', 'inflation', 'causes', 'the', 'original', 'fiasco', 'that', 'the', 'secondary', 'algorithm', 'fiasco', 'was', 'designed', 'to', 'avoid.']	negative
427	1.29643E+18	2020-08-20T12:34:36.000Z		48	{'neg': 0.166, 'neu': 0.808, 'pos': 0.026, 'compound': -0.7845}	-0.7845	Negative	['annabelle', 'sanderson', 'has', 'been', 'reading', 'my', 'tweets.', 'the', 'problem', 'with', 'useless', 'quangos', 'has', 'been', 'known', 'for', 'decades.', 'they', 'take', 'the', 'money', 'and', 'the', 'media', 'blames', 'the', 'politicians.', 'it�s', 'a', 'sport', 'with', 'the', 'media', 'whilst', 'the', 'politicians', 'are', 'daunted', 'by', 'the', 'challenge', 'of', 'reform', 'https://t.c…	positive
428	1.29643E+18	2020-08-20T12:33:39.000Z		19	{'neg': 0.363, 'neu': 0.637, 'pos': 0.0, 'compound': -0.7506}	-0.7506	Negative	['gavin', 'williamson', "'was", 'warned', 'that', 'gcse', 'and', 'a', 'level', 'results', 'algorithm', 'could', 'disadvantage', 'poorer', "pupils'.", 'https://t.co/yfjrtadapg']	fear
429	1.29643E+18	2020-08-20T12:33:13.000Z		12	{'neg': 0.0, 'neu': 1.0, 'pos': 0.0, 'compound': 0.0}	0	Neutral	['a-levels:', 'ofqual�s', '�cheating�', 'algorithm', 'under�review', 'https://t.co/alk9snmu7w']	No emotion
430	1.29643E+18	2020-08-20T12:33:13.000Z		12	{'neg': 0.0, 'neu': 1.0, 'pos': 0.0, 'compound': 0.0}	0	Neutral	['a-levels:', 'ofqual�s', '�cheating�', 'algorithm', 'under�review', 'https://t.co/alk9snmu7w']	No emotion
431	1.29643E+18	2020-08-20T12:33:13.000Z		12	{'neg': 0.0, 'neu': 1.0, 'pos': 0.0, 'compound': 0.0}	0	Neutral	['a-levels:', 'ofqual�s', '�cheating�', 'algorithm', 'under�review', 'https://t.co/alk9snmu7w']	No emotion
432	1.29642E+18	2020-08-20T12:32:55.000Z		12	{'neg': 0.0, 'neu': 1.0, 'pos': 0.0, 'compound': 0.0}	0	Neutral	['a-levels:', 'ofqual�s', '�cheating�', 'algorithm', 'under�review', 'https://t.co/8py87rljza']	No emotion
433	1.29642E+18	2020-08-20T12:32:55.000Z		12	{'neg': 0.0, 'neu': 1.0, 'pos': 0.0, 'compound': 0.0}	0	Neutral	['a-levels:', 'ofqual�s', '�cheating�', 'algorithm', 'under�review', 'https://t.co/8py87rljza']	No emotion
434	1.29642E+18	2020-08-20T12:32:55.000Z		12	{'neg': 0.0, 'neu': 1.0, 'pos': 0.0, 'compound': 0.0}	0	Neutral	['a-levels:', 'ofqual�s', '�cheating�', 'algorithm', 'under�review', 'https://t.co/8py87rljza']	No emotion
435	1.29642E+18	2020-08-20T12:32:37.000Z		27	{'neg': 0.0, 'neu': 0.875, 'pos': 0.125, 'compound': 0.4576}	0.4576	Positive	['really', 'interesting', 'and', 'valid', 'points', 'about', 'the', 'impact', 'on', '2021.', 'a-levels', 'and', 'gcses', '2020', 'u-turn:', 'the', 'end', 'of', 'the', 'algorithm?', 'tes', 'https://t.co/lsr44my6fp']	positive
436	1.29642E+18	2020-08-20T12:32:10.000Z		38	{'neg': 0.0, 'neu': 1.0, 'pos': 0.0, 'compound': 0.0}	0	Neutral	['a', 'senior', 'source', 'at', 'the', 'department', 'for', 'education', 'disclosed', 'that', 'sir', 'jon', 'coles,', 'a', 'former', 'director-general', 'there,', 'wrote', 'to', 'mr', 'williamson', 'early', 'last', 'month', 'to', 'express', 'concerns', 'about', 'the', 'algorithm', 'used', 'by', 'ofqual.', 'https://t.co/m1lrtlfzqy']	trust
437	1.29642E+18	2020-08-20T12:32:03.000Z		23	{'neg': 0.414, 'neu': 0.586, 'pos': 0.0, 'compound': -0.891}	-0.891	Negative	['my', 'latest', 'for', 'on', 'why', 'the', 'government�s', 'disastrous', 'a-level', 'scandal', 'reveals', 'its', 'contempt', 'for', 'the', 'working', 'class', 'https://t.co/7gedbq9uyy']	fear
438	1.29642E+18	2020-08-20T12:32:03.000Z		23	{'neg': 0.414, 'neu': 0.586, 'pos': 0.0, 'compound': -0.891}	-0.891	Negative	['my', 'latest', 'for', 'on', 'why', 'the', 'government�s', 'disastrous', 'a-level', 'scandal', 'reveals', 'its', 'contempt', 'for', 'the', 'working', 'class', 'https://t.co/7gedbq9uyy']	fear
439	1.29642E+18	2020-08-20T12:31:33.000Z		22	{'neg': 0.159, 'neu': 0.841, 'pos': 0.0, 'compound': -0.5574}	-0.5574	Negative	['a-levels:', "ofqual's", "'cheating'", 'algorithm', 'under', 'review:', 'those', 'implementing', 'it', '"did', 'not', 'understand', 'what', 'the', 'maths', 'they', 'had', 'typed', 'in', 'meant']	No emotion
440	1.29642E+18	2020-08-20T12:31:33.000Z		22	{'neg': 0.159, 'neu': 0.841, 'pos': 0.0, 'compound': -0.5574}	-0.5574	Negative	['a-levels:', "ofqual's", "'cheating'", 'algorithm', 'under', 'review:', 'those', 'implementing', 'it', '"did', 'not', 'understand', 'what', 'the', 'maths', 'they', 'had', 'typed', 'in', 'meant']	No emotion
441	1.29642E+18	2020-08-20T12:30:18.000Z		15	{'neg': 0.0, 'neu': 1.0, 'pos': 0.0, 'compound': 0.0}	0	Neutral	['ofqual', 'exam', 'results', 'algorithm', 'was', 'unlawful,', 'says', 'labour', '#cadajobs', '#career', '#jobs', 'https://t.co/yyqd2l8nxl']	fear
442	1.29642E+18	2020-08-20T12:30:00.000Z		20	{'neg': 0.172, 'neu': 0.828, 'pos': 0.0, 'compound': -0.4404}	-0.4404	Negative	['the', 'a-level', 'scandal', 'demonstrates', 'that', 'the', 'government', 'neither', 'understands,', 'nor', 'empathises', 'with', 'working-class', 'communities', 'https://t.co/nobvxqngt6']	fear
443	1.29642E+18	2020-08-20T12:30:00.000Z		20	{'neg': 0.172, 'neu': 0.828, 'pos': 0.0, 'compound': -0.4404}	-0.4404	Negative	['the', 'a-level', 'scandal', 'demonstrates', 'that', 'the', 'government', 'neither', 'understands,', 'nor', 'empathises', 'with', 'working-class', 'communities', 'https://t.co/nobvxqngt6']	fear
444	1.29642E+18	2020-08-20T12:27:40.000Z		12	{'neg': 0.375, 'neu': 0.625, 'pos': 0.0, 'compound': -0.5574}	-0.5574	Negative	['a-levels:', "ofqual's", "'cheating'", 'algorithm', 'under', 'review', 'https://t.co/7crocxdgfn']	No emotion
445	1.29642E+18	2020-08-20T12:27:40.000Z		12	{'neg': 0.375, 'neu': 0.625, 'pos': 0.0, 'compound': -0.5574}	-0.5574	Negative	['a-levels:', "ofqual's", "'cheating'", 'algorithm', 'under', 'review', 'https://t.co/7crocxdgfn']	No emotion
446	1.29642E+18	2020-08-20T12:27:40.000Z		12	{'neg': 0.375, 'neu': 0.625, 'pos': 0.0, 'compound': -0.5574}	-0.5574	Negative	['a-levels:', "ofqual's", "'cheating'", 'algorithm', 'under', 'review', 'https://t.co/7crocxdgfn']	No emotion
447	1.29642E+18	2020-08-20T12:27:24.000Z		12	{'neg': 0.375, 'neu': 0.625, 'pos': 0.0, 'compound': -0.5574}	-0.5574	Negative	['a-levels:', "ofqual's", "'cheating'", 'algorithm', 'under', 'review:', 'https://t.co/ijzeujcyvl']	No emotion
448	1.29642E+18	2020-08-20T12:27:24.000Z		12	{'neg': 0.375, 'neu': 0.625, 'pos': 0.0, 'compound': -0.5574}	-0.5574	Negative	['a-levels:', "ofqual's", "'cheating'", 'algorithm', 'under', 'review:', 'https://t.co/ijzeujcyvl']	No emotion
449	1.29642E+18	2020-08-20T12:26:39.000Z		20	{'neg': 0.111, 'neu': 0.889, 'pos': 0.0, 'compound': -0.25}	-0.25	Negative	['check', 'out', '"why', "'ditch", 'the', "algorithm'", 'is', 'the', 'future', 'of', 'political', 'protest', 'louise', 'amoore', 'opinion"', 'at:', 'https://t.co/qnavc3vnpk']	No emotion
450	1.29642E+18	2020-08-20T12:26:02.000Z		12	{'neg': 0.375, 'neu': 0.625, 'pos': 0.0, 'compound': -0.5574}	-0.5574	Negative	['a-levels:', "ofqual's", "'cheating'", 'algorithm', 'under', 'review', 'https://t.co/ypw6l8d719']	No emotion
451	1.29642E+18	2020-08-20T12:26:02.000Z		12	{'neg': 0.375, 'neu': 0.625, 'pos': 0.0, 'compound': -0.5574}	-0.5574	Negative	['a-levels:', "ofqual's", "'cheating'", 'algorithm', 'under', 'review', 'https://t.co/ypw6l8d719']	No emotion
452	1.29642E+18	2020-08-20T12:24:21.000Z		48	{'neg': 0.125, 'neu': 0.8, 'pos': 0.075, 'compound': -0.4329}	-0.4329	Negative	['ofqual', 'tested', '11', 'different', 'algorithms,', 'tasking', 'them', 'with', 'predicting', 'the', 'grades', 'for', 'the', '2019', 'exams', '[...]', 'they', 'did', 'it', 'wrong', 'and', 'they', 'actually', 'gave', 'the', 'algorithms', 'the', '2019', 'results', '-', 'so', 'the', 'algorithm', 'they', 'ultimately', 'selected', 'was', 'the', 'one', 'that', 'was', 'essentially', 'the', 'best', 'at…	positive
453	1.29642E+18	2020-08-20T12:23:02.000Z		52	{'neg': 0.332, 'neu': 0.63, 'pos': 0.038, 'compound': -0.9593}	-0.9593	Negative	['but', 'it�s', 'not', 'true', 'is', 'it', 'because', 'the', 'government', 'and', 'ministers', 'were', 'warned', 'six', 'weeks', 'before', 'about', 'the', 'impact', 'of', 'the', 'a-level', 'algorithm.', 'they', 'ignored', 'the', 'warning', 'and', 'had', 'to', 'do', 'a', 'screeching', 'u-turn.', 'no', 'one', 'takes', 'responsibility.', 'no', 'one', 'resigns.', 'what', 'a', 'disgrace', 'of', 'a', '…	fear
454	1.29642E+18	2020-08-20T12:21:26.000Z		15	{'neg': 0.0, 'neu': 0.791, 'pos': 0.209, 'compound': 0.4404}	0.4404	Positive	['gcse', 'and', 'a-level', 'results', 'improve', 'sharply', 'after', 'algorithm', 'scrapped', '-', 'https://t.co/qejuvmbj21', 'via']	trust
455	1.29642E+18	2020-08-20T12:20:18.000Z		15	{'neg': 0.0, 'neu': 1.0, 'pos': 0.0, 'compound': 0.0}	0	Neutral	['#wato', 'the', 'details', 'of', 'the', 'infamous', 'algorithm', 'were', 'available', 'from', 'april', 'https://t.co/papac3n0jl']	fear
456	1.29642E+18	2020-08-20T12:19:37.000Z		17	{'neg': 0.0, 'neu': 1.0, 'pos': 0.0, 'compound': 0.0}	0	Neutral	["ofqual's", 'algorithm', 'to', 'decide', 'a-level', 'grades', 'for', 'students', 'now', 'under', 'review', 'https://t.co/dczhgjbyrc']	No emotion
457	1.29642E+18	2020-08-20T12:19:37.000Z		17	{'neg': 0.0, 'neu': 1.0, 'pos': 0.0, 'compound': 0.0}	0	Neutral	["ofqual's", 'algorithm', 'to', 'decide', 'a-level', 'grades', 'for', 'students', 'now', 'under', 'review', 'https://t.co/dczhgjbyrc']	No emotion
458	1.29642E+18	2020-08-20T12:19:22.000Z		12	{'neg': 0.419, 'neu': 0.581, 'pos': 0.0, 'compound': -0.5574}	-0.5574	Negative	['a-levels:', "ofqual's", "'cheating'", 'algorithm', 'under�review', 'https://t.co/av6hlnlkva']	No emotion
459	1.29642E+18	2020-08-20T12:19:22.000Z		12	{'neg': 0.419, 'neu': 0.581, 'pos': 0.0, 'compound': -0.5574}	-0.5574	Negative	['a-levels:', "ofqual's", "'cheating'", 'algorithm', 'under�review', 'https://t.co/av6hlnlkva']	No emotion
460	1.29642E+18	2020-08-20T12:19:22.000Z		12	{'neg': 0.419, 'neu': 0.581, 'pos': 0.0, 'compound': -0.5574}	-0.5574	Negative	['a-levels:', "ofqual's", "'cheating'", 'algorithm', 'under�review', 'https://t.co/av6hlnlkva']	No emotion
461	1.29642E+18	2020-08-20T12:19:10.000Z		12	{'neg': 0.0, 'neu': 1.0, 'pos': 0.0, 'compound': 0.0}	0	Neutral	['a-levels:', 'ofqual�s', '�cheating�', 'algorithm', 'under�review', 'https://t.co/vkmjt05oh5']	No emotion
462	1.29642E+18	2020-08-20T12:19:10.000Z		12	{'neg': 0.0, 'neu': 1.0, 'pos': 0.0, 'compound': 0.0}	0	Neutral	['a-levels:', 'ofqual�s', '�cheating�', 'algorithm', 'under�review', 'https://t.co/vkmjt05oh5']	No emotion
463	1.29642E+18	2020-08-20T12:19:10.000Z		12	{'neg': 0.0, 'neu': 1.0, 'pos': 0.0, 'compound': 0.0}	0	Neutral	['a-levels:', 'ofqual�s', '�cheating�', 'algorithm', 'under�review', 'https://t.co/vkmjt05oh5']	No emotion
464	1.29642E+18	2020-08-20T12:19:05.000Z		39	{'neg': 0.135, 'neu': 0.745, 'pos': 0.12, 'compound': -0.1531}	-0.1531	Negative	['in', 'the', 'future,', 'challenging', 'algorithmic', 'injustices', 'will', 'mean', 'attending', 'to', 'how', 'people�s', 'choices', 'in', 'education,', 'health,', 'criminal', 'justice,', 'immigration', '(etc)', 'are', 'all', 'diminished', 'by', 'a', 'calculation', 'that', 'pays', 'no', 'attention', 'to', 'our', 'individual', 'personhood.', 'https://t.co/ngdwwodyfy']	positive
465	1.29642E+18	2020-08-20T12:18:58.000Z		12	{'neg': 0.419, 'neu': 0.581, 'pos': 0.0, 'compound': -0.5574}	-0.5574	Negative	['a-levels:', "ofqual's", "'cheating'", 'algorithm', 'under�review', 'https://t.co/srpjqaw1hr']	No emotion
466	1.29642E+18	2020-08-20T12:18:58.000Z		12	{'neg': 0.419, 'neu': 0.581, 'pos': 0.0, 'compound': -0.5574}	-0.5574	Negative	['a-levels:', "ofqual's", "'cheating'", 'algorithm', 'under�review', 'https://t.co/srpjqaw1hr']	No emotion
467	1.29642E+18	2020-08-20T12:18:58.000Z		12	{'neg': 0.419, 'neu': 0.581, 'pos': 0.0, 'compound': -0.5574}	-0.5574	Negative	['a-levels:', "ofqual's", "'cheating'", 'algorithm', 'under�review', 'https://t.co/srpjqaw1hr']	No emotion
468	1.29642E+18	2020-08-20T12:18:46.000Z		12	{'neg': 0.0, 'neu': 1.0, 'pos': 0.0, 'compound': 0.0}	0	Neutral	['a-levels:', 'ofqual�s', '�cheating�', 'algorithm', 'under�review', 'https://t.co/w6frmslt1p']	No emotion
469	1.29642E+18	2020-08-20T12:18:46.000Z		12	{'neg': 0.0, 'neu': 1.0, 'pos': 0.0, 'compound': 0.0}	0	Neutral	['a-levels:', 'ofqual�s', '�cheating�', 'algorithm', 'under�review', 'https://t.co/w6frmslt1p']	No emotion
470	1.29642E+18	2020-08-20T12:18:46.000Z		12	{'neg': 0.0, 'neu': 1.0, 'pos': 0.0, 'compound': 0.0}	0	Neutral	['a-levels:', 'ofqual�s', '�cheating�', 'algorithm', 'under�review', 'https://t.co/w6frmslt1p']	No emotion
471	1.29642E+18	2020-08-20T12:18:27.000Z		12	{'neg': 0.375, 'neu': 0.625, 'pos': 0.0, 'compound': -0.5574}	-0.5574	Negative	['a-levels:', "ofqual's", "'cheating'", 'algorithm', 'under', 'review', 'https://t.co/ltoz6vezlp']	No emotion
472	1.29642E+18	2020-08-20T12:18:27.000Z		12	{'neg': 0.375, 'neu': 0.625, 'pos': 0.0, 'compound': -0.5574}	-0.5574	Negative	['a-levels:', "ofqual's", "'cheating'", 'algorithm', 'under', 'review', 'https://t.co/ltoz6vezlp']	No emotion
473	1.29642E+18	2020-08-20T12:18:06.000Z		12	{'neg': 0.34, 'neu': 0.66, 'pos': 0.0, 'compound': -0.5574}	-0.5574	Negative	['a-levels:', "ofqual's", "'cheating'", 'algorithm', 'under', 'review', ':', 'https://t.co/mudteobu4v']	No emotion
474	1.29642E+18	2020-08-20T12:18:06.000Z		12	{'neg': 0.34, 'neu': 0.66, 'pos': 0.0, 'compound': -0.5574}	-0.5574	Negative	['a-levels:', "ofqual's", "'cheating'", 'algorithm', 'under', 'review', ':', 'https://t.co/mudteobu4v']	No emotion
475	1.29642E+18	2020-08-20T12:17:52.000Z		12	{'neg': 0.375, 'neu': 0.625, 'pos': 0.0, 'compound': -0.5574}	-0.5574	Negative	['a-levels:', "ofqual's", "'cheating'", 'algorithm', 'under', 'review', 'https://t.co/yc8yyfrc7t']	No emotion
476	1.29642E+18	2020-08-20T12:17:52.000Z		12	{'neg': 0.375, 'neu': 0.625, 'pos': 0.0, 'compound': -0.5574}	-0.5574	Negative	['a-levels:', "ofqual's", "'cheating'", 'algorithm', 'under', 'review', 'https://t.co/yc8yyfrc7t']	No emotion
477	1.29642E+18	2020-08-20T12:16:38.000Z		27	{'neg': 0.0, 'neu': 1.0, 'pos': 0.0, 'compound': 0.0}	0	Neutral	['so', 'if', 'a', 'firm', 'linked', 'to', 'gove', 'and', 'cummings', 'was', '*not*', 'involved', 'in', 'developing', 'the', 'algorithm', 'itself,', 'exactly', 'who', 'was?', '#eugenics', '#class', '#cronyism', 'https://t.co/eftvhj2cqz']	No emotion
478	1.29642E+18	2020-08-20T12:16:38.000Z		27	{'neg': 0.0, 'neu': 1.0, 'pos': 0.0, 'compound': 0.0}	0	Neutral	['so', 'if', 'a', 'firm', 'linked', 'to', 'gove', 'and', 'cummings', 'was', '*not*', 'involved', 'in', 'developing', 'the', 'algorithm', 'itself,', 'exactly', 'who', 'was?', '#eugenics', '#class', '#cronyism', 'https://t.co/eftvhj2cqz']	No emotion
479	1.29642E+18	2020-08-20T12:16:33.000Z		22	{'neg': 0.159, 'neu': 0.841, 'pos': 0.0, 'compound': -0.5574}	-0.5574	Negative	['a-levels:', "ofqual's", "'cheating'", 'algorithm', 'under', 'review:', 'those', 'implementing', 'it', '"did', 'not', 'understand', 'what', 'the', 'maths', 'they', 'had', 'typed', 'in', 'meant']	No emotion
480	1.29642E+18	2020-08-20T12:16:33.000Z		22	{'neg': 0.159, 'neu': 0.841, 'pos': 0.0, 'compound': -0.5574}	-0.5574	Negative	['a-levels:', "ofqual's", "'cheating'", 'algorithm', 'under', 'review:', 'those', 'implementing', 'it', '"did', 'not', 'understand', 'what', 'the', 'maths', 'they', 'had', 'typed', 'in', 'meant']	No emotion
481	1.29642E+18	2020-08-20T12:16:17.000Z		40	{'neg': 0.0, 'neu': 0.915, 'pos': 0.085, 'compound': 0.5499}	0.5499	Positive	['but', 'students', 'will', 'have', 'been', 'awarded', 'the', 'higher', 'of', 'their', 'centre', 'assessed', 'grade', 'and', 'the', 'grade', 'that', 'the', 'dfe/ofqual', 'algorithm', 'had', 'generated', 'for', 'them', 'and', 'which', 'schools', 'and', 'teachers', 'had', 'zero', 'control', 'over.', 'you', 'probably', 'ought', 'to', 'mention', 'that,']	No emotion
482	1.29642E+18	2020-08-20T12:15:58.000Z		52	{'neg': 0.0, 'neu': 0.952, 'pos': 0.048, 'compound': 0.34}	0.34	Positive	['as', 'any', 'maths', 'or', 'computing', 'student', 'will', 'know,', 'an', 'algorithm', 'is', 'an', 'iterative', 'process', 'which,', 'when', 'performed', 'repeatedly,', 'will', 'cause', 'the', 'result', 'to', 'tend', 'towards', 'an', 'end', 'value.', 'ofqual', 'have', 'been', 'using', 'a', 'formula', 'not', 'an', 'algorithm.', 'it', 'was', 'described', 'as', 'an', 'algorithm', 'to', 'give', 'it…	trust
483	1.29642E+18	2020-08-20T12:15:06.000Z		16	{'neg': 0.34, 'neu': 0.66, 'pos': 0.0, 'compound': -0.5574}	-0.5574	Negative	['a-levels:', "ofqual's", "'cheating'", 'algorithm', 'under', 'review', 'https://t.co/lzouurebvw', 'https://t.co/8xe4j8lt5q']	No emotion
484	1.29642E+18	2020-08-20T12:15:06.000Z		16	{'neg': 0.34, 'neu': 0.66, 'pos': 0.0, 'compound': -0.5574}	-0.5574	Negative	['a-levels:', "ofqual's", "'cheating'", 'algorithm', 'under', 'review', 'https://t.co/3cttylrflb', 'https://t.co/l2dw4qrwoy']	No emotion
485	1.29642E+18	2020-08-20T12:15:06.000Z		16	{'neg': 0.34, 'neu': 0.66, 'pos': 0.0, 'compound': -0.5574}	-0.5574	Negative	['a-levels:', "ofqual's", "'cheating'", 'algorithm', 'under', 'review', 'https://t.co/lzouurebvw', 'https://t.co/8xe4j8lt5q']	No emotion
486	1.29642E+18	2020-08-20T12:15:06.000Z		16	{'neg': 0.34, 'neu': 0.66, 'pos': 0.0, 'compound': -0.5574}	-0.5574	Negative	['a-levels:', "ofqual's", "'cheating'", 'algorithm', 'under', 'review', 'https://t.co/3cttylrflb', 'https://t.co/l2dw4qrwoy']	No emotion
487	1.29642E+18	2020-08-20T12:13:43.000Z		41	{'neg': 0.0, 'neu': 1.0, 'pos': 0.0, 'compound': 0.0}	0	Neutral	['who', 'comissioned', 'ofqual', 'to', 'oversee', 'qualifications?', 'who', 'arranged', 'with', 'ofqual', 'to', 'setup', 'the', 'algorithm?', 'who', 'underfunds', 'wales', 'each', 'year', 'with', 'the', 'barnett', 'formula,', 'directly', 'affecting', 'the', 'resources', 'the', 'welsh', 'govt', 'can', 'allocate', 'to', 'education?', 'you', 'obv', 'dont', 'understand', 'how', 'government', 'works.']	trust
488	1.29642E+18	2020-08-20T12:13:17.000Z		47	{'neg': 0.128, 'neu': 0.81, 'pos': 0.062, 'compound': -0.2732}	-0.2732	Negative	['the�ofqual', 'algorithm�was', 'the', 'technical', 'embodiment', 'of', '*a', 'deeply', 'political', 'idea*:', 'that', 'a', 'person', 'is', 'only', 'as', 'good', 'as', 'their', 'circumstances', 'dictate.', 'it', 'took', 'no', 'account', 'of', 'how', 'hard', 'a', 'school', 'had', 'worked,', 'while', 'its', 'appeal', 'system', 'sought', 'to', 'deny', 'individual', 'redress.', 'https://t.co/ngdwwody…	trust
489	1.29642E+18	2020-08-20T12:13:17.000Z		47	{'neg': 0.128, 'neu': 0.81, 'pos': 0.062, 'compound': -0.2732}	-0.2732	Negative	['the�ofqual', 'algorithm�was', 'the', 'technical', 'embodiment', 'of', '*a', 'deeply', 'political', 'idea*:', 'that', 'a', 'person', 'is', 'only', 'as', 'good', 'as', 'their', 'circumstances', 'dictate.', 'it', 'took', 'no', 'account', 'of', 'how', 'hard', 'a', 'school', 'had', 'worked,', 'while', 'its', 'appeal', 'system', 'sought', 'to', 'deny', 'individual', 'redress.', 'https://t.co/ngdwwody…	trust
490	1.29642E+18	2020-08-20T12:13:10.000Z		43	{'neg': 0.16, 'neu': 0.741, 'pos': 0.099, 'compound': -0.4871}	-0.4871	Negative	['so', 'the', 'algorithm', 'marked', '40%', 'of', 'predicted', 'a-level', 'grades', 'down,', 'but', 'today', "we're", 'celebrating', 'a', '40%', 'higher', 'than', 'normal', 'gcse', 'grades.', "it's", 'almost', 'as', 'if', 'the', 'objections', 'were', 'primarily', 'about', 'cynically', 'wringing', 'the', 'maximum', 'political', 'capital', 'from', 'emotionally', 'distraught', 'teenagers.', '??']	positive
491	1.29642E+18	2020-08-20T12:11:34.000Z		32	{'neg': 0.0, 'neu': 0.917, 'pos': 0.083, 'compound': 0.4019}	0.4019	Positive	['and', 'students', 'will', 'have', 'been', 'awarded', 'the', 'higher', 'of', 'their', 'centre', 'assessed', 'grade', 'and', 'the', 'grade', 'that', 'the', 'dfe/ofqual', 'algorithm', 'had', 'generated', 'for', 'them', 'and', 'which', 'teachers', 'had', 'zero', 'control', 'over.']	No emotion
492	1.29642E+18	2020-08-20T12:10:05.000Z		24	{'neg': 0.0, 'neu': 1.0, 'pos': 0.0, 'compound': 0.0}	0	Neutral	['more', 'than', 'ten', 'per', 'cent', 'of', 'a-level', 'students', 'are', 'upgraded', 'to', 'an', 'a', 'or', 'higher', 'after', 'algorithm', 'was', 'ditched', 'https://t.co/sefabbkmet']	No emotion
493	1.29642E+18	2020-08-20T12:07:39.000Z		12	{'neg': 0.375, 'neu': 0.625, 'pos': 0.0, 'compound': -0.5574}	-0.5574	Negative	['a-levels:', "ofqual's", "'cheating'", 'algorithm', 'under', 'review', 'https://t.co/hja8tct6u2']	No emotion
494	1.29642E+18	2020-08-20T12:07:39.000Z		12	{'neg': 0.375, 'neu': 0.625, 'pos': 0.0, 'compound': -0.5574}	-0.5574	Negative	['a-levels:', "ofqual's", "'cheating'", 'algorithm', 'under', 'review', 'https://t.co/hja8tct6u2']	No emotion
495	1.29642E+18	2020-08-20T12:04:38.000Z		47	{'neg': 0.14, 'neu': 0.818, 'pos': 0.042, 'compound': -0.7131}	-0.7131	Negative	['so', 'you', 'think', 'ofqual', 'algorithm', 'worked', 'out', 'well', 'for', 'a', 'level', 'students', 'then?', 'there', 'wasn�t', 'massive', 'unfairness', 'for', 'state', 'school', 'students', 'as', 'opposed', 'to', 'independent', 'schools?', 'so', 'thousands', 'of', 'students,', 'parents', 'and', 'teachers', 'didn�t', 'march', 'to', 'doe', 'to', 'burn', 'results?', 'it', 'wasn�t', 'chaotic', '…	negative
496	1.29642E+18	2020-08-20T12:04:32.000Z		37	{'neg': 0.126, 'neu': 0.823, 'pos': 0.051, 'compound': -0.4767}	-0.4767	Negative	['sadly', 'teachers', 'and', 'unions', 'agreed', 'to', 'go', 'down', 'the', 'algorithm', 'route', 'and', 'then', 'blame', 'the', 'government.', 'ofqual', 'answer', 'to', 'the', 'education', 'select', 'committee', 'not', 'the', 'government.', 'labour', 'actually', 'campaigned', 'to', 'get', 'the', 'government', 'to', 'use', 'this', 'method']	negative
497	1.29642E+18	2020-08-20T11:56:30.000Z		54	{'neg': 0.083, 'neu': 0.865, 'pos': 0.052, 'compound': 0.2444}	0.2444	Positive	['i', 'was', 'angry', 'that', 'ofqual,', 'the', 'exam', 'boards', 'and', 'the', "uni's", "didn't", 'do', 'it', 'automatically', 'and', 'tried', 'to', 'blame', 'the', 'government!', 'but', 'to', 'be', 'fair', 'i', 'believe', 'previous', 'cohorts', 'should', 'also', 'be', 'upgraded!', 'it', 'should', 'never', 'be', 'on', 'an', 'algorithm', 'it', 'should', 'be', 'on', 'your', 'score', 'or', 'in', 't…	negative
498	1.29642E+18	2020-08-20T11:56:15.000Z		45	{'neg': 0.04, 'neu': 0.96, 'pos': 0.0, 'compound': -0.1655}	-0.1655	Negative	['everyone', 'has', 'now', 'received', 'the', 'teacher', 'assessed/predicted', 'grades', 'not', 'ofqual', 'algorithm', 'grades&amp;like', 'or', 'loath', 'it', 'ofqual', 'did', 'consult', 'teachers', '&amp;teaching', 'unions', 'about', 'the', 'algorithm', 'before', 'use', 'a', 'convenient', 'fact', 'lefty', 'msm', 'in', 'their', 'rants', 'conveniently', 'omitted,', 'but', 'over', 'predictions', 'w…	trust
499	1.29642E+18	2020-08-20T11:56:09.000Z		41	{'neg': 0.062, 'neu': 0.857, 'pos': 0.081, 'compound': 0.2023}	0.2023	Positive	['nearly', '40%', 'of', 'students', 'in', 'england', 'saw', 'their', 'grades', 'reduced', 'after', 'the', 'justice', 'league', 're-evaluated', 'exams,', 'known', 'as', 'a-levels,', 'using', 'an', 'algorithm.', "it's", 'a', 'sign', 'of', 'the', 'battles', 'to', 'come', 'regarding', 'the', 'use', 'of', 'technology', 'in', 'public', 'services.']	positive
500	1.29642E+18	2020-08-20T11:53:39.000Z		22	{'neg': 0.225, 'neu': 0.678, 'pos': 0.097, 'compound': -0.4588}	-0.4588	Negative	['the', 'ugly', 'truth', 'about', 'exams:', 'ofqual', 'has', 'used', 'an', 'algorithm', 'since', '2011.', 'and', 'i', 'resigned', 'because', 'of', 'it', 'https://t.co/pdpfivkid7']	negative
501	1.29641E+18	2020-08-20T11:52:09.000Z		40	{'neg': 0.055, 'neu': 0.76, 'pos': 0.185, 'compound': 0.683}	0.683	Positive	['more', 'or', 'less', 'is', 'fascinating', 'as', 'usual', 'on', 'the', 'a', 'level', 'algorithm', '&amp;', 'the', 'replacement', "'centre-assessed", "grades'", '-this', 'is', 'usually', 'not', 'discussed', 'at', 'all,', 'in', 'favour', 'of', 'political', 'blame', '&amp;', 'personal', 'stories', '-', 'worth', 'a', 'listen', 'https://t.co/miyspnsvgc']	positive
502	1.29641E+18	2020-08-20T11:50:10.000Z		21	{'neg': 0.227, 'neu': 0.648, 'pos': 0.125, 'compound': -0.296}	-0.296	Negative	['puts', 'the', 'whole', '(always', 'dubious)', '�let�s', 'just', 'blame', 'ofqual', 'and', 'the', 'algorithm�', 'in', 'an', 'interesting', 'light...', 'https://t.co/hzcgbmocft']	negative
503	1.29641E+18	2020-08-20T11:46:34.000Z		51	{'neg': 0.049, 'neu': 0.86, 'pos': 0.09, 'compound': 0.2247}	0.2247	Positive	['justine', 'greening:', 'if', 'i', 'really', 'want', 'to', 'make', 'a', 'difference', 'on', 'the', 'ground', '&amp;', 'on', 'social', 'mobility', 'i', 'need', 'to', 'do', 'that', 'outside', 'parliament', 'https://t.co/75ve2d41w2', 'government', 'lack', 'commitment', 'to', 'social', 'mobility', 'as', 'seen', 'in', 'algorithm', 'downgrading', 'state-school', 'a', 'levels', '&amp;', 'upgrading', 'p…	trust
504	1.29641E+18	2020-08-20T11:45:28.000Z		35	{'neg': 0.0, 'neu': 0.883, 'pos': 0.117, 'compound': 0.3071}	0.3071	Positive	['this', 'is', 'absolutely', 'correct.', 'indeed', 'ofqual', 'admitted', 'that', 'it', 'was', 'only', 'a', 'small', 'number', 'of', 'cags', 'that', 'were', 'unrealistic.', 'an', 'additional', 'level', 'of', 'moderation', 'would', 'have', 'been', 'helpful', 'but', 'an', 'algorithm', 'does', 'not', 'do', 'that']	trust
505	1.29641E+18	2020-08-20T11:44:57.000Z		51	{'neg': 0.071, 'neu': 0.895, 'pos': 0.033, 'compound': -0.2492}	-0.2492	Negative	['like', 'it', 'or', 'not', 'those', 'from', 'more', 'disadvantaged', 'backgrounds', 'perform', '(on', 'av.)', 'poorer', 'in', 'a', 'levels', "(tho'", 'the', "'most'", 'are', 'less', 'likely', 'to', 'take', 'a', 'levels).', "that's", 'a', 'function', 'of', 'our', 'society', '&amp;', 'education', 'system.', 'the', 'job', 'of', 'the', 'algorithm', 'not', 'to', 'correct', 'that', 'but', 'to', 'try',…	trust
506	1.29641E+18	2020-08-20T11:44:35.000Z		44	{'neg': 0.0, 'neu': 0.946, 'pos': 0.054, 'compound': 0.34}	0.34	Positive	['the', 'ofqual', 'algorithm,', 'for', 'all', 'its', 'sophistication', '(and', 'it', '*was*', 'a', 'decent', 'attempt', 'to', 'fulfil', 'the', 'brief', 'they', 'had', 'been', 'given),', 'basically', 'boils', 'down', 'to', 'fitting', 'the', "teachers'", '*rank', 'order*', 'to', 'a', 'distribution', 'of', 'grades', 'determined', 'largely', 'from', 'the', "school's", 'historical', 'results.', '8/?']	positive
507	1.29641E+18	2020-08-20T11:44:33.000Z		46	{'neg': 0.0, 'neu': 0.946, 'pos': 0.054, 'compound': 0.3612}	0.3612	Positive	['however,', 'it', 'was', 'inevitable', 'that', 'we', 'would', 'see', 'grade', 'inflation.', 'even', 'in', 'the', 'ofqual', 'report', 'on', 'the', 'detail', 'of', 'the', 'algorithm,', "it's", 'seen', 'as', 'natural', 'for', 'teachers', 'faced', 'with', 'pupils', 'genuinely', 'on', 'a', 'borderline', 'to', 'go', 'with', 'the', 'higher', 'of', 'the', 'two', 'possible', 'grades.', '6/?']	fear
508	1.29641E+18	2020-08-20T11:42:07.000Z		31	{'neg': 0.0, 'neu': 0.872, 'pos': 0.128, 'compound': 0.4754}	0.4754	Positive	['this,', 'from', ',', 'is', 'exceptionally', 'helpful', 'in', 'understanding', 'how', 'the', 'a', 'level', 'algorithm', 'operated', 'https://t.co/7gxvdhieya', "(ofqual's", 'technical', 'report', 'is', 'here:', 'https://t.co/9yacm3xzng)', 'https://t.co/unfflntjeg']	trust
509	1.29641E+18	2020-08-20T11:42:07.000Z		31	{'neg': 0.0, 'neu': 0.872, 'pos': 0.128, 'compound': 0.4754}	0.4754	Positive	['this,', 'from', ',', 'is', 'exceptionally', 'helpful', 'in', 'understanding', 'how', 'the', 'a', 'level', 'algorithm', 'operated', 'https://t.co/7gxvdhieya', "(ofqual's", 'technical', 'report', 'is', 'here:', 'https://t.co/9yacm3xzng)', 'https://t.co/unfflntjeg']	trust
510	1.29641E+18	2020-08-20T11:41:44.000Z		39	{'neg': 0.091, 'neu': 0.909, 'pos': 0.0, 'compound': -0.5106}	-0.5106	Negative	['after', 'the', 'a-level', 'results', 'fiasco', 'the', 'government', 'decided', 'that', 'gcse', 'students', 'should', 'receive', 'the', 'results', 'that', 'their', 'teachers', 'predicted.', 'if', 'the', 'result', 'given', 'by', "ofqual's", 'algorithm', 'is', 'higher,', 'they', 'will', 'get', 'that', 'result.', 'https://t.co/rerhgj0wel']	negative
511	1.29641E+18	2020-08-20T11:41:44.000Z		39	{'neg': 0.091, 'neu': 0.909, 'pos': 0.0, 'compound': -0.5106}	-0.5106	Negative	['after', 'the', 'a-level', 'results', 'fiasco', 'the', 'government', 'decided', 'that', 'gcse', 'students', 'should', 'receive', 'the', 'results', 'that', 'their', 'teachers', 'predicted.', 'if', 'the', 'result', 'given', 'by', "ofqual's", 'algorithm', 'is', 'higher,', 'they', 'will', 'get', 'that', 'result.', 'https://t.co/rerhgj0wel']	negative
512	1.29641E+18	2020-08-20T11:39:00.000Z		49	{'neg': 0.033, 'neu': 0.892, 'pos': 0.075, 'compound': 0.4606}	0.4606	Positive	['all', 'btec', 'results', 'have', 'been', 'pulled', 'because', 'the', 'teachers', 'were', 'grading', 'lower', 'than', 'the', 'gcse/a-level', 'algorithm', '(i', 'think?)', 'so', 'basically', 'they�re', 'allocating', 'classes', 'based', 'on', 'their', 'predicted', 'grades', 'but', 'we', 'don�t', 'get', 'our', 'real', 'grades', 'until', 'god', 'knows', 'when?', 'coulda', 'been', 'done', 'months', '…	trust
513	1.29641E+18	2020-08-20T11:36:29.000Z		47	{'neg': 0.122, 'neu': 0.878, 'pos': 0.0, 'compound': -0.7876}	-0.7876	Negative	['the', 'reality', 'of', 'education', 'in', 'england.', 'as', 'the', 'a', 'level', 'algorithm', 'proves,', 'the', 'aim', 'is', 'the', 'reinforce', 'class', 'divisions.', 'each', 'of', 'the', '3', 'social', 'classes', 'receives', 'a', 'different', 'type', 'of', 'education', 'aimed', 'at', 'different', 'economic', 'outcomes.', 'social', 'mobility', 'is', 'now', 'all', 'but', 'dead.', 'https://t.co/…	trust
514	1.29641E+18	2020-08-20T11:35:05.000Z		22	{'neg': 0.11, 'neu': 0.65, 'pos': 0.24, 'compound': 0.3818}	0.3818	Positive	['politics', 'latest', 'news:', 'ministers', 'were', 'assured', 'ofqual', 'algorithm', 'would', 'be', 'fair', 'after', 'july', 'warnings', '��https://t.co/tt1hujp8vp', 'https://t.co/qyjfso4pag']	positive
515	1.29641E+18	2020-08-20T11:34:58.000Z		19	{'neg': 0.234, 'neu': 0.766, 'pos': 0.0, 'compound': -0.5994}	-0.5994	Negative	['so,', '2020', 'a-level', 'grades', 'are', 'essentially', 'forever', 'worthless.', 'should', 'have', 'stuck', 'with', 'the', 'algorithm', 'and', 'made', 'individual', 'adjustments...']	anger
516	1.29641E+18	2020-08-20T11:33:11.000Z		36	{'neg': 0.18, 'neu': 0.722, 'pos': 0.098, 'compound': -0.6359}	-0.6359	Negative	['thank', 'you', 'for', 'this', 'piece.', 'my', 'son', 'is', 'in', 'this', 'situation', '-', 'it�s', 'so', 'unfair.', "i've", 'been', 'forced', 'to', 'downgrade', 'gcse', 'and', 'a-level', 'results', '-', 'now', 'i', 'want', 'to', 'quit', 'teaching', 'https://t.co/b3ae7vog6f']	negative
517	1.29641E+18	2020-08-20T11:33:09.000Z		41	{'neg': 0.078, 'neu': 0.878, 'pos': 0.044, 'compound': -0.34}	-0.34	Negative	['rumour', 'has', 'it', 'a', 'company', 'with', '#barnardcastleeyetest', '#michaelgove', 'connections', 'provided', 'the', 'algorithm', 'for', '#ofqual', '...', 'how', 'much', 'of', 'our', 'money', 'have', 'you', 'wasted', 'this', 'time,', 'on', 'top', 'of', 'the', '�ms', 'for', 'the', '#crapapp', 'they', 'knew', "wouldn't", 'work?', 'https://t.co/c5dm3s3t93']	anticipation
518	1.29641E+18	2020-08-20T11:32:33.000Z		33	{'neg': 0.0, 'neu': 0.872, 'pos': 0.128, 'compound': 0.5859}	0.5859	Positive	['if', "you're", 'after', 'some', 'expert', 'analysis,', 'has', 'written', 'a', 'brilliant', 'piece', 'asking', 'whether', 'the', 'a-level', 'and', 'gcse', 'u-turn', 'has', 'got', 'rid', 'of', 'the', 'grading', 'algorithm', 'forever:', 'https://t.co/zwlmvmkmtn']	trust
519	1.29641E+18	2020-08-20T11:30:26.000Z		41	{'neg': 0.0, 'neu': 0.945, 'pos': 0.055, 'compound': 0.296}	0.296	Positive	['yep.', 'yet', 'no-one', 'asked', 'if', 'the', 'a-level', "'estimations'", '-', 'now', 'applied,', 'post', 'u-turn', '-', 'are', 'commensurate', 'with', 'previous', "years'", "'actual'", 'results.', 'i', 'thought', 'the', 'algorithm', 'downgraded', 'so', 'many', 'because', 'the', 'estimates', 'put', 'forward', 'by', 'schools', 'were', 'originally', 'considered', '"over-generous"...']	positive
520	1.29641E+18	2020-08-20T11:30:00.000Z		27	{'neg': 0.0, 'neu': 1.0, 'pos': 0.0, 'compound': 0.0}	0	Neutral	['ofqual', 'will', 'not', 'tell', 'pupils', 'the', 'calculated', 'grade', 'they', 'were', 'set', 'to', 'get', 'before', 'the', 'government�s', 'u-turn.', 'more', 'by', 'https://t.co/ydik71jonx', '#education', '#educationnews']	No emotion
521	1.29641E+18	2020-08-20T11:28:36.000Z		14	{'neg': 0.463, 'neu': 0.537, 'pos': 0.0, 'compound': -0.7096}	-0.7096	Negative	['ofqual', 'ignored', 'exams', 'warning', 'a', 'month', 'ago', 'amid', "ministers'", 'pressure', 'https://t.co/1yciwdgdio']	fear
522	1.29641E+18	2020-08-20T11:28:25.000Z		49	{'neg': 0.254, 'neu': 0.548, 'pos': 0.198, 'compound': -0.5994}	-0.5994	Negative	['a-level', 'fiasco', '=', 'govt', 'failure', 'to', 'create', 'algorithm', 'able', 'to', 'predict', 'which', 'students', 'would', 'have', 'had', 'a', 'bad', 'day', 'in', 'exam.', 'unfair', 'to', 'randomly', 'pick', 'students', 'to', 'award', 'the', 'lower', 'grade', 'to.', 'no', 'student', 'achieves', 'better', 'than', 'their', 'ability.', 'some', 'just', 'do', 'better', 'than', 'if', 'they', 'ha…	negative
523	1.29641E+18	2020-08-20T11:28:18.000Z		40	{'neg': 0.167, 'neu': 0.805, 'pos': 0.028, 'compound': -0.6908}	-0.6908	Negative	['�ofqual', 'was', 'warned', 'at', 'least', 'a', 'month', 'ago', 'of', 'flaws', 'in', 'the', 'exams', 'algorithm', 'that', 'left', 'thousands', 'of', 'students', 'devastated,', 'but', 'the', 'regulator', 'pressed', 'ahead', 'amid', 'longstanding', 'ministerial', 'pressure', 'to', 'prevent', 'grade', 'inflation,', 'the', 'guardian', 'understands.�', 'https://t.co/scantthnfd']	fear
524	1.29641E+18	2020-08-20T11:28:14.000Z		50	{'neg': 0.095, 'neu': 0.905, 'pos': 0.0, 'compound': -0.6715}	-0.6715	Negative	['the', 'a-level', 'algorithm', 'was', 'used', 'to', 'refine', "teachers'", 'grade', 'predictions', 'for', 'this', "year's", 'results.', 'but', 'after', 'it', 'downgraded', '39', 'per', 'cent', 'of', 'those', 'predicted', 'in', 'england,', 'the', 'government', 'has', 'made', 'a', 'total', 'u-turn.', 'so', 'how', 'did', 'the', 'algorithm', 'work?', 'and', 'what', 'went', 'wrong?', 'https://t.co/ju…	negative
525	1.29641E+18	2020-08-20T11:25:35.000Z		38	{'neg': 0.176, 'neu': 0.781, 'pos': 0.043, 'compound': -0.7794}	-0.7794	Negative	['yes!', 'i', 'got', 'given', 'a', '6', 'today', 'for', 'biology', 'but', 'got', 'a', '7', 'in', 'my', 'january', 'mock!', 'seems', 'to', 'have', 'been', 'caused', 'by', 'my', 'schools', 'standardisation', 'process.', 'no', 'ofqual', 'algorithm', 'but', 'i�ve', 'still', 'managed', 'to', 'get', 'downgraded!!']	No emotion
526	1.29641E+18	2020-08-20T11:24:40.000Z		29	{'neg': 0.11, 'neu': 0.89, 'pos': 0.0, 'compound': -0.4939}	-0.4939	Negative	['to', 'this,', 'we', 'can', 'add', 'the', 'dangers', 'of', 'algorithmic', 'management', 'at', 'the', 'workplace.', '//', 'why', "'ditch", 'the', "algorithm'", 'is', 'the', 'future', 'of', 'political', 'protest�', 'louise', 'amoore', 'https://t.co/bojbp4fmj6']	trust
527	1.29641E+18	2020-08-20T11:21:24.000Z		27	{'neg': 0.0, 'neu': 1.0, 'pos': 0.0, 'compound': 0.0}	0	Neutral	['i', 'think', 'you�ll', 'find', 'it�s', 'the', 'exam', 'boards�', 'algorithm.', 'they', 'and', 'ofqual.', 'however,', 'the', 'sec', 'of', 'state,', 'teaching', 'unions', 'etc', 'all', 'signed', 'off', 'on', 'it']	No emotion
528	1.29641E+18	2020-08-20T11:21:15.000Z		37	{'neg': 0.214, 'neu': 0.786, 'pos': 0.0, 'compound': -0.8402}	-0.8402	Negative	['the', 'fact', 'is', 'government', '/', 'ofqual', 'went', 'for', 'a', '*bad*', 'big', 'data', 'algorithm,', 'refused', 'calls', 'for', 'transparency,', "didn't", 'test', 'it', 'properly', 'or', 'subject', 'it', 'to', 'external', 'review,', 'and', "didn't", 'have', 'any', 'backup', 'for', 'when', 'it', 'failed.']	negative
529	1.29641E+18	2020-08-20T11:20:20.000Z		5	{'neg': 0.0, 'neu': 1.0, 'pos': 0.0, 'compound': 0.0}	0	Neutral	['link:', 'https://t.co/zqqu5qagn7']	No emotion
530	1.29641E+18	2020-08-20T11:15:05.000Z		27	{'neg': 0.405, 'neu': 0.595, 'pos': 0.0, 'compound': -0.9062}	-0.9062	Negative	['gavin', 'williamson', 'was', 'warned', 'the', 'exams', 'algorithm', 'would', 'disadvantage', 'poorer', 'pupils', 'around', 'a', 'month', 'before', 'it', 'was', 'axed.', 'govt', 'was', 'putting', 'pressure', 'on', 'ofqual.', 'he', 'must', 'resign.']	fear
531	1.2964E+18	2020-08-20T11:09:47.000Z		40	{'neg': 0.054, 'neu': 0.867, 'pos': 0.079, 'compound': 0.2168}	0.2168	Positive	['since', 'our', 'statement', 'regarding', 'a-level', 'grade', 'allocations?that', 'we', 'released', 'last', 'week?in', 'collaboration', 'with', 'the', 'fair', 'access', 'coalition', '&lt;https://t.co/9fdtst7ayj&gt;', 'the', 'government', 'made', 'a', 'u-turn', 'on', 'the', 'use', 'of', 'the', 'controversial', 'ofqual', 'algorithm.']	positive
532	1.2964E+18	2020-08-20T11:09:47.000Z		40	{'neg': 0.054, 'neu': 0.867, 'pos': 0.079, 'compound': 0.2168}	0.2168	Positive	['since', 'our', 'statement', 'regarding', 'a-level', 'grade', 'allocations?that', 'we', 'released', 'last', 'week?in', 'collaboration', 'with', 'the', 'fair', 'access', 'coalition', '&lt;https://t.co/9fdtst7ayj&gt;', 'the', 'government', 'made', 'a', 'u-turn', 'on', 'the', 'use', 'of', 'the', 'controversial', 'ofqual', 'algorithm.']	positive
533	1.2964E+18	2020-08-20T11:09:13.000Z		44	{'neg': 0.165, 'neu': 0.75, 'pos': 0.085, 'compound': -0.5859}	-0.5859	Negative	['what', 'would', 'you', 'rather', 'them', 'have', 'stuck', 'with', 'an', 'algorithm', 'that', 'was', 'disproportionately', 'negatively', 'impacting', 'kids', 'from', 'a', 'disadvantaged', 'background,', 'have', 'their', 'hopes', 'dashed', 'of', 'studying', 'the', 'a-levels/courses', 'they', 'want', 'and', 'then', 'they', 'can�t', 'get', 'in', 'those', 'jobs', 'anyway,', 'future', 'destroyed?']	fear
534	1.2964E+18	2020-08-20T11:09:01.000Z		27	{'neg': 0.405, 'neu': 0.595, 'pos': 0.0, 'compound': -0.9062}	-0.9062	Negative	['gavin', 'williamson', 'was', 'warned', 'the', 'exams', 'algorithm', 'would', 'disadvantage', 'poorer', 'pupils', 'around', 'a', 'month', 'before', 'it', 'was', 'axed.', 'govt', 'was', 'putting', 'pressure', 'on', 'ofqual.', 'he', 'must', 'resign.']	fear
535	1.2964E+18	2020-08-20T11:04:53.000Z		22	{'neg': 0.142, 'neu': 0.708, 'pos': 0.15, 'compound': 0.0498}	0.0498	Neutral	['a', 'really', 'valuable', 'new', 'take', 'on', 'the', 'a-levels', 'shambles', 'and', 'the', 'dangers', 'of', 'algorithms', 'making', 'human', 'decisions.', 'https://t.co/bsnknlm6ux']	positive
536	1.2964E+18	2020-08-20T11:04:07.000Z		19	{'neg': 0.0, 'neu': 0.878, 'pos': 0.122, 'compound': 0.3612}	0.3612	Positive	['apparently', 'williamson', 'took', 'the', 'letter', 'to', 'ofqual', 'who', 'assured', 'him', 'that', 'the', 'concerns', 'expressed', 'about', 'the', 'algorithm', 'were', 'unfounded']	trust
537	1.2964E+18	2020-08-20T11:01:17.000Z		16	{'neg': 0.0, 'neu': 1.0, 'pos': 0.0, 'compound': 0.0}	0	Neutral	['is', 'it', 'gavins', 'algorithm', 'or', 'does', 'it', 'belong', 'to', 'all', 'education', 'ministers', 'throuout', 'the', 'u.k.?']	No emotion
538	1.2964E+18	2020-08-20T11:00:33.000Z		48	{'neg': 0.101, 'neu': 0.899, 'pos': 0.0, 'compound': -0.5439}	-0.5439	Negative	['gavin', 'williamson', 'received', 'a', 'letter', 'six', 'weeks', 'ago', 'from', 'a', 'former', 'department', 'of', 'education', 'chief', 'warning', 'the', 'a-level', 'algorithm', 'was', 'not', 'fit', 'for', 'purpose.', 'so', 'if', 'he', "didn't", 'act,', 'what', 'on', 'earth', 'does', 'he', 'do', 'all', 'day,', 'asks', 'james', "o'brien.", '#gcseresults2020', 'https://t.co/l4hwyi8cyl']	fear
539	1.2964E+18	2020-08-20T11:00:01.000Z		21	{'neg': 0.141, 'neu': 0.859, 'pos': 0.0, 'compound': -0.4215}	-0.4215	Negative	['sources', 'say', 'algorithm', 'concerns', 'were', 'pushed', 'aside', 'due', 'to', 'worries', 'about', 'grade', 'inflation.', 'more', 'by', 'https://t.co/dvapbzecns', '#education', '#educationnews']	fear
540	1.2964E+18	2020-08-20T10:59:41.000Z		20	{'neg': 0.115, 'neu': 0.666, 'pos': 0.219, 'compound': 0.2946}	0.2946	Positive	['not', 'looking', 'good', 'for', 'ofqual.', 'sounds', 'like.', 'had', 'it', 'right,', 'a', 'well', 'reviewed', 'algorithm', 'incorrectly', 'applied.', 'https://t.co/tyj1bomqmi']	trust
541	1.2964E+18	2020-08-20T10:59:00.000Z		14	{'neg': 0.463, 'neu': 0.537, 'pos': 0.0, 'compound': -0.7096}	-0.7096	Negative	['ofqual', 'ignored', 'exams', 'warning', 'a', 'month', 'ago', 'amid', "ministers'", 'pressure', 'https://t.co/a8nuq3arwl']	fear
542	1.2964E+18	2020-08-20T10:57:38.000Z		12	{'neg': 0.205, 'neu': 0.795, 'pos': 0.0, 'compound': -0.2023}	-0.2023	Negative	['controversial', 'a-level', 'exam', 'results', 'algorithm', "'was", "unlawful'", 'https://t.co/ofc3se6s1q']	anger
543	1.2964E+18	2020-08-20T10:56:09.000Z		34	{'neg': 0.153, 'neu': 0.847, 'pos': 0.0, 'compound': -0.6597}	-0.6597	Negative	['the', 'algorithm', 'was', 'widely', 'discussed', 'in', 'social', 'media', 'and', 'political', 'circles', 'weeks', 'before', 'a-level', 'results', 'were', 'published.', 'either', 'gibbs', 'is', 'profoundly', 'ignorant', 'and', 'hideously', 'ill-informed', 'or', 'he', 'is', 'a', 'blatant', 'liar.', '#torycorruption']	negative
544	1.2964E+18	2020-08-20T10:54:44.000Z		32	{'neg': 0.182, 'neu': 0.818, 'pos': 0.0, 'compound': -0.6114}	-0.6114	Negative	['any', 'news', 'on', 'ib', 'students?', 'they', 'are', 'currently', 'disadvantaged', 'relative', 'to', 'a-level', 'students.', 'ib', 'grades', 'calculated', 'with', 'algorithm', 'that', 'has', 'spewed', 'out', 'weird', 'grades.', 'it�s', 'not', 'a', 'level', 'playing', 'field.']	trust
545	1.2964E+18	2020-08-20T10:52:57.000Z		11	{'neg': 0.167, 'neu': 0.833, 'pos': 0.0, 'compound': -0.1027}	-0.1027	Negative	['algorithmic', 'bias', 'can', 'entrench', 'existing', 'inequalities.�', 'https://t.co/wilg9uhgdq', 'via']	anger
546	1.2964E+18	2020-08-20T10:48:15.000Z		31	{'neg': 0.068, 'neu': 0.932, 'pos': 0.0, 'compound': -0.2263}	-0.2263	Negative	['i�d', 'also', 'point', 'out', 'that', 'some', 'of', 'this', 'year�s', 'grade', 'inflation', 'is', 'due', 'to', 'ofqual�s', 'dodgy', 'algorithm', 'and', '3.5%', 'of', 'students', 'now', 'getting', 'higher', 'than', 'their', 'cags.']	fear
547	1.2964E+18	2020-08-20T10:47:42.000Z		46	{'neg': 0.0, 'neu': 1.0, 'pos': 0.0, 'compound': 0.0}	0	Neutral	['is', 'ofqual', 'naturally', 'elitist?', 'given', 'the', 'recent', 'debacle', 'of', 'the', 'a', 'level', 'grading', 'algorithm', 'it', 'set', 'me', 'wondering', 'if', 'this', 'is', 'indeed', 'evidence', 'of', 'a', 'deeper', 'set', 'of', 'inequalities', 'that', 'are', 'ingrained', 'in', 'our', 'assessment', 'processes.', 'rudimentary', 'sampling', 'of', 'these', 'results', 'w�https://t.co/ogsfshn…	trust
548	1.2964E+18	2020-08-20T10:47:13.000Z		17	{'neg': 0.385, 'neu': 0.615, 'pos': 0.0, 'compound': -0.7096}	-0.7096	Negative	['#ofqual', 'ignored', 'exams', 'warning', 'a', 'month', 'ago', 'amid', "ministers'", 'pressure', 'politics', 'the', 'guardian', 'https://t.co/vmhlrzzxll']	fear
549	1.2964E+18	2020-08-20T10:46:19.000Z		48	{'neg': 0.108, 'neu': 0.785, 'pos': 0.107, 'compound': -0.2626}	-0.2626	Negative	['sadly', '&amp;', 'very', 'worryingly', 'this', 'government', 'has', 'no', 'respect', 'for', 'the', 'law.', 'is', 'this', 'why', 'they', 'don�t', 'want', 'to', 'be', 'part', 'of', 'the', 'european', 'legal', 'frameworks?', 'we', 'need', 'to', 'scrutinise', 'this', 'govt', 'very', 'closely.', 'they', 'are', 'acting', 'like', 'a', 'group', 'of', 'playground', 'bullies.', 'https://t.co/syrdafvcjr']	trust
550	1.2964E+18	2020-08-20T10:46:13.000Z		18	{'neg': 0.0, 'neu': 1.0, 'pos': 0.0, 'compound': 0.0}	0	Neutral	['just', 'add', 'a', 'few', 'zoom', 'lectures', 'and', 'make', 'a', 'couple', 'of', 'tweaks', 'to', 'the', 'a', 'level', 'algorithm.', 'perfec!', '????']	trust
551	1.2964E+18	2020-08-20T10:45:40.000Z		14	{'neg': 0.145, 'neu': 0.855, 'pos': 0.0, 'compound': -0.296}	-0.296	Negative	['strangely', 'funding', 'algorithms', 'have', 'to', 'be', 'published', 'for', 'transparency', 'so', 'why', 'not', 'this', 'algorithm']	No emotion
552	1.2964E+18	2020-08-20T10:45:10.000Z		19	{'neg': 0.116, 'neu': 0.632, 'pos': 0.253, 'compound': 0.3818}	0.3818	Positive	['politics', 'latest', 'news:�ministers', 'were', 'assured', 'ofqual', 'algorithm', 'would', 'be', 'fair', 'after', 'july', 'warnings', 'https://t.co/mc4rbaygj9', 'via']	positive
553	1.2964E+18	2020-08-20T10:42:01.000Z		14	{'neg': 0.0, 'neu': 0.756, 'pos': 0.244, 'compound': 0.4404}	0.4404	Positive	['gcse', 'and', 'a-level', 'results', 'improve', 'sharply', 'after', 'algorithm', 'scrapped', 'https://t.co/eka8jql6sr']	trust
554	1.2964E+18	2020-08-20T10:40:06.000Z		44	{'neg': 0.066, 'neu': 0.934, 'pos': 0.0, 'compound': -0.3818}	-0.3818	Negative	['nearly', '40%', 'of', 'students', 'in', 'england', 'saw', 'their', 'grades', 'reduced', 'after', 'the', 'government', 're-evaluated', 'exams,', 'known', 'as', 'a-levels,', 'using', 'an', 'algorithm.', "it's", 'a', 'sign', 'of', 'the', 'battles', 'to', 'come', 'regarding', 'the', 'use', 'of', 'technology', 'in', 'public', 'services.', 'https://t.co/5by4z4dfpc']	positive
555	1.2964E+18	2020-08-20T10:40:01.000Z		47	{'neg': 0.206, 'neu': 0.794, 'pos': 0.0, 'compound': -0.872}	-0.872	Negative	['gibb', 'is', 'behind', 'this', 'grade', 'inflation', 'busting', 'algorithm,', 'his', 'obsession', 'for', 'years.', 'probably', 'told', 'the', 'witless', 'williamson', 'what', 'to', 'demand', 'of', 'ofqual.', 'so', 'why', 'is', 'he', 'still', 'in', 'the', 'job', 'and', 'defending', 'this', 'outrageous', 'fuck', 'up?', "he's", 'a', 'creature', 'of', 'gove', 'since', '2010,', 'behind', 'it', 'all.…	negative
556	1.2964E+18	2020-08-20T10:39:00.000Z		13	{'neg': 0.204, 'neu': 0.796, 'pos': 0.0, 'compound': -0.3182}	-0.3182	Negative	['why', 'was', 'the', 'algorithm', 'faulty?', 'look', 'who', 'got', 'involved:', 'https://t.co/40dnceimjm']	negative
557	1.2964E+18	2020-08-20T10:39:00.000Z		13	{'neg': 0.204, 'neu': 0.796, 'pos': 0.0, 'compound': -0.3182}	-0.3182	Negative	['why', 'was', 'the', 'algorithm', 'faulty?', 'look', 'who', 'got', 'involved:', 'https://t.co/40dnceimjm']	negative
558	1.2964E+18	2020-08-20T10:38:53.000Z		14	{'neg': 0.0, 'neu': 1.0, 'pos': 0.0, 'compound': 0.0}	0	Neutral	['time', 'for', 'the', 'education', 'secretary,', '#examboards', 'to', 'publish', 'the', 'algorithm', 'https://t.co/3i8vic0lhk']	anticipation
559	1.2964E+18	2020-08-20T10:38:36.000Z		6	{'neg': 0.0, 'neu': 0.685, 'pos': 0.315, 'compound': 0.3182}	0.3182	Positive	['were', 'they', 'responsible', 'for', 'the', 'algorithm?']	trust
560	1.2964E+18	2020-08-20T10:37:13.000Z		36	{'neg': 0.034, 'neu': 0.907, 'pos': 0.059, 'compound': 0.2255}	0.2255	Positive	['algorithmic', 'bias', 'can', 'entrench', 'existing', 'inequalities.�', 'https://t.co/6klayo0s8r', 'a', 'very', 'good', 'blog', 'on', 'the', '#alevel', 'debacle', '..', 'but', 'to', 'me,', 'as', 'a', 'parent,', 'too', 'much', 'power', 'was', 'given', 'the', 'decision', 'making', 'role', 'of', 'the', 'algorithm.']	negative
561	1.2964E+18	2020-08-20T10:36:11.000Z		16	{'neg': 0.325, 'neu': 0.675, 'pos': 0.0, 'compound': -0.6486}	-0.6486	Negative	['schools', 'minister', 'denies', 'scrapped', 'grading', 'model', 'had', 'disproportionate', 'impact', 'on', 'poorer', 'students', 'https://t.co/5zykk4lhhc']	positive
562	1.2964E+18	2020-08-20T10:35:57.000Z		19	{'neg': 0.0, 'neu': 0.753, 'pos': 0.247, 'compound': 0.5574}	0.5574	Positive	['public', 'first', 'sounds', 'like', 'it', 'might', 'as', 'well', 'have', 'been', 'the', 'codename', 'for', 'the', 'algorithm', 'https://t.co/kjhkinmb4h']	positive
563	1.2964E+18	2020-08-20T10:35:57.000Z		19	{'neg': 0.0, 'neu': 0.753, 'pos': 0.247, 'compound': 0.5574}	0.5574	Positive	['public', 'first', 'sounds', 'like', 'it', 'might', 'as', 'well', 'have', 'been', 'the', 'codename', 'for', 'the', 'algorithm', 'https://t.co/kjhkinmb4h']	positive
564	1.2964E+18	2020-08-20T10:34:50.000Z		36	{'neg': 0.222, 'neu': 0.778, 'pos': 0.0, 'compound': -0.8564}	-0.8564	Negative	['algorithms', 'not', 'sophisticated', 'ai', 'will', 'be', 'the', 'downfall', 'of', 'the', 'internet.', 'anyway', 'the', 'algorithm', 'used', 'to', 'give', 'kids', 'their', 'a', 'levels', 'has', 'been', 'deemed', 'illegal', 'and', 'irresponsible.', 'which', 'seems', 'to', 'be', 'the', 'tory', 'way', 'these', 'days.']	negative
565	1.2964E+18	2020-08-20T10:34:03.000Z		18	{'neg': 0.122, 'neu': 0.611, 'pos': 0.267, 'compound': 0.3818}	0.3818	Positive	['politics', 'latest', 'news:�ministers', 'were', 'assured', 'ofqual', 'algorithm', 'would', 'be', 'fair', 'after', 'july', 'warnings', 'https://t.co/cjxqxyr9q3']	positive
566	1.29639E+18	2020-08-20T10:31:17.000Z		28	{'neg': 0.236, 'neu': 0.72, 'pos': 0.043, 'compound': -0.7717}	-0.7717	Negative	['williamson', 'ignored', 'warnings', 'about', '#examresults', 'chaos', 'claims', 'algorithm', 'was', '�unlawful�', '�', 'both', 'educn', 'sec', '&amp;', 'knew', 'it', 'breached', 'anti-discrimination', 'rules', '-', 'legal', 'advice', 'must', 'be', 'published', '#toryshambles', '#toryincompetence', '#thursdaythoughts']	trust
567	1.29639E+18	2020-08-20T10:31:08.000Z		33	{'neg': 0.092, 'neu': 0.908, 'pos': 0.0, 'compound': -0.504}	-0.504	Negative	['i�m', 'confused', 'how', 'the', 'algorithm', 'was', 'programmed', 'to', 'upgrade', 'a', 'teacher', 'assessment', 'grade', 'to', 'higher', 'than', 'a', '5', 'on', 'a', 'foundation', 'paper.', 'then', 'they', 'bleet', 'on', 'about', 'grade', 'inflation', 'and', '�cheating�', 'teachers.', '?????']	trust
568	1.29639E+18	2020-08-20T10:30:45.000Z		38	{'neg': 0.122, 'neu': 0.746, 'pos': 0.133, 'compound': 0.1128}	0.1128	Positive	['elsewhere,', 'schools', 'minister', 'has', 'apologised', 'for', 'the', 'anxiety', 'caused,', 'but', 'claimed', 'that', "ofqual's", 'algorithm', 'was', "'very", "popular'", 'and', 'that', 'the', 'problem', 'was', 'not', 'with', 'the', 'algorithm', 'itself,', 'but', 'how', 'it', 'was', 'applied�', '#gcseresults2020', 'https://t.co/qfl2w67fr2']	fear
569	1.29639E+18	2020-08-20T10:30:44.000Z		40	{'neg': 0.061, 'neu': 0.873, 'pos': 0.066, 'compound': 0.0498}	0.0498	Neutral	['students', 'will', 'get', 'the', 'highest', 'grade', 'out', 'of', 'the', 'algorithm-assessed', 'grade', 'and', 'the', 'centre-assessed', 'grade.', 'in', 'maths,', 'students', 'could', 'have', 'been', 'boosted', 'by', 'the', 'algorithm', 'after', 'teachers', 'were', 'a', "'little", "severe'", 'with', 'predictions', '#gcseresults2020', 'https://t.co/tc1rbenoff']	fear
570	1.29639E+18	2020-08-20T10:28:26.000Z		39	{'neg': 0.048, 'neu': 0.791, 'pos': 0.161, 'compound': 0.6908}	0.6908	Positive	['brilliant', 'article:', '"the', 'ofqual', 'algorithm', 'was', 'the', 'technical', 'embodiment', 'of', 'a', 'deeply', 'political', 'idea:', 'that', 'a', 'person', 'is', 'only', 'as', 'good', 'as', 'their', 'circumstances', 'dictate."', 'why', "'ditch", 'the', "algorithm'", 'is', 'the', 'future', 'of', 'political', 'protest', 'https://t.co/9ghcatkxkt']	trust
571	1.29639E+18	2020-08-20T10:28:26.000Z		39	{'neg': 0.048, 'neu': 0.791, 'pos': 0.161, 'compound': 0.6908}	0.6908	Positive	['brilliant', 'article:', '"the', 'ofqual', 'algorithm', 'was', 'the', 'technical', 'embodiment', 'of', 'a', 'deeply', 'political', 'idea:', 'that', 'a', 'person', 'is', 'only', 'as', 'good', 'as', 'their', 'circumstances', 'dictate."', 'why', "'ditch", 'the', "algorithm'", 'is', 'the', 'future', 'of', 'political', 'protest', 'https://t.co/9ghcatkxkt']	trust
572	1.29639E+18	2020-08-20T10:25:17.000Z		32	{'neg': 0.0, 'neu': 0.791, 'pos': 0.209, 'compound': 0.75}	0.75	Positive	['any', 'u.k.', 'black', 'teachers', 'open', 'to', 'speaking', 'on', 'about', 'the', 'impact', 'of', 'the', 'a', 'level', 'algorithm', 'system', 'on', 'students', 'from', 'black', 'backgrounds', 'please', 'send', 'me', 'a', 'dm.', 'please', 'rt!', 'thank', 'you']	trust
573	1.29639E+18	2020-08-20T10:24:58.000Z		43	{'neg': 0.0, 'neu': 0.882, 'pos': 0.118, 'compound': 0.6059}	0.6059	Positive	['education', 'minister', 'claims', 'that', 'dfe', 'were', 'perfectly', 'happy', 'with', 'the', 'model', 'ofqual', 'had', 'developed', 'for', 'grading', 'students,', 'but', "hadn't", 'seen', 'the', 'algorithm', 'which', 'implemented', 'the', 'model,', 'until', 'the', 'results', 'came', 'out', 'last', 'thursday.', 'does', 'this', 'make', 'any', 'sense?', 'https://t.co/xupyd3jk77']	positive
574	1.29639E+18	2020-08-20T10:24:35.000Z		25	{'neg': 0.079, 'neu': 0.921, 'pos': 0.0, 'compound': -0.2023}	-0.2023	Negative	['uncomfortable', 'for', 'the', 'brexit', 'government', 'admittedly,', 'but', 'let�s', 'face', 'it,', 'they�ve', 'achieved', 'an', 'a*', 'for', 'balls', 'ups,', 'with', 'or', 'without', 'ofqual�s', 'algorithm.']	negative
575	1.29639E+18	2020-08-20T10:23:13.000Z		16	{'neg': 0.22, 'neu': 0.78, 'pos': 0.0, 'compound': -0.4767}	-0.4767	Negative	['everything', 'that', 'went', 'wrong', 'with', 'the', 'botched', 'a-levels', 'algorithm', 'wired', 'uk', 'https://t.co/4skdrz1i9n']	negative
576	1.29639E+18	2020-08-20T10:19:00.000Z		42	{'neg': 0.0, 'neu': 0.92, 'pos': 0.08, 'compound': 0.2971}	0.2971	Positive	['schools', 'minister', 'has', 'claimed', 'original', 'grading', 'system', 'did', 'not', 'unfairly', 'impact', 'poorer', 'students', 'but', '-', 'research', 'has', 'suggested', 'a-levels', 'at', 'sixth', 'form', 'colleges', 'were', 'around', '20', 'per', 'cent', 'more', 'likely', 'to', 'be', 'downgraded', 'than', 'those', 'at', 'independent', 'schools', 'https://t.co/9lhkca9cxv']	trust
577	1.29639E+18	2020-08-20T10:19:00.000Z		42	{'neg': 0.0, 'neu': 0.92, 'pos': 0.08, 'compound': 0.2971}	0.2971	Positive	['schools', 'minister', 'has', 'claimed', 'original', 'grading', 'system', 'did', 'not', 'unfairly', 'impact', 'poorer', 'students', 'but', '-', 'research', 'has', 'suggested', 'a-levels', 'at', 'sixth', 'form', 'colleges', 'were', 'around', '20', 'per', 'cent', 'more', 'likely', 'to', 'be', 'downgraded', 'than', 'those', 'at', 'independent', 'schools', 'https://t.co/9lhkca9cxv']	trust
578	1.29639E+18	2020-08-20T10:18:56.000Z		14	{'neg': 0.463, 'neu': 0.537, 'pos': 0.0, 'compound': -0.7096}	-0.7096	Negative	['ofqual', 'ignored', 'exams', 'warning', 'a', 'month', 'ago', 'amid', "ministers'", 'pressure', 'https://t.co/nhv18g5y9u']	fear
579	1.29639E+18	2020-08-20T10:18:54.000Z		53	{'neg': 0.07, 'neu': 0.877, 'pos': 0.053, 'compound': 0.0232}	0.0232	Neutral	['we', "couldn't", 'agree', 'more', 'with', 'this', 'piece', 'by', '.', 'when', 'you', 'treat', 'people', 'as', 'statistics,', 'not', 'individuals,', 'they', 'are', 'likely', 'to', 'resist.', 'this', 'is', 'one', 'of', 'the', 'reasons', 'we', 'set', 'foxglove', 'up', 'in', 'the', 'first', 'place.', 'a', 'fairer', 'future', 'is', 'possible', '-', 'if', 'we', 'demand', 'it.', 'https://t.co/xxdv3v5i…	negative
580	1.29639E+18	2020-08-20T10:18:45.000Z		42	{'neg': 0.051, 'neu': 0.789, 'pos': 0.16, 'compound': 0.5719}	0.5719	Positive	['the', 'algorithm', 'favoured', 'class', 'sizes', 'of', 'less', 'than', '15', 'i.e.', 'predominantly', 'private', 'schools.', 'see', 'article.', 'no', 'way', 'was', 'there', 'an', 'increase', 'of', '40%', 'in', 'top', 'grades,', 'most', 'likely', '&lt;', '5%.', 'overall', 'grade', 'inflation', 'is', 'reported', 'as', '12%.', 'https://t.co/ui996s3ato']	positive
581	1.29639E+18	2020-08-20T10:16:49.000Z		32	{'neg': 0.0, 'neu': 0.854, 'pos': 0.146, 'compound': 0.5574}	0.5574	Positive	['the', 'algorithm', 'was', 'created', 'by', '#ofqual', 'and', 'the', 'teaching', 'unions.', '#borisjohnson', '#boris', '#starmer', 'not', 'gove', 'or', '#dominiccummings', 'apparently', '#ofqual', 'has', 'been', 'using', 'algorithms', 'for', 'years.', 'wake', 'up', 'dear.', 'https://t.co/nsh4joil9t']	positive
582	1.29639E+18	2020-08-20T10:16:03.000Z		30	{'neg': 0.0, 'neu': 1.0, 'pos': 0.0, 'compound': 0.0}	0	Neutral	['did', 'anyone', 'in', 'your', 'dept', 'see', 'the', 'a-level', 'algorithm', 'results', 'data', 'comparing', 'results', 'across', 'different', 'types', 'of', 'school/centre', 'prior', 'to', 'the', 'release', 'of', 'results', 'on', 'the', '13th', 'august?']	positive
583	1.29639E+18	2020-08-20T10:14:42.000Z		29	{'neg': 0.0, 'neu': 0.705, 'pos': 0.295, 'compound': 0.8479}	0.8479	Positive	['im', 'a', 'big', 'fan', 'of', 'and', 'this', 'analysis', 'of', 'the', 'a', 'level', 'algorithm', 'is', 'particularly', 'excellent.', "it's", 'a', 'good', 'listen', 'for', 'teachers', 'and', 'students.', 'https://t.co/jjol9ebnz2']	trust
584	1.29639E+18	2020-08-20T10:14:19.000Z		20	{'neg': 0.097, 'neu': 0.725, 'pos': 0.179, 'compound': 0.4019}	0.4019	Positive	['this,', 'by', 'is', 'excellent:', 'why', "'ditch", 'the', "algorithm'", 'is', 'the', 'future', 'of', 'political', 'protest', 'louise', 'amoore', 'https://t.co/clag3v5mfz']	trust
585	1.29639E+18	2020-08-20T10:10:36.000Z		30	{'neg': 0.0, 'neu': 1.0, 'pos': 0.0, 'compound': 0.0}	0	Neutral	['labour', 'has', 'called', 'the', 'a-level', 'results', 'algorithm', '"unlawful".', 'this', 'was', 'also', 'the', 'assessment', 'of', 'experts', 'in', 'data', 'law,', 'as', 'we', 'reported', 'earlier', 'in', 'the', 'week', 'https://t.co/w6yrdc7i2j']	trust
586	1.29639E+18	2020-08-20T10:10:25.000Z		33	{'neg': 0.0, 'neu': 1.0, 'pos': 0.0, 'compound': 0.0}	0	Neutral	['can', 'anyone', 'advise', 'if', 'the', 'further', 'ed', 'b-tec', 'level', '3', 'results', 'issued', 'last', 'week', 'were', 'moderated', 'using', 'the', 'same', 'algorithm?', 'and', 'will', 'these', 'results', 'now', 'also', 'be', 'reviewed', 'same', 'as', 'a', 'levels', '?']	trust
587	1.29639E+18	2020-08-20T10:09:12.000Z		24	{'neg': 0.0, 'neu': 0.723, 'pos': 0.277, 'compound': 0.807}	0.807	Positive	['son', 'got', '8x', 'a*s', 'and', 'a,', 'and', 'a', 'c.', 'great', 'going!', 'pleased', 'the', 'algorithm', "didn't", 'get', 'to', 'interfere.', 'next', 'up', 'a-levels.']	positive
588	1.29639E+18	2020-08-20T10:08:26.000Z		21	{'neg': 0.0, 'neu': 1.0, 'pos': 0.0, 'compound': 0.0}	0	Neutral	['a', 'level', 'algorithm', 'exam', 'score', '=', '98%', 'if', 'darren', '=', 'state', 'school', 'then', 'grade', '=', 'c', 'if', 'tarquin', '=', 'eton', 'then', 'grade', '=', 'a*', 'end', 'if']	trust
589	1.29639E+18	2020-08-20T10:08:13.000Z		18	{'neg': 0.0, 'neu': 1.0, 'pos': 0.0, 'compound': 0.0}	0	Neutral	['everyone', 'using', '#wheresboris', 'instead', 'of', '#whereisboris', 'should', 'have', 'their', 'a-level', 'grades', 're-assessed', 'by', 'a', 'computer', 'algorithm.']	No emotion
590	1.29639E+18	2020-08-20T10:08:01.000Z		15	{'neg': 0.434, 'neu': 0.566, 'pos': 0.0, 'compound': -0.7096}	-0.7096	Negative	['ofqual', 'ignored', 'exams', 'warning', 'a', 'month', 'ago', 'amid', "ministers'", 'pressure', 'https://t.co/7zglve74ob', '#government']	fear
591	1.29639E+18	2020-08-20T10:07:49.000Z		41	{'neg': 0.0, 'neu': 0.954, 'pos': 0.046, 'compound': 0.2382}	0.2382	Positive	['much', 'maligned.', 'the', 'algorithm', 'was', 'worked', 'on', 'by', '#ofqual', 'aided', 'by', 'teaching', 'unions.', 'yup,', 'williamson', 'consulted', '&amp;', 'took', 'the', 'advice', 'of', 'unions.', 'apparently', '#ofqual', 'has', 'used', 'algorithms', 'before.', 'kath,', 'you', 'may', 'be', 'funny,', 'but', 'unless', 'you', 'check', 'the', 'facts,', 'means', 'nothing.']	trust
592	1.29639E+18	2020-08-20T10:07:44.000Z		43	{'neg': 0.0, 'neu': 0.932, 'pos': 0.068, 'compound': 0.4019}	0.4019	Positive	["ofqual's", 'exam', 'algorithm', 'is', 'to', 'reviewed', 'by', 'the', "uk's", 'statistics', 'watchdog.', 'the', 'announcement', 'comes', 'after', 'it', 'emerged', 'the', 'exam', 'regulator', 'turned', 'down', 'offers', 'of', 'expert', 'help', 'from', 'statisticians', 'unwilling', 'to', 'sign', 'an', 'nda', '#exams', '#regulation', '#statistics', '#gcses2020', 'https://t.co/vixykpsz7g']	trust
593	1.29639E+18	2020-08-20T10:07:11.000Z		49	{'neg': 0.184, 'neu': 0.816, 'pos': 0.0, 'compound': -0.8588}	-0.8588	Negative	['here', 'we', 'go...', 'after', 'last', 'week�s', 'outrage', 'when', 'a-level', 'results', 'were', 'based', 'on', 'an', 'algorithm', 'rather', 'than', 'teacher�s', 'predicted', 'grades,', 'now', 'this', 'week', 'we', 'are', 'seeing', 'an', 'outrage', 'when', 'gcse', 'grades', 'are', 'being', 'based', 'primarily', 'on', 'teacher�s', 'predicted', 'grades', 'and', 'are', 'higher', 'than', 'ever...'…	anger
594	1.29639E+18	2020-08-20T10:05:57.000Z		29	{'neg': 0.238, 'neu': 0.762, 'pos': 0.0, 'compound': -0.7964}	-0.7964	Negative	['shocking', 'dereliction', 'of', 'duty', 'in', 'not', 'checking', 'the', 'algorithm', 'was', 'going', 'delivering', 'what', 'he', 'imagined', 'it', 'would.', 'trying', 'to', 'blame', 'ofqual', 'for', 'his', 'own', 'laziness', 'and', 'inattention', 'is', 'outrageous.']	anger
595	1.29639E+18	2020-08-20T10:05:19.000Z		14	{'neg': 0.216, 'neu': 0.784, 'pos': 0.0, 'compound': -0.5106}	-0.5106	Negative	['mum', 'on', 'the', 'a-levels', 'fiasco:', '"whoever', 'wrote', 'that', 'algorithm', 'should', 'be', 'shot"', '#alevelsresults']	negative
596	1.29639E+18	2020-08-20T10:04:45.000Z		17	{'neg': 0.24, 'neu': 0.76, 'pos': 0.0, 'compound': -0.6249}	-0.6249	Negative	['bbc', 'news', '-', 'a-levels:', 'algorithm', 'at', 'centre', 'of', 'grading', 'crisis', "'unlawful'", 'says', 'labour', 'https://t.co/w1459kg9pu']	negative
597	1.29639E+18	2020-08-20T10:03:49.000Z		15	{'neg': 0.0, 'neu': 0.775, 'pos': 0.225, 'compound': 0.4404}	0.4404	Positive	['gcse', 'and', 'a-level', 'results', 'improve', 'sharply', 'after', 'algorithm', 'scrapped', 'via', 'https://t.co/yfdpybemts']	trust
598	1.29639E+18	2020-08-20T10:03:45.000Z		35	{'neg': 0.109, 'neu': 0.891, 'pos': 0.0, 'compound': -0.4404}	-0.4404	Negative	['shocked', 'you', "didn't", 'consider', 'tiers', 'of', 'entry', 'and', 'how', 'results', 'are', 'capped', 'on', 'those', 'when', 'making', 'your', 'algorithm.', 'foundation', 'tier', 'students', 'being', 'upgraded', 'to', 'unrealistic', 'grades', 'stops', 'teachers', 'guiding', 'to', 'appropriate', 'post', '16', 'choices']	positive
599	1.29639E+18	2020-08-20T10:03:00.000Z		38	{'neg': 0.0, 'neu': 1.0, 'pos': 0.0, 'compound': 0.0}	0	Neutral	['ofqual', 'has', 'made', 'the', 'impossible', 'possible.', 'foundation', 'gcse', 'students', 'who', 'can', 'get', 'max.', 'of', '5', '(if', 'they', 'had', 'taken', 'exam),', 'but', 'algorithm', 'has', 'given', 'some', '6s', '(so', 'they', 'can', 'now', 'apply', 'to', 'do', 'the', 'subject', 'at', 'a-level!).']	negative
600	1.29639E+18	2020-08-20T10:03:00.000Z		38	{'neg': 0.0, 'neu': 1.0, 'pos': 0.0, 'compound': 0.0}	0	Neutral	['ofqual', 'has', 'made', 'the', 'impossible', 'possible.', 'foundation', 'gcse', 'students', 'who', 'can', 'get', 'max.', 'of', '5', '(if', 'they', 'had', 'taken', 'exam),', 'but', 'algorithm', 'has', 'given', 'some', '6s', '(so', 'they', 'can', 'now', 'apply', 'to', 'do', 'the', 'subject', 'at', 'a-level!).']	negative
601	1.29639E+18	2020-08-20T10:02:58.000Z		14	{'neg': 0.0, 'neu': 1.0, 'pos': 0.0, 'compound': 0.0}	0	Neutral	['a-levels', 'and', 'gcses:', 'how', 'did', 'the', 'exam', 'algorithm�work?', 'https://t.co/4saavkvodq']	No emotion
602	1.29639E+18	2020-08-20T10:02:58.000Z		14	{'neg': 0.0, 'neu': 1.0, 'pos': 0.0, 'compound': 0.0}	0	Neutral	['a-levels', 'and', 'gcses:', 'how', 'did', 'the', 'exam', 'algorithm�work?', 'https://t.co/4saavkvodq']	No emotion
603	1.29639E+18	2020-08-20T10:00:19.000Z		41	{'neg': 0.033, 'neu': 0.893, 'pos': 0.074, 'compound': 0.3818}	0.3818	Positive	['�the', 'ofqual', 'algorithm', 'was', 'the', 'technical', 'embodiment', 'of', 'a', 'deeply', 'political', 'idea:', 'that', 'a', 'person', 'is', 'only', 'as', 'good', 'as', 'their', 'circumstances', 'dictate...this', 'week,', 'a', 'generation', 'of', 'young', 'people', 'exposed', 'the', 'politics', 'of', 'the', 'algorithm."', 'https://t.co/dkpweh3fzd', '/1']	surprise
604	1.29639E+18	2020-08-20T10:00:19.000Z		41	{'neg': 0.033, 'neu': 0.893, 'pos': 0.074, 'compound': 0.3818}	0.3818	Positive	['�the', 'ofqual', 'algorithm', 'was', 'the', 'technical', 'embodiment', 'of', 'a', 'deeply', 'political', 'idea:', 'that', 'a', 'person', 'is', 'only', 'as', 'good', 'as', 'their', 'circumstances', 'dictate...this', 'week,', 'a', 'generation', 'of', 'young', 'people', 'exposed', 'the', 'politics', 'of', 'the', 'algorithm."', 'https://t.co/dkpweh3fzd', '/1']	surprise
605	1.29639E+18	2020-08-20T10:00:10.000Z		19	{'neg': 0.123, 'neu': 0.877, 'pos': 0.0, 'compound': -0.2732}	-0.2732	Negative	['#marshillblog', 'post', 'on', 'ofqual', 'being', 'warned', 'about', 'exams', 'algorithm', 'a', 'month', 'ago', '#ofqual', '#exams2020', '#gavinwilliamson', 'https://t.co/6ggqtdxsl5']	fear
606	1.29639E+18	2020-08-20T10:00:06.000Z		21	{'neg': 0.0, 'neu': 0.802, 'pos': 0.198, 'compound': 0.5719}	0.5719	Positive	['the', 'a', 'level', 'algorithm', '�', 'a', 'perfect', 'case', 'for', 'human', 'centred', 'design', '#localgov', '#servicedesign', 'https://t.co/ieoendsl6s', 'https://t.co/tcofsu4388']	trust
607	1.29639E+18	2020-08-20T09:58:14.000Z		33	{'neg': 0.221, 'neu': 0.708, 'pos': 0.071, 'compound': -0.7319}	-0.7319	Negative	['thinking', 'of', '#gcse', 'students', 'who', 'saw', 'the', 'a-level', 'algorithm', 'chaos,', 'went', 'through', 'a', 'lot', 'of', 'stress', 'and', 'had', 'no', 'idea', 'what', 'to', 'expect.', 'i', 'hope', 'you', 'got', 'the', 'grades', 'you', 'wanted', 'today', '??']	trust
608	1.29639E+18	2020-08-20T09:57:14.000Z		50	{'neg': 0.214, 'neu': 0.732, 'pos': 0.054, 'compound': -0.8176}	-0.8176	Negative	['boris', 'feels', 'it�s', 'safe', 'to', 'comment', 'on', '#gcses2020', 'bc', 'they', 'weren�t', 'screwed', 'over', 'by', 'an', 'algorithm', 'causing', 'days', 'of', 'heartache,', 'missed', 'university', 'places', 'and', 'shattered', 'ambitions.', 'where�s', 'his', 'comment', 'on', 'a', 'levels?', 'boris', 'is', 'a', 'weak', 'leader', 'and', 'he', 'needs', 'to', 'go.', '#borisjohnsonmustgo', 'htt…	positive
609	1.29639E+18	2020-08-20T09:56:24.000Z		19	{'neg': 0.381, 'neu': 0.619, 'pos': 0.0, 'compound': -0.7506}	-0.7506	Negative	['schools', 'minister', 'nick', 'gibb', 'was', 'warned', 'that', 'the', 'a-level', 'algorithm', 'could', 'disadvantage', 'poorer', 'pupils.', 'https://t.co/0mowtp1wng']	fear
610	1.29639E+18	2020-08-20T09:56:24.000Z		19	{'neg': 0.381, 'neu': 0.619, 'pos': 0.0, 'compound': -0.7506}	-0.7506	Negative	['schools', 'minister', 'nick', 'gibb', 'was', 'warned', 'that', 'the', 'a-level', 'algorithm', 'could', 'disadvantage', 'poorer', 'pupils.', 'https://t.co/0mowtp1wng']	fear
611	1.29639E+18	2020-08-20T09:55:41.000Z		50	{'neg': 0.07, 'neu': 0.878, 'pos': 0.052, 'compound': -0.2023}	-0.2023	Negative	["'i", "didn't", 'see', 'the', 'algorithm', 'until', 'it', 'was', 'published', 'on', "thursday'", 'schools', 'minister', 'is', 'asked', 'why', 'he', "didn't", 'check', 'the', 'formula', 'calculating', 'a-level', 'results', 'before', 'they', 'were', 'published', "'it", 'was', 'a', 'fair', 'system,', 'the', 'model,', 'something', 'went', 'wrong', "however'", 'https://t.co/3knnjpkfhx', 'https://t.co…	positive
612	1.29639E+18	2020-08-20T09:54:58.000Z		41	{'neg': 0.128, 'neu': 0.757, 'pos': 0.115, 'compound': -0.1531}	-0.1531	Negative	['in', 'the', 'future,', 'challenging', 'algorithmic', 'injustices', 'will', 'mean', 'attending', 'to', 'how', 'people�s', 'choices', 'in', 'education,', 'health,', 'criminal', 'justice,', 'immigration', 'and', 'other', 'fields', 'are', 'all', 'diminished', 'by', 'a', 'calculation', 'that', 'pays', 'no', 'attention', 'to', 'our', 'individual', 'personhood.', 'https://t.co/rpfrzhdvn4']	positive
613	1.29639E+18	2020-08-20T09:54:54.000Z		36	{'neg': 0.0, 'neu': 0.85, 'pos': 0.15, 'compound': 0.5106}	0.5106	Positive	["'this", 'algorithmic', 'worldview', 'is', 'one', 'of', 'defending', 'the', '�robustness�,', '�validity�', 'and', '�optimisation�', 'of', 'opaque', 'systems', 'and', 'their', 'outputs,', 'closing', 'off', 'spaces', 'for', 'public', 'challenges', 'that', 'are', 'vital', 'to', "democracy.'", 'important', 'piece', 'by', 'https://t.co/imanwhsa30']	positive
614	1.29639E+18	2020-08-20T09:54:45.000Z		14	{'neg': 0.463, 'neu': 0.537, 'pos': 0.0, 'compound': -0.7096}	-0.7096	Negative	['ofqual', 'ignored', 'exams', 'warning', 'a', 'month', 'ago', 'amid', "ministers'", 'pressure', 'https://t.co/flfrapvpmr']	fear
615	1.29638E+18	2020-08-20T09:54:02.000Z		27	{'neg': 0.0, 'neu': 0.829, 'pos': 0.171, 'compound': 0.6054}	0.6054	Positive	['well', '#nickgibb', 'passed', 'it', 'back', 'to', '#ofqual', 'this', 'morning', 'saying', 'there', 'was', 'nothing', 'wrong', 'with', 'the', '#algorithm', 'just', 'th', 'way', 'it', 'was', 'applied.', '"buck...buck...over', 'here', '!"']	negative
616	1.29638E+18	2020-08-20T09:53:43.000Z		27	{'neg': 0.0, 'neu': 1.0, 'pos': 0.0, 'compound': 0.0}	0	Neutral	['firm', 'linked', 'to', 'gove', 'and', 'cummings', 'hired', 'to', 'work', 'with', 'ofqual', 'on', 'a-levels...', 'but', 'which', 'of', 'their', 'mates', 'built', 'the', 'actual', 'algorithm??', 'https://t.co/cbqvnf1r6r']	positive
617	1.29638E+18	2020-08-20T09:53:43.000Z		27	{'neg': 0.0, 'neu': 1.0, 'pos': 0.0, 'compound': 0.0}	0	Neutral	['firm', 'linked', 'to', 'gove', 'and', 'cummings', 'hired', 'to', 'work', 'with', 'ofqual', 'on', 'a-levels...', 'but', 'which', 'of', 'their', 'mates', 'built', 'the', 'actual', 'algorithm??', 'https://t.co/cbqvnf1r6r']	positive
618	1.29638E+18	2020-08-20T09:53:43.000Z		27	{'neg': 0.0, 'neu': 1.0, 'pos': 0.0, 'compound': 0.0}	0	Neutral	['firm', 'linked', 'to', 'gove', 'and', 'cummings', 'hired', 'to', 'work', 'with', 'ofqual', 'on', 'a-levels...', 'but', 'which', 'of', 'their', 'mates', 'built', 'the', 'actual', 'algorithm??', 'https://t.co/cbqvnf1r6r']	positive
619	1.29638E+18	2020-08-20T09:51:07.000Z		40	{'neg': 0.056, 'neu': 0.873, 'pos': 0.071, 'compound': 0.1511}	0.1511	Positive	['no.', "he's", 'not.', 'ofqual', 'worked', 'on', 'the', 'algorithm', 'with', 'teaching', 'unions,', 'left', 'fully', 'aware.', 'and', 'algorithms', 'have', 'been', 'used', 'in', 'the', 'past', 'by', 'ofqual.', 'understandable', '#williamson', 'didnt', 'query.', "he's", 'not', 'lying', ',', 'apologise.', 'https://t.co/w0pdboqogy', '#borisjohnson', '#boris']	anger
620	1.29638E+18	2020-08-20T09:50:29.000Z		46	{'neg': 0.098, 'neu': 0.713, 'pos': 0.189, 'compound': 0.6249}	0.6249	Positive	['explains', 'the', 'politics', 'behind', 'the', 'fiasco', 'and', 'fits', 'well', 'with', 'the', 'scummings', 'ideology,', 'no', 'wonder', 'the', 'infamous', 'algorithm', 'was', 'skewed', 'to', 'favour', 'the', 'elites', 'schools', 'over', 'the', 'states.', 'ofqual', 'need', 'to', 'explain', 'what', 'exactly', 'scummings', 'friends', 'were', 'involved', 'in', 'and', 'how', 'williamson', 'and', 'g…	anger
621	1.29638E+18	2020-08-20T09:48:57.000Z		28	{'neg': 0.073, 'neu': 0.764, 'pos': 0.163, 'compound': 0.4033}	0.4033	Positive	['how', 'can', 'you', 'increase', 'grade', '9�s', 'by', '40%?', 'if', 'only', 'had', 'made', 'the', 'algorithm', 'just', 'slightly', 'better', 'there', 'would', 'be', 'no', 'need', 'for', 'over-inflates', 'grades', '#gcseresultsday']	positive
622	1.29638E+18	2020-08-20T09:47:28.000Z		14	{'neg': 0.463, 'neu': 0.537, 'pos': 0.0, 'compound': -0.7096}	-0.7096	Negative	['ofqual', 'ignored', 'exams', 'warning', 'a', 'month', 'ago', 'amid', "ministers'", 'pressure', 'https://t.co/f9xec1gvdz']	fear
623	1.29638E+18	2020-08-20T09:47:26.000Z		46	{'neg': 0.081, 'neu': 0.859, 'pos': 0.059, 'compound': -0.2695}	-0.2695	Negative	['cummings', 'and', 'gove', 'mates', 'britain', 'first', 'given', 'contract', 'related', 'to', 'a', 'levels', 'algorithm', 'based', 'on', 'smaller', 'classes', 'better', 'results', 'latin', 'and', 'classics', 'a', 'level', 'results', 'jumped', 'by', '10', '%', 'gavin', 'williamson', 'lying', 'claiming', 'he', 'only', 'knew', 'saturday!', "it's", 'the', 'tory', 'way', '!', '#alevelshambles', 'http…	trust
624	1.29638E+18	2020-08-20T09:45:05.000Z		42	{'neg': 0.167, 'neu': 0.75, 'pos': 0.084, 'compound': -0.5803}	-0.5803	Negative	['watching', 'discuss', 'gcse', 'results', 'and', 'a-level', 'results', 'u-turn.', 'still', 'confused', 'why', 'no', 'one', 'is', 'discussing', 'the', 'algorithm', 'itself?', 'a', 'foi', 'request', 'would', 'probably', 'reveal', 'the', 'code.', 'how', 'can', 'we', 'create', 'solutions', 'if', 'we', 'don�t', 'understand', 'the', 'problem?', '#alevelsresults', '#releasethecode']	fear
625	1.29638E+18	2020-08-20T09:45:03.000Z		20	{'neg': 0.116, 'neu': 0.884, 'pos': 0.0, 'compound': -0.2732}	-0.2732	Negative	['gavin', 'williamson', 'and', 'ofqual', 'warned', 'of', 'flaws', 'in', 'a-level', 'results', 'system', 'weeks', 'ago,', 'reports', 'say', 'https://t.co/0eykr66rh0', '[]']	fear
626	1.29638E+18	2020-08-20T09:45:03.000Z		20	{'neg': 0.116, 'neu': 0.884, 'pos': 0.0, 'compound': -0.2732}	-0.2732	Negative	['gavin', 'williamson', 'and', 'ofqual', 'warned', 'of', 'flaws', 'in', 'a-level', 'results', 'system', 'weeks', 'ago,', 'reports', 'say', 'https://t.co/0eykr66rh0', '[]']	fear
627	1.29638E+18	2020-08-20T09:44:02.000Z		41	{'neg': 0.054, 'neu': 0.783, 'pos': 0.163, 'compound': 0.7184}	0.7184	Positive	['so', "you'd", 'rather', 'the', 'government/ofqual', 'decide', 'grades', 'by', 'using', 'an', 'algorithm,', 'which', 'penalises', 'students', 'from', 'poorer', 'backgrounds', 'than', 'trust', 'teachers', 'who', 'have', 'worked', 'with', 'these', 'students', 'for', '(in', 'some', 'cases)', 'up', 'to', '5', 'years', 'and', 'probably', 'know', 'them', 'best?']	trust
628	1.29638E+18	2020-08-20T09:43:14.000Z		51	{'neg': 0.094, 'neu': 0.813, 'pos': 0.093, 'compound': -0.0108}	-0.0108	Neutral	['the', 'tories', 'were', 'warned', 'the', 'algorithm', 'in', 'the', 'computer', 'used', 'to', 'grade', '"a"', 'levels', 'would', 'penalise', 'pupils', 'from', 'underfunded', 'schools', 'in', 'poor', 'areas', 'and', 'favour', 'pupils', 'in', 'more', 'affluent', 'areas', 'they', "couldn't", 'see', 'a', 'problem', 'with', 'it', 'because', "that's", 'what', 'they', 'had', 'always', 'done', 'in', 'an…	fear
629	1.29638E+18	2020-08-20T09:40:34.000Z		15	{'neg': 0.16, 'neu': 0.84, 'pos': 0.0, 'compound': -0.2732}	-0.2732	Negative	['gavin', 'williamson', 'was', 'personally', 'warned', 'about', 'exam', 'system', 'in', 'july', 'https://t.co/pjs044nmx5', 'via']	fear
630	1.29638E+18	2020-08-20T09:37:49.000Z		52	{'neg': 0.0, 'neu': 0.956, 'pos': 0.044, 'compound': 0.2716}	0.2716	Positive	['really', 'important', 'to', 'note', 'that', 'although', 'slogans', 'such', 'as', '"f*ck', 'the', 'algorithm"', 'are', 'catchy,', 'the', 'people', '&amp;', 'politicians', 'who', 'made', 'decisions', '&amp;', 'trade', 'offs', 'on', 'how', 'the', 'model', 'works', 'should', 'be', 'held', 'to', 'account.', 'the', 'algorithm', "isn't", 'sentient,', 'it', 'does', 'what', 'it', 'was', 'told', 'to', 'd…	trust
631	1.29638E+18	2020-08-20T09:37:24.000Z		22	{'neg': 0.179, 'neu': 0.821, 'pos': 0.0, 'compound': -0.5719}	-0.5719	Negative	['what', 'to', 'learn', 'from', 'a-level', 'chaos?', 'gcse', 'results', 'should', 'now', 'be', 'thrown', 'in', 'the', 'bin', 'simon', 'jenkins', 'https://t.co/7jdnn7tgbd']	fear
632	1.29638E+18	2020-08-20T09:37:15.000Z		22	{'neg': 0.0, 'neu': 1.0, 'pos': 0.0, 'compound': 0.0}	0	Neutral	['has', 'the', 'used', 'an', 'ofqual', 'and', 'gavin', 'williamson', 'designed', 'algorithm', 'to', 'do', 'the', 'new', 'season�s', 'first', 'few', 'fixtures?', 'asking', 'for', 'fans.', '??']	No emotion
633	1.29638E+18	2020-08-20T09:36:44.000Z		24	{'neg': 0.27, 'neu': 0.53, 'pos': 0.2, 'compound': -0.5457}	-0.5457	Negative	['outcry', 'when', 'a', 'levels', 'marked', 'down', 'due', 'to', 'errors', 'in', 'algorithm', '9', 'percentage', 'point', 'increase', 'in', 'results', '-', 'nothing', 'wrong', 'there!!!', 'such', 'an', 'increase', 'flawed']	positive
634	1.29638E+18	2020-08-20T09:35:59.000Z		48	{'neg': 0.051, 'neu': 0.806, 'pos': 0.143, 'compound': 0.6124}	0.6124	Positive	['good', 'luck', 'to', 'all', 'students', 'getting', 'their', 'gcse', 'results', 'today.', 'but', 'i', 'hope', 'young', 'people', 'can', 'now', 'see', 'what', 'kind', 'of', 'a', 'government', 'they', 'voted', 'in.', 'with', 'a', 'levels', 'they', 'should', 'have', 'stepped', 'in', 'a', 'lot', 'earlier', 'to', 'stop', 'he', 'unfairness', 'of', 'the', 'algorithm', 'method', 'when', 'assessing.', '#…	positive
635	1.29638E+18	2020-08-20T09:35:37.000Z		16	{'neg': 0.451, 'neu': 0.549, 'pos': 0.0, 'compound': -0.7506}	-0.7506	Negative	['the', 'tory', 'way...minister', 'was', "'warned", 'that', 'algorithm', 'could', 'disadvantage', 'poorer', "pupils'", 'https://t.co/jtwbhu3lub']	No emotion
636	1.29638E+18	2020-08-20T09:35:11.000Z		28	{'neg': 0.0, 'neu': 0.873, 'pos': 0.127, 'compound': 0.4939}	0.4939	Positive	['just', 'corrupt', 'and', 'inept...did', 'dom�s', 'relative', '/friend', 'with', 'the', 'data', 'science', 'business', '�win�', 'a', 'contract', 'from', 'ofqual', 'to', 'develop', 'the', 'algorithm', 'too?', 'https://t.co/l7kx5zsffv']	trust
637	1.29638E+18	2020-08-20T09:35:09.000Z		32	{'neg': 0.145, 'neu': 0.855, 'pos': 0.0, 'compound': -0.6249}	-0.6249	Negative	['government', 'decided', 'back', 'in', 'march', 'to', 'cancel', 'exams.', 'nothing', 'to', 'to', 'with', 'going', 'back', 'to', 'school.', 'teachers', 'provided', 'required', 'information', 'to', 'ofqual', 'months', 'ago', 'and', 'they', 'mangled', 'it', 'with', 'their', 'flawed', 'algorithm.']	positive
638	1.29638E+18	2020-08-20T09:34:10.000Z		55	{'neg': 0.088, 'neu': 0.912, 'pos': 0.0, 'compound': -0.5439}	-0.5439	Negative	['gavin', 'williamson', 'received', 'a', 'letter', 'six', 'weeks', 'ago', 'from', 'a', 'former', 'chief', 'at', 'the', 'dept', 'of', 'education', 'warning', 'the', 'a-level', 'algorithm', 'is', 'not', 'fit', 'for', 'purpose.', 'so', 'if', 'he', "didn't", 'make', 'amends', 'in', 'those', 'six', 'weeks,', 'what', 'on', 'earth', 'does', 'he', 'do', 'all', 'day,', 'asks', 'james', "o'brien.", '#gcser…	positive
639	1.29638E+18	2020-08-20T09:34:08.000Z		29	{'neg': 0.363, 'neu': 0.637, 'pos': 0.0, 'compound': -0.851}	-0.851	Negative	['gcse', 'students', 'narrowly', 'avoided', 'ofqual�s', 'flawed', 'algorithm', '�', 'but', 'they', "won't", 'escape', 'the', 'fallout', 'from', 'a', 'bad', 'eu', 'trade', 'deal', 'https://t.co/0tpvfqotmj', 'https://t.co/bdhmiwfw1f']	fear
640	1.29638E+18	2020-08-20T09:33:54.000Z		14	{'neg': 0.446, 'neu': 0.554, 'pos': 0.0, 'compound': -0.7399}	-0.7399	Negative	['ofqual', 'ignored', 'exams', 'warning', 'a', 'month', 'ago', 'amid', "ministers'", 'pressure', 'https://t.co/emrf6etvfh', '??']	fear
641	1.29638E+18	2020-08-20T09:32:49.000Z		39	{'neg': 0.163, 'neu': 0.804, 'pos': 0.033, 'compound': -0.7579}	-0.7579	Negative	['frayne', 'set', 'up', 'a', 'think', 'tank', 'with', 'cummings', 'in', 'the', 'noughties', '-', 'the', 'a', 'level', 'algorithm', 'fiasco', 'and', 'crony', 'payments', 'is', 'all', 'consistent', 'with', 'cummings', 'morally', 'bankrupt', 'ideas', 'on', 'education,', 'genetics', 'and', 'right', 'wing', 'techno', 'libertarianism', 'https://t.co/jhbhakpcys']	negative
642	1.29638E+18	2020-08-20T09:32:49.000Z		39	{'neg': 0.163, 'neu': 0.804, 'pos': 0.033, 'compound': -0.7579}	-0.7579	Negative	['frayne', 'set', 'up', 'a', 'think', 'tank', 'with', 'cummings', 'in', 'the', 'noughties', '-', 'the', 'a', 'level', 'algorithm', 'fiasco', 'and', 'crony', 'payments', 'is', 'all', 'consistent', 'with', 'cummings', 'morally', 'bankrupt', 'ideas', 'on', 'education,', 'genetics', 'and', 'right', 'wing', 'techno', 'libertarianism', 'https://t.co/jhbhakpcys']	negative
643	1.29638E+18	2020-08-20T09:32:49.000Z		39	{'neg': 0.163, 'neu': 0.804, 'pos': 0.033, 'compound': -0.7579}	-0.7579	Negative	['frayne', 'set', 'up', 'a', 'think', 'tank', 'with', 'cummings', 'in', 'the', 'noughties', '-', 'the', 'a', 'level', 'algorithm', 'fiasco', 'and', 'crony', 'payments', 'is', 'all', 'consistent', 'with', 'cummings', 'morally', 'bankrupt', 'ideas', 'on', 'education,', 'genetics', 'and', 'right', 'wing', 'techno', 'libertarianism', 'https://t.co/jhbhakpcys']	negative
644	1.29638E+18	2020-08-20T09:32:16.000Z		45	{'neg': 0.062, 'neu': 0.901, 'pos': 0.037, 'compound': -0.264}	-0.264	Negative	['hindsight', 'delivers', '20:20', 'vision,', 'as', 'we', 'know.', 'but', 'ofqual', 'should', 'have', 'been', 'aware', 'that', 'it', 'was', 'deploying', 'the', 'a-level', 'algorithm', 'against', 'a', 'backdrop', 'of', 'existing', 'public', 'scepticism', 'towards', 'algorithmic', 'systems.', 'lessons', 'we', 'must', 'learn', 'from', 'the', 'a-level', 'algorithm??', 'https://t.co/gfheoxvw8m']	positive
645	1.29638E+18	2020-08-20T09:32:16.000Z		45	{'neg': 0.062, 'neu': 0.901, 'pos': 0.037, 'compound': -0.264}	-0.264	Negative	['hindsight', 'delivers', '20:20', 'vision,', 'as', 'we', 'know.', 'but', 'ofqual', 'should', 'have', 'been', 'aware', 'that', 'it', 'was', 'deploying', 'the', 'a-level', 'algorithm', 'against', 'a', 'backdrop', 'of', 'existing', 'public', 'scepticism', 'towards', 'algorithmic', 'systems.', 'lessons', 'we', 'must', 'learn', 'from', 'the', 'a-level', 'algorithm??', 'https://t.co/gfheoxvw8m']	positive
646	1.29638E+18	2020-08-20T09:32:12.000Z		17	{'neg': 0.24, 'neu': 0.76, 'pos': 0.0, 'compound': -0.6249}	-0.6249	Negative	['bbc', 'news', '-', 'a-levels:', 'algorithm', 'at', 'centre', 'of', 'grading', 'crisis', "'unlawful'", 'says', 'labour', 'https://t.co/wyxqi4qnwo']	negative
647	1.29638E+18	2020-08-20T09:30:52.000Z		34	{'neg': 0.107, 'neu': 0.804, 'pos': 0.089, 'compound': -0.168}	-0.168	Negative	['so', 'weeks', 'ago', 'they', 'knew', 'the', 'system', 'was', 'going', 'to', 'fail?', 'shows', 'exactly', 'how', 'much', 'they', 'care', 'about', 'our', 'children.', '?', 'needs', 'to', 'go,', 'he�s', 'completely', 'unfit', 'for', 'his', 'position', 'https://t.co/uzp9kpxwfa']	trust
648	1.29638E+18	2020-08-20T09:29:04.000Z		19	{'neg': 0.0, 'neu': 0.683, 'pos': 0.317, 'compound': 0.7889}	0.7889	Positive	['my', "daughter's", 'gcses', 'are', 'in.', "she's", 'very', 'happy.', 'interestingly,', 'her', 'cags', 'were', 'identical', 'to', 'the', 'ofqual', 'algorithm.']	positive
649	1.29638E+18	2020-08-20T09:24:56.000Z		26	{'neg': 0.218, 'neu': 0.714, 'pos': 0.067, 'compound': -0.3818}	-0.3818	Negative	['gcse', 'results:', 'schools', 'minister', 'admits', 'he', 'was', 'warned', 'algorithm', 'might', 'disadvantage', 'poorer', 'pupils', '-', 'but', 'claims', 'it', 'did', 'not', 'https://t.co/udn4iuztm9', 'https://t.co/5xwlzf5rvw']	fear
650	1.29638E+18	2020-08-20T09:24:00.000Z		24	{'neg': 0.091, 'neu': 0.909, 'pos': 0.0, 'compound': -0.2023}	-0.2023	Negative	['icymi:', 'the', 'government�s', 'statistics', 'watchdog', 'is', 'to', 'launch', 'a', 'review', 'into', 'how', 'ofqual�s', 'controversial', 'results', 'algorithm', 'was', 'developed', 'https://t.co/lavse5jfmv']	positive
651	1.29638E+18	2020-08-20T09:22:33.000Z		15	{'neg': 0.0, 'neu': 0.769, 'pos': 0.231, 'compound': 0.4588}	0.4588	Positive	['sharp', 'improvement', 'in', 'gcse', 'and', 'a-level', 'results', 'after', 'algorithm', 'scrapped', 'https://t.co/epoddf9e1m']	trust
652	1.29638E+18	2020-08-20T09:22:15.000Z		14	{'neg': 0.0, 'neu': 1.0, 'pos': 0.0, 'compound': 0.0}	0	Neutral	['the', 'algorithm', 'used', 'to', 'downgrade', 'thousands', 'of', 'a-level', 'results', 'in', 'england', 'was', '"unlawful']	fear
653	1.29638E+18	2020-08-20T09:22:15.000Z		14	{'neg': 0.0, 'neu': 1.0, 'pos': 0.0, 'compound': 0.0}	0	Neutral	['the', 'algorithm', 'used', 'to', 'downgrade', 'thousands', 'of', 'a-level', 'results', 'in', 'england', 'was', '"unlawful']	fear
654	1.29638E+18	2020-08-20T09:21:41.000Z		17	{'neg': 0.17, 'neu': 0.718, 'pos': 0.112, 'compound': -0.296}	-0.296	Negative	['nick', 'gibb', '-', 'the', 'a-level', 'algorithm', 'was', 'excellent', 'but', 'the', 'problem', 'arose', 'when', 'it', 'was', 'applied......', '#gcseresults2020']	fear
655	1.29638E+18	2020-08-20T09:20:03.000Z		26	{'neg': 0.0, 'neu': 0.796, 'pos': 0.204, 'compound': 0.659}	0.659	Positive	['so', 'the', 'model', 'itself', 'was', 'fair,', 'it', 'was', 'very', 'popular,', 'it', 'was', 'widely', 'consulted', 'upon.', 'defends', "'s", 'exam', 'grading', 'algorithm', '#gcseresults2020', '#uturn', 'https://t.co/qfl2w67fr2']	positive
656	1.29638E+18	2020-08-20T09:19:45.000Z		18	{'neg': 0.0, 'neu': 1.0, 'pos': 0.0, 'compound': 0.0}	0	Neutral	['gavin', 'williamson', 'and', 'ofqual', '�warned', 'of', 'flaws', 'in', 'a-level', 'results', 'system', 'weeks', 'ago�', 'https://t.co/xungvamyds']	trust
657	1.29638E+18	2020-08-20T09:19:45.000Z		18	{'neg': 0.0, 'neu': 1.0, 'pos': 0.0, 'compound': 0.0}	0	Neutral	['gavin', 'williamson', 'and', 'ofqual', '�warned', 'of', 'flaws', 'in', 'a-level', 'results', 'system', 'weeks', 'ago�', 'https://t.co/xungvamyds']	trust
658	1.29638E+18	2020-08-20T09:19:44.000Z		41	{'neg': 0.072, 'neu': 0.841, 'pos': 0.086, 'compound': -0.1027}	-0.1027	Negative	['ermmm,', 'the', 'government', '*itself*', 'admitted', 'the', 'a-level', 'algorithm', 'was', 'unfair', 'and', 'reversed', 'the', 'decision.', 'not', 'the', 'first', 'u-turn', 'either.', 'ineptitude', 'would', 'seem', 'to', 'be', 'a', 'fair', 'and', 'impartial', 'assessment.', 'a', 'false', "'balance'", 'would', 'be', 'a', 'dereliction', 'of', 'journalistic', 'morals.']	trust
659	1.29638E+18	2020-08-20T09:19:10.000Z		51	{'neg': 0.063, 'neu': 0.836, 'pos': 0.1, 'compound': 0.25}	0.25	Positive	['i', 'hope', "someone's", 'been', 'making', 'a', 'fly', 'on', 'the', 'wall', 'doc', 'at', 'ofqual', 'and', 'exam', 'boards', 'during', 'this', 'time.', 'i', "can't", 'imagine', 'what', 'the', 'work', 'environment', 'must', 'have', 'been', 'like', 'this', 'week,', 'especially', 'after', 'the', 'algorithm', 'u-turn.', '(no', 'education', 'ministers', 'were', 'hurt', 'during', 'the', 'making', 'of'…	anticipation
660	1.29638E+18	2020-08-20T09:19:04.000Z		24	{'neg': 0.093, 'neu': 0.907, 'pos': 0.0, 'compound': -0.2617}	-0.2617	Negative	['gavin', 'williamson', 'was', 'personally', 'told', 'in', 'july', 'that', 'the', 'exam', 'grade', 'system', 'was', 'flawed', 'but', 'carried', 'on', 'daily', 'mail', 'online', 'https://t.co/y5snzw3dll']	anticipation
661	1.29638E+18	2020-08-20T09:18:48.000Z		31	{'neg': 0.14, 'neu': 0.787, 'pos': 0.073, 'compound': -0.34}	-0.34	Negative	['if', 'ministers', '(gibb', 'and', 'or', 'williamson)', 'were', 'told', 'of', 'the', 'algorithm', 'problems', 'ages', 'ago', 'and', 'ignored', 'them,', 'then', 'ofqual', 'is', 'in', 'clear', 'and', 'ministers', 'should', 'go,', 'not', 'taylor', 'or', 'collier.', '#alevelresults2020']	No emotion
662	1.29638E+18	2020-08-20T09:17:15.000Z		14	{'neg': 0.463, 'neu': 0.537, 'pos': 0.0, 'compound': -0.7096}	-0.7096	Negative	['ofqual', 'ignored', 'exams', 'warning', 'a', 'month', 'ago', 'amid', "ministers'", 'pressure', 'https://t.co/qysvrvpsrx']	fear
663	1.29638E+18	2020-08-20T09:16:46.000Z		40	{'neg': 0.0, 'neu': 1.0, 'pos': 0.0, 'compound': 0.0}	0	Neutral	['which', 'upgraded', 'a-level', 'results?', 'those', 'that', 'were', 'put', 'through', 'the', 'algorithm', '&amp;', 'have', 'now', 'reverted', 'to', 'cags,', 'for', 'the', 'vast', 'majority', 'the', 'cag', 'would', 'have', 'been', 'what', 'they', 'got', 'if', 'they', 'sat', 'the', 'exam.', 'teachers', 'had', 'to', 'evidence', 'them.']	trust
664	1.29638E+18	2020-08-20T09:16:24.000Z		15	{'neg': 0.291, 'neu': 0.709, 'pos': 0.0, 'compound': -0.6249}	-0.6249	Negative	['a-levels:', 'algorithm', 'at', 'centre', 'of', 'grading', 'crisis', "'unlawful'", 'says', 'labour', 'https://t.co/2kmpgzvreh']	negative
665	1.29638E+18	2020-08-20T09:15:36.000Z		14	{'neg': 0.463, 'neu': 0.537, 'pos': 0.0, 'compound': -0.7096}	-0.7096	Negative	['ofqual', 'ignored', 'exams', 'warning', 'a', 'month', 'ago', 'amid', "ministers'", 'pressure', 'https://t.co/xfwyvvj8ox']	fear
666	1.29638E+18	2020-08-20T09:15:13.000Z		19	{'neg': 0.363, 'neu': 0.637, 'pos': 0.0, 'compound': -0.7506}	-0.7506	Negative	['gavin', 'williamson', "'was", 'warned', 'that', 'gcse', 'and', 'a', 'level', 'results', 'algorithm', 'could', 'disadvantage', 'poorer', "pupils'.", 'https://t.co/938ngmunqr']	fear
667	1.29638E+18	2020-08-20T09:14:59.000Z		39	{'neg': 0.372, 'neu': 0.585, 'pos': 0.043, 'compound': -0.9295}	-0.9295	Negative	['obviously', 'williamson', 'cannot', 'deny', 'he', 'knew', 'about', 'it.', '#alevels2020', 'all', 'the', 'worry', 'and', 'hurt', 'of', 'students', 'affected', 'by', 'this.', 'they', 'forced', 'the', 'u', 'turn.', '#resignwilliamson', 'ofqual', 'ignored', 'exams', 'warning', 'a', 'month', 'ago', 'amid', "ministers'", 'pressure', 'https://t.co/9m6srrovbg']	negative
668	1.29637E+18	2020-08-20T09:14:12.000Z		46	{'neg': 0.114, 'neu': 0.756, 'pos': 0.13, 'compound': -0.0516}	-0.0516	Negative	['while', 'uk', 'govt', 'was', 'wise', 'to', 'ditch', 'algorithm', 'correction', 'to', 'teacher', 'examless', 'assessments,10%', 'rise', 'in', 'top', 'a-level', 'grades', 'has', 'caused', 'chaos', 'for', 'university', 'admissions.', 'however,', 'that', 'grade', 'inflationary', 'effect', 'was', 'nothing', 'compared', 'to', '25%', 'rise', 'in', 'top', 'grades', 'at', 'gcse', 'exams', 'lower', 'down…	positive
669	1.29637E+18	2020-08-20T09:13:27.000Z		38	{'neg': 0.094, 'neu': 0.755, 'pos': 0.151, 'compound': 0.128}	0.128	Positive	['the', 'truth', 'is,', 'these', 'teacher-assessed', 'grades', 'for', 'a-levels', 'and', 'gcses', '-', 'with', 'the', 'mass', 'absurd', 'inflation', 'of', 'top', 'grades', 'we', 'have', 'seen', '-', 'is', 'a', 'much', 'greater', 'disaster', 'than', 'the', 'algorithm', 'produced,', 'and', 'we', 'much', 'further-reaching', 'consequences']	positive
670	1.29637E+18	2020-08-20T09:09:51.000Z		16	{'neg': 0.0, 'neu': 1.0, 'pos': 0.0, 'compound': 0.0}	0	Neutral	['uni', 're-instates', 'offer', 'for', 'a-level', 'author', 'of', 'student', 'algorithm�story', 'https://t.co/jnzcuc32fr']	positive
671	1.29637E+18	2020-08-20T09:08:50.000Z		50	{'neg': 0.0, 'neu': 0.94, 'pos': 0.06, 'compound': 0.4716}	0.4716	Positive	['the', '"model"', 'was', 'the', 'political', 'criteria', 'to', 'be', 'used', 'for', 'ofqual', 'to', 'develop', 'the', 'algorithm', '-', 'this', 'was', 'then', 'applied', 'to', 'state', 'schools', 'and', 'private', 'schools', 'were', 'left', 'out', 'on', 'the', 'basis', 'that', 'the', 'private', 'teachers', 'assessment', 'could', 'be', 'relied', 'upon', 'given', 'smaller', 'classes', '-', 'so', '…	positive
672	1.29637E+18	2020-08-20T09:08:37.000Z		15	{'neg': 0.0, 'neu': 1.0, 'pos': 0.0, 'compound': 0.0}	0	Neutral	['ofqual', 'exam', 'results', 'algorithm', 'was', 'unlawful,', 'says', 'labour', 'ofqual', 'the', 'guardian', 'https://t.co/9uaxcxkaw2']	fear
673	1.29637E+18	2020-08-20T09:07:04.000Z		22	{'neg': 0.095, 'neu': 0.646, 'pos': 0.26, 'compound': 0.6231}	0.6231	Positive	['but', 'at', 'least', "'considered'", 'resigning', 'before', 'deciding', 'that', 'his', 'ambition', 'was', 'more', 'important', 'than', 'integrity.', '#algorithm', '#alevelresults2020', '#ofqual', 'https://t.co/ylmtzm7qog']	trust
674	1.29637E+18	2020-08-20T09:06:52.000Z		42	{'neg': 0.137, 'neu': 0.863, 'pos': 0.0, 'compound': -0.6771}	-0.6771	Negative	['nick', 'gibb', 'says', 'he', 'did', 'previously', 'speak', 'to', 'an', 'ex', 'doe', 'official', 'about', 'the', 'grading', 'algorithm', 'because', 'of', 'concerns', '"it', 'would', 'disadvantage', 'particularly', 'children', 'from', 'poorer', 'backgrounds...so', 'i', 'called', 'a', 'meeting...with', 'the', 'independent', 'regulator,', 'ofqual"', '#r4today', 'https://t.co/cq96nzobah']	trust
675	1.29637E+18	2020-08-20T09:06:17.000Z		22	{'neg': 0.0, 'neu': 0.814, 'pos': 0.186, 'compound': 0.6249}	0.6249	Positive	['great', 'article', 'from', ':', 'the', 'lessons', 'we', 'all', 'must', 'learn', 'from', 'the', 'a-levels', 'algorithm', 'debacle', 'https://t.co/emumc0dpv8', 'via', '#alevels', '#education']	fear
676	1.29637E+18	2020-08-20T09:05:28.000Z		47	{'neg': 0.112, 'neu': 0.739, 'pos': 0.149, 'compound': 0.3182}	0.3182	Positive	['ofqual', 'being', 'played', 'like', 'a', 'banjo', 'by', 'the', 'government', '.', 'if', 'it', 'was', 'ofquals', 'decision', 'to', 'revert', 'to', 'teacher', 'assessments', ',', 'it', 'was', 'therefore', 'solely', 'their', 'decision', 'to', 'use', 'the', 'algorithm', 'and', 'nothing', 'to', 'do', 'with', 'the', 'government..', 'blame', 'game', 'subtleties', 'at', 'their', 'best', '.', 'cummings,…	negative
677	1.29637E+18	2020-08-20T09:05:20.000Z		55	{'neg': 0.079, 'neu': 0.921, 'pos': 0.0, 'compound': -0.6597}	-0.6597	Negative	['she', 'got', 'downgraded', 'in', 'her', 'a-levels', 'from', 'abb', 'to', 'bbe', 'and', "it's", 'as', 'if', 'the', 'government', 'realised', 'that', 'they', 'fucked', 'up', 'with', 'the', 'algorithm', 'so', 'decided', 'to', 'upgrade', 'the', 'gcse', 'results', 'by', 'the', 'same', 'amount.', "it's", 'not', 'possible', 'for', 'my', 'brother', 'to', 'receive', 'the', 'grades', 'he', 'has', 'in', '…	fear
678	1.29637E+18	2020-08-20T09:04:36.000Z		53	{'neg': 0.08, 'neu': 0.75, 'pos': 0.171, 'compound': 0.7254}	0.7254	Positive	['computer', 'algorithms', 'are', 'amazing', 'tools', 'and', 'do', 'exactly', 'what', "they're", 'designed', 'to', 'do.', 'what', "isn't", 'amazing', 'is', 'the', 'corrupt', 'tory', 'government', 'that', 'only', 'seems', 'to', 'care', 'about', 'its', "donors'", 'bank', 'balances.', 'the', 'a', 'level', 'algorithm', 'was', 'designed', 'to', 'screw', 'people', 'over,', 'it', "wasn't", 'an', 'accide…	negative
679	1.29637E+18	2020-08-20T09:02:44.000Z		50	{'neg': 0.0, 'neu': 0.912, 'pos': 0.088, 'compound': 0.549}	0.549	Positive	['i', 'read', 'somewhere', 'that', 'public', 'first', 'were', 'also', 'involved', 'in', 'the', 'ofqual', 'algorithm', 'debacle.', 'could', 'you', 'check', 'that', 'out', 'and', 'could', 'someone', 'for', "god's", 'sake', 'challenge', 'them?', '!', 'in', 'the', 'hoc', 'preferably', 'not', 'just', 'select', 'committees.', 'and', 'can', 'we', 'please', 'find', 'a', 'way', 'to', 'make', 'the', 'wider…	fear
680	1.29637E+18	2020-08-20T09:01:51.000Z		26	{'neg': 0.303, 'neu': 0.642, 'pos': 0.054, 'compound': -0.8979}	-0.8979	Negative	['"when', 'i', 'as', 'a', 'minister', 'last', 'saw', 'it', 'was', 'a', 'good', 'algorithm.', 'but', 'then', 'ofqual', 'waved', 'an', 'evil', 'magic', 'wand', 'and', 'made', 'it', 'bad".', 'or', 'something.']	fear
681	1.29637E+18	2020-08-20T09:01:48.000Z		16	{'neg': 0.272, 'neu': 0.728, 'pos': 0.0, 'compound': -0.6249}	-0.6249	Negative	['a-levels:', 'tory', 'algorithm', 'at', 'centre', 'of', 'grading', 'crisis', "'unlawful'", 'says', 'labour', 'https://t.co/4wbu6kv4ts']	negative
682	1.29637E+18	2020-08-20T09:01:28.000Z		32	{'neg': 0.283, 'neu': 0.717, 'pos': 0.0, 'compound': -0.851}	-0.851	Negative	['me', 'for', 'the', '?', 'on', '#gcses2020', ':', 'gcse', 'students', 'narrowly', 'avoided', 'ofqual�s', 'flawed', 'algorithm', '�', 'but', 'they', "won't", 'escape', 'the', 'fallout', 'of', 'a', 'bad', 'eu', 'trade', 'deal', 'the', 'independent', 'https://t.co/m0my2ilyav']	fear
683	1.29637E+18	2020-08-20T09:00:14.000Z		31	{'neg': 0.0, 'neu': 0.916, 'pos': 0.084, 'compound': 0.296}	0.296	Positive	['in', 'our', 'latest', 'blog,', 'newest', 'edition', 'to', 'team,', 'victoria', 'hourigan,', 'shares', 'the', 'lessons', 'to', 'be', 'learned', 'from', 'the', '#alevelresults', 'debacle.', 'read', 'more', 'here:', 'https://t.co/wcl5wfkmis', 'https://t.co/z3bau3lhi5']	fear
684	1.29637E+18	2020-08-20T09:00:14.000Z		31	{'neg': 0.0, 'neu': 0.916, 'pos': 0.084, 'compound': 0.296}	0.296	Positive	['in', 'our', 'latest', 'blog,', 'newest', 'edition', 'to', 'team,', 'victoria', 'hourigan,', 'shares', 'the', 'lessons', 'to', 'be', 'learned', 'from', 'the', '#alevelresults', 'debacle.', 'read', 'more', 'here:', 'https://t.co/wcl5wfkmis', 'https://t.co/z3bau3lhi5']	fear
685	1.29637E+18	2020-08-20T09:00:01.000Z		25	{'neg': 0.377, 'neu': 0.623, 'pos': 0.0, 'compound': -0.851}	-0.851	Negative	['gcse', 'students', 'narrowly', 'avoided', 'ofqual�s', 'flawed', 'algorithm', '�', 'but', 'they', "won't", 'escape', 'the', 'fallout', 'of', 'a', 'bad', 'eu', 'trade', 'deal', 'https://t.co/dzazaesqkp']	fear
686	1.29637E+18	2020-08-20T08:59:12.000Z		42	{'neg': 0.157, 'neu': 0.747, 'pos': 0.096, 'compound': -0.4696}	-0.4696	Negative	['ok', 'now', 'this', 'is', '??', 'per', 'cent', 'political', 'gaslighting,', 'spin', 'and', 'downright', 'lies.', 'we', 'are', 'being', 'told', 'not', 'to', 'believe', 'our', 'eyes', 'an', 'ears.', 'so', 'fact,', 'the', 'a', 'level', 'algorithm', 'disproportionately', 'awarded', 'low', 'grades', 'to', 'disadvantaged', 'students', 'and', 'high', 'grades', 'to', 'private', 'schools.']	trust
687	1.29637E+18	2020-08-20T08:59:01.000Z		36	{'neg': 0.147, 'neu': 0.751, 'pos': 0.102, 'compound': -0.1783}	-0.1783	Negative	['brilliant', 'distillation', 'of', 'decades', 'of', 'research', 'about', 'data-driven', 'decision-making', 'into', '4', 'simple', 'points:', 'humans', 'do', 'it,', 'it', 'amplifies', 'extremes,', 'needs', 'to', 'be', 'transparent,', 'and', 'is', 'useless', 'without', 'public', 'trust.', 'https://t.co/knpkd9xqb0', 'via']	positive
688	1.29637E+18	2020-08-20T08:54:49.000Z		52	{'neg': 0.106, 'neu': 0.894, 'pos': 0.0, 'compound': -0.6511}	-0.6511	Negative	['#examresults', '#examshambles', 'a-level', 'students', 'whose', 'uni', 'places', 'have', 'been', 'messed', 'up', 'by', 'the', '#algorithm,', 'and', "aren't", 'sure', 'how/where', 'to', 'spend', 'the', 'next', 'year,', 'the', '#open', '#university', 'is', 'a', 'viable', 'alternative,', 'for', 'a', 'full', 'degree', 'or', 'just', 'one', 'module.', 'just', 'speaking', 'as', 'a', 'former', 'ou', 't…	positive
689	1.29637E+18	2020-08-20T08:54:16.000Z		16	{'neg': 0.143, 'neu': 0.857, 'pos': 0.0, 'compound': -0.25}	-0.25	Negative	['why', "'ditch", 'the', "algorithm'", 'is', 'the', 'future', 'of', 'political', 'protest', 'louise', 'amoore', 'https://t.co/qbixcfbxyi']	No emotion
690	1.29637E+18	2020-08-20T08:54:15.000Z		11	{'neg': 0.0, 'neu': 1.0, 'pos': 0.0, 'compound': 0.0}	0	Neutral	['i', 'wonder', 'if', 'ofqual', 'using', 'an', 'algorithm', 'is', 'a', 'new', 'thing?']	No emotion
691	1.29637E+18	2020-08-20T08:54:01.000Z		45	{'neg': 0.0, 'neu': 0.853, 'pos': 0.147, 'compound': 0.7506}	0.7506	Positive	['last', 'week:', '"trust', 'teachers', 'to', 'assess', "students'", 'a-level', 'grades', '-', 'ditch', 'the', 'algorithm".', 'today:', 'a', '40%', 'increase', 'in', 'top', 'level', 'gcse', 'grades', '(a*/9)', '-', 'assessed', 'by', '...', 'teachers.', 'perhaps', 'the', 'fairest', 'and', 'most', 'sensible', 'approach', 'should', 'have', 'been', 'to', 'let', 'the', 'students', 'actually', 'sit', '…	trust
692	1.29637E+18	2020-08-20T08:53:56.000Z		9	{'neg': 0.0, 'neu': 1.0, 'pos': 0.0, 'compound': 0.0}	0	Neutral	['imagine', 'if', 'the', 'a-level', 'algorithm', 'had', 'done', 'them']	No emotion
693	1.29637E+18	2020-08-20T08:52:47.000Z		36	{'neg': 0.0, 'neu': 0.929, 'pos': 0.071, 'compound': 0.3804}	0.3804	Positive	['more', 'importantly,', 'were', 'they', 'involved', 'in', 'the', 'design', 'of', 'the', 'ofqual', '"consultation"', 'that', 'was', 'designed', 'to', 'produce', 'pre-approval', 'of', 'the', 'algorithm?', 'if', 'so', 'there', 'is', 'a', 'direct', 'line', 'between', 'dc,', 'ofqual,', 'exam', 'results', 'and', 'unaccountability.']	No emotion
694	1.29637E+18	2020-08-20T08:52:13.000Z		43	{'neg': 0.144, 'neu': 0.754, 'pos': 0.101, 'compound': -0.2516}	-0.2516	Negative	['https://t.co/lq6sbcst6k', 'the', 'exams', 'mess', 'in', 'the', 'uk', 'stands', 'as', 'such', 'a', 'stark', 'reminder', 'of', 'why', 'we', 'must', 'not', 'let', 'algorithms', 'dictate', 'such', 'important', 'decisions.', 'a', 'very', 'clear', 'example', 'of', 'how', 'biased', 'data', 'leads', 'to', 'biased', 'results,', 'especially', 'negatively', 'impacting', 'minorities.']	negative
695	1.29637E+18	2020-08-20T08:50:05.000Z		43	{'neg': 0.321, 'neu': 0.602, 'pos': 0.077, 'compound': -0.9372}	-0.9372	Negative	['gavin', 'williamson', 'might', 'well', 'be', 'a', 'fool,', 'but', 'his', 'most', 'foolish', 'mistake', 'might', 'well', 'have', 'been', 'obeying', 'orders', 'from', 'michael', 'gove', '&amp;', 'dominic', 'cummings', 'to', 'stick', 'with', 'the', 'algorithm,', 'in', 'spite', 'of', 'the', 'outcry', 'that', 'happened', 'in', 'scotland', '#alevels', 'https://t.co/uflggctb20']	negative
696	1.29637E+18	2020-08-20T08:50:05.000Z		43	{'neg': 0.321, 'neu': 0.602, 'pos': 0.077, 'compound': -0.9372}	-0.9372	Negative	['gavin', 'williamson', 'might', 'well', 'be', 'a', 'fool,', 'but', 'his', 'most', 'foolish', 'mistake', 'might', 'well', 'have', 'been', 'obeying', 'orders', 'from', 'michael', 'gove', '&amp;', 'dominic', 'cummings', 'to', 'stick', 'with', 'the', 'algorithm,', 'in', 'spite', 'of', 'the', 'outcry', 'that', 'happened', 'in', 'scotland', '#alevels', 'https://t.co/uflggctb20']	negative
697	1.29637E+18	2020-08-20T08:49:46.000Z		31	{'neg': 0.17, 'neu': 0.743, 'pos': 0.087, 'compound': -0.4019}	-0.4019	Negative	['hiding', 'somewhere', 'in', 'scotland', 'behind', 'high', 'walls', 'and', 'a', 'moat,', 'i', 'suppose.', "he's", 'hoping', 'williamson', 'will', 'take', 'all', 'the', 'flak', 'from', 'the', 'a', 'level', 'algorithm', 'fiasco.', 'https://t.co/3tmuhwfrmh']	trust
698	1.29637E+18	2020-08-20T08:49:24.000Z		15	{'neg': 0.291, 'neu': 0.709, 'pos': 0.0, 'compound': -0.6249}	-0.6249	Negative	['a-levels:', 'algorithm', 'at', 'centre', 'of', 'grading', 'crisis', "'unlawful'", 'says', 'labour', 'https://t.co/zqcjwquukv']	negative
699	1.29637E+18	2020-08-20T08:48:23.000Z		12	{'neg': 0.0, 'neu': 1.0, 'pos': 0.0, 'compound': 0.0}	0	Neutral	['breaking:', 'ofqual', 'releases', 'gcse', 'results', 'after', 'algorithm�flopped', 'https://t.co/crvcnvuwnm']	No emotion
700	1.29637E+18	2020-08-20T08:48:19.000Z		16	{'neg': 0.0, 'neu': 1.0, 'pos': 0.0, 'compound': 0.0}	0	Neutral	['breaking:', 'ofqual', 'releases', 'gcse', 'results', 'after', 'algorithm', 'flopped:', 'after', 'much', 'controversy,', 'the�', 'https://t.co/7d2phujbxs']	negative
701	1.29637E+18	2020-08-20T08:47:56.000Z		21	{'neg': 0.407, 'neu': 0.593, 'pos': 0.0, 'compound': -0.8221}	-0.8221	Negative	['gavin', 'williamson', 'and', 'nick', 'gibb', 'should', 'resign!', 'ofqual', 'ignored', 'exams', 'warning', 'a', 'month', 'ago', 'amid', "ministers'", 'pressure', 'https://t.co/k6fgdst0hj']	fear
702	1.29637E+18	2020-08-20T08:46:55.000Z		12	{'neg': 0.0, 'neu': 1.0, 'pos': 0.0, 'compound': 0.0}	0	Neutral	['ofqual', 'exam', 'results', 'algorithm', 'was', 'unlawful,', 'says', 'labour', 'https://t.co/afncvjjlih']	fear
703	1.29637E+18	2020-08-20T08:46:52.000Z		22	{'neg': 0.295, 'neu': 0.705, 'pos': 0.0, 'compound': -0.6908}	-0.6908	Negative	['this', 'is', 'government?', 'remember', 'this', 'at', 'the', 'next', 'ballot', 'box.', 'ofqual', 'ignored', 'warnings', 'on', 'exams', 'amid', "ministers'", 'pressure', 'https://t.co/39ykuv7dtz']	negative
704	1.29637E+18	2020-08-20T08:43:52.000Z		26	{'neg': 0.129, 'neu': 0.871, 'pos': 0.0, 'compound': -0.4767}	-0.4767	Negative	['research', 'by', 'our', 'vice', 'president,', ',', 'has', 'been', 'featured', 'in', "'s", 'piece', 'on', 'what', 'went', 'wrong', 'with', 'the', "uk's", 'a-level', 'algorithm:', 'https://t.co/2t2ttka8cv']	negative
705	1.29637E+18	2020-08-20T08:43:50.000Z		15	{'neg': 0.0, 'neu': 0.769, 'pos': 0.231, 'compound': 0.4588}	0.4588	Positive	['sharp', 'improvement', 'in', 'gcse', 'and', 'a-level', 'results', 'after', 'algorithm', 'scrapped', 'https://t.co/2kzoyhsqaa']	trust
706	1.29637E+18	2020-08-20T08:43:33.000Z		37	{'neg': 0.0, 'neu': 0.895, 'pos': 0.105, 'compound': 0.4588}	0.4588	Positive	['meanwhile', 'here', 'in', 'london,', 'the', 'ofqual', 'algorithm', 'was', 'developed', 'by', 'public', 'first', 'who', 'were', 'awarded', 'the', 'contract', 'directly', 'without', 'tender.', 'public', 'first', 'is', 'owned', 'by', 'dom�s', 'mate', 'james', 'frayne.', 'contact', 'me', 'if', 'you', 'want', 'more', 'detail?']	positive
707	1.29637E+18	2020-08-20T08:43:02.000Z		15	{'neg': 0.0, 'neu': 0.769, 'pos': 0.231, 'compound': 0.4588}	0.4588	Positive	['sharp', 'improvement', 'in', 'gcse', 'and', 'a-level', 'results', 'after', 'algorithm', 'scrapped', 'https://t.co/8kahku7z23']	trust
708	1.29637E+18	2020-08-20T08:42:34.000Z		29	{'neg': 0.0, 'neu': 1.0, 'pos': 0.0, 'compound': 0.0}	0	Neutral	['you', 'should', 'have', 'the', 'higher', 'of', 'cag', 'or', 'ofqual', 'algorithm', 'and', 'these', 'are', 'now', 'called', 'final', 'grades', 'according', 'to', 'offqual.', 'in', 'december', 'or', 'so', 'will', 'publish', 'the', 'algorithm', 'grades.']	No emotion
709	1.29637E+18	2020-08-20T08:42:22.000Z		26	{'neg': 0.176, 'neu': 0.615, 'pos': 0.21, 'compound': 0.2869}	0.2869	Positive	['problems', 'with', 'our', 'education', 'run', 'much', 'deeper', 'than', 'the', 'a', 'level', 'algorithm', 'fiasco.', 'great', 'thread', 'from', 'secondaryschool', 'teacher', ',', 'green', 'party', 'education', 'spokesperson:', '??', 'https://t.co/eizhupm1i8']	trust
710	1.29637E+18	2020-08-20T08:41:58.000Z		48	{'neg': 0.171, 'neu': 0.829, 'pos': 0.0, 'compound': -0.8519}	-0.8519	Negative	['now', 'we', 'find', 'gove', '&amp;', 'his', 'mate', 'cummings', 'standing', 'up', 'to', 'their', 'necks', 'in', 'the', 'scandal', 'concerning', 'the', 'algorithm', 'causing', 'all', 'the', 'chaos', 'with', 'a', 'levels', '&amp;', 'universities.', 'handing', 'massive', 'sums', 'of', 'public', 'money', 'to', 'james', 'frayne', '&amp;', 'rachel', 'wolf', 'without', 'competition', 'to', 'work', 'wi…	positive
711	1.29637E+18	2020-08-20T08:41:58.000Z		48	{'neg': 0.171, 'neu': 0.829, 'pos': 0.0, 'compound': -0.8519}	-0.8519	Negative	['now', 'we', 'find', 'gove', '&amp;', 'his', 'mate', 'cummings', 'standing', 'up', 'to', 'their', 'necks', 'in', 'the', 'scandal', 'concerning', 'the', 'algorithm', 'causing', 'all', 'the', 'chaos', 'with', 'a', 'levels', '&amp;', 'universities.', 'handing', 'massive', 'sums', 'of', 'public', 'money', 'to', 'james', 'frayne', '&amp;', 'rachel', 'wolf', 'without', 'competition', 'to', 'work', 'wi…	positive
712	1.29637E+18	2020-08-20T08:40:48.000Z		25	{'neg': 0.0, 'neu': 0.93, 'pos': 0.07, 'compound': 0.128}	0.128	Positive	['labour', 'says', 'the', 'a-level', 'results', 'algorithm', 'was', 'unlawful.', 'we', 'spoke', 'to', 'legal', 'experts', 'earlier', 'this', 'week', 'who', 'said', 'the', 'same.', 'https://t.co/xysk3g8l8a']	negative
713	1.29637E+18	2020-08-20T08:40:32.000Z		15	{'neg': 0.0, 'neu': 0.769, 'pos': 0.231, 'compound': 0.4588}	0.4588	Positive	['sharp', 'improvement', 'in', 'gcse', 'and', 'a-level', 'results', 'after', 'algorithm', 'scrapped', 'https://t.co/fslyhpndg6']	trust
714	1.29637E+18	2020-08-20T08:40:32.000Z		15	{'neg': 0.0, 'neu': 0.769, 'pos': 0.231, 'compound': 0.4588}	0.4588	Positive	['sharp', 'improvement', 'in', 'gcse', 'and', 'a-level', 'results', 'after', 'algorithm', 'scrapped', 'https://t.co/hu31kfpfpt']	trust
715	1.29637E+18	2020-08-20T08:40:13.000Z		39	{'neg': 0.0, 'neu': 1.0, 'pos': 0.0, 'compound': 0.0}	0	Neutral	['with', 'algorithmic', 'decision', 'making', 'likely', 'to', 'become', 'a', 'bigger', 'feature', 'of', 'government,', 'urges', 'the', 'government', 'to', 'learn', 'from', 'the', 'shambolic', 'handling', 'of', 'a-level', 'results.', 'here', 'are', 'his', 'four', 'key', 'lessons', 'https://t.co/ip4qqrsify', 'https://t.co/axd28rlxz9']	fear
716	1.29637E+18	2020-08-20T08:40:13.000Z		39	{'neg': 0.0, 'neu': 1.0, 'pos': 0.0, 'compound': 0.0}	0	Neutral	['with', 'algorithmic', 'decision', 'making', 'likely', 'to', 'become', 'a', 'bigger', 'feature', 'of', 'government,', 'urges', 'the', 'government', 'to', 'learn', 'from', 'the', 'shambolic', 'handling', 'of', 'a-level', 'results.', 'here', 'are', 'his', 'four', 'key', 'lessons', 'https://t.co/ip4qqrsify', 'https://t.co/axd28rlxz9']	fear
717	1.29637E+18	2020-08-20T08:39:25.000Z		43	{'neg': 0.142, 'neu': 0.628, 'pos': 0.23, 'compound': 0.7227}	0.7227	Positive	['but', 'isn�t', 'it', 'nice', 'that', 'more', 'people', 'are', 'being', 'given', 'the', 'opportunity', 'to', 'go', 'on', 'to', 'a', 'levels/vocational', 'courses', 'to', 'pursue', 'a', 'career', 'they', 'love', 'rather', 'than', 'being', 'forced', 'to', 'retake', 'these', 'exams', 'you', 'deem', 'pointless', 'due', 'to', 'an', 'unfair', 'algorithm?']	positive
718	1.29637E+18	2020-08-20T08:39:01.000Z		14	{'neg': 0.463, 'neu': 0.537, 'pos': 0.0, 'compound': -0.7096}	-0.7096	Negative	['ofqual', 'ignored', 'exams', 'warning', 'a', 'month', 'ago', 'amid', "ministers'", 'pressure', 'https://t.co/7mkfpzhvjw']	fear
719	1.29637E+18	2020-08-20T08:39:00.000Z		34	{'neg': 0.262, 'neu': 0.703, 'pos': 0.035, 'compound': -0.7227}	-0.7227	Negative	['ofqual', 'ignored', 'exams', 'warning', 'a', 'month', 'ago', 'amid', "ministers'", 'pressure.', 'exclusive:', 'agency', 'said', 'to', 'have', 'been', 'told', 'of', 'risk', 'of', 'erratic', 'outcomes,', 'but', 'was', 'under', 'government', 'pressure', 'on', 'grade', 'inflation', 'https://t.co/6pk5p4mfhy']	negative
720	1.29637E+18	2020-08-20T08:38:39.000Z		47	{'neg': 0.131, 'neu': 0.869, 'pos': 0.0, 'compound': -0.7579}	-0.7579	Negative	['why', 'is', 'pearson', 'lying', 'about', 'the', 'reason', 'for', 'pulling', 'btec', 'exam', 'results?', 'it', 'used', 'the', 'same', 'flawed', 'algorithm', 'to', 'calculate', 'grades', 'for', 'externally-assessed', 'btec', 'modules', 'as', 'was', 'used', 'for', 'gcse', 'and', 'a-level', 'exams.', 'and', 'it', 'told', 'btec', 'centres', 'cags', 'were', 'not', 'required', 'for', 'those', 'modules…	anger
721	1.29637E+18	2020-08-20T08:38:23.000Z		23	{'neg': 0.0, 'neu': 1.0, 'pos': 0.0, 'compound': 0.0}	0	Neutral	['details', 'of', 'the', 'algorithm', 'were', 'only', 'published', 'last', 'thursday.', 'the', 'effect', 'on', 'grades', 'was', 'only', 'known', 'by', 'ofqual', 'and', 'the', 'govt', 'before', 'that.']	No emotion
722	1.29637E+18	2020-08-20T08:37:37.000Z		17	{'neg': 0.24, 'neu': 0.76, 'pos': 0.0, 'compound': -0.6249}	-0.6249	Negative	['bbc', 'news', '-', 'a-levels:', 'algorithm', 'at', 'centre', 'of', 'grading', 'crisis', "'unlawful'", 'says', 'labour', 'https://t.co/dlphtemfbn']	negative
723	1.29637E+18	2020-08-20T08:37:08.000Z		43	{'neg': 0.0, 'neu': 0.894, 'pos': 0.106, 'compound': 0.5574}	0.5574	Positive	['in', '2015,', 'eugenicist', 'dominic', 'cummings', 'wrote', 'that', 'the', 'value', 'of', 'a-levels', 'had', 'been', 'corrupted', 'and', 'devalued', 'by', 'opening', 'access', 'to', 'education.', 'faculty', 'ai', 'were', 'involved', 'in', 'creating', 'the', 'algorithm', 'that', 'downgraded', 'many', 'less-privileged', 'students.', 'cummings', 'has', 'previously', 'paid', 'faculty', 'over', '�25…	trust
724	1.29637E+18	2020-08-20T08:37:00.000Z		37	{'neg': 0.082, 'neu': 0.842, 'pos': 0.077, 'compound': -0.0534}	-0.0534	Negative	['i', 'could', 'have', 'written', 'a', 'much', 'more', 'efficient', 'and', 'accurate', 'algorithm', 'for', 'a', 'lot', 'less', 'money*.', 'if', '(gove', '=', 'twonk)', 'and', '(cummings', '=', 'idiot)', 'then', 'examgrade', '=', 'teacherpredicted', '*�2.50', 'per', 'line', 'of', 'code', '#ofqual', '#examresults', 'https://t.co/egdzrzwtxe']	trust
725	1.29637E+18	2020-08-20T08:37:00.000Z		37	{'neg': 0.082, 'neu': 0.842, 'pos': 0.077, 'compound': -0.0534}	-0.0534	Negative	['i', 'could', 'have', 'written', 'a', 'much', 'more', 'efficient', 'and', 'accurate', 'algorithm', 'for', 'a', 'lot', 'less', 'money*.', 'if', '(gove', '=', 'twonk)', 'and', '(cummings', '=', 'idiot)', 'then', 'examgrade', '=', 'teacherpredicted', '*�2.50', 'per', 'line', 'of', 'code', '#ofqual', '#examresults', 'https://t.co/egdzrzwtxe']	trust
726	1.29636E+18	2020-08-20T08:33:33.000Z		46	{'neg': 0.0, 'neu': 0.951, 'pos': 0.049, 'compound': 0.25}	0.25	Positive	['ofqual', 'guide', 'to', 'gcse', 'results', '2020:', '#gcseresults2020', 'and', 'summer', '2020', 'grading', '#ai', '#algorithm', '-', 'what', 'happened?�', 'chair', 'of', 'ofqual�roger', 'taylor', 'announced', 'on', '17', 'august', '2020', 'that,', 'for', 'gcses,', 'as', 'and', 'a', 'levels,', 'extended', 'project', 'qualifications', 'and', 'advanced', 'extension�', 'https://t.co/wuou3zjyn7', '…	positive
727	1.29636E+18	2020-08-20T08:33:33.000Z		46	{'neg': 0.0, 'neu': 0.951, 'pos': 0.049, 'compound': 0.25}	0.25	Positive	['ofqual', 'guide', 'to', 'gcse', 'results', '2020:', '#gcseresults2020', 'and', 'summer', '2020', 'grading', '#ai', '#algorithm', '-', 'what', 'happened?�', 'chair', 'of', 'ofqual�roger', 'taylor', 'announced', 'on', '17', 'august', '2020', 'that,', 'for', 'gcses,', 'as', 'and', 'a', 'levels,', 'extended', 'project', 'qualifications', 'and', 'advanced', 'extension�', 'https://t.co/wuou3zjyn7', '…	positive
728	1.29636E+18	2020-08-20T08:33:18.000Z		17	{'neg': 0.123, 'neu': 0.877, 'pos': 0.0, 'compound': -0.2732}	-0.2732	Negative	['#rt', ':', 'rt', ':', 'ofqual', 'was', 'warned', 'a', 'month', 'ago', 'that', 'exams', 'algorithm', 'was', "'volatile'", 'https://t.co/jc9f8ulipv']	fear
729	1.29636E+18	2020-08-20T08:33:17.000Z		19	{'neg': 0.0, 'neu': 1.0, 'pos': 0.0, 'compound': 0.0}	0	Neutral	['ofqual', 'guide', 'to', 'gcse', 'results', '2020', '#gcseresults2020', 'and', 'summer', '2020', 'grading', '#ai', '#algorithm', '-', 'what', 'happened?', 'https://t.co/nespzuo6u6']	trust
730	1.29636E+18	2020-08-20T08:30:35.000Z		45	{'neg': 0.268, 'neu': 0.599, 'pos': 0.133, 'compound': -0.8255}	-0.8255	Negative	['sharp', 'blog', 'from', 'on', 'algorithm-gate:', 'https://t.co/zcxcbttla5', '1.', 'algorithms', "aren't", 'to', 'blame', '2.', 'bad', 'data', 'in', '=', 'bad', 'data', 'out', '-', 'entrenching', 'historical', 'biases', '3.', 'accountability', 'and', 'transparency', 'are', 'vital...', '4.', 'if', 'we', 'fail', 'on', 'this', 'we', 'risk', 'losing', 'public', 'trust', 'long', 'term']	negative
731	1.29636E+18	2020-08-20T08:29:07.000Z		12	{'neg': 0.0, 'neu': 1.0, 'pos': 0.0, 'compound': 0.0}	0	Neutral	['possibly', 'because', 'the', 'model', 'was', 'devised', 'by', 'ministers,', 'the', 'algorithm', 'by', 'ofqual?!']	positive
732	1.29636E+18	2020-08-20T08:27:14.000Z		34	{'neg': 0.0, 'neu': 1.0, 'pos': 0.0, 'compound': 0.0}	0	Neutral	['.', 'wrote', 'to', '#gavinwilliamson', 'last', 'month', 'expressing', 'concerns', 'about', 'the', '#ofqual', 'algorithm', 'ofqual�s', 'own', 'tests', 'of', 'the', 'algorithm', 'found', 'that', 'it', 'was', 'only', '60%', 'accurate', 'https://t.co/77qohpdhpx', '#alevelsresults', '#alevels', '#alevelresults2020', '#examfiasco', '#examshambles']	trust
733	1.29636E+18	2020-08-20T08:27:04.000Z		42	{'neg': 0.075, 'neu': 0.795, 'pos': 0.13, 'compound': 0.3182}	0.3182	Positive	['thanks', 'for', 'all', 'your', 'replies.', 'i', 'agree', 'with', 'some', 'of', 'the', 'points', "you've", 'put', 'forward.', 'i', "haven't", 'time', 'to', 'go', 'through', 'them', 'all.', 'however,', 'it', 'seems', 'wrong', 'to', 'imply', 'that', 'the', 'experts', "didn't", 'predict', 'this.', 'https://t.co/q007atunf8']	positive
734	1.29636E+18	2020-08-20T08:26:43.000Z		32	{'neg': 0.0, 'neu': 0.858, 'pos': 0.142, 'compound': 0.5106}	0.5106	Positive	['gcse', 'results', 'day:', 'what', 'time', 'will', 'gcse', 'algorithms', 'be', 'out?', 'what', 'a', 'fxxxing', 'joke.', 'how', 'the', 'far', 'left', 'woke', 'brain-dead', 'have', 'moved', 'to', 'create', 'the', 'new', 'zombies', 'https://t.co/dpogyxpobf']	positive
735	1.29636E+18	2020-08-20T08:25:13.000Z		47	{'neg': 0.113, 'neu': 0.859, 'pos': 0.028, 'compound': -0.644}	-0.644	Negative	['the', 'last', 'time', 'we', 'saw', 'our', '�prime', 'minister�', 'in', 'public', 'was', 'six', 'days', 'ago,', 'when', 'he', 'spoke', 'in', 'the', 'defence', 'of', 'the', '(now', 'discredited', 'and', 'discarded)', 'algorithm', 'that', 'robbed', 'thousands', 'of', 'a-level', 'students', 'of', 'their', 'predicted', 'grades.', 'not', 'a', 'peep', 'since', 'then.', 'where', 'is', 'he??', '#johnson…	anticipation
736	1.29636E+18	2020-08-20T08:25:01.000Z		47	{'neg': 0.114, 'neu': 0.708, 'pos': 0.179, 'compound': 0.5423}	0.5423	Positive	['anonymous', 'teacher:', '"the', 'government', 'has', 'thrown', 'the', 'teachers', 'to', 'the', 'dogs...my', 'choice', 'was', 'stark:', 'give', 'higher', 'grades', 'than', 'ofqual', 'would', 'allow...', 'and', 'be', 'seen', 'as', 'trying', 'to', 'cheat', 'the', 'system;', 'or', 'with', 'a', 'heavy', 'heart', 'follow', 'the', 'rules', 'and', 'award', 'unfair', 'grades..."', 'https://t.co/gkzwxugv…	negative
737	1.29636E+18	2020-08-20T08:23:44.000Z		34	{'neg': 0.145, 'neu': 0.855, 'pos': 0.0, 'compound': -0.5994}	-0.5994	Negative	['�the', 'diktat', 'from', 'williamson', 'is', 'understood', 'to', 'have', 'been', 'the', 'overriding', 'concern', 'that', 'led', 'ofqual', 'to', 'reject', 'warnings', 'from', 'its', 'external', 'advisers', 'before', 'the', 'algorithm', 'was', 'finalised', 'in', 'july.�', '#gavinwilliamsonresign', 'https://t.co/zc4hgakum9']	fear
738	1.29636E+18	2020-08-20T08:23:15.000Z		46	{'neg': 0.046, 'neu': 0.882, 'pos': 0.072, 'compound': 0.3049}	0.3049	Positive	['i', "don't", 'get', 'it.', 'if', 'we', 'have', 'been', 'applying', 'a', 'normalising', 'algorithm', 'to', 'a-level', 'results', 'for', 'years,', 'why', 'do', 'we', 'have', 'grade', 'inflation', 'at', 'all?', 'surely', 'grade', 'inflation', 'is', 'a', 'product', 'of', 'the', 'normalisation', 'process?', 'just', 'set', 'it', 'to', 'zero.', 'am', 'i', 'missing', 'something?']	fear
739	1.29636E+18	2020-08-20T08:23:13.000Z		14	{'neg': 0.167, 'neu': 0.833, 'pos': 0.0, 'compound': -0.2023}	-0.2023	Negative	['controversial', 'a-level', 'exam', 'results', 'algorithm', 'was', 'unlawful,', 'says', 'labour', 'https://t.co/eugqm8hzbq']	anger
740	1.29636E+18	2020-08-20T08:23:00.000Z		17	{'neg': 0.24, 'neu': 0.76, 'pos': 0.0, 'compound': -0.6249}	-0.6249	Negative	['bbc', 'news', '-', 'a-levels:', 'algorithm', 'at', 'centre', 'of', 'grading', 'crisis', "'unlawful'", 'says', 'labour', 'https://t.co/hqi6gzlzkh']	negative
741	1.29636E+18	2020-08-20T08:22:38.000Z		47	{'neg': 0.112, 'neu': 0.713, 'pos': 0.176, 'compound': 0.5423}	0.5423	Positive	['anonymous', 'teacher:', '"the', 'government', 'has', 'thrown', 'the', 'teachers', 'to', 'the', 'dogs.', 'my', 'choice', 'was', 'stark:', 'give', 'higher', 'grades', 'than', 'ofqual', 'would', 'allow...', 'and', 'be', 'seen', 'as', 'trying', 'to', 'cheat', 'the', 'system;', 'or', 'with', 'a', 'heavy', 'heart', 'follow', 'the', 'rules', 'and', 'award', 'unfair', 'grades..."', 'https://t.co/gkzwxu…	negative
742	1.29636E+18	2020-08-20T08:22:24.000Z		6	{'neg': 0.0, 'neu': 1.0, 'pos': 0.0, 'compound': 0.0}	0	Neutral	['used', 'ofqual', 'algorithm', 'to', 'decide', 'fixtures?']	No emotion
743	1.29636E+18	2020-08-20T08:22:13.000Z		35	{'neg': 0.167, 'neu': 0.773, 'pos': 0.06, 'compound': -0.6588}	-0.6588	Negative	['just', 'heard', 'nick', 'gibb', 'on', 'tv', 'saying', 'that', 'the', 'maths', '"went', 'wrong', 'in', 'the', 'a', 'level', 'algorithm"....', 'like', 'maths', 'have', 'a', 'life', 'all', 'of', 'their', 'own', 'and', 'can', 'make', 'bad', 'decisions.', 'what', 'an', 'absolute', 'plank.!']	positive
744	1.29636E+18	2020-08-20T08:21:23.000Z		12	{'neg': 0.0, 'neu': 0.738, 'pos': 0.262, 'compound': 0.644}	0.644	Positive	['trust', 'me', 'bro', 'same????', 'imagine', 'if', 'they', 'used', 'the', 'a', 'level', 'algorithm', '????']	trust
745	1.29636E+18	2020-08-20T08:21:22.000Z		14	{'neg': 0.463, 'neu': 0.537, 'pos': 0.0, 'compound': -0.7096}	-0.7096	Negative	['ofqual', 'ignored', 'exams', 'warning', 'a', 'month', 'ago', 'amid', "ministers'", 'pressure', 'https://t.co/508ekdztgg']	fear
746	1.29636E+18	2020-08-20T08:20:59.000Z		40	{'neg': 0.076, 'neu': 0.924, 'pos': 0.0, 'compound': -0.4019}	-0.4019	Negative	['schools', 'minister', 'nick', 'gibb', 'ties', 'himself', 'in', 'knots', 'trying', 'to', 'claim', 'that', 'the', 'a-level', 'results', 'algorithm', "didn't", 'disproportionately', 'affect', 'students', 'from', 'disadvantaged', 'backgrounds.', 'even', 'the', 'bbc', 'presenter', "can't", 'believe', 'what', 'he', 'is', 'hearing.', 'https://t.co/ehmfscukiw']	fear
747	1.29636E+18	2020-08-20T08:20:52.000Z		49	{'neg': 0.0, 'neu': 0.943, 'pos': 0.057, 'compound': 0.4019}	0.4019	Positive	['cummings', 'is', 'a', 'social', 'engineer.', 'check', 'out', 'his', 'influences,', 'particularly', 'his', 'father-in-law:', 'quote', '�success', 'is', 'in', 'the', 'genes.�', 'interesting', 'to', 'see', 'dc�s', 'connections', 'to', 'the', 'a', 'level', 'algorithm', 'biases', '(guardian).', 'brexit', 'was', 'a', 'test', 'for', 'him', 'to', 'see', 'how', 'big', 'data', 'and', 'algorithms', 'can',…	positive
748	1.29636E+18	2020-08-20T08:20:13.000Z		48	{'neg': 0.052, 'neu': 0.948, 'pos': 0.0, 'compound': -0.3182}	-0.3182	Negative	['although', 'much', 'of', 'btec', 'assessment', 'relies', 'on', 'teacher-graded', 'coursework,', 'some', 'exam', 'modules', 'had', 'been', 'standardised', 'according', 'to', 'an', 'algorithm,', 'in', 'a', 'similar', 'way', 'to', 'a-level', 'results.', "'an", '[opaque]', "algorithm',", 'as', 'with', 'ofqual', 'note', 'the', 'lack', 'of', 'transparency', 'or', 'scrutiny', 'regarding', 'their', 'us…	negative
749	1.29636E+18	2020-08-20T08:20:13.000Z		48	{'neg': 0.052, 'neu': 0.948, 'pos': 0.0, 'compound': -0.3182}	-0.3182	Negative	['although', 'much', 'of', 'btec', 'assessment', 'relies', 'on', 'teacher-graded', 'coursework,', 'some', 'exam', 'modules', 'had', 'been', 'standardised', 'according', 'to', 'an', 'algorithm,', 'in', 'a', 'similar', 'way', 'to', 'a-level', 'results.', "'an", '[opaque]', "algorithm',", 'as', 'with', 'ofqual', 'note', 'the', 'lack', 'of', 'transparency', 'or', 'scrutiny', 'regarding', 'their', 'us…	negative
750	1.29636E+18	2020-08-20T08:20:03.000Z		38	{'neg': 0.159, 'neu': 0.781, 'pos': 0.06, 'compound': -0.5994}	-0.5994	Negative	['bit', 'of', 'advice', 'don�t', 'go', 'on', 'national', 'tv', 'and', 'play', 'the', '�we', 'were', 'victims', 'of', 'the', 'algorithm', 'card��', 'it', 'was', 'govts', 'choice', 'to', 'employ', 'the', 'algorithm', 'that', 'devastated', 'our', 'young', '#torycorruption', '#alevelsresults', '#levellingdown', 'https://t.co/gtyg2rgbgp']	trust
751	1.29636E+18	2020-08-20T08:20:03.000Z		38	{'neg': 0.159, 'neu': 0.781, 'pos': 0.06, 'compound': -0.5994}	-0.5994	Negative	['bit', 'of', 'advice', 'don�t', 'go', 'on', 'national', 'tv', 'and', 'play', 'the', '�we', 'were', 'victims', 'of', 'the', 'algorithm', 'card��', 'it', 'was', 'govts', 'choice', 'to', 'employ', 'the', 'algorithm', 'that', 'devastated', 'our', 'young', '#torycorruption', '#alevelsresults', '#levellingdown', 'https://t.co/gtyg2rgbgp']	trust
752	1.29636E+18	2020-08-20T08:16:37.000Z		46	{'neg': 0.0, 'neu': 0.958, 'pos': 0.042, 'compound': 0.2023}	0.2023	Positive	['from', 'the', 'moment', 'i', 'heard', 'they', 'used', 'an', 'algorithm', 'to', 'decide', 'the', 'grades', 'pupils', 'should', 'get,', 'it', 'was', 'obvious', 'this', 'was', 'the', 'work', 'of', 'gove', 'and', 'cummings.', 'spoiling', 'the', 'chances', 'of', 'young', 'people', 'before', 'they�ve', 'even', 'left', 'school.', 'despicable.', '#dontvotetory', '#results2020', 'https://t.co/wjns0ayvau…	trust
753	1.29636E+18	2020-08-20T08:16:37.000Z		46	{'neg': 0.0, 'neu': 0.958, 'pos': 0.042, 'compound': 0.2023}	0.2023	Positive	['from', 'the', 'moment', 'i', 'heard', 'they', 'used', 'an', 'algorithm', 'to', 'decide', 'the', 'grades', 'pupils', 'should', 'get,', 'it', 'was', 'obvious', 'this', 'was', 'the', 'work', 'of', 'gove', 'and', 'cummings.', 'spoiling', 'the', 'chances', 'of', 'young', 'people', 'before', 'they�ve', 'even', 'left', 'school.', 'despicable.', '#dontvotetory', '#results2020', 'https://t.co/wjns0ayvau…	trust
754	1.29636E+18	2020-08-20T08:16:34.000Z		8	{'neg': 0.0, 'neu': 1.0, 'pos': 0.0, 'compound': 0.0}	0	Neutral	['masters', 'of', 'the', 'algorithm.', 'https://t.co/xumuhow3ie']	No emotion
755	1.29636E+18	2020-08-20T08:16:34.000Z		8	{'neg': 0.0, 'neu': 1.0, 'pos': 0.0, 'compound': 0.0}	0	Neutral	['masters', 'of', 'the', 'algorithm.', 'https://t.co/xumuhow3ie']	No emotion
756	1.29636E+18	2020-08-20T08:15:02.000Z		35	{'neg': 0.167, 'neu': 0.773, 'pos': 0.06, 'compound': -0.6588}	-0.6588	Negative	['just', 'heard', 'nick', 'gibb', 'on', 'tv', 'saying', 'that', 'the', 'maths', '"went', 'wrong', 'in', 'the', 'a', 'level', 'algorithm"....', 'like', 'maths', 'have', 'a', 'life', 'all', 'of', 'their', 'own', 'and', 'can', 'make', 'bad', 'decisions.', 'what', 'an', 'absolute', 'plank.!']	positive
757	1.29636E+18	2020-08-20T08:14:50.000Z		40	{'neg': 0.217, 'neu': 0.756, 'pos': 0.027, 'compound': -0.7935}	-0.7935	Negative	['#ofqual', 'was', 'warned', 'a', 'month', 'ago', 'of', 'flaws', 'in', '#exams', '#algorithm', 'that', 'left', '#students', 'devastated,', 'but', 'pressed', 'ahead', 'amid', 'pressure', 'to', 'prevent', '#gradeinflation.', 'its', 'formula', 'for', '#alevel', '&amp;', '#gcse', 'results', 'was', 'volatile', '&amp;', 'risked', 'erratic', 'outcomes.', 'https://t.co/9zuw9vr8dn']	fear
758	1.29636E+18	2020-08-20T08:14:48.000Z		14	{'neg': 0.0, 'neu': 1.0, 'pos': 0.0, 'compound': 0.0}	0	Neutral	['our', 'ceo', 'and', '#rssfellow', 'speak', 'to', 'about', 'the', 'ofqual', 'algorithm', 'https://t.co/pkcae9ils2']	No emotion
759	1.29636E+18	2020-08-20T08:14:30.000Z		35	{'neg': 0.167, 'neu': 0.773, 'pos': 0.06, 'compound': -0.6588}	-0.6588	Negative	['just', 'heard', 'nick', 'gibb', 'on', 'tv', 'saying', 'that', 'the', 'maths', '"went', 'wrong', 'in', 'the', 'a', 'level', 'algorithm"....', 'like', 'maths', 'have', 'a', 'life', 'all', 'of', 'their', 'own', 'and', 'can', 'make', 'bad', 'decisions.', 'what', 'an', 'absolute', 'plank.!']	positive
760	1.29636E+18	2020-08-20T08:14:11.000Z		39	{'neg': 0.171, 'neu': 0.8, 'pos': 0.029, 'compound': -0.6908}	-0.6908	Negative	['#wheresboris', 'ofqual', 'was', 'warned', 'at', 'least', 'a', 'month', 'ago', 'of', 'flaws', 'in', 'the', 'exams', 'algorithm', 'that', 'left', 'thousands', 'of', 'students', 'devastated,', 'but', 'the', 'regulator', 'pressed', 'ahead', 'amid', 'longstanding', 'ministerial', 'pressure', 'to', 'prevent', 'grade', 'inflation', '#borishasfaileduk', 'https://t.co/lrfnc5warr']	fear
761	1.29636E+18	2020-08-20T08:13:54.000Z		19	{'neg': 0.104, 'neu': 0.729, 'pos': 0.166, 'compound': 0.2942}	0.2942	Positive	['i', 'resigned', 'thanks', 'to', 'ofqual', 'and', 'its', 'algorithm,', 'says', 'john', 'neild,', 'in', '2011!', 'https://t.co/xvo9vsfxo2', '#ofqual', '#exams2020']	negative
762	1.29636E+18	2020-08-20T08:13:14.000Z		14	{'neg': 0.0, 'neu': 0.865, 'pos': 0.135, 'compound': 0.3612}	0.3612	Positive	['agree', '.', 'still', ',', 'imagine', 'copperfields', 'cags.', 'imagine', 'what', 'an', 'algorithm', 'would', 'have', 'done', 'to', 'those', '.']	positive
763	1.29636E+18	2020-08-20T08:10:15.000Z		39	{'neg': 0.05, 'neu': 0.803, 'pos': 0.147, 'compound': 0.6129}	0.6129	Positive	['cag', 'grades', 'are', 'based', 'on', 'modelling?', 'modelling', 'that', 'teachers', 'use', 'to', 'predict', 'improvement,', 'guide', 'their', 'teaching-', 'it�s', 'not', 'optimisim??', 'and', 'certainly', 'not', 'a', 'bland', 'algorithm', '-', 'lots', 'of', 'work', 'with', 'groups', 'like', 'goes', 'into', 'predictions.', 'https://t.co/ssdhz8ojho']	trust
764	1.29636E+18	2020-08-20T08:07:21.000Z		40	{'neg': 0.12, 'neu': 0.7, 'pos': 0.179, 'compound': 0.4019}	0.4019	Positive	["i'm", 'not', 'on', 'here', 'to', 'brag', 'because', "i'm", 'sure', 'tabitha', 'and', 'ollie', 'will', 'have', 'got', '11', "a*'s", 'and', 'parents', 'are', 'soooo', 'proud.', 'and', 'thankfully', 'the', 'inept', 'pricks', 'aka', 'tory', 'govt', '&amp;', 'ofqual', 'have', 'scrapped', 'their', 'shitty', 'algorithm.']	negative
765	1.29636E+18	2020-08-20T08:05:50.000Z		14	{'neg': 0.167, 'neu': 0.833, 'pos': 0.0, 'compound': -0.2023}	-0.2023	Negative	['controversial', 'a-level', 'exam', 'results', 'algorithm', 'was', 'unlawful,', 'says', 'labour', 'https://t.co/gtdkwcqsom']	anger
766	1.29636E+18	2020-08-20T08:05:43.000Z		50	{'neg': 0.0, 'neu': 1.0, 'pos': 0.0, 'compound': 0.0}	0	Neutral	['the', 'multiple', 'companies', 'hired', 'to', 'supply', 'unfit', 'ppe,', 'the', 'company', 'that', 'worked', 'with', 'ofqual', 'on', 'the', 'a', 'level', 'results', 'algorithm,', 'the', 'organisation', 'that�s', 'set', 'to', 'replace', 'phe.', 'none', 'of', 'these', 'contracts', 'out', 'to', 'tender,', 'all', 'of', 'these', 'firms', 'unqualified', 'and', 'unfit,', 'all', 'of', 'them', 'with', '…	positive
767	1.29636E+18	2020-08-20T08:04:03.000Z		14	{'neg': 0.174, 'neu': 0.826, 'pos': 0.0, 'compound': -0.2732}	-0.2732	Negative	['gavin', 'williamson', 'was', 'personally', 'warned', 'about', 'exam', 'system', 'in', 'july', 'https://t.co/7ximnjy9hz']	fear
768	1.29636E+18	2020-08-20T08:03:18.000Z		39	{'neg': 0.084, 'neu': 0.808, 'pos': 0.108, 'compound': 0.0}	0	Neutral	['nick', 'gibb', 'claims', 'that', 'the', 'a-level', 'algorithm', 'was', 'excellent', 'but', 'the', 'problem', 'came', 'in', 'how', 'it', 'was', 'applied.', 'or,', 'as', 'eric', 'morecambe', 'put', 'it,', '"i\'m', 'playing', 'all', 'the', 'right', 'notes,', 'just', 'not', 'necessarily', 'in', 'the', 'right', 'order".']	fear
769	1.29636E+18	2020-08-20T08:00:13.000Z		39	{'neg': 0.108, 'neu': 0.892, 'pos': 0.0, 'compound': -0.4588}	-0.4588	Negative	['.', 'was', 'warned', 'by', 'external', 'advisers', 'at', 'least', 'a', 'month', 'ago', 'that', 'its', 'formula', 'for', 'deciding', 'england�s', 'pupils�', 'a-level', 'and', 'gcse', 'results', 'after', 'the', 'cancellation', 'of', 'exams', 'was', '�volatile�', 'and', 'risked', 'producing', 'erratic', 'outcomes', 'https://t.co/ofk7pazwkh']	surprise
770	1.29636E+18	2020-08-20T08:00:13.000Z		39	{'neg': 0.108, 'neu': 0.892, 'pos': 0.0, 'compound': -0.4588}	-0.4588	Negative	['.', 'was', 'warned', 'by', 'external', 'advisers', 'at', 'least', 'a', 'month', 'ago', 'that', 'its', 'formula', 'for', 'deciding', 'england�s', 'pupils�', 'a-level', 'and', 'gcse', 'results', 'after', 'the', 'cancellation', 'of', 'exams', 'was', '�volatile�', 'and', 'risked', 'producing', 'erratic', 'outcomes', 'https://t.co/ofk7pazwkh']	surprise
771	1.29636E+18	2020-08-20T07:58:34.000Z		33	{'neg': 0.142, 'neu': 0.798, 'pos': 0.06, 'compound': -0.4404}	-0.4404	Negative	['this', 'is', 'why', 'the', 'algorithm', 'was', 'useless', '-', 'it', 'was', 'made', 'by', 'people', 'who', 'had', 'no', 'idea', 'what', 'they', 'were', 'doing.', 'what', 'a', 'surprise.', '#cronyism', '#gove', '#cummings', '#gcseresults2020', '#alevelsresults', '#btecresults2020', 'https://t.co/sqhlmgtxgu']	fear
772	1.29636E+18	2020-08-20T07:58:34.000Z		33	{'neg': 0.142, 'neu': 0.798, 'pos': 0.06, 'compound': -0.4404}	-0.4404	Negative	['this', 'is', 'why', 'the', 'algorithm', 'was', 'useless', '-', 'it', 'was', 'made', 'by', 'people', 'who', 'had', 'no', 'idea', 'what', 'they', 'were', 'doing.', 'what', 'a', 'surprise.', '#cronyism', '#gove', '#cummings', '#gcseresults2020', '#alevelsresults', '#btecresults2020', 'https://t.co/sqhlmgtxgu']	fear
773	1.29636E+18	2020-08-20T07:58:02.000Z		22	{'neg': 0.11, 'neu': 0.89, 'pos': 0.0, 'compound': -0.2732}	-0.2732	Negative	['gavin', 'williamson', 'and', 'ofqual', 'warned', 'of', 'flaws', 'in', 'a-level', 'results', 'system', 'weeks', 'ago,', 'reports', 'say.', '#gavinwilliamson', '#education', 'https://t.co/ofefq5mvds']	fear
774	1.29636E+18	2020-08-20T07:58:02.000Z		22	{'neg': 0.11, 'neu': 0.89, 'pos': 0.0, 'compound': -0.2732}	-0.2732	Negative	['gavin', 'williamson', 'and', 'ofqual', 'warned', 'of', 'flaws', 'in', 'a-level', 'results', 'system', 'weeks', 'ago,', 'reports', 'say.', '#gavinwilliamson', '#education', 'https://t.co/ofefq5mvds']	fear
775	1.29636E+18	2020-08-20T07:58:00.000Z		36	{'neg': 0.18, 'neu': 0.789, 'pos': 0.03, 'compound': -0.6908}	-0.6908	Negative	['.', 'was', 'warned', 'at', 'least', 'a', 'month', 'ago', 'of', 'flaws', 'in', 'the', 'exams', 'algorithm', 'that', 'left', 'thousands', 'of', 'students', 'devastated,', 'but', 'the', 'regulator', 'pressed', 'ahead', 'amid', 'longstanding', 'ministerial', 'pressure', 'to', 'prevent', 'grade', 'inflation', 'https://t.co/96etki8vg0']	fear
776	1.29636E+18	2020-08-20T07:56:58.000Z		12	{'neg': 0.597, 'neu': 0.403, 'pos': 0.0, 'compound': -0.836}	-0.836	Negative	['exam', 'fiasco', 'gets', 'worse.', 'this', 'is', 'appalling', '#gavinmustgo', 'https://t.co/qvmgeguxj0']	negative
777	1.29636E+18	2020-08-20T07:56:44.000Z		22	{'neg': 0.11, 'neu': 0.89, 'pos': 0.0, 'compound': -0.2732}	-0.2732	Negative	['gavin', 'williamson', 'and', 'ofqual', 'warned', 'of', 'flaws', 'in', 'a-level', 'results', 'system', 'weeks', 'ago,', 'reports', 'say', 'the', 'independent', 'https://t.co/zsjbrm0wjg']	fear
778	1.29636E+18	2020-08-20T07:56:44.000Z		22	{'neg': 0.11, 'neu': 0.89, 'pos': 0.0, 'compound': -0.2732}	-0.2732	Negative	['gavin', 'williamson', 'and', 'ofqual', 'warned', 'of', 'flaws', 'in', 'a-level', 'results', 'system', 'weeks', 'ago,', 'reports', 'say', 'the', 'independent', 'https://t.co/zsjbrm0wjg']	fear
779	1.29636E+18	2020-08-20T07:56:18.000Z		43	{'neg': 0.278, 'neu': 0.672, 'pos': 0.05, 'compound': -0.8977}	-0.8977	Negative	['a', 'chronicle', 'of', 'a', 'crisis', 'foretold:', 'a', 'focus', 'on', '#gradeinflation', '&amp;', 'a', 'disregard', 'for', 'students', 'welfare,', 'drove', 'ministers', 'to', 'pressurise', '#ofqual', 'to', 'continue', 'even', 'when', 'it', 'became', 'clear', 'the', 'result', 'would', 'be', 'unfair', '-', '#alevelresults', 'fiasco', 'was', 'far', 'from', 'inevitable!', 'https://t.co/taddnojpl6']	negative
780	1.29636E+18	2020-08-20T07:55:58.000Z		51	{'neg': 0.032, 'neu': 0.756, 'pos': 0.212, 'compound': 0.9136}	0.9136	Positive	['i', 'believe', 'they', 'did', 'stress', 'test', 'the', 'algorithm', 'against', 'last', 'years', 'a-level', 'results,', 'it', 'gave', 'the', 'correct', 'grade', '60%', 'of', 'the', 'time', 'i', 'believe,', 'but', 'there', 'were', 'some', 'subjects', 'like', 'italian', 'where', 'it', 'was', 'only', '25%', 'effective.', 'what�s', 'amazing', 'is', 'after', 'doing', 'that', 'they', 'still', 'went', …	positive
781	1.29636E+18	2020-08-20T07:55:19.000Z		26	{'neg': 0.146, 'neu': 0.753, 'pos': 0.101, 'compound': -0.0932}	-0.0932	Negative	['gcse', 'results', 'in', 'and', 'they', 'reflect', 'the', 'hard', 'work', 'and', 'attitude', 'of', 'my', 'daughter.', 'so', 'much', 'less', 'stress', 'than', 'when', 'the', 'algorithm', 'delivered', 'a', 'levels!', '#relief']	positive
782	1.29635E+18	2020-08-20T07:52:16.000Z		38	{'neg': 0.216, 'neu': 0.784, 'pos': 0.0, 'compound': -0.8201}	-0.8201	Negative	['nick', 'gibb', 'confirms', 'minister', 'knew', 'exam', 'algorithm', 'was', 'unfair', 'and', 'inaccurate', 'six', 'weeks', 'ago', 'but', 'did', 'nothing.', 'also', 'claims', 'it', 'did', 'not', 'disproportionately', 'affect', 'high-achieving', 'students', 'from', 'poorer', 'areas.', '(ignore', 'the', 'old', 'headline)', 'https://t.co/koq7ty2ebd']	negative
783	1.29635E+18	2020-08-20T07:50:42.000Z		28	{'neg': 0.108, 'neu': 0.892, 'pos': 0.0, 'compound': -0.4404}	-0.4404	Negative	['�could', 'the', 'a-level', 'scandal', 'be', 'a', 'turning', 'point', 'for', 'how', 'we', 'think', 'of', 'algorithms', '�', 'and', 'if', 'so,', 'what', 'durable', 'change', 'might', 'it', 'spark?�', 'https://t.co/pmda31qqjd']	fear
784	1.29635E+18	2020-08-20T07:50:42.000Z		28	{'neg': 0.108, 'neu': 0.892, 'pos': 0.0, 'compound': -0.4404}	-0.4404	Negative	['�could', 'the', 'a-level', 'scandal', 'be', 'a', 'turning', 'point', 'for', 'how', 'we', 'think', 'of', 'algorithms', '�', 'and', 'if', 'so,', 'what', 'durable', 'change', 'might', 'it', 'spark?�', 'https://t.co/pmda31qqjd']	fear
785	1.29635E+18	2020-08-20T07:50:05.000Z		36	{'neg': 0.111, 'neu': 0.803, 'pos': 0.086, 'compound': 0.0258}	0.0258	Neutral	['i', 'am', 'seriously', 'impressed', 'with', 'the', 'action', 'of', 'students', 'against', 'the', 'impact', 'of', 'the', 'a-levels', 'algorithm.', 'simultaneously,', 'i', 'despair', 'that', '*this*', 'is', 'the', 'way', 'we', 'chose', 'to', 'develop', 'student', 'digital', 'literacies.', 'https://t.co/y8johdxtc4']	positive
786	1.29635E+18	2020-08-20T07:50:05.000Z		32	{'neg': 0.0, 'neu': 0.759, 'pos': 0.241, 'compound': 0.8478}	0.8478	Positive	['great', 'to', 'see', 'one', 'of', 'our', 'students', 'awarded', 'a', 'grade', '7', 'on', 'a', 'foundation', 'paper', 'via', 'the', 'ofqual', 'algorithm.', 'you', 'can', 'only', 'get', 'up', 'to', 'grade', '5', 'on', 'foundation', 'papers.', 'well', 'done!']	positive
787	1.29635E+18	2020-08-20T07:50:04.000Z		21	{'neg': 0.338, 'neu': 0.662, 'pos': 0.0, 'compound': -0.7691}	-0.7691	Negative	['revealed:', 'ofqual', 'ignored', 'warnings', 'on', 'exams', 'amid', "ministers'", 'pressure', '~', 'https://t.co/mpwue1lu19', '#frontpagestoday', '#uk', '#theguardian', '#buyapaper', '??', '??', 'https://t.co/xifptyeeol']	negative
788	1.29635E+18	2020-08-20T07:48:53.000Z		49	{'neg': 0.16, 'neu': 0.74, 'pos': 0.1, 'compound': -0.507}	-0.507	Negative	['so', 'williamson', 'lied', 'about', 'when', 'he', 'knew', 'there', 'was', 'a', 'problem.', 'he', 'put', 'the', 'future', 'prospects', 'of', 'many', 'young', 'people', 'in', 'jeopardy', 'to', 'save', 'face', 'and', 'his', 'job.', 'he', 'must', 'go.', 'gavin', 'williamson', 'and', 'ofqual', '�warned', 'of', 'flaws', 'in', 'a-level', 'results', 'system', 'weeks', 'ago�', 'https://t.co/q5uzrbhpkd']	positive
789	1.29635E+18	2020-08-20T07:48:53.000Z		49	{'neg': 0.16, 'neu': 0.74, 'pos': 0.1, 'compound': -0.507}	-0.507	Negative	['so', 'williamson', 'lied', 'about', 'when', 'he', 'knew', 'there', 'was', 'a', 'problem.', 'he', 'put', 'the', 'future', 'prospects', 'of', 'many', 'young', 'people', 'in', 'jeopardy', 'to', 'save', 'face', 'and', 'his', 'job.', 'he', 'must', 'go.', 'gavin', 'williamson', 'and', 'ofqual', '�warned', 'of', 'flaws', 'in', 'a-level', 'results', 'system', 'weeks', 'ago�', 'https://t.co/q5uzrbhpkd']	positive
790	1.29635E+18	2020-08-20T07:48:18.000Z		49	{'neg': 0.043, 'neu': 0.801, 'pos': 0.156, 'compound': 0.7269}	0.7269	Positive	['if', 'former', 'education', 'sec', '&amp;', 'spad', 'paid', 'public', 'first', 'to', '"assist', 'ofqual', 'with', 'communicating', 'its', 'a-level', 'and', 'gsce', 'results', 'plan', 'to', 'help', 'secure', 'public', 'confidence', 'in', 'the', 'strategy,"', 'they', 'must', 'have', 'known', 'the', 'algorithm', 'was', 'faulty.', 'we', 'still', "don't", 'know', 'who', 'they', 'paid', 'to', 'formul…	positive
791	1.29635E+18	2020-08-20T07:48:18.000Z		49	{'neg': 0.043, 'neu': 0.801, 'pos': 0.156, 'compound': 0.7269}	0.7269	Positive	['if', 'former', 'education', 'sec', '&amp;', 'spad', 'paid', 'public', 'first', 'to', '"assist', 'ofqual', 'with', 'communicating', 'its', 'a-level', 'and', 'gsce', 'results', 'plan', 'to', 'help', 'secure', 'public', 'confidence', 'in', 'the', 'strategy,"', 'they', 'must', 'have', 'known', 'the', 'algorithm', 'was', 'faulty.', 'we', 'still', "don't", 'know', 'who', 'they', 'paid', 'to', 'formul…	positive
792	1.29635E+18	2020-08-20T07:48:18.000Z		40	{'neg': 0.144, 'neu': 0.823, 'pos': 0.032, 'compound': -0.6696}	-0.6696	Negative	['people', 'only', 'want', 'to', 'resign', 'becos', 'they', "don't", 'know', 'the', 'algorithm', 'came', 'from', 'the', 'left.', 'not', 'one', 'paper', 'or', 'tv', 'channel', 'has', 'said', 'teaching', 'unions', 'worked', 'on', 'downgrading', 'scheme', 'with', 'ofqual.', 'poor', 'gavin!', '#backboris', '#borisjohnson', 'https://t.co/ggvb8bcdfh']	negative
793	1.29635E+18	2020-08-20T07:47:18.000Z		13	{'neg': 0.0, 'neu': 1.0, 'pos': 0.0, 'compound': 0.0}	0	Neutral	['algorithm', 'used', 'to', 'downgrade', 'thousands', 'of', 'a-level', 'results', 'in', 'england', 'was', '"unlawful']	fear
794	1.29635E+18	2020-08-20T07:45:51.000Z		46	{'neg': 0.119, 'neu': 0.768, 'pos': 0.113, 'compound': -0.0772}	-0.0772	Negative	["'the", 'embarrassing', 'truth', 'was', 'that', 'their', 'mathematical', 'model', 'was', 'a', 'prejudice', "machine'", "don't", 'often', 'tweet', 'about', 'my', 'day-job', '-', 'this', 'blog', 'emphasises', 'the', 'need', 'for', 'people', 'other', 'than', 'data', 'scientists', 'to', 'have', 'an', 'appreciation', 'for', 'the', 'algorithms', 'now', 'governing', 'our', 'lives', 'https://t.co/zcgu6u…	trust
795	1.29635E+18	2020-08-20T07:44:35.000Z		27	{'neg': 0.0, 'neu': 1.0, 'pos': 0.0, 'compound': 0.0}	0	Neutral	['the', 'a-level', 'algorithm', 'debacle', 'graphically', 'illustrates', 'the', 'fallacy', 'of', 'relying', 'on', 'computer', 'predictions,', 'yet', 'those', 'advocating', 'man-made', 'climate', 'change', 'persist', 'with', 'reliance', 'on', 'computer', '�modelling�']	fear
796	1.29635E+18	2020-08-20T07:43:43.000Z		28	{'neg': 0.0, 'neu': 0.9, 'pos': 0.1, 'compound': 0.4404}	0.4404	Positive	['its', 'a', 'good', 'job', 'ofqual', 'didnt', 'produce', 'the', 'algorithm', 'or', 'we', 'would', 'end', 'up', 'with', 'rangers(h)', 'fleetwood', 'town', '(a)', 'mk', 'dons', '(h)', 'and', 'then', 'have', 'to', 'appeal.']	positive
797	1.29635E+18	2020-08-20T07:43:19.000Z		26	{'neg': 0.269, 'neu': 0.665, 'pos': 0.066, 'compound': -0.7263}	-0.7263	Negative	['you', 'have', 'failed', 'so', 'far,', 'you', 'have', 'ignored', 'the', 'warnings', 'about', 'algorithm', '&amp;', '.', 'now', 'is', 'your', 'chance', 'to', 'redeem', 'yourself.', 'step', 'up!', 'https://t.co/9dmufdidbj']	surprise
798	1.29635E+18	2020-08-20T07:41:47.000Z		19	{'neg': 0.0, 'neu': 1.0, 'pos': 0.0, 'compound': 0.0}	0	Neutral	['must', 'be', 'the', 'same', 'algorithm', 'that', 'did', 'the', 'a-level', 'results.', 'probably', 'appearing', 'next', 'in', 'a', 'self', 'driving', 'car.']	No emotion
799	1.29635E+18	2020-08-20T07:41:45.000Z		37	{'neg': 0.0, 'neu': 0.819, 'pos': 0.181, 'compound': 0.705}	0.705	Positive	['algorithms', 'offer', 'governments', 'the', 'allure', 'of', 'definitive', 'solutions', 'and', 'the', 'promise', 'of', 'reducing', 'intractable', 'decisions', 'to', 'simplified', 'outputs.', 'but', 'algorithmic', 'outputs', 'are', 'not', 'the', 'same', 'as', 'accountable', 'and', 'democratic', 'decisions.', 'good', 'read', 'via', 'https://t.co/2kmyqd2gij']	positive
800	1.29635E+18	2020-08-20T07:41:39.000Z		19	{'neg': 0.116, 'neu': 0.632, 'pos': 0.253, 'compound': 0.3818}	0.3818	Positive	['politics', 'latest', 'news:�ministers', 'were', 'assured', 'ofqual', 'algorithm', 'would', 'be', 'fair', 'after', 'july', 'warnings', 'https://t.co/emo48cmbcu', 'via']	positive
801	1.29635E+18	2020-08-20T07:41:07.000Z		36	{'neg': 0.181, 'neu': 0.761, 'pos': 0.058, 'compound': -0.5719}	-0.5719	Negative	['ofqual', 'ignored', 'exams', 'warning', 'a', 'month', 'ago', 'amid', "ministers'", 'pressure', 'politics', 'the', 'guardian', 'williamson', 'finally', 'admits', 'it', 'was', 'ofqual', 'that', 'drove', 'the', 'climb', 'down,', 'not', 'him', 'as', 'he', 'had', 'tried', 'to', 'suggest.', 'https://t.co/zwwkg3t3hq']	trust
802	1.29635E+18	2020-08-20T07:40:56.000Z		45	{'neg': 0.197, 'neu': 0.763, 'pos': 0.04, 'compound': -0.7522}	-0.7522	Negative	['there', 'is', 'a', 'pattern', 'emerging', 'within', 'our', '#government', 'of', 'ignored', 'reports,', 'outright', 'lies,', 'and', 'blame', 'culture.', 'public', 'campaigning', 'and', 'mass-protest', 'is', 'the', 'only', 'thing', 'holding', 'govt', 'to', 'account.', 'political', 'activism', 'has', 'never', 'been', 'more', 'important', '&amp;', 'we', 'must', 'not', 'stop.', 'https://t.co/uxed4sz…	positive
803	1.29635E+18	2020-08-20T07:40:19.000Z		16	{'neg': 0.141, 'neu': 0.859, 'pos': 0.0, 'compound': -0.2023}	-0.2023	Negative	['controversial', 'a-level', 'exam', 'results', 'algorithm', 'was', 'unlawful,', 'says', 'labour', 'https://t.co/ttu5g2l8km', 'evening', 'standard']	anger
804	1.29635E+18	2020-08-20T07:40:14.000Z		16	{'neg': 0.141, 'neu': 0.859, 'pos': 0.0, 'compound': -0.2023}	-0.2023	Negative	['controversial', 'a-level', 'exam', 'results', 'algorithm', 'was', 'unlawful,', 'says', 'labour', 'https://t.co/rl8xzjhibc', 'evening', 'standard']	anger
805	1.29635E+18	2020-08-20T07:40:02.000Z		43	{'neg': 0.117, 'neu': 0.722, 'pos': 0.161, 'compound': 0.2978}	0.2978	Positive	['another', 'extraordinary', 'interview', 'with', 'a', 'government', 'minister', 'this', 'morning.', 'nick', 'gibb', 'says', 'that', '"the', 'model"', 'was', 'perfect', 'and', 'fair', '&amp;', 'that', 'ofqual', 'screwed', 'up', 'the', 'conversion', 'into', 'a', 'mathematical', 'algorithm.', 'this', 'beggars', 'belief.', "it's", 'always', 'someone', 'else,', "isn't", 'it?', 'pretty', 'shameless']	positive
806	1.29635E+18	2020-08-20T07:39:49.000Z		47	{'neg': 0.447, 'neu': 0.553, 'pos': 0.0, 'compound': -0.9822}	-0.9822	Negative	['this', 'buffoon', 'is', 'being', 'led', 'by', 'the', 'nose', 'by', 'cummings', '&amp;', '.', '65,000', 'dead.', '�100ms', 'thieved.', 'a', 'level', 'algorithm', 'sabotage', 'to', 'kill', 'your', 'kids', 'future.', 'now', 'covering', 'death', 'tracks', 'by', 'destroying', 'nhs', 'without', 'parliament�s', 'approval.', 'they', 'are', 'divisive', 'and', 'criminal:', 'should', 'check', 'https://t.c…	fear
807	1.29635E+18	2020-08-20T07:39:11.000Z		46	{'neg': 0.167, 'neu': 0.833, 'pos': 0.0, 'compound': -0.7666}	-0.7666	Negative	['so', '#ofqual', 'have', 'no', 'staff', 'that', 'can', 'present', 'their', 'work', 'to', 'the', 'press/public', 'have', 'no', 'understanding', 'of', 'their', 'algorithm', '&amp;', 'how', 'they', 'arrived', 'at', 'their', 'govt', 'mandated', 'marking', 'scheme', 'are', 'in', 'fact', 'incapable', 'of', 'operating', 'without', 'outside', 'help??#gove', '#cummings', '#publicfirst', 'https://t.co/hit…	trust
808	1.29635E+18	2020-08-20T07:39:11.000Z		46	{'neg': 0.167, 'neu': 0.833, 'pos': 0.0, 'compound': -0.7666}	-0.7666	Negative	['so', '#ofqual', 'have', 'no', 'staff', 'that', 'can', 'present', 'their', 'work', 'to', 'the', 'press/public', 'have', 'no', 'understanding', 'of', 'their', 'algorithm', '&amp;', 'how', 'they', 'arrived', 'at', 'their', 'govt', 'mandated', 'marking', 'scheme', 'are', 'in', 'fact', 'incapable', 'of', 'operating', 'without', 'outside', 'help??#gove', '#cummings', '#publicfirst', 'https://t.co/hit…	trust
809	1.29635E+18	2020-08-20T07:38:24.000Z		47	{'neg': 0.052, 'neu': 0.823, 'pos': 0.126, 'compound': 0.5945}	0.5945	Positive	['i', 'can', 'at', 'least', 'see', 'why', 'a-level', 'students', 'had', 'an', 'algoritm.', 'a', 'reasonable', 'algorithm', 'that', 'respected', 'the', 'context', 'could', 'have', 'helped', 'rather', 'than', 'hindered.', 'a', 'sport', 'for', 'whom', 'the', 'fastest', 'ever', 'could', 'be', 'calculated', 'by', 'spreadsheet', 'would', 'be', 'dull,', 'so', 'nobody', 'would', 'care', 'about', 'the', '…	negative
810	1.29635E+18	2020-08-20T07:37:46.000Z		47	{'neg': 0.096, 'neu': 0.805, 'pos': 0.099, 'compound': 0.0516}	0.0516	Positive	['schools', 'minister', 'interviews', 'today', 'are', 'pathetic', 'trying', 'to', 'differentiate', 'between', 'the', 'model', 'which', 'was', '"good"', '&amp;', 'the', '"application', 'of', 'the', 'model', 'by', 'ofqual".', 'in', "gibb's", 'head', 'the', 'model', 'is', 'simply', 'a', 'vague', 'idea', 'with', 'zero', 'detail', '-', 'certainly', 'not', 'an', 'algorithm', 'which', 'is', 'all', 'down…	positive
811	1.29635E+18	2020-08-20T07:36:39.000Z		21	{'neg': 0.358, 'neu': 0.642, 'pos': 0.0, 'compound': -0.81}	-0.81	Negative	['ofqual', 'was', 'told', 'its', 'algorithm', 'was', "'doomed'", 'a', 'month', 'ago', 'but', "'ignored", 'the', "warnings'", 'https://t.co/hyxoca8br5', 'daily', 'mail', 'online']	anticipation
812	1.29635E+18	2020-08-20T07:36:36.000Z		21	{'neg': 0.358, 'neu': 0.642, 'pos': 0.0, 'compound': -0.81}	-0.81	Negative	['ofqual', 'was', 'told', 'its', 'algorithm', 'was', "'doomed'", 'a', 'month', 'ago', 'but', "'ignored", 'the', "warnings'", 'https://t.co/ztffszpisz', 'daily', 'mail', 'online']	anticipation
813	1.29635E+18	2020-08-20T07:35:26.000Z		21	{'neg': 0.079, 'neu': 0.773, 'pos': 0.148, 'compound': 0.1531}	0.1531	Positive	['the', 'model', 'was', 'good', 'as', 'the', 'government', 'created', 'it,', 'the', 'algorithm', 'was', 'the', 'problem', 'but', 'that', 'was', 'the', 'responsibility', 'of', 'ofqual.']	fear
814	1.29635E+18	2020-08-20T07:34:43.000Z		48	{'neg': 0.049, 'neu': 0.8, 'pos': 0.151, 'compound': 0.6808}	0.6808	Positive	['also', 'said:', '�the', 'model', 'itself', 'was', 'fair,', 'it', 'was', 'v', 'popular', 'it', 'was', 'widely', 'consulted', 'on�', 'and', 'gov', 'is', 'confident', 'direction', 'issued', 'to', 'ofqual', 'to', 'develop', 'it', 'was', 'lawful.', 'said', 'that', 'problems', 'emerged', 'on', 'thursday', 'when', 'algorithm', 'published', '(williamson', 'had', 'said', 'he', 'got', 'wind', 'of', 'them…	positive
815	1.29635E+18	2020-08-20T07:34:32.000Z		44	{'neg': 0.0, 'neu': 0.837, 'pos': 0.163, 'compound': 0.7783}	0.7783	Positive	['surely', '1)', 'ofqual', 'would', 'have', 'tested', 'algorithm', 'on', 'some', 'made', 'up', 'data', 'to', 'ensure', 'it', 'worked', '2)', 'gibb', 'and', 'williamson', 'would', 'have', 'seen', 'the', 'test', 'data', 'and', 'scrutinised', 'it', 'to', 'make', 'sure', 'it', 'worked.', 'gibb', 'seems', 'to', 'be', 'saying', 'algorithm', 'wasn�t', 'tested', '#r4today']	No emotion
816	1.29635E+18	2020-08-20T07:33:13.000Z		15	{'neg': 0.0, 'neu': 1.0, 'pos': 0.0, 'compound': 0.0}	0	Neutral	['#rt', ':', 'rt', ':', 'algorithm', 'used', 'to', 'downgrade', 'thousands', 'of', 'a-level', 'results', 'in', 'england', 'was', '"unlawful']	fear
817	1.29635E+18	2020-08-20T07:32:11.000Z		21	{'neg': 0.0, 'neu': 0.939, 'pos': 0.061, 'compound': 0.0772}	0.0772	Positive	['algorithm', 'is', 'how', 'they', 'want', 'run', 'the', 'country', 'this', 'is', 'so', 'much', 'bigger', 'than', 'exams...', '(and', 'i', 'say', 'that', 'as', 'teacher).']	trust
818	1.29635E+18	2020-08-20T07:31:37.000Z		29	{'neg': 0.0, 'neu': 0.755, 'pos': 0.245, 'compound': 0.7967}	0.7967	Positive	['good', 'lucky', 'algorithm', 'to', 'her.', 'my', 'middle', 'child', 'gets', 'hers', 'today', 'and', "it's", 'the', 'same', 'thoughts.', 'just', 'enough', 'for', 'a', 'levels', 'and', 'not', 'to', 'worry', 'about', 'the', 'rest']	positive
819	1.29635E+18	2020-08-20T07:30:00.000Z		13	{'neg': 0.0, 'neu': 0.783, 'pos': 0.217, 'compound': 0.3612}	0.3612	Positive	['ofqual', 'trying', 'to', 'explain', 'their', 'algorithm', 'be', 'like:', '#gcseresults2020', 'https://t.co/nlzg1ovwro']	trust
820	1.29635E+18	2020-08-20T07:29:35.000Z		40	{'neg': 0.061, 'neu': 0.939, 'pos': 0.0, 'compound': -0.296}	-0.296	Negative	['the', 'dramatic', 'events', 'around', 'gcse', 'and', 'a-level', 'grading', 'may', 'make', '2020', 'a', 'point', 'of', 'no', 'return,', 'ya', 'ear', 'zero', 'for', "england's", 'embattled', 'exams', 'system.', 'is', 'it', 'the', 'end', 'for', 'the', 'algorithm?', 'asks', 'william', 'steward', 'https://t.co/2idpwghpcn']	trust
821	1.29635E+18	2020-08-20T07:29:07.000Z		41	{'neg': 0.163, 'neu': 0.81, 'pos': 0.027, 'compound': -0.6908}	-0.6908	Negative	['ofqual', 'was', 'warned', 'at', 'least', 'a', 'month', 'ago', 'of', 'flaws', 'in', 'the', 'exams', 'algorithm', 'that', 'left', 'thousands', 'of', 'students', 'devastated,', 'but', 'the', 'regulator', 'pressed', 'ahead', 'amid', 'longstanding', 'ministerial', 'pressure', 'to', 'prevent', 'grade', 'inflation,', 'the', 'guardian', 'understands.', '#examfiasco', 'https://t.co/i3fmb2zkjw']	fear
822	1.29635E+18	2020-08-20T07:28:51.000Z		48	{'neg': 0.171, 'neu': 0.79, 'pos': 0.039, 'compound': -0.7901}	-0.7901	Negative	['even', 'nick', 'gibb', '#r4', 'doesn�t', 'understand', 'the', 'algorithm', 'the', 'dfe', 'authorised', 'ofqual', 'to', 'use!', 'he', 'wants', 'students', 'to', '�move', 'on�.', 'sounds', 'familiar,', 'we', 'are', 'all', 'expected', 'to', 'blank', 'out', 'the', 'successive', 'failures', 'of', 'this', 'corrupt', 'government.', 'they', 'can�t', 'bear', 'us', 'remembering', 'all', 'their', 'lies', …	fear
823	1.29635E+18	2020-08-20T07:28:12.000Z		51	{'neg': 0.069, 'neu': 0.82, 'pos': 0.111, 'compound': 0.5216}	0.5216	Positive	['nick', 'gibb', 'on', 'tries', 'to', 'blame', 'ofqual', 'for', 'the', 'algorithm', 'failure.', 'but', 'he', 'and', 'his', 'gov', 'had', 'three', 'months', 'to', 'test', 'it.', 'they', 'had', 'all', 'the', 'data.', 'why', 'did', 'they', 'not', 'do', 'this?', 'if', 'they', 'had', 'they', 'would', 'have', 'seen', 'the', 'inevitable', 'outcome.', 'it', 'is', 'not', 'incompetence.', "it's", 'lazy', '…	negative
824	1.29635E+18	2020-08-20T07:27:16.000Z		29	{'neg': 0.063, 'neu': 0.937, 'pos': 0.0, 'compound': -0.1406}	-0.1406	Negative	['gavin', 'williamson', 'was', 'warned', 'weeks', 'ago', 'about', 'flaws', 'in', 'the', 'government�s', 'moderating', 'system', 'for', 'a-level', 'and', 'gcse', 'exams', 'but', 'did', 'nothing.', '#toryincompetence', '#torylies', 'https://t.co/9fqy1d7auq']	fear
825	1.29635E+18	2020-08-20T07:27:16.000Z		29	{'neg': 0.063, 'neu': 0.937, 'pos': 0.0, 'compound': -0.1406}	-0.1406	Negative	['gavin', 'williamson', 'was', 'warned', 'weeks', 'ago', 'about', 'flaws', 'in', 'the', 'government�s', 'moderating', 'system', 'for', 'a-level', 'and', 'gcse', 'exams', 'but', 'did', 'nothing.', '#toryincompetence', '#torylies', 'https://t.co/9fqy1d7auq']	fear
826	1.29635E+18	2020-08-20T07:26:59.000Z		50	{'neg': 0.057, 'neu': 0.889, 'pos': 0.054, 'compound': -0.0516}	-0.0516	Negative	['nick', 'gibb', 'says', 'the', 'algorithm', 'used', 'to', 'calculate', 'a-level', '&amp;', 'gcse', 'grades', 'was', 'a', '�good', 'model�', '-', 'he', 'says', 'the', 'issue', 'was', 'in', 'its', 'application', '�the', 'model', 'was', 'a', 'good', 'model.', 'we', 'continue', 'to', 'refine', 'it', '�it', 'was', 'the', 'way', 'the', 'model', 'was', 'applied...', 'something', 'went', 'wrong', 'at', …	positive
827	1.29635E+18	2020-08-20T07:25:40.000Z		16	{'neg': 0.408, 'neu': 0.592, 'pos': 0.0, 'compound': -0.7096}	-0.7096	Negative	['ofqual', 'ignored', 'exams', 'warning', 'a', 'month', 'ago', 'amid', "ministers'", 'pressure', 'https://t.co/c0s8zt51ii', 'the', 'guardian']	fear
828	1.29635E+18	2020-08-20T07:25:36.000Z		16	{'neg': 0.408, 'neu': 0.592, 'pos': 0.0, 'compound': -0.7096}	-0.7096	Negative	['ofqual', 'ignored', 'exams', 'warning', 'a', 'month', 'ago', 'amid', "ministers'", 'pressure', 'https://t.co/ukgnn63krh', 'the', 'guardian']	fear
829	1.29635E+18	2020-08-20T07:25:34.000Z		39	{'neg': 0.078, 'neu': 0.922, 'pos': 0.0, 'compound': -0.4215}	-0.4215	Negative	['�coming', 'of', 'age', 'in', 'the', 'midst', 'of', 'a', 'pandemic,', 'a', 'mammoth', 'recession', 'and', 'a-level', 'results', 'generated', 'by', 'a', 'computer', 'algorithm,', 'there', 'remains', 'a', 'steeliness', 'about', 'today�s', 'students', 'that', 'universities', 'overlook', 'at', 'their', 'peril.�', 'https://t.co/4dgoav4s8n']	fear
830	1.29635E+18	2020-08-20T07:25:32.000Z		27	{'neg': 0.0, 'neu': 0.896, 'pos': 0.104, 'compound': 0.4404}	0.4404	Positive	['nick', 'gibb', 'on', ',', 'defends', 'ofqual�s', 'algorithm:', '�the', 'model', 'was', 'a', 'good', 'model...', 'it�s', 'the', 'way', 'the', 'model', 'was', 'applied�.', 'get', 'your', 'head', 'around', 'that', 'one.']	positive
831	1.29635E+18	2020-08-20T07:25:07.000Z		34	{'neg': 0.254, 'neu': 0.746, 'pos': 0.0, 'compound': -0.8176}	-0.8176	Negative	['gcse', 'results', '-', 'live:', 'exam', 'chaos', 'continues', 'as', 'hundreds', 'of', 'thousands', 'of', 'pupils', "won't", 'receive', 'grades', 'despite', 'gavin', 'williamson', 'being', 'warned', 'of', 'algorithm', 'problems', "'weeks", "ago'", 'https://t.co/c5bpmoo2wy', 'https://t.co/c1oxujgymj']	fear
832	1.29635E+18	2020-08-20T07:24:58.000Z		45	{'neg': 0.121, 'neu': 0.662, 'pos': 0.216, 'compound': 0.4843}	0.4843	Positive	['hang', 'on!!', 'the', '#algorithm', 'model', '�was', 'a', 'fair', 'system�', '#r4today', '�we�re', 'confident', 'that', 'it', 'was', 'a', 'legal', 'method�', 'the', 'model', 'was', 'ok', 'the', 'application', 'of', 'it', 'failed', '......', '#ofqual', '#nickgibb', 'defends', 'the', 'model', 'that', 'failed', 'all', 'those', 'students', '#labour', 'are', 'challenging', '??', 'https://t.co/znejcn…	positive
833	1.29635E+18	2020-08-20T07:24:55.000Z		40	{'neg': 0.128, 'neu': 0.807, 'pos': 0.066, 'compound': -0.4168}	-0.4168	Negative	['they', 'developed', 'the', 'algorithm', 'under', 'strict', 'instructions', 'from', 'you', '.', 'you', 'told', 'ofqual', 'to', 'reduce', "pupil's", 'grades', 'and', 'they', 'did.', 'shame', 'you', 'also', 'upset', 'middle', 'class', 'kids,', 'not', 'just', 'the', 'working', 'class', 'kids', 'you', "don't", 'give', 'a', 'shit', 'about.']	negative
834	1.29635E+18	2020-08-20T07:24:28.000Z		43	{'neg': 0.252, 'neu': 0.668, 'pos': 0.08, 'compound': -0.7906}	-0.7906	Negative	['ofqual', 'ignored', 'warnings', 'on', 'exams', 'amid', "ministers'", 'pressure', '�williamson', 'finally', 'admitted', 'on', 'wednesday', 'that', 'ofqual', 'was', 'responsible', 'for', 'the', 'climbdown', '�', 'for', 'which', 'he', 'originally', 'took', 'credit�&gt;no', 'point', 'in', 'demanding', 'just', 'his', 'resignation,most', 'of', 'cab', 'are', 'incompetent.', 'https://t.co/dnkpsdv0x1']	negative
835	1.29635E+18	2020-08-20T07:23:36.000Z		22	{'neg': 0.11, 'neu': 0.89, 'pos': 0.0, 'compound': -0.2732}	-0.2732	Negative	['gavin', 'williamson', 'and', 'ofqual', 'warned', 'of', 'flaws', 'in', 'a-level', 'results', 'system', 'weeks', 'ago,', 'reports', 'say', 'https://t.co/pnyn7uhvad', 'the', 'independent']	fear
836	1.29635E+18	2020-08-20T07:23:36.000Z		22	{'neg': 0.11, 'neu': 0.89, 'pos': 0.0, 'compound': -0.2732}	-0.2732	Negative	['gavin', 'williamson', 'and', 'ofqual', 'warned', 'of', 'flaws', 'in', 'a-level', 'results', 'system', 'weeks', 'ago,', 'reports', 'say', 'https://t.co/pnyn7uhvad', 'the', 'independent']	fear
837	1.29635E+18	2020-08-20T07:23:32.000Z		22	{'neg': 0.11, 'neu': 0.89, 'pos': 0.0, 'compound': -0.2732}	-0.2732	Negative	['gavin', 'williamson', 'and', 'ofqual', 'warned', 'of', 'flaws', 'in', 'a-level', 'results', 'system', 'weeks', 'ago,', 'reports', 'say', 'https://t.co/nafsbur9np', 'the', 'independent']	fear
838	1.29635E+18	2020-08-20T07:23:32.000Z		22	{'neg': 0.11, 'neu': 0.89, 'pos': 0.0, 'compound': -0.2732}	-0.2732	Negative	['gavin', 'williamson', 'and', 'ofqual', 'warned', 'of', 'flaws', 'in', 'a-level', 'results', 'system', 'weeks', 'ago,', 'reports', 'say', 'https://t.co/nafsbur9np', 'the', 'independent']	fear
839	1.29635E+18	2020-08-20T07:23:23.000Z		21	{'neg': 0.116, 'neu': 0.884, 'pos': 0.0, 'compound': -0.2732}	-0.2732	Negative	['#r4today', '�gavin', 'williamson', 'and', 'ofqual', 'warned', 'of', 'flaws', 'in', 'a-level', 'results', 'system', 'weeks', 'ago,', 'reports', 'say�', 'https://t.co/ddau397tow']	fear
840	1.29635E+18	2020-08-20T07:23:23.000Z		21	{'neg': 0.116, 'neu': 0.884, 'pos': 0.0, 'compound': -0.2732}	-0.2732	Negative	['#r4today', '�gavin', 'williamson', 'and', 'ofqual', 'warned', 'of', 'flaws', 'in', 'a-level', 'results', 'system', 'weeks', 'ago,', 'reports', 'say�', 'https://t.co/ddau397tow']	fear
841	1.29635E+18	2020-08-20T07:23:02.000Z		11	{'neg': 0.0, 'neu': 1.0, 'pos': 0.0, 'compound': 0.0}	0	Neutral	['exam', 'results', 'algorithm', 'was', 'unlawful,', 'says', 'labour', 'https://t.co/ptcy9dro0u']	fear
842	1.29635E+18	2020-08-20T07:22:42.000Z		27	{'neg': 0.094, 'neu': 0.868, 'pos': 0.038, 'compound': -0.3818}	-0.3818	Negative	['bit', 'of', 'a', 'car', 'crash', 'from', 'gibb.', 'the', 'instruction', 'to', 'ofqual', 'was', 'to', 'prevent', 'grade', 'inflation.', 'ofqual', 'produced', 'an', 'algorithm', 'that', 'did', 'exactly', 'what', 'government', 'wanted.', '#r4today']	fear
843	1.29635E+18	2020-08-20T07:22:18.000Z		39	{'neg': 0.052, 'neu': 0.844, 'pos': 0.105, 'compound': 0.3094}	0.3094	Positive	['i', 'thought', 'that', 'about', 'the', 'few', 'remaining', 'a', 'levels', 'that', 'have', 'significant', 'coursework', '(my', 'son', 'took', 'dt', 'for', 'example', 'which', 'has', 'a', 'huge', 'practical/project', 'component', 'to', 'it...which', 'was', 'completed', 'pre', 'march', '20).', 'no', '-', 'the', 'algorithm', 'was', 'used', '??']	positive
844	1.29635E+18	2020-08-20T07:21:51.000Z		25	{'neg': 0.0, 'neu': 0.849, 'pos': 0.151, 'compound': 0.6249}	0.6249	Positive	['the', 'corrupt', 'torries�', 'latest', 'wheeze', 'is', 'to', 'start', 'making', 'a', 'distinction', 'between', 'their', '�model�', '(which', 'was', 'great)', 'and', 'ofqual�s', 'algorithm', '(which', 'was', 'rubbish)', '#r4today']	negative
845	1.29635E+18	2020-08-20T07:21:30.000Z		40	{'neg': 0.191, 'neu': 0.674, 'pos': 0.135, 'compound': -0.3962}	-0.3962	Negative	["'[the", 'algorithm]', 'should', 'never', 'have', 'been', 'treated', 'as', 'some', 'magical', 'mathematical,', 'statistical,', 'technological', 'solution', 'to', 'the', 'extremely', 'difficult', 'problem', 'of', 'not', 'being', 'able', 'to', 'test', 'students', "properly.'", 'great', 'new', 'blog', 'on', 'the', 'a', 'level', 'fiasco', 'from', 'https://t.co/miuptlgqst']	trust
846	1.29635E+18	2020-08-20T07:21:28.000Z		17	{'neg': 0.255, 'neu': 0.745, 'pos': 0.0, 'compound': -0.6249}	-0.6249	Negative	['a-levels:', 'algorithm', 'at', 'centre', 'of', 'grading', 'crisis', "'unlawful'", 'says', 'labour', 'https://t.co/8tktqmnww5', 'bbc', 'news']	negative
847	1.29635E+18	2020-08-20T07:21:25.000Z		17	{'neg': 0.255, 'neu': 0.745, 'pos': 0.0, 'compound': -0.6249}	-0.6249	Negative	['a-levels:', 'algorithm', 'at', 'centre', 'of', 'grading', 'crisis', "'unlawful'", 'says', 'labour', 'https://t.co/v5uwpx0d2x', 'bbc', 'news']	negative
848	1.29635E+18	2020-08-20T07:21:22.000Z		42	{'neg': 0.0, 'neu': 0.933, 'pos': 0.067, 'compound': 0.4039}	0.4039	Positive	['firm', 'linked', 'to', 'gove', 'and', 'cummings', 'hired', 'to', 'work', 'with', 'ofqual', 'on', 'a-levels', 'a-levels', 'the', 'guardian.', '?', '?', 'jobs', 'for', 'the', 'boys', 'again', 'but', 'then', 'the', 'algorithm', 'was', 'always', 'going', 'to', 'lead', 'straight', 'back', 'to', 'dastardly', 'and', 'muttley', 'https://t.co/g5wxt42ga4']	positive
849	1.29635E+18	2020-08-20T07:21:22.000Z		42	{'neg': 0.0, 'neu': 0.933, 'pos': 0.067, 'compound': 0.4039}	0.4039	Positive	['firm', 'linked', 'to', 'gove', 'and', 'cummings', 'hired', 'to', 'work', 'with', 'ofqual', 'on', 'a-levels', 'a-levels', 'the', 'guardian.', '?', '?', 'jobs', 'for', 'the', 'boys', 'again', 'but', 'then', 'the', 'algorithm', 'was', 'always', 'going', 'to', 'lead', 'straight', 'back', 'to', 'dastardly', 'and', 'muttley', 'https://t.co/g5wxt42ga4']	positive
850	1.29635E+18	2020-08-20T07:21:22.000Z		42	{'neg': 0.0, 'neu': 0.933, 'pos': 0.067, 'compound': 0.4039}	0.4039	Positive	['firm', 'linked', 'to', 'gove', 'and', 'cummings', 'hired', 'to', 'work', 'with', 'ofqual', 'on', 'a-levels', 'a-levels', 'the', 'guardian.', '?', '?', 'jobs', 'for', 'the', 'boys', 'again', 'but', 'then', 'the', 'algorithm', 'was', 'always', 'going', 'to', 'lead', 'straight', 'back', 'to', 'dastardly', 'and', 'muttley', 'https://t.co/g5wxt42ga4']	positive
851	1.29635E+18	2020-08-20T07:20:55.000Z		47	{'neg': 0.12, 'neu': 0.696, 'pos': 0.184, 'compound': 0.6705}	0.6705	Positive	['the', 'a-level', 'and', 'gcse', 'results', 'scandal', 'has', 'been', 'horrendous,', 'but', 'if', "there's", 'one', 'sliver', 'of', 'a', 'silver', 'lining,', "it's", 'that', 'it', 'has', 'highlighted', 'the', 'need', 'to', 'treat', 'decision', 'by', 'algorithm', 'with', 'a', 'healthy', 'scepticism', 'and', 'that', 'it', 'does', 'not', 'necessarily', 'mean', 'neutral', 'or', 'fair.']	positive
852	1.29635E+18	2020-08-20T07:19:30.000Z		29	{'neg': 0.107, 'neu': 0.79, 'pos': 0.103, 'compound': -0.0258}	-0.0258	Neutral	['the', 'algorithm', 'is', 'not', 'at', 'complex', 'as', 'nick', 'gibb', 'suggests', 'it', 'is', 'on', '#r4today.', 'watch:', 'what', 'went', 'wrong', 'with', 'the', 'a-level', 'algorithm?', 'l', 'ft', 'https://t.co/fptzyqzqx8']	fear
853	1.29635E+18	2020-08-20T07:19:24.000Z		31	{'neg': 0.118, 'neu': 0.826, 'pos': 0.056, 'compound': -0.4939}	-0.4939	Negative	['schools', 'minister', 'nick', 'gibb', 'tells', 'that', '"the', 'model', 'was', 'a', 'good', 'model"', 'for', 'the', 'a', 'level', 'algorithm,', 'but', 'it', 'was', 'how', 'the', 'model', 'was', 'applied', 'by', 'the', 'regulator', 'that', 'went', 'wrong...']	positive
854	1.29635E+18	2020-08-20T07:19:11.000Z		53	{'neg': 0.079, 'neu': 0.822, 'pos': 0.1, 'compound': 0.3094}	0.3094	Positive	['dear', 'and', '.', 'in', 'case', 'you', 'have', 'forgotten', 'kids', 'in', '#scotland', 'also', 'went', 'through', 'the', 'algorithm,', 'also', 'didn�t', 'get', 'proms', 'and', 'also', 'had', 'a', 'dreadful', 'year.', 'we�ve', 'had', 'a', 'week', 'on', 'a', 'levels', 'and', 'seems', 'like', 'we', 'are', 'in', 'for', 'the', 'same', 'on', 'gcses.', 'can', 'you', 'try', 'and', 'cover', '????', 'an…	fear
855	1.29635E+18	2020-08-20T07:19:09.000Z		29	{'neg': 0.0, 'neu': 0.856, 'pos': 0.144, 'compound': 0.4939}	0.4939	Positive	['labour', 'have', 'called', 'on', 'education', 'secretary', 'gavin', 'williamson', 'to', 'publish', 'the', 'legal', 'advice', 'he', 'was', 'given', 'regarding', 'ofqual�s', 'a-level', 'moderation', 'algorithm,', 'which', 'the', 'party', 'claims', 'was', '�unlawful�.']	trust
856	1.29635E+18	2020-08-20T07:19:09.000Z		29	{'neg': 0.0, 'neu': 0.856, 'pos': 0.144, 'compound': 0.4939}	0.4939	Positive	['labour', 'have', 'called', 'on', 'education', 'secretary', 'gavin', 'williamson', 'to', 'publish', 'the', 'legal', 'advice', 'he', 'was', 'given', 'regarding', 'ofqual�s', 'a-level', 'moderation', 'algorithm,', 'which', 'the', 'party', 'claims', 'was', '�unlawful�.']	trust
857	1.29635E+18	2020-08-20T07:19:06.000Z		22	{'neg': 0.301, 'neu': 0.699, 'pos': 0.0, 'compound': -0.7096}	-0.7096	Negative	['richard', 'adams,', 'jessica', 'eliot,', 'heather', 'stewart,', 'kate', 'proctor:', 'ofqual', 'ignored', 'exams', 'warning', 'a', 'month', 'ago', 'amid', "ministers'", 'pressure', 'https://t.co/re3ewwslnn']	fear
858	1.29635E+18	2020-08-20T07:15:39.000Z		46	{'neg': 0.19, 'neu': 0.81, 'pos': 0.0, 'compound': -0.7717}	-0.7717	Negative	['�schools', 'minister,', 'nick', 'gibb,', 'was', 'also', 'identified', 'by', 'one', 'senior', 'conservative', 'source', 'as', 'having', 'piled', 'on', 'pressure', 'to', 'keep', 'grade', 'inflation', 'down.', '�nick', 'must', 'take', 'some', 'of', 'the', 'blame.', 'he', 'has', 'a', 'tin', 'ear,', 'and', 'he�s', 'obsessed', 'with', 'avoiding', 'grade', 'inflation,�https://t.co/vdwvjosxuj']	negative
859	1.29634E+18	2020-08-20T07:13:57.000Z		47	{'neg': 0.08, 'neu': 0.87, 'pos': 0.05, 'compound': -0.34}	-0.34	Negative	['nearly', 'half', 'a', 'million', 'uk', 'pupils', 'face', 'a', 'fresh', 'round', 'of', 'results', 'chaos', 'after', 'exam', 'board', 'pearson', 'pulled', 'its', 'btec', 'results', 'on', 'the', 'eve', 'of', 'releasing', 'them.', 'it', 'is', 're-grading', 'its', 'btecs', 'to', 'bring', 'them', 'in', 'line', 'with', 'a-levels', 'and', 'gcses', 'https://t.co/y0qvmz59h5']	fear
860	1.29634E+18	2020-08-20T07:12:38.000Z		14	{'neg': 0.463, 'neu': 0.537, 'pos': 0.0, 'compound': -0.7096}	-0.7096	Negative	['ofqual', 'ignored', 'exams', 'warning', 'a', 'month', 'ago', 'amid', "ministers'", 'pressure', 'https://t.co/ddbwdmkswo']	fear
861	1.29634E+18	2020-08-20T07:11:19.000Z		24	{'neg': 0.042, 'neu': 0.697, 'pos': 0.261, 'compound': 0.743}	0.743	Positive	['well,', 'if', 'the', 'leave', 'economic', 'plan', 'is', 'anything', 'like', 'the', 'ofqual', 'algorithm', 'they', 'have', 'probably', 'calculated', 'those', 'with', 'a', 'private', 'income', 'will', 'do', 'better...']	negative
862	1.29634E+18	2020-08-20T07:10:50.000Z		30	{'neg': 0.255, 'neu': 0.745, 'pos': 0.0, 'compound': -0.8481}	-0.8481	Negative	['bbc', 'news:', 'a-levels:', 'algorithm', 'at', 'centre', 'of', 'grading', 'crisis', "'unlawful'", 'says', 'labour', 'bbc', 'news', '-', 'a-levels:', 'algorithm', 'at', 'centre', 'of', 'grading', 'crisis', "'unlawful'", 'says', 'labour', 'https://t.co/lziqcdbpmq']	negative
863	1.29634E+18	2020-08-20T07:10:14.000Z		15	{'neg': 0.272, 'neu': 0.728, 'pos': 0.0, 'compound': -0.6249}	-0.6249	Negative	['a-levels:', 'algorithm', 'at', 'centre', 'of', 'grading', 'crisis', "'unlawful'", 'says', 'labour', '-', 'https://t.co/w6fm6idsxe']	negative
864	1.29634E+18	2020-08-20T07:09:15.000Z		43	{'neg': 0.0, 'neu': 0.925, 'pos': 0.075, 'compound': 0.4404}	0.4404	Positive	['at', 'least', 'the', 'algorithm', 'for', 'awarding', 'govt', 'contracts', 'without', 'competition', 'is', 'simple,', 'as', "it's", 'purely', 'based', 'on', 'whether', 'or', 'not', "they're", 'mates.', 'firm', 'linked', 'to', 'gove', 'and', 'cummings', 'hired', 'to', 'work', 'with', 'ofqual', 'on', 'a-levels.', 'https://t.co/qyvzuvzcpf', 'via']	trust
865	1.29634E+18	2020-08-20T07:09:15.000Z		43	{'neg': 0.0, 'neu': 0.925, 'pos': 0.075, 'compound': 0.4404}	0.4404	Positive	['at', 'least', 'the', 'algorithm', 'for', 'awarding', 'govt', 'contracts', 'without', 'competition', 'is', 'simple,', 'as', "it's", 'purely', 'based', 'on', 'whether', 'or', 'not', "they're", 'mates.', 'firm', 'linked', 'to', 'gove', 'and', 'cummings', 'hired', 'to', 'work', 'with', 'ofqual', 'on', 'a-levels.', 'https://t.co/qyvzuvzcpf', 'via']	trust
866	1.29634E+18	2020-08-20T07:09:15.000Z		43	{'neg': 0.0, 'neu': 0.925, 'pos': 0.075, 'compound': 0.4404}	0.4404	Positive	['at', 'least', 'the', 'algorithm', 'for', 'awarding', 'govt', 'contracts', 'without', 'competition', 'is', 'simple,', 'as', "it's", 'purely', 'based', 'on', 'whether', 'or', 'not', "they're", 'mates.', 'firm', 'linked', 'to', 'gove', 'and', 'cummings', 'hired', 'to', 'work', 'with', 'ofqual', 'on', 'a-levels.', 'https://t.co/qyvzuvzcpf', 'via']	trust
867	1.29634E+18	2020-08-20T07:07:25.000Z		47	{'neg': 0.225, 'neu': 0.683, 'pos': 0.092, 'compound': -0.8221}	-0.8221	Negative	['the', 'amount', 'of', 'buck', 'passing', 'going', 'on', 'over', 'the', 'exam', 'results', 'debacle', 'is', 'really', 'impressive', 'but', 'the', 'fundamental', 'point', 'is', 'this', '-', 'is', 'ultimately', 'responsible.', 'if', 'he', 'was', 'not', 'on', 'top', 'of', 'this', 'critical', 'area', 'of', 'his', 'brief', 'he', 'should', 'resign', 'or', 'be', 'fired:', 'https://t.co/id6dijzclr']	positive
868	1.29634E+18	2020-08-20T07:06:52.000Z		14	{'neg': 0.463, 'neu': 0.537, 'pos': 0.0, 'compound': -0.7096}	-0.7096	Negative	['ofqual', 'ignored', 'exams', 'warning', 'a', 'month', 'ago', 'amid', "ministers'", 'pressure', 'https://t.co/hbkm9tl1kb']	fear
869	1.29634E+18	2020-08-20T07:06:50.000Z		16	{'neg': 0.167, 'neu': 0.833, 'pos': 0.0, 'compound': -0.34}	-0.34	Negative	['and', 'here', 'come', 'the', 'scapegoats,', 'just', 'ahead', 'of', 'gcse', 'day', '#examresults', '#alevelschaos', 'https://t.co/hwsctvmmto']	positive
870	1.29634E+18	2020-08-20T07:05:33.000Z		35	{'neg': 0.101, 'neu': 0.899, 'pos': 0.0, 'compound': -0.5892}	-0.5892	Negative	['here', 'we', 'go', 'again!', 'why', "didn't", 'the', 'exam', 'board', 'for', 'btec', 'students', 'act', 'as', 'soon', 'as', 'they', 'saw', 'the', 'problems', 'with', 'the', 'algorithm', 'for', 'the', 'a', 'levels', 'and', 'gcse', 'ones?', 'what', 'an', 'absolute', 'shower!', '??']	positive
871	1.29634E+18	2020-08-20T07:04:43.000Z		21	{'neg': 0.204, 'neu': 0.796, 'pos': 0.0, 'compound': -0.6249}	-0.6249	Negative	['read', 'my', 'aug', '20', 'newsletter', 'featuring', '�a-levels:', 'algorithm', 'at', 'centre', 'of', 'grading', 'crisis', "'unlawful'", 'says', 'labour�', 'https://t.co/jdz2wiaibc']	negative
872	1.29634E+18	2020-08-20T07:04:33.000Z		14	{'neg': 0.463, 'neu': 0.537, 'pos': 0.0, 'compound': -0.7096}	-0.7096	Negative	['ofqual', 'ignored', 'exams', 'warning', 'a', 'month', 'ago', 'amid', "ministers'", 'pressure', 'https://t.co/bpmcgi2yxw']	fear
873	1.29634E+18	2020-08-20T07:04:18.000Z		18	{'neg': 0.299, 'neu': 0.701, 'pos': 0.0, 'compound': -0.6757}	-0.6757	Negative	['ofqual', 'was', 'told', 'its', 'algorithm', 'was', "'doomed'", 'a', 'month', 'ago', 'but', "'ignored", 'the', "warnings'�", 'https://t.co/lzngbvbryk']	No emotion
874	1.29634E+18	2020-08-20T07:04:09.000Z		15	{'neg': 0.434, 'neu': 0.566, 'pos': 0.0, 'compound': -0.7096}	-0.7096	Negative	['#examresults', 'ofqual', 'ignored', 'exams', 'warning', 'a', 'month', 'ago', 'amid', "ministers'", 'pressure', 'https://t.co/ddbwdmkswo']	fear
875	1.29634E+18	2020-08-20T07:03:59.000Z		12	{'neg': 0.0, 'neu': 1.0, 'pos': 0.0, 'compound': 0.0}	0	Neutral	['ofqual', 'exam', 'results', 'algorithm', 'was', 'unlawful,', 'says', 'labour', 'https://t.co/gg3iol2kjb']	fear
876	1.29634E+18	2020-08-20T07:02:00.000Z		27	{'neg': 0.25, 'neu': 0.75, 'pos': 0.0, 'compound': -0.7906}	-0.7906	Negative	['after', 'the', 'disaster', 'of', 'the', 'a-level', 'results', 'last', 'week,', 'it', 'seems', 'algorithms', 'have', 'become', 'the', 'new', 'target', 'of', 'criticism', 'for', 'armchair', 'experts.', 'https://t.co/xesd3cq1ox']	anger
877	1.29634E+18	2020-08-20T07:02:00.000Z		27	{'neg': 0.25, 'neu': 0.75, 'pos': 0.0, 'compound': -0.7906}	-0.7906	Negative	['after', 'the', 'disaster', 'of', 'the', 'a-level', 'results', 'last', 'week,', 'it', 'seems', 'algorithms', 'have', 'become', 'the', 'new', 'target', 'of', 'criticism', 'for', 'armchair', 'experts.', 'https://t.co/xesd3cq1ox']	anger
878	1.29634E+18	2020-08-20T07:00:58.000Z		18	{'neg': 0.0, 'neu': 1.0, 'pos': 0.0, 'compound': 0.0}	0	Neutral	['gavin', 'williamson', 'and', 'ofqual', '�warned', 'of', 'flaws', 'in', 'a-level', 'results', 'system', 'weeks', 'ago�', 'https://t.co/z3qydrs02j']	trust
879	1.29634E+18	2020-08-20T07:00:58.000Z		18	{'neg': 0.0, 'neu': 1.0, 'pos': 0.0, 'compound': 0.0}	0	Neutral	['gavin', 'williamson', 'and', 'ofqual', '�warned', 'of', 'flaws', 'in', 'a-level', 'results', 'system', 'weeks', 'ago�', 'https://t.co/z3qydrs02j']	trust
880	1.29634E+18	2020-08-20T07:00:56.000Z		12	{'neg': 0.0, 'neu': 1.0, 'pos': 0.0, 'compound': 0.0}	0	Neutral	['ofqual', 'exam', 'results', 'algorithm', 'was', 'unlawful,', 'says', 'labour', 'https://t.co/skh0vbjwur']	fear
881	1.29634E+18	2020-08-20T06:59:25.000Z		14	{'neg': 0.463, 'neu': 0.537, 'pos': 0.0, 'compound': -0.7096}	-0.7096	Negative	['ofqual', 'ignored', 'exams', 'warning', 'a', 'month', 'ago', 'amid', "ministers'", 'pressure', 'https://t.co/fkmkres6hz']	fear
882	1.29634E+18	2020-08-20T06:59:06.000Z		16	{'neg': 0.408, 'neu': 0.592, 'pos': 0.0, 'compound': -0.7096}	-0.7096	Negative	['ofqual', 'ignored', 'exams', 'warning', 'a', 'month', 'ago', 'amid', "ministers'", 'pressure', 'https://t.co/ktqvxdpmmt', '#alevelsresults', '#gcseresults2020']	fear
883	1.29634E+18	2020-08-20T06:57:02.000Z		37	{'neg': 0.0, 'neu': 0.921, 'pos': 0.079, 'compound': 0.4404}	0.4404	Positive	['this', 'so', 'relevant', '&amp;', 'applicable', '#auspol.', 'think', '#robodebt.', '�the', 'ofqual', 'algorithm', 'was', 'the', 'technical', 'embodiment', 'of', 'a', 'deeply', 'political', 'idea:', 'that', 'a', 'person', 'is', 'only', 'as', 'good', 'as', 'their', 'circumstances', 'dictate�', '?', '#ofqual', '#inequality', 'https://t.co/ukpyvak9mm']	trust
884	1.29634E+18	2020-08-20T06:57:02.000Z		37	{'neg': 0.0, 'neu': 0.921, 'pos': 0.079, 'compound': 0.4404}	0.4404	Positive	['this', 'so', 'relevant', '&amp;', 'applicable', '#auspol.', 'think', '#robodebt.', '�the', 'ofqual', 'algorithm', 'was', 'the', 'technical', 'embodiment', 'of', 'a', 'deeply', 'political', 'idea:', 'that', 'a', 'person', 'is', 'only', 'as', 'good', 'as', 'their', 'circumstances', 'dictate�', '?', '#ofqual', '#inequality', 'https://t.co/ukpyvak9mm']	trust
885	1.29634E+18	2020-08-20T06:56:03.000Z		19	{'neg': 0.0, 'neu': 1.0, 'pos': 0.0, 'compound': 0.0}	0	Neutral	['gavin', 'williamson', 'and', 'ofqual', '�warned', 'of', 'flaws', 'in', 'a-level', 'results', 'system', 'weeks', 'ago�', '#toryshambles', 'https://t.co/yqj7hdkzbu']	trust
886	1.29634E+18	2020-08-20T06:56:03.000Z		19	{'neg': 0.0, 'neu': 1.0, 'pos': 0.0, 'compound': 0.0}	0	Neutral	['gavin', 'williamson', 'and', 'ofqual', '�warned', 'of', 'flaws', 'in', 'a-level', 'results', 'system', 'weeks', 'ago�', '#toryshambles', 'https://t.co/yqj7hdkzbu']	trust
887	1.29634E+18	2020-08-20T06:56:02.000Z		34	{'neg': 0.158, 'neu': 0.683, 'pos': 0.158, 'compound': -0.0}	0	Neutral	['gavin�williamson', "'was", 'warned', 'of', 'a-level', 'algorithm', 'chaos', 'in', "july'.", '(untested,', 'unproven', 'and', 'unreliable', '-', 'that�s', 'a', 'uuu', 'then).', 'our', 'learners', 'should', 'be', 'able', 'to', 'expect', 'better,', 'much', 'better.', 'https://t.co/bfr2mfqjgg']	fear
888	1.29634E+18	2020-08-20T06:56:02.000Z		34	{'neg': 0.158, 'neu': 0.683, 'pos': 0.158, 'compound': -0.0}	0	Neutral	['gavin�williamson', "'was", 'warned', 'of', 'a-level', 'algorithm', 'chaos', 'in', "july'.", '(untested,', 'unproven', 'and', 'unreliable', '-', 'that�s', 'a', 'uuu', 'then).', 'our', 'learners', 'should', 'be', 'able', 'to', 'expect', 'better,', 'much', 'better.', 'https://t.co/bfr2mfqjgg']	fear
889	1.29634E+18	2020-08-20T06:55:47.000Z		34	{'neg': 0.125, 'neu': 0.725, 'pos': 0.15, 'compound': 0.2458}	0.2458	Positive	['whilst', 'the', 'shenanigans', 'around', 'the', 'a', 'levels', 'fiasco', 'may', 'not', 'yet', 'be', 'fully', 'known,', "it's", 'becoming', 'pretty', 'clear', 'what', 'the', '#cronyparty', '#algorithm', 'is:', '*', 'no', 'competitive', 'tender', 'required', '*', '#borishasfailedtheuk', '#torycorruption', 'https://t.co/obvm8ahlv0']	trust
890	1.29634E+18	2020-08-20T06:55:47.000Z		34	{'neg': 0.125, 'neu': 0.725, 'pos': 0.15, 'compound': 0.2458}	0.2458	Positive	['whilst', 'the', 'shenanigans', 'around', 'the', 'a', 'levels', 'fiasco', 'may', 'not', 'yet', 'be', 'fully', 'known,', "it's", 'becoming', 'pretty', 'clear', 'what', 'the', '#cronyparty', '#algorithm', 'is:', '*', 'no', 'competitive', 'tender', 'required', '*', '#borishasfailedtheuk', '#torycorruption', 'https://t.co/obvm8ahlv0']	trust
891	1.29634E+18	2020-08-20T06:55:36.000Z		15	{'neg': 0.42, 'neu': 0.58, 'pos': 0.0, 'compound': -0.7003}	-0.7003	Negative	['gavin�williamson', "'was", 'warned', 'of', 'a-level', 'algorithm', 'chaos', 'in', "july'", 'https://t.co/zrfayri062']	fear
892	1.29634E+18	2020-08-20T06:55:36.000Z		15	{'neg': 0.42, 'neu': 0.58, 'pos': 0.0, 'compound': -0.7003}	-0.7003	Negative	['gavin�williamson', "'was", 'warned', 'of', 'a-level', 'algorithm', 'chaos', 'in', "july'", 'https://t.co/zrfayri062']	fear
893	1.29634E+18	2020-08-20T06:55:23.000Z		45	{'neg': 0.2, 'neu': 0.678, 'pos': 0.122, 'compound': -0.3071}	-0.3071	Negative	['with', 'today�s', 'revelations', 'that', 'the', 'dfe', 'was', 'warned', 'by', 'ofqual', 'of', 'problems', 'with', 'their', 'algorithm', 'but', 'pressured', 'them', 'to', 'plough', 'on,', 'surely', 'gibb', 'must', 'now', 'take', 'his', 'share', 'of', 'the', 'blame', 'alongside', 'williamson.', 'it', 'is', 'gibb,', 'after', 'all,', 'who', 'is', 'obsessed', 'with', 'grade', 'inflation.']	fear
894	1.29634E+18	2020-08-20T06:54:22.000Z		41	{'neg': 0.067, 'neu': 0.933, 'pos': 0.0, 'compound': -0.4374}	-0.4374	Negative	['there', 'appear', 'to', 'be', 'grades', 'for', 'some', 'foundation', 'level', 'students', 'in', 'maths,', 'science', 'and', 'languages', 'that', 'the', 'algorithm', 'has', 'moved', 'to', 'a', 'grade', '6', 'where', 'the', 'courses', 'are', 'capped', 'at', 'grade', '5!', 'further', 'lack', 'of', 'checking', 'by', 'ofqual', 'and', 'exam', 'boards!']	positive
895	1.29634E+18	2020-08-20T06:52:37.000Z		35	{'neg': 0.091, 'neu': 0.909, 'pos': 0.0, 'compound': -0.4767}	-0.4767	Negative	['so', 'williamson,', 'and', 'therefore', 'the', 'government,', 'knew', 'the', 'ofqual', 'algorithm', 'likely', 'effect,', 'and', 'went', 'ahead', 'anyway.', 'i', 'asked', 'yesterday', 'if', 'this', 'was', 'incompetent', 'or', 'malign.', 'today', 'i', 'have', 'my', 'answer.', 'malign.', 'https://t.co/zaa9qxxshh']	negative
896	1.29634E+18	2020-08-20T06:51:39.000Z		40	{'neg': 0.382, 'neu': 0.582, 'pos': 0.037, 'compound': -0.9502}	-0.9502	Negative	['ofqual', 'ignored', 'warnings', 'on', 'exams', 'amid', "ministers'", 'pressure.', '"despite', 'the', 'warnings,', 'that', 'formula', 'was', 'kept', 'in', 'place,', 'leading', 'to', 'a', 'fiasco', 'that', 'saw', 'disadvantaged', 'students', 'worst', 'hit', 'by', 'downgrades"', 'on', '?', 'nick', 'gibb', 'tory', 'minister', 'denied', 'this', 'https://t.co/22xax2vjjg']	negative
897	1.29634E+18	2020-08-20T06:51:16.000Z		31	{'neg': 0.114, 'neu': 0.694, 'pos': 0.192, 'compound': 0.4218}	0.4218	Positive	['lefties', 'weeping', 'because', 'algorithm', 'created', 'by', 'ofqual', 'the', 'regulator,', 'with', 'the', 'advice', 'of', 'the', 'teaching', 'unions,', 'not', 'number', '10,', "that's", 'why', 'should', 'not', 'be', 'fired.', 'teachings', 'unions', 'endorsed', 'qualcast', 'algorithm.']	trust
898	1.29634E+18	2020-08-20T06:49:06.000Z		31	{'neg': 0.0, 'neu': 1.0, 'pos': 0.0, 'compound': 0.0}	0	Neutral	['.', 'will', 'not', 'tell', 'pupils', 'the', 'calculated', 'grade', 'they', 'were', 'set', 'to', 'get', 'before', 'the', 'government�s', 'u-turn,', 'because', 'the', 'calculated', 'grades', 'are', 'now', '�no', 'longer', 'relevant�.', 'https://t.co/nfov0itqoe']	No emotion
899	1.29634E+18	2020-08-20T06:48:26.000Z		43	{'neg': 0.147, 'neu': 0.661, 'pos': 0.192, 'compound': 0.3865}	0.3865	Positive	['#bbcbreakfast', '#nickgibb', '#gcseresults2020', '#alevels2020', 'nick', 'gibb', 'said', 'he', 'had', 'concerns', 'over', 'the', 'algorithm', '6', 'weeks', 'before', 'the', 'results', 'came', 'out', 'but', 'ofqual', 'said', 'that', 'the', 'algorithm', 'does', 'not', 'disadvantage', 'poorer', 'pupils.', 'he', 'was', 'happy', 'with', 'that.', 'any', 'imbecile', 'would', 'know', 'this', 'was', 'wr…	trust
900	1.29634E+18	2020-08-20T06:48:21.000Z		35	{'neg': 0.0, 'neu': 0.936, 'pos': 0.064, 'compound': 0.3695}	0.3695	Positive	['ppe', '-', 'andrew', 'mills', '/ayanda', '�mills', 'algorithm', 'by', 'ofqual', '-', 'i', 'wonder', 'what', 'consultants', 'they', 'used', 'because', 'they', 'have', '192', 'employees', 'and', 'i', 'bet', 'they', 'outsourced', 'this', 'year', 'vision', 'planning', 'with', 'mckinsey', '??', 'in', '3', 'jobs', 'how', 'much?']	positive
901	1.29634E+18	2020-08-20T06:47:51.000Z		40	{'neg': 0.081, 'neu': 0.773, 'pos': 0.146, 'compound': 0.4365}	0.4365	Positive	['nick', 'gibb', 'saying', 'that', 'major', 'concerns', 'were', 'raised', '6', 'weeks', 'ago', 'about', 'the', 'algorithm', 'but', 'ofqual', 'assured', 'that', 'it', 'was', 'ok.', 'he', 'went', 'on', 'to', 'say', 'that', 'disadvantaged', 'groups', 'have', 'not', 'be', 'disadvantaged', 'under', 'the', 'system?!', 'https://t.co/oaqrsom8bu']	trust
902	1.29634E+18	2020-08-20T06:47:33.000Z		48	{'neg': 0.207, 'neu': 0.721, 'pos': 0.072, 'compound': -0.6103}	-0.6103	Negative	['that', 'is', 'what', 'happens', 'without', 'competitive', 'tender.', 'no', 'surprises', 'that', 'the', 'former-skew-the-education-system-to-the-rich', 'minister', 'and', 'the', 'algorithm', 'obsessive', 'had', 'a', 'hand', 'in', 'this', 'disaster.', 'firm', 'linked', 'to', 'gove', 'and', 'cummings', 'hired', 'to', 'work', 'with', 'ofqual', 'on', 'a-levels', 'https://t.co/x5t2hvmqkr']	fear
903	1.29634E+18	2020-08-20T06:47:33.000Z		48	{'neg': 0.207, 'neu': 0.721, 'pos': 0.072, 'compound': -0.6103}	-0.6103	Negative	['that', 'is', 'what', 'happens', 'without', 'competitive', 'tender.', 'no', 'surprises', 'that', 'the', 'former-skew-the-education-system-to-the-rich', 'minister', 'and', 'the', 'algorithm', 'obsessive', 'had', 'a', 'hand', 'in', 'this', 'disaster.', 'firm', 'linked', 'to', 'gove', 'and', 'cummings', 'hired', 'to', 'work', 'with', 'ofqual', 'on', 'a-levels', 'https://t.co/x5t2hvmqkr']	fear
904	1.29634E+18	2020-08-20T06:47:33.000Z		48	{'neg': 0.207, 'neu': 0.721, 'pos': 0.072, 'compound': -0.6103}	-0.6103	Negative	['that', 'is', 'what', 'happens', 'without', 'competitive', 'tender.', 'no', 'surprises', 'that', 'the', 'former-skew-the-education-system-to-the-rich', 'minister', 'and', 'the', 'algorithm', 'obsessive', 'had', 'a', 'hand', 'in', 'this', 'disaster.', 'firm', 'linked', 'to', 'gove', 'and', 'cummings', 'hired', 'to', 'work', 'with', 'ofqual', 'on', 'a-levels', 'https://t.co/x5t2hvmqkr']	fear
905	1.29634E+18	2020-08-20T06:46:59.000Z		17	{'neg': 0.367, 'neu': 0.633, 'pos': 0.0, 'compound': -0.7003}	-0.7003	Negative	['speechless.', 'gavin�williamson', "'was", 'warned', 'of', 'a-level', 'algorithm', 'chaos', 'in', "july''", 'via', 'https://t.co/abdd1ndoof']	fear
906	1.29634E+18	2020-08-20T06:46:59.000Z		17	{'neg': 0.367, 'neu': 0.633, 'pos': 0.0, 'compound': -0.7003}	-0.7003	Negative	['speechless.', 'gavin�williamson', "'was", 'warned', 'of', 'a-level', 'algorithm', 'chaos', 'in', "july''", 'via', 'https://t.co/abdd1ndoof']	fear
907	1.29634E+18	2020-08-20T06:46:45.000Z		30	{'neg': 0.223, 'neu': 0.591, 'pos': 0.186, 'compound': 0.2621}	0.2621	Positive	['that', 'can�t', 'be', 'right!', 'williamson', 'didn�t', 'know', 'anything', 'until', 'the', 'shit', 'hit', 'the', 'fan......??', '�ofqual', 'ignored', 'exams', 'warning', 'a', 'month', 'ago', 'amid', "ministers'", 'pressure', 'https://t.co/6ci2pbtref�']	negative
908	1.29634E+18	2020-08-20T06:46:35.000Z		18	{'neg': 0.0, 'neu': 0.88, 'pos': 0.12, 'compound': 0.1967}	0.1967	Positive	['so', 'williamson', 'not', 'just', 'incompetent', 'but', 'unlawful?exam', 'results', 'algorithm', 'was', 'unlawful,', 'says', 'labour', 'https://t.co/0bcpuluygo']	anger
909	1.29634E+18	2020-08-20T06:45:10.000Z		50	{'neg': 0.052, 'neu': 0.907, 'pos': 0.041, 'compound': -0.126}	-0.126	Negative	['teachers', 'submitted', 'the', 'a', 'level', 'predictions', 'the', 'algorithm', 'used', 'in', 'may.', 'running', 'it', 'would', 'have', 'taken', 'oh..seconds!', 'there', 'were', '3', 'months', 'to', 'check', 'the', 'results.', 'he', 'could', 'have', 'warned', 'unis+brought', 'forward', 'a-level', 'announcement', 'date', 'to', 'early', 'june', 'to', 'allow', 'clearing,', 'appeals,', 'interviews'…	positive
910	1.29634E+18	2020-08-20T06:45:02.000Z		39	{'neg': 0.071, 'neu': 0.814, 'pos': 0.115, 'compound': 0.1779}	0.1779	Positive	['ofqual', 'algorithm', 'used', 'to', 'calculate', 'a-level', 'results', 'was', "'unlawful',", 'labour', 'claims', 'https://t.co/9ek5dokuu2', 'good', 'thing', "it's", 'been', 'dumped', 'at', 'the', 'last', 'minute', 'then', '(though', 'the', 'legal', 'position', 'must', 'have', 'been', 'known', 'many', 'weeks', 'ago).', '#r4today']	trust
911	1.29634E+18	2020-08-20T06:45:02.000Z		39	{'neg': 0.071, 'neu': 0.814, 'pos': 0.115, 'compound': 0.1779}	0.1779	Positive	['ofqual', 'algorithm', 'used', 'to', 'calculate', 'a-level', 'results', 'was', "'unlawful',", 'labour', 'claims', 'https://t.co/9ek5dokuu2', 'good', 'thing', "it's", 'been', 'dumped', 'at', 'the', 'last', 'minute', 'then', '(though', 'the', 'legal', 'position', 'must', 'have', 'been', 'known', 'many', 'weeks', 'ago).', '#r4today']	trust
912	1.29634E+18	2020-08-20T06:44:40.000Z		49	{'neg': 0.0, 'neu': 0.944, 'pos': 0.056, 'compound': 0.3182}	0.3182	Positive	["it's", 'for', 'the', 'regulators', 'to', 'make', 'a', 'decision', 'to', 'move', 'to', 'teacher', 'assessed', 'grades.', 'schools', 'minister', 'nick', 'gibb', 'says', 'the', 'govt', 'supported', "ofqual's", 'decision', 'to', 'move', 'students', 'off', 'algorithm-based', 'grading', 'after', 'thousands', 'of', 'had', 'their', 'results', 'downgraded.', 'https://t.co/3q7vrvpedw', '#kayburley', 'htt…	positive
913	1.29634E+18	2020-08-20T06:42:17.000Z		31	{'neg': 0.302, 'neu': 0.698, 'pos': 0.0, 'compound': -0.8176}	-0.8176	Negative	['we', 'all', 'knew', 'he', 'lied.', 'it�s', 'what', '#johnson�s', 'government', 'does.', '#gavinwilliamson', 'ofqual', 'ignored', 'exams', 'warning', 'a', 'month', 'ago', 'amid', "ministers'", 'pressure', 'education', 'policy', 'the', 'guardianj', 'https://t.co/vwwxv7gesv']	fear
914	1.29634E+18	2020-08-20T06:41:38.000Z		20	{'neg': 0.112, 'neu': 0.888, 'pos': 0.0, 'compound': -0.3378}	-0.3378	Negative	['kate', 'garraway!', 'the', 'algorithm', 'was', 'designed', 'by', '#ofqual!', 'not', 'somebody', 'at', 'number', '10!', "can't", 'you', 'get', 'the', 'facts', 'right?', '!']	trust
915	1.29634E+18	2020-08-20T06:41:04.000Z		34	{'neg': 0.233, 'neu': 0.767, 'pos': 0.0, 'compound': -0.8176}	-0.8176	Negative	['gcse', 'results', '-', 'live:', 'exam', 'chaos', 'continues', 'as', 'hundreds', 'of', 'thousands', 'of', 'pupils', "won't", 'receive', 'grades', 'despite', 'gavin', 'williamson', 'being', 'warned', 'of', 'algorithm', 'problems', "'weeks", "ago'", 'still', 'in', 'his', 'job......', 'https://t.co/tteaeyi5dv']	fear
916	1.29634E+18	2020-08-20T06:37:34.000Z		14	{'neg': 0.463, 'neu': 0.537, 'pos': 0.0, 'compound': -0.7096}	-0.7096	Negative	['ofqual', 'ignored', 'exams', 'warning', 'a', 'month', 'ago', 'amid', "ministers'", 'pressure', 'https://t.co/6yljzdw0cx']	fear
917	1.29634E+18	2020-08-20T06:37:12.000Z		14	{'neg': 0.463, 'neu': 0.537, 'pos': 0.0, 'compound': -0.7096}	-0.7096	Negative	['ofqual', 'ignored', 'exams', 'warning', 'a', 'month', 'ago', 'amid', "ministers'", 'pressure', 'https://t.co/focd2lgyw3']	fear
918	1.29634E+18	2020-08-20T06:36:22.000Z		17	{'neg': 0.184, 'neu': 0.816, 'pos': 0.0, 'compound': -0.4019}	-0.4019	Negative	['oh,', 'it', 'seems', 'williamson', 'knew', 'about', 'a-level', 'algorithm', 'grading', 'problems', 'for', 'weeks', 'https://t.co/7rtfzchxlj']	No emotion
919	1.29634E+18	2020-08-20T06:36:03.000Z		15	{'neg': 0.0, 'neu': 0.826, 'pos': 0.174, 'compound': 0.2732}	0.2732	Positive	['now', "there's", 'a', 'surprise.', 'the', 'eugenecist', 'architects', 'of', 'the', 'algorithm', 'https://t.co/luiplhf29p']	fear
920	1.29634E+18	2020-08-20T06:36:03.000Z		15	{'neg': 0.0, 'neu': 0.826, 'pos': 0.174, 'compound': 0.2732}	0.2732	Positive	['now', "there's", 'a', 'surprise.', 'the', 'eugenecist', 'architects', 'of', 'the', 'algorithm', 'https://t.co/luiplhf29p']	fear
921	1.29634E+18	2020-08-20T06:35:29.000Z		20	{'neg': 0.33, 'neu': 0.67, 'pos': 0.0, 'compound': -0.7096}	-0.7096	Negative	['#williamsonresign', '#gibbresign', 'ofqual', 'ignored', 'exams', 'warning', 'a', 'month', 'ago', 'amid', "ministers'", 'pressure', 'education', 'policy', 'the', 'guardian', 'https://t.co/9smbfap9ud']	trust
922	1.29633E+18	2020-08-20T06:35:17.000Z		20	{'neg': 0.33, 'neu': 0.67, 'pos': 0.0, 'compound': -0.7096}	-0.7096	Negative	['#williamsonresign', '#gibbresign', 'ofqual', 'ignored', 'exams', 'warning', 'a', 'month', 'ago', 'amid', "ministers'", 'pressure', 'education', 'policy', 'the', 'guardian', 'https://t.co/kpsh4gsljo']	trust
923	1.29633E+18	2020-08-20T06:33:43.000Z		34	{'neg': 0.058, 'neu': 0.774, 'pos': 0.168, 'compound': 0.5023}	0.5023	Positive	['number', '10', 'involved', 'in', 'this', '�a�', 'level', 'algorithm.', 'this', 'is', 'where', 'the', 'press', 'should', 'be', 'doing', 'some', 'research.', 'all', 'i', 'can', 'say', 'is', 'this', 'stinks', 'of', 'a', 'certain', 'person', 'called', 'cummings', 'and', 'his', 'friends.']	trust
924	1.29633E+18	2020-08-20T06:32:25.000Z		14	{'neg': 0.463, 'neu': 0.537, 'pos': 0.0, 'compound': -0.7096}	-0.7096	Negative	['ofqual', 'ignored', 'exams', 'warning', 'a', 'month', 'ago', 'amid', "ministers'", 'pressure', 'https://t.co/hcyxlxf8jc']	fear
925	1.29633E+18	2020-08-20T06:28:07.000Z		46	{'neg': 0.056, 'neu': 0.815, 'pos': 0.129, 'compound': 0.4588}	0.4588	Positive	['more', 'from', 'nick', 'gibb...', '-', 'says', 'the', '"model"', 'for', 'grading', 'was', 'fair,', 'something', 'went', 'wrong', 'with', 'the', 'algorithm.', '-', 'insists', 'he', 'raised', 'concerns', 'from', 'jon', 'coles', 'with', 'ofqual', '&amp;', 'was', 'assured', 'process', 'was', 'fair.', '-', 'decision', 'to', 'go', 'to', 'cags', 'was', 'ofquals.', 'education', 'sec', 'made', 'the', 'r…	positive
926	1.29633E+18	2020-08-20T06:27:43.000Z		27	{'neg': 0.0, 'neu': 0.897, 'pos': 0.103, 'compound': 0.3182}	0.3182	Positive	['here', 'it', 'comes...', '#gcseresults2020', 'this', 'isn�t', 'the', 'algorithm', 'contract', 'though,', 'i�m', 'sure', 'algorithm-obsessive', 'cummings', 'has', 'nothing', 'to', 'do', 'with', 'that.', 'https://t.co/mj0mydgjs3']	No emotion
927	1.29633E+18	2020-08-20T06:27:43.000Z		27	{'neg': 0.0, 'neu': 0.897, 'pos': 0.103, 'compound': 0.3182}	0.3182	Positive	['here', 'it', 'comes...', '#gcseresults2020', 'this', 'isn�t', 'the', 'algorithm', 'contract', 'though,', 'i�m', 'sure', 'algorithm-obsessive', 'cummings', 'has', 'nothing', 'to', 'do', 'with', 'that.', 'https://t.co/mj0mydgjs3']	No emotion
928	1.29633E+18	2020-08-20T06:27:26.000Z		14	{'neg': 0.463, 'neu': 0.537, 'pos': 0.0, 'compound': -0.7096}	-0.7096	Negative	['ofqual', 'ignored', 'exams', 'warning', 'a', 'month', 'ago', 'amid', "ministers'", 'pressure', 'https://t.co/phxcpz3ok9']	fear
929	1.29633E+18	2020-08-20T06:26:22.000Z		50	{'neg': 0.027, 'neu': 0.883, 'pos': 0.09, 'compound': 0.5423}	0.5423	Positive	['nick', 'gibb', 'on', 'sky', 'news...', '-', 'fairer', 'to', 'pause', 'btec', 'results', '&amp;', 'get', 'them', 'right.', 'should', 'be', 'out', 'next', 'week.', '-', 'says', 'there', 'will', 'be', 'capacity/flex', 'in', 'sixth', 'form', 'colleges', 'to', 'cope', 'with', 'higher', 'demand.', '-', 'says', 'he', 'raised', 'concerns', 'about', 'the', 'algorithm', 'with', 'ofqual', 'and', 'was', 'r…	positive
930	1.29633E+18	2020-08-20T06:24:16.000Z		37	{'neg': 0.039, 'neu': 0.961, 'pos': 0.0, 'compound': -0.0772}	-0.0772	Negative	['a', 'senior', 'source', 'at', 'the', 'department', 'for', 'education', 'disclosed', 'that', 'sir', 'jon', 'coles,', 'a', 'former', 'director-general', 'there,', 'wrote', 'to', 'williamson', 'six', 'weeks', 'ago', 'expressing', 'serious', 'concerns', 'about', 'the', 'algorithm', 'used', 'by', 'ofqual.', 'https://t.co/chplxoqgze']	trust
931	1.29633E+18	2020-08-20T06:23:58.000Z		14	{'neg': 0.463, 'neu': 0.537, 'pos': 0.0, 'compound': -0.7096}	-0.7096	Negative	['ofqual', 'ignored', 'exams', 'warning', 'a', 'month', 'ago', 'amid', "ministers'", 'pressure:', 'https://t.co/ticsr27zwk']	fear
932	1.29633E+18	2020-08-20T06:23:36.000Z		30	{'neg': 0.223, 'neu': 0.777, 'pos': 0.0, 'compound': -0.7096}	-0.7096	Negative	['ofqual', '(&amp;', 'possibly', 'ministers?)', 'ignored', 'experts�', 'exams', 'warning', 'a', 'month', 'ago', 'amid', "ministers'", 'official', 'mst', 'ruction', 'to', 'avoid', '�grade', 'inflation�', 'above', 'all', 'considerations', 'of', 'other', 'fairness', 'https://t.co/d6rxcjvorq']	fear
933	1.29633E+18	2020-08-20T06:23:25.000Z		16	{'neg': 0.408, 'neu': 0.592, 'pos': 0.0, 'compound': -0.7096}	-0.7096	Negative	['ofqual', 'ignored', 'exams', 'warning', 'a', 'month', 'ago', 'amid', "ministers'", 'pressure', 'https://t.co/upqdixwpho', '#newspapers', '#feedly']	fear
934	1.29633E+18	2020-08-20T06:22:37.000Z		36	{'neg': 0.231, 'neu': 0.769, 'pos': 0.0, 'compound': -0.8402}	-0.8402	Negative	['(wired', 'uk):the', 'lessons', 'we', 'all', 'must', 'learn', 'from', 'the', '#a-levels', 'algorithm', 'debacle', ':', 'unless', 'action', 'is', 'taken,', 'similar', 'systems', 'will', 'suffer', 'from', 'the', 'same', 'mistakes.', 'and', 'the', 'consequences', 'could', 'be', 'dire', '..', 'https://t.co/bqnblbsyki']	negative
935	1.29633E+18	2020-08-20T06:21:52.000Z		29	{'neg': 0.0, 'neu': 0.842, 'pos': 0.158, 'compound': 0.5106}	0.5106	Positive	['firm', 'linked', 'to', 'gove', 'and', 'cummings', 'hired', 'to', 'work', 'with', 'ofqual', 'on', 'a-levels', 'https://t.co/burrrpyzwk', 'is', 'this', 'firm', 'responsible', 'for', 'the', 'rogue', 'algorithm', 'by', 'any', 'chance?']	trust
936	1.29633E+18	2020-08-20T06:21:52.000Z		29	{'neg': 0.0, 'neu': 0.842, 'pos': 0.158, 'compound': 0.5106}	0.5106	Positive	['firm', 'linked', 'to', 'gove', 'and', 'cummings', 'hired', 'to', 'work', 'with', 'ofqual', 'on', 'a-levels', 'https://t.co/burrrpyzwk', 'is', 'this', 'firm', 'responsible', 'for', 'the', 'rogue', 'algorithm', 'by', 'any', 'chance?']	trust
937	1.29633E+18	2020-08-20T06:21:52.000Z		29	{'neg': 0.0, 'neu': 0.842, 'pos': 0.158, 'compound': 0.5106}	0.5106	Positive	['firm', 'linked', 'to', 'gove', 'and', 'cummings', 'hired', 'to', 'work', 'with', 'ofqual', 'on', 'a-levels', 'https://t.co/burrrpyzwk', 'is', 'this', 'firm', 'responsible', 'for', 'the', 'rogue', 'algorithm', 'by', 'any', 'chance?']	trust
938	1.29633E+18	2020-08-20T06:21:07.000Z		14	{'neg': 0.463, 'neu': 0.537, 'pos': 0.0, 'compound': -0.7096}	-0.7096	Negative	['ofqual', 'ignored', 'exams', 'warning', 'a', 'month', 'ago', 'amid', "ministers'", 'pressure', 'https://t.co/nvbvhhjwmp']	fear
939	1.29633E+18	2020-08-20T06:21:07.000Z		12	{'neg': 0.0, 'neu': 1.0, 'pos': 0.0, 'compound': 0.0}	0	Neutral	['ofqual', 'exam', 'results', 'algorithm', 'was', 'unlawful,', 'says', 'labour', 'https://t.co/hjcgyh9wbn']	fear
940	1.29633E+18	2020-08-20T06:21:06.000Z		14	{'neg': 0.0, 'neu': 0.839, 'pos': 0.161, 'compound': 0.3612}	0.3612	Positive	['in', 'the', 'same', 'way', 'you', 'can', 'describe', 'a', 'completely', 'unfinished', 'deal', 'as', '"oven', 'ready']	positive
941	1.29633E+18	2020-08-20T06:20:44.000Z		14	{'neg': 0.463, 'neu': 0.537, 'pos': 0.0, 'compound': -0.7096}	-0.7096	Negative	['ofqual', 'ignored', 'exams', 'warning', 'a', 'month', 'ago', 'amid', "ministers'", 'pressure', 'https://t.co/6gwjmzozhd']	fear
942	1.29633E+18	2020-08-20T06:20:34.000Z		34	{'neg': 0.254, 'neu': 0.746, 'pos': 0.0, 'compound': -0.8176}	-0.8176	Negative	['gcse', 'results', '-', 'live:', 'exam', 'chaos', 'continues', 'as', 'hundreds', 'of', 'thousands', 'of', 'pupils', "won't", 'receive', 'grades', 'despite', 'gavin', 'williamson', 'being', 'warned', 'of', 'algorithm', 'problems', "'weeks", "ago'", 'https://t.co/gyrbbnp0tk', 'https://t.co/dmpko45tdi']	fear
943	1.29633E+18	2020-08-20T06:19:49.000Z		50	{'neg': 0.042, 'neu': 0.84, 'pos': 0.118, 'compound': 0.6062}	0.6062	Positive	['it', 'really', 'beggars', 'belief', 'that', 'no', 'body', 'at', 'or', 'quality', 'assured', 'the', 'grades', 'that', 'their', 'algorithm', 'was', 'churning', 'out', 'compared', 'to', 'cags!', 'where', 'was', 'the', 'robust', 'modelling?', '&gt;', 'students', 'on', 'foundation', 'given', 'higher', 'than', 'grade', '5?', '&gt;', 'some', 'moderated', 'up', 'by', '3,', '4', 'or', 'more', 'grades??'…	positive
944	1.29633E+18	2020-08-20T06:19:24.000Z		28	{'neg': 0.181, 'neu': 0.819, 'pos': 0.0, 'compound': -0.6486}	-0.6486	Negative	['#gibb', 'on', '#sky', 'just', 'now-translation', 'of', 'his', 'bluster-', '�ofqual', 'fault,', 'not', 'us', 'mate..', 'we', 'woz', 'fooled.....', 'its', 'the', 'algorithm,', 'it�s', 'the', 'weather,', 'it�s', 'the', 'boogie......�.', '.']	positive
945	1.29633E+18	2020-08-20T06:18:59.000Z		48	{'neg': 0.304, 'neu': 0.661, 'pos': 0.035, 'compound': -0.9548}	-0.9548	Negative	['genius', 'cummings', 'is', 'actually', 'really', 's**t.', 'contracts', 'for', 'pals.', 'tracking', 'app', '-', 'fail', 'track', '&amp;', 'trace', 'scheme', '-', 'fail', 'ofqual', 'algorithm', '-', 'fail', 'looking', 'fwd', 'to', 'the', 'satellite', 'network,', 'what', 'could', 'go', 'wrong?', 'what', 'will', 'it', 'take', 'for', 'media', 'to', 'report', 'on', 'incompetence', '&amp;', 'huge', 'l…	negative
946	1.29633E+18	2020-08-20T06:17:44.000Z		45	{'neg': 0.217, 'neu': 0.73, 'pos': 0.053, 'compound': -0.8074}	-0.8074	Negative	['now,', 'instead', 'of', 'a', 'few', 'students', '�getting', 'the', 'wrong', 'grades�,', 'record', 'grades', 'are', 'awarded', 'to', 'a', 'generation', 'whose', 'average', 'iq', 'is', 'steadily', 'falling,', '&amp;', 'to', 'an', 'academic', 'year', 'where', 'the', 'education', 'system', 'was', 'allowed', 'to', 'collapse.', 'what', 'could', 'possibly', 'go', 'wrong?', 'https://t.co/jjxnnbrgfl']	negative
947	1.29633E+18	2020-08-20T06:17:09.000Z		18	{'neg': 0.139, 'neu': 0.861, 'pos': 0.0, 'compound': -0.2732}	-0.2732	Negative	['gavin', 'williamson', 'and', 'ofqual', 'warned', 'of', 'flaws', 'in', 'a-level', 'results', 'system', 'weeks', 'ago', 'https://t.co/zaqrukh874']	fear
948	1.29633E+18	2020-08-20T06:17:09.000Z		18	{'neg': 0.139, 'neu': 0.861, 'pos': 0.0, 'compound': -0.2732}	-0.2732	Negative	['gavin', 'williamson', 'and', 'ofqual', 'warned', 'of', 'flaws', 'in', 'a-level', 'results', 'system', 'weeks', 'ago', 'https://t.co/zaqrukh874']	fear
949	1.29633E+18	2020-08-20T06:17:02.000Z		43	{'neg': 0.065, 'neu': 0.935, 'pos': 0.0, 'compound': -0.4479}	-0.4479	Negative	['#sky', '#kayburley', 'niall', 'patersons', 'face', 'as', '#gibb', 'waffles', 'on', 'this', 'morning', 'about', 'the', 'algorithm', ',', 'and', 'defending', 'williamson..twisting', 'and', 'turning', 'to', 'blame', 'ofqual', '-', 'nothing', 'to', 'do', 'with', 'us', 'mate', 'stuff....', 'niall-where', 'is', 'johnson?', 'gibb..', 'he', 'is', 'aware', 'what', 'is', 'going', 'on?', 'huh?']	positive
950	1.29633E+18	2020-08-20T06:16:55.000Z		36	{'neg': 0.0, 'neu': 0.847, 'pos': 0.153, 'compound': 0.594}	0.594	Positive	['the', 'lessons', 'we', 'all', 'must', 'learn', 'from', 'the', 'a-levels', '#algorithm', 'debacle', '&gt;', 'are', 'you', 'surprised??', '#future', '#trend', '#artificialintelligence', '#ml', '#machinelearning', '#ai', '#airisk', '#aiinsights', '#trends', '#opportunities', '#strategy', '#cxo', 'https://t.co/h6kzhxill1', 'https://t.co/mi25i4kpxx']	positive
951	1.29633E+18	2020-08-20T06:15:44.000Z		30	{'neg': 0.076, 'neu': 0.864, 'pos': 0.06, 'compound': -0.126}	-0.126	Negative	['important', 'piece', 'from', '...', 'watch', 'out', 'for', 'an', 'article', 'on', 'this', 'from', 'us', 'soon,', 'too!', 'why', "'ditch", 'the', "algorithm'", 'is', 'the', 'future', 'of', 'political', 'protest', 'louise', 'amoore', 'https://t.co/liozrl3uoo']	fear
952	1.29633E+18	2020-08-20T06:10:57.000Z		45	{'neg': 0.089, 'neu': 0.911, 'pos': 0.0, 'compound': -0.6113}	-0.6113	Negative	['a-level', 'results:', 'why', '#algorithms', 'get', 'things', 'so', 'wrong', 'and', 'what', 'we', 'can', 'do', 'to', 'fix', 'them', '"in', 'computer', 'science,', 'an', 'algorithm', 'is', 'a', 'set', 'of', 'instructions', 'based', 'on', 'a', 'mathematical', 'model', 'that', 'tell', 'a', 'computer', 'how', 'to', 'perform', 'a', 'calculation...', '":', 'https://t.co/gjhmwcbr7q']	trust
953	1.29633E+18	2020-08-20T06:09:17.000Z		14	{'neg': 0.167, 'neu': 0.833, 'pos': 0.0, 'compound': -0.25}	-0.25	Negative	['why', "'ditch", 'the', "algorithm'", 'is', 'the', 'future', 'of', 'political', 'protest', 'https://t.co/kjwleo3vyc']	No emotion
954	1.29633E+18	2020-08-20T06:06:03.000Z		14	{'neg': 0.463, 'neu': 0.537, 'pos': 0.0, 'compound': -0.7096}	-0.7096	Negative	['ofqual', 'ignored', 'exams', 'warning', 'a', 'month', 'ago', 'amid', "ministers'", 'pressure', 'https://t.co/ezwuneq6ev']	fear
955	1.29633E+18	2020-08-20T06:02:47.000Z		17	{'neg': 0.24, 'neu': 0.76, 'pos': 0.0, 'compound': -0.6249}	-0.6249	Negative	['bbc', 'news', '-', 'a-levels:', 'algorithm', 'at', 'centre', 'of', 'grading', 'crisis', "'unlawful'", 'says', 'labour', 'https://t.co/kumredps62']	negative
956	1.29633E+18	2020-08-20T06:02:42.000Z		9	{'neg': 0.0, 'neu': 0.488, 'pos': 0.512, 'compound': 0.4939}	0.4939	Positive	['similar', 'challenges', 'in', 'wales,', 'surely?', 'https://t.co/se2w6rfl6t']	No emotion
957	1.29633E+18	2020-08-20T06:00:34.000Z		16	{'neg': 0.0, 'neu': 1.0, 'pos': 0.0, 'compound': 0.0}	0	Neutral	['this', 'government', 'is', 'literally', 'letting', 'things', 'fall', 'apart.', 'it', 'has', 'to', 'go.', 'https://t.co/6jyplal11s']	negative
958	1.29633E+18	2020-08-20T05:56:14.000Z		17	{'neg': 0.385, 'neu': 0.615, 'pos': 0.0, 'compound': -0.7096}	-0.7096	Negative	['ofqual', 'ignored', 'exams', 'warning', 'a', 'month', 'ago', 'amid', "ministers'", 'pressure', 'politics', 'the', 'guardian', 'https://t.co/t16lzxggjc']	fear
959	1.29632E+18	2020-08-20T05:54:09.000Z		17	{'neg': 0.0, 'neu': 1.0, 'pos': 0.0, 'compound': 0.0}	0	Neutral	['the', 'lessons', 'we', 'all', 'must', 'learn', 'from', 'the', 'a-levels', 'algorithm', 'debacle', 'via', '?', 'https://t.co/rf9jaatejn']	fear
960	1.29632E+18	2020-08-20T05:53:23.000Z		21	{'neg': 0.419, 'neu': 0.581, 'pos': 0.0, 'compound': -0.8442}	-0.8442	Negative	['another', 'chaotic', 'inept', 'omnishambles.', 'ofqual', 'ignored', 'exams', 'warning', 'a', 'month', 'ago', 'because', 'of', "ministers'", 'pressure', 'the', 'guardian', 'https://t.co/edrv1eprwj']	negative
961	1.29632E+18	2020-08-20T05:52:25.000Z		28	{'neg': 0.138, 'neu': 0.682, 'pos': 0.18, 'compound': 0.09}	0.09	Positive	['listening', 'again', 'to', 'tim', 'harford�s', 'gentle', 'but', 'forensic', 'examination', 'of', 'the', '�evil', 'algorithm�', 'i', 'am', 'truly', 'baffled', 'at', 'ofqual/dfe�s', 'failure', 'to', 'identify', 'the', 'issues', 'earlier']	fear
962	1.29632E+18	2020-08-20T05:51:30.000Z		24	{'neg': 0.0, 'neu': 1.0, 'pos': 0.0, 'compound': 0.0}	0	Neutral	['the', 'ongoing', 'imbroglio', 'suggests', 'ofqual', 'had', 'hands', 'tied', 'by', 'gove/cummings', 'pointman', 'fox.', 'i', 'think', 'public', 'first', 'in', 'there', 'to', 'keep', 'ofqual', 'to', 'algorithm.']	anticipation
963	1.29632E+18	2020-08-20T05:51:24.000Z		14	{'neg': 0.434, 'neu': 0.566, 'pos': 0.0, 'compound': -0.7096}	-0.7096	Negative	['ofqual', 'ignored', 'exams', 'warning', 'a', 'month', 'ago', 'amid', "ministers'", 'pressure.', '?', 'https://t.co/3tl3npuebk']	fear
964	1.29632E+18	2020-08-20T05:51:19.000Z		14	{'neg': 0.463, 'neu': 0.537, 'pos': 0.0, 'compound': -0.7096}	-0.7096	Negative	['ofqual', 'ignored', 'exams', 'warning', 'a', 'month', 'ago', 'amid', "ministers'", 'pressure', 'https://t.co/bytbxznfyl']	fear
965	1.29632E+18	2020-08-20T05:50:47.000Z		14	{'neg': 0.463, 'neu': 0.537, 'pos': 0.0, 'compound': -0.7096}	-0.7096	Negative	['ofqual', 'ignored', 'exams', 'warning', 'a', 'month', 'ago', 'amid', "ministers'", 'pressure', 'https://t.co/a8nuq3arwl']	fear
966	1.29632E+18	2020-08-20T05:50:18.000Z		38	{'neg': 0.071, 'neu': 0.837, 'pos': 0.093, 'compound': 0.2148}	0.2148	Positive	['is', 'the', 'times', 'suggesting', 'that', 'gavin', 'williamson', 'might', 'have', 'been', 'fibbing', 'when', 'he', 'said', 'on', 'live', 'television', 'that', 'he', 'wasn�t', 'aware', 'of', 'problems', 'with', 'the', 'a', 'level', 'algorithm', 'til', 'last', 'weekend?', 'surely', 'not?!', 'https://t.co/chhifeniju']	trust
967	1.29632E+18	2020-08-20T05:49:42.000Z		17	{'neg': 0.363, 'neu': 0.637, 'pos': 0.0, 'compound': -0.8201}	-0.8201	Negative	['but', 'the', 'exams', 'were', 'cancelled', 'in', 'the', 'spring', '-', 'the', 'algorithm', 'nonsense', 'was', 'cancelled', 'a', 'few', 'days', 'ago.']	negative
968	1.29632E+18	2020-08-20T05:48:58.000Z		14	{'neg': 0.463, 'neu': 0.537, 'pos': 0.0, 'compound': -0.7096}	-0.7096	Negative	['ofqual', 'ignored', 'exams', 'warning', 'a', 'month', 'ago', 'amid', "ministers'", 'pressure', 'https://t.co/jhmog3cjad']	fear
969	1.29632E+18	2020-08-20T05:43:09.000Z		16	{'neg': 0.143, 'neu': 0.857, 'pos': 0.0, 'compound': -0.25}	-0.25	Negative	['why', "'ditch", 'the', "algorithm'", 'is', 'the', 'future', 'of', 'political', 'protest', 'louise', 'amoore', 'https://t.co/sawvxqkhhw']	No emotion
970	1.29632E+18	2020-08-20T05:43:02.000Z		20	{'neg': 0.176, 'neu': 0.714, 'pos': 0.11, 'compound': -0.34}	-0.34	Negative	['cronyism,', 'corruption', 'and', 'chaos.', 'the', 'three', 'cs.', 'who', 'was', 'responsible', 'for', 'the', 'development', 'of', 'the', 'algorithm?', 'https://t.co/hnww1vmk8s']	negative
971	1.29632E+18	2020-08-20T05:43:02.000Z		20	{'neg': 0.176, 'neu': 0.714, 'pos': 0.11, 'compound': -0.34}	-0.34	Negative	['cronyism,', 'corruption', 'and', 'chaos.', 'the', 'three', 'cs.', 'who', 'was', 'responsible', 'for', 'the', 'development', 'of', 'the', 'algorithm?', 'https://t.co/hnww1vmk8s']	negative
972	1.29632E+18	2020-08-20T05:32:21.000Z		45	{'neg': 0.29, 'neu': 0.71, 'pos': 0.0, 'compound': -0.9136}	-0.9136	Negative	['ofqual', 'ignored', 'exams', 'warning', 'a', 'month', 'ago', 'amid', "ministers'", 'pressure', 'education', 'policy', 'the', 'guardian', 'is', 'a', 'liar,', 'is', 'the', 'only', 'conclusion', 'from', 'this.', 'he', 'told', 'ofqual', 'what', 'to', 'do,', 'was', 'warned', 'of', 'the', 'consequences', 'and', 'is', 'trying', 'to', 'deny', 'both', 'elements', 'https://t.co/arwn6gz3kd']	negative
973	1.29632E+18	2020-08-20T05:28:17.000Z		15	{'neg': 0.434, 'neu': 0.566, 'pos': 0.0, 'compound': -0.7096}	-0.7096	Negative	['ofqual', 'ignored', 'exams', 'warning', 'a', 'month', 'ago', 'amid', "ministers'", 'pressure', '#gavinwilliamsonresign', 'https://t.co/bgb3wyfxpv']	fear
974	1.29632E+18	2020-08-20T05:28:17.000Z		15	{'neg': 0.0, 'neu': 1.0, 'pos': 0.0, 'compound': 0.0}	0	Neutral	['#alevelresults', '#gcseresults', '#williamson', '#chopforboris:', 'sack', 'the', '#organgrinder,', 'not', 'the', '#monkey.', '#pissupinabrewery', 'https://t.co/zhl7dsiw7w']	No emotion
975	1.29632E+18	2020-08-20T05:28:16.000Z		35	{'neg': 0.061, 'neu': 0.865, 'pos': 0.075, 'compound': 0.128}	0.128	Positive	['williamson', 'publicly', 'warned', 'ofqual', 'it', '�should', 'ensure,', 'as', 'far', 'as', 'is', 'possible,', 'that', 'qualification', 'standards', 'are', 'maintained', 'and', 'the', 'distribution', 'of', 'grades', 'follows', 'a', 'similar', 'profile', 'to', 'that', 'in', 'previous', 'years�', 'https://t.co/ng0ubyhzea']	fear
976	1.29632E+18	2020-08-20T05:27:46.000Z		29	{'neg': 0.0, 'neu': 0.767, 'pos': 0.233, 'compound': 0.7906}	0.7906	Positive	['.', 'won', 'the', '2019', 'orwell', 'youth', 'prize', 'with', 'this', 'dystopian', 'short', 'story', 'about', 'an', 'algorithm.', 'then', 'the', 'uk', "government's", 'algorithm', 'downgraded', 'her', 'a-level', 'results', 'https://t.co/qtj8hcfil3']	fear
977	1.29632E+18	2020-08-20T05:27:30.000Z		12	{'neg': 0.0, 'neu': 1.0, 'pos': 0.0, 'compound': 0.0}	0	Neutral	['ofqual', 'exam', 'results', 'algorithm', 'was', 'unlawful,', 'says', 'labour', 'https://t.co/4cupqlklvg']	fear
978	1.29631E+18	2020-08-20T05:14:05.000Z		44	{'neg': 0.265, 'neu': 0.699, 'pos': 0.036, 'compound': -0.8885}	-0.8885	Negative	['ofqual', 'ignored', 'exams', 'warning', 'a', 'month', 'ago', 'amid', "ministers'", 'pressure', 'https://t.co/rjweg38svz', 'i', 'doubt', 'many', 'will', 'be', 'surprised-we', 'are', 'reaching', 'a', 'stage', 'where', 'most', 'people', 'will', 'not', 'believe', 'anything', 'that', 'uk', 'government', 'ministers', 'say.', 'during', 'this', 'pandemic', '-', 'that', 'is', 'potentially', 'disastrous']	fear
979	1.29631E+18	2020-08-20T05:12:18.000Z		17	{'neg': 0.24, 'neu': 0.76, 'pos': 0.0, 'compound': -0.6249}	-0.6249	Negative	['bbc', 'news', '-', 'a-levels:', 'algorithm', 'at', 'centre', 'of', 'grading', 'crisis', "'unlawful'", 'says', 'labour', 'https://t.co/lepqc5okgx']	negative
980	1.29631E+18	2020-08-20T05:09:48.000Z		28	{'neg': 0.115, 'neu': 0.696, 'pos': 0.189, 'compound': 0.3493}	0.3493	Positive	['the', 'a', 'level', 'algorithm', 'suggests', 'the', 'tory', 'party', 'no', 'longer', 'believe', 'that', 'we', 'are', 'not', 'just', 'numbers.', 'no', 'longer', 'just', 'a', 'socialist', 'threat,', 'but', 'a', 'right', 'wing', 'promise']	positive
981	1.29631E+18	2020-08-20T05:00:15.000Z		14	{'neg': 0.463, 'neu': 0.537, 'pos': 0.0, 'compound': -0.7096}	-0.7096	Negative	['ofqual', 'ignored', 'exams', 'warning', 'a', 'month', 'ago', 'amid', "ministers'", 'pressure', 'https://t.co/g1bbf45jrr']	fear
982	1.29631E+18	2020-08-20T04:57:54.000Z		28	{'neg': 0.203, 'neu': 0.797, 'pos': 0.0, 'compound': -0.6808}	-0.6808	Negative	['results', '2020:', 'ofqual', 'won�t', 'be', 'publishing', 'the', 'algorithm', 'grades', 'pupils', 'would', 'have', 'got', 'to', '�avoid', 'confusion', 'and', 'remove', 'any', 'further', 'distress', 'for', 'students�', 'https://t.co/gxkj1ci8qy']	fear
983	1.29631E+18	2020-08-20T04:56:45.000Z		14	{'neg': 0.463, 'neu': 0.537, 'pos': 0.0, 'compound': -0.7096}	-0.7096	Negative	['ofqual', 'ignored', 'exams', 'warning', 'a', 'month', 'ago', 'amid', "ministers'", 'pressure', 'https://t.co/lobmijs2f0']	fear
984	1.29631E+18	2020-08-20T04:56:21.000Z		18	{'neg': 0.299, 'neu': 0.701, 'pos': 0.0, 'compound': -0.6757}	-0.6757	Negative	['ofqual', 'was', 'told', 'its', 'algorithm', 'was', "'doomed'", 'a', 'month', 'ago', 'but', "'ignored", 'the', "warnings'�", 'https://t.co/n47suduk2y']	No emotion
985	1.29631E+18	2020-08-20T04:51:10.000Z		14	{'neg': 0.463, 'neu': 0.537, 'pos': 0.0, 'compound': -0.7096}	-0.7096	Negative	['ofqual', 'ignored', 'exams', 'warning', 'a', 'month', 'ago', 'amid', "ministers'", 'pressure', 'https://t.co/gu7kr0zfvb']	fear
986	1.29631E+18	2020-08-20T04:45:43.000Z		14	{'neg': 0.0, 'neu': 1.0, 'pos': 0.0, 'compound': 0.0}	0	Neutral	['anyone', 'know', 'who', 'the', 'external', 'advisors', 'are?', '#ofqual', '#gcseresults2020', '#alevelsresults', 'https://t.co/j1zoq6irjk']	No emotion
987	1.29631E+18	2020-08-20T04:42:52.000Z		17	{'neg': 0.0, 'neu': 1.0, 'pos': 0.0, 'compound': 0.0}	0	Neutral	["there's", 'a', 'pattern', 'emerging', 'here.', 'similar', 'situation', 'with', 'e.g.', 'sage', 'committee.', 'https://t.co/tsghrg7aej']	trust
988	1.29631E+18	2020-08-20T04:37:58.000Z		43	{'neg': 0.278, 'neu': 0.672, 'pos': 0.05, 'compound': -0.8977}	-0.8977	Negative	['a', 'chronicle', 'of', 'a', 'crisis', 'foretold...', 'a', 'focus', 'on', '#gradeinflation', '&amp;', 'a', 'disregard', 'for', 'students', 'welfare,', 'drove', 'ministers', 'to', 'pressurise', '#ofqual', 'to', 'continue', 'even', 'when', 'it', 'became', 'clear', 'the', 'result', 'would', 'be', 'unfair', '-', '#alevelresults', 'fiasco', 'was', 'far', 'from', 'inevitable!', 'https://t.co/taddnojpl…	negative
989	1.2963E+18	2020-08-20T04:16:33.000Z		39	{'neg': 0.066, 'neu': 0.873, 'pos': 0.061, 'compound': -0.0516}	-0.0516	Negative	['fighting', 'stigma', ':', 'covid-19', 'news:', 'uk', 'to', 'expand', 'random', 'testing', 'to', 'identify', 'virus', 'outbreaks:', 'uk', 'education', 'minister', 'gavin', 'williamson', 'today', 'announced', 'that', "england's", 'exams', 'regulator,', 'ofqual', 'is', 'scrapping', 'the', 'algorithm,', 'bringing', 'policy', 'in', 'line�...', 'https://t.co/hocz8smaak']	negative
990	1.2963E+18	2020-08-20T04:03:35.000Z		18	{'neg': 0.21, 'neu': 0.79, 'pos': 0.0, 'compound': -0.3535}	-0.3535	Negative	['so', 'gavin', "'crocodile", "tears'", 'saying', 'sorry', 'had', 'his', 'teeth', 'sunk', 'into', 'ofqual', 'all', 'along.', 'https://t.co/pzmzhsmux4']	fear
991	1.29629E+18	2020-08-20T03:48:56.000Z		9	{'neg': 0.0, 'neu': 1.0, 'pos': 0.0, 'compound': 0.0}	0	Neutral	['and', 'there', 'you', 'have', 'it', 'https://t.co/pxt3c2lumq']	No emotion
992	1.29629E+18	2020-08-20T03:44:50.000Z		23	{'neg': 0.289, 'neu': 0.711, 'pos': 0.0, 'compound': -0.7096}	-0.7096	Negative	['ofqual', 'ignored', 'exams', 'warning', 'a', 'month', 'ago', 'amid', "ministers'", 'pressure', 'richard', 'adams,', 'jessica', 'elgot,', 'heather', 'stewart', 'and', 'kate', 'proctor', 'https://t.co/zmltsgfjtn']	fear
993	1.29629E+18	2020-08-20T03:41:53.000Z		30	{'neg': 0.185, 'neu': 0.706, 'pos': 0.109, 'compound': -0.3818}	-0.3818	Negative	["that's", 'your', 'wonderful', 'and', 'corrupt', 'english', 'government', 'for', 'you,', 'gavin', 'williamson', "'was", 'warned', 'the', 'exams', 'algorithm', 'was', 'doomed', 'six', 'weeks', 'ago', 'and', 'would', 'give', '...', 'https://t.co/ldpehdoyvd', 'via']	fear
994	1.29629E+18	2020-08-20T03:39:08.000Z		16	{'neg': 0.143, 'neu': 0.857, 'pos': 0.0, 'compound': -0.25}	-0.25	Negative	['why', "'ditch", 'the', "algorithm'", 'is', 'the', 'future', 'of', 'political', 'protest', 'louise', 'amoore', 'https://t.co/xicdlibamt']	No emotion
995	1.29629E+18	2020-08-20T03:30:06.000Z		14	{'neg': 0.463, 'neu': 0.537, 'pos': 0.0, 'compound': -0.7096}	-0.7096	Negative	['ofqual', 'ignored', 'exams', 'warning', 'a', 'month', 'ago', 'amid', "ministers'", 'pressure', 'https://t.co/5o05zru3o5']	fear
996	1.29629E+18	2020-08-20T03:24:13.000Z		46	{'neg': 0.335, 'neu': 0.665, 'pos': 0.0, 'compound': -0.9485}	-0.9485	Negative	['behind', 'the', 'fiasco', 'of', 'england�s', 'exams', 'algorithm', 'for', 'a-level', '&amp;', 'gcse', 'results', 'that', 'produced', 'volatile', '&amp;', 'erratic', 'results', 'and', 'saw', 'disadvantaged', 'students', 'worst', 'hit', 'by', 'downgrades', '�', 'until', 'the', 'government,', 'which', 'had', 'ignored', 'expert', 'warnings,', 'was', 'forced', 'into', 'a', 'u-turn.', 'https://t.co/m…	negative
997	1.29629E+18	2020-08-20T03:19:29.000Z		34	{'neg': 0.0, 'neu': 1.0, 'pos': 0.0, 'compound': 0.0}	0	Neutral	['�fuck', 'the', 'algorithm.�', 'on', 'resistance', 'against', 'the', 'injustices', 'of', 'predictive', 'models', 'and', 'how', 'they', 'shape', 'our', 'world.', 'very', 'pertinent', 'for', 'my', 'students', 'in', '#pols7514', 'on', 'the', 'politics', 'of', 'nonviolent', 'resistance.', 'https://t.co/f7hcfltrl2']	anger
998	1.29629E+18	2020-08-20T03:17:50.000Z		18	{'neg': 0.0, 'neu': 1.0, 'pos': 0.0, 'compound': 0.0}	0	Neutral	['�in', 'their', 'designs', 'and', 'assumptions,', 'algorithms', 'shape', 'the', 'world', 'in', 'which', 'they�re', 'used.', '�', 'https://t.co/6wim5irefq']	positive
999	1.29628E+18	2020-08-20T03:03:24.000Z		16	{'neg': 0.143, 'neu': 0.857, 'pos': 0.0, 'compound': -0.25}	-0.25	Negative	['why', "'ditch", 'the', "algorithm'", 'is', 'the', 'future', 'of', 'political', 'protest', 'louise', 'amoore', 'https://t.co/xf8iqr7n2k']	No emotion
1000	1.29628E+18	2020-08-20T02:52:41.000Z		19	{'neg': 0.184, 'neu': 0.684, 'pos': 0.132, 'compound': -0.25}	-0.25	Negative	['what', 'a', 'fuck', 'up', 'looks', 'like,', 'up', 'close.', 'how', 'does', "ofqual's", 'grading', 'algorithm', 'work?', 'https://t.co/stw4zd9mte']	No emotion
1001	1.29628E+18	2020-08-20T02:45:27.000Z		43	{'neg': 0.167, 'neu': 0.768, 'pos': 0.065, 'compound': -0.5063}	-0.5063	Negative	['can', 'i', 'be', 'seeing', 'this', 'correctly?', 'first', 'niall', 'paterson+now', 'sky', 'carrying', 'this', 'crucial', 'info', 'about', 'that', 'appalling', 'ofqual', 'algorithm?', 'a-levels:', 'exam', 'regulator', 'ignored', 'expert', 'help', 'after', 'statisticians', "wouldn't", 'sign', 'non-disclosure', 'agreements', 'uk', 'news', 'sky', 'news', 'https://t.co/lnhagz8x8i']	positive
1002	1.29628E+18	2020-08-20T02:45:27.000Z		43	{'neg': 0.167, 'neu': 0.768, 'pos': 0.065, 'compound': -0.5063}	-0.5063	Negative	['can', 'i', 'be', 'seeing', 'this', 'correctly?', 'first', 'niall', 'paterson+now', 'sky', 'carrying', 'this', 'crucial', 'info', 'about', 'that', 'appalling', 'ofqual', 'algorithm?', 'a-levels:', 'exam', 'regulator', 'ignored', 'expert', 'help', 'after', 'statisticians', "wouldn't", 'sign', 'non-disclosure', 'agreements', 'uk', 'news', 'sky', 'news', 'https://t.co/lnhagz8x8i']	positive
1003	1.29628E+18	2020-08-20T02:45:27.000Z		43	{'neg': 0.167, 'neu': 0.768, 'pos': 0.065, 'compound': -0.5063}	-0.5063	Negative	['can', 'i', 'be', 'seeing', 'this', 'correctly?', 'first', 'niall', 'paterson+now', 'sky', 'carrying', 'this', 'crucial', 'info', 'about', 'that', 'appalling', 'ofqual', 'algorithm?', 'a-levels:', 'exam', 'regulator', 'ignored', 'expert', 'help', 'after', 'statisticians', "wouldn't", 'sign', 'non-disclosure', 'agreements', 'uk', 'news', 'sky', 'news', 'https://t.co/lnhagz8x8i']	positive
1004	1.29627E+18	2020-08-20T02:20:35.000Z		19	{'neg': 0.133, 'neu': 0.867, 'pos': 0.0, 'compound': -0.25}	-0.25	Negative	['19-aug-2020', 'louise', 'amoore', 'why', "'ditch", 'the', "algorithm'", 'is', 'the', 'future', 'of', 'political', 'protest', 'https://t.co/vdjqpz4uy3']	No emotion
1005	1.29627E+18	2020-08-20T02:13:50.000Z		21	{'neg': 0.322, 'neu': 0.678, 'pos': 0.0, 'compound': -0.8225}	-0.8225	Negative	['oh', 'do', 'fuck', 'off.', 'bbc', 'news', '-', 'a-levels:', 'algorithm', 'at', 'centre', 'of', 'grading', 'crisis', "'unlawful'", 'says', 'labour', 'https://t.co/t4scnz2duu']	negative
1006	1.29627E+18	2020-08-20T02:00:04.000Z		46	{'neg': 0.0, 'neu': 1.0, 'pos': 0.0, 'compound': 0.0}	0	Neutral	['letter', 'to', 'williamson', '&amp;', 'ofqual�s', 'chief', 'regulator,', 'sally', 'collier,', 'lord', 'falconer', 'said', 'the', 'saga', '�should', 'never', 'have', 'come', 'down', 'to', 'this,', 'when', 'ofqual', '&amp;', 'williamson', 'have', 'been', 'fully', 'in', 'the', 'knowledge', 'that', 'the', 'standardisation', 'formula', 'that', 'was', 'being', 'used', 'was', 'unlawful.�', 'https://t.…	positive
1007	1.29626E+18	2020-08-20T01:51:37.000Z		16	{'neg': 0.143, 'neu': 0.857, 'pos': 0.0, 'compound': -0.25}	-0.25	Negative	['why', "'ditch", 'the', "algorithm'", 'is', 'the', 'future', 'of', 'political', 'protest', 'louise', 'amoore', 'https://t.co/45lq3ob9bu']	No emotion
1008	1.29626E+18	2020-08-20T01:50:34.000Z		14	{'neg': 0.463, 'neu': 0.537, 'pos': 0.0, 'compound': -0.7096}	-0.7096	Negative	['ofqual', 'ignored', 'exams', 'warning', 'a', 'month', 'ago', 'amid', "ministers'", 'pressure', 'https://t.co/gnpsky3tkp']	fear
1009	1.29625E+18	2020-08-20T01:10:55.000Z		35	{'neg': 0.145, 'neu': 0.855, 'pos': 0.0, 'compound': -0.5994}	-0.5994	Negative	['tory', 'education', 'secretary', 'gavin', 'williamson', 'and', 'ofqual', 'were', 'warned', 'of', 'flaws', 'in', 'a-level', 'results', 'system', 'weeks', 'ago', 'sources', 'say', 'algorithm', 'concerns', 'were', 'pushed', 'aside', 'due', 'to', 'worries', 'about', 'grade', 'inflation', 'https://t.co/lqqzonnwkc']	fear
1010	1.29625E+18	2020-08-20T01:09:41.000Z		15	{'neg': 0.313, 'neu': 0.687, 'pos': 0.0, 'compound': -0.6249}	-0.6249	Negative	['a-levels:', 'algorithm', 'at', 'centre', 'of', 'grading', 'crisis', '�unlawful�', 'says�labour', 'https://t.co/nduv9kvmbp']	negative
1011	1.29625E+18	2020-08-20T01:09:41.000Z		15	{'neg': 0.313, 'neu': 0.687, 'pos': 0.0, 'compound': -0.6249}	-0.6249	Negative	['a-levels:', 'algorithm', 'at', 'centre', 'of', 'grading', 'crisis', '�unlawful�', 'says�labour', 'https://t.co/nduv9kvmbp']	negative
1012	1.29625E+18	2020-08-20T01:02:14.000Z		24	{'neg': 0.298, 'neu': 0.622, 'pos': 0.08, 'compound': -0.5994}	-0.5994	Negative	['top', 'story:', 'ofqual', 'ignored', 'warnings', 'on', 'exams', 'amid', "ministers'", 'pressure', 'education', 'policy', 'the', 'guardian', 'https://t.co/ddqhzmvap5,', 'see', 'more', 'https://t.co/aa7jhyoxcd']	trust
1013	1.29625E+18	2020-08-20T01:01:50.000Z		40	{'neg': 0.167, 'neu': 0.805, 'pos': 0.028, 'compound': -0.6908}	-0.6908	Negative	['#ofqual', 'was', 'warned', 'at', 'least', 'a', 'month', 'ago', 'of', 'flaws', 'in', 'the', 'exams', 'algorithm', 'that', 'left', 'thousands', 'of', 'students', 'devastated,', 'but', 'the', 'regulator', 'pressed', 'ahead', 'amid', 'longstanding', 'ministerial', 'pressure', 'to', 'prevent', 'grade', 'inflation.', '#examshambles', '#alevels2020', '#williamsongo', 'https://t.co/1cysgc6ii8']	fear
1014	1.29625E+18	2020-08-20T00:40:26.000Z		42	{'neg': 0.028, 'neu': 0.772, 'pos': 0.2, 'compound': 0.8419}	0.8419	Positive	['�this', 'week,', 'a', 'generation', 'of', 'young', 'people', 'exposed', 'the', 'politics', 'of', 'the', 'algorithm.', 'that', 'may', 'itself', 'be', 'an', 'important', 'turning', 'point.�', 'so', 'good', 'to', 'see', 'nuanced,', 'incisive', 'critique', 'of', 'algorithms', 'and', 'their', 'politics', 'in', 'the', 'media.', 'brilliant', 'from', '?', 'https://t.co/cftbdgtfc1']	positive
1015	1.29625E+18	2020-08-20T00:39:31.000Z		41	{'neg': 0.102, 'neu': 0.898, 'pos': 0.0, 'compound': -0.6249}	-0.6249	Negative	['a-levels:', 'algorithm', 'at', 'centre', 'of', 'grading', 'crisis', "'unlawful'", 'says', 'labour', 'this', 'pronouncement', 'from', 'labour', 'centres', 'on', 'my', 'my', 'profession.', "'algorithms'", 'that', 'impact', 'society,', 'should', 'have', 'the', 'same', 'level', 'of', 'scrutiny', 'as', 'elected', 'representatives', 'in', 'a', 'democracy', 'https://t.co/isxdys6xzw']	positive
1016	1.29625E+18	2020-08-20T00:38:11.000Z		17	{'neg': 0.385, 'neu': 0.615, 'pos': 0.0, 'compound': -0.7096}	-0.7096	Negative	['ofqual', 'ignored', 'exams', 'warning', 'a', 'month', 'ago', 'amid', "ministers'", 'pressure', 'politics', 'the', 'guardian', 'https://t.co/ocmb53vexl']	fear
1017	1.29624E+18	2020-08-20T00:35:23.000Z		16	{'neg': 0.143, 'neu': 0.857, 'pos': 0.0, 'compound': -0.25}	-0.25	Negative	['why', "'ditch", 'the', "algorithm'", 'is', 'the', 'future', 'of', 'political', 'protest', 'louise', 'amoore', 'https://t.co/2vfyu0b1m4']	No emotion
1018	1.29624E+18	2020-08-20T00:31:00.000Z		25	{'neg': 0.17, 'neu': 0.83, 'pos': 0.0, 'compound': -0.6249}	-0.6249	Negative	['a-levels:', 'algorithm', 'at', 'centre', 'of', 'grading', 'crisis', "'unlawful'", 'says', 'labour', 'any', 'bets', 'ofqual', 'is', 'run', 'by', 'private', 'school', 'educated', 'people?', 'https://t.co/k3ge5ogxjd']	trust
1019	1.29624E+18	2020-08-20T00:31:00.000Z		25	{'neg': 0.17, 'neu': 0.83, 'pos': 0.0, 'compound': -0.6249}	-0.6249	Negative	['a-levels:', 'algorithm', 'at', 'centre', 'of', 'grading', 'crisis', "'unlawful'", 'says', 'labour', 'any', 'bets', 'ofqual', 'is', 'run', 'by', 'private', 'school', 'educated', 'people?', 'https://t.co/k3ge5ogxjd']	trust
1020	1.29624E+18	2020-08-20T00:29:45.000Z		14	{'neg': 0.463, 'neu': 0.537, 'pos': 0.0, 'compound': -0.7096}	-0.7096	Negative	['ofqual', 'ignored', 'exams', 'warning', 'a', 'month', 'ago', 'amid', "ministers'", 'pressure', 'https://t.co/eonvfvpmhh']	fear
1021	1.29624E+18	2020-08-20T00:28:34.000Z		49	{'neg': 0.234, 'neu': 0.766, 'pos': 0.0, 'compound': -0.9098}	-0.9098	Negative	['to', 'downgrade', 'a', "child's", 'exam', 'grade', 'is', 'unlawful', 'because', 'no', 'child', 'should', 'be', 'discriminated', 'against', 'for', 'living', 'in', 'a', 'poor', 'area', 'or', 'because', 'of', 'fails', 'in', 'a', 'school', 'the', 'year', 'before!', 'bbc', 'news', '-', 'a-levels:', 'algorithm', 'at', 'centre', 'of', 'grading', 'crisis', "'unlawful'", 'says', 'labour', 'https://t.co/…	positive
1022	1.29624E+18	2020-08-20T00:27:48.000Z		17	{'neg': 0.24, 'neu': 0.76, 'pos': 0.0, 'compound': -0.6249}	-0.6249	Negative	['bbc', 'news', '-', 'a-levels:', 'algorithm', 'at', 'centre', 'of', 'grading', 'crisis', "'unlawful'", 'says', 'labour', 'https://t.co/q78pk11yij']	negative
1023	1.29624E+18	2020-08-20T00:27:13.000Z		32	{'neg': 0.074, 'neu': 0.83, 'pos': 0.096, 'compound': 0.1901}	0.1901	Positive	['we', 'should', 'all', 'politely', 'but', 'firmly', 'say,', "'thank", 'you,', 'but', "no'", 'when', 'the', "'computer", 'says', "no'", '-', 'why', "'ditch", 'the', "algorithm'", 'is', 'the', 'future', 'of', 'political', 'protest', 'louise', 'amoore', 'https://t.co/dehbf2zxh8']	No emotion
1024	1.29624E+18	2020-08-20T00:13:26.000Z		41	{'neg': 0.027, 'neu': 0.697, 'pos': 0.275, 'compound': 0.9385}	0.9385	Positive	['hi', 'not', 'sure', 'how', 'i', 'saw', 'this', 'but', 'notwithstanding', 'it', 'was', 'probably', 'an', 'ofqual', 'algorithm', 'wot', 'did', 'it', ',', 'i', 'can', 'heartily', 'recommend', 'a', 'miele', 'cat', 'and', 'dog', 'which', 'will', 'last', 'at', 'least', '20', 'years', 'and', 'will', 'hopefully', 'outlive', 'covid', 'good', 'luck', '??']	positive
1025	1.29624E+18	2020-08-20T00:12:01.000Z		42	{'neg': 0.067, 'neu': 0.88, 'pos': 0.053, 'compound': -0.1531}	-0.1531	Negative	['how', 'can', 'this', 'be', 'fair', '-', 'so', 'many', 'young', 'people', 'downgraded', 'by', 'school', 'cags', 'using', 'discredited', 'algorithm,', 'before', 'even', 'being', 'submitted', 'to', 'ofqual', 'to', 'go', 'through', 'algorithm', 'again.', 'their', 'futures', 'ripped', 'away', 'because', 'schools', 'fitted', 'cags', 'to', 'historical', 'data', 'https://t.co/ojonvuepo1']	positive
1026	1.29624E+18	2020-08-20T00:07:40.000Z		49	{'neg': 0.278, 'neu': 0.722, 'pos': 0.0, 'compound': -0.9331}	-0.9331	Negative	['that�s', 'very', 'kind', 'of', 'you', '-it', 'didn�t', 'sadly', '-moved', '1', 'subject,', '1', 'grade', 'up,', 'but', 'was', 'still', '2', 'grades', 'lower', 'than', 'predicted.', 'schools', 'applied', 'discredited', 'algorithm', 'before', 'submitting', 'to', 'ofqual,', 'so', 'many', 'kids', 'still', 'lost', 'out.', 'this', 'is', 'shocking', 'reading', 'from', 'a', 'teacher', 'https://t.co/ojo…	negative
1027	1.29624E+18	2020-08-20T00:02:35.000Z		14	{'neg': 0.463, 'neu': 0.537, 'pos': 0.0, 'compound': -0.7096}	-0.7096	Negative	['ofqual', 'ignored', 'exams', 'warning', 'a', 'month', 'ago', 'amid', "ministers'", 'pressure', 'https://t.co/11ox8dnuwf']	fear
1028	1.29624E+18	2020-08-20T00:01:51.000Z		18	{'neg': 0.0, 'neu': 1.0, 'pos': 0.0, 'compound': 0.0}	0	Neutral	['ofqual', 'was', 'told', 'its', 'algorithm', 'was', '�doomed�', 'a', 'month', 'ago', 'but', '�ignored', 'the', 'warnings��', 'https://t.co/td2iumbvq4']	No emotion
1029	1.29624E+18	2020-08-20T00:01:02.000Z		15	{'neg': 0.291, 'neu': 0.709, 'pos': 0.0, 'compound': -0.6249}	-0.6249	Negative	['a-levels:', 'algorithm', 'at', 'centre', 'of', 'grading', 'crisis', "'unlawful'", 'says', 'labour', 'https://t.co/9a502xhlpd']	negative
