# Supplementary material for: Critical reflections on three popular computational linguistic approaches to examine Twitter discourses
Source: PeerJ Comput Sci. 2023 Jan 30;9:e1211. doi: 10.7717/peerj-cs.1211 (PMC10280252; doi:10.7717/peerj-cs.1211)
Supplement: Supplemental Information 1 [file peerj-cs-09-1211-s001.zip › Supplementary_Material_PeerJ_Oct22/Supplementary Material/Sentiment Analysis VADER cleaned data OALA/Aug 21.csv]

	User_name	Time	Location	description_lengths	scores	compound	Sentiment	temp_list	Emotion
0	1.29696E+18	2020-08-21T23:54:57.000Z		38	{'neg': 0.145, 'neu': 0.713, 'pos': 0.143, 'compound': -0.0258}	-0.0258	Neutral	['back', 'us', 'over', '[exam]', 'u-turn', 'or', 'i', 'quit?', 'nails', 'the', 'fakery', 'of', 'the', '"political"', 'row', 'over', 'exam', 'results,', 'whilst', 'warning', 'us', 'of', 'a', 'bad', 'precedent.', 'all', 'parties', 'trusted', "ofqual's", 'algorithm', 'initially.', '#skypapers', 'https://t.co/4n5dbxznqq']	negative
1	1.29696E+18	2020-08-21T23:50:03.000Z		21	{'neg': 0.226, 'neu': 0.774, 'pos': 0.0, 'compound': -0.5423}	-0.5423	Negative	["ofqual's", 'a-level', 'algorithm:', 'why', 'did', 'it', 'fail', 'to', 'make', 'the', 'grade?', 'https://t.co/uyowgzyhzy', 'https://t.co/okyoastigq']	No emotion
2	1.29696E+18	2020-08-21T23:50:03.000Z		21	{'neg': 0.226, 'neu': 0.774, 'pos': 0.0, 'compound': -0.5423}	-0.5423	Negative	["ofqual's", 'a-level', 'algorithm:', 'why', 'did', 'it', 'fail', 'to', 'make', 'the', 'grade?', 'https://t.co/uyowgzyhzy', 'https://t.co/okyoastigq']	No emotion
3	1.29696E+18	2020-08-21T23:50:03.000Z		21	{'neg': 0.226, 'neu': 0.774, 'pos': 0.0, 'compound': -0.5423}	-0.5423	Negative	["ofqual's", 'a-level', 'algorithm:', 'why', 'did', 'it', 'fail', 'to', 'make', 'the', 'grade?', 'https://t.co/uyowgzyhzy', 'https://t.co/okyoastigq']	No emotion
4	1.29696E+18	2020-08-21T23:41:11.000Z		37	{'neg': 0.066, 'neu': 0.866, 'pos': 0.069, 'compound': 0.0258}	0.0258	Neutral	["there's", 'a', 'new', '#examshambles.', 'huge', 'disparity', 'between', 'schools', 'who', 'internally', 'moderated', "cag's", '(against', '#ofqual', 'advice)', 'to', 'those', 'who', "didn't.", 'moderated', 'have', 'much', 'lower', 'grades', 'what', 'can', 'be', 'done?', '#alevels2020', '#examfiasco', 'https://t.co/6tmloqj4qq']	negative
5	1.29696E+18	2020-08-21T23:41:11.000Z		37	{'neg': 0.066, 'neu': 0.866, 'pos': 0.069, 'compound': 0.0258}	0.0258	Neutral	["there's", 'a', 'new', '#examshambles.', 'huge', 'disparity', 'between', 'schools', 'who', 'internally', 'moderated', "cag's", '(against', '#ofqual', 'advice)', 'to', 'those', 'who', "didn't.", 'moderated', 'have', 'much', 'lower', 'grades', 'what', 'can', 'be', 'done?', '#alevels2020', '#examfiasco', 'https://t.co/6tmloqj4qq']	negative
6	1.29695E+18	2020-08-21T23:32:04.000Z		35	{'neg': 0.0, 'neu': 0.921, 'pos': 0.079, 'compound': 0.3612}	0.3612	Positive	['teenagers', 'unfairly', 'downgraded', 'because', 'schools', 'tried', 'to', 'second-guess', 'the', "tories'", 'algorithm', 'here', 'are', 'accounts', 'of', 'schools', 'pre-emptively', 'downgrading', 'gcse', 'results', 'to', 'fit', 'what', 'they', 'thought', 'the', 'algorithm', 'would', 'deliver', 'https://t.co/njfavtsv5g']	trust
7	1.29695E+18	2020-08-21T23:27:15.000Z		12	{'neg': 0.375, 'neu': 0.625, 'pos': 0.0, 'compound': -0.5574}	-0.5574	Negative	['a-levels:', "ofqual's", "'cheating'", 'algorithm', 'under', 'review', 'https://t.co/zhov0ivut2']	No emotion
8	1.29695E+18	2020-08-21T23:27:15.000Z		12	{'neg': 0.375, 'neu': 0.625, 'pos': 0.0, 'compound': -0.5574}	-0.5574	Negative	['a-levels:', "ofqual's", "'cheating'", 'algorithm', 'under', 'review', 'https://t.co/zhov0ivut2']	No emotion
9	1.29695E+18	2020-08-21T23:27:15.000Z		12	{'neg': 0.375, 'neu': 0.625, 'pos': 0.0, 'compound': -0.5574}	-0.5574	Negative	['a-levels:', "ofqual's", "'cheating'", 'algorithm', 'under', 'review', 'https://t.co/zhov0ivut2']	No emotion
10	1.29695E+18	2020-08-21T23:21:20.000Z		44	{'neg': 0.0, 'neu': 0.838, 'pos': 0.162, 'compound': 0.7753}	0.7753	Positive	['the', 'uk', 'exam', 'debacle', 'reminds', 'us', 'that', 'algorithms', 'cannot', 'fix', 'broken', 'systems', 'when', 'the', 'uk', 'first', 'set', 'out', 'to', 'find', 'an', 'alternative', 'to', 'school', 'leaving', 'qualifications,', 'the', 'premise', 'seemed', 'perfectly', 'reasonable.', 'ofqual,', 'the', 'office', 'of', 'qualificati�https://t.co/ekoo1xphek', 'https://t.co/bfzukacxr0']	fear
11	1.29695E+18	2020-08-21T23:13:46.000Z		30	{'neg': 0.0, 'neu': 0.716, 'pos': 0.284, 'compound': 0.8176}	0.8176	Positive	['yeah,', "there's", 'nothing', 'much', 'more', 'socialist', 'than', 'coming', 'up', 'with', 'an', "'a'", 'level', 'algorithm', 'that', 'favoured', 'private', 'schools,', '&amp;', 'prevented', 'underprivileged', 'students', 'from', 'out-performing', 'their', 'environment.', 'positively', 'communist.']	negative
12	1.29694E+18	2020-08-21T22:50:08.000Z		24	{'neg': 0.0, 'neu': 1.0, 'pos': 0.0, 'compound': 0.0}	0	Neutral	['you', 'cannot', 'lay', 'the', 'government�s', 'algorithm', 'which', 'with', 'they', 'run', 'everything', 'into', 'the', 'ground', 'at', 'the', 'door', 'of', '#ofqual', 'https://t.co/v4gqbuozzm']	trust
13	1.29694E+18	2020-08-21T22:50:08.000Z		24	{'neg': 0.0, 'neu': 1.0, 'pos': 0.0, 'compound': 0.0}	0	Neutral	['you', 'cannot', 'lay', 'the', 'government�s', 'algorithm', 'which', 'with', 'they', 'run', 'everything', 'into', 'the', 'ground', 'at', 'the', 'door', 'of', '#ofqual', 'https://t.co/v4gqbuozzm']	trust
14	1.29694E+18	2020-08-21T22:47:33.000Z		26	{'neg': 0.101, 'neu': 0.899, 'pos': 0.0, 'compound': -0.3089}	-0.3089	Negative	['the', '3', 'day', 'timescale', 'suggests', 'the', 'pm', "wasn't", 'on', 'holiday', 'when', 'the', 'a-level', 'algorithm', 'results', 'came', 'out', 'a', 'week', 'ago', 'https://t.co/piykhn1tcs']	positive
15	1.29694E+18	2020-08-21T22:43:25.000Z		15	{'neg': 0.205, 'neu': 0.596, 'pos': 0.199, 'compound': -0.0258}	-0.0258	Neutral	['what', 'went', 'wrong', 'with', 'the', 'a-level', 'algorithm?', 'l', 'ft', 'https://t.co/t6av8cb42n', 'via']	negative
16	1.29694E+18	2020-08-21T22:22:04.000Z		45	{'neg': 0.053, 'neu': 0.913, 'pos': 0.034, 'compound': -0.2023}	-0.2023	Negative	['daughter', '6th', 'form', 'admitted', 'they', 'internally', 'moderated', '#cag�s', 'before', 'sent', 'of', 'for', 'standardisation', 'spoke', 'to', '#ofqual:', 'no', 'requirement', 'to', 'do', 'this,', 'have', 'a', 'case', 'for', 'malpractice.', 'covered', 'in', 'i', 'paper', 'today.', 'are', 'you', 'affected?rt', 'to', 'spread', 'word', '#examshambles', '#examfiasco', 'https://t.co/6tmloqj4qq']	negative
17	1.29694E+18	2020-08-21T22:22:04.000Z		45	{'neg': 0.053, 'neu': 0.913, 'pos': 0.034, 'compound': -0.2023}	-0.2023	Negative	['daughter', '6th', 'form', 'admitted', 'they', 'internally', 'moderated', '#cag�s', 'before', 'sent', 'of', 'for', 'standardisation', 'spoke', 'to', '#ofqual:', 'no', 'requirement', 'to', 'do', 'this,', 'have', 'a', 'case', 'for', 'malpractice.', 'covered', 'in', 'i', 'paper', 'today.', 'are', 'you', 'affected?rt', 'to', 'spread', 'word', '#examshambles', '#examfiasco', 'https://t.co/6tmloqj4qq']	negative
18	1.29694E+18	2020-08-21T22:21:01.000Z		22	{'neg': 0.0, 'neu': 1.0, 'pos': 0.0, 'compound': 0.0}	0	Neutral	['twitter', 'keeps', 'recommending', 'loads', 'of', 'random', 'informative', 'train', 'tweets', 'to', 'me.', 'have', 'you', 'been', 'taking', 'algorithm', 'advice', 'from', '???', 'https://t.co/9bsnu8kyiu']	trust
19	1.29693E+18	2020-08-21T22:16:33.000Z		18	{'neg': 0.291, 'neu': 0.709, 'pos': 0.0, 'compound': -0.5719}	-0.5719	Negative	['algorithm', 'and', 'blues:', "#gavinwilliamson's", 'week', 'of', 'a-level', 'chaos', 'https://t.co/r600qbxfmq', 'https://t.co/kaewvjqxus']	fear
20	1.29693E+18	2020-08-21T22:08:16.000Z		45	{'neg': 0.0, 'neu': 1.0, 'pos': 0.0, 'compound': 0.0}	0	Neutral	['4', 'lessons', 'for', 'data', 'scientists', 'from', 'the', 'uk�s', 'a-levels', 'algorithm', 'debacle', 'https://t.co/3wz5ggpnwm', 'when', 'you', 'require', 'expert', 'statisticians', 'to', 'sign', 'a', '5-year', 'nda,', 'maybe', 'something', "isn't", 'right', 'with', 'your', 'process', 'or', 'your', 'intentions.', '#datascience', 'ethics', 'meets', 'college', 'admissions.', '#ofqual']	positive
21	1.29693E+18	2020-08-21T22:08:16.000Z		45	{'neg': 0.0, 'neu': 1.0, 'pos': 0.0, 'compound': 0.0}	0	Neutral	['4', 'lessons', 'for', 'data', 'scientists', 'from', 'the', 'uk�s', 'a-levels', 'algorithm', 'debacle', 'https://t.co/3wz5ggpnwm', 'when', 'you', 'require', 'expert', 'statisticians', 'to', 'sign', 'a', '5-year', 'nda,', 'maybe', 'something', "isn't", 'right', 'with', 'your', 'process', 'or', 'your', 'intentions.', '#datascience', 'ethics', 'meets', 'college', 'admissions.', '#ofqual']	positive
22	1.29693E+18	2020-08-21T22:05:53.000Z		46	{'neg': 0.0, 'neu': 1.0, 'pos': 0.0, 'compound': 0.0}	0	Neutral	['hottest', 'post', 'on', 'r/all:', 'in', '2018', 'jessica', 'johnson', 'wrote', 'an', 'orwell', 'prize-winning', 'short', 'story', 'about', 'an', 'algorithm', 'that', 'decides', 'school', 'grades', 'according', 'to', 'social', 'class.', 'this', 'year', 'as', 'a', 'result', 'of', 'the', 'pandemic', 'her', 'a-level', 'english', 'wa..', '#reddit', '#rall', 'https://t.co/4swuoeefva']	fear
23	1.29693E+18	2020-08-21T21:43:42.000Z		51	{'neg': 0.029, 'neu': 0.922, 'pos': 0.049, 'compound': 0.25}	0.25	Positive	["there's", 'a', '319', 'page', 'interim', 'report', 'from', 'ofqual', 'which', 'gives', 'a', 'lot', 'of', 'information', 'about', 'the', 'algorithm.', 'from', 'what', "i've", 'read,', "it's", 'certainly', 'possible', 'that', 'the', 'algorithm', 'upgraded', 'some', 'students,', 'as', 'the', 'goal', 'was', 'to', 'estimate', 'the', "school's", 'bias', 'in', 'predicting', 'grades', 'and', 'compensat…	trust
24	1.29693E+18	2020-08-21T21:42:32.000Z		45	{'neg': 0.198, 'neu': 0.802, 'pos': 0.0, 'compound': -0.872}	-0.872	Negative	['hey', 'pete.', 'he�s', 'not', 'with', 'his', 'wife.', 'he', 'left', 'his', 'wife', 'after', 'having', 'an', 'affair', 'with', 'his', 'current', 'fianc�', 'while', 'she', 'was', 'having', 'cancer', 'treatment.', 'he', 'also', 'missed', '5', 'consecutive', 'cobra', 'meetings', 'and', 'said', 'that', 'a', 'level', 'algorithm', 'was', '�robust�.', 'he�s', 'an', 'idiot']	fear
25	1.29692E+18	2020-08-21T21:34:00.000Z		10	{'neg': 0.0, 'neu': 0.723, 'pos': 0.277, 'compound': 0.3182}	0.3182	Positive	['detail', 'on', 'the', 'original', 'ofqual', 'algorithm:', 'https://t.co/np64st3vb3']	No emotion
26	1.29692E+18	2020-08-21T21:34:00.000Z		10	{'neg': 0.0, 'neu': 0.723, 'pos': 0.277, 'compound': 0.3182}	0.3182	Positive	['detail', 'on', 'the', 'original', 'ofqual', 'algorithm:', 'https://t.co/np64st3vb3']	No emotion
27	1.29692E+18	2020-08-21T21:30:00.000Z		22	{'neg': 0.1, 'neu': 0.9, 'pos': 0.0, 'compound': -0.25}	-0.25	Negative	['check', 'out.', 'why', "'ditch", 'the', "algorithm'", 'is', 'the', 'future', 'of', 'political', 'protest', 'louise', 'amoore', 'https://t.co/ubiayglzfl', '#tech', '#digital', '#data', '#privacy']	No emotion
28	1.29692E+18	2020-08-21T21:28:35.000Z		22	{'neg': 0.259, 'neu': 0.741, 'pos': 0.0, 'compound': -0.6808}	-0.6808	Negative	['ministers', 'have', 'backtracked', 'on', 'an', 'evictions', 'ban', 'and', 'an', 'a-level', 'algorithm', 'in', 'the', 'last', 'five', 'days', 'alone.', 'https://t.co/lzi8mxr1ng']	negative
29	1.29692E+18	2020-08-21T21:26:22.000Z		30	{'neg': 0.097, 'neu': 0.818, 'pos': 0.085, 'compound': -0.1022}	-0.1022	Negative	['flawed', 'algorithm,', 'track', 'and', 'tracers', 'paid', 'doing', 'nothing,', '�15m', 'failed', 'covid', 'app', '-', 'totally', 'inept', 'craphousery', "'back", 'ofqual', 'or', 'i', 'quit,', 'chair', 'of', 'regulator', 'told', 'gavin', "williamson'", 'https://t.co/etqkfr0gfb']	negative
30	1.29692E+18	2020-08-21T21:26:22.000Z		30	{'neg': 0.097, 'neu': 0.818, 'pos': 0.085, 'compound': -0.1022}	-0.1022	Negative	['flawed', 'algorithm,', 'track', 'and', 'tracers', 'paid', 'doing', 'nothing,', '�15m', 'failed', 'covid', 'app', '-', 'totally', 'inept', 'craphousery', "'back", 'ofqual', 'or', 'i', 'quit,', 'chair', 'of', 'regulator', 'told', 'gavin', "williamson'", 'https://t.co/etqkfr0gfb']	negative
31	1.29692E+18	2020-08-21T21:23:35.000Z		34	{'neg': 0.212, 'neu': 0.659, 'pos': 0.129, 'compound': -0.5409}	-0.5409	Negative	['jay', 'that', 'bloody', 'typical,', 'don�t', 'blame', 'me,', 'we', 'didn�t', 'come', 'up', 'with', 'this', 'extremely', 'complicated', 'algorithm,', 'those', 'extremely', 'intelligent', 'politicians', 'made', 'it', 'up', 'on', 'the', 'back', 'of', 'a', 'fag', 'packet!', 'yeah', ',', 'right!']	negative
32	1.29692E+18	2020-08-21T21:20:23.000Z		19	{'neg': 0.0, 'neu': 0.837, 'pos': 0.163, 'compound': 0.5106}	0.5106	Positive	['probably', 'based', 'on', 'the', 'gcse', '/', 'a-level', 'algorithm.', 'on', 'average,', 'you', 'probably', 'owe,', 'so', "here's", 'your', 'bill.', ':d']	No emotion
33	1.29692E+18	2020-08-21T21:10:44.000Z		33	{'neg': 0.133, 'neu': 0.604, 'pos': 0.263, 'compound': 0.6298}	0.6298	Positive	['apparently', '#johnson', 'office', 'says', 'they', 'have', "'robust'", 'measures', 'to', 'ensure', 'there', 'is', 'no', 'interference', 'in', 'elections.', 'is', 'that', 'like', 'the', "'robust'", 'measures', 'johnson', 'sad', 'we', 'had', 'for', '#ofqual', 'algorithm???', 'https://t.co/tik5omo1p6']	negative
34	1.29692E+18	2020-08-21T21:07:35.000Z		45	{'neg': 0.0, 'neu': 0.817, 'pos': 0.183, 'compound': 0.8922}	0.8922	Positive	['but', 'actually,', 'the', 'fact', 'that', 'ofqual', 'still', 'used', 'the', 'algorithm', 'meant', 'that', "students'", 'grades', 'were', 'pushed', 'up', 'above', 'those', 'that', 'the', 'teachers', 'had', 'submitted.', 'they', 'were', 'given', 'best', 'of', 'algorithm', 'grade', 'or', 'teacher', 'grade.', 'would', 'have', 'been', 'better', 'to', 'just', 'go', 'with', 'the', "teachers'", 'grades…	trust
35	1.29692E+18	2020-08-21T21:04:00.000Z		42	{'neg': 0.121, 'neu': 0.879, 'pos': 0.0, 'compound': -0.5859}	-0.5859	Negative	["'has", 'a', 'headteacher', 'ever', 'been', 'to', 'an', 'exam', 'board', 'and', 'said,', '�you�re', 'going', 'to', 'make', 'it', 'difficult', 'for', 'me', 'if', 'you', 'don�t', 'move', 'these', 'grades', "down�?'", '-', 'our', 'investigation', 'into', 'the', 'ofqual', "algorithm's", "'bizarre'", 'grade', 'hikes', 'https://t.co/i3c2dmsz1a']	anticipation
36	1.29692E+18	2020-08-21T21:03:58.000Z		31	{'neg': 0.0, 'neu': 0.926, 'pos': 0.074, 'compound': 0.34}	0.34	Positive	['so', 'in', 'that', 'case,', 'where', 'the', 'algorithm', 'was', 'mirroring', 'prev', 'performance', 'and', 'some', 'h', 'tier', 'had', 'slipped', 'to', 'a', 'u,', 'those', 'us', 'would', 'ha', 'e', 'been', 'dished', 'out', 'to', 'f', 'candidates.']	fear
37	1.29691E+18	2020-08-21T20:55:33.000Z		47	{'neg': 0.119, 'neu': 0.881, 'pos': 0.0, 'compound': -0.7118}	-0.7118	Negative	['the', 'tories', 'let', 'their', 'guard', 'down', 'with', 'the', 'a', 'level', '"algorithm', 'process".', 'they', 'let', 'the', 'cat', 'out', 'of', 'the', 'bag', 'as', 'it', 'were.', 'everything', 'they', 'do', 'is', 'data', 'and', 'algorithms,', 'to', 'control', 'everything', 'from', 'continued', 'poverty', 'to', 'privatising', 'the', 'nhs.', 'cummings', "ain't", 'no', 'fool!', 'watch', 'him!']	fear
38	1.29691E+18	2020-08-21T20:39:34.000Z		49	{'neg': 0.039, 'neu': 0.961, 'pos': 0.0, 'compound': -0.2057}	-0.2057	Negative	['in', '2018', 'jessica', 'johnson', 'wrote', 'an', 'orwell', 'prize-winning', 'short', 'story', 'about', 'an', 'algorithm', 'that', 'decides', 'school', 'grades', 'according', 'to', 'social', 'class.', 'this', 'year', 'as', 'a', 'result', 'of', 'the', 'pandemic', 'her', 'a-level', 'english', 'was', 'downgraded', 'by', 'a[n]', 'algorithm', 'and', 'she', 'was', 'not', 'accepted...', 'at', 'st.', '…	fear
39	1.29691E+18	2020-08-21T20:29:00.000Z		25	{'neg': 0.135, 'neu': 0.654, 'pos': 0.212, 'compound': 0.25}	0.25	Positive	["ofqual's", 'a-level', '#algorithm:', 'why', 'did', 'it', 'fail', 'to', 'make', 'the', 'grade?', 'all', 'clear', 'now,', 'i', 'hope.', 'dfe', 'needs', 'logicians.', 'https://t.co/avweew9nmm']	trust
40	1.29691E+18	2020-08-21T20:29:00.000Z		25	{'neg': 0.135, 'neu': 0.654, 'pos': 0.212, 'compound': 0.25}	0.25	Positive	["ofqual's", 'a-level', '#algorithm:', 'why', 'did', 'it', 'fail', 'to', 'make', 'the', 'grade?', 'all', 'clear', 'now,', 'i', 'hope.', 'dfe', 'needs', 'logicians.', 'https://t.co/avweew9nmm']	trust
41	1.29691E+18	2020-08-21T20:29:00.000Z		25	{'neg': 0.135, 'neu': 0.654, 'pos': 0.212, 'compound': 0.25}	0.25	Positive	["ofqual's", 'a-level', '#algorithm:', 'why', 'did', 'it', 'fail', 'to', 'make', 'the', 'grade?', 'all', 'clear', 'now,', 'i', 'hope.', 'dfe', 'needs', 'logicians.', 'https://t.co/avweew9nmm']	trust
42	1.2969E+18	2020-08-21T20:17:34.000Z		53	{'neg': 0.108, 'neu': 0.837, 'pos': 0.055, 'compound': -0.4164}	-0.4164	Negative	['#ofqual', '#a-level', 'algorithm:', 'why', 'did', 'it', 'fail', 'to', 'make', 'the', 'grade?', 'https://t.co/ldjbvxlvix', 'good', 'explainer.', 'the', 'q', 'i', 'find', 'myself', 'asking', 'is', 'which', 'public', 'school', 'the', 'designer', 'went', 'to?', 'because', "i'm", 'not', 'certain', "it's", 'possible', 'to', 'design', 'an', 'algorithm', 'more', 'likely', 'to', 'hold', 'back', 'the', '…	positive
43	1.2969E+18	2020-08-21T20:17:34.000Z		53	{'neg': 0.108, 'neu': 0.837, 'pos': 0.055, 'compound': -0.4164}	-0.4164	Negative	['#ofqual', '#a-level', 'algorithm:', 'why', 'did', 'it', 'fail', 'to', 'make', 'the', 'grade?', 'https://t.co/ldjbvxlvix', 'good', 'explainer.', 'the', 'q', 'i', 'find', 'myself', 'asking', 'is', 'which', 'public', 'school', 'the', 'designer', 'went', 'to?', 'because', "i'm", 'not', 'certain', "it's", 'possible', 'to', 'design', 'an', 'algorithm', 'more', 'likely', 'to', 'hold', 'back', 'the', '…	positive
44	1.2969E+18	2020-08-21T20:17:34.000Z		53	{'neg': 0.108, 'neu': 0.837, 'pos': 0.055, 'compound': -0.4164}	-0.4164	Negative	['#ofqual', '#a-level', 'algorithm:', 'why', 'did', 'it', 'fail', 'to', 'make', 'the', 'grade?', 'https://t.co/ldjbvxlvix', 'good', 'explainer.', 'the', 'q', 'i', 'find', 'myself', 'asking', 'is', 'which', 'public', 'school', 'the', 'designer', 'went', 'to?', 'because', "i'm", 'not', 'certain', "it's", 'possible', 'to', 'design', 'an', 'algorithm', 'more', 'likely', 'to', 'hold', 'back', 'the', '…	positive
45	1.2969E+18	2020-08-21T20:16:02.000Z		42	{'neg': 0.13, 'neu': 0.687, 'pos': 0.182, 'compound': 0.296}	0.296	Positive	['the', 'a-level', 'results', 'algorithm', 'has', 'done', 'immeasurable', 'harm', 'to', 'trust', 'and', 'confidence', 'in', 'public', "bodies'", 'use', 'of', 'algorithmic', 'systems.', 'but', 'what', 'should', 'organisations', 'do', 'to', 'ensure', 'they', "don't", 'make', 'the', 'same', 'mistakes?', 'https://t.co/t9un64oq4w', 'https://t.co/dbtj6acxzz']	fear
46	1.2969E+18	2020-08-21T20:06:59.000Z		18	{'neg': 0.424, 'neu': 0.576, 'pos': 0.0, 'compound': -0.7964}	-0.7964	Negative	['inside', 'story', 'of', 'the', 'missed', 'algorithm', 'warnings', 'that', 'led', 'to', 'a-level', 'results', 'chaos', 'https://t.co/2bfzqgajsv']	fear
47	1.2969E+18	2020-08-21T19:59:47.000Z		44	{'neg': 0.05, 'neu': 0.824, 'pos': 0.126, 'compound': 0.5106}	0.5106	Positive	['tor', 'for', 'the', 'office', 'of', 'statistics', 'regulation', 'review', 'of', 'the', 'a-level', 'algorithm.', "osr's", 'predecessor', 'took', 'the', 'punchbowl', 'away', 'from', 'the', 'school', 'league', 'table', 'party', 'by', 'insisting', 'dfe', 'stop', 'sharing', 'the', 'data', 'with', 'the', 'media', '24', 'hours', 'before', 'publication', 'https://t.co/uxcw04harc']	trust
48	1.2969E+18	2020-08-21T19:59:34.000Z		21	{'neg': 0.0, 'neu': 1.0, 'pos': 0.0, 'compound': 0.0}	0	Neutral	['and', 'also', 'by', 'their', 'algorithm,', 'would', 'higher', 'tier', 'pupils', 'have', 'got', '2s', 'and', '3s', 'or', 'would', 'they', 'have', 'dropped', 'to', 'u?']	No emotion
49	1.2969E+18	2020-08-21T19:58:08.000Z		49	{'neg': 0.039, 'neu': 0.748, 'pos': 0.213, 'compound': 0.867}	0.867	Positive	['the', 'conservative', 'party', 'of', 'government', 'that', 'decided', 'to', 'hand', 'a', 'ferry', 'contract', 'to', 'a', 'company', 'with', 'no', 'ferries?', 'the', 'one', 'that', 'thought', 'they', 'could', 'get', 'an', 'algorithm', 'to', 'hand', 'out', 'a-level', 'grades', 'to', 'students', 'based', 'on', 'other', 'people�s', 'results?', 'that', 'government?', 'you', 'are', 'optimistic', 'i',…	fear
50	1.2969E+18	2020-08-21T19:49:12.000Z		8	{'neg': 0.0, 'neu': 1.0, 'pos': 0.0, 'compound': 0.0}	0	Neutral	['i', 'think', "it's", 'the', 'a-level', 'algorithm?']	No emotion
51	1.2969E+18	2020-08-21T19:49:10.000Z		37	{'neg': 0.082, 'neu': 0.859, 'pos': 0.059, 'compound': 0.0387}	0.0387	Neutral	['computer', 'says', 'no', '&amp;', 'gave', 'our', 'young', 'people', 'a', 'minority', 'report', 'but', '...', 'this', 'week,', 'a', 'generation', 'of', 'young', 'people', 'exposed', 'the', 'politics', 'of', 'the', 'algorithm.', 'that', 'may', 'itself', 'be', 'an', 'important', 'turning', 'point.', 'https://t.co/jznjnrwifj']	positive
52	1.2969E+18	2020-08-21T19:48:10.000Z		40	{'neg': 0.19, 'neu': 0.745, 'pos': 0.065, 'compound': -0.6369}	-0.6369	Negative	['�roger', 'taylor�s', 'ultimatum', 'came', 'after', 'the', 'education', 'secretary', 'tried', 'to', 'lay', 'the', 'blame', 'for', 'the', 'exams', 'fiasco', 'at', 'the', 'door', 'of', 'ofqual', 'following', 'a', 'humiliating', 'climbdown', 'that', 'scrapped', 'a-levels', 'and', 'gcses', 'awarded', 'by', 'algorithm.�', 'https://t.co/pipu8j4yzj']	negative
53	1.2969E+18	2020-08-21T19:48:10.000Z		40	{'neg': 0.19, 'neu': 0.745, 'pos': 0.065, 'compound': -0.6369}	-0.6369	Negative	['�roger', 'taylor�s', 'ultimatum', 'came', 'after', 'the', 'education', 'secretary', 'tried', 'to', 'lay', 'the', 'blame', 'for', 'the', 'exams', 'fiasco', 'at', 'the', 'door', 'of', 'ofqual', 'following', 'a', 'humiliating', 'climbdown', 'that', 'scrapped', 'a-levels', 'and', 'gcses', 'awarded', 'by', 'algorithm.�', 'https://t.co/pipu8j4yzj']	negative
54	1.2969E+18	2020-08-21T19:48:10.000Z		40	{'neg': 0.19, 'neu': 0.745, 'pos': 0.065, 'compound': -0.6369}	-0.6369	Negative	['�roger', 'taylor�s', 'ultimatum', 'came', 'after', 'the', 'education', 'secretary', 'tried', 'to', 'lay', 'the', 'blame', 'for', 'the', 'exams', 'fiasco', 'at', 'the', 'door', 'of', 'ofqual', 'following', 'a', 'humiliating', 'climbdown', 'that', 'scrapped', 'a-levels', 'and', 'gcses', 'awarded', 'by', 'algorithm.�', 'https://t.co/pipu8j4yzj']	negative
55	1.2969E+18	2020-08-21T19:45:25.000Z		14	{'neg': 0.286, 'neu': 0.714, 'pos': 0.0, 'compound': -0.5574}	-0.5574	Negative	['bbc', 'news', '-', 'a-levels:', "ofqual's", "'cheating'", 'algorithm', 'under', 'review', 'https://t.co/ytgep4zpau']	No emotion
56	1.2969E+18	2020-08-21T19:45:25.000Z		14	{'neg': 0.286, 'neu': 0.714, 'pos': 0.0, 'compound': -0.5574}	-0.5574	Negative	['bbc', 'news', '-', 'a-levels:', "ofqual's", "'cheating'", 'algorithm', 'under', 'review', 'https://t.co/ytgep4zpau']	No emotion
57	1.2969E+18	2020-08-21T19:43:24.000Z		17	{'neg': 0.241, 'neu': 0.759, 'pos': 0.0, 'compound': -0.5423}	-0.5423	Negative	["ofqual's", 'a-level', 'algorithm:', 'why', 'did', 'it', 'fail', 'to', 'make', 'the', 'grade?', 'https://t.co/vuwb8wo7vl']	No emotion
58	1.2969E+18	2020-08-21T19:43:24.000Z		17	{'neg': 0.241, 'neu': 0.759, 'pos': 0.0, 'compound': -0.5423}	-0.5423	Negative	["ofqual's", 'a-level', 'algorithm:', 'why', 'did', 'it', 'fail', 'to', 'make', 'the', 'grade?', 'https://t.co/vuwb8wo7vl']	No emotion
59	1.2969E+18	2020-08-21T19:43:24.000Z		17	{'neg': 0.241, 'neu': 0.759, 'pos': 0.0, 'compound': -0.5423}	-0.5423	Negative	["ofqual's", 'a-level', 'algorithm:', 'why', 'did', 'it', 'fail', 'to', 'make', 'the', 'grade?', 'https://t.co/vuwb8wo7vl']	No emotion
60	1.29689E+18	2020-08-21T19:35:26.000Z		15	{'neg': 0.291, 'neu': 0.709, 'pos': 0.0, 'compound': -0.5719}	-0.5719	Negative	['algorithm', 'and', 'blues:', 'gavin', "williamson's", 'week', 'of', 'a-level', 'chaos', 'https://t.co/9vui0p55h3']	fear
61	1.29689E+18	2020-08-21T19:32:46.000Z		11	{'neg': 0.13, 'neu': 0.87, 'pos': 0.0, 'compound': -0.0516}	-0.0516	Negative	['?', 'should', 'be', 'dragged', 'in', 'front', 'of', 'them.', 'https://t.co/4lv5qn8asp']	No emotion
62	1.29689E+18	2020-08-21T19:32:20.000Z		22	{'neg': 0.161, 'neu': 0.565, 'pos': 0.274, 'compound': 0.1531}	0.1531	Positive	['algorithm', 'and', 'blues:', 'gavin', "williamson's", 'week', 'of', 'a-level', 'chaos.', 'top', 'headline', 'from', 'the', 'guardian.', 'well', 'played.', 'https://t.co/vuj85rp5ji']	fear
63	1.29689E+18	2020-08-21T19:31:09.000Z		27	{'neg': 0.317, 'neu': 0.683, 'pos': 0.0, 'compound': -0.8316}	-0.8316	Negative	['this', 'is', 'why', 'williamson', 'is', 'a', 'feckless', 'cunt.', 'he', 'should�ve', 'taken', 'the', 'resignation.', 'given', 'that,', 'you', 'know,', 'it�s', 'their', 'stupid', 'algorithm.', 'https://t.co/3aevfygicu']	negative
64	1.29689E+18	2020-08-21T19:31:09.000Z		27	{'neg': 0.317, 'neu': 0.683, 'pos': 0.0, 'compound': -0.8316}	-0.8316	Negative	['this', 'is', 'why', 'williamson', 'is', 'a', 'feckless', 'cunt.', 'he', 'should�ve', 'taken', 'the', 'resignation.', 'given', 'that,', 'you', 'know,', 'it�s', 'their', 'stupid', 'algorithm.', 'https://t.co/3aevfygicu']	negative
65	1.29689E+18	2020-08-21T19:22:36.000Z		17	{'neg': 0.241, 'neu': 0.759, 'pos': 0.0, 'compound': -0.5423}	-0.5423	Negative	["ofqual's", 'a-level', 'algorithm:', 'why', 'did', 'it', 'fail', 'to', 'make', 'the', 'grade?', 'https://t.co/bo4h3ohk1y']	No emotion
66	1.29689E+18	2020-08-21T19:22:36.000Z		17	{'neg': 0.241, 'neu': 0.759, 'pos': 0.0, 'compound': -0.5423}	-0.5423	Negative	["ofqual's", 'a-level', 'algorithm:', 'why', 'did', 'it', 'fail', 'to', 'make', 'the', 'grade?', 'https://t.co/bo4h3ohk1y']	No emotion
67	1.29689E+18	2020-08-21T19:22:36.000Z		17	{'neg': 0.241, 'neu': 0.759, 'pos': 0.0, 'compound': -0.5423}	-0.5423	Negative	["ofqual's", 'a-level', 'algorithm:', 'why', 'did', 'it', 'fail', 'to', 'make', 'the', 'grade?', 'https://t.co/bo4h3ohk1y']	No emotion
68	1.29689E+18	2020-08-21T19:20:02.000Z		43	{'neg': 0.053, 'neu': 0.873, 'pos': 0.074, 'compound': 0.2168}	0.2168	Positive	['exam', 'algorithm', 'to', 'be', 'reviewed', 'by', 'regulator.', 'computer', 'modelling', 'process', 'to', 'be', 'examined', 'after', 'it', 'emerged', 'that', 'ofqual', 'turned', 'down', 'help', 'from', 'experts', 'that', 'refused', 'to', 'sign', 'nda', 'story', '??', 'https://t.co/suhollttar', '#statistics', '#gcses2020', '#gcses', '#regulation', '#exams', '#algorithms', 'https://t.co/v2t4ghdzv…	negative
69	1.29689E+18	2020-08-21T19:11:48.000Z		15	{'neg': 0.291, 'neu': 0.709, 'pos': 0.0, 'compound': -0.5719}	-0.5719	Negative	['algorithm', 'and', 'blues:', 'gavin', "williamson's", 'week', 'of', 'a-level', 'chaos', 'https://t.co/mxgsyh8qmm']	fear
70	1.29689E+18	2020-08-21T19:11:23.000Z		44	{'neg': 0.184, 'neu': 0.725, 'pos': 0.091, 'compound': -0.6705}	-0.6705	Negative	['gavin', 'williamson', 'caught', 'lying', 'again.', 'the', 'u-turn', 'decision', 'to', 'drop', 'the', 'algorithm', 'was', 'recommended', 'by', 'ofqual,', 'not', 'one', 'taken', 'by', 'williamson.', 'in', 'spite', 'of', 'his', 'statement', 'claiming', 'credit.', 'back', 'ofqual', 'or', 'i', 'quit,', 'chair', 'of', 'regulator', 'told', 'gavin', 'williamson', 'https://t.co/idikos00it']	negative
71	1.29689E+18	2020-08-21T19:11:23.000Z		44	{'neg': 0.184, 'neu': 0.725, 'pos': 0.091, 'compound': -0.6705}	-0.6705	Negative	['gavin', 'williamson', 'caught', 'lying', 'again.', 'the', 'u-turn', 'decision', 'to', 'drop', 'the', 'algorithm', 'was', 'recommended', 'by', 'ofqual,', 'not', 'one', 'taken', 'by', 'williamson.', 'in', 'spite', 'of', 'his', 'statement', 'claiming', 'credit.', 'back', 'ofqual', 'or', 'i', 'quit,', 'chair', 'of', 'regulator', 'told', 'gavin', 'williamson', 'https://t.co/idikos00it']	negative
72	1.29689E+18	2020-08-21T19:10:39.000Z		15	{'neg': 0.291, 'neu': 0.709, 'pos': 0.0, 'compound': -0.5719}	-0.5719	Negative	['algorithm', 'and', 'blues:', 'gavin', "williamson's", 'week', 'of', 'a-level', 'chaos', 'https://t.co/qounf9pgva']	fear
73	1.29689E+18	2020-08-21T19:06:20.000Z		47	{'neg': 0.059, 'neu': 0.862, 'pos': 0.079, 'compound': 0.2359}	0.2359	Positive	["'without", 'the', 'presence', 'of', 'formal', 'constraints', 'on', 'speaking', 'out,', 'he', '[chair', 'of', 'ofqual]', 'would', 'be', 'free', 'to', 'divulge', 'communications', 'with', 'ministers', 'and', 'criticise', 'the', 'government.', 'williamson', 'has', 'faced', 'repeated', 'questions', 'as', 'to', 'when', 'he', 'became', 'aware', 'of', 'the', 'algorithm�s', 'flaws.', 'indeed.', 'when?'…	fear
74	1.29688E+18	2020-08-21T18:58:49.000Z		13	{'neg': 0.151, 'neu': 0.849, 'pos': 0.0, 'compound': -0.1531}	-0.1531	Negative	['#examgrades', 'not', 'ai,', 'but', 'human', 'bias', 'in', 'algorithm', 'design', 'https://t.co/lvome8undf']	anger
75	1.29688E+18	2020-08-21T18:56:37.000Z		43	{'neg': 0.08, 'neu': 0.811, 'pos': 0.109, 'compound': 0.3313}	0.3313	Positive	['the', 'inherent', 'contradiction', '...', "'...", 'he', 'came', 'to', 'the', 'conclusion', 'that', 'there', 'was', '�virtually', 'no', 'chance', 'of', 'providing', 'grades', 'to', 'the', 'students', 'in', 'a', 'way', 'that', 'satisfies', 'the', 'double', 'criteria', 'of', 'being', 'fair', 'to', 'the', 'individuals', 'and', 'controlling', 'grade', 'inflation', 'nationally�', 'https://t.co/ltmnqr…	positive
76	1.29688E+18	2020-08-21T18:47:46.000Z		39	{'neg': 0.037, 'neu': 0.963, 'pos': 0.0, 'compound': -0.1154}	-0.1154	Negative	['anyone', 'who', 'has', 'knocked', 'up', 'spreadsheets', 'with', 'predicted', 'grades', 'has', 'added', 'a', 'check', 'to', 'limit', 'foundation', 'grades.', 'you�d', 'forget', 'first', 'pass,', 'but', 'would', 'add', 'it', 'when', 'tidying', 'up', '/', 'reviewing.', 'suggests', 'the', 'algorithm', 'was', 'never', 'tidied', 'up', 'or', 'reviewed.']	positive
77	1.29688E+18	2020-08-21T18:45:01.000Z		39	{'neg': 0.073, 'neu': 0.927, 'pos': 0.0, 'compound': -0.3976}	-0.3976	Negative	['algorithms', 'are', 'increasingly', 'being', 'used', 'as', 'a', 'part', 'of', 'policy', 'making', 'to', 'make', 'decisions', 'that', 'affect', 'lives.', 'the', 'a-level', 'algorithm', 'is', 'a', 'very', 'public', 'warning', 'for', 'policy', 'makers', 'across', 'a', 'range', 'of', 'other', 'sectors.', 'https://t.co/rkmjmy2tuv']	trust
78	1.29688E+18	2020-08-21T18:30:50.000Z		23	{'neg': 0.0, 'neu': 0.85, 'pos': 0.15, 'compound': 0.5191}	0.5191	Positive	['#alevels2020', 'some', 'thoughts', 'from', 'he', 'thinks', 'this', 'one', 'might', 'get', 'a', 'reaction!', "we'd", 'be', 'interested', 'in', 'your', 'thoughts', '??', 'https://t.co/tjfd0yc0iy']	positive
79	1.29688E+18	2020-08-21T18:26:55.000Z		43	{'neg': 0.0, 'neu': 1.0, 'pos': 0.0, 'compound': 0.0}	0	Neutral	['...because', 'teachers', 'in', 'previous', 'years', 'were', 'not', 'asked', 'to', 'rank', 'students,', 'ofqual', 'could', 'not', 'use', '2019�s', 'teacher-generated', 'rank', 'orders', 'for', 'a', 'test', 'run.', 'instead,', 'it', 'used', 'the', 'rank', 'order', 'that', 'emerged', 'from', 'the', '2019', 'exam', 'results.', 'in', 'https://t.co/mhlbpfaqf4']	No emotion
80	1.29688E+18	2020-08-21T18:24:57.000Z		29	{'neg': 0.059, 'neu': 0.717, 'pos': 0.224, 'compound': 0.7261}	0.7261	Positive	['https://t.co/pxbi9ache6', 'well,', 'you', 'will', 'probably', 'disagree', 'with', 'it,', 'but', 'theres', 'a', 'lot', 'of', 'work', 'gone', 'into', 'it,', 'so', "i'd", 'be', 'very', 'appreciative', 'of', 'your', 'eyeballs.']	anger
81	1.29688E+18	2020-08-21T18:24:22.000Z		17	{'neg': 0.176, 'neu': 0.824, 'pos': 0.0, 'compound': -0.4939}	-0.4939	Negative	['how', 'much', 'money', 'was', 'wasted', 'on', 'developing', 'an', 'algorithm', 'that', "didn't", 'even', 'account', 'for', 'tiered', 'exams?']	anger
82	1.29688E+18	2020-08-21T18:22:40.000Z		18	{'neg': 0.0, 'neu': 1.0, 'pos': 0.0, 'compound': 0.0}	0	Neutral	['teenagers', 'unfairly', 'downgraded', 'in', 'gcses', 'and', 'a-levels', 'by', 'schools', 'second-guessing', 'ofqual', 'algorithm', 'https://t.co/2v1twte9gi']	No emotion
83	1.29688E+18	2020-08-21T18:22:40.000Z		18	{'neg': 0.0, 'neu': 1.0, 'pos': 0.0, 'compound': 0.0}	0	Neutral	['teenagers', 'unfairly', 'downgraded', 'in', 'gcses', 'and', 'a-levels', 'by', 'schools', 'second-guessing', 'ofqual', 'algorithm', 'https://t.co/2v1twte9gi']	No emotion
84	1.29688E+18	2020-08-21T18:22:40.000Z		18	{'neg': 0.0, 'neu': 1.0, 'pos': 0.0, 'compound': 0.0}	0	Neutral	['teenagers', 'unfairly', 'downgraded', 'in', 'gcses', 'and', 'a-levels', 'by', 'schools', 'second-guessing', 'ofqual', 'algorithm', 'https://t.co/2v1twte9gi']	No emotion
85	1.29688E+18	2020-08-21T18:22:28.000Z		18	{'neg': 0.0, 'neu': 1.0, 'pos': 0.0, 'compound': 0.0}	0	Neutral	['teenagers', 'unfairly', 'downgraded', 'in', 'gcses', 'and', 'a-levels', 'by', 'schools', 'second-guessing', 'ofqual', 'algorithm', 'https://t.co/2v1twtvkxq']	No emotion
86	1.29688E+18	2020-08-21T18:22:28.000Z		18	{'neg': 0.0, 'neu': 1.0, 'pos': 0.0, 'compound': 0.0}	0	Neutral	['teenagers', 'unfairly', 'downgraded', 'in', 'gcses', 'and', 'a-levels', 'by', 'schools', 'second-guessing', 'ofqual', 'algorithm', 'https://t.co/2v1twtvkxq']	No emotion
87	1.29688E+18	2020-08-21T18:22:28.000Z		18	{'neg': 0.0, 'neu': 1.0, 'pos': 0.0, 'compound': 0.0}	0	Neutral	['teenagers', 'unfairly', 'downgraded', 'in', 'gcses', 'and', 'a-levels', 'by', 'schools', 'second-guessing', 'ofqual', 'algorithm', 'https://t.co/2v1twtvkxq']	No emotion
88	1.29687E+18	2020-08-21T18:20:48.000Z		22	{'neg': 0.136, 'neu': 0.72, 'pos': 0.144, 'compound': 0.0516}	0.0516	Positive	["'punishment", 'by', "statistics':", 'the', 'father', 'who', 'foresaw', 'a-level', 'algorithm', 'flaws', '�', 'and', 'has', 'some', 'wisdom', 'about', 'democracy', 'too', 'https://t.co/dq7ttm3xrk']	trust
89	1.29687E+18	2020-08-21T18:20:48.000Z		22	{'neg': 0.136, 'neu': 0.72, 'pos': 0.144, 'compound': 0.0516}	0.0516	Positive	["'punishment", 'by', "statistics':", 'the', 'father', 'who', 'foresaw', 'a-level', 'algorithm', 'flaws', '�', 'and', 'has', 'some', 'wisdom', 'about', 'democracy', 'too', 'https://t.co/dq7ttm3xrk']	trust
90	1.29687E+18	2020-08-21T18:20:04.000Z		20	{'neg': 0.274, 'neu': 0.726, 'pos': 0.0, 'compound': -0.7783}	-0.7783	Negative	['but', 'everyone', 'is', 'bleating', 'on', 'about', 'grade', 'inflation', 'and', 'lazy', 'teachers.', 'this', 'is', 'the', 'fault', 'of', 'whoever', 'authorised', 'the', 'algorithm.']	negative
91	1.29687E+18	2020-08-21T18:19:02.000Z		18	{'neg': 0.0, 'neu': 1.0, 'pos': 0.0, 'compound': 0.0}	0	Neutral	['probably', 'using', 'a', 'derivative', 'of', 'the', 'same', 'algorithm', 'that', 'was', 'used', 'in', 'this', 'year�s', 'a-level', 'exams']	No emotion
92	1.29687E+18	2020-08-21T18:16:57.000Z		47	{'neg': 0.0, 'neu': 0.788, 'pos': 0.212, 'compound': 0.8481}	0.8481	Positive	['gavin', 'williamson', 'was', 'urged', 'to', 'launch', 'a', 'review', 'into', 'a-level', 'and', 'gcse', 'results', 'after', 'grades', 'were', 'downgraded,', 'before', 'the', 'exam', 'u-turn,', 'by', 'an', 'algorithm', 'that', 'some', 'say', 'favoured', 'private', 'schools.', 'do', 'private', 'schools', 'nurture', 'bright', 'students', 'or', 'create', 'a', 'class', 'divide?', 'https://t.co/ez1f1v…	positive
93	1.29687E+18	2020-08-21T18:14:49.000Z		15	{'neg': 0.233, 'neu': 0.639, 'pos': 0.128, 'compound': -0.4822}	-0.4822	Negative	['oh', 'dear,', 'perhaps', 'someone', 'released', 'that', 'a-level', 'algorithm', 'into', 'the', 'wild', 'to', 'wreak', 'havoc?!', '??']	negative
94	1.29687E+18	2020-08-21T18:10:42.000Z		46	{'neg': 0.194, 'neu': 0.73, 'pos': 0.076, 'compound': -0.7959}	-0.7959	Negative	['fair', 'comment', '-', 'wouldn�t', 'he', 'leave', 'someone', 'with', 'sense', 'in', 'charge', '?who', 'could', 'speak', 'on', 'his', 'behalf', '-', 'if', 'things', 'hit', 'the', 'fan', '-', 'it', 'is', 'a', 'pandemic!', 'a', 'levels', 'fiasco', '/kids', 'now', 'missing', 'out', 'on', 'their', 'chosen', 'uni/', 'rape', 'allegations', 'within', 'government', '-', 'algorithm', '/', 'corruption', '…	negative
95	1.29687E+18	2020-08-21T18:00:17.000Z		15	{'neg': 0.291, 'neu': 0.709, 'pos': 0.0, 'compound': -0.5719}	-0.5719	Negative	['algorithm', 'and', 'blues:', 'gavin', "williamson's", 'week', 'of', 'a-level', 'chaos', 'https://t.co/xhswqarkry']	fear
96	1.29687E+18	2020-08-21T17:59:45.000Z		16	{'neg': 0.0, 'neu': 1.0, 'pos': 0.0, 'compound': 0.0}	0	Neutral	['the', 'lessons', 'we', 'all', 'must', 'learn', 'from', 'the', 'a-levels', 'algorithm', 'debacle', 'https://t.co/c3wpoxqcny']	fear
97	1.29687E+18	2020-08-21T17:57:55.000Z		14	{'neg': 0.286, 'neu': 0.714, 'pos': 0.0, 'compound': -0.5574}	-0.5574	Negative	['bbc', 'news', '-', 'a-levels:', "ofqual's", "'cheating'", 'algorithm', 'under', 'review', 'https://t.co/apnprzqew1']	No emotion
98	1.29687E+18	2020-08-21T17:57:55.000Z		14	{'neg': 0.286, 'neu': 0.714, 'pos': 0.0, 'compound': -0.5574}	-0.5574	Negative	['bbc', 'news', '-', 'a-levels:', "ofqual's", "'cheating'", 'algorithm', 'under', 'review', 'https://t.co/apnprzqew1']	No emotion
99	1.29687E+18	2020-08-21T17:54:29.000Z		40	{'neg': 0.033, 'neu': 0.829, 'pos': 0.137, 'compound': 0.6597}	0.6597	Positive	['must', 'be', 'a', 'levels', 'i', 'presume.', 'check', 'the', 'news.', "he's", 'entitled', 'to', 'get', 'the', 'grade', 'predicted', 'by', 'his', 'teacher', 'if', 'it', 'beat', 'the', 'algorithm.', 'most', 'unis', 'are', 'trying', 'to', 'honour', 'offers.', 'at', 'sheffield', "we're", 'working', 'hard', 'on', 'this.']	positive
100	1.29687E+18	2020-08-21T17:53:24.000Z		40	{'neg': 0.19, 'neu': 0.745, 'pos': 0.065, 'compound': -0.6369}	-0.6369	Negative	['roger', 'taylor�s', 'ultimatum', 'came', 'after', 'the', 'education', 'secretary', 'tried', 'to', 'lay', 'the', 'blame', 'for', 'the', 'exams', 'fiasco', 'at', 'the', 'door', 'of', 'ofqual', 'following', 'a', 'humiliating', 'climbdown', 'that', 'scrapped', 'a-levels', 'and', 'gcses', 'awarded', 'by', 'algorithm.', 'https://t.co/nwgl9gc33b']	negative
101	1.29687E+18	2020-08-21T17:53:24.000Z		40	{'neg': 0.19, 'neu': 0.745, 'pos': 0.065, 'compound': -0.6369}	-0.6369	Negative	['roger', 'taylor�s', 'ultimatum', 'came', 'after', 'the', 'education', 'secretary', 'tried', 'to', 'lay', 'the', 'blame', 'for', 'the', 'exams', 'fiasco', 'at', 'the', 'door', 'of', 'ofqual', 'following', 'a', 'humiliating', 'climbdown', 'that', 'scrapped', 'a-levels', 'and', 'gcses', 'awarded', 'by', 'algorithm.', 'https://t.co/nwgl9gc33b']	negative
102	1.29687E+18	2020-08-21T17:53:24.000Z		40	{'neg': 0.19, 'neu': 0.745, 'pos': 0.065, 'compound': -0.6369}	-0.6369	Negative	['roger', 'taylor�s', 'ultimatum', 'came', 'after', 'the', 'education', 'secretary', 'tried', 'to', 'lay', 'the', 'blame', 'for', 'the', 'exams', 'fiasco', 'at', 'the', 'door', 'of', 'ofqual', 'following', 'a', 'humiliating', 'climbdown', 'that', 'scrapped', 'a-levels', 'and', 'gcses', 'awarded', 'by', 'algorithm.', 'https://t.co/nwgl9gc33b']	negative
103	1.29687E+18	2020-08-21T17:48:52.000Z		46	{'neg': 0.218, 'neu': 0.683, 'pos': 0.1, 'compound': -0.6597}	-0.6597	Negative	['roger', 'taylor�s', 'ultimatum', 'came', 'after', 'education', 'sec', 'tried', 'to', 'lay', 'the', 'blame', 'for', 'exams', 'fiasco', 'on', 'ofqual', 'following', 'a', 'humiliating', 'climbdown', 'scrapping', 'a-levels', '&amp;', 'gcses', 'awarded', 'by', 'algorithm.', 'taylor', 'went', 'directly', 'to', 'williamson', 'to', 'demand', 'a', 'public', 'statement', 'of', 'support', 'or', 'he', 'wou…	negative
104	1.29687E+18	2020-08-21T17:48:52.000Z		46	{'neg': 0.218, 'neu': 0.683, 'pos': 0.1, 'compound': -0.6597}	-0.6597	Negative	['roger', 'taylor�s', 'ultimatum', 'came', 'after', 'education', 'sec', 'tried', 'to', 'lay', 'the', 'blame', 'for', 'exams', 'fiasco', 'on', 'ofqual', 'following', 'a', 'humiliating', 'climbdown', 'scrapping', 'a-levels', '&amp;', 'gcses', 'awarded', 'by', 'algorithm.', 'taylor', 'went', 'directly', 'to', 'williamson', 'to', 'demand', 'a', 'public', 'statement', 'of', 'support', 'or', 'he', 'wou…	negative
105	1.29687E+18	2020-08-21T17:45:01.000Z		15	{'neg': 0.291, 'neu': 0.709, 'pos': 0.0, 'compound': -0.5719}	-0.5719	Negative	['algorithm', 'and', 'blues:', 'gavin', "williamson's", 'week', 'of', 'a-level', 'chaos', 'https://t.co/yoxp4rohii']	fear
106	1.29687E+18	2020-08-21T17:42:16.000Z		32	{'neg': 0.085, 'neu': 0.915, 'pos': 0.0, 'compound': -0.4215}	-0.4215	Negative	['i', 'am', 'an', 'expert', 'on', 'various', 'kinds', 'of', 'algorithm', 'but', 'have', 'no', 'inside', 'knowledge', 'of', 'the', 'a-levels.', 'if', 'i', 'can', 'answer', 'your', 'question', 'from', 'publicly', 'available', 'information,', 'i', 'will', 'do', 'so.']	positive
107	1.29686E+18	2020-08-21T17:39:22.000Z		16	{'neg': 0.0, 'neu': 1.0, 'pos': 0.0, 'compound': 0.0}	0	Neutral	['james,', 'can', 'i', 'ask', 'you', 'a', 'question', 'about', 'the', 'a-level', 'algorithm..', 'are', 'you', 'an', 'expert?']	positive
108	1.29686E+18	2020-08-21T17:38:33.000Z		38	{'neg': 0.158, 'neu': 0.842, 'pos': 0.0, 'compound': -0.6767}	-0.6767	Negative	['11%', 'of', 'software', 'developers', 'are', 'female.', 'programmers', 'are', 'often', 'biased,', 'maybe', 'unwittingly.', 'so', 'when', 'they', 'develop', 'algorithms,', 'i', 'wonder', 'if', 'this', 'means', 'females', 'are', 'disadvantaged?', 'has', 'anyone', 'checked', 'the', 'a', 'level', 'algorithm', 'results', 'for', 'gender', 'bias', 'i', 'wonder?']	positive
109	1.29686E+18	2020-08-21T17:37:48.000Z		36	{'neg': 0.064, 'neu': 0.936, 'pos': 0.0, 'compound': -0.3094}	-0.3094	Negative	['does', 'anyone', 'understand', 'the', 'inner', 'workings', 'of', 'the', 'a-level', 'algorithm', 'in', 'a', 'bit', 'more', 'depth', 'than', 'i?', 'or', 'does', 'anyone', 'know', 'anyone', 'that', 'does????', 'i', 'have', 'a', 'serious', 'question', 'to', 'ask', 'about', "it's", '"output"..']	positive
110	1.29686E+18	2020-08-21T17:35:14.000Z		18	{'neg': 0.0, 'neu': 0.872, 'pos': 0.128, 'compound': 0.2263}	0.2263	Positive	['allow', 'a-level', 'and', 'gcse', 'grades', 'on', 'teacher', 'grading', 'and', 'not', 'on', 'an', 'algorithm', 'https://t.co/0bvfqu6gvx']	trust
111	1.29686E+18	2020-08-21T17:32:25.000Z		13	{'neg': 0.225, 'neu': 0.58, 'pos': 0.196, 'compound': -0.1027}	-0.1027	Negative	['bbc', 'news', '-', 'a-levels:', "'dreams", 'ruined', 'by', 'an', "algorithm'", 'https://t.co/1vr4lthuwk']	fear
112	1.29686E+18	2020-08-21T17:32:10.000Z		45	{'neg': 0.031, 'neu': 0.855, 'pos': 0.114, 'compound': 0.5423}	0.5423	Positive	['..methodology', 'they', 'chose', 'to', 'follow.', 'they', 'could', 'have', 'listened', 'to', 'the', 'people', 'sounding', 'the', 'alerts', 'that', 'their', 'approach', 'had', 'serious', 'flaws', 'https://t.co/bgx5efxccz', 'they', 'could', 'have', 'accepted', 'the', 'offer', 'of', 'help', 'from', 'the', 'royal', 'statistical', 'society.', 'might', 'have', 'helped...', 'https://t.co/jjh8kgnvof']	fear
113	1.29686E+18	2020-08-21T17:28:00.000Z		43	{'neg': 0.047, 'neu': 0.953, 'pos': 0.0, 'compound': -0.25}	-0.25	Negative	['..they', 'were', 'pulled.', 'once', 'the', 'exams', 'were', 'cancelled', '-', 'by', 'the', 'government,', 'not', 'by', 'teachers', '-', 'schools', "couldn't", 'hold', 'them.', 'it', 'was', 'completely', 'outside', 'their', 'resposibilities', 'and', 'powers.', 'at', 'that', 'point,', 'the', 'government/dfe/ofqual', '_could_', 'have', 'decided', 'a', 'different', 'method', 'to', 'the', 'algorithm…	fear
114	1.29686E+18	2020-08-21T17:24:34.000Z		35	{'neg': 0.0, 'neu': 1.0, 'pos': 0.0, 'compound': 0.0}	0	Neutral	['what', 'is', 'the', 'point', 'of', 'an', 'education', 'secretary', 'if', 'the', 'pm', 'has', 'to', 'do', 'it', 'himself?', 'ofqual', 'are', 'the', 'ones', 'who', 'devised', 'the', 'algorithm!', 'it', 'has', 'now', 'been', 'sorted....move', 'on!', 'https://t.co/5bswkukvfo']	No emotion
115	1.29686E+18	2020-08-21T17:18:54.000Z		45	{'neg': 0.0, 'neu': 0.967, 'pos': 0.033, 'compound': 0.128}	0.128	Positive	['in', "tomorrow's", 'spectacular', 'i', 'weekend', 'takes', 'the', 'temperature', 'of', 'tory', 'mps', 'after', 'the', 'latest', 'government', 'debacle;', 'an', 'exclusive', 'on', 'how', 'teachers', 'shot', 'their', 'students', 'in', 'the', 'foot', 'by', 'trying', 'to', 'game', 'the', 'a', 'level', 'algorithm', '&amp;', 'finally', 'a', 'film', 'is', 'out', 'to', 'review', '-', 'tenet']	fear
116	1.29686E+18	2020-08-21T17:16:05.000Z		42	{'neg': 0.067, 'neu': 0.849, 'pos': 0.084, 'compound': 0.1926}	0.1926	Positive	['�without', 'the', 'presence', 'of', 'formal', 'constraints', 'on', 'speaking', 'out,', 'he', 'would', 'be', 'free', 'to', 'divulge', 'communications', 'with', 'ministers', 'and', 'criticise', 'the', 'government.', 'williamson', 'has', 'faced', 'repeated', 'questions', 'as', 'to', 'when', 'he', 'became', 'aware', 'of', 'the', 'algorithm�s', 'flaws.�', '??', 'https://t.co/mvydoahga2']	fear
117	1.29686E+18	2020-08-21T17:16:05.000Z		42	{'neg': 0.067, 'neu': 0.849, 'pos': 0.084, 'compound': 0.1926}	0.1926	Positive	['�without', 'the', 'presence', 'of', 'formal', 'constraints', 'on', 'speaking', 'out,', 'he', 'would', 'be', 'free', 'to', 'divulge', 'communications', 'with', 'ministers', 'and', 'criticise', 'the', 'government.', 'williamson', 'has', 'faced', 'repeated', 'questions', 'as', 'to', 'when', 'he', 'became', 'aware', 'of', 'the', 'algorithm�s', 'flaws.�', '??', 'https://t.co/mvydoahga2']	fear
118	1.29686E+18	2020-08-21T17:15:40.000Z		38	{'neg': 0.145, 'neu': 0.855, 'pos': 0.0, 'compound': -0.6249}	-0.6249	Negative	['in', 'the', '�s', 'today', 'in', 'focus', 'podcast,', 'talks', 'to', 'about', 'the', 'failure', 'of', 'a', 'controversial', 'algorithm', 'used', 'to', 'distribute', 'high', 'school', 'grades', 'in', 'the', 'uk', 'after', 'covid-19', 'disrupted', 'end-of-year', 'exams.', '#thewebthisweek', 'https://t.co/arbbitghyu']	negative
119	1.29686E+18	2020-08-21T17:14:07.000Z		44	{'neg': 0.075, 'neu': 0.746, 'pos': 0.179, 'compound': 0.7351}	0.7351	Positive	['great', 'write', 'up', 'of', 'the', 'ofqual', 'grading', 'algorithm', 'by', '.', 'interesting', 'that', 'it', 'was', 'a', 'heuristic', 'approach,', 'and', 'serious', 'flaws', 'in', 'model', 'validation', 'and', 'factoring', 'uncertainty.', 'those', 'of', 'us', 'deploying', 'models', 'in', 'the', 'wild', 'would', 'do', 'well', 'to', 'learn', 'from', 'this.', 'https://t.co/tzlppeqzjx']	positive
120	1.29686E+18	2020-08-21T17:08:54.000Z		40	{'neg': 0.19, 'neu': 0.745, 'pos': 0.065, 'compound': -0.6369}	-0.6369	Negative	['roger', 'taylor�s', 'ultimatum', 'came', 'after', 'the', 'education', 'secretary', 'tried', 'to', 'lay', 'the', 'blame', 'for', 'the', 'exams', 'fiasco', 'at', 'the', 'door', 'of', 'ofqual', 'following', 'a', 'humiliating', 'climbdown', 'that', 'scrapped', 'a-levels', 'and', 'gcses', 'awarded', 'by', 'algorithm.', 'https://t.co/nwgl9fureb']	negative
121	1.29686E+18	2020-08-21T17:08:54.000Z		40	{'neg': 0.19, 'neu': 0.745, 'pos': 0.065, 'compound': -0.6369}	-0.6369	Negative	['roger', 'taylor�s', 'ultimatum', 'came', 'after', 'the', 'education', 'secretary', 'tried', 'to', 'lay', 'the', 'blame', 'for', 'the', 'exams', 'fiasco', 'at', 'the', 'door', 'of', 'ofqual', 'following', 'a', 'humiliating', 'climbdown', 'that', 'scrapped', 'a-levels', 'and', 'gcses', 'awarded', 'by', 'algorithm.', 'https://t.co/nwgl9fureb']	negative
122	1.29686E+18	2020-08-21T17:08:54.000Z		40	{'neg': 0.19, 'neu': 0.745, 'pos': 0.065, 'compound': -0.6369}	-0.6369	Negative	['roger', 'taylor�s', 'ultimatum', 'came', 'after', 'the', 'education', 'secretary', 'tried', 'to', 'lay', 'the', 'blame', 'for', 'the', 'exams', 'fiasco', 'at', 'the', 'door', 'of', 'ofqual', 'following', 'a', 'humiliating', 'climbdown', 'that', 'scrapped', 'a-levels', 'and', 'gcses', 'awarded', 'by', 'algorithm.', 'https://t.co/nwgl9fureb']	negative
123	1.29686E+18	2020-08-21T17:08:15.000Z		48	{'neg': 0.044, 'neu': 0.691, 'pos': 0.264, 'compound': 0.9081}	0.9081	Positive	['and', 'just', 'so', 'you', 'know,', 'all', 'those', 'a-level', 'students', 'let', 'down', 'by', 'and', 'his', 'world-class', 'and', 'robust', 'algorithm', 'still', 'have', 'to', 'spend', 'an', 'agonising', 'weekend', 'before', 'unis', 'confirm', 'if', 'they�ll', 'honour', 'their', 'original', 'offer,', 'by', '5pm', 'on', 'monday.', 'cheers', 'gav,', 'carry', 'on', 'enjoying', 'your', 'job.']	positive
124	1.29686E+18	2020-08-21T17:05:34.000Z		34	{'neg': 0.113, 'neu': 0.887, 'pos': 0.0, 'compound': -0.5106}	-0.5106	Negative	['ofqual�s', 'exam', 'grading', '#algorithm', 'has', 'been', 'met', 'with', 'widespread', 'public', 'outcry.', 'what', 'are', 'the', 'lessons', 'for', 'the', 'proper', 'design', 'and', 'use', 'of', 'algorithms?', 'https://t.co/i4t2xirgmj', '#statistics', '#policy', 'https://t.co/txjuisrauj']	positive
125	1.29686E+18	2020-08-21T17:04:35.000Z		43	{'neg': 0.0, 'neu': 0.895, 'pos': 0.105, 'compound': 0.5719}	0.5719	Positive	['the', 'underlying', 'algorithm,', ',', 'has', 'been', 'around', 'for', 'decades;', 'it', 'was', 'designed', 'to', 'ensure', 'that', 'there', "isn't", 'an', 'excess', 'of', 'the', 'higher', 'grades', 'that', 'universities', 'prefer.', 'ironically,', 'our', 'coursework/exam', 'mix', 'often', 'works', 'against', 'those', 'who', 'do', 'well', 'at', 'one', '*or*', 'the', 'other.']	trust
126	1.29685E+18	2020-08-21T16:59:59.000Z		41	{'neg': 0.0, 'neu': 0.867, 'pos': 0.133, 'compound': 0.6369}	0.6369	Positive	['�if', 'i�d', 'been', 'awarded', 'my', 'a', 'levels', 'on', 'the', 'basis', 'of', 'an', 'algorithm', 'like', 'that,', 'i', 'wouldn�t', 'have', 'been', 'the', 'first', 'member', 'of', 'my', 'family', 'to', 'go', 'to', 'university.�', 'and', 'i', 'interview', 'for', 'and', '#pastimperfect', 'https://t.co/wvh5diuu3s']	No emotion
127	1.29685E+18	2020-08-21T16:54:25.000Z		30	{'neg': 0.088, 'neu': 0.69, 'pos': 0.223, 'compound': 0.6239}	0.6239	Positive	['welcome', 'to', '2020', 'the', 'year', 'that', 'keeps', 'giving!', 'other', '#teachers', 'said', 'they', 'had', 'failed', 'students', 'who', 'never', 'turned', 'up', 'to', 'class,', 'only', 'to', 'see', '#algorithm', 'had', 'awarded', 'them', 'a', 'pass.']	positive
128	1.29685E+18	2020-08-21T16:53:45.000Z		54	{'neg': 0.05, 'neu': 0.751, 'pos': 0.199, 'compound': 0.8385}	0.8385	Positive	['as', 'someone', 'who', 'homeschooled', 'up', 'to', 'and', 'including', 'gcses,', 'this', 'gives', 'me', 'a', 'chill.', 'as', 'someone', 'who', 'also', 'teaches', 'at', 'ba', 'level', '&amp;', 'marks', 'a', 'levels,', 'i�m', 'pretty', 'sure', 'the', 'tutors', 'could', 'grade', 'better', 'than', 'an', 'algorithm.', 'it�s', 'pretty', 'outrageous', 'that', 'these', 'young', 'people', 'end', 'up', '…	positive
129	1.29685E+18	2020-08-21T16:51:17.000Z		18	{'neg': 0.0, 'neu': 0.87, 'pos': 0.13, 'compound': 0.2382}	0.2382	Positive	['another', 'good', 'analysis', 'of', 'that', 'algorithm.', 'but', 'we', 'need', 'the', 'code.', "i've", 'asked.', 'https://t.co/oxp67qbhf2']	trust
130	1.29685E+18	2020-08-21T16:50:48.000Z		6	{'neg': 0.0, 'neu': 1.0, 'pos': 0.0, 'compound': 0.0}	0	Neutral	['who', 'wrote', 'that', 'a', 'level', 'algorithm?']	trust
131	1.29685E+18	2020-08-21T16:49:28.000Z		35	{'neg': 0.07, 'neu': 0.814, 'pos': 0.116, 'compound': 0.1154}	0.1154	Positive	['another', 'great', 'article,', 'this', 'one', 'on', 'the', 'uk', 'a-levels', 'algorithm', 'fail.', 'encapsulates', 'the', 'challenge', 'of', 'algorithmic', 'decision-making.', 'but', 'saying', '"pick', 'the', 'right', 'objective"', "doesn't", 'go', 'back', 'far', 'enough.', 'https://t.co/ltrzgwwivl']	positive
132	1.29685E+18	2020-08-21T16:47:17.000Z		16	{'neg': 0.27, 'neu': 0.73, 'pos': 0.0, 'compound': -0.5719}	-0.5719	Negative	['algorithm', 'and', 'blues:', 'gavin', "williamson's", 'week', 'of', 'a-level', 'chaos.', 'by', 'https://t.co/snmk4ydpwg']	fear
133	1.29685E+18	2020-08-21T16:47:03.000Z		17	{'neg': 0.123, 'neu': 0.493, 'pos': 0.384, 'compound': 0.743}	0.743	Positive	['a', 'thread', 'of', 'excellence', '(and', 'excellent', 'links)', 'about', 'the', 'a-level', 'algorithm', 'mess.', 'https://t.co/okzsyvbxxr']	trust
134	1.29685E+18	2020-08-21T16:44:52.000Z		19	{'neg': 0.212, 'neu': 0.788, 'pos': 0.0, 'compound': -0.5423}	-0.5423	Negative	["ofqual's", 'a-level', 'algorithm:', 'why', 'did', 'it', 'fail', 'to', 'make', 'the', 'grade?', 'https://t.co/ded4q2a2ns', 'the', 'guardian']	trust
135	1.29685E+18	2020-08-21T16:44:52.000Z		19	{'neg': 0.212, 'neu': 0.788, 'pos': 0.0, 'compound': -0.5423}	-0.5423	Negative	["ofqual's", 'a-level', 'algorithm:', 'why', 'did', 'it', 'fail', 'to', 'make', 'the', 'grade?', 'https://t.co/ded4q2a2ns', 'the', 'guardian']	trust
136	1.29685E+18	2020-08-21T16:44:52.000Z		19	{'neg': 0.212, 'neu': 0.788, 'pos': 0.0, 'compound': -0.5423}	-0.5423	Negative	["ofqual's", 'a-level', 'algorithm:', 'why', 'did', 'it', 'fail', 'to', 'make', 'the', 'grade?', 'https://t.co/ded4q2a2ns', 'the', 'guardian']	trust
137	1.29685E+18	2020-08-21T16:44:49.000Z		19	{'neg': 0.212, 'neu': 0.788, 'pos': 0.0, 'compound': -0.5423}	-0.5423	Negative	["ofqual's", 'a-level', 'algorithm:', 'why', 'did', 'it', 'fail', 'to', 'make', 'the', 'grade?', 'https://t.co/yjdnqjvd9v', 'the', 'guardian']	trust
138	1.29685E+18	2020-08-21T16:44:49.000Z		19	{'neg': 0.212, 'neu': 0.788, 'pos': 0.0, 'compound': -0.5423}	-0.5423	Negative	["ofqual's", 'a-level', 'algorithm:', 'why', 'did', 'it', 'fail', 'to', 'make', 'the', 'grade?', 'https://t.co/yjdnqjvd9v', 'the', 'guardian']	trust
139	1.29685E+18	2020-08-21T16:44:49.000Z		19	{'neg': 0.212, 'neu': 0.788, 'pos': 0.0, 'compound': -0.5423}	-0.5423	Negative	["ofqual's", 'a-level', 'algorithm:', 'why', 'did', 'it', 'fail', 'to', 'make', 'the', 'grade?', 'https://t.co/yjdnqjvd9v', 'the', 'guardian']	trust
140	1.29685E+18	2020-08-21T16:43:56.000Z		56	{'neg': 0.0, 'neu': 0.905, 'pos': 0.095, 'compound': 0.6046}	0.6046	Positive	['this', 'is', 'a', 'fantastic', 'analysis', 'of', 'the', 'ofqual', 'algorithm.', 'you', 'should', 'just', 'read', 'it,', 'but', "i'll", 'make', 'two', 'secondary', 'notes:', '1)', "it's", 'really', 'important', 'to', 'be', 'as', 'detailed', 'as', 'possible', 'about', 'what', "you're", 'doing.', 'ofqual', 'wrote', 'a', '391', 'page', 'report', 'and', "it's", 'commendable', 'that', 'they', 'did', …	trust
141	1.29685E+18	2020-08-21T16:42:28.000Z		50	{'neg': 0.078, 'neu': 0.778, 'pos': 0.144, 'compound': 0.68}	0.68	Positive	['the', 'advice', 'made', 'no', 'mention', 'of', 'trying', 'to', 'second', 'guess', 'the', 'algorithm.', 'i�ve', 'just', 'written', 'a', 'thread', 'on', 'this', 'topic.', 'we', 'were', 'told', 'to', 'give', 'best', 'holistic', 'judgment', 'of', 'likely', 'outcome', 'free', 'from', 'spectre', 'of', 'historical', 'precedent.', 'that', 'dark', 'and', 'misguided', 'art', 'was', 'for', 'alone!', 'http…	surprise
142	1.29685E+18	2020-08-21T16:41:53.000Z		47	{'neg': 0.076, 'neu': 0.782, 'pos': 0.142, 'compound': 0.68}	0.68	Positive	['john', '-', 'the', 'advice', 'made', 'no', 'mention', 'of', 'trying', 'to', 'second', 'guess', 'the', 'algorithm.', 'i�ve', 'just', 'written', 'a', 'thread', 'on', 'this', 'topic.', 'we', 'were', 'told', 'to', 'give', 'best', 'holistic', 'judgment', 'of', 'likely', 'outcome', 'free', 'from', 'spectre', 'of', 'historical', 'precedent.', 'that', 'dark', 'and', 'misguided', 'art', 'was', 'for', 'a…	surprise
143	1.29685E+18	2020-08-21T16:40:42.000Z		38	{'neg': 0.129, 'neu': 0.801, 'pos': 0.07, 'compound': -0.3134}	-0.3134	Negative	['the', 'more', 'fundamental', 'errors', 'were', 'made', 'before', 'ofqual', 'even', 'chose', 'to', 'pursue', 'an', 'algorithm.', 'at', 'bottom,', 'the', 'regulator', 'lost', 'sight', 'of', 'the', 'ultimate', 'goal:', 'to', 'help', 'students', 'transition', 'into', 'university', 'during', 'anxiety-ridden', 'times.', 'https://t.co/zig6kf2pmn']	sadness
144	1.29685E+18	2020-08-21T16:38:13.000Z		24	{'neg': 0.0, 'neu': 0.936, 'pos': 0.064, 'compound': 0.0772}	0.0772	Positive	['also,', 'is', 'the', 'r', 'number', 'generated', 'by', 'a', 'similar', 'algorithm', 'that', 'was', 'used', 'to', 'predict', 'a-level', 'and', 'gcse', 'results?', 'https://t.co/4quhlkkz7m']	anticipation
145	1.29685E+18	2020-08-21T16:35:45.000Z		19	{'neg': 0.162, 'neu': 0.838, 'pos': 0.0, 'compound': -0.4019}	-0.4019	Negative	['the', 'two', 'big', 'problems', 'with', "ofqual's", 'grading', 'algorithm:', 'https://t.co/abl1zbqktp', '#gcseresults2020', '#alevelprotests', '#alevelsresults', '#alevels2020', '#aiethics', '#algorithmicjustice']	No emotion
146	1.29685E+18	2020-08-21T16:35:45.000Z		19	{'neg': 0.162, 'neu': 0.838, 'pos': 0.0, 'compound': -0.4019}	-0.4019	Negative	['the', 'two', 'big', 'problems', 'with', "ofqual's", 'grading', 'algorithm:', 'https://t.co/abl1zbqktp', '#gcseresults2020', '#alevelprotests', '#alevelsresults', '#alevels2020', '#aiethics', '#algorithmicjustice']	No emotion
147	1.29685E+18	2020-08-21T16:33:22.000Z		15	{'neg': 0.291, 'neu': 0.709, 'pos': 0.0, 'compound': -0.5719}	-0.5719	Negative	['algorithm', 'and', 'blues:', 'gavin', "williamson's", 'week', 'of', 'a-level', 'chaos', 'https://t.co/s197wrzl3s']	fear
148	1.29685E+18	2020-08-21T16:32:31.000Z		22	{'neg': 0.154, 'neu': 0.846, 'pos': 0.0, 'compound': -0.4767}	-0.4767	Negative	['how', 'not', 'to', 'use', '#ai', 'in', 'the', '#publicsector:', 'everything', 'that', 'went', 'wrong', 'with', 'the', 'botched', 'a-levels', 'algorithm', 'https://t.co/wz6lkkmmlw']	negative
149	1.29685E+18	2020-08-21T16:30:13.000Z		17	{'neg': 0.226, 'neu': 0.774, 'pos': 0.0, 'compound': -0.3612}	-0.3612	Negative	['england', 'exams', 'row', 'timeline:', 'was', 'ofqual', 'warned', 'of', 'algorithm', 'bias?', '#career', '#cadajobs', '#jobs', 'https://t.co/uglyqegkcz']	anger
150	1.29685E+18	2020-08-21T16:29:57.000Z		31	{'neg': 0.246, 'neu': 0.659, 'pos': 0.095, 'compound': -0.6486}	-0.6486	Negative	['the', 'scandal', 'is', 'just', 'another', 'in', 'a', 'long', 'list', 'of', 'government', 'failures', 'to', 'earn', 'the', 'trust', 'of', 'working-class', 'families.', 'the', 'problem', 'will', 'not', 'be', 'rectified', 'overnight', 'https://t.co/nobvxqngt6']	fear
151	1.29685E+18	2020-08-21T16:22:44.000Z		44	{'neg': 0.124, 'neu': 0.876, 'pos': 0.0, 'compound': -0.6597}	-0.6597	Negative	['gavin', 'williamson', 'is', 'being', 'urged', 'to', 'announce', 'an', 'independent', 'inquiry', 'into', 'the', 'a-level', 'and', 'gcse', 'grading', 'fiasco', 'by', 'a', 'former', 'official', 'who', 'warned', 'him', 'last', 'month', 'the', 'algorithm', 'used', 'to', 'moderate', 'grades', 'would', 'have', 'only', '75', 'per', 'cent', 'accuracy', 'https://t.co/9biz3bcyc0']	positive
152	1.29684E+18	2020-08-21T16:20:07.000Z		20	{'neg': 0.165, 'neu': 0.7, 'pos': 0.135, 'compound': -0.1531}	-0.1531	Negative	['interesting', 'piece', 'from', 'on', 'how', 'the', 'a-level', 'algorithm', 'functioned', 'in', 'practice', 'as', 'a', '"prejudice', 'engine"', 'https://t.co/z52b2zxwz2']	positive
153	1.29684E+18	2020-08-21T16:20:07.000Z		20	{'neg': 0.165, 'neu': 0.7, 'pos': 0.135, 'compound': -0.1531}	-0.1531	Negative	['interesting', 'piece', 'from', 'on', 'how', 'the', 'a-level', 'algorithm', 'functioned', 'in', 'practice', 'as', 'a', '"prejudice', 'engine"', 'https://t.co/z52b2zxwz2']	positive
154	1.29684E+18	2020-08-21T16:18:06.000Z		45	{'neg': 0.054, 'neu': 0.85, 'pos': 0.096, 'compound': 0.4389}	0.4389	Positive	['the', 'a-level', 'algorithm', 'mess', 'shows', 'wider', 'issues', 'of', 'algorithms', 'in', 'the', 'public', 'sector.', 'we', 'need', 'to', 'transparency', 'of', 'goals', '&amp;', 'independent', 'scrutiny', '(before', 'deployment!)', 'to', 'ask', 'is', 'this', 'the', 'right', 'algorithm,', 'or', 'right', 'approach?', 'great', 'to', 'talk', 'to', 'about', 'this:', 'https://t.co/axftuk3kci']	positive
155	1.29684E+18	2020-08-21T16:18:06.000Z		23	{'neg': 0.0, 'neu': 0.771, 'pos': 0.229, 'compound': 0.7227}	0.7227	Positive	['if', "you're", 'after', 'an', 'in-depth', '(but', 'accessible)', 'explanation', 'of', 'the', 'ofqual', 'algorithm,', 'has', 'written', 'an', 'excellent', 'guide:', 'https://t.co/1nku7pl4ry']	positive
156	1.29684E+18	2020-08-21T16:18:06.000Z		23	{'neg': 0.0, 'neu': 0.771, 'pos': 0.229, 'compound': 0.7227}	0.7227	Positive	['if', "you're", 'after', 'an', 'in-depth', '(but', 'accessible)', 'explanation', 'of', 'the', 'ofqual', 'algorithm,', 'has', 'written', 'an', 'excellent', 'guide:', 'https://t.co/1nku7pl4ry']	positive
157	1.29684E+18	2020-08-21T16:15:33.000Z		50	{'neg': 0.0, 'neu': 0.946, 'pos': 0.054, 'compound': 0.4235}	0.4235	Positive	['two', 'deaths', 'recorded', 'in', 'the', 'uk', 'today...', 'but', 'hey,', "let's", 'make', 'all', 'the', 'news', 'stories', 'about', 'the', 'r', 'rate.', 'does', 'anyone', 'think', '-', 'sort', 'of', 'like', 'the', 'a', 'level', 'algorithm', '-', 'that', 'this', 'r', 'rate', "isn't", 'the', 'right', 'measure', 'to', 'understand', 'the', 'severity', 'of', 'covid.', 'everything', 'is', 'going', '…	trust
158	1.29684E+18	2020-08-21T16:14:01.000Z		13	{'neg': 0.0, 'neu': 1.0, 'pos': 0.0, 'compound': 0.0}	0	Neutral	['ofqual', 'exam', 'results', 'algorithm', 'was', 'unlawful,', 'says', 'labour', 'https://t.co/hgcf877jiz', '#edutwitter']	fear
159	1.29684E+18	2020-08-21T16:10:10.000Z		23	{'neg': 0.0, 'neu': 0.889, 'pos': 0.111, 'compound': 0.3612}	0.3612	Positive	['that', 'is', 'how', 'all', 'the', 'a-level', 'results', 'produced', 'by', 'that', 'algorithm', 'is', 'going', 'to', 'look', 'like', '2.5', 'million', 'years', 'from', 'now']	No emotion
160	1.29684E+18	2020-08-21T16:07:03.000Z		15	{'neg': 0.49, 'neu': 0.51, 'pos': 0.0, 'compound': -0.8271}	-0.8271	Negative	['the', 'a-level', 'algorithm', 'chaos', 'reveals', 'society�s', 'racist,', 'classist', 'biases.', 'https://t.co/gaojxbq2gr']	fear
161	1.29684E+18	2020-08-21T16:07:03.000Z		15	{'neg': 0.49, 'neu': 0.51, 'pos': 0.0, 'compound': -0.8271}	-0.8271	Negative	['the', 'a-level', 'algorithm', 'chaos', 'reveals', 'society�s', 'racist,', 'classist', 'biases.', 'https://t.co/gaojxbq2gr']	fear
162	1.29684E+18	2020-08-21T16:04:43.000Z		19	{'neg': 0.264, 'neu': 0.736, 'pos': 0.0, 'compound': -0.6868}	-0.6868	Negative	['headline', 'of', 'the', 'day....??????', 'algorithm', 'and', 'blues:', 'gavin', "williamson's", 'week', 'of', 'a-level', 'chaos', 'https://t.co/wqsbfrnlue']	fear
163	1.29684E+18	2020-08-21T16:04:00.000Z		34	{'neg': 0.213, 'neu': 0.787, 'pos': 0.0, 'compound': -0.765}	-0.765	Negative	["'this", 'is', 'as', 'frustrating', 'as', 'potential', 'downgrades', 'would', 'have', 'been', 'as', 'it', 'equally', 'undermines', 'the', 'credibility', 'of', 'genuine', 'grade', '5s�', '-', 'our', 'investigation', 'into', 'the', 'ofqual', "algorithm's", "'bizarre'", 'grade', 'hikes', 'https://t.co/i3c2dmsz1a']	positive
164	1.29684E+18	2020-08-21T16:00:01.000Z		21	{'neg': 0.0, 'neu': 0.903, 'pos': 0.097, 'compound': 0.128}	0.128	Positive	['exclusive:', 'a-level', 'and', 'gcse', 'students', 'unfairly', 'downgraded', 'because', 'schools', 'tried', 'to', 'second-guess', 'ofqual�s', 'algorithm', 'https://t.co/hkg439dhcq']	No emotion
165	1.29684E+18	2020-08-21T16:00:01.000Z		21	{'neg': 0.0, 'neu': 0.903, 'pos': 0.097, 'compound': 0.128}	0.128	Positive	['exclusive:', 'a-level', 'and', 'gcse', 'students', 'unfairly', 'downgraded', 'because', 'schools', 'tried', 'to', 'second-guess', 'ofqual�s', 'algorithm', 'https://t.co/hkg439dhcq']	No emotion
166	1.29684E+18	2020-08-21T16:00:01.000Z		21	{'neg': 0.0, 'neu': 0.903, 'pos': 0.097, 'compound': 0.128}	0.128	Positive	['exclusive:', 'a-level', 'and', 'gcse', 'students', 'unfairly', 'downgraded', 'because', 'schools', 'tried', 'to', 'second-guess', 'ofqual�s', 'algorithm', 'https://t.co/hkg439dhcq']	No emotion
167	1.29684E+18	2020-08-21T15:59:15.000Z		16	{'neg': 0.143, 'neu': 0.857, 'pos': 0.0, 'compound': -0.25}	-0.25	Negative	['why', "'ditch", 'the', "algorithm'", 'is', 'the', 'future', 'of', 'political', 'protest', 'louise', 'amoore', 'https://t.co/gsvmyrhlms']	No emotion
168	1.29684E+18	2020-08-21T15:58:54.000Z		37	{'neg': 0.161, 'neu': 0.792, 'pos': 0.047, 'compound': -0.6486}	-0.6486	Negative	['not', 'all', 'the', "algorithm's", 'fault.', 'some', 'of', 'the', 'decisions', 'were', 'made', 'on', 'top', 'of', 'the', 'algorithm.', 'who', 'made', 'those', 'decisions?', 'they', 'need', 'to', 'be', 'held', 'to', 'account', 'for', 'the', 'distress', 'they', 'caused.', 'https://t.co/nyncs6r2kr']	trust
169	1.29684E+18	2020-08-21T15:58:54.000Z		37	{'neg': 0.161, 'neu': 0.792, 'pos': 0.047, 'compound': -0.6486}	-0.6486	Negative	['not', 'all', 'the', "algorithm's", 'fault.', 'some', 'of', 'the', 'decisions', 'were', 'made', 'on', 'top', 'of', 'the', 'algorithm.', 'who', 'made', 'those', 'decisions?', 'they', 'need', 'to', 'be', 'held', 'to', 'account', 'for', 'the', 'distress', 'they', 'caused.', 'https://t.co/nyncs6r2kr']	trust
170	1.29684E+18	2020-08-21T15:58:20.000Z		43	{'neg': 0.0, 'neu': 0.941, 'pos': 0.059, 'compound': 0.3182}	0.3182	Positive	['it', 'is', 'inconceivable', 'that', 'anyone', 'in', 'their', 'right', 'mind', 'could', 'ever', 'have', 'thought', 'this', 'would', 'be', 'fair.', 'the', 'government', 'and', 'ofqual', 'presumably', 'thought', 'it', 'was', 'politically', 'expedient...', '#examshambles', 'the', 'guardian', 'explains', 'the', 'equation', 'behind', "ofqual's", 'a-level', 'algorithm', 'https://t.co/vbiodgd83n']	positive
171	1.29684E+18	2020-08-21T15:58:20.000Z		43	{'neg': 0.0, 'neu': 0.941, 'pos': 0.059, 'compound': 0.3182}	0.3182	Positive	['it', 'is', 'inconceivable', 'that', 'anyone', 'in', 'their', 'right', 'mind', 'could', 'ever', 'have', 'thought', 'this', 'would', 'be', 'fair.', 'the', 'government', 'and', 'ofqual', 'presumably', 'thought', 'it', 'was', 'politically', 'expedient...', '#examshambles', 'the', 'guardian', 'explains', 'the', 'equation', 'behind', "ofqual's", 'a-level', 'algorithm', 'https://t.co/vbiodgd83n']	positive
172	1.29684E+18	2020-08-21T15:58:20.000Z		43	{'neg': 0.0, 'neu': 0.941, 'pos': 0.059, 'compound': 0.3182}	0.3182	Positive	['it', 'is', 'inconceivable', 'that', 'anyone', 'in', 'their', 'right', 'mind', 'could', 'ever', 'have', 'thought', 'this', 'would', 'be', 'fair.', 'the', 'government', 'and', 'ofqual', 'presumably', 'thought', 'it', 'was', 'politically', 'expedient...', '#examshambles', 'the', 'guardian', 'explains', 'the', 'equation', 'behind', "ofqual's", 'a-level', 'algorithm', 'https://t.co/vbiodgd83n']	positive
173	1.29684E+18	2020-08-21T15:56:50.000Z		15	{'neg': 0.291, 'neu': 0.709, 'pos': 0.0, 'compound': -0.5719}	-0.5719	Negative	['algorithm', 'and', 'blues:', 'gavin', "williamson's", 'week', 'of', 'a-level', 'chaos.', 'https://t.co/yfnxq1yvsf']	fear
174	1.29684E+18	2020-08-21T15:45:26.000Z		29	{'neg': 0.0, 'neu': 0.896, 'pos': 0.104, 'compound': 0.4404}	0.4404	Positive	['louise', 'amoore:', '"the', 'ofqual', 'algorithm', 'was', 'the', 'technical', 'embodiment', 'of', 'a', 'deeply', 'political', 'idea:', 'that', 'a', 'person', 'is', 'only', 'as', 'good', 'as', 'their', 'circumstances', 'dictate"', 'https://t.co/duwtitn3ta']	trust
175	1.29684E+18	2020-08-21T15:45:26.000Z		29	{'neg': 0.0, 'neu': 0.896, 'pos': 0.104, 'compound': 0.4404}	0.4404	Positive	['louise', 'amoore:', '"the', 'ofqual', 'algorithm', 'was', 'the', 'technical', 'embodiment', 'of', 'a', 'deeply', 'political', 'idea:', 'that', 'a', 'person', 'is', 'only', 'as', 'good', 'as', 'their', 'circumstances', 'dictate"', 'https://t.co/duwtitn3ta']	trust
176	1.29683E+18	2020-08-21T15:40:51.000Z		46	{'neg': 0.114, 'neu': 0.837, 'pos': 0.049, 'compound': -0.4215}	-0.4215	Negative	["ofqual's", 'a-level', 'algorithm:', 'why', 'did', 'it', 'fail', 'to', 'make', 'the', 'grade?', 'https://t.co/kerv5d2tqt', '&lt;&lt;', 'well', 'we', 'learned', 'in', 'march', 'that', 'this', 'govt.', "doesn't", 'understand', 'exponentials', 'or', 'multiplications,', 'so', 'this', 'equation', 'looks', 'way', 'too', 'hard', 'for', 'anybody', 'in', 'the', 'deatheaters', 'cabinet.']	positive
177	1.29683E+18	2020-08-21T15:40:51.000Z		46	{'neg': 0.114, 'neu': 0.837, 'pos': 0.049, 'compound': -0.4215}	-0.4215	Negative	["ofqual's", 'a-level', 'algorithm:', 'why', 'did', 'it', 'fail', 'to', 'make', 'the', 'grade?', 'https://t.co/kerv5d2tqt', '&lt;&lt;', 'well', 'we', 'learned', 'in', 'march', 'that', 'this', 'govt.', "doesn't", 'understand', 'exponentials', 'or', 'multiplications,', 'so', 'this', 'equation', 'looks', 'way', 'too', 'hard', 'for', 'anybody', 'in', 'the', 'deatheaters', 'cabinet.']	positive
178	1.29683E+18	2020-08-21T15:40:51.000Z		46	{'neg': 0.114, 'neu': 0.837, 'pos': 0.049, 'compound': -0.4215}	-0.4215	Negative	["ofqual's", 'a-level', 'algorithm:', 'why', 'did', 'it', 'fail', 'to', 'make', 'the', 'grade?', 'https://t.co/kerv5d2tqt', '&lt;&lt;', 'well', 'we', 'learned', 'in', 'march', 'that', 'this', 'govt.', "doesn't", 'understand', 'exponentials', 'or', 'multiplications,', 'so', 'this', 'equation', 'looks', 'way', 'too', 'hard', 'for', 'anybody', 'in', 'the', 'deatheaters', 'cabinet.']	positive
179	1.29683E+18	2020-08-21T15:34:01.000Z		18	{'neg': 0.0, 'neu': 1.0, 'pos': 0.0, 'compound': 0.0}	0	Neutral	['teenagers', 'unfairly', 'downgraded', 'in', 'gcses', 'and', 'a-levels', 'by', 'schools', 'second-guessing', 'ofqual', 'algorithm', 'https://t.co/xx6rsaivfk']	No emotion
180	1.29683E+18	2020-08-21T15:34:01.000Z		18	{'neg': 0.0, 'neu': 1.0, 'pos': 0.0, 'compound': 0.0}	0	Neutral	['teenagers', 'unfairly', 'downgraded', 'in', 'gcses', 'and', 'a-levels', 'by', 'schools', 'second-guessing', 'ofqual', 'algorithm', 'https://t.co/xx6rsaivfk']	No emotion
181	1.29683E+18	2020-08-21T15:34:01.000Z		18	{'neg': 0.0, 'neu': 1.0, 'pos': 0.0, 'compound': 0.0}	0	Neutral	['teenagers', 'unfairly', 'downgraded', 'in', 'gcses', 'and', 'a-levels', 'by', 'schools', 'second-guessing', 'ofqual', 'algorithm', 'https://t.co/xx6rsaivfk']	No emotion
182	1.29683E+18	2020-08-21T15:30:55.000Z		28	{'neg': 0.055, 'neu': 0.722, 'pos': 0.223, 'compound': 0.7096}	0.7096	Positive	['excellent', 'explanation', 'reminds', 'me', 'of', 'gigo:', '"garbage', 'in,', 'garbage', 'out"', 'or', '"garbage', 'in,', 'gospel', 'out,"', 'i.e.', 'never', 'put', 'too', 'much', 'faith', 'in', 'algorithms', 'https://t.co/mfla842isb']	trust
183	1.29683E+18	2020-08-21T15:30:55.000Z		28	{'neg': 0.055, 'neu': 0.722, 'pos': 0.223, 'compound': 0.7096}	0.7096	Positive	['excellent', 'explanation', 'reminds', 'me', 'of', 'gigo:', '"garbage', 'in,', 'garbage', 'out"', 'or', '"garbage', 'in,', 'gospel', 'out,"', 'i.e.', 'never', 'put', 'too', 'much', 'faith', 'in', 'algorithms', 'https://t.co/mfla842isb']	trust
184	1.29683E+18	2020-08-21T15:29:29.000Z		43	{'neg': 0.0, 'neu': 0.927, 'pos': 0.073, 'compound': 0.5023}	0.5023	Positive	['schools', 'were', 'asked', 'by', 'to', 'submit', 'judgments', 'about', 'what', 'grade', 'each', 'student', 'was', '�most', 'likely', 'to', 'have', 'achieved', 'if', 'they', 'had', 'sat', 'their', 'exams�.', 'but', 'has', 'heard', 'accounts', 'of', 'schools', 'pre-emptively', 'downgrading', 'results', 'to', 'fit', 'what', 'they', 'thought', 'the', 'algorithm', 'would', 'deliver.']	anticipation
185	1.29683E+18	2020-08-21T15:27:56.000Z		17	{'neg': 0.259, 'neu': 0.741, 'pos': 0.0, 'compound': -0.5423}	-0.5423	Negative	['ofqual�s', 'a-level', 'algorithm:', 'why', 'did', 'it', 'fail', 'to', 'make', 'the�grade?', 'https://t.co/hivzbfy8fd']	No emotion
186	1.29683E+18	2020-08-21T15:27:56.000Z		17	{'neg': 0.259, 'neu': 0.741, 'pos': 0.0, 'compound': -0.5423}	-0.5423	Negative	['ofqual�s', 'a-level', 'algorithm:', 'why', 'did', 'it', 'fail', 'to', 'make', 'the�grade?', 'https://t.co/hivzbfy8fd']	No emotion
187	1.29683E+18	2020-08-21T15:27:56.000Z		17	{'neg': 0.259, 'neu': 0.741, 'pos': 0.0, 'compound': -0.5423}	-0.5423	Negative	['ofqual�s', 'a-level', 'algorithm:', 'why', 'did', 'it', 'fail', 'to', 'make', 'the�grade?', 'https://t.co/hivzbfy8fd']	No emotion
188	1.29683E+18	2020-08-21T15:27:48.000Z		31	{'neg': 0.0, 'neu': 0.943, 'pos': 0.057, 'compound': 0.128}	0.128	Positive	['an', 'exclusive:', 'thousands', 'of', 'teenagers', 'may', 'have', 'had', 'their', 'gcse', 'and', 'a-level', 'results', 'unfairly', 'downgraded', 'because', 'their', 'schools', 'wrongly', 'tried', 'to', 'second', 'guess', 'ofqual�s', 'algorithm', 'https://t.co/kzavanevpt']	fear
189	1.29683E+18	2020-08-21T15:27:48.000Z		31	{'neg': 0.0, 'neu': 0.943, 'pos': 0.057, 'compound': 0.128}	0.128	Positive	['an', 'exclusive:', 'thousands', 'of', 'teenagers', 'may', 'have', 'had', 'their', 'gcse', 'and', 'a-level', 'results', 'unfairly', 'downgraded', 'because', 'their', 'schools', 'wrongly', 'tried', 'to', 'second', 'guess', 'ofqual�s', 'algorithm', 'https://t.co/kzavanevpt']	fear
190	1.29683E+18	2020-08-21T15:27:48.000Z		31	{'neg': 0.0, 'neu': 0.943, 'pos': 0.057, 'compound': 0.128}	0.128	Positive	['an', 'exclusive:', 'thousands', 'of', 'teenagers', 'may', 'have', 'had', 'their', 'gcse', 'and', 'a-level', 'results', 'unfairly', 'downgraded', 'because', 'their', 'schools', 'wrongly', 'tried', 'to', 'second', 'guess', 'ofqual�s', 'algorithm', 'https://t.co/kzavanevpt']	fear
191	1.29683E+18	2020-08-21T15:26:00.000Z		44	{'neg': 0.097, 'neu': 0.903, 'pos': 0.0, 'compound': -0.636}	-0.636	Negative	['i', 'have', 'written', 'to', 'the', 'secretary', 'of', 'state', 'for', 'digital', 'to', 'ask', 'him', 'some', 'key', 'questions', 'following', 'the', 'disastrous', '#ofqual', '#alevelresults', '#algorithm.', 'use', 'of', 'algorithms', 'is', 'becoming', 'more', 'common', 'in', 'govt', 'and', 'we', 'need', 'to', 'know', 'how/if', 'they', 'work!', 'https://t.co/itrxmhb8ve']	fear
192	1.29683E+18	2020-08-21T15:23:54.000Z		12	{'neg': 0.292, 'neu': 0.708, 'pos': 0.0, 'compound': -0.5106}	-0.5106	Negative	['anatomy', 'of', 'failure:', 'who', 'knew', 'what,', 'and', 'when', 'https://t.co/jrjznhkqfd']	fear
193	1.29683E+18	2020-08-21T15:16:05.000Z		26	{'neg': 0.217, 'neu': 0.783, 'pos': 0.0, 'compound': -0.5719}	-0.5719	Negative	['more', 'on', 'the', 'government�s', 'consistent', 'lack', 'of', 'transparency', 'and', 'reluctance', 'to', 'take', '#expert', 'advice', 'in', 'decision', 'making', 'https://t.co/tk41rs77bn', 'https://t.co/lnzl641br7']	trust
194	1.29683E+18	2020-08-21T15:15:32.000Z		15	{'neg': 0.0, 'neu': 0.84, 'pos': 0.16, 'compound': 0.2263}	0.2263	Positive	['reverse', 'a-levels', 'grades', 'from', 'algorithm', 'and', 'allow', 'teachers', 'assessments', 'instead.', 'https://t.co/cbayl3do4t']	No emotion
195	1.29683E+18	2020-08-21T15:12:32.000Z		17	{'neg': 0.241, 'neu': 0.759, 'pos': 0.0, 'compound': -0.5423}	-0.5423	Negative	["ofqual's", 'a-level', 'algorithm:', 'why', 'did', 'it', 'fail', 'to', 'make', 'the', 'grade?', 'https://t.co/ueg4b1tdxw']	No emotion
196	1.29683E+18	2020-08-21T15:12:32.000Z		17	{'neg': 0.241, 'neu': 0.759, 'pos': 0.0, 'compound': -0.5423}	-0.5423	Negative	["ofqual's", 'a-level', 'algorithm:', 'why', 'did', 'it', 'fail', 'to', 'make', 'the', 'grade?', 'https://t.co/ueg4b1tdxw']	No emotion
197	1.29683E+18	2020-08-21T15:12:32.000Z		17	{'neg': 0.241, 'neu': 0.759, 'pos': 0.0, 'compound': -0.5423}	-0.5423	Negative	["ofqual's", 'a-level', 'algorithm:', 'why', 'did', 'it', 'fail', 'to', 'make', 'the', 'grade?', 'https://t.co/ueg4b1tdxw']	No emotion
198	1.29683E+18	2020-08-21T15:12:03.000Z		18	{'neg': 0.0, 'neu': 1.0, 'pos': 0.0, 'compound': 0.0}	0	Neutral	['#maths', 'makes', 'it', 'into', 'the', 'mainstream', 'media', 'that', '#algorithm', 'unpacked...', 'https://t.co/rynmzildv8', 'https://t.co/3zyuxll7cm']	No emotion
199	1.29683E+18	2020-08-21T15:12:03.000Z		18	{'neg': 0.0, 'neu': 1.0, 'pos': 0.0, 'compound': 0.0}	0	Neutral	['#maths', 'makes', 'it', 'into', 'the', 'mainstream', 'media', 'that', '#algorithm', 'unpacked...', 'https://t.co/rynmzildv8', 'https://t.co/3zyuxll7cm']	No emotion
200	1.29683E+18	2020-08-21T15:06:54.000Z		20	{'neg': 0.0, 'neu': 0.688, 'pos': 0.312, 'compound': 0.7783}	0.7783	Positive	['great', 'blog:', 'why', 'values', 'need', 'to', 'be', 'at', 'centre', 'of', 'reviews', 'of', 'the', 'ofqual', 'algorithm', 'debacle', 'https://t.co/jsczodjv3i']	fear
201	1.29683E+18	2020-08-21T15:04:10.000Z		24	{'neg': 0.255, 'neu': 0.615, 'pos': 0.13, 'compound': -0.5661}	-0.5661	Negative	['this', 'is', 'bloody', 'brilliant', '??????', 'on', 'that', 'crappy', 'algorithm', '#alevels', 'this', 'should', 'be', 'a', 'lesson', 'in', 'next', "year's", 'maths', 'classes.', 'https://t.co/ycjpymlrzo']	trust
202	1.29683E+18	2020-08-21T15:02:28.000Z		18	{'neg': 0.424, 'neu': 0.576, 'pos': 0.0, 'compound': -0.7964}	-0.7964	Negative	['inside', 'story', 'of', 'the', 'missed', 'algorithm', 'warnings', 'that', 'led', 'to', 'a-level', 'results', 'chaos', 'https://t.co/o7klemhcyf']	fear
203	1.29682E+18	2020-08-21T15:00:04.000Z		22	{'neg': 0.0, 'neu': 0.857, 'pos': 0.143, 'compound': 0.3612}	0.3612	Positive	["it's", 'not', 'computing', 'any', 'physics,', "it's", 'like', 'assuming', 'textures', 'and', 'positions', 'using', 'the', 'a-level', 'algorithm', 'https://t.co/gepkvlzanp']	positive
204	1.29682E+18	2020-08-21T14:58:22.000Z		15	{'neg': 0.376, 'neu': 0.624, 'pos': 0.0, 'compound': -0.8338}	-0.8338	Negative	['no,', 'but', 'i', 'think', 'whoever', 'wrote', 'the', 'algorithm', 'can', 'blame', 'it', 'on', 'bad', 'a', 'levels']	anger
205	1.29682E+18	2020-08-21T14:57:50.000Z		16	{'neg': 0.27, 'neu': 0.73, 'pos': 0.0, 'compound': -0.5719}	-0.5719	Negative	['algorithm', 'and', 'blues:', 'gavin', "williamson's", 'week', 'of', 'a-level', 'chaos', 'https://t.co/hjtjvhombj', '#education']	fear
206	1.29682E+18	2020-08-21T14:57:49.000Z		17	{'neg': 0.252, 'neu': 0.748, 'pos': 0.0, 'compound': -0.5719}	-0.5719	Negative	['algorithm', 'and', 'blues:', 'gavin', "williamson's", 'week', 'of', 'a-level', 'chaos', 'https://t.co/p3oavlzy6i', '#uk', '#politics']	fear
207	1.29682E+18	2020-08-21T14:55:09.000Z		16	{'neg': 0.0, 'neu': 1.0, 'pos': 0.0, 'compound': 0.0}	0	Neutral	['a', 'fairer', 'algorithm', 'for', 'calculating', 'this', 'years', 'a-level', 'and', 'gcse', 'results', 'https://t.co/hdf7m4svy9']	negative
208	1.29682E+18	2020-08-21T14:54:32.000Z		17	{'neg': 0.241, 'neu': 0.759, 'pos': 0.0, 'compound': -0.5423}	-0.5423	Negative	["ofqual's", 'a-level', 'algorithm:', 'why', 'did', 'it', 'fail', 'to', 'make', 'the', 'grade?', 'https://t.co/rgklijcfvr']	No emotion
209	1.29682E+18	2020-08-21T14:54:32.000Z		17	{'neg': 0.241, 'neu': 0.759, 'pos': 0.0, 'compound': -0.5423}	-0.5423	Negative	["ofqual's", 'a-level', 'algorithm:', 'why', 'did', 'it', 'fail', 'to', 'make', 'the', 'grade?', 'https://t.co/rgklijcfvr']	No emotion
210	1.29682E+18	2020-08-21T14:54:32.000Z		17	{'neg': 0.241, 'neu': 0.759, 'pos': 0.0, 'compound': -0.5423}	-0.5423	Negative	["ofqual's", 'a-level', 'algorithm:', 'why', 'did', 'it', 'fail', 'to', 'make', 'the', 'grade?', 'https://t.co/rgklijcfvr']	No emotion
211	1.29682E+18	2020-08-21T14:50:52.000Z		41	{'neg': 0.074, 'neu': 0.764, 'pos': 0.162, 'compound': 0.5983}	0.5983	Positive	['congratulations', 'on', 'the', 'the', 'may', 'newsletter!', 'although', 'i�ve', 'been', 'retired', 'a', 'few', 'years,', 'i', 'found', 'plenty', 'of', 'interest:', 'harold', 'thimbleby�s', 'timely', 'piece', 'on', 'pandemic', 'models', '(which', 'could', 'equally', 'apply', 'to', 'the', 'more', 'recent', 'a-level', 'algorithm', 'fiasco),', '1/2']	positive
212	1.29682E+18	2020-08-21T14:50:30.000Z		18	{'neg': 0.0, 'neu': 1.0, 'pos': 0.0, 'compound': 0.0}	0	Neutral	['opinion:', 'a-level', 'students', 'have', 'been', 'let', 'down', 'by', 'an', 'algorithm', '#resultsday2020', '#alevel', '#gcse', 'https://t.co/kiorst4l0e']	No emotion
213	1.29682E+18	2020-08-21T14:34:01.000Z		16	{'neg': 0.161, 'neu': 0.839, 'pos': 0.0, 'compound': -0.3182}	-0.3182	Negative	['from', '1', 'to', '8', '�', 'ofqual', "algorithm's", "'bizarre'", 'grade', 'hikes', 'https://t.co/vagfpjxh69', 'schools', 'week']	No emotion
214	1.29682E+18	2020-08-21T14:33:57.000Z		16	{'neg': 0.161, 'neu': 0.839, 'pos': 0.0, 'compound': -0.3182}	-0.3182	Negative	['from', '1', 'to', '8', '�', 'ofqual', "algorithm's", "'bizarre'", 'grade', 'hikes', 'https://t.co/e49sgje1fi', 'schools', 'week']	No emotion
215	1.29682E+18	2020-08-21T14:33:54.000Z		14	{'neg': 0.31, 'neu': 0.69, 'pos': 0.0, 'compound': -0.5574}	-0.5574	Negative	['a-levels:', "ofqual's", "'cheating'", 'algorithm', 'under', 'review', 'https://t.co/11anjwkldw', '#cagsappeal', '#alevels2020']	No emotion
216	1.29682E+18	2020-08-21T14:33:54.000Z		14	{'neg': 0.31, 'neu': 0.69, 'pos': 0.0, 'compound': -0.5574}	-0.5574	Negative	['a-levels:', "ofqual's", "'cheating'", 'algorithm', 'under', 'review', 'https://t.co/11anjwkldw', '#cagsappeal', '#alevels2020']	No emotion
217	1.29682E+18	2020-08-21T14:32:19.000Z		17	{'neg': 0.252, 'neu': 0.748, 'pos': 0.0, 'compound': -0.5719}	-0.5719	Negative	['algorithm', 'and', 'blues:', 'gavin', "williamson's", 'week', 'of', 'a-level', 'chaos', 'https://t.co/alvxzxoioc', 'the', 'guardian']	fear
218	1.29682E+18	2020-08-21T14:32:15.000Z		17	{'neg': 0.252, 'neu': 0.748, 'pos': 0.0, 'compound': -0.5719}	-0.5719	Negative	['algorithm', 'and', 'blues:', 'gavin', "williamson's", 'week', 'of', 'a-level', 'chaos', 'https://t.co/poejbqouxq', 'the', 'guardian']	fear
219	1.29682E+18	2020-08-21T14:28:29.000Z		34	{'neg': 0.0, 'neu': 1.0, 'pos': 0.0, 'compound': 0.0}	0	Neutral	['the', 'present', 'examination', 'system', 'is', 'there', 'to', 'place', 'schools', 'into', 'rank', 'order', 'so', 'that', 'they', 'can', 'be', 'labelled', 'and', 'compared:', 'it', 'does', 'not', 'serve', 'the', 'student', 'at', 'all.', 'read', 'more:', 'https://t.co/47cbkmuvih']	trust
220	1.29682E+18	2020-08-21T14:27:08.000Z		17	{'neg': 0.252, 'neu': 0.748, 'pos': 0.0, 'compound': -0.5719}	-0.5719	Negative	['algorithm', 'and', 'blues:', 'gavin', "williamson's", 'week', 'of', 'a-level', 'chaos', 'source:', 'guardian', 'https://t.co/at3hkt9uds']	fear
221	1.29682E+18	2020-08-21T14:24:47.000Z		25	{'neg': 0.0, 'neu': 1.0, 'pos': 0.0, 'compound': 0.0}	0	Neutral	['why', "didn't", 'the', 'bbc', 'have', 'robert', 'cuff,', 'their', 'statistics', 'expert,', 'explain', 'the', 'application', 'of', 'the', 'algorithm', 'to', 'both', 'gcse', 'and', 'a-level', 'results?', '#bbcwhitewash']	trust
222	1.29681E+18	2020-08-21T14:04:15.000Z		22	{'neg': 0.193, 'neu': 0.807, 'pos': 0.0, 'compound': -0.6199}	-0.6199	Negative	['guardian', '/', 'observer', 'politics;', '"', 'algorithm', 'and', 'blues:', 'gavin', "williamson's", 'week', 'of', 'a-level', 'chaos', '"', '??', 'https://t.co/qniizo8fzk', 'https://t.co/geaeo91squ']	fear
223	1.29681E+18	2020-08-21T13:55:11.000Z		42	{'neg': 0.0, 'neu': 0.951, 'pos': 0.049, 'compound': 0.2144}	0.2144	Positive	['interesting', 'news', 'article', 'about', 'the', 'english', 'exam', 'results', 'predictions', 'from', 'ofqual.', 'if', "i'm", 'reading', 'it', 'correctly,', 'they', 'used', 'ml,', 'but', 'trained', 'on', 'the', 'validation', 'data,', 'so', 'the', 'chosen', 'algorithm', 'would', 'have', 'been', 'overfitted', '#ml', '#hpc', '1/2', 'https://t.co/pssg2s5ggi']	positive
224	1.29681E+18	2020-08-21T13:52:48.000Z		26	{'neg': 0.0, 'neu': 0.833, 'pos': 0.167, 'compound': 0.4588}	0.4588	Positive	['want', 'an', 'interesting', 'perspective', 'on', 'the', 'a-level', 'algorithm,', 'erm,', 'situation?', 'gives', 'her', 'perspective', 'as', 'a', 'computing', 'teacher', 'over', 'on', 'the', 'blog', 'https://t.co/09xwsnfahu']	positive
225	1.29681E+18	2020-08-21T13:48:11.000Z		27	{'neg': 0.0, 'neu': 1.0, 'pos': 0.0, 'compound': 0.0}	0	Neutral	['�any', 'statistical', '#algorithm', 'embeds', 'a', 'range', 'of', 'judgments', 'and', 'choices', 'it', 'is', 'not', 'simply', 'a', 'technically', 'obvious', 'and', 'neutral', 'procedure�', 'royal', 'statistical', 'society', 'https://t.co/tk41rs77bn']	trust
226	1.2968E+18	2020-08-21T13:42:56.000Z		41	{'neg': 0.075, 'neu': 0.87, 'pos': 0.056, 'compound': -0.2023}	-0.2023	Negative	['the', '#uk', 'exam', 'debacle', 'reminds', 'us', 'that', 'algorithms', 'can�t', 'fix', 'broken', 'systems', '-', '"in', 'fixating', 'on', 'the', 'perceived', 'fairness', 'of', 'an', 'algorithmic', 'solution,', 'ofqual', 'blinded', 'itself', 'to', 'the', 'glaring', 'inequities', 'of', 'the', 'overall', 'system."', '#ofqual', '#algorithm', '#inequalities', 'https://t.co/eijkx7lr1p']	negative
227	1.2968E+18	2020-08-21T13:37:30.000Z		28	{'neg': 0.281, 'neu': 0.653, 'pos': 0.065, 'compound': -0.8225}	-0.8225	Negative	['in', '2019,', '18k', 'a', 'levels', 'were', 'failed.', 'using', 'the', 'algorithm', 'in', '2020,', '13k', 'failed.', 'using', 'the', 'withstanding', '�teacher-predicted�', 'method,', '2k', 'have', 'failed...', 'how', 'is', 'that', 'fair.', '#alevels2020']	positive
228	1.2968E+18	2020-08-21T13:36:16.000Z		19	{'neg': 0.151, 'neu': 0.45, 'pos': 0.399, 'compound': 0.7236}	0.7236	Positive	['fair', 'play,', 'great', 'headline', '?????', 'algorithm', 'and', 'blues:', 'gavin', "williamson's", 'week', 'of', 'a-level', 'chaos', 'https://t.co/eojdpgemu0']	fear
229	1.2968E+18	2020-08-21T13:32:37.000Z		21	{'neg': 0.188, 'neu': 0.812, 'pos': 0.0, 'compound': -0.5719}	-0.5719	Negative	['how', 'about', 'this', 'for', 'a', 'headline', '-', 'algorithm', 'and', 'blues:', 'gavin', "williamson's", 'week', 'of', 'a-level', 'chaos', 'https://t.co/ypp1tl4fg3']	fear
230	1.2968E+18	2020-08-21T13:30:01.000Z		17	{'neg': 0.205, 'neu': 0.553, 'pos': 0.243, 'compound': 0.1759}	0.1759	Positive	['great', 'headline!', 'algorithm', 'and', 'blues:', 'gavin', "williamson's", 'week', 'of', 'a-level', 'chaos', 'https://t.co/nyy0selk3r']	fear
231	1.2968E+18	2020-08-21T13:29:26.000Z		44	{'neg': 0.198, 'neu': 0.731, 'pos': 0.071, 'compound': -0.7096}	-0.7096	Negative	['ethics', 'case-study.', '"the', 'a-level', 'algorithm', 'has', 'done', 'immeasurable', 'harm', 'to', 'trust', 'in', 'the', 'use', 'of', 'algorithmic', 'systems', 'by', 'public', 'bodies.', 'images', 'of', 'students', 'directing', 'their', 'legitimate', 'protest', 'against', 'injustice', 'at', 'an', 'algorithm', 'will', 'persist', 'in', 'people�s', 'minds."', 'https://t.co/a5yeccbs4p']	positive
232	1.2968E+18	2020-08-21T13:27:29.000Z		15	{'neg': 0.0, 'neu': 1.0, 'pos': 0.0, 'compound': 0.0}	0	Neutral	['algorithm', 'and', 'blues:', 'gavin', 'williamson�s', 'week', 'of', 'a-level�chaos', 'https://t.co/ng6n0ecgit']	fear
233	1.2968E+18	2020-08-21T13:24:21.000Z		47	{'neg': 0.084, 'neu': 0.841, 'pos': 0.075, 'compound': 0.1531}	0.1531	Positive	['have', 'you', 'seen', 'the', 'orwell', 'youth', 'prize', 'story', 'about', 'a', 'biased', 'algorithm', 'that', 'sorts', 'students', 'into', 'classes...and', 'then', 'the', 'author', 'was', 'affected', 'by', 'the', 'a', 'level', 'algorithm', 'herself', '&amp;', 'downgraded?', 'my', 'head', 'is', 'still', 'exploding.', 'news', 'article:', 'https://t.co/7lnl6krnjh', 'story', 'https://t.co/d1liaady…	positive
234	1.2968E+18	2020-08-21T13:24:01.000Z		24	{'neg': 0.0, 'neu': 1.0, 'pos': 0.0, 'compound': 0.0}	0	Neutral	['the', 'national', '#statistics', 'regulator', 'has', 'stepped', 'in', 'to', 'review', 'the', "#ofqual's", 'a-level', 'exam', '#algorithm.', '??', 'https://t.co/kqmdqhujgv', 'https://t.co/vnwwdjwree']	No emotion
235	1.2968E+18	2020-08-21T13:24:01.000Z		24	{'neg': 0.0, 'neu': 1.0, 'pos': 0.0, 'compound': 0.0}	0	Neutral	['the', 'national', '#statistics', 'regulator', 'has', 'stepped', 'in', 'to', 'review', 'the', "#ofqual's", 'a-level', 'exam', '#algorithm.', '??', 'https://t.co/kqmdqhujgv', 'https://t.co/vnwwdjwree']	No emotion
236	1.2968E+18	2020-08-21T13:23:28.000Z		40	{'neg': 0.159, 'neu': 0.841, 'pos': 0.0, 'compound': -0.7536}	-0.7536	Negative	['???just', 'in:', 'algorithm', 'and', 'blues:', 'gavin', "williamson's", 'week', 'of', 'a-level', 'chaos', "'but", 'few', 'in', 'westminster', 'believe', 'the', 'education', 'secretary', 'can', 'survive', 'much', 'longer', 'if', 'there', 'are', 'problems', 'with', 'schools', 'reopening', 'in', "september.'", '-', 'https://t.co/m6rpp6u4od', '#gavinwilliamson', '#alevels']	fear
237	1.2968E+18	2020-08-21T13:23:20.000Z		19	{'neg': 0.125, 'neu': 0.875, 'pos': 0.0, 'compound': -0.25}	-0.25	Negative	['�fuck', 'the', 'algorithm�:', 'how', 'a-level', 'students', 'have', 'shown', 'the', 'future', 'of', 'protest', 'novara', 'media', 'https://t.co/vnlkgtycqm']	No emotion
238	1.2968E+18	2020-08-21T13:15:20.000Z		29	{'neg': 0.101, 'neu': 0.798, 'pos': 0.101, 'compound': 0.0}	0	Neutral	['1?', '"the', 'failure', 'of', 'the', 'a-level', 'algorithm', 'highlights', 'the', 'need', 'for', 'a', 'more', 'transparent,', 'accountable', 'and', 'inclusive', 'process', 'in', 'the', 'deployment', 'of', 'algorithms,', 'to', 'earn', 'back', 'public', 'trust."']	positive
239	1.2968E+18	2020-08-21T13:12:38.000Z		50	{'neg': 0.044, 'neu': 0.856, 'pos': 0.1, 'compound': 0.4404}	0.4404	Positive	['it', "didn't", 'help', 'that', 'they', 'got', 'the', 'better', 'of', 'the', 'teacher', 'grading', 'or', 'the', 'result', 'from', 'the', 'algorithm', 'grade,', 'they', "couldn't", 'lose', 'this', 'year,', 'i', 'have', '3', 'daughters,', '1', 'got', 'her', 'a', 'levels', 'and', 'the', 'other', '2', 'got', 'there', "gcse's,", 'they', 'all', 'got', 'roughly', 'what', 'we', 'expected']	anticipation
240	1.2968E+18	2020-08-21T13:11:33.000Z		15	{'neg': 0.291, 'neu': 0.709, 'pos': 0.0, 'compound': -0.5719}	-0.5719	Negative	['algorithm', 'and', 'blues:', 'gavin', "williamson's", 'week', 'of', 'a-level', 'chaos', 'https://t.co/la4o6x6wnu']	fear
241	1.2968E+18	2020-08-21T13:10:14.000Z		14	{'neg': 0.256, 'neu': 0.744, 'pos': 0.0, 'compound': -0.4767}	-0.4767	Negative	['everything', 'that', 'went', 'wrong', 'with', 'the', 'botched', 'a-levels', 'algorithm', 'https://t.co/3bsftdi8r9']	negative
242	1.2968E+18	2020-08-21T13:07:55.000Z		42	{'neg': 0.139, 'neu': 0.861, 'pos': 0.0, 'compound': -0.6711}	-0.6711	Negative	['everything', 'that', 'went', 'wrong', 'with', 'the', 'botched', 'a-levels', 'algorithm', 'wired', 'uk', 'https://t.co/ht1ewce0mm', '�an', 'algorithm', 'in', 'itself', 'is', 'neither', 'good', 'or', 'bad,�', 'says', 'nye.', "�it's", 'the', 'effects', 'that', 'it', 'has', 'and', 'the', 'way', "it's", 'been', 'set', 'up.�']	negative
243	1.2968E+18	2020-08-21T13:06:06.000Z		19	{'neg': 0.27, 'neu': 0.73, 'pos': 0.0, 'compound': -0.5719}	-0.5719	Negative	['algorithm', 'and', 'blues:', 'gavin', "williamson's", 'week', 'of', 'a-level', 'chaos', 'https://t.co/6pkzdpozop', 'https://t.co/bpufj3wk6k']	fear
244	1.2968E+18	2020-08-21T13:05:58.000Z		46	{'neg': 0.028, 'neu': 0.841, 'pos': 0.131, 'compound': 0.7003}	0.7003	Positive	['friend', 'of', 'mine', 'posted', 'this.', 'advertised', 'it', 'as', 'a', "'pre-facelift'", 'model.', 'just', 'goes', 'to', 'show', 'that', 'ofqual', "aren't", 'the', 'only', 'ones', 'who', 'need', 'to', 'improve', 'their', 'algorithm.', 'there', 'is', 'however', 'a', 'serious', 'point', 'for', 'retailers', '-', 'context', '&amp;', 'relevance', 'are', 'everything.', 'https://t.co/cv8nm0ujab']	trust
245	1.29679E+18	2020-08-21T13:02:38.000Z		50	{'neg': 0.133, 'neu': 0.724, 'pos': 0.143, 'compound': 0.128}	0.128	Positive	['people', 'complained', 'about', 'the', 'a-level', 'results', 'being', 'too', 'harsh,', 'lets', 'make', 'sure', 'that', "doesn't", 'happen', 'again', '"how,', 'should', 'we', 'use', 'the', 'teacher', 'assessments,', 'a', 'new', 'improved', 'algorithm,', 'spend', 'some', 'time', 'ensuring', 'we', 'get', 'it', 'right', 'this', 'time?"', '"nah,', 'just', 'give', 'them', 'all', 'a*\'s"', 'https://t.…	anticipation
246	1.29679E+18	2020-08-21T13:01:59.000Z		41	{'neg': 0.167, 'neu': 0.833, 'pos': 0.0, 'compound': -0.7506}	-0.7506	Negative	['a-levels:', "ofqual's", "'cheating'", 'algorithm', 'under', 'review', '-', 'a-levels:', 'ofqual�s', '�cheating�', 'algorithm', 'under�review', 'image', 'copyright', 'getty', 'images', 'image', 'caption', 'many', 'students', 'were', 'unhappy', 'with', 'the', 'results', 'given', 'to', 'them', 'by', 'the', 'algorithm', 'the', 'national...', 'https://t.co/3eydjvuve7']	anger
247	1.29679E+18	2020-08-21T13:01:59.000Z		41	{'neg': 0.167, 'neu': 0.833, 'pos': 0.0, 'compound': -0.7506}	-0.7506	Negative	['a-levels:', "ofqual's", "'cheating'", 'algorithm', 'under', 'review', '-', 'a-levels:', 'ofqual�s', '�cheating�', 'algorithm', 'under�review', 'image', 'copyright', 'getty', 'images', 'image', 'caption', 'many', 'students', 'were', 'unhappy', 'with', 'the', 'results', 'given', 'to', 'them', 'by', 'the', 'algorithm', 'the', 'national...', 'https://t.co/3eydjvuve7']	anger
248	1.29679E+18	2020-08-21T13:01:59.000Z		41	{'neg': 0.167, 'neu': 0.833, 'pos': 0.0, 'compound': -0.7506}	-0.7506	Negative	['a-levels:', "ofqual's", "'cheating'", 'algorithm', 'under', 'review', '-', 'a-levels:', 'ofqual�s', '�cheating�', 'algorithm', 'under�review', 'image', 'copyright', 'getty', 'images', 'image', 'caption', 'many', 'students', 'were', 'unhappy', 'with', 'the', 'results', 'given', 'to', 'them', 'by', 'the', 'algorithm', 'the', 'national...', 'https://t.co/3eydjvuve7']	anger
249	1.29679E+18	2020-08-21T13:01:57.000Z		12	{'neg': 0.0, 'neu': 1.0, 'pos': 0.0, 'compound': 0.0}	0	Neutral	['a-levels:', 'ofqual�s', '�cheating�', 'algorithm', 'under�review', 'https://t.co/mishtmofkw']	No emotion
250	1.29679E+18	2020-08-21T13:01:57.000Z		12	{'neg': 0.0, 'neu': 1.0, 'pos': 0.0, 'compound': 0.0}	0	Neutral	['a-levels:', 'ofqual�s', '�cheating�', 'algorithm', 'under�review', 'https://t.co/mishtmofkw']	No emotion
251	1.29679E+18	2020-08-21T13:01:57.000Z		12	{'neg': 0.0, 'neu': 1.0, 'pos': 0.0, 'compound': 0.0}	0	Neutral	['a-levels:', 'ofqual�s', '�cheating�', 'algorithm', 'under�review', 'https://t.co/mishtmofkw']	No emotion
252	1.29679E+18	2020-08-21T13:01:56.000Z		12	{'neg': 0.0, 'neu': 1.0, 'pos': 0.0, 'compound': 0.0}	0	Neutral	['a-levels:', 'ofqual�s', '�cheating�', 'algorithm', 'under�review', 'https://t.co/wgi8gpxvzw']	No emotion
253	1.29679E+18	2020-08-21T13:01:56.000Z		12	{'neg': 0.0, 'neu': 1.0, 'pos': 0.0, 'compound': 0.0}	0	Neutral	['a-levels:', 'ofqual�s', '�cheating�', 'algorithm', 'under�review', 'https://t.co/wgi8gpxvzw']	No emotion
254	1.29679E+18	2020-08-21T13:01:56.000Z		12	{'neg': 0.0, 'neu': 1.0, 'pos': 0.0, 'compound': 0.0}	0	Neutral	['a-levels:', 'ofqual�s', '�cheating�', 'algorithm', 'under�review', 'https://t.co/wgi8gpxvzw']	No emotion
255	1.29679E+18	2020-08-21T12:55:50.000Z		41	{'neg': 0.17, 'neu': 0.752, 'pos': 0.077, 'compound': -0.6351}	-0.6351	Negative	['ffs!!', 'you', 'couldn�t', 'make', 'up', 'this', 'level', 'of', 'incompetence.', 'how', 'in', 'the', 'name', 'of', 'all', 'things', 'sacred', 'does', 'the', 'algorithm', 'award', 'a', 'level', '6', 'grade', 'to', 'a', 'student', 'sitting', 'a', 'foundation', 'level', 'gcse?', '#gcseresults2020', '#examshambles', '#ofqual', 'https://t.co/kvrfw59wzz']	positive
256	1.29679E+18	2020-08-21T12:43:58.000Z		56	{'neg': 0.078, 'neu': 0.922, 'pos': 0.0, 'compound': -0.5267}	-0.5267	Negative	['i', 'don�t', 'see', 'the', 'logic', 'of', 'keeping', 'algorithm', 'grades', 'if', 'they', 'are', 'higher', 'than', 'cag�s.', 'either', 'an', 'algorithm', 'works', 'or', 'it', 'doesn�t,', 'you', 'can�t', 'cherry', 'pick.', 'i', 'can', 'see', 'for', 'a', 'levels', 'they', 'had', 'to', '-', 'would', 'have', 'been', 'too', 'heartbreaking', 'and', 'cruel', 'to', 'remove', 'a', 'grade', 'already', 'g…	fear
257	1.29679E+18	2020-08-21T12:38:01.000Z		32	{'neg': 0.09, 'neu': 0.756, 'pos': 0.154, 'compound': 0.296}	0.296	Positive	['in', 'fixating', 'on', 'the', 'perceived', 'fairness', 'of', 'an', 'algorithmic', 'solution,', 'ofqual', 'blinded', 'itself', 'to', 'the', 'glaring', 'inequities', 'of', 'the', 'overall', 'system.', 'they', 'were', 'optimizing', 'for', 'the', 'wrong', 'thing.', 'https://t.co/v0ebpwb84l']	negative
258	1.29679E+18	2020-08-21T12:32:11.000Z		44	{'neg': 0.077, 'neu': 0.923, 'pos': 0.0, 'compound': -0.4767}	-0.4767	Negative	['after', 'the', 'debacle', 'about', 'the', 'a-level', '�algorithm�', 'and', 'the', 'backlash', 'against', 'all', 'things', '�algorithm�', 'one', 'should', 'read', 'this', 'article', 'from', 'mit:', '�algorithms', 'can�t', 'fix', 'broken', 'systems.', 'they', 'inheirit', 'the', 'flaws', 'of', 'the', 'systems', 'in', 'which', 'they�re', 'placed�', 'https://t.co/rmbodrw02p']	fear
259	1.29679E+18	2020-08-21T12:31:58.000Z		28	{'neg': 0.152, 'neu': 0.779, 'pos': 0.07, 'compound': -0.4588}	-0.4588	Negative	['the', 'figures', 'come', 'amid', 'growing', 'anger', 'about', 'this', 'year�s', 'exam', 'results', 'which', 'were', 'largely', 'calculated', 'by', 'an', 'algorithm', '#psychology', 'https://t.co/rclzzok3km', 'https://t.co/7pejxepdai']	anger
260	1.29679E+18	2020-08-21T12:29:15.000Z		36	{'neg': 0.0, 'neu': 1.0, 'pos': 0.0, 'compound': 0.0}	0	Neutral	['universities', 'only', 'got', 'the', 'centre', 'assessment', 'grades', 'for', 'a-levels', '(the', 'teacher', 'predictions,', 'still', 'according', 'to', 'a', 'model', 'but', 'before', 'the', 'algorithm', 'was', 'applied)', 'today.', 'why', 'that', 'took', 'days', 'to', 'send', 'out', 'i', "don't", 'know.']	trust
261	1.29678E+18	2020-08-21T12:22:25.000Z		38	{'neg': 0.147, 'neu': 0.853, 'pos': 0.0, 'compound': -0.5423}	-0.5423	Negative	['ofqual', 'blinded', 'itself', 'to', 'the', 'glaring', '#inequities', 'of', 'the', 'overall', 'system.', '�it', 'actually', 'ignores', 'what', 'we', 'already', 'know,', 'which', 'which', 'is', 'that', 'the', 'pandemic', 'exposed', 'all', 'of', 'these', 'digital', 'divides', 'in', 'education.�', 'https://t.co/marlyuje8p', '#edutech', '#biased']	negative
262	1.29678E+18	2020-08-21T12:17:37.000Z		14	{'neg': 0.167, 'neu': 0.833, 'pos': 0.0, 'compound': -0.25}	-0.25	Negative	['why', "'ditch", 'the', "algorithm'", 'is', 'the', 'future', 'of', 'political', 'protest', 'https://t.co/ccludiacop']	No emotion
263	1.29678E+18	2020-08-21T12:17:01.000Z		48	{'neg': 0.082, 'neu': 0.918, 'pos': 0.0, 'compound': -0.5106}	-0.5106	Negative	['i', 'got', "'rithm", 'algorithm', '&amp;', 'blues', 'slave', 'to', 'the', "'rithm", 'for', 'more', 'on', 'the', 'a', 'level', 'fiasco:', '-', 'read', 'my', 'comment', 'https://t.co/iibpeumdll', '-', 'listen', 'to', 'the', 'ifg', 'podcast', 'https://t.co/ugpwkzfwpr', '-', 'follow', 'the', 'links', 'from', 'this', "week's", 'https://t.co/gadf6ibkwx', 'https://t.co/rljgwbuup7']	negative
264	1.29678E+18	2020-08-21T12:13:52.000Z		47	{'neg': 0.0, 'neu': 0.967, 'pos': 0.033, 'compound': 0.1027}	0.1027	Positive	['the', 'chief', 'executive', 'of', 'the', 'ccea', 'exam', 'board', 'has', 'apologised', 'for', 'issues', 'caused', 'by', 'the', 'algorithm', 'used', 'to', 'assess', 'grades', 'for', 'a-level', 'students', 'last', 'week.', 'justin', 'edwards', 'was', 'speaking', 'at', 'a', 'stormont', 'committee', 'where', 'he', 'announced', 'the', 'new', 'a-level', 'result', 'stats.', 'https://t.co/xq0es8mnrv']	anticipation
265	1.29678E+18	2020-08-21T12:11:04.000Z		46	{'neg': 0.208, 'neu': 0.792, 'pos': 0.0, 'compound': -0.8658}	-0.8658	Negative	['how', 'a', 'computer', 'algorithm', 'caused', 'a', 'grading', 'crisis', 'in', 'u.k.', 'schools', '-', 'how', 'a', 'computer', 'algorithm', 'caused', 'a', 'grading', 'crisis', 'in', 'u.k.�schools', 'britain', 'is', 'in', 'the', 'throes', 'of', 'a', 'nationwide', 'grading', 'debacle', 'after', 'an', 'automated', 'algorithm', 'lowered', 'the', 'a-level...', 'https://t.co/zqn2gdwzd3']	negative
266	1.29678E+18	2020-08-21T12:10:36.000Z		40	{'neg': 0.0, 'neu': 0.843, 'pos': 0.157, 'compound': 0.6966}	0.6966	Positive	['??', 'new', 'podcast', 'klaxon', '??', 'slave', 'to', 'the', "'rithm", 'as', 'well', 'as', 'the', 'obvious', '(more', 'from', 'me', 'on', 'that', 'here,', 'https://t.co/iibpeumdll),', 'and', 'i', 'discuss', 'public', 'health', 'england', 'and', 'party', 'conferences', 'listen:', 'https://t.co/ugpwkzfwpr', 'https://t.co/wk5r3qnq8g']	positive
267	1.29678E+18	2020-08-21T12:06:15.000Z		16	{'neg': 0.0, 'neu': 1.0, 'pos': 0.0, 'compound': 0.0}	0	Neutral	['why', 'am', 'i', 'getting', 'ads', 'for', "victoria's", 'secret?', 'has', 'the', 'a', 'level', 'algorithm', 'been', 'reworked?']	trust
268	1.29678E+18	2020-08-21T12:04:10.000Z		15	{'neg': 0.268, 'neu': 0.37, 'pos': 0.362, 'compound': 0.2547}	0.2547	Positive	['well', 'that', 'sounds', 'suspiciously', 'like', 'that', 'a-level', 'algorithm', "doesn't", 'it?', 'how', 'brutally', 'unfair.']	anger
269	1.29678E+18	2020-08-21T12:03:38.000Z		30	{'neg': 0.144, 'neu': 0.856, 'pos': 0.0, 'compound': -0.7227}	-0.7227	Negative	['absolutely.', 'there', 'has', 'been', 'grade', 'inflation', 'this', 'year', 'due', 'to', 'the', 'unique', 'circumstances', '-', 'but', 'it', 'is', 'by', 'far', 'the', 'lesser', 'of', 'the', 'various', 'evils', 'that', 'ofqual', 'unleashed', 'with', 'their', 'algorithm']	negative
270	1.29678E+18	2020-08-21T12:00:31.000Z		16	{'neg': 0.34, 'neu': 0.66, 'pos': 0.0, 'compound': -0.5574}	-0.5574	Negative	['#a-levels:', "#ofqual's", "'cheating'", '#algorithm', 'under', 'review', 'https://t.co/ddomiqsfbq', 'https://t.co/5fu7v9zwfn']	No emotion
271	1.29678E+18	2020-08-21T12:00:31.000Z		16	{'neg': 0.34, 'neu': 0.66, 'pos': 0.0, 'compound': -0.5574}	-0.5574	Negative	['#a-levels:', "#ofqual's", "'cheating'", '#algorithm', 'under', 'review', 'https://t.co/ddomiqsfbq', 'https://t.co/5fu7v9zwfn']	No emotion
272	1.29678E+18	2020-08-21T11:55:33.000Z		18	{'neg': 0.0, 'neu': 1.0, 'pos': 0.0, 'compound': 0.0}	0	Neutral	['approximately', '39%', 'of', 'a-level', 'results', 'were', 'downgraded', 'by', 'exam', 'regulator', 'ofqual�s', 'algorithm.', 'https://t.co/evvlru1nke']	No emotion
273	1.29678E+18	2020-08-21T11:55:33.000Z		18	{'neg': 0.0, 'neu': 1.0, 'pos': 0.0, 'compound': 0.0}	0	Neutral	['approximately', '39%', 'of', 'a-level', 'results', 'were', 'downgraded', 'by', 'exam', 'regulator', 'ofqual�s', 'algorithm.', 'https://t.co/evvlru1nke']	No emotion
274	1.29678E+18	2020-08-21T11:52:18.000Z		31	{'neg': 0.087, 'neu': 0.635, 'pos': 0.278, 'compound': 0.8016}	0.8016	Positive	['great', 'post', 'by', 'on', 'the', '#alevelresults', 'algorithm.', 'save', 'yourself', 'the', 'pain', 'of', 'reading', 'the', 'report', 'by', 'and', 'see', 'how', 'their', 'algorithm', 'works.', 'thanks', 'sophie!', 'https://t.co/ss4owrlxsu', '#alevelresults2020', '#gcses2020', '#gcseresults2020']	positive
275	1.29678E+18	2020-08-21T11:52:18.000Z		31	{'neg': 0.087, 'neu': 0.635, 'pos': 0.278, 'compound': 0.8016}	0.8016	Positive	['great', 'post', 'by', 'on', 'the', '#alevelresults', 'algorithm.', 'save', 'yourself', 'the', 'pain', 'of', 'reading', 'the', 'report', 'by', 'and', 'see', 'how', 'their', 'algorithm', 'works.', 'thanks', 'sophie!', 'https://t.co/ss4owrlxsu', '#alevelresults2020', '#gcses2020', '#gcseresults2020']	positive
276	1.29678E+18	2020-08-21T11:49:19.000Z		29	{'neg': 0.0, 'neu': 1.0, 'pos': 0.0, 'compound': 0.0}	0	Neutral	['he', 'was', 'trying', 'to', 'shift', 'the', 'responsibility', 'onto', 'ofqual,', 'actually', 'onto', 'the', 'writers', 'of', 'the', 'algorithm-', 'for', 'doing', 'what', 'they', 'were', 'told', 'to', 'do', 'by', 'his', 'government�s', 'model.']	positive
277	1.29678E+18	2020-08-21T11:46:17.000Z		25	{'neg': 0.099, 'neu': 0.685, 'pos': 0.217, 'compound': 0.4779}	0.4779	Positive	['my', 'investigation', 'into', 'some', 'of', 'the', 'really', 'bizarre', 'grade', 'hikes', 'under', "ofqual's", 'algorithm,', 'thanks', 'to', 'and', 'for', 'sharing', 'their', 'stories', 'https://t.co/mjlyfk6hcv']	surprise
278	1.29678E+18	2020-08-21T11:44:44.000Z		15	{'neg': 0.16, 'neu': 0.84, 'pos': 0.0, 'compound': -0.2732}	-0.2732	Negative	['gavin', 'williamson', 'was', 'personally', 'warned', 'about', 'exam', 'system', 'in', 'july', 'https://t.co/mxnt5va6z6', 'via']	fear
279	1.29677E+18	2020-08-21T11:41:59.000Z		41	{'neg': 0.108, 'neu': 0.791, 'pos': 0.101, 'compound': 0.1779}	0.1779	Positive	['freedom', 'from', 'bias', 'should', 'be', 'counted', 'among', 'the', 'select', 'set', 'of', 'criteria', 'according', 'to', 'which', 'the', 'quality', 'of', 'systems', 'in', 'use', 'in', 'society', 'should', 'be', 'judged.', 'shame', 'this', 'criteria', "wasn't", 'applied', 'to', 'the', 'a-level', 'algorithm', 'https://t.co/x2w0e88c88']	negative
280	1.29677E+18	2020-08-21T11:41:30.000Z		15	{'neg': 0.0, 'neu': 1.0, 'pos': 0.0, 'compound': 0.0}	0	Neutral	['more', 'lunchtime', 'reading:', 'how', 'does', "ofqual's", 'grading', 'algorithm', 'work?', 'https://t.co/oeu1gp0un1', 'via']	positive
281	1.29677E+18	2020-08-21T11:40:20.000Z		42	{'neg': 0.121, 'neu': 0.879, 'pos': 0.0, 'compound': -0.5859}	-0.5859	Negative	["'has", 'a', 'headteacher', 'ever', 'been', 'to', 'an', 'exam', 'board', 'and', 'said,', '�you�re', 'going', 'to', 'make', 'it', 'difficult', 'for', 'me', 'if', 'you', 'don�t', 'move', 'these', 'grades', "down�?'", '-', 'our', 'investigation', 'into', 'the', 'ofqual', "algorithm's", "'bizarre'", 'grade', 'hikes', 'https://t.co/i3c2dmsz1a']	anticipation
282	1.29677E+18	2020-08-21T11:39:44.000Z		32	{'neg': 0.0, 'neu': 0.818, 'pos': 0.182, 'compound': 0.7184}	0.7184	Positive	['four', 'things', 'government', 'must', 'learn', 'from', 'algorithm', 'fiasco�::', '80%', 'comfortable', 'if', 'ai', 'used', 'to', 'help', 'a', 'doctor,', 'just', '19%', 'if', 'used', 'instead', 'of', 'doctor', 'the', 'institute', 'for', 'government', 'https://t.co/iryruum1wk']	trust
283	1.29677E+18	2020-08-21T11:37:35.000Z		26	{'neg': 0.175, 'neu': 0.825, 'pos': 0.0, 'compound': -0.624}	-0.624	Negative	['disadvantaged', 'state', 'schools', 'are', 'more', 'likely', 'to', 'see', 'larger', 'variation', 'in', 'grades', '...', "ofqual's", 'algorithm', 'completely', 'ignores', 'the', 'variability', 'in', 'performance', 'year', 'on', 'year', '#alevelsresults', '#examresults']	trust
284	1.29677E+18	2020-08-21T11:25:25.000Z		14	{'neg': 0.256, 'neu': 0.744, 'pos': 0.0, 'compound': -0.4767}	-0.4767	Negative	['everything', 'that', 'went', 'wrong', 'with', 'the', 'botched', 'a-levels', 'algorithm', 'https://t.co/1zwiqii37n']	negative
285	1.29677E+18	2020-08-21T11:25:06.000Z		16	{'neg': 0.193, 'neu': 0.621, 'pos': 0.186, 'compound': -0.0276}	-0.0276	Neutral	['really', 'interesting', 'to', 'see', 'the', 'details', 'of', 'the', 'flawed', 'a-level', 'model:', 'https://t.co/uhuciuigsa']	positive
286	1.29677E+18	2020-08-21T11:20:22.000Z		29	{'neg': 0.236, 'neu': 0.612, 'pos': 0.152, 'compound': -0.4404}	-0.4404	Negative	['it�s', 'become', 'meaningless', 'jargon,', 'overused', 'to', 'the', 'point', 'of', 'ridiculousness', '(johnson', 'also', 'uses', 'it', 'to', 'defend', 'blatantly', 'poor', 'ideas', 'like', 'the', 'a-level', 'algorithm', 'which', 'doesn�t', 'help)']	negative
287	1.29677E+18	2020-08-21T11:18:37.000Z		18	{'neg': 0.268, 'neu': 0.732, 'pos': 0.0, 'compound': -0.6597}	-0.6597	Negative	["i've", 'got', 'one,', 'so', "that's", 'that', 'algorithm', 'as', 'fucked', 'as', 'the', 'a-level/gce/highers', 'ones']	No emotion
288	1.29677E+18	2020-08-21T11:16:02.000Z		29	{'neg': 0.107, 'neu': 0.893, 'pos': 0.0, 'compound': -0.4767}	-0.4767	Negative	['what', 'went', 'wrong', 'with', 'the', 'a-levels', 'algorithms?', ',', '#raengresearch', 'chair', 'and', 'professor', 'of', 'digital', 'computation', 'at', ',', 'has', 'been', 'quoted', 'on', 'his', 'views', 'in', 'this', 'article:', 'https://t.co/dohngppamy']	trust
289	1.29677E+18	2020-08-21T11:15:02.000Z		51	{'neg': 0.0, 'neu': 0.93, 'pos': 0.07, 'compound': 0.3818}	0.3818	Positive	['agree.', 'i', 'think', 'a', 'healthy', 'use', 'of', 'an', 'algorithm', 'in', 'the', 'a-level', 'scenario', 'might', 'possibly', 'have', 'been', 'to', 'flag', 'up', 'which', 'schools', 'to', 'moderate,', 'but', 'then', 'they', 'should', 'have', 'used', 'actual', 'humans', 'to', 'see', 'whether', 'the', 'grades', 'the', 'school', 'gave', 'should', 'still', 'stand', 'based', 'on', 'their', 'eviden…	positive
290	1.29677E+18	2020-08-21T11:05:24.000Z		34	{'neg': 0.0, 'neu': 0.917, 'pos': 0.083, 'compound': 0.4019}	0.4019	Positive	['read', 'our', 'new', 'blog', 'post', 'from', 'dr', 'rebecca', 'eynon', '&amp;', 'on', 'the', 'datafication', 'of', 'education:', 'why', 'values', 'need', 'to', 'be', 'at', 'the', 'centre', 'of', 'reviews', 'of', 'the', 'ofqual', 'algorithm', 'debacle', 'https://t.co/lhyjynj1kq']	fear
291	1.29677E+18	2020-08-21T11:05:00.000Z		35	{'neg': 0.315, 'neu': 0.601, 'pos': 0.084, 'compound': -0.8622}	-0.8622	Negative	['#theweekindata:', 'algorithm', 'and', 'blues', 'https://t.co/45wm8l4die', '*', 'a-level', 'algorithm:', 'how', 'did', 'it', 'go', 'so', 'wrong?', '*', 'data', 'gives', 'optimism', 'in', 'climate', 'crisis', 'fight', '*', 'smartphones', 'can', 'tell', 'if', "you're", 'drunk', 'https://t.co/r4ltuyhasx']	negative
292	1.29676E+18	2020-08-21T11:01:32.000Z		43	{'neg': 0.063, 'neu': 0.892, 'pos': 0.045, 'compound': -0.2023}	-0.2023	Negative	['slow', 'motion', 'car', 'crash.', 'university', 'leaders', 'speak', 'out', 'against', 'the', 'handling', 'of', 'a', 'level', 'results.', '"universities', 'should', 'aim', 'to', 'be', 'as', 'flexible', 'as', 'possible', 'to', 'mitigate', 'the', 'injustices', 'of', 'the', 'ofqual', 'algorithm."', 'read', 'more', 'on', 'the', 'blog:', 'https://t.co/hspovoyih8', '#ahua', '#alevels']	positive
293	1.29676E+18	2020-08-21T11:00:00.000Z		19	{'neg': 0.231, 'neu': 0.769, 'pos': 0.0, 'compound': -0.5106}	-0.5106	Negative	['four', 'things', 'government', 'must', 'learn', 'from', 'the', 'a-level', 'algorithm', 'fiasco', 'https://t.co/ip4qqrsify', 'https://t.co/g3zjd1rnat']	negative
294	1.29676E+18	2020-08-21T11:00:00.000Z		19	{'neg': 0.231, 'neu': 0.769, 'pos': 0.0, 'compound': -0.5106}	-0.5106	Negative	['four', 'things', 'government', 'must', 'learn', 'from', 'the', 'a-level', 'algorithm', 'fiasco', 'https://t.co/ip4qqrsify', 'https://t.co/g3zjd1rnat']	negative
295	1.29676E+18	2020-08-21T10:42:58.000Z		20	{'neg': 0.222, 'neu': 0.659, 'pos': 0.12, 'compound': -0.4019}	-0.4019	Negative	['the', 'inside', 'story', 'about', 'how', 'an', 'algorithm', 'created', 'a-level', 'chaos', 'and', 'https://t.co/hfjyjiy1op', 'https://t.co/kknscxsphb']	fear
296	1.29676E+18	2020-08-21T10:42:27.000Z		50	{'neg': 0.053, 'neu': 0.837, 'pos': 0.111, 'compound': 0.25}	0.25	Positive	['problem', 'may', 'have', 'been', 'each', 'grade', 'the', 'teachers', 'assessed', 'was', 'the', 'nearest', 'to', 'a', 'fair', 'grade', 'yet', 'the', 'overall', 'picture', 'was', 'say', 'a', 'third', 'of', 'a', 'grade', 'over', 'some', 'statistical', 'average', 'leading', 'to', 'having', 'to', 'find', 'a', 'certain', 'number', 'of', 'grade', 'reductions', 'in', 'some', 'random', 'fashion', 'https…	trust
297	1.29676E+18	2020-08-21T10:42:27.000Z		50	{'neg': 0.053, 'neu': 0.837, 'pos': 0.111, 'compound': 0.25}	0.25	Positive	['problem', 'may', 'have', 'been', 'each', 'grade', 'the', 'teachers', 'assessed', 'was', 'the', 'nearest', 'to', 'a', 'fair', 'grade', 'yet', 'the', 'overall', 'picture', 'was', 'say', 'a', 'third', 'of', 'a', 'grade', 'over', 'some', 'statistical', 'average', 'leading', 'to', 'having', 'to', 'find', 'a', 'certain', 'number', 'of', 'grade', 'reductions', 'in', 'some', 'random', 'fashion', 'https…	trust
298	1.29676E+18	2020-08-21T10:40:40.000Z		23	{'neg': 0.194, 'neu': 0.806, 'pos': 0.0, 'compound': -0.4767}	-0.4767	Negative	['new', 'article:', 'it', 'wasnt', 'the', 'a-level', 'algorithm', 'that', 'was', 'at', 'fault,', 'it', 'was', 'the', 'bias', 'of', 'government', 'ministers.', 'https://t.co/mfyrwo3yex']	negative
299	1.29676E+18	2020-08-21T10:36:43.000Z		18	{'neg': 0.424, 'neu': 0.576, 'pos': 0.0, 'compound': -0.7964}	-0.7964	Negative	['inside', 'story', 'of', 'the', 'missed', 'algorithm', 'warnings', 'that', 'led', 'to', 'a-level', 'results', 'chaos', 'https://t.co/eyrcpuktvu']	fear
300	1.29676E+18	2020-08-21T10:34:33.000Z		17	{'neg': 0.205, 'neu': 0.795, 'pos': 0.0, 'compound': -0.4767}	-0.4767	Negative	['the', 'algorithm', 'that', 'has', 'ruined', 'the', 'a-level', 'results', 'of', 'thousands', 'of', 'students', 'https://t.co/1wcuz3qsmj']	fear
301	1.29675E+18	2020-08-21T10:23:26.000Z		44	{'neg': 0.076, 'neu': 0.924, 'pos': 0.0, 'compound': -0.5106}	-0.5106	Negative	['what', '#psychometrics', 'can', 'learn', 'from', 'the', '#ofqual', 'fiasco', '�if', 'a', 'test', 'uses', 'aspects', 'of', 'the', 'same', 'data', 'that', 'it', 'is', 'trying', 'to', 'predict', 'then', 'it', 'results', 'in', 'a', 'false', 'sense', 'of', 'security�', 'professor', 'guy', 'nason,', 'chair', 'in', 'statistics', 'imperial', 'college', 'https://t.co/tk41rs77bn']	positive
302	1.29675E+18	2020-08-21T10:22:42.000Z		50	{'neg': 0.095, 'neu': 0.905, 'pos': 0.0, 'compound': -0.6715}	-0.6715	Negative	['the', 'a-level', 'algorithm', 'was', 'used', 'to', 'refine', "teachers'", 'grade', 'predictions', 'for', 'this', "year's", 'results.', 'but', 'after', 'it', 'downgraded', '39', 'per', 'cent', 'of', 'those', 'predicted', 'in', 'england,', 'the', 'government', 'has', 'made', 'a', 'total', 'u-turn.', 'so', 'how', 'did', 'the', 'algorithm', 'work?', 'and', 'what', 'went', 'wrong?', 'https://t.co/6t…	negative
303	1.29675E+18	2020-08-21T10:16:03.000Z		31	{'neg': 0.127, 'neu': 0.873, 'pos': 0.0, 'compound': -0.3612}	-0.3612	Negative	['#inthenews', '-', '"england', 'exams', 'row', 'timeline:', 'was', 'ofqual', 'warned', 'of', 'algorithm', 'bias?"', 'from', 'https://t.co/mjckgyyc9v', '#napce', '#pastoralcare', '#schools', '#education', '#teachers', '#exams', '#childwelfare', '#studentwelfare', '#covid19', '#gcses', '#alevels', 'https://t.co/rul5quabrs']	anger
304	1.29675E+18	2020-08-21T10:15:16.000Z		27	{'neg': 0.088, 'neu': 0.833, 'pos': 0.079, 'compound': -0.0541}	-0.0541	Negative	['thought-provoking', 'article', 'by', 'on', 'algorithms', 'and', 'exams,', 'https://t.co/gdwe7ic8bh.', 'worth', 'reflecting', 'on', 'how', 'much', 'the', 'process', 'is,', 'and', "isn't,", 'like', 'buying', 'car', 'insurance.']	positive
305	1.29675E+18	2020-08-21T10:14:43.000Z		52	{'neg': 0.0, 'neu': 0.943, 'pos': 0.057, 'compound': 0.4019}	0.4019	Positive	['on', 'who,', 'though?', 'since', 'ofqual', 'and', 'the', 'dfe', 'has', 'used', 'the', 'much', 'talked', 'of', 'algorithm', 'and', 'awarded', 'the', 'higher', 'of', 'the', 'two', 'grades', 'between', 'that', 'and', 'the', 'cag.', 'teachers', 'have', 'observed', 'pupils', 'gcse', 'results', 'being', 'upped', 'from', 'their', 'centre', 'assessed', 'grade', 'as', 'a', 'consequence.', 'https://t.co/…	No emotion
306	1.29675E+18	2020-08-21T10:11:01.000Z		43	{'neg': 0.053, 'neu': 0.873, 'pos': 0.074, 'compound': 0.2168}	0.2168	Positive	['exam', 'algorithm', 'to', 'be', 'reviewed', 'by', 'regulator.', 'computer', 'modelling', 'process', 'to', 'be', 'examined', 'after', 'it', 'emerged', 'that', 'ofqual', 'turned', 'down', 'help', 'from', 'experts', 'that', 'refused', 'to', 'sign', 'nda', 'story', '??', 'https://t.co/suhollttar', '#algorithms', '#statistics', '#gcses2020', '#gcses', '#regulation', '#exams', 'https://t.co/wutj6rsz2…	negative
307	1.29675E+18	2020-08-21T10:06:46.000Z		33	{'neg': 0.0, 'neu': 0.889, 'pos': 0.111, 'compound': 0.3612}	0.3612	Positive	['this', 'algorithmic', 'worldview', 'is', 'one', 'of', 'defending', 'the', '�robustness�,', '�validity�', 'and', '�optimisation�', 'of', 'opaque', 'systems', 'and', 'their', 'outputs,', 'closing', 'off', 'spaces', 'for', 'public', 'challenges', 'that', 'are', 'vital', 'to', 'democracy', 'https://t.co/4ivi6t0itk']	positive
308	1.29675E+18	2020-08-21T10:03:42.000Z		19	{'neg': 0.114, 'neu': 0.886, 'pos': 0.0, 'compound': -0.2023}	-0.2023	Negative	['the', 'controversial', 'algorithm', 'was', 'developed', 'in-house', 'with', 'consultation', 'from', 'exam', 'boards', 'and', 'independent', 'advisors', 'https://t.co/q6froumppy']	anger
309	1.29675E+18	2020-08-21T09:55:09.000Z		18	{'neg': 0.0, 'neu': 1.0, 'pos': 0.0, 'compound': 0.0}	0	Neutral	['a', 'fairer', 'system', 'for', 'a-level', 'and', 'gcse', 'students', 'instead', 'of', 'the', 'computer', 'algorithm.', 'https://t.co/1kbevpnvhc']	trust
310	1.29675E+18	2020-08-21T09:49:53.000Z		41	{'neg': 0.0, 'neu': 0.893, 'pos': 0.107, 'compound': 0.6369}	0.6369	Positive	['for', 'reasons', 'best', 'known', 'to', 'itself', 'companies', 'house', 'has', 'just', 'sent', 'me', 'an', 'email', 'containing', 'a', 'link', 'to', 'grimsby', 'town�s', 'accounts...for', '1938.', 'i', 'presume', 'the', 'companies', 'house', 'mailong', 'list', 'algorithm', 'has', 'been', 'borrowed', 'from', 'ofqual', 'https://t.co/dhtbhj0tny']	trust
311	1.29675E+18	2020-08-21T09:48:44.000Z		43	{'neg': 0.067, 'neu': 0.867, 'pos': 0.066, 'compound': -0.0194}	-0.0194	Neutral	["ofqual's", 'response', 'will', 'be', '"algorithm', 'was', 'sent', 'to', 'and', 'approved', 'by', 'the', 'dfe".', 'skip', 'the', 'middle', 'man', 'and', 'get', 'williamson', 'up', 'in', 'front', 'of', 'the', 'committee.', 'he', 'needs', 'to', 'be', 'held', 'to', 'account', 'for', 'this', 'mess.', '#results2020', '#williamsonresign', 'https://t.co/h0gyfwnfm0']	trust
312	1.29675E+18	2020-08-21T09:48:44.000Z		48	{'neg': 0.058, 'neu': 0.817, 'pos': 0.125, 'compound': 0.5267}	0.5267	Positive	['so', 'how', 'would', 'you', 'have', 'fairly', 'judged', 'pupils', 'without', 'an', 'exam.', 'some', 'pupils', 'are', 'now', 'opting', 'to', 'accept', 'the', 'algorithm', 'result', 'and', 'some', 'the', 'cag-the', 'highest', 'mark', 'wins', 'and', 'if', 'this', 'goes', 'on', 'year', 'on', 'year', 'the', 'g.c.s.e.', 'and', 'a', 'levels', 'will', 'be', 'worthless.']	positive
313	1.29675E+18	2020-08-21T09:47:23.000Z		23	{'neg': 0.0, 'neu': 0.902, 'pos': 0.098, 'compound': 0.34}	0.34	Positive	['the', 'football', 'fixture', 'list', 'is', 'out.', 'ofqual', 'should', 'be', 'able', 'to', 'put', 'out', 'an', 'algorithm', 'that', 'will', 'forecast', 'all', 'the', 'results', 'then.', '#robust']	positive
314	1.29675E+18	2020-08-21T09:45:27.000Z		46	{'neg': 0.112, 'neu': 0.778, 'pos': 0.11, 'compound': -0.033}	-0.033	Neutral	['they', "don't", 'care', 'about', 'the', 'human', 'cost', "(that's", 'why', 'a', 'proportion', 'of', 'children', 'are', 'deliberately', 'failed', 'by', 'the', 'algorithm', 'every', 'year),', 'what', 'they', 'care', 'about', 'is', 'the', 'numbers', '-', 'grade', 'inflation', 'etc', '-', 'which', 'protect', 'the', 'status', 'quo.', "that's", 'what', 'ofqual', 'are', 'held', 'accountable', 'for.']	positive
315	1.29674E+18	2020-08-21T09:42:18.000Z		16	{'neg': 0.367, 'neu': 0.633, 'pos': 0.0, 'compound': -0.7003}	-0.7003	Negative	['many', 'educationalists', 'including', 'foresaw', 'trouble', 'ahead', 'for', 'ofqual�s', 'flawed', 'exam', 'algorithm', 'https://t.co/ssucv18zvi']	positive
316	1.29674E+18	2020-08-21T09:37:33.000Z		50	{'neg': 0.253, 'neu': 0.589, 'pos': 0.159, 'compound': -0.8548}	-0.8548	Negative	['i', 'would', 'have', 'loved', 'for', 'my', 'fine,', 'but', 'small', 'and', 'new', 'uni', 'to', 'take', 'more', 'bright,', 'angry', 'students', 'who', 'had', 'been', 'refused', 'admission', 'to', 'a', 'big-name,', 'selective', 'uni.', 'we', 'would', 'have', 'served', 'them', 'well.', 'unfairness', 'of', 'the', 'ofqual/faculty', 'algorithm', 'has', 'been', 'addressed,', 'but', 'the', 'crisis', 'f…	negative
317	1.29674E+18	2020-08-21T09:36:03.000Z		12	{'neg': 0.375, 'neu': 0.625, 'pos': 0.0, 'compound': -0.5574}	-0.5574	Negative	['a-levels:', "ofqual's", "'cheating'", 'algorithm', 'under', 'review', 'https://t.co/7x10ulmuky']	No emotion
318	1.29674E+18	2020-08-21T09:36:03.000Z		12	{'neg': 0.375, 'neu': 0.625, 'pos': 0.0, 'compound': -0.5574}	-0.5574	Negative	['a-levels:', "ofqual's", "'cheating'", 'algorithm', 'under', 'review', 'https://t.co/7x10ulmuky']	No emotion
319	1.29674E+18	2020-08-21T09:34:23.000Z		40	{'neg': 0.122, 'neu': 0.8, 'pos': 0.078, 'compound': -0.4588}	-0.4588	Negative	['does', 'that', 'mean', 'private', 'schools', 'had', 'already', 'been', 'cleared', 'and', 'accepted,', 'whilst', 'state', 'schools', 'had', 'been', 'subjected', 'to', 'algorithm,', 'downgraded', 'and', 'no', 'longer', 'had', 'required', 'grades', 'for', 'available', 'place.', 'if', 'any', 'were', 'available', 'after', 'boris', 'johnson', 'fiasco', 'had', 'been', 'sorted?']	negative
320	1.29674E+18	2020-08-21T09:30:16.000Z		51	{'neg': 0.25, 'neu': 0.75, 'pos': 0.0, 'compound': -0.9182}	-0.9182	Negative	['not', 'really', 'sure', 'why', 'wished', 'to', 'interject', 'himself', 'into', 'the', 'shitfest', 'that', 'is', 'a', 'levels', 'farce.', 'of', 'course', '�lord�', 'robbie', 'gibb', 'is', 'brother', 'to', 'the', 'halfwit', 'nick', 'gibb', 'who', 'failed', 'to', 'correct', 'algorithm', 'in', 'spite', 'of', '6', 'weeks', 'warning.', 'and', 'ex-tory', 'communications', 'officer.', 'nothing', 'to', …	trust
321	1.29674E+18	2020-08-21T09:22:14.000Z		41	{'neg': 0.0, 'neu': 0.829, 'pos': 0.171, 'compound': 0.7906}	0.7906	Positive	['brilliant', 'piece', 'of', 'work', 'explaining', 'how', 'ofqual�s', 'grading', 'algorithm', 'works', 'and', 'why,', 'in', 'practice,', 'it', 'really', 'doesn�t.', 'if', 'only', 'someone', 'has', 'gone', 'to', 'the', 'same', 'care', 'when', 'checking', 'the', 'working', 'out', 'in', 'the', 'first', 'place...', 'https://t.co/wrnyerwzwl']	positive
322	1.29674E+18	2020-08-21T09:19:11.000Z		41	{'neg': 0.054, 'neu': 0.88, 'pos': 0.066, 'compound': 0.128}	0.128	Positive	['and', 'ofqual', 'and', 'the', 'dfe', "didn't", 'totally', 'get', 'rid', 'of', 'the', 'algorithm;', 'they', 'awarded', 'the', 'higher', 'of', 'the', 'cag', '(which', "isn't", 'the', 'same', 'thing', 'as', 'a', 'teacher', 'prediction)', 'and', 'the', 'algorithm-generated', 'grade', 'which', 'schools', 'had', 'no', 'control', 'over.']	trust
323	1.29674E+18	2020-08-21T09:17:35.000Z		52	{'neg': 0.042, 'neu': 0.849, 'pos': 0.109, 'compound': 0.5574}	0.5574	Positive	['ofqual', 'and', 'the', 'dfe', "didn't", 'totally', 'get', 'rid', 'of', 'the', 'algorithm;', 'they', 'awarded', 'the', 'higher', 'of', 'the', 'cag', '(which', "isn't", 'the', 'same', 'thing', 'as', 'a', 'teacher', 'prediction)', 'and', 'the', 'algorithm-generated', 'grade', 'which', 'schools', 'had', 'no', 'control', 'over.', 'results', "wouldn't", 'be', 'as', 'high', 'if', 'they', 'had', 'simpl…	trust
324	1.29674E+18	2020-08-21T09:13:57.000Z		53	{'neg': 0.0, 'neu': 0.851, 'pos': 0.149, 'compound': 0.7934}	0.7934	Positive	["i'm", 'really', 'pleased', 'she', 'can', 'go', 'on', 'to', 'what', 'she', 'wants', 'to', 'do', ':)', 'onwards', 'and', 'upwards', '-', "she's", '_so_', 'much', 'more', 'than', 'a', 'number.', 'ofqual', '&amp;', 'the', 'dfe', 'did', 'still', 'partially', 'use', 'an', 'algorithm,', "which'll", 'have', 'an', 'upwards', 'impact', 'overall', 'that', 'is', 'nothing', 'to', 'do', 'with', 'teachers!', …	positive
325	1.29674E+18	2020-08-21T09:08:43.000Z		34	{'neg': 0.064, 'neu': 0.936, 'pos': 0.0, 'compound': -0.296}	-0.296	Negative	['the', 'key', 'point', 'missed', 'by', 'ofqual', 'is', 'transparency.', 'it', 'is', 'necessary', 'to', 'be', 'able', 'to', 'explain', 'to', 'a', 'student', 'a', 'logical', 'reason', 'why', 'their', 'grade', 'was', 'downgraded.', 'this', 'is', 'impossible', 'using', 'ofqual�s', 'algorithm.']	positive
326	1.29673E+18	2020-08-21T09:00:48.000Z		20	{'neg': 0.147, 'neu': 0.853, 'pos': 0.0, 'compound': -0.4767}	-0.4767	Negative	['the', 'hinge', '�most', 'compatible�', 'algorithm', 'and', 'the', 'a-level', 'results', 'algorithm', 'were', 'written', 'by', 'the', 'same', 'guy,', 'prove', 'me', 'wrong']	positive
327	1.29673E+18	2020-08-21T09:00:06.000Z		30	{'neg': 0.183, 'neu': 0.817, 'pos': 0.0, 'compound': -0.5719}	-0.5719	Negative	['have', 'you,', 'or', 'someone', 'you', 'know,', 'been', 'affected', 'by', 'the', 'a-level', 'results', '#algorithm?', 'find', 'out', 'what', 'went', 'wrong', 'in', "'s", 'article...', 'https://t.co/v3vvwzadzi', 'https://t.co/juwbjrtto5']	negative
328	1.29673E+18	2020-08-21T08:59:56.000Z		48	{'neg': 0.059, 'neu': 0.852, 'pos': 0.089, 'compound': 0.1531}	0.1531	Positive	['he', 'would', 'have', 'done', 'better', 'to', 'admit', 'that,', 'with', 'hindsight,', 'the', 'dfe', 'should', 'have', 'asked', 'ofqual', 'for', 'data', 'from', 'a', 'sample', 'of', 'centres', 'showing', 'the', 'grades', 'the', 'algorithm', 'allocated', 'to', 'students', 'compared', 'with', 'the', 'cags.', 'this', 'would', 'have', 'shown', 'up', 'the', 'faults', 'in', 'the', 'algorithm', 'and', …	No emotion
329	1.29673E+18	2020-08-21T08:58:01.000Z		49	{'neg': 0.176, 'neu': 0.824, 'pos': 0.0, 'compound': -0.8625}	-0.8625	Negative	['there�s', 'a', 'pattern', 'delevoping', 'here', 'when', 'it', 'comes', 'to', 'things', 'that', 'scummings', '&amp;', 'goves', 'buddies', 'get', 'involved', 'in:', 'vast', 'sums', 'of', 'public', 'money', 'is', 'being', 'given', 'to', 'these', 'chancers', 'no', 'questions', 'asked', 'and', 'they', 'are', 'failing', 'at', 'everything', 'they', 'do,', 'track', '&amp;', 'trace', 'app', 'disaster,',…	anticipation
330	1.29673E+18	2020-08-21T08:53:15.000Z		17	{'neg': 0.24, 'neu': 0.76, 'pos': 0.0, 'compound': -0.6249}	-0.6249	Negative	['a-levels:', 'algorithm', 'at', 'centre', 'of', 'grading', 'crisis', "'unlawful'", 'says', 'labour', '-', 'bbc', 'news', 'https://t.co/fi5uo6g9ia']	negative
331	1.29673E+18	2020-08-21T08:51:50.000Z		48	{'neg': 0.083, 'neu': 0.808, 'pos': 0.109, 'compound': 0.34}	0.34	Positive	['it', 'really', 'became', 'inevitable,', 'i', 'think,', 'when', 'ofqual', 'and', 'the', 'dfe', 'decided', 'to', 'not', 'get', 'rid', 'totally', 'of', 'the', 'algorithm;', 'they', 'awarded', 'the', 'higher', 'of', 'the', 'cag', 'and', 'the', 'algorithm-generated', 'grade', 'which', 'schools', 'had', 'no', 'control', 'over.', 'results', 'would', 'be', 'lower', 'overall', 'had', 'they', 'just', 'tr…	negative
332	1.29673E+18	2020-08-21T08:51:38.000Z		54	{'neg': 0.121, 'neu': 0.611, 'pos': 0.268, 'compound': 0.9012}	0.9012	Positive	['but', 'why', 'you', 'acting', 'like', 'all', 'priv', 'school', 'kids', 'are', 'privileged', 'tories?', 'that', "isn't", 'true.', 'maybe', 'their', 'parents', 'love', 'them', 'enough', 'that', 'they', 'want', 'them', 'to', 'get', 'the', 'best', 'education', 'my', 'parents', 'are', 'working', 'class', 'but', 'i', 'still', 'went', 'to', 'a', 'private', 'colle', 'for', 'a', 'levels', '&amp;', 'got'…	positive
333	1.29673E+18	2020-08-21T08:51:18.000Z		55	{'neg': 0.034, 'neu': 0.911, 'pos': 0.056, 'compound': 0.2912}	0.2912	Positive	['�it', 'was', 'not', 'intended�,', 'well,', 'quite', 'reassuring', 'https://t.co/vdbxmeklxx', '�it', 'was', 'not', 'intended', 'that', 'a', 'young', 'person', 'who', 'had', 'worked', 'diligently', 'for', 'two', 'years', 'on', 'their', 'a-levels', '&amp;', 'was', 'expecting', 'an', 'a', '&amp;', 'two', 'bs', 'or', 'three', 'as,', '&amp;', 'turned', 'up', 'at', 'school', 'to', 'collect', 'their', …	anticipation
334	1.29673E+18	2020-08-21T08:49:52.000Z		52	{'neg': 0.044, 'neu': 0.902, 'pos': 0.054, 'compound': 0.128}	0.128	Positive	['they', "aren't", 'doing', 'league', 'tables', 'with', 'this', "year's", 'results.', 'also,', 'ofqual', 'and', 'the', 'dfe', "didn't", 'totally', 'get', 'rid', 'of', 'the', 'algorithm;', 'they', 'awarded', 'the', 'higher', 'of', 'the', 'cag', '(which', "isn't", 'the', 'same', 'thing', 'as', 'a', 'teacher', 'prediction)', 'and', 'the', 'algorithm-generated', 'grade', 'which', 'schools', 'had', 'n…	positive
335	1.29673E+18	2020-08-21T08:48:55.000Z		48	{'neg': 0.071, 'neu': 0.772, 'pos': 0.156, 'compound': 0.5106}	0.5106	Positive	['bbc', 'news', '-', 'a-levels:', "ofqual's", "'cheating'", 'algorithm', 'under', 'review', 'https://t.co/kxmdgldp3p', '"a', 'few', 'hundred', 'years', 'ago,', 'people', 'put', 'up', 'a', 'bridge', 'and', 'just', 'hoped', 'it', 'worked.', 'we', "don't", 'do', 'that', 'any', 'more,', 'we', 'check,', 'we', 'validate.', 'the', 'same', 'has', 'to', 'be', 'true', 'for', 'algorithms."']	trust
336	1.29673E+18	2020-08-21T08:48:55.000Z		48	{'neg': 0.071, 'neu': 0.772, 'pos': 0.156, 'compound': 0.5106}	0.5106	Positive	['bbc', 'news', '-', 'a-levels:', "ofqual's", "'cheating'", 'algorithm', 'under', 'review', 'https://t.co/kxmdgldp3p', '"a', 'few', 'hundred', 'years', 'ago,', 'people', 'put', 'up', 'a', 'bridge', 'and', 'just', 'hoped', 'it', 'worked.', 'we', "don't", 'do', 'that', 'any', 'more,', 'we', 'check,', 'we', 'validate.', 'the', 'same', 'has', 'to', 'be', 'true', 'for', 'algorithms."']	trust
337	1.29673E+18	2020-08-21T08:47:46.000Z		24	{'neg': 0.0, 'neu': 0.837, 'pos': 0.163, 'compound': 0.5719}	0.5719	Positive	['an', 'excellent', 'summary', 'of', "ofqual's", 'technical', 'report', 'explaining', 'their', 'grading', 'algorithm.', '319', 'pages', 'condensed', 'into', 'an', '18', 'min', 'read.', 'https://t.co/yg3okgupbz']	trust
338	1.29673E+18	2020-08-21T08:47:08.000Z		42	{'neg': 0.054, 'neu': 0.88, 'pos': 0.066, 'compound': 0.128}	0.128	Positive	['they', "aren't", 'doing', 'league', 'tables', 'with', 'this', "year's", 'results.', 'also,', 'ofqual', 'and', 'the', 'dfe', "didn't", 'completely', 'get', 'rid', 'of', 'the', 'algorithm;', 'they', 'awarded', 'the', 'higher', 'of', 'the', 'cag', 'and', 'the', 'algorithm-generated', 'grade', 'which', 'schools', 'had', 'no', 'control', 'over.']	positive
339	1.29673E+18	2020-08-21T08:47:06.000Z		18	{'neg': 0.161, 'neu': 0.645, 'pos': 0.194, 'compound': 0.1531}	0.1531	Positive	['this', 'is', 'a', 'fantastic', 'explanation', 'of', 'the', 'failures', 'of', 'the', 'a-level', 'exam', 'algorithm.', 'https://t.co/dstkbsuuci']	No emotion
340	1.29673E+18	2020-08-21T08:46:47.000Z		32	{'neg': 0.12, 'neu': 0.88, 'pos': 0.0, 'compound': -0.4767}	-0.4767	Negative	['....smaller', 'centres', 'were', 'the', 'algorithm', 'could', 'not', 'be', 'applied', 'because', 'of', 'small', 'pupil', 'numbers.', 'such', 'as', 'independent', 'school', '6th', 'forms.', 'this', 'was', 'the', 'unintended', 'introduction', 'of', 'bias', 'that', 'disadvantaged', 'state', 'school', 'pupils.']	trust
341	1.29673E+18	2020-08-21T08:46:03.000Z		12	{'neg': 0.375, 'neu': 0.625, 'pos': 0.0, 'compound': -0.5574}	-0.5574	Negative	['a-levels:', "ofqual's", "'cheating'", 'algorithm', 'under', 'review', 'https://t.co/fr4sv51rho']	No emotion
342	1.29673E+18	2020-08-21T08:46:03.000Z		12	{'neg': 0.375, 'neu': 0.625, 'pos': 0.0, 'compound': -0.5574}	-0.5574	Negative	['a-levels:', "ofqual's", "'cheating'", 'algorithm', 'under', 'review', 'https://t.co/fr4sv51rho']	No emotion
343	1.29673E+18	2020-08-21T08:42:14.000Z		17	{'neg': 0.0, 'neu': 1.0, 'pos': 0.0, 'compound': 0.0}	0	Neutral	['an', 'algorithm', 'used', 'to', 'grade', 'a-level', 'students', 'and', 'the', 'results', 'were', 'unsatisfactory', 'https://t.co/gxqk1usegs']	negative
344	1.29673E+18	2020-08-21T08:41:46.000Z		45	{'neg': 0.12, 'neu': 0.802, 'pos': 0.078, 'compound': -0.2023}	-0.2023	Negative	['the', 'now', 'abandoned', 'algorithm', 'moderated', 'down', 'the', 'grades', 'predicted', 'by', 'teachers', 'for', '39%', 'of', 'a-levels,', 'predictions', 'which', 'the', 'sutton', 'trust', 'had', 'already', 'warned', 'were', 'much', 'more', 'likely', 'to', 'be�underestimated', 'for', 'working-class�students', 'than', 'for', 'their', 'middle-class', 'peers', 'https://t.co/rdwrqsfno3']	fear
345	1.29673E+18	2020-08-21T08:37:45.000Z		50	{'neg': 0.111, 'neu': 0.854, 'pos': 0.036, 'compound': -0.4019}	-0.4019	Negative	['keeping', 'up', 'with', 'this', "government's", 'incompetence', 'is', 'exhausting', '-', 'the', 'scrapping', 'of', 'national', 'test', 'and', 'trace,', 'the', 'biased', 'a-level', 'algorithm', 'to', 'name', 'a', 'couple.', 'today', 'we', 'have', 'grant', 'shapps', 'not', 'knowing', 'if', 'people', 'are', 'quarantining', 'but', 'assuming', 'the', 'system', 'works', 'because', 'his', 'wife', 'got…	negative
346	1.29673E+18	2020-08-21T08:35:24.000Z		23	{'neg': 0.141, 'neu': 0.798, 'pos': 0.061, 'compound': -0.4019}	-0.4019	Negative	["i've", 'been', 'forced', 'to', 'downgrade', 'gcse', 'and', 'a-level', 'results', '-', 'now', 'i', 'want', 'to', 'quit', 'teaching', 'https://t.co/szb8dokyu9', '#cagsappeal', '#cags']	negative
347	1.29673E+18	2020-08-21T08:33:08.000Z		38	{'neg': 0.225, 'neu': 0.775, 'pos': 0.0, 'compound': -0.8402}	-0.8402	Negative	['the', 'lessons', 'we', 'all', 'must', 'learn', 'from', 'the', 'a-levels', 'algorithm', 'debacle', 'unless', 'action', 'is', 'taken,', 'similar', 'systems', 'will', 'suffer', 'from', 'the', 'same', 'mistakes.', 'and', 'the', 'consequences', 'could', 'be', 'dire.', 'https://t.co/v8m3jv6s15', '#algorithm', '#lessonslearnt', '#privacyforum', '#statistics']	negative
348	1.29673E+18	2020-08-21T08:29:38.000Z		34	{'neg': 0.108, 'neu': 0.892, 'pos': 0.0, 'compound': -0.594}	-0.594	Negative	['check', 'out', 'this', 'very', 'readable', 'summary', 'and', 'critique', 'of', 'the', 'notorious', 'a-level', 'algorithm', 'from', '.', '????????', 'to', 'her', 'for', 'working', 'through', 'the', '319', 'page', 'technical', 'report', 'for', 'the', 'rest', 'of', 'us', '??', 'https://t.co/okb0zxosfh']	positive
349	1.29673E+18	2020-08-21T08:29:38.000Z		47	{'neg': 0.14, 'neu': 0.67, 'pos': 0.19, 'compound': 0.3818}	0.3818	Positive	['spoke', 'to', 'some', 'crazy', 'bright', 'a-level', 'students', 'about', 'schools', 'like', 'theirs', 'being', 'disproportionately', 'affected', 'by', 'the', 'fiasco.', '"a', 'lot', 'of', 'sixth', 'form', 'students', 'are', 'now', 'voting', 'age,', 'they�re', 'going', 'to', 'have', 'a', 'pretty', 'valid', 'reason', 'to', 'want', 'the', 'current', 'government', 'out."', 'https://t.co/jesmjejhq5']	negative
350	1.29673E+18	2020-08-21T08:29:38.000Z		47	{'neg': 0.14, 'neu': 0.67, 'pos': 0.19, 'compound': 0.3818}	0.3818	Positive	['spoke', 'to', 'some', 'crazy', 'bright', 'a-level', 'students', 'about', 'schools', 'like', 'theirs', 'being', 'disproportionately', 'affected', 'by', 'the', 'fiasco.', '"a', 'lot', 'of', 'sixth', 'form', 'students', 'are', 'now', 'voting', 'age,', 'they�re', 'going', 'to', 'have', 'a', 'pretty', 'valid', 'reason', 'to', 'want', 'the', 'current', 'government', 'out."', 'https://t.co/jesmjejhq5']	negative
351	1.29672E+18	2020-08-21T08:12:28.000Z		14	{'neg': 0.286, 'neu': 0.714, 'pos': 0.0, 'compound': -0.5574}	-0.5574	Negative	['bbc', 'news', '-', 'a-levels:', "ofqual's", "'cheating'", 'algorithm', 'under', 'review', 'https://t.co/8viefwdjcf']	No emotion
352	1.29672E+18	2020-08-21T08:06:08.000Z		34	{'neg': 0.093, 'neu': 0.726, 'pos': 0.182, 'compound': 0.5508}	0.5508	Positive	['the', 'best', 'accessible', 'explanation', 'with', 'actual', 'details', 'of', 'the', 'mechanics', 'of', '�the', 'algorithm�', 'behind', 'the', 'a', 'level', 'results', 'chaos', 'in', 'the', 'uk', 'that', 'i�ve', 'seen', 'so', 'far', '�', 'thank', 'you', '!', 'https://t.co/gx7lckse1h']	positive
353	1.29672E+18	2020-08-21T08:05:29.000Z		44	{'neg': 0.106, 'neu': 0.795, 'pos': 0.099, 'compound': 0.1779}	0.1779	Positive	['why', 'is', 'the', 'algorithm', 'upgrading', '#cags', 'for', '#gcses.', 'it', 'will', 'leave', 'students', 'with', 'an', 'unrealistic', 'sense', 'of', 'ability.', 'teachers', 'will', 'have', 'a', 'hard', 'enough', 'time', 'helping', 'students', 'who', 'have', 'missed', '6', 'months', 'of', 'school', 'bridge', 'the', 'gap', 'to', 'a', 'levels.', 'https://t.co/a8uxhntjaz']	positive
354	1.29672E+18	2020-08-21T08:02:04.000Z		41	{'neg': 0.051, 'neu': 0.88, 'pos': 0.069, 'compound': 0.2023}	0.2023	Positive	['that', 'algorithm.', 'as', 'if', 'it', 'were', 'a', 'live', 'sentient', 'being', 'that', 'no', 'one', 'had', 'control', 'over.', 'welcome', 'to', 'the', '4.0', 'industrial', 'revolution.', 'proof', 'we', 'need', 'a', 'radically', 'different', 'curriculum', 'and', 'exams', 'to', 'prepare', 'students', 'for', 'this', 'world', 'we', 'are', 'in.']	positive
355	1.29672E+18	2020-08-21T08:00:56.000Z		14	{'neg': 0.185, 'neu': 0.617, 'pos': 0.198, 'compound': 0.0498}	0.0498	Neutral	['very', 'clear', 'explanation', 'from', 'of', 'the', 'problems', 'with', 'the', 'algorithm', 'https://t.co/7kbic9ijuq']	No emotion
356	1.29672E+18	2020-08-21T07:59:49.000Z		32	{'neg': 0.181, 'neu': 0.742, 'pos': 0.077, 'compound': -0.6705}	-0.6705	Negative	['a', 'sad', 'reflection', 'of', 'the', 'challenges', 'of', 'a', 'professional', '-', "i've", 'been', 'forced', 'to', 'downgrade', 'gcse', 'and', 'a-level', 'results', '-', 'now', 'i', 'want', 'to', 'quit', 'teaching', 'https://t.co/sbhjbvrcwc', '#examshambles', '#teaching']	negative
357	1.29672E+18	2020-08-21T07:59:27.000Z		14	{'neg': 0.294, 'neu': 0.567, 'pos': 0.139, 'compound': -0.4581}	-0.4581	Negative	['neither', 'are', 'responsable.', 'ofqual', "didn't", '"apply"', 'the', '"robust"', 'algorithm', 'efficiently.', 'all', 'their', 'fault.', '??????']	positive
358	1.29672E+18	2020-08-21T07:57:55.000Z		29	{'neg': 0.079, 'neu': 0.728, 'pos': 0.194, 'compound': 0.6072}	0.6072	Positive	['if', 'this', 'is', 'true,', 'surely', '?', 'and', '???', 'positions', 'are', 'now', 'both', 'untenable?', 'not', 'realising', 'the', 'potential', 'impact', 'is', 'one', 'thing,', 'ignoring', 'advice', 'is', 'something', 'very', 'different.', 'https://t.co/vv3jbg01pd']	trust
359	1.29672E+18	2020-08-21T07:57:44.000Z		50	{'neg': 0.083, 'neu': 0.796, 'pos': 0.121, 'compound': 0.4756}	0.4756	Positive	['took', 'a', 'selfie', 'yesterday', 'and', 'wondered', 'why', 'i', 'looked', 'weirdly', 'good', '�', 'realised', 'later', 'my', 'phone', 'has', 'had', "'beauty'", 'mode', 'on', 'and', 'been', 'airbrushing', 'me', 'by', 'itself.', 'my', 'skin', 'has', 'literally', 'never', 'looked', 'that', 'good', 'and', 'it', 'tidied', 'up', 'my', 'stubble.', 'the', 'reverse', 'of', 'the', 'ofqual', 'algorithm?…	trust
360	1.29672E+18	2020-08-21T07:57:15.000Z		41	{'neg': 0.067, 'neu': 0.823, 'pos': 0.11, 'compound': 0.2144}	0.2144	Positive	['6/6', 'been', 'kept', 'in', 'the', 'loop', 'and', 'been', 'allowed', 'to', 'help', 'fix', 'the', 'individual', 'travesties', 'that', 'the', 'algorithm', 'threw', 'out,', 'but', 'the', 'government/ofqual', 'chose', 'not', 'to', 'do', 'this', 'and', 'lost', 'the', 'ability', 'to', 'control', 'grade', 'inflation', 'as', 'a', 'result.']	negative
361	1.29672E+18	2020-08-21T07:55:58.000Z		28	{'neg': 0.141, 'neu': 0.775, 'pos': 0.085, 'compound': -0.1531}	-0.1531	Negative	['a', 'reminder', 'from', 'that', 'the', 'whole', 'a-level', 'grades', 'dumpster', 'fire', 'was', 'inevitable', 'and', 'the', 'impossibility', 'of', 'any', 'algorithm', 'giving', 'students', 'the', 'correct', 'grades.', '(�)', 'https://t.co/ldcln8egoj']	fear
362	1.29672E+18	2020-08-21T07:52:39.000Z		16	{'neg': 0.19, 'neu': 0.614, 'pos': 0.196, 'compound': 0.024}	0.024	Neutral	['this', 'is', 'a', 'really', 'good', 'analysis', 'of', 'the', 'flawed', 'a-level', 'algorithm:', 'https://t.co/kgaqzk238y']	trust
363	1.29672E+18	2020-08-21T07:50:29.000Z		13	{'neg': 0.0, 'neu': 1.0, 'pos': 0.0, 'compound': 0.0}	0	Neutral	['is', 'there', 'a', 'similar', 'analysis', 'of', 'the', 'sqa', 'algorithm?', 'https://t.co/3p5tvxxvpx']	No emotion
364	1.29672E+18	2020-08-21T07:49:47.000Z		49	{'neg': 0.113, 'neu': 0.863, 'pos': 0.024, 'compound': -0.6943}	-0.6943	Negative	['he', 'wont', 'his', 'policy', '2', 'just', 'react', 'do', 'nothing', 'proactive', 'take', 'a', 'levels', 'he', 'never', 'raised', 'issue', 'mths', 'ago', 'never', 'questioned', 'algorithm', 'use', 'never', 'consulted', 'uni', 'or', 'teaching', 'unions', 'never', 'ask', 'who', 'wrote', 'it', 'how', 'they', 'were', 'selected', 'what', 'criteria', 'they', 'were', 'given', 'only', 'reacted', 'once'…	fear
365	1.29672E+18	2020-08-21T07:47:17.000Z		17	{'neg': 0.0, 'neu': 1.0, 'pos': 0.0, 'compound': 0.0}	0	Neutral	["ofqual's", 'algorithm', 'to', 'decide', 'a-level', 'grades', 'for', 'students', 'now', 'under', 'review', 'https://t.co/38gm4n1g5u']	No emotion
366	1.29672E+18	2020-08-21T07:47:17.000Z		17	{'neg': 0.0, 'neu': 1.0, 'pos': 0.0, 'compound': 0.0}	0	Neutral	["ofqual's", 'algorithm', 'to', 'decide', 'a-level', 'grades', 'for', 'students', 'now', 'under', 'review', 'https://t.co/38gm4n1g5u']	No emotion
367	1.29672E+18	2020-08-21T07:47:11.000Z		13	{'neg': 0.0, 'neu': 0.714, 'pos': 0.286, 'compound': 0.5574}	0.5574	Positive	['this', 'is', 'a', 'fantastic', 'read', 'on', 'the', 'ofqual', 'algorithm.', 'https://t.co/xoebg5mqhz']	No emotion
368	1.29672E+18	2020-08-21T07:45:54.000Z		49	{'neg': 0.058, 'neu': 0.839, 'pos': 0.103, 'compound': 0.5499}	0.5499	Positive	['absolutely.', 'i', 'think', 'the', 'ofqual', 'docs', 'also', 'show', 'they', 'asked', 'for', 'teacher', 'data', 'before', 'they', 'had', 'a)', 'designed', 'the', 'algorithm;', 'therefore,', 'b)', 'knew', 'what', 'data', 'was', 'needed', 'from', 'schools.', 'cags', 'were', 'insufficient', '&amp;', 'schs', 'could', 'have', 'given', 'more', 'precise', 'data', 'but', 'became', 'the', 'best', 'thing…	negative
369	1.29671E+18	2020-08-21T07:42:42.000Z		43	{'neg': 0.0, 'neu': 1.0, 'pos': 0.0, 'compound': 0.0}	0	Neutral	['?revealed:', 'while', '#matthanock�as', 'part', 'of', "what's", 'believed', 'to', 'be', 'a', 'hush-hush', '#cummings', 'pr', 'shakeup�is', 'trying', 'an', 'experimental', 'non-truth', 'serum,', '#gavinwilliamson', 'has', 'chosen,', 'amazingly,', 'to', 'rely', 'on', 'yet', 'another', 'algorithm', 'https://t.co/rcnxinrj9u', '#ofqual', 'https://t.co/1ciz67tlhe']	positive
370	1.29671E+18	2020-08-21T07:37:03.000Z		33	{'neg': 0.0, 'neu': 0.918, 'pos': 0.082, 'compound': 0.3612}	0.3612	Positive	['i', 'guess', 'have', 'picked', 'out', 'ofqual�s', 'algorithm', 'out', 'of', 'the', 'bin', 'because', 'i', 'have', 'never', 'tweeted', 'anything', 'to', 'suggest', 'i', 'would', 'like', 'to', 'follow', 'the', 'bearded', 'creepy', 'billionaire.', 'https://t.co/qiuyawz1co']	trust
371	1.29671E+18	2020-08-21T07:33:37.000Z		34	{'neg': 0.0, 'neu': 0.93, 'pos': 0.07, 'compound': 0.3612}	0.3612	Positive	['it', 'actually', 'appears', 'that', 'the', 'algorithm', 'used', 'by', 'ofqual', 'boosted', 'grades', 'for', 'some', 'students.', 'the', 'government', 'decided', 'that', 'students', 'would', 'get', 'whichever', 'grade', 'was', 'higher', 'out', 'of', 'the', "teachers'", 'grades', 'and', 'the', 'algorithm', 'ones']	fear
372	1.29671E+18	2020-08-21T07:30:29.000Z		23	{'neg': 0.262, 'neu': 0.738, 'pos': 0.0, 'compound': -0.7506}	-0.7506	Negative	['what', 'was', 'the', 'problem', 'with', 'the', 'algorithm', 'that', 'caused', 'exams', 'chaos', 'this', 'year?', 'the', 'guardian', 'assesses.', 'https://t.co/t35m0inlns', '#resultsday2020', '#gcseresults', '#exams']	fear
373	1.29671E+18	2020-08-21T07:27:35.000Z		17	{'neg': 0.399, 'neu': 0.601, 'pos': 0.0, 'compound': -0.8074}	-0.8074	Negative	['�powerless', 'and', 'victimised�:', 'harold', 'hill', 'students', 'distraught', 'at', 'a-level', 'algorithm', 'injustice', '#essex', 'https://t.co/vqs07czkpp']	negative
374	1.29671E+18	2020-08-21T07:27:35.000Z		17	{'neg': 0.399, 'neu': 0.601, 'pos': 0.0, 'compound': -0.8074}	-0.8074	Negative	['�powerless', 'and', 'victimised�:', 'harold', 'hill', 'students', 'distraught', 'at', 'a-level', 'algorithm', 'injustice', '#essex', 'https://t.co/vqs07czkpp']	negative
375	1.29671E+18	2020-08-21T07:17:40.000Z		16	{'neg': 0.0, 'neu': 1.0, 'pos': 0.0, 'compound': 0.0}	0	Neutral	['the', 'lessons', 'we', 'all', 'must', 'learn', 'from', 'the', 'a-levels', 'algorithm', 'debacle', 'https://t.co/vxvafxrmwy']	fear
376	1.29671E+18	2020-08-21T07:17:08.000Z		25	{'neg': 0.087, 'neu': 0.913, 'pos': 0.0, 'compound': -0.2023}	-0.2023	Negative	['the', 'algorithm', 'was', 'crap,', 'but', 'the', 'new', 'marks', 'after', 'the', "government's", 'u-turn', 'are', 'not', 'reliable', 'and', 'have', 'little', 'meaning.', 'https://t.co/izqi37mfps']	negative
377	1.29671E+18	2020-08-21T07:10:25.000Z		15	{'neg': 0.248, 'neu': 0.752, 'pos': 0.0, 'compound': -0.5106}	-0.5106	Negative	['four', 'things', 'government', 'must', 'learn', 'from', 'the', 'a-level', 'algorithm', 'fiasco', 'https://t.co/trx145xyxy']	negative
378	1.29671E+18	2020-08-21T07:10:25.000Z		15	{'neg': 0.248, 'neu': 0.752, 'pos': 0.0, 'compound': -0.5106}	-0.5106	Negative	['four', 'things', 'government', 'must', 'learn', 'from', 'the', 'a-level', 'algorithm', 'fiasco', 'https://t.co/trx145xyxy']	negative
379	1.2967E+18	2020-08-21T07:01:37.000Z		41	{'neg': 0.126, 'neu': 0.874, 'pos': 0.0, 'compound': -0.6705}	-0.6705	Negative	[',', 'the', 'underlying', 'algorithm', 'has', 'been', 'around', 'for', 'decades', 'and', 'no-one', 'has', 'questioned', 'it', '(but', 'probably', 'should', 'have', 'done', 'so)', 'and', 'is', 'the', 'responsibility', 'of', '#ofqual', 'and', "it's", 'devolved', 'equivalents.', 'rather', 'than', 'blaming', 'politicians', 'immediately', 'look', 'at', 'these', 'bodies', 'first.']	positive
380	1.2967E+18	2020-08-21T07:01:07.000Z		43	{'neg': 0.091, 'neu': 0.909, 'pos': 0.0, 'compound': -0.5719}	-0.5719	Negative	['teens', 'at', 'schools', 'in', 'hackney,', 'newham,', 'islington', 'and', 'southwark', 'will', 'embark', 'on', 'the', 'next', 'phase', 'of', 'their', 'journey', 'with', 'grades', 'predicted', 'by', 'teachers,', 'following', 'a', 'dramatic', 'u-turn', 'by', 'government', 'amid', 'a-level', 'algorithm', 'chaos', 'last', 'week.', '#gcseresultsday', '#cityoflondon', 'https://t.co/4kmvdgtyps']	fear
381	1.2967E+18	2020-08-21T06:56:08.000Z		34	{'neg': 0.233, 'neu': 0.767, 'pos': 0.0, 'compound': -0.8181}	-0.8181	Negative	['this', 'is', 'gross', 'incompetence', 'on', 'an', 'industrial', 'scale.', 'knowingly', 'using', 'a', 'system', 'not', 'fit', 'for', 'purpose', 'to', 'grade', 'the', 'young', 'people', 'of', 'this', 'country', 'is', 'pure', 'recklessness.', '#williamsonresign', '#toryshambles', 'https://t.co/8cu21r3io1', 'via']	negative
382	1.2967E+18	2020-08-21T06:54:17.000Z		10	{'neg': 0.268, 'neu': 0.732, 'pos': 0.0, 'compound': -0.5106}	-0.5106	Negative	['oooof..', 'ofqual', 'legit', 'failed', 'the', 'algorithm', 'test', 'by', 'all', 'means']	No emotion
383	1.2967E+18	2020-08-21T06:48:16.000Z		42	{'neg': 0.177, 'neu': 0.731, 'pos': 0.093, 'compound': -0.3527}	-0.3527	Negative	['??', 'icymi:', '�s', 'committee', 'warned', 'about', 'the', 'ofqual', 'algorithm', '6', 'weeks', 'ago.', 'this', 'is', 'a', 'brilliant', 'briefing', 'on', 'exactly', 'what', 'the', 'problems', 'are.', 'they', 'saw', 'it', 'all', 'coming.', 'i:', 'https://t.co/vn8uuyjdte', 's:', 'https://t.co/y1trhu8vhv', 'sc:', 'https://t.co/jv9hdm8glw']	anticipation
384	1.2967E+18	2020-08-21T06:47:30.000Z		16	{'neg': 0.216, 'neu': 0.784, 'pos': 0.0, 'compound': -0.5106}	-0.5106	Negative	['ofqual', 'chief', 'to', 'face', 'mps', 'over', 'exams', 'fiasco', 'and', 'botched', 'algorithm', 'grading:', 'https://t.co/uqrc6tt43y']	negative
385	1.2967E+18	2020-08-21T06:47:00.000Z		14	{'neg': 0.286, 'neu': 0.714, 'pos': 0.0, 'compound': -0.5574}	-0.5574	Negative	['bbc', 'news', '-', 'a-levels:', "ofqual's", "'cheating'", 'algorithm', 'under', 'review', 'https://t.co/vrtyflx0r6']	No emotion
386	1.2967E+18	2020-08-21T06:47:00.000Z		14	{'neg': 0.286, 'neu': 0.714, 'pos': 0.0, 'compound': -0.5574}	-0.5574	Negative	['bbc', 'news', '-', 'a-levels:', "ofqual's", "'cheating'", 'algorithm', 'under', 'review', 'https://t.co/vrtyflx0r6']	No emotion
387	1.2967E+18	2020-08-21T06:46:56.000Z		55	{'neg': 0.091, 'neu': 0.705, 'pos': 0.204, 'compound': 0.8253}	0.8253	Positive	['they', 'saw', 'the', 'results', 'of', 'the', 'algorithm', 'would', 'be', 'on', '10th', 'july', '&amp;', 'did', 'nothing.', 'he', 'says', 'of', 'ofqual,', 'you', 'have', 'to', 'trust', 'the', 'experts,', 'but', 'there�s', 'one', 'group', 'of', 'experts', 'they', 'totally', 'ignored.', 'he', 'is', 'only', 'impressive', 'at', 'sounding', 'like', 'he', 'cares.', 'the', 'facts', 'are', 'the', 'facts…	trust
388	1.2967E+18	2020-08-21T06:30:37.000Z		35	{'neg': 0.256, 'neu': 0.744, 'pos': 0.0, 'compound': -0.8519}	-0.8519	Negative	['the', 'first', 'output', 'from', 'the', 'investigation', 'into', 'the', 'failed', 'ofqual', 'algorithm', 'is', 'out', 'and', "it's", 'damning.', '#examresults', '#quality', '#ai', '#algorithm', 'bbc', 'news', '-', 'a-levels:', "ofqual's", "'cheating'", 'algorithm', 'under', 'review', 'https://t.co/vji54yshbe']	anticipation
389	1.2967E+18	2020-08-21T06:30:37.000Z		35	{'neg': 0.256, 'neu': 0.744, 'pos': 0.0, 'compound': -0.8519}	-0.8519	Negative	['the', 'first', 'output', 'from', 'the', 'investigation', 'into', 'the', 'failed', 'ofqual', 'algorithm', 'is', 'out', 'and', "it's", 'damning.', '#examresults', '#quality', '#ai', '#algorithm', 'bbc', 'news', '-', 'a-levels:', "ofqual's", "'cheating'", 'algorithm', 'under', 'review', 'https://t.co/vji54yshbe']	anticipation
390	1.2967E+18	2020-08-21T06:28:44.000Z		7	{'neg': 0.0, 'neu': 1.0, 'pos': 0.0, 'compound': 0.0}	0	Neutral	['is', 'this', 'the', 'algorithm', 'for', 'a', 'levels', '?']	No emotion
391	1.2967E+18	2020-08-21T06:27:36.000Z		14	{'neg': 0.0, 'neu': 1.0, 'pos': 0.0, 'compound': 0.0}	0	Neutral	['any', 'thoughts', 'about', 'applying', 'the', 'government�s', 'a', 'level', 'algorithm', 'to', 'attendance', 'figures,', 'chief?']	trust
392	1.29669E+18	2020-08-21T06:25:27.000Z		16	{'neg': 0.474, 'neu': 0.526, 'pos': 0.0, 'compound': -0.7964}	-0.7964	Negative	['the', 'missed', 'algorithm', 'warnings', 'that', 'led', 'to', 'a-level', 'results', 'chaos', 'https://t.co/bgdx5fmu1j', 'telegraph']	fear
393	1.29669E+18	2020-08-21T06:25:22.000Z		16	{'neg': 0.474, 'neu': 0.526, 'pos': 0.0, 'compound': -0.7964}	-0.7964	Negative	['the', 'missed', 'algorithm', 'warnings', 'that', 'led', 'to', 'a-level', 'results', 'chaos', 'https://t.co/llf7pa0qdl', 'telegraph']	fear
394	1.29669E+18	2020-08-21T06:25:15.000Z		22	{'neg': 0.316, 'neu': 0.684, 'pos': 0.0, 'compound': -0.7506}	-0.7506	Negative	['gavin', 'williamson', "'was", 'warned', 'that', 'gcse', 'and', 'a', 'level', 'results', 'algorithm', 'could', 'disadvantage', 'poorer', "pupils'", 'london', 'evening', 'standard', 'https://t.co/but0gjf9le']	fear
395	1.29669E+18	2020-08-21T06:22:27.000Z		14	{'neg': 0.0, 'neu': 1.0, 'pos': 0.0, 'compound': 0.0}	0	Neutral	['a-levels', 'and', 'gcses:', 'how', 'did', 'the', 'exam', 'algorithm', 'work?', 'https://t.co/7j9mx6dzbu']	No emotion
396	1.29669E+18	2020-08-21T06:22:10.000Z		12	{'neg': 0.375, 'neu': 0.625, 'pos': 0.0, 'compound': -0.5574}	-0.5574	Negative	['a-levels:', "ofqual's", "'cheating'", 'algorithm', 'under', 'review', 'https://t.co/knvl8nfkud']	No emotion
397	1.29669E+18	2020-08-21T06:22:10.000Z		12	{'neg': 0.375, 'neu': 0.625, 'pos': 0.0, 'compound': -0.5574}	-0.5574	Negative	['a-levels:', "ofqual's", "'cheating'", 'algorithm', 'under', 'review', 'https://t.co/knvl8nfkud']	No emotion
398	1.29669E+18	2020-08-21T06:15:25.000Z		31	{'neg': 0.405, 'neu': 0.595, 'pos': 0.0, 'compound': -0.9325}	-0.9325	Negative	['the', 'missed', 'algorithm', 'warnings', 'that', 'led', 'to', 'a-level', 'results', 'chaos', 'private', 'schools,', 'colleges', 'and', 'universities', 'told', 'gavin', 'williamson', 'and', 'ofqual', 'that', 'system', 'would', 'punish', 'poorest', 'students', 'https://t.co/implsy1gli']	fear
399	1.29669E+18	2020-08-21T06:15:25.000Z		31	{'neg': 0.405, 'neu': 0.595, 'pos': 0.0, 'compound': -0.9325}	-0.9325	Negative	['the', 'missed', 'algorithm', 'warnings', 'that', 'led', 'to', 'a-level', 'results', 'chaos', 'private', 'schools,', 'colleges', 'and', 'universities', 'told', 'gavin', 'williamson', 'and', 'ofqual', 'that', 'system', 'would', 'punish', 'poorest', 'students', 'https://t.co/implsy1gli']	fear
400	1.29669E+18	2020-08-21T06:13:37.000Z		39	{'neg': 0.218, 'neu': 0.712, 'pos': 0.069, 'compound': -0.7412}	-0.7412	Negative	['this', 'is', 'not', 'about', 'a', "'cheating'", 'algorithm.', 'it', 'should', 'be', 'about', 'the', 'laziness', 'and', 'incompetence', 'of', 'ofqual', 'in', 'their', '(lack', 'of)', 'testing', 'and', 'selection', 'of', 'an', 'algorithm.', 'a-levels:', "ofqual's", "'cheating'", 'algorithm', 'under', 'review', 'https://t.co/yif1uxglol']	negative
401	1.29669E+18	2020-08-21T06:13:37.000Z		39	{'neg': 0.218, 'neu': 0.712, 'pos': 0.069, 'compound': -0.7412}	-0.7412	Negative	['this', 'is', 'not', 'about', 'a', "'cheating'", 'algorithm.', 'it', 'should', 'be', 'about', 'the', 'laziness', 'and', 'incompetence', 'of', 'ofqual', 'in', 'their', '(lack', 'of)', 'testing', 'and', 'selection', 'of', 'an', 'algorithm.', 'a-levels:', "ofqual's", "'cheating'", 'algorithm', 'under', 'review', 'https://t.co/yif1uxglol']	negative
402	1.29669E+18	2020-08-21T06:03:44.000Z		16	{'neg': 0.216, 'neu': 0.784, 'pos': 0.0, 'compound': -0.5106}	-0.5106	Negative	['ofqual', 'chief', 'to', 'face', 'mps', 'over', 'exams', 'fiasco', 'and', 'botched', 'algorithm', 'grading', 'https://t.co/grunzktniu']	negative
403	1.29669E+18	2020-08-21T06:03:18.000Z		40	{'neg': 0.235, 'neu': 0.765, 'pos': 0.0, 'compound': -0.836}	-0.836	Negative	['ministers', 'and', 'ofqual', 'ignored', 'multiple', 'warnings', 'that', 'the', 'exam', "regulator's", 'algorithm', 'for', 'grading', 'a-levels', 'and', 'gcses', 'was', 'heading', 'for', 'catastrophe,', 'according', 'to', 'examiners,', 'advisers,', 'academics,', 'former', 'civil', 'servants', 'and', 'mps.', 'https://t.co/tag55ekgr1', 'https://t.co/dcpri1hoxt']	fear
404	1.29669E+18	2020-08-21T06:03:18.000Z		40	{'neg': 0.235, 'neu': 0.765, 'pos': 0.0, 'compound': -0.836}	-0.836	Negative	['ministers', 'and', 'ofqual', 'ignored', 'multiple', 'warnings', 'that', 'the', 'exam', "regulator's", 'algorithm', 'for', 'grading', 'a-levels', 'and', 'gcses', 'was', 'heading', 'for', 'catastrophe,', 'according', 'to', 'examiners,', 'advisers,', 'academics,', 'former', 'civil', 'servants', 'and', 'mps.', 'https://t.co/tag55ekgr1', 'https://t.co/dcpri1hoxt']	fear
405	1.29669E+18	2020-08-21T06:02:50.000Z		17	{'neg': 0.0, 'neu': 0.765, 'pos': 0.235, 'compound': 0.6113}	0.6113	Positive	['every', 'contribution,', 'however', 'big', 'or', 'small,', 'is', 'so', 'valuable', 'for', 'our', 'future.', '#luiseamoore', 'https://t.co/o37u9g1uco']	positive
406	1.29669E+18	2020-08-21T06:00:40.000Z		48	{'neg': 0.0, 'neu': 1.0, 'pos': 0.0, 'compound': 0.0}	0	Neutral	["'were", 'it', 'not', 'for', 'a', 'public', 'climb', 'down,', 'nathanael�s', 'eye', 'roll-inducing', 'thought', 'pattern', 'would�ve', 'informed', 'the', 'outcomes', 'of', 'thousands', 'of', 'students', 'across', 'the', "country.'", 'chris', 'rousell', 'explores', 'the', 'link', 'between', 'a-level', 'results', 'and', 'john', '1:', 'https://t.co/kfusub60ym', '#connectingwithculture', 'https://t.…	anticipation
407	1.29669E+18	2020-08-21T06:00:40.000Z		48	{'neg': 0.0, 'neu': 1.0, 'pos': 0.0, 'compound': 0.0}	0	Neutral	["'were", 'it', 'not', 'for', 'a', 'public', 'climb', 'down,', 'nathanael�s', 'eye', 'roll-inducing', 'thought', 'pattern', 'would�ve', 'informed', 'the', 'outcomes', 'of', 'thousands', 'of', 'students', 'across', 'the', "country.'", 'chris', 'rousell', 'explores', 'the', 'link', 'between', 'a-level', 'results', 'and', 'john', '1:', 'https://t.co/kfusub60ym', '#connectingwithculture', 'https://t.…	anticipation
408	1.29669E+18	2020-08-21T05:59:05.000Z		26	{'neg': 0.0, 'neu': 0.894, 'pos': 0.106, 'compound': 0.3612}	0.3612	Positive	['looks', 'like', 'the', 'a', 'level', 'algorithm', 'company', 'have', 'just', 'done', 'west', "ham's", 'fixture', 'list', 'for', 'september', 'and', 'october.', 'can', 'we', 'appeal?', 'https://t.co/hzbpmw6bow']	positive
409	1.29669E+18	2020-08-21T05:51:38.000Z		14	{'neg': 0.0, 'neu': 0.787, 'pos': 0.213, 'compound': 0.4019}	0.4019	Positive	['did', 'twitter', 'help', 'ofqual', 'with', 'their', 'algorithm?', 'feel', 'the', 'quality.', 'https://t.co/smopzlo6gc']	No emotion
410	1.29669E+18	2020-08-21T05:51:30.000Z		41	{'neg': 0.0, 'neu': 1.0, 'pos': 0.0, 'compound': 0.0}	0	Neutral	['was', 'there', 'a', 'dummy', 'set', 'of', 'different', 'types', 'of', 'results', 'run', 'through', 'the', 'algorithm', 'and', 'shown', 'to', 'data', 'managers', 'or', 'exam', 'officers', 'whose', 'job', 'is', 'to', 'work', 'with', 'this', 'data', 'all', 'the', 'time', 'and', 'they', 'would', 'have', 'told', 'you', 'the', 'inaccuracies.']	positive
411	1.29669E+18	2020-08-21T05:50:36.000Z		28	{'neg': 0.181, 'neu': 0.819, 'pos': 0.0, 'compound': -0.6935}	-0.6935	Negative	['asked', 'ofqual', 'for', 'an', 'algorithm', 'to', 'get', 'the', 'right', 'numbers', 'of', 'grades,', 'without', 'caring', 'that', 'it', 'knew', 'a', 'third', 'of', 'the', 'grades', 'were', 'going', 'to', 'the', 'wrong', 'students.']	positive
412	1.29669E+18	2020-08-21T05:49:54.000Z		50	{'neg': 0.034, 'neu': 0.966, 'pos': 0.0, 'compound': -0.126}	-0.126	Negative	['anyone', 'else', 'note', 'with', 'irony', 'that', 'an', 'a-level', 'student', 'studying', 'computing', 'and', 'statistics', 'could', 'have', 'written', 'an', 'algorithm', 'that', 'worked?', 'they�d', 'probably', 'have', 'had', 'the', 'sense', 'to', 'test', 'it', 'too!', 'firm', 'linked', 'to', 'gove', 'and', 'cummings', 'hired', 'to', 'work', 'with', 'ofqual', 'on', 'a-levels', 'https://t.co/ec…	positive
413	1.29669E+18	2020-08-21T05:49:54.000Z		50	{'neg': 0.034, 'neu': 0.966, 'pos': 0.0, 'compound': -0.126}	-0.126	Negative	['anyone', 'else', 'note', 'with', 'irony', 'that', 'an', 'a-level', 'student', 'studying', 'computing', 'and', 'statistics', 'could', 'have', 'written', 'an', 'algorithm', 'that', 'worked?', 'they�d', 'probably', 'have', 'had', 'the', 'sense', 'to', 'test', 'it', 'too!', 'firm', 'linked', 'to', 'gove', 'and', 'cummings', 'hired', 'to', 'work', 'with', 'ofqual', 'on', 'a-levels', 'https://t.co/ec…	positive
414	1.29669E+18	2020-08-21T05:49:54.000Z		50	{'neg': 0.034, 'neu': 0.966, 'pos': 0.0, 'compound': -0.126}	-0.126	Negative	['anyone', 'else', 'note', 'with', 'irony', 'that', 'an', 'a-level', 'student', 'studying', 'computing', 'and', 'statistics', 'could', 'have', 'written', 'an', 'algorithm', 'that', 'worked?', 'they�d', 'probably', 'have', 'had', 'the', 'sense', 'to', 'test', 'it', 'too!', 'firm', 'linked', 'to', 'gove', 'and', 'cummings', 'hired', 'to', 'work', 'with', 'ofqual', 'on', 'a-levels', 'https://t.co/ec…	positive
415	1.29669E+18	2020-08-21T05:49:54.000Z		50	{'neg': 0.034, 'neu': 0.966, 'pos': 0.0, 'compound': -0.126}	-0.126	Negative	['anyone', 'else', 'note', 'with', 'irony', 'that', 'an', 'a-level', 'student', 'studying', 'computing', 'and', 'statistics', 'could', 'have', 'written', 'an', 'algorithm', 'that', 'worked?', 'they�d', 'probably', 'have', 'had', 'the', 'sense', 'to', 'test', 'it', 'too!', 'firm', 'linked', 'to', 'gove', 'and', 'cummings', 'hired', 'to', 'work', 'with', 'ofqual', 'on', 'a-levels', 'https://t.co/ec…	positive
416	1.29669E+18	2020-08-21T05:46:26.000Z		31	{'neg': 0.405, 'neu': 0.595, 'pos': 0.0, 'compound': -0.9325}	-0.9325	Negative	['the', 'missed', 'algorithm', 'warnings', 'that', 'led', 'to', 'a-level', 'results', 'chaos', 'private', 'schools,', 'colleges', 'and', 'universities', 'told', 'gavin', 'williamson', 'and', 'ofqual', 'that', 'system', 'would', 'punish', 'poorest', 'students', 'https://t.co/cx7lmssvjw']	fear
417	1.29669E+18	2020-08-21T05:46:26.000Z		31	{'neg': 0.405, 'neu': 0.595, 'pos': 0.0, 'compound': -0.9325}	-0.9325	Negative	['the', 'missed', 'algorithm', 'warnings', 'that', 'led', 'to', 'a-level', 'results', 'chaos', 'private', 'schools,', 'colleges', 'and', 'universities', 'told', 'gavin', 'williamson', 'and', 'ofqual', 'that', 'system', 'would', 'punish', 'poorest', 'students', 'https://t.co/cx7lmssvjw']	fear
418	1.29668E+18	2020-08-21T05:44:18.000Z		20	{'neg': 0.315, 'neu': 0.685, 'pos': 0.0, 'compound': -0.7845}	-0.7845	Negative	['private', 'schools,', 'colleges', 'and', 'universities', 'told', 'gavin', 'williamson', 'and', 'ofqual', 'that', 'system', 'would', 'punish', 'poorest', 'students', 'https://t.co/a9es3rrbvt']	fear
419	1.29668E+18	2020-08-21T05:40:01.000Z		13	{'neg': 0.34, 'neu': 0.66, 'pos': 0.0, 'compound': -0.5574}	-0.5574	Negative	['#cyberdigest', 'a-levels:', "ofqual's", "'cheating'", 'algorithm', 'under', 'review', 'https://t.co/kym8mtr34y']	No emotion
420	1.29668E+18	2020-08-21T05:40:01.000Z		13	{'neg': 0.34, 'neu': 0.66, 'pos': 0.0, 'compound': -0.5574}	-0.5574	Negative	['#cyberdigest', 'a-levels:', "ofqual's", "'cheating'", 'algorithm', 'under', 'review', 'https://t.co/kym8mtr34y']	No emotion
421	1.29668E+18	2020-08-21T05:29:50.000Z		42	{'neg': 0.12, 'neu': 0.88, 'pos': 0.0, 'compound': -0.6369}	-0.6369	Negative	['exam', 'mess', 'as', 'you', 'call', 'it', 'wasn�t', 'boris', 'problem.', 'ofqual', 'set', 'the', 'algorithm', 'and', 'education', 'secretary', 'instructed', 'them', 'to', 'abolish', 'it.', 'now', 'all', 'these', 'whinging', 'kids', 'got', 'higher', 'grades', 'let�s', 'see', 'how', 'they', 'perform', 'next', 'year', 'sitting', 'real', 'exams', 'eh.']	negative
422	1.29668E+18	2020-08-21T05:19:32.000Z		32	{'neg': 0.273, 'neu': 0.727, 'pos': 0.0, 'compound': -0.8555}	-0.8555	Negative	['mmmm,', 'i', 'missed', 'that', 'another', 'of', 'cummings', 'mates', 'worked', 'on', 'the', "ofqual's", 'disastrous', 'algorithm.', 'the', 'smell', 'of', 'failed', 'corruption', 'is', 'starting', 'to', 'permeate', 'every', 'area', 'of', 'government.', 'https://t.co/bk5benm1mt']	negative
423	1.29668E+18	2020-08-21T05:09:04.000Z		18	{'neg': 0.333, 'neu': 0.667, 'pos': 0.0, 'compound': -0.6705}	-0.6705	Negative	['a-level', 'exam', 'chaos:', 'ofqual�s', 'controversial', 'algorithm', 'to', 'be', 'reviewed,', 'regulatory', 'body', 'confirms', 'https://t.co/tawvyviqbi']	negative
424	1.29668E+18	2020-08-21T05:09:04.000Z		18	{'neg': 0.333, 'neu': 0.667, 'pos': 0.0, 'compound': -0.6705}	-0.6705	Negative	['a-level', 'exam', 'chaos:', 'ofqual�s', 'controversial', 'algorithm', 'to', 'be', 'reviewed,', 'regulatory', 'body', 'confirms', 'https://t.co/tawvyviqbi']	negative
425	1.29667E+18	2020-08-21T04:47:01.000Z		23	{'neg': 0.141, 'neu': 0.798, 'pos': 0.061, 'compound': -0.4019}	-0.4019	Negative	["i've", 'been', 'forced', 'to', 'downgrade', 'my', "students'", 'gcse', 'and', 'a-level', 'results', '-', 'now', 'i', 'want', 'to', 'quit', 'teaching', 'https://t.co/b4natr0w4z']	negative
426	1.29667E+18	2020-08-21T04:40:31.000Z		44	{'neg': 0.273, 'neu': 0.678, 'pos': 0.049, 'compound': -0.8977}	-0.8977	Negative	['icymi:', 'a', 'chronicle', 'of', 'a', 'crisis', 'foretold:', 'a', 'focus', 'on', '#gradeinflation', '&amp;', 'a', 'disregard', 'for', 'students', 'welfare,', 'drove', 'ministers', 'to', 'pressurise', '#ofqual', 'to', 'continue', 'even', 'when', 'it', 'became', 'clear', 'the', 'result', 'would', 'be', 'unfair', '-', '#alevelresults', 'fiasco', 'was', 'far', 'from', 'inevitable!', 'https://t.co/t…	negative
427	1.29667E+18	2020-08-21T04:33:40.000Z		46	{'neg': 0.064, 'neu': 0.832, 'pos': 0.104, 'compound': 0.2263}	0.2263	Positive	['negatively', 'impacted', 'ib', 'students', 'raised', 'the', 'algorithm', 'issue', 'with', 'you', 'back', 'in', 'early', 'july.', 'you', 'could', 'have', 'been', 'ahead', 'of', 'a', 'levels', 'too', 'if', 'you', 'had', 'responded.', 'please', 'help', 'those', 'still', 'enduring', 'a', 'flawed', 'algorithm', 'and', 'loosing', 'out', 'on', 'uni', 'now', 'instead.', 'https://t.co/xhjgnvlljl']	positive
428	1.29667E+18	2020-08-21T04:33:40.000Z		46	{'neg': 0.064, 'neu': 0.832, 'pos': 0.104, 'compound': 0.2263}	0.2263	Positive	['negatively', 'impacted', 'ib', 'students', 'raised', 'the', 'algorithm', 'issue', 'with', 'you', 'back', 'in', 'early', 'july.', 'you', 'could', 'have', 'been', 'ahead', 'of', 'a', 'levels', 'too', 'if', 'you', 'had', 'responded.', 'please', 'help', 'those', 'still', 'enduring', 'a', 'flawed', 'algorithm', 'and', 'loosing', 'out', 'on', 'uni', 'now', 'instead.', 'https://t.co/xhjgnvlljl']	positive
429	1.29666E+18	2020-08-21T04:24:20.000Z		35	{'neg': 0.16, 'neu': 0.773, 'pos': 0.066, 'compound': -0.5267}	-0.5267	Negative	['ib', 'students', 'disadvantaged', 'and', 'discriminated', 'against', 'because', 'the', 'ibo', 'isn�t', 'using', 'pgs.', 'ib', 'students', 'still', 'endure', 'an', 'unfair', 'algorithm', 'that', 'is', 'giving', 'random', '(down)', 'grades.', 'ibo', 'has', 'shipwrecked', 'their', 'students.', 'https://t.co/vi2kwxfipb']	positive
430	1.29664E+18	2020-08-21T02:47:29.000Z		41	{'neg': 0.096, 'neu': 0.904, 'pos': 0.0, 'compound': -0.5574}	-0.5574	Negative	['#alevels:', "ofqual's", "'cheating'", 'algorithm', 'under', 'review:', "uk's", 'national', 'statistics', 'regulator', 'is', 'stepping', 'in', 'to', 'review', '#algorithm', 'used', 'by', '#ofqual', 'to', 'decide', 'a-level', 'grades', 'for', 'students', 'who', 'could', 'not', 'sit', 'exams.', 'https://t.co/9zk5zpblvu', '#technology', '#education', '#exams', '#algorithmicjustice']	positive
431	1.29664E+18	2020-08-21T02:47:29.000Z		41	{'neg': 0.096, 'neu': 0.904, 'pos': 0.0, 'compound': -0.5574}	-0.5574	Negative	['#alevels:', "ofqual's", "'cheating'", 'algorithm', 'under', 'review:', "uk's", 'national', 'statistics', 'regulator', 'is', 'stepping', 'in', 'to', 'review', '#algorithm', 'used', 'by', '#ofqual', 'to', 'decide', 'a-level', 'grades', 'for', 'students', 'who', 'could', 'not', 'sit', 'exams.', 'https://t.co/9zk5zpblvu', '#technology', '#education', '#exams', '#algorithmicjustice']	positive
432	1.29662E+18	2020-08-21T01:27:35.000Z		17	{'neg': 0.399, 'neu': 0.601, 'pos': 0.0, 'compound': -0.8074}	-0.8074	Negative	['�powerless', 'and', 'victimised�:', 'harold', 'hill', 'students', 'distraught', 'at', 'a-level', 'algorithm', 'injustice', '#essex', 'https://t.co/vqs07ci9yh']	negative
433	1.29662E+18	2020-08-21T01:27:35.000Z		17	{'neg': 0.399, 'neu': 0.601, 'pos': 0.0, 'compound': -0.8074}	-0.8074	Negative	['�powerless', 'and', 'victimised�:', 'harold', 'hill', 'students', 'distraught', 'at', 'a-level', 'algorithm', 'injustice', '#essex', 'https://t.co/vqs07ci9yh']	negative
434	1.29662E+18	2020-08-21T01:08:29.000Z		16	{'neg': 0.351, 'neu': 0.649, 'pos': 0.0, 'compound': -0.6597}	-0.6597	Negative	['gormless', 'gavin', 'warned', 'of', 'exam', 'algorithm', 'issue', 'month', 'before', 'a-levels', 'fiasco', 'https://t.co/izogj9qdxp']	fear
435	1.29661E+18	2020-08-21T00:49:59.000Z		29	{'neg': 0.0, 'neu': 1.0, 'pos': 0.0, 'compound': 0.0}	0	Neutral	['herd', 'immunity', 'and', 'the', 'ofqual', 'algorithm', 'have', 'a', 'lot', 'in', 'common:', 'individual', 'rights', 'overridden', 'by', 'a', 'statistical', 'model', 'and', 'its', 'theoretical', 'outcome.', 'where', 'is', 'this', 'inhumanity', 'coming', 'from?', '#cummingsmustgo']	positive
436	1.29661E+18	2020-08-21T00:48:22.000Z		25	{'neg': 0.0, 'neu': 1.0, 'pos': 0.0, 'compound': 0.0}	0	Neutral	['#ofqual', 'allows', 'marks', 'of', '6', 'out', 'of', '5', 'with', 'yet', 'another', 'poorly', 'applied', 'algorithm.', 'really?', 'can', 'you', 'not', 'give', '120%?', '#badmath', 'https://t.co/wk5bbrapn6']	negative
437	1.2966E+18	2020-08-21T00:24:10.000Z		29	{'neg': 0.0, 'neu': 1.0, 'pos': 0.0, 'compound': 0.0}	0	Neutral	['i', 'reckon', 'some', 'of', 'this', 'is', 'due', 'to', 'the', 'algorithm', 'upgrading', 'fm', 'results.', 'the', 'algorithm', 'was', 'dishing', 'out', 'higher', 'fm', 'results', 'than', 'a-level', 'results', 'for', 'a', 'few', 'students.']	No emotion
438	1.2966E+18	2020-08-21T00:15:46.000Z		19	{'neg': 0.363, 'neu': 0.637, 'pos': 0.0, 'compound': -0.7506}	-0.7506	Negative	['gavin', 'williamson', "'was", 'warned', 'that', 'gcse', 'and', 'a', 'level', 'results', 'algorithm', 'could', 'disadvantage', 'poorer', "pupils'.", 'https://t.co/s6oevvy00i']	fear
