# Supplementary material for: Critical reflections on three popular computational linguistic approaches to examine Twitter discourses
Source: PeerJ Comput Sci. 2023 Jan 30;9:e1211. doi: 10.7717/peerj-cs.1211 (PMC10280252; doi:10.7717/peerj-cs.1211)
Supplement: Supplemental Information 1 [file peerj-cs-09-1211-s001.zip › Supplementary_Material_PeerJ_Oct22/Supplementary Material/Sentiment Analysis VADER cleaned data OALA/Aug 22.csv]

	User_name	Time	Location	description_lengths	scores	compound	Sentiment	temp_list	Emotion
0	1.29732E+18	2020-08-22T23:31:33.000Z		43	{'neg': 0.333, 'neu': 0.585, 'pos': 0.082, 'compound': -0.9331}	-0.9331	Negative	['but', 'you', 'are', 'arguing', 'many', 'schools', 'down', 'graded', 'cags,', 'yet', 'last', 'week', 'you', 'claimed', 'major', 'problem', 'of', 'cags', 'was', 'grade', 'inflation?', 'seems', 'contradictory.', "i've", 'more', 'confidence', 'in', 'cags', 'overall', 'than', 'the', 'biased', 'algorithm', 'that', 'downgraded', 'many', 'disadvantaged', 'students', 'as', 'ofqual', 'was', 'warned']	fear
1	1.29731E+18	2020-08-22T23:21:59.000Z		44	{'neg': 0.195, 'neu': 0.805, 'pos': 0.0, 'compound': -0.8152}	-0.8152	Negative	['protests', 'by', 'young', 'people', 'on', 'a', 'level', 'algorithm', 'have', 'made', 'profound', 'changes.', 'the', 'establishment', 'is', 'deeply', 'shocked;', 'i', 'include', 'katherine', 'birbalsingh', 'who', "hasn't", 'engaged', 'with', 'my', 'tweets.', 'youngsters', 'have', 'learnt', 'that', 'standing', 'up', 'for', 'what', 'they', 'believe', 'in', 'can', 'change', 'things.', 'shocking', '…	positive
2	1.29731E+18	2020-08-22T22:56:33.000Z		46	{'neg': 0.147, 'neu': 0.698, 'pos': 0.155, 'compound': 0.128}	0.128	Positive	['the', 'optics', 'of', 'this', 'are', 'terrible.', 'boris', 'posing', 'with', 'his', 'newborn', 'on', 'a', 'jolly', 'holiday,', 'in', 'the', 'same', 'week', 'that', 'our', 'own', 'children�s', 'futures', 'have', 'been', 'messed', 'about', 'with', 'in', 'the', 'a', 'levels', 'algorithm', 'scandal.', 'did', 'he', 'think', 'this', 'photo', 'would', 'make', 'us', 'feel', 'good', '?']	fear
3	1.2973E+18	2020-08-22T22:19:44.000Z		11	{'neg': 0.0, 'neu': 0.723, 'pos': 0.277, 'compound': 0.3182}	0.3182	Positive	['never', 'about', 'a', "student's", 'individual', 'ability', 'https://t.co/qmtdgntr4u']	positive
4	1.2973E+18	2020-08-22T22:19:44.000Z		11	{'neg': 0.0, 'neu': 0.723, 'pos': 0.277, 'compound': 0.3182}	0.3182	Positive	['never', 'about', 'a', "student's", 'individual', 'ability', 'https://t.co/qmtdgntr4u']	positive
5	1.2973E+18	2020-08-22T22:16:20.000Z		48	{'neg': 0.038, 'neu': 0.962, 'pos': 0.0, 'compound': -0.2057}	-0.2057	Negative	['in', '2018', 'jessica', 'johnson', 'wrote', 'an', 'orwell', 'prize-winning', 'short', 'story', 'about', 'an', 'algorithm', 'that', 'decides', 'school', 'grades', 'according', 'to', 'social', 'class.', 'this', 'year', 'as', 'a', 'result', 'of', 'the', 'pandemic', 'her', 'a-level', 'english', 'was', 'downgraded', 'by', 'a', 'similar', 'algorithm', 'and', 'she', 'was', 'not', 'accepted', 'for', 'e…	fear
6	1.29729E+18	2020-08-22T22:08:12.000Z		49	{'neg': 0.0, 'neu': 1.0, 'pos': 0.0, 'compound': 0.0}	0	Neutral	['in', '2018', 'jessica', 'johnson', 'wrote', 'an', 'orwell', 'prize-winning', 'short', 'story', 'about', 'an', 'algorithm', 'that', 'decides', 'school', 'grades', 'according', 'to', 'social', 'class.', 'this', 'year', 'as', 'a', 'result', 'of', 'the', 'pandemic', 'her', 'a-level', 'english', 'was', 'downgraded', 'by', 'a', 'similar', 'algorithm', 'and', 'she', 'was', 'not', 'acc�', 'https://t.co…	fear
7	1.29729E+18	2020-08-22T22:05:34.000Z		11	{'neg': 0.237, 'neu': 0.763, 'pos': 0.0, 'compound': -0.4767}	-0.4767	Negative	['my', 'brain', 'hurts.....', 'has', 'this', 'come', 'from', 'that', 'ofqual', 'algorithm', 'again?']	No emotion
8	1.29729E+18	2020-08-22T22:00:53.000Z		34	{'neg': 0.149, 'neu': 0.732, 'pos': 0.118, 'compound': -0.2732}	-0.2732	Negative	['it�s', 'worth', 'persisting', 'with', 'this', '-', 'it', 'explains', 'why', 'the', 'algorithm', 'used', 'to', 'fix', 'the', 'a', 'level', 'grades', 'was', 'flawed', 'and', 'had', 'no', 'place', 'for', 'an', 'individual', 'student�s', 'ability.', 'https://t.co/kvkzcnbtmc']	positive
9	1.29729E+18	2020-08-22T22:00:53.000Z		34	{'neg': 0.149, 'neu': 0.732, 'pos': 0.118, 'compound': -0.2732}	-0.2732	Negative	['it�s', 'worth', 'persisting', 'with', 'this', '-', 'it', 'explains', 'why', 'the', 'algorithm', 'used', 'to', 'fix', 'the', 'a', 'level', 'grades', 'was', 'flawed', 'and', 'had', 'no', 'place', 'for', 'an', 'individual', 'student�s', 'ability.', 'https://t.co/kvkzcnbtmc']	positive
10	1.29729E+18	2020-08-22T21:49:38.000Z		52	{'neg': 0.0, 'neu': 1.0, 'pos': 0.0, 'compound': 0.0}	0	Neutral	['in', '2018', 'jessica', 'johnson', 'wrote', 'an', 'orwell', 'prize-winning', 'short', 'story', 'about', 'an', 'algorithm', 'that', 'decides', 'school', 'grades', 'according', 'to', 'social', 'class.', 'this', 'year', 'as', 'a', 'result', 'of', 'the', 'pandemic', 'her', 'a-level', 'english', 'was', 'downgraded', 'by', 'a', 'similar', 'algorithm', 'and', 'she', 'was', 'not�', 'https://t.co/6qwnoe…	fear
11	1.29728E+18	2020-08-22T21:29:41.000Z		18	{'neg': 0.0, 'neu': 1.0, 'pos': 0.0, 'compound': 0.0}	0	Neutral	['teenagers', 'unfairly', 'downgraded', 'in', 'gcses', 'and', 'a-levels', 'by', 'schools', 'second-guessing', 'ofqual', 'algorithm', 'https://t.co/ggw0lngqzl']	No emotion
12	1.29728E+18	2020-08-22T21:29:41.000Z		18	{'neg': 0.0, 'neu': 1.0, 'pos': 0.0, 'compound': 0.0}	0	Neutral	['teenagers', 'unfairly', 'downgraded', 'in', 'gcses', 'and', 'a-levels', 'by', 'schools', 'second-guessing', 'ofqual', 'algorithm', 'https://t.co/ggw0lngqzl']	No emotion
13	1.29728E+18	2020-08-22T21:29:41.000Z		18	{'neg': 0.0, 'neu': 1.0, 'pos': 0.0, 'compound': 0.0}	0	Neutral	['teenagers', 'unfairly', 'downgraded', 'in', 'gcses', 'and', 'a-levels', 'by', 'schools', 'second-guessing', 'ofqual', 'algorithm', 'https://t.co/ggw0lngqzl']	No emotion
14	1.29728E+18	2020-08-22T21:24:38.000Z		24	{'neg': 0.151, 'neu': 0.776, 'pos': 0.073, 'compound': -0.4404}	-0.4404	Negative	['perhaps', 'you', 'should', 'sort', 'out', 'the', 'downgraded', 'cag', 'students,', 'whose', 'life', 'chances', 'are', 'in', 'disarray,', 'before', 'add', 'to', 'the', 'chaos.', 'https://t.co/tz98sht83u']	fear
15	1.29728E+18	2020-08-22T21:22:02.000Z		29	{'neg': 0.167, 'neu': 0.766, 'pos': 0.067, 'compound': -0.4576}	-0.4576	Negative	['the', 'cag', 'are', 'hardly', 'fair', 'either.', 'https://t.co/tz98sht83u', 'the', 'gov', 'have', 'fixed', 'the', 'appeals', 'process', 'so', 'grades', 'can', 'not', 'be', 'appealed', 'if', 'lower', 'than', 'the', 'mock', 'result.']	trust
16	1.29728E+18	2020-08-22T21:05:59.000Z		10	{'neg': 0.412, 'neu': 0.588, 'pos': 0.0, 'compound': -0.5994}	-0.5994	Negative	['nonsense.', 'no', 'union', 'had', 'a', 'say', 'in', "ofqual's", 'algorithm']	negative
17	1.29728E+18	2020-08-22T21:01:28.000Z		37	{'neg': 0.0, 'neu': 0.765, 'pos': 0.235, 'compound': 0.8364}	0.8364	Positive	['make', 'it', 'clear', 'in', 'my', 'bio', 'who', 'i', 'support', 'so', 'why', 'has', 'this', 'promoted', 'tweet', 'ended', 'up', 'in', 'my', 'timeline?', 'has', 'someone', 'installed', 'the', 'a-level', 'exam', 'algorithm', 'onto', 'twitter�s', 'backend', 'servers?', 'https://t.co/d9wmb9tybs']	No emotion
18	1.29728E+18	2020-08-22T20:55:58.000Z		25	{'neg': 0.0, 'neu': 0.819, 'pos': 0.181, 'compound': 0.6249}	0.6249	Positive	['you', 'are', 'indeed.', 'when', 'the', 'a', 'level', 'algorithm', 'was', 'giving', 'our', 'students', 'their', 'results', 'this', 'year,', 'your', 'grade', 'was', 'used', 'to', 'help', 'calculate', 'the', 'outcomes.']	positive
19	1.29727E+18	2020-08-22T20:50:25.000Z		39	{'neg': 0.24, 'neu': 0.622, 'pos': 0.138, 'compound': -0.7876}	-0.7876	Negative	["it's", 'a', 'bit', 'like', 'the', 'ofqual', 'algorithm.', 'on', 'average,', 'opening', 'schools', 'with', 'practically', 'no', 'social', 'distancing,', 'is', 'an', 'acceptable', 'risk', 'because', 'of', 'the', 'wider', 'benefits.', 'but', 'for', 'a', 'small,', 'uncertain', 'number', 'of', 'individuals,', 'it', 'could', 'be', 'a', 'disaster.']	negative
20	1.29726E+18	2020-08-22T20:05:44.000Z		43	{'neg': 0.065, 'neu': 0.835, 'pos': 0.1, 'compound': 0.1562}	0.1562	Positive	['now', 'there', 'was', 'this', 'promising', 'girl', 'from', 'somali', 'immigrants', 'in', 'sheffield', 'who', 'was', 'to', 'study', 'engineering', 'at', 'imperial', 'college,', 'but', 'she', 'came', 'from', 'a', 'comprehensive', 'and', 'the', 'ofqual', 'algorithm', 'downgraded', 'her', 'predicted', 'a*a*a', 'to', 'a', 'ddu', 'and', 'she', 'lost', 'her', 'place...']	positive
21	1.29725E+18	2020-08-22T19:21:46.000Z		12	{'neg': 0.0, 'neu': 1.0, 'pos': 0.0, 'compound': 0.0}	0	Neutral	["i'm", 'guessing', 'all', 'the', 'votes', 'got', 'put', 'through', 'an', 'ofqual', 'algorithm?']	No emotion
22	1.29725E+18	2020-08-22T18:54:35.000Z		18	{'neg': 0.212, 'neu': 0.788, 'pos': 0.0, 'compound': -0.5423}	-0.5423	Negative	['(#theguardian):', "#ofqual's", '#alevelalgorithm:', '#why', 'did', 'it', '#fail', 'to', '#make', 'the', '#grade?.', '#globalnewest', 'https://t.co/bjr4dmqzyv', 'via']	No emotion
23	1.29725E+18	2020-08-22T18:54:35.000Z		18	{'neg': 0.212, 'neu': 0.788, 'pos': 0.0, 'compound': -0.5423}	-0.5423	Negative	['(#theguardian):', "#ofqual's", '#alevelalgorithm:', '#why', 'did', 'it', '#fail', 'to', '#make', 'the', '#grade?.', '#globalnewest', 'https://t.co/bjr4dmqzyv', 'via']	No emotion
24	1.29725E+18	2020-08-22T18:54:35.000Z		18	{'neg': 0.212, 'neu': 0.788, 'pos': 0.0, 'compound': -0.5423}	-0.5423	Negative	['(#theguardian):', "#ofqual's", '#alevelalgorithm:', '#why', 'did', 'it', '#fail', 'to', '#make', 'the', '#grade?.', '#globalnewest', 'https://t.co/bjr4dmqzyv', 'via']	No emotion
25	1.29724E+18	2020-08-22T18:49:27.000Z		10	{'neg': 0.0, 'neu': 1.0, 'pos': 0.0, 'compound': 0.0}	0	Neutral	['some', 'students', 'still', 'have', 'downgraded', 'results.', 'https://t.co/mzkrpemvwt']	No emotion
26	1.29724E+18	2020-08-22T18:48:00.000Z		16	{'neg': 0.16, 'neu': 0.84, 'pos': 0.0, 'compound': -0.2732}	-0.2732	Negative	['can', 'we', 'cut', 'these', 'a�level', '&amp;', 'gcse', 'students', 'some', 'slack', 'also?', 'https://t.co/mzkrpemvwt']	negative
27	1.29724E+18	2020-08-22T18:47:05.000Z		25	{'neg': 0.16, 'neu': 0.84, 'pos': 0.0, 'compound': -0.6124}	-0.6124	Negative	['alevel', '&amp;', 'gcse', 'students', 'betrayed', 'by', 'their', 'own', 'schools', 'who', 'moderated', '&amp;', 'downgraded', 'their', 'results', 'to', 'conform', 'with', 'past', 'students', 'results.', 'https://t.co/mzkrpemvwt']	No emotion
28	1.29724E+18	2020-08-22T18:45:45.000Z		26	{'neg': 0.16, 'neu': 0.84, 'pos': 0.0, 'compound': -0.6124}	-0.6124	Negative	['a�level', '&amp;', 'gcse', 'students', 'betrayed', 'by', 'their', 'own', 'schools.', 'their', 'grades', 'were', 'moderated', '&amp;', 'downgraded', 'to', 'conform', 'with', 'past', 'students', 'results.', 'https://t.co/mzkrpemvwt']	No emotion
29	1.29724E+18	2020-08-22T18:43:57.000Z		31	{'neg': 0.294, 'neu': 0.706, 'pos': 0.0, 'compound': -0.8625}	-0.8625	Negative	['anxiety', '&amp;', 'anguish', 'of', 'students', 'betrayed', 'by', 'their', 'own', 'schools', 'that', 'downgraded', 'their', 'a�level', '&amp;', 'gcse', 'cag�s', 'to', 'conform', 'with', 'historical', 'data', 'of', 'past', 'students.', 'https://t.co/mzkrpemvwt']	fear
30	1.29724E+18	2020-08-22T18:41:53.000Z		17	{'neg': 0.255, 'neu': 0.745, 'pos': 0.0, 'compound': -0.6249}	-0.6249	Negative	['the', 'a-level', 'disaster', 'is', 'an', 'unnerving', 'sign', 'of', 'things', 'to', 'come', 'https://t.co/xpzd8bsp6s', 'via']	fear
31	1.29724E+18	2020-08-22T18:41:53.000Z		17	{'neg': 0.255, 'neu': 0.745, 'pos': 0.0, 'compound': -0.6249}	-0.6249	Negative	['the', 'a-level', 'disaster', 'is', 'an', 'unnerving', 'sign', 'of', 'things', 'to', 'come', 'https://t.co/xpzd8bsp6s', 'via']	fear
32	1.29724E+18	2020-08-22T18:37:40.000Z		25	{'neg': 0.17, 'neu': 0.83, 'pos': 0.0, 'compound': -0.6249}	-0.6249	Negative	['a�level', '&amp;', 'gcse', 'students', 'mental', 'health', 'in', 'crisis', 'after', 'schools', 'moderated', '&amp;', 'downgraded', 'their', 'results', 'to', 'conform', 'with', 'historical', 'data.', 'https://t.co/mzkrpemvwt']	negative
33	1.29724E+18	2020-08-22T18:21:00.000Z		20	{'neg': 0.162, 'neu': 0.838, 'pos': 0.0, 'compound': -0.4404}	-0.4404	Negative	['a-level', 'scandal:', 'uk', 'government', 'was', 'too', 'slow', 'to', 'recognise', 'drawbacks', 'of', 'grading', 'algorithm,', 'scholar', 'believes', 'https://t.co/gdqyuavvzj']	fear
34	1.29724E+18	2020-08-22T18:13:04.000Z		16	{'neg': 0.216, 'neu': 0.784, 'pos': 0.0, 'compound': -0.5106}	-0.5106	Negative	['ofqual', 'chief', 'to', 'face', 'mps', 'over', 'exams', 'fiasco', 'and', 'botched', 'algorithm', 'grading', 'https://t.co/fmiepckdaz']	negative
35	1.29723E+18	2020-08-22T18:05:20.000Z		36	{'neg': 0.031, 'neu': 0.815, 'pos': 0.154, 'compound': 0.6731}	0.6731	Positive	['just', 'been', 'surfing', 'the', 'website', 'when', 'up', 'came', 'this', '"people', 'who', 'looked', 'at', 'this', 'also', 'liked..."', 'suggestion.', 'sorry', 'but', 'who', 'wrote', 'your', '#algorithm', '-', '#ofqual?', 'still', 'two', 'out', 'of', 'three', "ain't", 'bad.', 'https://t.co/ngezlrcx4g']	fear
36	1.29723E+18	2020-08-22T18:01:00.000Z		32	{'neg': 0.24, 'neu': 0.669, 'pos': 0.092, 'compound': -0.6486}	-0.6486	Negative	['the', 'results', 'scandal', 'is', 'just', 'another', 'in', 'a', 'long', 'list', 'of', 'government', 'failures', 'to', 'earn', 'the', 'trust', 'of', 'working-class', 'families.', 'the', 'problem', 'will', 'not', 'be', 'rectified', 'overnight', 'https://t.co/nobvxqngt6']	fear
37	1.29723E+18	2020-08-22T17:50:10.000Z		14	{'neg': 0.167, 'neu': 0.833, 'pos': 0.0, 'compound': -0.296}	-0.296	Negative	['just', 'apply', 'a', 'bit', 'of', 'liquid', 'a-level', 'exam', 'algorithm.', "that'll", 'lower', 'it.']	negative
38	1.29723E+18	2020-08-22T17:49:40.000Z		26	{'neg': 0.0, 'neu': 0.927, 'pos': 0.073, 'compound': 0.2023}	0.2023	Positive	['you', 'have', 'to', 'choose', 'between', 'gavin', 'williamson,', 'who', 'thought', 'the', 'a', 'level', 'algorithm', 'was', 'just', 'fine,', 'or', '.', 'you', 'know', 'what', 'to', 'do.', 'https://t.co/bhvhbv8ir1']	trust
39	1.29723E+18	2020-08-22T17:45:03.000Z		32	{'neg': 0.137, 'neu': 0.863, 'pos': 0.0, 'compound': -0.4215}	-0.4215	Negative	['this', 'week', 'on', 'wonkhe:', 'the', 'ofqual', 'algorithm', 'exposed', 'weaknesses', 'that', 'were', 'already', 'in', 'the', 'system.', 'debbie', 'mcvitty', 'makes', 'the', 'case', 'for', 'scrapping', 'national', 'exams.', 'https://t.co/hjqoozq0lv', 'https://t.co/8juomhyo1z']	negative
40	1.29723E+18	2020-08-22T17:45:03.000Z		32	{'neg': 0.137, 'neu': 0.863, 'pos': 0.0, 'compound': -0.4215}	-0.4215	Negative	['this', 'week', 'on', 'wonkhe:', 'the', 'ofqual', 'algorithm', 'exposed', 'weaknesses', 'that', 'were', 'already', 'in', 'the', 'system.', 'debbie', 'mcvitty', 'makes', 'the', 'case', 'for', 'scrapping', 'national', 'exams.', 'https://t.co/hjqoozq0lv', 'https://t.co/8juomhyo1z']	negative
41	1.29723E+18	2020-08-22T17:43:28.000Z		36	{'neg': 0.099, 'neu': 0.901, 'pos': 0.0, 'compound': -0.5423}	-0.5423	Negative	["ofqual's", 'a-level', 'algorithm:', 'why', 'did', 'it', 'fail', 'to', 'make', 'the', 'grade?', '...', 'there', 'is', 'a', 'lot', 'we', 'can', 'learn', 'from', 'the', 'magic', 'equation', 'pkj', '=', '(1-rj)ckj', '+', 'rj(ckj', '+', 'qkj', '-', 'pkj).', 'https://t.co/f3mo4rybmj']	positive
42	1.29723E+18	2020-08-22T17:43:28.000Z		36	{'neg': 0.099, 'neu': 0.901, 'pos': 0.0, 'compound': -0.5423}	-0.5423	Negative	["ofqual's", 'a-level', 'algorithm:', 'why', 'did', 'it', 'fail', 'to', 'make', 'the', 'grade?', '...', 'there', 'is', 'a', 'lot', 'we', 'can', 'learn', 'from', 'the', 'magic', 'equation', 'pkj', '=', '(1-rj)ckj', '+', 'rj(ckj', '+', 'qkj', '-', 'pkj).', 'https://t.co/f3mo4rybmj']	positive
43	1.29723E+18	2020-08-22T17:43:28.000Z		36	{'neg': 0.099, 'neu': 0.901, 'pos': 0.0, 'compound': -0.5423}	-0.5423	Negative	["ofqual's", 'a-level', 'algorithm:', 'why', 'did', 'it', 'fail', 'to', 'make', 'the', 'grade?', '...', 'there', 'is', 'a', 'lot', 'we', 'can', 'learn', 'from', 'the', 'magic', 'equation', 'pkj', '=', '(1-rj)ckj', '+', 'rj(ckj', '+', 'qkj', '-', 'pkj).', 'https://t.co/f3mo4rybmj']	positive
44	1.29722E+18	2020-08-22T17:31:00.000Z		31	{'neg': 0.0, 'neu': 0.947, 'pos': 0.053, 'compound': 0.1027}	0.1027	Positive	['the', 'obvious', 'injustices', 'of', 'the', 'algorithm', 'resulted', 'in', 'a', 'swift', 'government', 'u-turn.', 'but', 'there', 'are', 'many', 'other', 'discriminatory', 'technologies', 'shaping', 'our', 'lives�and', 'they', 'remain', 'hidden', 'https://t.co/nlsaepvofg']	positive
45	1.29722E+18	2020-08-22T17:21:02.000Z		45	{'neg': 0.093, 'neu': 0.907, 'pos': 0.0, 'compound': -0.4621}	-0.4621	Negative	['fighting', 'stigma', ':', 'a-levels', '2020:', 'the', 'algorithm', 'of', 'class', 'oppression', 'amid', 'uk', 'government', 'u-turn:', 'in', 'our', 'school,', 'half', 'the', 'students', 'had', 'their', 'grades', 'downgraded', '�', 'we', 'were', 'a', 'state', 'school', 'and', "couldn't", 'escape', 'the', 'system', 'after', 'all.', 'the', 'cursed', 'algorithm�...', 'https://t.co/vgn5nl4blb']	negative
46	1.29722E+18	2020-08-22T17:21:02.000Z		45	{'neg': 0.093, 'neu': 0.907, 'pos': 0.0, 'compound': -0.4621}	-0.4621	Negative	['fighting', 'stigma', ':', 'a-levels', '2020:', 'the', 'algorithm', 'of', 'class', 'oppression', 'amid', 'uk', 'government', 'u-turn:', 'in', 'our', 'school,', 'half', 'the', 'students', 'had', 'their', 'grades', 'downgraded', '�', 'we', 'were', 'a', 'state', 'school', 'and', "couldn't", 'escape', 'the', 'system', 'after', 'all.', 'the', 'cursed', 'algorithm�...', 'https://t.co/vgn5nl4blb']	negative
47	1.29722E+18	2020-08-22T17:20:53.000Z		42	{'neg': 0.0, 'neu': 0.9, 'pos': 0.1, 'compound': 0.6259}	0.6259	Positive	['with', 'just', 'four', 'unique', 'terms�', 'ckj,', 'qkj,', 'pkj', 'and', 'rj', '�it', 'shows', 'the', 'sparseness', 'of', 'the', 'inputs.', 'lolwhut?!?!?!!', '"it', 'is...using', 'the', 'smallest', 'possible', 'amount', 'of', 'information,', 'so', 'it', 'can', 'be', 'rapidly', 'gathered', 'and', 'easily', 'standardised."', 'https://t.co/tk1ovp3c0s', 'via', 'by']	positive
48	1.29722E+18	2020-08-22T17:20:53.000Z		42	{'neg': 0.0, 'neu': 0.9, 'pos': 0.1, 'compound': 0.6259}	0.6259	Positive	['with', 'just', 'four', 'unique', 'terms�', 'ckj,', 'qkj,', 'pkj', 'and', 'rj', '�it', 'shows', 'the', 'sparseness', 'of', 'the', 'inputs.', 'lolwhut?!?!?!!', '"it', 'is...using', 'the', 'smallest', 'possible', 'amount', 'of', 'information,', 'so', 'it', 'can', 'be', 'rapidly', 'gathered', 'and', 'easily', 'standardised."', 'https://t.co/tk1ovp3c0s', 'via', 'by']	positive
49	1.29722E+18	2020-08-22T17:14:56.000Z		26	{'neg': 0.0, 'neu': 0.88, 'pos': 0.12, 'compound': 0.4574}	0.4574	Positive	['i', 'think', 'it�s', 'the', 'overuse', 'that', 'bugs', 'me', '(&amp;', '�fat', 'savile�', 'using', 'it', 'to', 'defend', 'the', 'a-level', 'algorithm', 'the', 'other', 'day', 'didn�t', 'help!)']	fear
50	1.29722E+18	2020-08-22T17:03:52.000Z		50	{'neg': 0.101, 'neu': 0.899, 'pos': 0.0, 'compound': -0.6705}	-0.6705	Negative	['just', 'seen', 'the', 'ofqual', 'algorithm', 'in', 'the', '-', 'stunned', 'by', 'how', 'brutal', 'it', 'was.', 'given', 'how', 'how', 'crucial', 'it', 'was', 'you', 'would', 'have', 'though', 'they', 'could', 'have', 'taken', 'account', 'of', 'a', 'some', 'social', 'economic', 'metrics', 'to', 'show', 'that', 'an', 'a', 'from', 'a', 'kid', 'in', 'tower', 'hamlets', 'counts', 'for', 'more', 'tha…	trust
51	1.29721E+18	2020-08-22T16:50:39.000Z		10	{'neg': 0.0, 'neu': 0.69, 'pos': 0.31, 'compound': 0.4019}	0.4019	Positive	['for', 'those', 'interested', 'in', '"that"', 'algorithm', 'https://t.co/jtvsxroayk']	positive
52	1.29721E+18	2020-08-22T16:50:39.000Z		10	{'neg': 0.0, 'neu': 0.69, 'pos': 0.31, 'compound': 0.4019}	0.4019	Positive	['for', 'those', 'interested', 'in', '"that"', 'algorithm', 'https://t.co/jtvsxroayk']	positive
53	1.29721E+18	2020-08-22T16:48:33.000Z		17	{'neg': 0.0, 'neu': 1.0, 'pos': 0.0, 'compound': 0.0}	0	Neutral	['"algorithm,', 'i', 'got', 'music,', 'i', 'got', 'ofqual,', 'who', 'could', 'ask', 'for', 'anything', 'more!"', '??', 'https://t.co/abhkcz9hdq']	positive
54	1.29721E+18	2020-08-22T16:20:00.000Z		23	{'neg': 0.0, 'neu': 1.0, 'pos': 0.0, 'compound': 0.0}	0	Neutral	['new', 'post', '/', '#alevels', '2020:', 'the', 'algorithm', 'of', 'class', 'oppression', 'amid', 'uk', 'government', 'u-turn', 'by', 'https://t.co/grvcewattp', 'https://t.co/6sg0hnidav']	fear
55	1.29721E+18	2020-08-22T16:18:20.000Z		5	{'neg': 0.0, 'neu': 1.0, 'pos': 0.0, 'compound': 0.0}	0	Neutral	['did', 'ofqual', 'write', 'this', 'algorithm.']	No emotion
56	1.29721E+18	2020-08-22T16:16:47.000Z		28	{'neg': 0.0, 'neu': 1.0, 'pos': 0.0, 'compound': 0.0}	0	Neutral	['you', 'have', 'to', 'remember', 'doesn�t', 'know', 'the', 'first', 'thing', 'about', 'schools', 'and', 'education', 'so', 'he', 'wouldn�t', 'know', 'what', 'questions', 'to', 'ask', 'to', 'sense', 'check', '#ofqual', '#algorithm']	positive
57	1.29721E+18	2020-08-22T16:14:49.000Z		43	{'neg': 0.138, 'neu': 0.749, 'pos': 0.113, 'compound': -0.2975}	-0.2975	Negative	['just', 'to', 'recap', 'the', '2020', 'a', 'level', 'crisis.', 'teachers', 'dishonestly', 'predict', 'grades', 'to', 'outsmart', 'indy', 'kids', 'for', 'uni', 'places.', 'then', 'ofqual', 'spaffed', 'equity', 'algorithm', 'solution.', 'result:', 'state', 'kids', '20%', 'more', 'intelligent', 'this', 'year.', 'uni', 'place�s', 'oversubscribed.', 'and', 'it�s', 'all', 'boris�', 'fault..']	positive
58	1.2972E+18	2020-08-22T16:10:38.000Z		25	{'neg': 0.0, 'neu': 0.808, 'pos': 0.192, 'compound': 0.6908}	0.6908	Positive	['thank', 'you', 'for', 'your', 'work', 'on', 'this', '.', 'do', 'you', 'know', 'anything', 'regarding', 'a', 'non', 'disclosure', 'agreement', 'made', 'by', 'ofqual', 'to', 'the', 'government', 'regarding', 'the', 'algorithm?']	fear
59	1.2972E+18	2020-08-22T16:09:07.000Z		29	{'neg': 0.0, 'neu': 0.894, 'pos': 0.106, 'compound': 0.4939}	0.4939	Positive	['my', 'understanding', 'was', 'that', 'ofqual', 'had', 'to', 'sign', 'a', 'non', 'disclosure', 'agreement', 'with', 'the', 'government', 're', 'the', 'algorithm', '-', 'maybe', 'you', 'guys', 'can', 'look', 'into', 'that', '?', 'https://t.co/sl4fikidvp']	trust
60	1.2972E+18	2020-08-22T16:07:42.000Z		31	{'neg': 0.0, 'neu': 0.836, 'pos': 0.164, 'compound': 0.6486}	0.6486	Positive	['my', 'understanding', 'was', 'that', 'ofqual', 'had', 'to', 'sign', 'a', 'non', 'disclosure', 'agreement', 'with', 'the', 'government', 'over', 'the', 'algorithm', '-', 'maybe', 'you', 'guys', 'can', 'look', 'into', 'that', 'as', 'well?', 'https://t.co/sl4fikidvp']	trust
61	1.2972E+18	2020-08-22T16:06:49.000Z		15	{'neg': 0.0, 'neu': 1.0, 'pos': 0.0, 'compound': 0.0}	0	Neutral	['the', 'a', 'level', 'algorithm', 'that', 'downgraded', 'students', 'suddenly', 'makes', 'more', 'sense.', 'https://t.co/sfrzrnam1p']	positive
62	1.2972E+18	2020-08-22T16:05:34.000Z		22	{'neg': 0.0, 'neu': 0.662, 'pos': 0.338, 'compound': 0.8653}	0.8653	Positive	['an', 'algorithm', 'that', 'is', 'really', 'an', 'equation', 'but', 'is', 'really', 'not', 'even', 'a', 'very', 'good', 'equation.', 'goodness', 'me.', 'https://t.co/6dd0slrnty']	trust
63	1.2972E+18	2020-08-22T16:05:34.000Z		22	{'neg': 0.0, 'neu': 0.662, 'pos': 0.338, 'compound': 0.8653}	0.8653	Positive	['an', 'algorithm', 'that', 'is', 'really', 'an', 'equation', 'but', 'is', 'really', 'not', 'even', 'a', 'very', 'good', 'equation.', 'goodness', 'me.', 'https://t.co/6dd0slrnty']	trust
64	1.2972E+18	2020-08-22T15:54:54.000Z		10	{'neg': 0.0, 'neu': 1.0, 'pos': 0.0, 'compound': 0.0}	0	Neutral	['age', 'cannot', 'algorithm', 'us,', 'nor', 'ofqual', 'stale', 'our', 'infinite', 'variety']	positive
65	1.2972E+18	2020-08-22T15:53:44.000Z		17	{'neg': 0.306, 'neu': 0.694, 'pos': 0.0, 'compound': -0.6486}	-0.6486	Negative	['a', 'deaf', 'government', 'and', 'a', 'flawed', 'algorithm', 'rekindle', 'class', 'warfare', 'in', 'the', 'uk.', 'https://t.co/uauemdrsey']	negative
66	1.2972E+18	2020-08-22T15:53:44.000Z		17	{'neg': 0.306, 'neu': 0.694, 'pos': 0.0, 'compound': -0.6486}	-0.6486	Negative	['a', 'deaf', 'government', 'and', 'a', 'flawed', 'algorithm', 'rekindle', 'class', 'warfare', 'in', 'the', 'uk.', 'https://t.co/uauemdrsey']	negative
67	1.29719E+18	2020-08-22T15:31:38.000Z		12	{'neg': 0.0, 'neu': 1.0, 'pos': 0.0, 'compound': 0.0}	0	Neutral	['ofqual', 'exam', 'results', 'algorithm', 'was', 'unlawful,', 'says', 'labour', 'https://t.co/b1lmwstxw0']	fear
68	1.29719E+18	2020-08-22T15:31:07.000Z		9	{'neg': 0.231, 'neu': 0.769, 'pos': 0.0, 'compound': -0.34}	-0.34	Negative	['any', 'answers', '-', 'smoking', 'gun.', 'who', 'devised', "ofqual's", 'algorithm?']	fear
69	1.29719E+18	2020-08-22T15:24:28.000Z		30	{'neg': 0.0, 'neu': 0.903, 'pos': 0.097, 'compound': 0.4019}	0.4019	Positive	["isn't", 'this', 'essentially', 'what', 'the', 'a', 'level', 'algorithm', 'did', 'on', 'a', 'national', 'scale?', 'and', 'uni', 'places', 'awarded', 'cannot', 'be', 'rescinded-', 'its', 'impact', 'on', 'students', 'remains.', 'https://t.co/nvqa6mclt1']	trust
70	1.29719E+18	2020-08-22T15:17:02.000Z		19	{'neg': 0.087, 'neu': 0.805, 'pos': 0.107, 'compound': 0.0772}	0.0772	Positive	['students', 'challenging', 'the', 'a-levels', 'debacle', 'have', 'exposed', 'the', 'anti-democratic', 'politics', 'of', 'predictive', 'models', 'https://t.co/pnbs72qxyy']	negative
71	1.29719E+18	2020-08-22T15:17:02.000Z		19	{'neg': 0.087, 'neu': 0.805, 'pos': 0.107, 'compound': 0.0772}	0.0772	Positive	['students', 'challenging', 'the', 'a-levels', 'debacle', 'have', 'exposed', 'the', 'anti-democratic', 'politics', 'of', 'predictive', 'models', 'https://t.co/pnbs72qxyy']	negative
72	1.29719E+18	2020-08-22T15:14:42.000Z		17	{'neg': 0.241, 'neu': 0.759, 'pos': 0.0, 'compound': -0.5423}	-0.5423	Negative	["ofqual's", 'a-level', 'algorithm:', 'why', 'did', 'it', 'fail', 'to', 'make', 'the', 'grade?', 'https://t.co/viukhb70gc']	No emotion
73	1.29719E+18	2020-08-22T15:14:42.000Z		17	{'neg': 0.241, 'neu': 0.759, 'pos': 0.0, 'compound': -0.5423}	-0.5423	Negative	["ofqual's", 'a-level', 'algorithm:', 'why', 'did', 'it', 'fail', 'to', 'make', 'the', 'grade?', 'https://t.co/viukhb70gc']	No emotion
74	1.29719E+18	2020-08-22T15:14:42.000Z		17	{'neg': 0.241, 'neu': 0.759, 'pos': 0.0, 'compound': -0.5423}	-0.5423	Negative	["ofqual's", 'a-level', 'algorithm:', 'why', 'did', 'it', 'fail', 'to', 'make', 'the', 'grade?', 'https://t.co/viukhb70gc']	No emotion
75	1.29719E+18	2020-08-22T14:56:01.000Z		42	{'neg': 0.173, 'neu': 0.827, 'pos': 0.0, 'compound': -0.7095}	-0.7095	Negative	['i�ve', 'been', 'thinking', 'about', 'the', 'uk', 'a-level', 'exams', 'as', 'an', 'example', 'of', 'algorithmic', 'bias', 'for', 'class.', 'this', 'article', 'asks', '(but', 'doesn�t', 'really', 'answer)', 'why', 'an', 'algorithm', 'proved', 'so', 'controversial', 'whereas', 'a', 'biased', 'exam', 'was', 'not:', 'https://t.co/7ix4gslo1f']	negative
76	1.29719E+18	2020-08-22T14:53:12.000Z		33	{'neg': 0.127, 'neu': 0.805, 'pos': 0.068, 'compound': -0.4404}	-0.4404	Negative	['the', 'a-level', 'disaster', 'is', 'an', 'unnerving', 'sign', 'of', 'things', 'to', 'come', 'prospect', 'magazine', 'beware', 'unchecked', 'algorithms-', 'they', 'can', 'perpetuate', 'the', 'very', 'social', 'inequalities', 'we�re', 'trying', 'to', 'overcome', 'https://t.co/9cd35f9ksv']	fear
77	1.29719E+18	2020-08-22T14:53:12.000Z		33	{'neg': 0.127, 'neu': 0.805, 'pos': 0.068, 'compound': -0.4404}	-0.4404	Negative	['the', 'a-level', 'disaster', 'is', 'an', 'unnerving', 'sign', 'of', 'things', 'to', 'come', 'prospect', 'magazine', 'beware', 'unchecked', 'algorithms-', 'they', 'can', 'perpetuate', 'the', 'very', 'social', 'inequalities', 'we�re', 'trying', 'to', 'overcome', 'https://t.co/9cd35f9ksv']	fear
78	1.29718E+18	2020-08-22T14:50:47.000Z		44	{'neg': 0.077, 'neu': 0.874, 'pos': 0.049, 'compound': -0.2846}	-0.2846	Negative	['thanks', 'to', 'for', 'explaining', 'the', 'infamous', '#alevelsresults', '#algorithm', 'it�s', 'an', 'equation', 'rather', 'than', 'an', 'algorithm.', 'but', 'the', 'main', 'point', 'i', 'take', 'away', 'is', 'don�t', 'blame', 'the', 'maths,', 'but', 'understand', 'the', 'assumptions.', 'it�s', 'about', 'policy', 'and', 'decision-making.', 'https://t.co/pss2vjuqmw']	anger
79	1.29718E+18	2020-08-22T14:50:47.000Z		44	{'neg': 0.077, 'neu': 0.874, 'pos': 0.049, 'compound': -0.2846}	-0.2846	Negative	['thanks', 'to', 'for', 'explaining', 'the', 'infamous', '#alevelsresults', '#algorithm', 'it�s', 'an', 'equation', 'rather', 'than', 'an', 'algorithm.', 'but', 'the', 'main', 'point', 'i', 'take', 'away', 'is', 'don�t', 'blame', 'the', 'maths,', 'but', 'understand', 'the', 'assumptions.', 'it�s', 'about', 'policy', 'and', 'decision-making.', 'https://t.co/pss2vjuqmw']	anger
80	1.29718E+18	2020-08-22T14:49:07.000Z		40	{'neg': 0.102, 'neu': 0.785, 'pos': 0.113, 'compound': 0.1124}	0.1124	Positive	['we', 'need', 'the', 'full', 'truth.', 'ministers', 'wanted', 'the', 'algorithm', 'to', 'take', 'account', 'of', 'past', 'results', 'not', 'current', 'student', 'ability.', "that's", 'the', 'essence', 'of', 'it.', 'they', 'have', 'no', 'grasp', 'of', 'what', 'fair', 'means', 'for', 'real', 'people.', 'https://t.co/ecbttbb1jp']	positive
81	1.29718E+18	2020-08-22T14:49:07.000Z		40	{'neg': 0.102, 'neu': 0.785, 'pos': 0.113, 'compound': 0.1124}	0.1124	Positive	['we', 'need', 'the', 'full', 'truth.', 'ministers', 'wanted', 'the', 'algorithm', 'to', 'take', 'account', 'of', 'past', 'results', 'not', 'current', 'student', 'ability.', "that's", 'the', 'essence', 'of', 'it.', 'they', 'have', 'no', 'grasp', 'of', 'what', 'fair', 'means', 'for', 'real', 'people.', 'https://t.co/ecbttbb1jp']	positive
82	1.29718E+18	2020-08-22T14:47:42.000Z		17	{'neg': 0.241, 'neu': 0.759, 'pos': 0.0, 'compound': -0.5423}	-0.5423	Negative	["ofqual's", 'a-level', 'algorithm:', 'why', 'did', 'it', 'fail', 'to', 'make', 'the', 'grade?', 'https://t.co/vdda4el963']	No emotion
83	1.29718E+18	2020-08-22T14:47:42.000Z		17	{'neg': 0.241, 'neu': 0.759, 'pos': 0.0, 'compound': -0.5423}	-0.5423	Negative	["ofqual's", 'a-level', 'algorithm:', 'why', 'did', 'it', 'fail', 'to', 'make', 'the', 'grade?', 'https://t.co/vdda4el963']	No emotion
84	1.29718E+18	2020-08-22T14:47:42.000Z		17	{'neg': 0.241, 'neu': 0.759, 'pos': 0.0, 'compound': -0.5423}	-0.5423	Negative	["ofqual's", 'a-level', 'algorithm:', 'why', 'did', 'it', 'fail', 'to', 'make', 'the', 'grade?', 'https://t.co/vdda4el963']	No emotion
85	1.29718E+18	2020-08-22T14:41:19.000Z		31	{'neg': 0.156, 'neu': 0.767, 'pos': 0.077, 'compound': -0.4215}	-0.4215	Negative	['need', 'a', 'worst', 'algorithm', 'poll:', 'a)', 'ofqual', 'b)', 'what', 'twitter', 'think', "you're", 'interested', 'in', 'c)', 'ba', 'seat', 'assignments', '(unless', 'you', 'pay)', 'd)', 'cineworld', 'seat', 'assignment,', 'even', 'when', 'you', 'have', 'paid.']	trust
86	1.29718E+18	2020-08-22T14:38:32.000Z		52	{'neg': 0.051, 'neu': 0.777, 'pos': 0.172, 'compound': 0.8338}	0.8338	Positive	['this', 'algorithm', 'was', 'crazy.', 'my', 'son', 'worked', 'hard', 'to', 'be', 'moved', 'to', 'higher', 'tier', 'just', 'before', 'lockdown', 'it', 'was', 'approved', 'as', 'they', 'thought', 'he', 'could', 'get', '6-7', 'grade.', 'but', 'got', 'awarded', 'a', '5', 'so', 'can�t', 'do', 'a-levels.', 'his', 'friend', 'predicted', '4', 'got', 'upgraded', 'to', '6', 'but', 'was', 'on', 'foundation…	positive
87	1.29718E+18	2020-08-22T14:32:36.000Z		51	{'neg': 0.067, 'neu': 0.933, 'pos': 0.0, 'compound': -0.3506}	-0.3506	Negative	['i', 'don�t', 'think', 'in', 'reality', 'we', 'are', 'too', 'far', 'apart.', 'we', 'both', 'know', 'teacher', 'grading', 'has', 'led', 'to', 'grade', 'inflation,', 'we', 'both', 'know', 'the', 'ofqual', 'algorithm', 'was', 'pants.', 'i', 'think', 'the', 'problem', 'is', 'there', 'is', 'no', 'equitable', 'substitute', 'for', 'tests', 'this', 'year,', 'but', 'my', 'preferred', 'option', 'was', 'al…	positive
88	1.29718E+18	2020-08-22T14:31:40.000Z		47	{'neg': 0.034, 'neu': 0.966, 'pos': 0.0, 'compound': -0.1531}	-0.1531	Negative	['a', 'few', 'month', 'ago', 'i', 'piled', 'in', 'on', 'a', 'project', 'to', 'make', 'carpet', 'offcuts', 'into', 'face', 'masks', 'for', 'etsy.', "i'm", 'stopping', 'that', 'now', 'to', 'give', 'me', 'time', 'to', 'make', 'an', 'unsatisfactory', 'style', 'algorithm', 'that', 'decides', 'who', 'gets', 'to', 'park', 'where', 'and', 'when', 'on', 'the', 'high', 'street.']	negative
89	1.29718E+18	2020-08-22T14:30:14.000Z		20	{'neg': 0.2, 'neu': 0.8, 'pos': 0.0, 'compound': -0.5423}	-0.5423	Negative	["ofqual's", 'a-level', 'algorithm:', 'why', 'did', 'it', 'fail', 'to', 'make', 'the', 'grade?', '#career', '#jobs', '#cadajobs', 'https://t.co/c1tisvmsjo']	positive
90	1.29718E+18	2020-08-22T14:30:14.000Z		20	{'neg': 0.2, 'neu': 0.8, 'pos': 0.0, 'compound': -0.5423}	-0.5423	Negative	["ofqual's", 'a-level', 'algorithm:', 'why', 'did', 'it', 'fail', 'to', 'make', 'the', 'grade?', '#career', '#jobs', '#cadajobs', 'https://t.co/c1tisvmsjo']	positive
91	1.29718E+18	2020-08-22T14:30:14.000Z		20	{'neg': 0.2, 'neu': 0.8, 'pos': 0.0, 'compound': -0.5423}	-0.5423	Negative	["ofqual's", 'a-level', 'algorithm:', 'why', 'did', 'it', 'fail', 'to', 'make', 'the', 'grade?', '#career', '#jobs', '#cadajobs', 'https://t.co/c1tisvmsjo']	positive
92	1.29718E+18	2020-08-22T14:26:59.000Z		51	{'neg': 0.22, 'neu': 0.696, 'pos': 0.084, 'compound': -0.8487}	-0.8487	Negative	['but', 'this', 'is', 'much', 'more', 'controversial', 'than', 'the', 'a-level', 'algorithm,', 'so', "i'm", 'absolutely', 'certain', 'that', "i'm", 'a', 'moron', 'in', 'the', 'pay', 'of', 'big', 'developers', 'who', 'wants', 'to', 'destroy', 'community', 'and', 'the', 'environment', 'and', 'a', 'very', 'silly', 'little', 'boy', 'who', 'should', 'get', 'a', 'real', 'job', 'and', 'start', 'voting',…	positive
93	1.29718E+18	2020-08-22T14:15:14.000Z		47	{'neg': 0.049, 'neu': 0.951, 'pos': 0.0, 'compound': -0.2746}	-0.2746	Negative	['jessica', 'johnson', 'wrote', 'an', 'orwell', 'prize-winning', 'story', 'about', 'an', '#algorithm', 'that', 'decides', 'school', 'grades', 'according', 'to', 'social', 'class.', 'as', 'a', 'result', 'of', 'the', 'pandemic', 'her', 'a-level', 'english', 'was', 'downgraded', 'by', 'a', 'similar', 'algorithm', 'and', 'she', 'was', 'not', 'accepted', 'to', 'college!', 'https://t.co/jb0kgafedj', '#…	fear
94	1.29717E+18	2020-08-22T14:11:59.000Z		37	{'neg': 0.07, 'neu': 0.93, 'pos': 0.0, 'compound': -0.3244}	-0.3244	Negative	['stats', 'watchdog', 'to', 'launch', 'review', 'into', 'ofqual�s', 'results', 'algorithm', 'https://t.co/gl4sevnf4v', '#schoolsweek', 'via', 'any', 'school', 'kid', 'can', 'tell', 'using', 'stats', 'of', 'any', 'form', 'cannot', 'predict', 'individual', 'value', 'i.e.', 'exam', 'results', 'of', 'each', 'child!']	positive
95	1.29717E+18	2020-08-22T14:06:02.000Z		20	{'neg': 0.0, 'neu': 0.865, 'pos': 0.135, 'compound': 0.3612}	0.3612	Positive	['ofqual', 'reveals', 'algorithm', 'equation.', '(a', 'p-up)', '+', 'n-a', 'brew', 'r', 'e', '=', '0)', 'https://t.co/ciuloiokab', '#satire', '#comedy', '#fakenews']	No emotion
96	1.29717E+18	2020-08-22T14:03:18.000Z		22	{'neg': 0.0, 'neu': 1.0, 'pos': 0.0, 'compound': 0.0}	0	Neutral	['based', 'on', 'this', 'selection', 'i�ve', 'just', 'been', 'served,', 'i�m', 'guessing', 'twitter', 'helped', 'ofqual', 'with', 'their', 'algorithm...', '??', 'https://t.co/d234kqqz3i']	No emotion
97	1.29717E+18	2020-08-22T13:58:40.000Z		15	{'neg': 0.0, 'neu': 0.721, 'pos': 0.279, 'compound': 0.4767}	0.4767	Positive	['thursday', 'evening', 'news', 'briefing:', 'a-level', 'algorithm�s', 'winners', 'and�losers', 'https://t.co/zmensyqwaf']	No emotion
98	1.29717E+18	2020-08-22T13:56:44.000Z		44	{'neg': 0.0, 'neu': 0.919, 'pos': 0.081, 'compound': 0.5719}	0.5719	Positive	['stay', 'woke', 'young', 'king', '(aka', 'lil', 'umar', 'chaka', 'johnson),', 'i', 'used', 'to', 'have', 'to', 'get', 'up', 'at', '7am', 'to', 'go', '6th', 'form', 'college,', "that's", 'why', 'i', 'was', 'awake.', 'by', 'the', 'way,', 'you', 'never', 'told', 'me', 'about', 'your', 'success', 'with', 'the', 'a', 'level', 'algorithm?']	positive
99	1.29717E+18	2020-08-22T13:55:16.000Z		19	{'neg': 0.138, 'neu': 0.862, 'pos': 0.0, 'compound': -0.34}	-0.34	Negative	['https://t.co/9uc7wzlkzc', 'is', 'an', 'algorithm', 'to', 'blame', 'for', 'systematically', '"fixing"', 'exam', 'results', 'every', 'year?', '#ofqual', '#examrigging', '#gcses']	anger
100	1.29717E+18	2020-08-22T13:52:33.000Z		23	{'neg': 0.112, 'neu': 0.888, 'pos': 0.0, 'compound': -0.34}	-0.34	Negative	['https://t.co/9uc7wzlkzc', 'is', 'an', 'algorithm', 'to', 'blame', 'for', 'systematically', '"fixing"', 'exam', 'results', 'every', 'year?', 'they', 'call', 'it', '"moderation".', '#ofqual', '#examrigging', '#gcses']	anger
101	1.29717E+18	2020-08-22T13:40:48.000Z		20	{'neg': 0.49, 'neu': 0.51, 'pos': 0.0, 'compound': -0.91}	-0.91	Negative	['students', 'suffering', 'from', 'depression', '&amp;', 'anxiety', 'after', 'schools', 'betrayed', 'them', '&amp;', 'took', 'away', 'grade', 'they', 'deserved.', 'https://t.co/mzkrpemvwt']	negative
102	1.29717E+18	2020-08-22T13:38:42.000Z		52	{'neg': 0.0, 'neu': 0.899, 'pos': 0.101, 'compound': 0.6705}	0.6705	Positive	['lol,', 'how', 'did', 'the', 'a', 'level', 'algorithm', 'work', 'out', 'for', 'you?', 'if', 'i', 'even', 'have', 'to', 'explain', 'how', 'the', 'first', 'mass', 'wave', 'of', 'black', 'immigration', 'to', 'the', 'uk', 'was', 'in', 'the', 'windrush', 'era,', 'then', 'clearly', 'you', "don't", 'deserve', 'anything', 'more', 'than', 'an', "'android'", 'phone', 'and', 'a', 'place', 'at', 'a', 'commu…	positive
103	1.29717E+18	2020-08-22T13:35:33.000Z		44	{'neg': 0.164, 'neu': 0.72, 'pos': 0.116, 'compound': -0.34}	-0.34	Negative	['easy', 'for', 'to', 'shout', 'at', 'the', 'algorithm', 'and', 'avoid', 'the', 'problem.', 'funny', 'how', 'the', 'left', 'are', 'completely', 'devoid', 'of', 'any', 'facts', 'or', 'data', 'on', 'the', 'so-called', 'a-level', 'fiasco.', 'the', 'teachers', 'are', 'the', 'ones', 'accountable.', 'they', 'overgrade', '75-80%', 'in', 'any', 'normal', 'year.']	positive
104	1.29717E+18	2020-08-22T13:34:24.000Z		8	{'neg': 0.0, 'neu': 1.0, 'pos': 0.0, 'compound': 0.0}	0	Neutral	['have', 'you', 'seen', 'this..', 'https://t.co/mzkrpemvwt']	No emotion
105	1.29716E+18	2020-08-22T13:30:50.000Z		50	{'neg': 0.05, 'neu': 0.894, 'pos': 0.056, 'compound': 0.0767}	0.0767	Positive	['ib', 'problems', 'were', 'picked', 'up', 'by', 'a', '4', 'week', 'review', 'period', 'in', 'july', 'and', 'rectified', 'long', 'before', 'a-level', 'results', 'were', 'published.', 'they', 'were', 'different', 'though', '-', 'all', 'ib', 'had', 'some', 'actual', 'exam', 'work', 'marked,', 'and', 'there', 'was', 'no', 'dreaded', 'postcode', 'algorithm', 'for', 'a', 'global', 'exam.', 'yours,', '…	positive
106	1.29716E+18	2020-08-22T13:28:13.000Z		23	{'neg': 0.0, 'neu': 0.827, 'pos': 0.173, 'compound': 0.4903}	0.4903	Positive	['great', 'caller', '~', "it's", 'not', "ofqual's", 'fault,', 'but', 'whoever', 'feeds', 'ofqual', '#bbcaq', 'the', 'algorithm', 'manipulates', 'student', 'grades', 'on', 'a', 'school', 'score', 'basis']	trust
107	1.29716E+18	2020-08-22T13:26:17.000Z		8	{'neg': 0.0, 'neu': 1.0, 'pos': 0.0, 'compound': 0.0}	0	Neutral	['#bbcaq', 'the', 'ofqual', 'algorithm', 'was', 'published', 'in', 'april']	No emotion
108	1.29716E+18	2020-08-22T13:25:03.000Z		34	{'neg': 0.041, 'neu': 0.82, 'pos': 0.139, 'compound': 0.6544}	0.6544	Positive	['great', 'piece', 'on', 'the', 'a-levels', 'screw', 'up', 'by', 'my', 'brainiac', 'young', 'cousin', '(mashaallah)', '?', 'for', '?!', 'a-levels', '2020:', 'the', 'algorithm', 'of', 'class', 'oppression', 'amid', 'uk', 'government', 'u-turn', 'the', 'platform', 'https://t.co/vafbalmvrf']	fear
109	1.29716E+18	2020-08-22T13:25:03.000Z		34	{'neg': 0.041, 'neu': 0.82, 'pos': 0.139, 'compound': 0.6544}	0.6544	Positive	['great', 'piece', 'on', 'the', 'a-levels', 'screw', 'up', 'by', 'my', 'brainiac', 'young', 'cousin', '(mashaallah)', '?', 'for', '?!', 'a-levels', '2020:', 'the', 'algorithm', 'of', 'class', 'oppression', 'amid', 'uk', 'government', 'u-turn', 'the', 'platform', 'https://t.co/vafbalmvrf']	fear
110	1.29716E+18	2020-08-22T13:09:10.000Z		41	{'neg': 0.058, 'neu': 0.874, 'pos': 0.068, 'compound': 0.1007}	0.1007	Positive	['https://t.co/9uc7wzlkzc', 'is', 'an', 'algorithm', 'to', 'blame', 'for', 'systematically', '"fixing"', 'exam', 'results', 'every', 'year?', 'like', 'a', 'direct', 'debit', 'targetting', 'school', 'centre', 'numbers', 'to', 'transfer', 'grades', 'from', 'comprehensives', 'to', 'grammar', '&amp;', 'private', 'schools', 'they', 'call', 'it', '"moderation"!', '#ofqual', '#examrigging', '#gcses']	trust
111	1.29716E+18	2020-08-22T12:55:25.000Z		19	{'neg': 0.0, 'neu': 1.0, 'pos': 0.0, 'compound': 0.0}	0	Neutral	['my', '51st', 'birthday', 'yesterday', 'but', 'i', 'applied', 'the', 'a', 'level', 'algorithm', 'and', 'i', 'am', 'in', 'fact', 'only', '24', 'x']	trust
112	1.29715E+18	2020-08-22T12:53:14.000Z		25	{'neg': 0.156, 'neu': 0.844, 'pos': 0.0, 'compound': -0.5423}	-0.5423	Negative	['a', 'whole', 'new', 'meaning', 'to', 'the', 'term', '�bollocks�', "ofqual's", 'a-level', 'algorithm:', 'why', 'did', 'it', 'fail', 'to', 'make', 'the', 'grade?', 'https://t.co/hn1d5jpnwl']	No emotion
113	1.29715E+18	2020-08-22T12:53:14.000Z		25	{'neg': 0.156, 'neu': 0.844, 'pos': 0.0, 'compound': -0.5423}	-0.5423	Negative	['a', 'whole', 'new', 'meaning', 'to', 'the', 'term', '�bollocks�', "ofqual's", 'a-level', 'algorithm:', 'why', 'did', 'it', 'fail', 'to', 'make', 'the', 'grade?', 'https://t.co/hn1d5jpnwl']	No emotion
114	1.29715E+18	2020-08-22T12:53:14.000Z		25	{'neg': 0.156, 'neu': 0.844, 'pos': 0.0, 'compound': -0.5423}	-0.5423	Negative	['a', 'whole', 'new', 'meaning', 'to', 'the', 'term', '�bollocks�', "ofqual's", 'a-level', 'algorithm:', 'why', 'did', 'it', 'fail', 'to', 'make', 'the', 'grade?', 'https://t.co/hn1d5jpnwl']	No emotion
115	1.29715E+18	2020-08-22T12:52:06.000Z		15	{'neg': 0.0, 'neu': 1.0, 'pos': 0.0, 'compound': 0.0}	0	Neutral	['new', 'blog', 'on', 'algorithms', 'and', 'equality:', 'lessons', 'from', 'ofqual', 'https://t.co/1pxqcrigw2', '#algorithm', '#futureofwork']	trust
116	1.29715E+18	2020-08-22T12:52:06.000Z		15	{'neg': 0.0, 'neu': 1.0, 'pos': 0.0, 'compound': 0.0}	0	Neutral	['new', 'blog', 'on', 'algorithms', 'and', 'equality:', 'lessons', 'from', 'ofqual', 'https://t.co/1pxqcrigw2', '#algorithm', '#futureofwork']	trust
117	1.29715E+18	2020-08-22T12:49:57.000Z		29	{'neg': 0.0, 'neu': 1.0, 'pos': 0.0, 'compound': 0.0}	0	Neutral	['in', 'the', 'algorithm,', '3', 'of', 'the', '4', 'operations', '-', 'addition,', 'subtraction', 'and', 'multiplication', '-', 'are', 'applied', 'to', 'grade', 'distributions.�', 'but', 'grades', 'are', 'social', 'facts', 'and', 'not', 'quantities.', 'https://t.co/nqkstbtszg']	trust
118	1.29715E+18	2020-08-22T12:43:49.000Z		38	{'neg': 0.181, 'neu': 0.819, 'pos': 0.0, 'compound': -0.743}	-0.743	Negative	['the', 'a-levels,', 'or', 'any', 'single', 'high-stakes', 'test', 'is', 'generally', 'a', '(expletive', 'deleted)', 'poor', 'way', 'to', 'assess', 'future', 'academic', 'performance.', 'devising', 'an', 'algorithm', 'that', 'is', 'essentially', 'biased', 'against', 'school', 'in', 'low', 'income', 'areas', 'is', '(expletive', 'deleted)', 'planning.']	trust
119	1.29715E+18	2020-08-22T12:36:21.000Z		39	{'neg': 0.322, 'neu': 0.678, 'pos': 0.0, 'compound': -0.9287}	-0.9287	Negative	['biased', 'british', 'algorithms', 'for', 'university', 'entrance', 'ditched', 'but', 'critics', 'say', 'problems', 'evident', 'from', 'start.', 'royal', 'statistical', 'society', 'had', 'warned', 'the', 'test', 'administration', 'agency,', ',', 'that', 'model', 'was', 'flawed.', '�it�s', 'government', 'trying', 'to', 'emulate', 'silicon', 'valley.�', 'https://t.co/dwdgmmvypt']	positive
120	1.29715E+18	2020-08-22T12:32:38.000Z		17	{'neg': 0.241, 'neu': 0.759, 'pos': 0.0, 'compound': -0.5423}	-0.5423	Negative	["ofqual's", 'a-level', 'algorithm:', 'why', 'did', 'it', 'fail', 'to', 'make', 'the', 'grade?', 'https://t.co/hwfzhbuwv9']	No emotion
121	1.29715E+18	2020-08-22T12:32:38.000Z		17	{'neg': 0.241, 'neu': 0.759, 'pos': 0.0, 'compound': -0.5423}	-0.5423	Negative	["ofqual's", 'a-level', 'algorithm:', 'why', 'did', 'it', 'fail', 'to', 'make', 'the', 'grade?', 'https://t.co/hwfzhbuwv9']	No emotion
122	1.29715E+18	2020-08-22T12:32:38.000Z		17	{'neg': 0.241, 'neu': 0.759, 'pos': 0.0, 'compound': -0.5423}	-0.5423	Negative	["ofqual's", 'a-level', 'algorithm:', 'why', 'did', 'it', 'fail', 'to', 'make', 'the', 'grade?', 'https://t.co/hwfzhbuwv9']	No emotion
123	1.29715E+18	2020-08-22T12:18:42.000Z		48	{'neg': 0.052, 'neu': 0.85, 'pos': 0.098, 'compound': 0.3071}	0.3071	Positive	["'they", 'weren�t', 'focused', 'on', 'how', 'their', 'data', 'might', 'be', 'used', 'in', 'the', 'future,', 'but', 'how', 'data', 'had', 'been', 'actively', 'used', 'to', 'change', 'their', "futures'.", 'we', 'are', 'now', 'officially', 'into', 'orwellian', 'territory.', 'why', "'ditch", 'the', "algorithm'", 'is', 'the', 'future', 'of', 'political', 'protest.', 'louise', 'amoore', 'https://t.co/…	fear
124	1.29715E+18	2020-08-22T12:18:13.000Z		25	{'neg': 0.087, 'neu': 0.913, 'pos': 0.0, 'compound': -0.2023}	-0.2023	Negative	['note', 'that', 'the', 'second', 'and', 'third', 'terms', 'on', 'the', 'right', 'cancel.�', 'are', "ofqual's", 'algorithm', 'designers', 'unaware', 'of', "kronecker's", 'delta?', 'https://t.co/6nuucghifr']	negative
125	1.29715E+18	2020-08-22T12:17:28.000Z		44	{'neg': 0.025, 'neu': 0.897, 'pos': 0.078, 'compound': 0.4983}	0.4983	Positive	['extreme', 'example', 'of', 'the', 'limitations', 'of', "#ofqual's", 'algorithm:', 'if', 'a', 'school', 'had', 'never', 'recorded', 'an', 'a*', 'grade', 'previously,', 'it', 'would', 'impossible', 'for', 'a', 'student', 'to', 'achieve', 'that', 'grade', 'in', '2020,', 'no', 'matter', 'how', 'talented', 'they', 'were.', 'https://t.co/abl1zbqktp', '#alevels2021', '#exams2020', '#examresults']	trust
126	1.29715E+18	2020-08-22T12:17:28.000Z		44	{'neg': 0.025, 'neu': 0.897, 'pos': 0.078, 'compound': 0.4983}	0.4983	Positive	['extreme', 'example', 'of', 'the', 'limitations', 'of', "#ofqual's", 'algorithm:', 'if', 'a', 'school', 'had', 'never', 'recorded', 'an', 'a*', 'grade', 'previously,', 'it', 'would', 'impossible', 'for', 'a', 'student', 'to', 'achieve', 'that', 'grade', 'in', '2020,', 'no', 'matter', 'how', 'talented', 'they', 'were.', 'https://t.co/abl1zbqktp', '#alevels2021', '#exams2020', '#examresults']	trust
127	1.29714E+18	2020-08-22T12:09:50.000Z		38	{'neg': 0.219, 'neu': 0.731, 'pos': 0.05, 'compound': -0.7884}	-0.7884	Negative	["'don't", 'blame', 'an', 'algorithm', '�', 'blame', 'the', 'people', 'behind', "it'", 'the', 'use', 'of', 'the', 'exam-grading', 'algorithm', 'for', 'a', 'levels', 'and', 'gcses', 'was', 'unethical', 'and', 'unjust,', 'writes', 'ai', 'expert', 'rose', 'luckin', '&gt;', 'https://t.co/fys6gynptl', '&gt;', 'via:']	anger
128	1.29714E+18	2020-08-22T12:05:26.000Z		42	{'neg': 0.153, 'neu': 0.787, 'pos': 0.061, 'compound': -0.6249}	-0.6249	Negative	['on', 'the', 'uk', 'exam', 'debacle,', 'possibly', '"the', 'first', 'time', 'that', 'an', 'entire', 'nation', 'has', 'felt', 'the', 'injustice', 'of', 'an', 'algorithm', 'simultaneously."', 'explains', 'clearly', 'exactly', 'where', 'ofqual', 'went', 'wrong.', 'silver', 'lining?', "it's", 'an', 'object', 'lesson', 'for', 'policymakers', 'everywhere.', 'https://t.co/sylotsug62']	negative
129	1.29714E+18	2020-08-22T12:02:51.000Z		9	{'neg': 0.0, 'neu': 0.674, 'pos': 0.326, 'compound': 0.4404}	0.4404	Positive	['good', 'job', 'fitch', "weren't", 'using', "ofqual's", 'algorithm.']	positive
130	1.29714E+18	2020-08-22T12:01:28.000Z		43	{'neg': 0.091, 'neu': 0.909, 'pos': 0.0, 'compound': -0.5719}	-0.5719	Negative	['teens', 'at', 'schools', 'in', 'hackney,', 'newham,', 'islington', 'and', 'southwark', 'will', 'embark', 'on', 'the', 'next', 'phase', 'of', 'their', 'journey', 'with', 'grades', 'predicted', 'by', 'teachers,', 'following', 'a', 'dramatic', 'u-turn', 'by', 'government', 'amid', 'a-level', 'algorithm', 'chaos', 'last', 'week.', '#gcseresultsday', '#cityoflondon', 'https://t.co/4kmvdgtyps']	fear
131	1.29714E+18	2020-08-22T12:00:26.000Z		36	{'neg': 0.167, 'neu': 0.722, 'pos': 0.112, 'compound': -0.2415}	-0.2415	Negative	["'don't", 'blame', 'an', 'algorithm', '�', 'blame', 'the', 'people', 'behind', "it'", '[', 'no', 'apologies', 'for', 'multiple', 'tweets', 'on', 'this', 'important', 'topic', 'today]', 'https://t.co/kene7xn3wp', '#ai', '#artificialintelligence', '#machinelearning', '#deeplearning', '#examshambles', '#algorithms', '#bias', '#aiethics', 'https://t.co/51cq9sgiuk']	anger
132	1.29714E+18	2020-08-22T12:00:00.000Z		23	{'neg': 0.277, 'neu': 0.723, 'pos': 0.0, 'compound': -0.7845}	-0.7845	Negative	['icymi', '��', 'on', 'the', 'a-level', 'results', 'fiasco', 'and', 'how', 'trade', 'unions', 'can', 'prepare', 'for', 'the', "'rage", 'against', 'the', "algorithm':", 'https://t.co/qx4dctwvyu']	trust
133	1.29714E+18	2020-08-22T11:53:18.000Z		48	{'neg': 0.08, 'neu': 0.781, 'pos': 0.139, 'compound': 0.5859}	0.5859	Positive	['new:', 'thrilled', 'to', 'be', 'going', 'to', 'cambridge,', 'our', 'writer', '�s', 'success', 'is', 'made', 'bittersweet', 'by', 'the', 'downgrading', 'of', 'fellow', '#alevels', 'students.', 'unable', 'to', 'ignore', 'this', 'postcode', 'lottery,', 'she', 'tells', 'us', 'what', 'this', 'year�s', 'results', 'algorithm,', 'and', 'gov', '#uturn,', 'reveals.', 'https://t.co/2wxjalo7ll', 'https://t…	positive
134	1.29714E+18	2020-08-22T11:47:13.000Z		18	{'neg': 0.224, 'neu': 0.656, 'pos': 0.12, 'compound': -0.4404}	-0.4404	Negative	['the', 'a-level', 'disaster', 'is', 'an', 'unnerving', 'sign', 'of', 'things', 'to', 'come', 'prospect', 'magazine', 'https://t.co/xnzmiohs9b']	fear
135	1.29714E+18	2020-08-22T11:47:13.000Z		18	{'neg': 0.224, 'neu': 0.656, 'pos': 0.12, 'compound': -0.4404}	-0.4404	Negative	['the', 'a-level', 'disaster', 'is', 'an', 'unnerving', 'sign', 'of', 'things', 'to', 'come', 'prospect', 'magazine', 'https://t.co/xnzmiohs9b']	fear
136	1.29713E+18	2020-08-22T11:29:04.000Z		21	{'neg': 0.0, 'neu': 1.0, 'pos': 0.0, 'compound': 0.0}	0	Neutral	['story', 'below', 'includes', 'a', 'link', 'to', "'s", 'fabulously', 'detailed', 'analysis', 'of', 'the', 'algorithm', '??', 'https://t.co/qwwus2bbbe', 'https://t.co/ofcow3l4c8']	No emotion
137	1.29713E+18	2020-08-22T11:24:53.000Z		54	{'neg': 0.0, 'neu': 0.852, 'pos': 0.148, 'compound': 0.8172}	0.8172	Positive	['i', 'still', 'think', 'it', 'was', 'the', 'right', 'thing', 'to', 'do', 'to', 'try;', 'that', 'this', 'could', 'have', 'worked', '(if', 'the', 'algorithm', 'had', 'been', 'tested', 'better,', 'and', 'if', 'there', 'had', 'been', 'pre', 'publication', 'appeals).', 'easy', 'to', 'say', 'in', 'retrospect', 'but', 'that�s', 'pretty', 'much', 'what', 'everyone', 'is', 'doing.', 'in', 'retrospect', '…	trust
138	1.29713E+18	2020-08-22T11:08:11.000Z		42	{'neg': 0.053, 'neu': 0.812, 'pos': 0.135, 'compound': 0.5423}	0.5423	Positive	['this', 'is', 'a', 'useful', 'addition', 'to', 'the', 'debate', 'and', 'highlights', 'the', 'separate', 'parts', 'of', 'the', 'algorithm.', 'does', 'this', 'make', 'a', 'mockery', 'of', 'a', 'teacher�s', 'exhortation', 'that', 'the', 'harder', 'you', 'work,', 'the', 'better', 'grade', 'you', 'will', 'get?', '#womened', 'https://t.co/dpwv0tyyvx']	positive
139	1.29713E+18	2020-08-22T11:08:11.000Z		42	{'neg': 0.053, 'neu': 0.812, 'pos': 0.135, 'compound': 0.5423}	0.5423	Positive	['this', 'is', 'a', 'useful', 'addition', 'to', 'the', 'debate', 'and', 'highlights', 'the', 'separate', 'parts', 'of', 'the', 'algorithm.', 'does', 'this', 'make', 'a', 'mockery', 'of', 'a', 'teacher�s', 'exhortation', 'that', 'the', 'harder', 'you', 'work,', 'the', 'better', 'grade', 'you', 'will', 'get?', '#womened', 'https://t.co/dpwv0tyyvx']	positive
140	1.29713E+18	2020-08-22T11:03:01.000Z		15	{'neg': 0.434, 'neu': 0.566, 'pos': 0.0, 'compound': -0.7096}	-0.7096	Negative	['ofqual', 'ignored', 'exams', 'warning', 'a', 'month', 'ago', 'amid', "ministers'", 'pressure', 'https://t.co/dr0l9sb0ke', '#edutwitter']	fear
141	1.29713E+18	2020-08-22T10:59:08.000Z		51	{'neg': 0.246, 'neu': 0.714, 'pos': 0.04, 'compound': -0.9189}	-0.9189	Negative	['earth', 'has', 'not', 'any', 'thing', 'to', 'show', 'more', 'messed', 'up:', 'dull', 'would', 'he', 'be', 'of', 'soul', 'who', 'could', 'pass', 'by', 'a', 'sight', 'so', 'stupid', 'in', 'its', 'ignorance:', 'this', 'algorithm', 'now', 'doth,', 'like', 'a', 'garment,', 'wear', 'the', 'idiocy', 'of', 'the', 'dfe;', 'silent,', 'bare,', 'a', 'levels,', 'gcses,', 'universities,', 'schools,', 'and', …	negative
142	1.29713E+18	2020-08-22T10:58:03.000Z		35	{'neg': 0.0, 'neu': 1.0, 'pos': 0.0, 'compound': 0.0}	0	Neutral	['hey', '-', 'nearly', 'forgot', 'to', 'tweet', '-', 'nearly', 'time', 'for', 'my', 'show', '12-2', 'after', '!!', 'more', 'reliable', 'and', 'dependable', 'than', 'an', 'ofqual', 'algorithm', '!!', 'hits', 'and', 'heads,', 'the', 'big', 'hits', 'quiz,', 'some', 'new', 'songs', 'inc', 'and', 'some', 'requests', '!']	trust
143	1.29713E+18	2020-08-22T10:54:36.000Z		20	{'neg': 0.0, 'neu': 1.0, 'pos': 0.0, 'compound': 0.0}	0	Neutral	['first', 'came', 'covid-19.', 'then', 'came', 'the', 'a-levels', 'algorithm.', 'and', 'then', 'came', 'the', 'u-turn', 'https://t.co/lo0q0qrm45']	No emotion
144	1.29712E+18	2020-08-22T10:49:55.000Z		6	{'neg': 0.0, 'neu': 1.0, 'pos': 0.0, 'compound': 0.0}	0	Neutral	['and', 'this!', 'https://t.co/mzkrpemvwt']	No emotion
145	1.29712E+18	2020-08-22T10:49:44.000Z		35	{'neg': 0.0, 'neu': 1.0, 'pos': 0.0, 'compound': 0.0}	0	Neutral	['as', 'shows,', 'the', 'very', 'use', 'of', 'the', 'term', "'algorithm'", 'is', 'pure', 'mystification.', "it's", 'a', 'simple', 'arithmetical', 'formula', 'using', 'addition,', 'subtraction', 'and', 'multiplication:', 'pkj', '=', '(1-rj)ckj', '+', 'rj(ckj', '+', 'qkj', '-', 'pkj)', 'https://t.co/remavm6uw9']	trust
146	1.29712E+18	2020-08-22T10:49:44.000Z		35	{'neg': 0.0, 'neu': 1.0, 'pos': 0.0, 'compound': 0.0}	0	Neutral	['as', 'shows,', 'the', 'very', 'use', 'of', 'the', 'term', "'algorithm'", 'is', 'pure', 'mystification.', "it's", 'a', 'simple', 'arithmetical', 'formula', 'using', 'addition,', 'subtraction', 'and', 'multiplication:', 'pkj', '=', '(1-rj)ckj', '+', 'rj(ckj', '+', 'qkj', '-', 'pkj)', 'https://t.co/remavm6uw9']	trust
147	1.29712E+18	2020-08-22T10:49:33.000Z		11	{'neg': 0.0, 'neu': 0.722, 'pos': 0.278, 'compound': 0.4019}	0.4019	Positive	['only', 'some', 'students', 'benefitted.', 'others', 'still', 'downgraded.', 'https://t.co/mzkrpemvwt']	No emotion
148	1.29712E+18	2020-08-22T10:49:28.000Z		13	{'neg': 0.306, 'neu': 0.538, 'pos': 0.156, 'compound': -0.4215}	-0.4215	Negative	['if', '#ofqual', 'designed', 'the', 'failed', 'algorithm', 'then', 'surely', '#sallycollier', 'and', '#rogertaylor', 'must', 'resign?']	fear
149	1.29712E+18	2020-08-22T10:48:52.000Z		32	{'neg': 0.0, 'neu': 0.954, 'pos': 0.046, 'compound': 0.0762}	0.0762	Positive	['what', 'about', 'the', 'students', 'still', 'downgraded', 'because', 'they', 'applied', 'the', 'algorithm', 'before', 'ofqual.', 'they', 'have', 'grades', 'based', 'on', 'past', 'performance', 'of', 'other', 'students', 'not', 'their', 'own', 'hard', 'work.https://t.co/mzkrpemvwt']	No emotion
150	1.29712E+18	2020-08-22T10:48:52.000Z		32	{'neg': 0.0, 'neu': 0.954, 'pos': 0.046, 'compound': 0.0762}	0.0762	Positive	['what', 'about', 'the', 'students', 'still', 'downgraded', 'because', 'they', 'applied', 'the', 'algorithm', 'before', 'ofqual.', 'they', 'have', 'grades', 'based', 'on', 'past', 'performance', 'of', 'other', 'students', 'not', 'their', 'own', 'hard', 'work.https://t.co/mzkrpemvwt']	No emotion
151	1.29712E+18	2020-08-22T10:44:35.000Z		24	{'neg': 0.137, 'neu': 0.766, 'pos': 0.097, 'compound': -0.2481}	-0.2481	Negative	['whilst', 'some', 'teachers', 'were', 'crying', 'for', 'the', 'part', 'they', 'played', 'in', 'downgrading', 'students', 'before', 'ofqual.', 'students', 'lives', 'left', 'in', 'tatters!', 'https://t.co/mzkrpemvwt']	negative
152	1.29712E+18	2020-08-22T10:44:35.000Z		24	{'neg': 0.137, 'neu': 0.766, 'pos': 0.097, 'compound': -0.2481}	-0.2481	Negative	['whilst', 'some', 'teachers', 'were', 'crying', 'for', 'the', 'part', 'they', 'played', 'in', 'downgrading', 'students', 'before', 'ofqual.', 'students', 'lives', 'left', 'in', 'tatters!', 'https://t.co/mzkrpemvwt']	negative
153	1.29712E+18	2020-08-22T10:43:10.000Z		14	{'neg': 0.0, 'neu': 1.0, 'pos': 0.0, 'compound': 0.0}	0	Neutral	['what', 'about', 'students', 'whose', 'school', 'applied', 'an', 'algorithm', 'before', 'ofqual!', 'https://t.co/mzkrpemvwt']	trust
154	1.29712E+18	2020-08-22T10:43:10.000Z		14	{'neg': 0.0, 'neu': 1.0, 'pos': 0.0, 'compound': 0.0}	0	Neutral	['what', 'about', 'students', 'whose', 'school', 'applied', 'an', 'algorithm', 'before', 'ofqual!', 'https://t.co/mzkrpemvwt']	trust
155	1.29712E+18	2020-08-22T10:42:26.000Z		8	{'neg': 0.0, 'neu': 0.663, 'pos': 0.337, 'compound': 0.2575}	0.2575	Positive	['they', 'are', 'not', 'alone!', 'https://t.co/mzkrpemvwt']	No emotion
156	1.29712E+18	2020-08-22T10:42:00.000Z		16	{'neg': 0.331, 'neu': 0.533, 'pos': 0.136, 'compound': -0.5093}	-0.5093	Negative	['averages', 'disguise', 'the', 'truth', 'for', 'some', 'students', 'cheated', 'by', 'school', "cag's!", 'https://t.co/mzkrpemvwt']	trust
157	1.29712E+18	2020-08-22T10:40:42.000Z		8	{'neg': 0.0, 'neu': 1.0, 'pos': 0.0, 'compound': 0.0}	0	Neutral	['except', 'for', 'these', 'students!', 'https://t.co/mzkrpemvwt']	No emotion
158	1.29712E+18	2020-08-22T10:40:09.000Z		20	{'neg': 0.0, 'neu': 1.0, 'pos': 0.0, 'compound': 0.0}	0	Neutral	['if', 'you', "didn't", 'get', 'the', 'right', 'grades', 'this', 'could', 'explain', 'why!', 'https://t.co/mzkrpemvwt', '#gcse2020', '#gradingbypostcode', '#acatastrophicmisjudgementwilliamsonmustgo', '#gavinwilliamson']	trust
159	1.29712E+18	2020-08-22T10:34:02.000Z		33	{'neg': 0.112, 'neu': 0.801, 'pos': 0.087, 'compound': -0.2023}	-0.2023	Negative	['interesting', 'to', 'imagine', "williamson's", 'response', 'when', 'the', 'assumptions', 'informing', 'the', 'algorithm', 'were', 'explained', 'to', 'him.', "ofqual's", 'a-level', 'algorithm:', 'why', 'did', 'it', 'fail', 'to', 'make', 'the', 'grade?', 'https://t.co/fotpii3cdt']	positive
160	1.29712E+18	2020-08-22T10:34:02.000Z		33	{'neg': 0.112, 'neu': 0.801, 'pos': 0.087, 'compound': -0.2023}	-0.2023	Negative	['interesting', 'to', 'imagine', "williamson's", 'response', 'when', 'the', 'assumptions', 'informing', 'the', 'algorithm', 'were', 'explained', 'to', 'him.', "ofqual's", 'a-level', 'algorithm:', 'why', 'did', 'it', 'fail', 'to', 'make', 'the', 'grade?', 'https://t.co/fotpii3cdt']	positive
161	1.29712E+18	2020-08-22T10:34:02.000Z		33	{'neg': 0.112, 'neu': 0.801, 'pos': 0.087, 'compound': -0.2023}	-0.2023	Negative	['interesting', 'to', 'imagine', "williamson's", 'response', 'when', 'the', 'assumptions', 'informing', 'the', 'algorithm', 'were', 'explained', 'to', 'him.', "ofqual's", 'a-level', 'algorithm:', 'why', 'did', 'it', 'fail', 'to', 'make', 'the', 'grade?', 'https://t.co/fotpii3cdt']	positive
162	1.29712E+18	2020-08-22T10:31:22.000Z		55	{'neg': 0.179, 'neu': 0.726, 'pos': 0.095, 'compound': -0.6564}	-0.6564	Negative	['so,', 'why', 'didnt', 'govt', 'just', 'agree?', 'and', 'why', 'are', 'they', 'scared', 'of', 'taylor', 'being', 'free', 'to', 'speak', 'out', 'about', 'it?', 'now,', 'i', 'could', 'understand', 'it', 'if', 'it', 'turns', 'out', 'that', '*cummings', 'mate*,', '&amp;', 'not', '*ofqual*', 'designed', 'the', '#algorithm', '&amp;', 'rejected', 'all', 'help', '&amp;', 'complaints', 'during', 'design.…	positive
163	1.29712E+18	2020-08-22T10:30:59.000Z		51	{'neg': 0.182, 'neu': 0.722, 'pos': 0.096, 'compound': -0.6564}	-0.6564	Negative	['so,', 'why', 'didnt', 'govt', 'just', 'agree?', 'and', 'why', 'are', 'they', 'scared', 'of', 'taylor', 'being', 'free', 'to', 'speak', 'out', 'about', 'it?', 'now,', 'i', 'could', 'understand', 'it', 'if', 'it', 'turns', 'out', 'that', '*cummings', 'mate*,', '&amp;', 'not', '*ofqual*', 'designed', 'the', '#algorithm', '&amp;', 'rejected', 'all', 'help', '&amp;', 'complaints', 'during', 'design.…	positive
164	1.29712E+18	2020-08-22T10:30:59.000Z		47	{'neg': 0.146, 'neu': 0.741, 'pos': 0.112, 'compound': -0.1779}	-0.1779	Negative	['im', 'a', 'bit', 'confused.', 'it', 'seems', 'ofqual', '(required', 'by', 'law', 'to', 'ensure', 'exam', 'results', 'only', 'improve', 'by', '~2%', 'each', 'year,', 'somehow)', 'designed', '&amp;', 'chose', 'to', 'use', 'the', '#algorithm', 'to', 'modify', 'teacher', 'assessments,', 'rejected', 'help,', 'ignored', 'complaints,', 'but', '*also*', 'told', 'govt', 'to', 'withdraw', 'it', 'https://…	trust
165	1.29712E+18	2020-08-22T10:30:59.000Z		47	{'neg': 0.146, 'neu': 0.741, 'pos': 0.112, 'compound': -0.1779}	-0.1779	Negative	['im', 'a', 'bit', 'confused.', 'it', 'seems', 'ofqual', '(required', 'by', 'law', 'to', 'ensure', 'exam', 'results', 'only', 'improve', 'by', '~2%', 'each', 'year,', 'somehow)', 'designed', '&amp;', 'chose', 'to', 'use', 'the', '#algorithm', 'to', 'modify', 'teacher', 'assessments,', 'rejected', 'help,', 'ignored', 'complaints,', 'but', '*also*', 'told', 'govt', 'to', 'withdraw', 'it', 'https://…	trust
166	1.29712E+18	2020-08-22T10:28:55.000Z		50	{'neg': 0.0, 'neu': 1.0, 'pos': 0.0, 'compound': 0.0}	0	Neutral	['why', 'have', 'you', 'gone', 'quiet', 'since', 'gcse', 'results', 'announced', '&amp;', 'many', 'students', 'not', 'passed/been', 'down', 'graded', 'by', 'cag', '&amp;', 'as', 'result', 'of', 'algorithm', 'as', 'their', 'centres', 'thought', 'they', 'were', 'doing', 'right', 'thing', 'when', 'they', 'signed', 'the', 'declaration?', 'others', 'have', 'not', '&amp;', 'their', 'students', 'artific…	anticipation
167	1.29712E+18	2020-08-22T10:28:21.000Z		7	{'neg': 0.0, 'neu': 1.0, 'pos': 0.0, 'compound': 0.0}	0	Neutral	['and', 'now', 'this!', 'https://t.co/mzkrpemvwt']	No emotion
168	1.29712E+18	2020-08-22T10:24:28.000Z		8	{'neg': 0.0, 'neu': 1.0, 'pos': 0.0, 'compound': 0.0}	0	Neutral	['#algorithmdiscrimination', "isn't", 'ok!', 'https://t.co/h96fv2qfx3']	No emotion
169	1.29712E+18	2020-08-22T10:20:56.000Z		15	{'neg': 0.291, 'neu': 0.709, 'pos': 0.0, 'compound': -0.5719}	-0.5719	Negative	['algorithm', 'and', 'blues:', 'gavin', "williamson's", 'week', 'of', 'a-level', 'chaos', 'https://t.co/c417fltd6y']	fear
170	1.29712E+18	2020-08-22T10:19:38.000Z		17	{'neg': 0.241, 'neu': 0.759, 'pos': 0.0, 'compound': -0.5423}	-0.5423	Negative	["ofqual's", 'a-level', 'algorithm:', 'why', 'did', 'it', 'fail', 'to', 'make', 'the', 'grade?', 'https://t.co/jcsua52jlj']	No emotion
171	1.29712E+18	2020-08-22T10:19:38.000Z		17	{'neg': 0.241, 'neu': 0.759, 'pos': 0.0, 'compound': -0.5423}	-0.5423	Negative	["ofqual's", 'a-level', 'algorithm:', 'why', 'did', 'it', 'fail', 'to', 'make', 'the', 'grade?', 'https://t.co/jcsua52jlj']	No emotion
172	1.29712E+18	2020-08-22T10:19:38.000Z		17	{'neg': 0.241, 'neu': 0.759, 'pos': 0.0, 'compound': -0.5423}	-0.5423	Negative	["ofqual's", 'a-level', 'algorithm:', 'why', 'did', 'it', 'fail', 'to', 'make', 'the', 'grade?', 'https://t.co/jcsua52jlj']	No emotion
173	1.29712E+18	2020-08-22T10:16:48.000Z		10	{'neg': 0.355, 'neu': 0.645, 'pos': 0.0, 'compound': -0.5106}	-0.5106	Negative	['how', 'ofqual', 'failed', 'the', 'algorithm', 'test�', 'https://t.co/ca8ywfgezm']	No emotion
174	1.29711E+18	2020-08-22T10:13:26.000Z		41	{'neg': 0.0, 'neu': 0.933, 'pos': 0.067, 'compound': 0.3612}	0.3612	Positive	['thousands', 'of', 'teenagers', 'may', 'have', 'had', 'their', 'results', 'unfairly', 'downgraded', 'because', 'their', 'schools', 'tried', 'to', 'second', 'guess', 'ofqual�s', 'algorithm.', 'some', 'schools', 'may', 'have', 'pre-emptively', 'downgraded', 'results', 'to', 'fit', 'what', 'they', 'thought', 'the', 'algorithm', 'would', 'deliver', 'https://t.co/q5ydrsjwel']	surprise
175	1.29711E+18	2020-08-22T10:13:26.000Z		41	{'neg': 0.0, 'neu': 0.933, 'pos': 0.067, 'compound': 0.3612}	0.3612	Positive	['thousands', 'of', 'teenagers', 'may', 'have', 'had', 'their', 'results', 'unfairly', 'downgraded', 'because', 'their', 'schools', 'tried', 'to', 'second', 'guess', 'ofqual�s', 'algorithm.', 'some', 'schools', 'may', 'have', 'pre-emptively', 'downgraded', 'results', 'to', 'fit', 'what', 'they', 'thought', 'the', 'algorithm', 'would', 'deliver', 'https://t.co/q5ydrsjwel']	surprise
176	1.29711E+18	2020-08-22T10:13:01.000Z		15	{'neg': 0.373, 'neu': 0.497, 'pos': 0.13, 'compound': -0.5994}	-0.5994	Negative	['targets', 'create', 'three', 'common', 'problems,', 'which', 'the', 'a-level', 'fiasco', 'highlighted', 'https://t.co/gxqd77sfmc']	positive
177	1.29711E+18	2020-08-22T10:11:29.000Z		48	{'neg': 0.168, 'neu': 0.808, 'pos': 0.024, 'compound': -0.8338}	-0.8338	Negative	['but', 'this', 'understates', 'the', 'situation', 'by', 'suggesting', 'an', 'equivalence.', 'the', 'point', 'is', 'that,', 'when', 'they', 'saw', 'the', 'result', 'of', 'the', 'algorithm,', 'the', 'snp', 'stood', 'up,', 'said', 'sorry', 'and', 'took', 'the', 'hit', 'williamson', 'had', 'notice', 'of', 'the', 'problem', 'but', 'ploughed', 'on,', 'gave', 'an', 'abstract', 'apology', 'and', 'blamed…	negative
178	1.29711E+18	2020-08-22T10:11:01.000Z		42	{'neg': 0.076, 'neu': 0.788, 'pos': 0.136, 'compound': 0.3612}	0.3612	Positive	['sparse', 'simplified', 'standardised', 'secretive', 'social', 'justice', 'shameful', 'the', 'truth', 'behind', 'the', 'ofqual', 'algorithm', 'why', 'i', 'will', 'not', 'let', 'this', 'lie', 'and', 'why', 'i', 'stated', 'the', '#gibmustgo', 'petition', 'our', 'kids', 'are', 'not', 'data', 'sign', 'here:', 'https://t.co/2hwcsugh6n', 'https://t.co/es7m11fzuv']	negative
179	1.29711E+18	2020-08-22T10:10:15.000Z		17	{'neg': 0.0, 'neu': 1.0, 'pos': 0.0, 'compound': 0.0}	0	Neutral	['first', 'we', 'take', 'the', 'algorithms,', 'then', 'we', 'take', 'the', 'spreadsheets...', '#inputsandoutputs', '#statistics', '#privacy', 'https://t.co/ntvkxd6ixe']	No emotion
180	1.29711E+18	2020-08-22T10:07:43.000Z		6	{'neg': 0.0, 'neu': 1.0, 'pos': 0.0, 'compound': 0.0}	0	Neutral	['read', 'here:', 'https://t.co/jcdslwxwvd']	No emotion
181	1.29711E+18	2020-08-22T10:07:43.000Z		6	{'neg': 0.0, 'neu': 1.0, 'pos': 0.0, 'compound': 0.0}	0	Neutral	['read', 'here:', 'https://t.co/jcdslwxwvd']	No emotion
182	1.29711E+18	2020-08-22T10:07:27.000Z		27	{'neg': 0.0, 'neu': 1.0, 'pos': 0.0, 'compound': 0.0}	0	Neutral	['gobsmacked.', 'as', 'soon', 'as', 'i', 'opened', 'this', 'up,', 'i', 'thought', 'the', 'equation', 'was', 'a', 'small', 'piece', 'of', 'the', 'algorithm.', 'nope.', 'that�s', 'it.', 'https://t.co/pnfabszmfe']	negative
183	1.29711E+18	2020-08-22T10:07:27.000Z		27	{'neg': 0.0, 'neu': 1.0, 'pos': 0.0, 'compound': 0.0}	0	Neutral	['gobsmacked.', 'as', 'soon', 'as', 'i', 'opened', 'this', 'up,', 'i', 'thought', 'the', 'equation', 'was', 'a', 'small', 'piece', 'of', 'the', 'algorithm.', 'nope.', 'that�s', 'it.', 'https://t.co/pnfabszmfe']	negative
184	1.29711E+18	2020-08-22T10:07:25.000Z		42	{'neg': 0.076, 'neu': 0.788, 'pos': 0.136, 'compound': 0.3612}	0.3612	Positive	['sparse', 'simplified', 'standardised', 'secretive', 'social', 'justice', 'shameful', 'the', 'truth', 'behind', 'the', 'ofqual', 'algorithm', 'why', 'i', 'will', 'not', 'let', 'this', 'lie', 'and', 'why', 'i', 'stated', 'the', '#gibmustgo', 'petition', 'our', 'kids', 'are', 'not', 'data', 'sign', 'here:', 'https://t.co/2hwcsugh6n', 'https://t.co/sldaswwct0']	negative
185	1.29711E+18	2020-08-22T10:04:30.000Z		50	{'neg': 0.072, 'neu': 0.718, 'pos': 0.21, 'compound': 0.7841}	0.7841	Positive	['in', 'recessions', 'it', 'is', 'harder', 'for', 'to', 'get', 'a', 'good', 'job,', 'so', 'encouraging', 'more', 'people', 'to', 'stay', 'in', 'education', 'and', 'enhance', 'their', 'qualifications', 'looks', 'like', 'a', 'good', 'investment', 'for', 'the', 'future.', 'why', 'the', 'concern', 'about', 'doing', 'this', 'now', 'in', 'the', 'wake', 'of', 'the', 'covid-19', 'crisis?', 'https://t.co/…	positive
186	1.29711E+18	2020-08-22T09:59:22.000Z		42	{'neg': 0.065, 'neu': 0.859, 'pos': 0.076, 'compound': 0.1027}	0.1027	Positive	['�roger', 'taylor,', 'ofqual�s', 'non-executive', 'chair��gavin', 'williamson', 'asked', 'ofqual', 'to', 'develop', 'a', 'system', 'for', 'awarding', 'calculated', 'grades.�', 'the', 'resulting', 'algorithm,', 'about', 'which', 'ofqual�s', 'external', 'advisors', 'expressed', 'doubt', 'as', 'early', 'as', 'june,', 'needed', '300', 'explanatory', 'pages.�', 'https://t.co/poq516iz6z']	trust
187	1.29711E+18	2020-08-22T09:59:22.000Z		42	{'neg': 0.065, 'neu': 0.859, 'pos': 0.076, 'compound': 0.1027}	0.1027	Positive	['�roger', 'taylor,', 'ofqual�s', 'non-executive', 'chair��gavin', 'williamson', 'asked', 'ofqual', 'to', 'develop', 'a', 'system', 'for', 'awarding', 'calculated', 'grades.�', 'the', 'resulting', 'algorithm,', 'about', 'which', 'ofqual�s', 'external', 'advisors', 'expressed', 'doubt', 'as', 'early', 'as', 'june,', 'needed', '300', 'explanatory', 'pages.�', 'https://t.co/poq516iz6z']	trust
188	1.29711E+18	2020-08-22T09:53:02.000Z		14	{'neg': 0.167, 'neu': 0.833, 'pos': 0.0, 'compound': -0.25}	-0.25	Negative	['why', "'ditch", 'the', "algorithm'", 'is', 'the', 'future', 'of', 'political', 'protest', 'https://t.co/eiqwbkcpba']	No emotion
189	1.29711E+18	2020-08-22T09:45:40.000Z		46	{'neg': 0.115, 'neu': 0.688, 'pos': 0.197, 'compound': 0.658}	0.658	Positive	['great', 'summary', 'of', 'the', 'ofqual', 'algorithm.', 'clear', 'to', 'anyone', 'who', 'makes', 'predictive', 'models', 'that', 'this', 'based', 'on', 'terrible', 'assumptions.', 'as', 'for', 'ethical', '(never-mind', 'accuracy)', 'considerations,', 'how', 'is', 'deciding', 'your', 'grades', 'based', 'on', 'your', 'schools', 'historic', 'performance', 'ever', 'ok?!', 'priorities', 'all', 'wron…	negative
190	1.29711E+18	2020-08-22T09:38:54.000Z		24	{'neg': 0.15, 'neu': 0.85, 'pos': 0.0, 'compound': -0.4588}	-0.4588	Negative	['attacking', 'the', 'teachers?', 'who', 'owns', 'i...teenagers', 'unfairly', 'downgraded', 'in', 'gcses', 'and', 'a-levels', 'by', 'schools', 'second-guessing', 'ofqual', 'algorithm', 'https://t.co/g0imvydzrm']	fear
191	1.29711E+18	2020-08-22T09:38:54.000Z		24	{'neg': 0.15, 'neu': 0.85, 'pos': 0.0, 'compound': -0.4588}	-0.4588	Negative	['attacking', 'the', 'teachers?', 'who', 'owns', 'i...teenagers', 'unfairly', 'downgraded', 'in', 'gcses', 'and', 'a-levels', 'by', 'schools', 'second-guessing', 'ofqual', 'algorithm', 'https://t.co/g0imvydzrm']	fear
192	1.29711E+18	2020-08-22T09:38:54.000Z		24	{'neg': 0.15, 'neu': 0.85, 'pos': 0.0, 'compound': -0.4588}	-0.4588	Negative	['attacking', 'the', 'teachers?', 'who', 'owns', 'i...teenagers', 'unfairly', 'downgraded', 'in', 'gcses', 'and', 'a-levels', 'by', 'schools', 'second-guessing', 'ofqual', 'algorithm', 'https://t.co/g0imvydzrm']	fear
193	1.2971E+18	2020-08-22T09:33:46.000Z		24	{'neg': 0.0, 'neu': 0.802, 'pos': 0.198, 'compound': 0.5688}	0.5688	Positive	['also', 'very', 'much', 'worth', 'reading', 'by', '-', 'that', 'algorithm,', 'what', 'it', 'looks', 'like', 'and', 'how', 'it', 'worked', '(or', 'didn�t', 'work)', 'https://t.co/1yxm1sqsmq']	positive
194	1.2971E+18	2020-08-22T09:33:46.000Z		24	{'neg': 0.0, 'neu': 0.802, 'pos': 0.198, 'compound': 0.5688}	0.5688	Positive	['also', 'very', 'much', 'worth', 'reading', 'by', '-', 'that', 'algorithm,', 'what', 'it', 'looks', 'like', 'and', 'how', 'it', 'worked', '(or', 'didn�t', 'work)', 'https://t.co/1yxm1sqsmq']	positive
195	1.2971E+18	2020-08-22T09:32:55.000Z		27	{'neg': 0.0, 'neu': 1.0, 'pos': 0.0, 'compound': 0.0}	0	Neutral	['predictive', 'accuracy', 'of', 'the', 'ofqual', 'algorithm', 'was', 'only', '60%', ',', 'and', 'even', 'less', 'for', 'small', 'schools,', 'and', 'only', 'based', 'on', '2', 'years', 'of', 'data.....!', 'https://t.co/zpvrnhpsld']	negative
196	1.2971E+18	2020-08-22T09:32:55.000Z		27	{'neg': 0.0, 'neu': 1.0, 'pos': 0.0, 'compound': 0.0}	0	Neutral	['predictive', 'accuracy', 'of', 'the', 'ofqual', 'algorithm', 'was', 'only', '60%', ',', 'and', 'even', 'less', 'for', 'small', 'schools,', 'and', 'only', 'based', 'on', '2', 'years', 'of', 'data.....!', 'https://t.co/zpvrnhpsld']	negative
197	1.2971E+18	2020-08-22T09:31:25.000Z		37	{'neg': 0.081, 'neu': 0.919, 'pos': 0.0, 'compound': -0.3513}	-0.3513	Negative	['should', 'these', 'people', 'be', 'planning', 'to', 'apply', 'a', 'highly', 'controversial', 'test', 'to', 'all', '4year', 'olds', 'in', 'england&amp;', '&amp;', 'then', 'keeping', 'the', 'result', 'secret', 'from', 'parents&amp;', 'teachers?', 'really?', 'https://t.co/pu65eyyp1w', 'https://t.co/zwutxkcfzo']	trust
198	1.2971E+18	2020-08-22T09:31:25.000Z		37	{'neg': 0.081, 'neu': 0.919, 'pos': 0.0, 'compound': -0.3513}	-0.3513	Negative	['should', 'these', 'people', 'be', 'planning', 'to', 'apply', 'a', 'highly', 'controversial', 'test', 'to', 'all', '4year', 'olds', 'in', 'england&amp;', '&amp;', 'then', 'keeping', 'the', 'result', 'secret', 'from', 'parents&amp;', 'teachers?', 'really?', 'https://t.co/pu65eyyp1w', 'https://t.co/zwutxkcfzo']	trust
199	1.2971E+18	2020-08-22T09:31:00.000Z		40	{'neg': 0.131, 'neu': 0.813, 'pos': 0.057, 'compound': -0.4588}	-0.4588	Negative	['an', '#algorithm', '(equation', 'in', 'this', 'case)', 'dealing', 'with', 'human', 'attainment', 'with', 'very', 'few', 'variables', 'must', 'be', 'suspect.', 'also', 'it', 'gives', 'a', "school's", 'previous', 'performance', 'huge', 'weighting.', 'recipe', '4', '#unfairness,', 'based', 'on', 'unfair', 'education', 'system.', '#abolishprivateeducation.', 'https://t.co/xuym5z1ai4']	negative
200	1.2971E+18	2020-08-22T09:31:00.000Z		40	{'neg': 0.131, 'neu': 0.813, 'pos': 0.057, 'compound': -0.4588}	-0.4588	Negative	['an', '#algorithm', '(equation', 'in', 'this', 'case)', 'dealing', 'with', 'human', 'attainment', 'with', 'very', 'few', 'variables', 'must', 'be', 'suspect.', 'also', 'it', 'gives', 'a', "school's", 'previous', 'performance', 'huge', 'weighting.', 'recipe', '4', '#unfairness,', 'based', 'on', 'unfair', 'education', 'system.', '#abolishprivateeducation.', 'https://t.co/xuym5z1ai4']	negative
201	1.2971E+18	2020-08-22T09:30:00.000Z		18	{'neg': 0.515, 'neu': 0.485, 'pos': 0.0, 'compound': -0.891}	-0.891	Negative	['the', 'government�s', 'disastrous', 'a-level', 'scandal', 'reveals', 'its', 'contempt', 'for', 'the', 'working', 'class', 'https://t.co/nobvxqngt6']	fear
202	1.2971E+18	2020-08-22T09:30:00.000Z		18	{'neg': 0.515, 'neu': 0.485, 'pos': 0.0, 'compound': -0.891}	-0.891	Negative	['the', 'government�s', 'disastrous', 'a-level', 'scandal', 'reveals', 'its', 'contempt', 'for', 'the', 'working', 'class', 'https://t.co/nobvxqngt6']	fear
203	1.2971E+18	2020-08-22T09:29:45.000Z		12	{'neg': 0.375, 'neu': 0.625, 'pos': 0.0, 'compound': -0.5574}	-0.5574	Negative	['a-levels:', "ofqual's", "'cheating'", 'algorithm', 'under', 'review', 'https://t.co/lssuyygjnw']	No emotion
204	1.2971E+18	2020-08-22T09:29:45.000Z		12	{'neg': 0.375, 'neu': 0.625, 'pos': 0.0, 'compound': -0.5574}	-0.5574	Negative	['a-levels:', "ofqual's", "'cheating'", 'algorithm', 'under', 'review', 'https://t.co/lssuyygjnw']	No emotion
205	1.2971E+18	2020-08-22T09:28:02.000Z		17	{'neg': 0.0, 'neu': 0.856, 'pos': 0.144, 'compound': 0.4019}	0.4019	Positive	['aaron', 'was', 'awarded', 'a', 'first', 'that', 'was', 'downgraded', 'to', 'a', 'third', 'after', 'going', 'through', 'the', 'ofqual', 'algorithm']	No emotion
206	1.2971E+18	2020-08-22T09:27:19.000Z		17	{'neg': 0.241, 'neu': 0.759, 'pos': 0.0, 'compound': -0.5423}	-0.5423	Negative	["ofqual's", 'a-level', 'algorithm:', 'why', 'did', 'it', 'fail', 'to', 'make', 'the', 'grade?', 'https://t.co/eqiud0akgh']	No emotion
207	1.2971E+18	2020-08-22T09:27:19.000Z		17	{'neg': 0.241, 'neu': 0.759, 'pos': 0.0, 'compound': -0.5423}	-0.5423	Negative	["ofqual's", 'a-level', 'algorithm:', 'why', 'did', 'it', 'fail', 'to', 'make', 'the', 'grade?', 'https://t.co/eqiud0akgh']	No emotion
208	1.2971E+18	2020-08-22T09:27:19.000Z		17	{'neg': 0.241, 'neu': 0.759, 'pos': 0.0, 'compound': -0.5423}	-0.5423	Negative	["ofqual's", 'a-level', 'algorithm:', 'why', 'did', 'it', 'fail', 'to', 'make', 'the', 'grade?', 'https://t.co/eqiud0akgh']	No emotion
209	1.2971E+18	2020-08-22T09:21:50.000Z		6	{'neg': 0.666, 'neu': 0.334, 'pos': 0.0, 'compound': -0.6115}	-0.6115	Negative	['more', 'injustice', 'https://t.co/mzkrpemvwt']	anger
210	1.2971E+18	2020-08-22T09:18:39.000Z		13	{'neg': 0.0, 'neu': 0.69, 'pos': 0.31, 'compound': 0.3818}	0.3818	Positive	['well', 'there', 'may', 'be', 'legal', 'action', 'as', 'a', 'consequence.', 'https://t.co/mzkrpemvwt']	positive
211	1.2971E+18	2020-08-22T09:16:00.000Z		15	{'neg': 0.291, 'neu': 0.709, 'pos': 0.0, 'compound': -0.6249}	-0.6249	Negative	['a-levels:', 'algorithm', 'at', 'centre', 'of', 'grading', 'crisis', "'unlawful'", 'says', 'labour', 'https://t.co/xeajdypjes']	negative
212	1.2971E+18	2020-08-22T09:15:27.000Z		24	{'neg': 0.163, 'neu': 0.837, 'pos': 0.0, 'compound': -0.5423}	-0.5423	Negative	['the', 'last', 'paragraph', 'is', 'the', 'real', 'kicker:', "ofqual's", 'a-level', 'algorithm:', 'why', 'did', 'it', 'fail', 'to', 'make', 'the', 'grade?', 'https://t.co/g5yhejkg3a']	trust
213	1.2971E+18	2020-08-22T09:15:27.000Z		24	{'neg': 0.163, 'neu': 0.837, 'pos': 0.0, 'compound': -0.5423}	-0.5423	Negative	['the', 'last', 'paragraph', 'is', 'the', 'real', 'kicker:', "ofqual's", 'a-level', 'algorithm:', 'why', 'did', 'it', 'fail', 'to', 'make', 'the', 'grade?', 'https://t.co/g5yhejkg3a']	trust
214	1.2971E+18	2020-08-22T09:15:27.000Z		24	{'neg': 0.163, 'neu': 0.837, 'pos': 0.0, 'compound': -0.5423}	-0.5423	Negative	['the', 'last', 'paragraph', 'is', 'the', 'real', 'kicker:', "ofqual's", 'a-level', 'algorithm:', 'why', 'did', 'it', 'fail', 'to', 'make', 'the', 'grade?', 'https://t.co/g5yhejkg3a']	trust
215	1.2971E+18	2020-08-22T09:14:18.000Z		44	{'neg': 0.053, 'neu': 0.947, 'pos': 0.0, 'compound': -0.3094}	-0.3094	Negative	['btec', 'students', 'may', 'wait', 'more', 'than', 'a', 'week', 'for', 'delayed', 'results', 'https://t.co/moe4ydbuwp', 'how', 'are', 'they', 'working', 'out', 'the', 'results', 'this', 'time?', 'another', 'algorithm', 'using', 'historical', 'data', 'or', 'are', 'they', 'asking', 'teachers', 'to', 'predict', 'as', 'they', 'did', 'with', 'a', 'levels', 'and', 'gcses?']	anticipation
216	1.2971E+18	2020-08-22T09:14:04.000Z		29	{'neg': 0.0, 'neu': 0.915, 'pos': 0.085, 'compound': 0.3612}	0.3612	Positive	['listening', 'to', 'music', 'on', 'youtube', 'music', 'feels', 'like', 'they', 'may', 'have', 'employed', 'the', 'same', 'team', 'who', 'wrote', 'the', 'a-levels', 'algorithm.', 'sometimes', 'it', 'downgrads', 'the', 'predicted', 'music', 'content', 'considerably.']	positive
217	1.2971E+18	2020-08-22T09:13:33.000Z		44	{'neg': 0.133, 'neu': 0.826, 'pos': 0.041, 'compound': -0.4959}	-0.4959	Negative	['the', 'a-level', 'results', 'debacle', 'has', 'really', 'put', 'an', 'end', 'to', 'ministerial', 'accountability.', 'williamson', 'is', 'still', 'in', 'his', 'post', 'despite', 'the', 'warnings', 'of', 'discrimination', 'that', 'the', 'algorithm', 'was', 'going', 'to', 'inflict', 'upon', 'students', 'from', 'working-class', 'backgrounds.', 'it', 'exposes', 'how', 'low', 'standards', 'have', 'fa…	fear
218	1.2971E+18	2020-08-22T09:13:07.000Z		33	{'neg': 0.237, 'neu': 0.763, 'pos': 0.0, 'compound': -0.7906}	-0.7906	Negative	['we', 'have', 'an', 'idea', 'of', 'how', 'the', 'algorithm', 'affected', 'students', 'from', 'poorer', 'areas', 'in', 'the', 'a', 'levels', 'results', 'fiasco.', 'now', 'i', 'have', 'an', 'idea', 'how', 'it', 'would', 'have', 'affected', 'black', 'children', 'in', 'particular.']	negative
219	1.2971E+18	2020-08-22T09:04:47.000Z		43	{'neg': 0.122, 'neu': 0.878, 'pos': 0.0, 'compound': -0.6442}	-0.6442	Negative	['i', 'consider', 'that', 'ofqual', 'has', 'failed', 'abysmally,', 'and', 'that', 'education', 'secretary', 'gavin', 'williamson', 'has', 'not', 'been', 'competent', 'as', 'education', 'secretary', 'in', 'charge', 'of', 'the', 'entire', 'system.', 'derelection', 'of', 'duty', 'by', 'him', 'to', 'not', 'dig', 'into', 'the', 'ofqual', 'algorithm', 'earlier.', 'https://t.co/itzjdlcsbp']	trust
220	1.2971E+18	2020-08-22T09:04:47.000Z		43	{'neg': 0.122, 'neu': 0.878, 'pos': 0.0, 'compound': -0.6442}	-0.6442	Negative	['i', 'consider', 'that', 'ofqual', 'has', 'failed', 'abysmally,', 'and', 'that', 'education', 'secretary', 'gavin', 'williamson', 'has', 'not', 'been', 'competent', 'as', 'education', 'secretary', 'in', 'charge', 'of', 'the', 'entire', 'system.', 'derelection', 'of', 'duty', 'by', 'him', 'to', 'not', 'dig', 'into', 'the', 'ofqual', 'algorithm', 'earlier.', 'https://t.co/itzjdlcsbp']	trust
221	1.2971E+18	2020-08-22T09:04:04.000Z		37	{'neg': 0.0, 'neu': 0.956, 'pos': 0.044, 'compound': 0.1655}	0.1655	Positive	['calls', 'the', 'govt', 'to', 'account.', 'does', 'anyone', 'still', 'think', 'the', 'a', 'level', 'algorithm', 'was', 'fair?', 'calling', 'that', 'out', 'is', 'the', 'epitome', 'of', 'what', 'the', 'bbc', 'should', 'be', 'doing.', 'nodding', 'along', 'with', 'the', 'govt', 'is', 'anything', 'but', 'impartial.']	trust
222	1.2971E+18	2020-08-22T09:01:00.000Z		16	{'neg': 0.272, 'neu': 0.728, 'pos': 0.0, 'compound': -0.6249}	-0.6249	Negative	['the', 'a-level', 'disaster', 'is', 'an', 'unnerving', 'sign', 'of', 'things', 'to', 'come', 'https://t.co/nlsaepedni']	fear
223	1.2971E+18	2020-08-22T09:01:00.000Z		16	{'neg': 0.272, 'neu': 0.728, 'pos': 0.0, 'compound': -0.6249}	-0.6249	Negative	['the', 'a-level', 'disaster', 'is', 'an', 'unnerving', 'sign', 'of', 'things', 'to', 'come', 'https://t.co/nlsaepedni']	fear
224	1.29709E+18	2020-08-22T08:50:58.000Z		31	{'neg': 0.0, 'neu': 0.915, 'pos': 0.085, 'compound': 0.4215}	0.4215	Positive	['and', 'presumably', 'the', 'individual', 'boards', 'who', 'did', 'have', 'tiering', 'data', 'couldn�t', 'change', 'any', 'ofqual', '/', 'algorithm', 'approved', 'grade', 'because', 'under', 'the', 'process', 'this', 'would', 'further', 'twist', 'the', 'model', 'out', 'of', 'shape?']	positive
225	1.29709E+18	2020-08-22T08:48:28.000Z		38	{'neg': 0.0, 'neu': 0.836, 'pos': 0.164, 'compound': 0.5984}	0.5984	Positive	['read', 'this', 'to', 'understand', 'the', 'reactionary', 'values', 'built', 'into', 'the', "government's", 'algorithm.', "don't", 'be', 'put', 'off', 'by', 'the', 'algebra.', 'the', 'past', 'is', 'more', 'important', 'than', 'the', 'future,', 'distributions', 'matter', 'more', 'than', 'individuals.', 'https://t.co/m3yau78yee']	negative
226	1.29709E+18	2020-08-22T08:48:28.000Z		38	{'neg': 0.0, 'neu': 0.836, 'pos': 0.164, 'compound': 0.5984}	0.5984	Positive	['read', 'this', 'to', 'understand', 'the', 'reactionary', 'values', 'built', 'into', 'the', "government's", 'algorithm.', "don't", 'be', 'put', 'off', 'by', 'the', 'algebra.', 'the', 'past', 'is', 'more', 'important', 'than', 'the', 'future,', 'distributions', 'matter', 'more', 'than', 'individuals.', 'https://t.co/m3yau78yee']	negative
227	1.29709E+18	2020-08-22T08:43:46.000Z		50	{'neg': 0.057, 'neu': 0.943, 'pos': 0.0, 'compound': -0.4019}	-0.4019	Negative	['all', 'the', 'flaws', 'of', 'the', 'algorithm', 'are', 'published', 'in', 'a', '300', 'page', 'report', 'on', "ofqual's", 'website.', 'the', 'report', 'was', 'available', 'to', 'us', 'only', 'after', 'the', 'grades.', 'the', 'report', 'details', 'all', 'the', 'problems', 'noted', 'so', 'far', 'although', 'some', 'are', 'downplayed.', 'someone', 'wrote', 'that', 'report', 'weeks', 'ago.', 'https…	positive
228	1.29709E+18	2020-08-22T08:41:04.000Z		44	{'neg': 0.134, 'neu': 0.81, 'pos': 0.055, 'compound': -0.5719}	-0.5719	Negative	['a-levels:', "ofqual's", "'cheating'", 'algorithm', 'under', 'review', '-', 'bbc', 'news.', '�some', 'problems', 'just', 'need', 'a', 'human', 'being', '...', 'ethics', 'need', 'to', 'be', 'built', 'in', 'from', 'the', 'start', 'not', 'at', 'the', 'end...as', 'a', 'society', 'we', 'need', 'to', 'protect', 'ourselves', 'from', 'algorithms', '�', 'https://t.co/x4hcxu7cgg']	positive
229	1.29709E+18	2020-08-22T08:41:04.000Z		44	{'neg': 0.134, 'neu': 0.81, 'pos': 0.055, 'compound': -0.5719}	-0.5719	Negative	['a-levels:', "ofqual's", "'cheating'", 'algorithm', 'under', 'review', '-', 'bbc', 'news.', '�some', 'problems', 'just', 'need', 'a', 'human', 'being', '...', 'ethics', 'need', 'to', 'be', 'built', 'in', 'from', 'the', 'start', 'not', 'at', 'the', 'end...as', 'a', 'society', 'we', 'need', 'to', 'protect', 'ourselves', 'from', 'algorithms', '�', 'https://t.co/x4hcxu7cgg']	positive
230	1.29709E+18	2020-08-22T08:40:53.000Z		42	{'neg': 0.0, 'neu': 0.847, 'pos': 0.153, 'compound': 0.8047}	0.8047	Positive	['the', 'ofqual', 'a', 'level', 'algorithm', 'is', 'a', 'form', 'of', 'histogram', 'matching:', 'which', 'is', 'widely', '(but', 'better)', 'used', 'in', 'histogram', 'equalization', 'to', 'adapt', 'your', 'camera', 'to', 'changing', 'light', 'brightness', 'and', 'colour', 'conditions:', 'so', 'in', 'a', 'sense', 'you', 'could', 'say', 'they', 'photoshopped', 'the', 'results.']	positive
231	1.29709E+18	2020-08-22T08:40:53.000Z		42	{'neg': 0.0, 'neu': 0.847, 'pos': 0.153, 'compound': 0.8047}	0.8047	Positive	['the', 'ofqual', 'a', 'level', 'algorithm', 'is', 'a', 'form', 'of', 'histogram', 'matching:', 'which', 'is', 'widely', '(but', 'better)', 'used', 'in', 'histogram', 'equalization', 'to', 'adapt', 'your', 'camera', 'to', 'changing', 'light', 'brightness', 'and', 'colour', 'conditions:', 'so', 'in', 'a', 'sense', 'you', 'could', 'say', 'they', 'photoshopped', 'the', 'results.']	positive
232	1.29709E+18	2020-08-22T08:35:44.000Z		14	{'neg': 0.463, 'neu': 0.537, 'pos': 0.0, 'compound': -0.7096}	-0.7096	Negative	['ofqual', 'ignored', 'exams', 'warning', 'a', 'month', 'ago', 'amid', "ministers'", 'pressure', 'https://t.co/bewgdi5wpe']	fear
233	1.29709E+18	2020-08-22T08:33:14.000Z		31	{'neg': 0.137, 'neu': 0.863, 'pos': 0.0, 'compound': -0.6628}	-0.6628	Negative	['30', 'swimmers', '!!!!', 'in', 'the', 'whole', 'bloody', 'pool/facility......really?', 'how', 'on', 'earth', 'did', 'they', 'work', 'that', 'put?', 'or', 'did', 'they', 'find', 'a', 'new', 'use', 'for', 'the', 'gvt�s', 'a', 'level', 'algorithm.']	fear
234	1.29709E+18	2020-08-22T08:31:58.000Z		39	{'neg': 0.074, 'neu': 0.926, 'pos': 0.0, 'compound': -0.4215}	-0.4215	Negative	['�the', 'choice', 'to', 'focus....', 'on', 'determining', 'a', 'distribution', 'for', 'a', 'class', 'which', 'students', 'were', 'then', 'matched', 'to', 'on', 'the', 'basis', 'of', 'their', 'rank', 'in', 'the', 'class,', 'is....', 'a', 'fundamental', 'misunderstanding', 'of', 'what', 'the', 'goal', 'was.�', 'https://t.co/ldx2edgify']	positive
235	1.29709E+18	2020-08-22T08:31:58.000Z		39	{'neg': 0.074, 'neu': 0.926, 'pos': 0.0, 'compound': -0.4215}	-0.4215	Negative	['�the', 'choice', 'to', 'focus....', 'on', 'determining', 'a', 'distribution', 'for', 'a', 'class', 'which', 'students', 'were', 'then', 'matched', 'to', 'on', 'the', 'basis', 'of', 'their', 'rank', 'in', 'the', 'class,', 'is....', 'a', 'fundamental', 'misunderstanding', 'of', 'what', 'the', 'goal', 'was.�', 'https://t.co/ldx2edgify']	positive
236	1.29709E+18	2020-08-22T08:31:45.000Z		43	{'neg': 0.0, 'neu': 1.0, 'pos': 0.0, 'compound': 0.0}	0	Neutral	['it', 'was', 'finally', 'picked', 'up', 'on,', 'after', 'the', 'government', 'did', 'a', 'screeching', 'u', 'turn', 'on', 'the', 'algorithm', 'for', 'a', 'levels.', 'and', 'then', 'came', 'wednesday', 'evening.', 'the', 'level', '1', 'and', 'level', '2', 'btec', 'students', "weren't", 'going', 'to', 'get', 'their', 'results', 'the', 'next', 'day.']	trust
237	1.29709E+18	2020-08-22T08:31:44.000Z		51	{'neg': 0.07, 'neu': 0.832, 'pos': 0.098, 'compound': 0.3612}	0.3612	Positive	['it', 'was', 'all', 'about', 'the', 'a', 'levels.', 'btec', 'students', "didn't", 'even', 'know', 'whether', "they'd", 'been', 'marked', 'down', 'or', 'not.', 'or', 'whether', 'their', 'place', 'at', 'university', 'was', 'going', 'to', 'be', 'safe.', 'or', 'their', 'apprenticeship.', 'and', 'no', 'one', 'was', 'giving', 'timescales.', 'all', 'about', 'a', 'levels', 'and', 'the', 'algorithm', '(t…	positive
238	1.29709E+18	2020-08-22T08:30:16.000Z		19	{'neg': 0.18, 'neu': 0.82, 'pos': 0.0, 'compound': -0.5106}	-0.5106	Negative	['ofqual', 'chief', 'to', 'face', 'mps', 'over', 'exams', 'fiasco', 'and', 'botched', 'algorithm', 'grading', '#jobs', '#cadajobs', '#career', 'https://t.co/w4kc43gdd4']	positive
239	1.29709E+18	2020-08-22T08:30:04.000Z		22	{'neg': 0.0, 'neu': 1.0, 'pos': 0.0, 'compound': 0.0}	0	Neutral	['noting', 'that', 'guardian�s', 'online', 'web', 'publishing', 'engine', 'apparently', 'can�t', 'cope', 'with', 'subscripts�', 'https://t.co/pdmn52hiob', 'https://t.co/rzxfcwxmdt']	No emotion
240	1.29709E+18	2020-08-22T08:30:04.000Z		22	{'neg': 0.0, 'neu': 1.0, 'pos': 0.0, 'compound': 0.0}	0	Neutral	['noting', 'that', 'guardian�s', 'online', 'web', 'publishing', 'engine', 'apparently', 'can�t', 'cope', 'with', 'subscripts�', 'https://t.co/pdmn52hiob', 'https://t.co/rzxfcwxmdt']	No emotion
241	1.29709E+18	2020-08-22T08:28:38.000Z		49	{'neg': 0.0, 'neu': 0.779, 'pos': 0.221, 'compound': 0.8847}	0.8847	Positive	['the', 'decision', 'to', 'give', 'small', 'classes', 'the', 'ability', 'to', 'receive', 'their', 'teachers�', 'recommended', 'grades', 'is', 'not', 'in', 'the', 'algorithm', 'but', 'led', 'to', 'a', 'boost', 'for', 'elite', 'private', 'schools.', 'do', 'what?', 'of', 'course', "it's", 'part', 'of', 'the', 'award', 'grading', 'algorithm', '(if', 'small', 'class', 'then...else..)', 'https://t.co/p…	positive
242	1.29709E+18	2020-08-22T08:28:38.000Z		49	{'neg': 0.0, 'neu': 0.779, 'pos': 0.221, 'compound': 0.8847}	0.8847	Positive	['the', 'decision', 'to', 'give', 'small', 'classes', 'the', 'ability', 'to', 'receive', 'their', 'teachers�', 'recommended', 'grades', 'is', 'not', 'in', 'the', 'algorithm', 'but', 'led', 'to', 'a', 'boost', 'for', 'elite', 'private', 'schools.', 'do', 'what?', 'of', 'course', "it's", 'part', 'of', 'the', 'award', 'grading', 'algorithm', '(if', 'small', 'class', 'then...else..)', 'https://t.co/p…	positive
243	1.29709E+18	2020-08-22T08:24:36.000Z		17	{'neg': 0.255, 'neu': 0.745, 'pos': 0.0, 'compound': -0.6249}	-0.6249	Negative	['the', 'a-level', 'disaster', 'is', 'an', 'unnerving', 'sign', 'of', 'things', 'to', 'come', 'https://t.co/2uqr1qsnhu', 'via']	fear
244	1.29709E+18	2020-08-22T08:24:36.000Z		17	{'neg': 0.255, 'neu': 0.745, 'pos': 0.0, 'compound': -0.6249}	-0.6249	Negative	['the', 'a-level', 'disaster', 'is', 'an', 'unnerving', 'sign', 'of', 'things', 'to', 'come', 'https://t.co/2uqr1qsnhu', 'via']	fear
245	1.29709E+18	2020-08-22T08:23:02.000Z		18	{'neg': 0.0, 'neu': 1.0, 'pos': 0.0, 'compound': 0.0}	0	Neutral	['teenagers', 'unfairly', 'downgraded', 'in', 'gcses', 'and', 'a-levels', 'by', 'schools', 'second-guessing', 'ofqual', 'algorithm', 'https://t.co/mpajkmh0ay']	No emotion
246	1.29709E+18	2020-08-22T08:23:02.000Z		18	{'neg': 0.0, 'neu': 1.0, 'pos': 0.0, 'compound': 0.0}	0	Neutral	['teenagers', 'unfairly', 'downgraded', 'in', 'gcses', 'and', 'a-levels', 'by', 'schools', 'second-guessing', 'ofqual', 'algorithm', 'https://t.co/mpajkmh0ay']	No emotion
247	1.29709E+18	2020-08-22T08:23:02.000Z		18	{'neg': 0.0, 'neu': 1.0, 'pos': 0.0, 'compound': 0.0}	0	Neutral	['teenagers', 'unfairly', 'downgraded', 'in', 'gcses', 'and', 'a-levels', 'by', 'schools', 'second-guessing', 'ofqual', 'algorithm', 'https://t.co/mpajkmh0ay']	No emotion
248	1.29709E+18	2020-08-22T08:20:37.000Z		19	{'neg': 0.13, 'neu': 0.631, 'pos': 0.239, 'compound': 0.3786}	0.3786	Positive	['that', 'algorithm', 'explained', '...', 'for', 'dummies', 'like', 'me!', 'and', 'the', 'outcome', 'is', 'clear', '-', 'it', 'was', 'unfair!', 'https://t.co/xahn772ihi']	anger
249	1.29709E+18	2020-08-22T08:20:37.000Z		19	{'neg': 0.13, 'neu': 0.631, 'pos': 0.239, 'compound': 0.3786}	0.3786	Positive	['that', 'algorithm', 'explained', '...', 'for', 'dummies', 'like', 'me!', 'and', 'the', 'outcome', 'is', 'clear', '-', 'it', 'was', 'unfair!', 'https://t.co/xahn772ihi']	anger
250	1.29709E+18	2020-08-22T08:19:20.000Z		38	{'neg': 0.0, 'neu': 1.0, 'pos': 0.0, 'compound': 0.0}	0	Neutral	['(1/3)', 'on', 'august', '13th,', 'students', 'across', 'the', 'u.k', 'received', 'their', 'a-level', 'results,', 'which', 'were', 'generated', 'using', 'an', 'algorithm', 'by', 'ofqual', '(the', 'office', 'of', 'qualifications', 'and', 'examinations', 'regulation).', 'approximately', '40%', 'of', 'these�', 'https://t.co/q8onz8qvv1']	positive
251	1.29709E+18	2020-08-22T08:19:20.000Z		38	{'neg': 0.0, 'neu': 1.0, 'pos': 0.0, 'compound': 0.0}	0	Neutral	['(1/3)', 'on', 'august', '13th,', 'students', 'across', 'the', 'u.k', 'received', 'their', 'a-level', 'results,', 'which', 'were', 'generated', 'using', 'an', 'algorithm', 'by', 'ofqual', '(the', 'office', 'of', 'qualifications', 'and', 'examinations', 'regulation).', 'approximately', '40%', 'of', 'these�', 'https://t.co/q8onz8qvv1']	positive
252	1.29709E+18	2020-08-22T08:19:09.000Z		43	{'neg': 0.052, 'neu': 0.659, 'pos': 0.289, 'compound': 0.8979}	0.8979	Positive	['interesting', 'breakdown', 'of', 'a-level', 'algorithm.', 'fascinating', 'is', 'that', 'it', 'includes', 'numerous', 'opportunities', 'for', 'unfairness:', 'favouring', '(elite)', 'small', 'class', 'sizes,', '�stack', 'ranking�', '(now', 'losing', 'respectability', 'in', 'hr),', 'influence', 'of', 'prior', 'years', 'on', 'this', 'year.', 'i', 'give', 'it', 'a', 'u.', 'https://t.co/n7ay4yasxh']	positive
253	1.29709E+18	2020-08-22T08:19:09.000Z		43	{'neg': 0.052, 'neu': 0.659, 'pos': 0.289, 'compound': 0.8979}	0.8979	Positive	['interesting', 'breakdown', 'of', 'a-level', 'algorithm.', 'fascinating', 'is', 'that', 'it', 'includes', 'numerous', 'opportunities', 'for', 'unfairness:', 'favouring', '(elite)', 'small', 'class', 'sizes,', '�stack', 'ranking�', '(now', 'losing', 'respectability', 'in', 'hr),', 'influence', 'of', 'prior', 'years', 'on', 'this', 'year.', 'i', 'give', 'it', 'a', 'u.', 'https://t.co/n7ay4yasxh']	positive
254	1.29709E+18	2020-08-22T08:19:09.000Z		43	{'neg': 0.052, 'neu': 0.659, 'pos': 0.289, 'compound': 0.8979}	0.8979	Positive	['interesting', 'breakdown', 'of', 'a-level', 'algorithm.', 'fascinating', 'is', 'that', 'it', 'includes', 'numerous', 'opportunities', 'for', 'unfairness:', 'favouring', '(elite)', 'small', 'class', 'sizes,', '�stack', 'ranking�', '(now', 'losing', 'respectability', 'in', 'hr),', 'influence', 'of', 'prior', 'years', 'on', 'this', 'year.', 'i', 'give', 'it', 'a', 'u.', 'https://t.co/n7ay4yasxh']	positive
255	1.29709E+18	2020-08-22T08:17:55.000Z		17	{'neg': 0.241, 'neu': 0.759, 'pos': 0.0, 'compound': -0.5423}	-0.5423	Negative	["ofqual's", 'a-level', 'algorithm:', 'why', 'did', 'it', 'fail', 'to', 'make', 'the', 'grade?', 'https://t.co/nnqqh9dwvl']	No emotion
256	1.29709E+18	2020-08-22T08:17:55.000Z		17	{'neg': 0.241, 'neu': 0.759, 'pos': 0.0, 'compound': -0.5423}	-0.5423	Negative	["ofqual's", 'a-level', 'algorithm:', 'why', 'did', 'it', 'fail', 'to', 'make', 'the', 'grade?', 'https://t.co/nnqqh9dwvl']	No emotion
257	1.29709E+18	2020-08-22T08:17:55.000Z		17	{'neg': 0.241, 'neu': 0.759, 'pos': 0.0, 'compound': -0.5423}	-0.5423	Negative	["ofqual's", 'a-level', 'algorithm:', 'why', 'did', 'it', 'fail', 'to', 'make', 'the', 'grade?', 'https://t.co/nnqqh9dwvl']	No emotion
258	1.29709E+18	2020-08-22T08:17:41.000Z		47	{'neg': 0.0, 'neu': 0.921, 'pos': 0.079, 'compound': 0.3818}	0.3818	Positive	['in', 'classic', 'graun', 'style,', 'here', 'we', 'have', 'a', 'short', 'algebra', 'lesson', 'that', 'ends', 'by', 'admitting', 'the', 'crucial', 'logic', 'of', 'the', 'algorithm', 'has', 'nothing', 'to', 'do', 'with', 'the', 'equation:', 'that', 'the', 'decision', 'to', 'privilege', 'small', 'classes', '&amp;', 'to', 'prevent', 'grade', 'inflation', 'benefited', 'private', 'schools.', 'https://…	positive
259	1.29709E+18	2020-08-22T08:17:41.000Z		47	{'neg': 0.0, 'neu': 0.921, 'pos': 0.079, 'compound': 0.3818}	0.3818	Positive	['in', 'classic', 'graun', 'style,', 'here', 'we', 'have', 'a', 'short', 'algebra', 'lesson', 'that', 'ends', 'by', 'admitting', 'the', 'crucial', 'logic', 'of', 'the', 'algorithm', 'has', 'nothing', 'to', 'do', 'with', 'the', 'equation:', 'that', 'the', 'decision', 'to', 'privilege', 'small', 'classes', '&amp;', 'to', 'prevent', 'grade', 'inflation', 'benefited', 'private', 'schools.', 'https://…	positive
260	1.29708E+18	2020-08-22T08:14:15.000Z		50	{'neg': 0.039, 'neu': 0.871, 'pos': 0.089, 'compound': 0.3182}	0.3182	Positive	['homewood', 'school', 'news', 'well', 'done', 'isabel', '"a', 'homewood', 'school', 'sixth', 'former', 'who', 'saw', 'her', 'dream', 'to', 'study', 'at', 'cambridge', 'vanish', 'after', 'her', 'a-level', 'grades', 'were', 'moderated', 'down', 'by', 'the', 'controversial', 'algorithm,', 'has', 'had', 'her', '2020', 'place', 'reinstated', 'by', 'the', 'university', 'https://t.co/amyblu0azg', '#ten…	trust
261	1.29708E+18	2020-08-22T08:12:02.000Z		26	{'neg': 0.163, 'neu': 0.837, 'pos': 0.0, 'compound': -0.5423}	-0.5423	Negative	['if', 'you', 'think', 'the', 'a', 'levels', 'algorithm', 'was', 'bad,', 'what', 'about', 'the', 'ones', 'you', "don't", 'know', 'about?', 'https://t.co/wzeuoqxbia', 'https://t.co/wmfcv7ifoy']	fear
262	1.29708E+18	2020-08-22T08:11:22.000Z		12	{'neg': 0.0, 'neu': 1.0, 'pos': 0.0, 'compound': 0.0}	0	Neutral	['ofqual', 'exam', 'results', 'algorithm', 'was', 'unlawful,', 'says', 'labour', 'https://t.co/xglchjk2ji']	fear
263	1.29708E+18	2020-08-22T08:08:12.000Z		19	{'neg': 0.0, 'neu': 0.824, 'pos': 0.176, 'compound': 0.4939}	0.4939	Positive	['the', '319', 'page', 'guide', 'on', 'this', 'page', 'gives', 'a', 'pretty', 'thorough', 'explanation', 'of', 'the', 'algorithm.', 'https://t.co/aj0agejafv']	trust
264	1.29708E+18	2020-08-22T08:06:42.000Z		26	{'neg': 0.35, 'neu': 0.65, 'pos': 0.0, 'compound': -0.8658}	-0.8658	Negative	["ofqual's", 'a-level', 'algorithm:', 'why', 'did', 'it', 'fail', 'to', 'make', 'the', 'grade?', 'some', 'detail', 'on', 'a', 'fundamentally', 'flawed', 'and', 'unfair', 'system.', 'https://t.co/chp2qlgdsb']	anger
265	1.29708E+18	2020-08-22T08:06:42.000Z		26	{'neg': 0.35, 'neu': 0.65, 'pos': 0.0, 'compound': -0.8658}	-0.8658	Negative	["ofqual's", 'a-level', 'algorithm:', 'why', 'did', 'it', 'fail', 'to', 'make', 'the', 'grade?', 'some', 'detail', 'on', 'a', 'fundamentally', 'flawed', 'and', 'unfair', 'system.', 'https://t.co/chp2qlgdsb']	anger
266	1.29708E+18	2020-08-22T08:06:42.000Z		26	{'neg': 0.35, 'neu': 0.65, 'pos': 0.0, 'compound': -0.8658}	-0.8658	Negative	["ofqual's", 'a-level', 'algorithm:', 'why', 'did', 'it', 'fail', 'to', 'make', 'the', 'grade?', 'some', 'detail', 'on', 'a', 'fundamentally', 'flawed', 'and', 'unfair', 'system.', 'https://t.co/chp2qlgdsb']	anger
267	1.29708E+18	2020-08-22T08:04:29.000Z		15	{'neg': 0.291, 'neu': 0.709, 'pos': 0.0, 'compound': -0.5719}	-0.5719	Negative	['algorithm', 'and', 'blues:', 'gavin', "williamson's", 'week', 'of', 'a-level', 'chaos', 'https://t.co/okfgycghsj']	fear
268	1.29708E+18	2020-08-22T08:01:02.000Z		13	{'neg': 0.0, 'neu': 1.0, 'pos': 0.0, 'compound': 0.0}	0	Neutral	['not', 'all', 'have', 'got', 'correct', 'grades', '&amp;', 'uni', 'offers.', 'https://t.co/mzkrpemvwt']	No emotion
269	1.29708E+18	2020-08-22T08:00:00.000Z		48	{'neg': 0.143, 'neu': 0.857, 'pos': 0.0, 'compound': -0.7809}	-0.7809	Negative	['if', 'this', 'much', 'can', 'go', 'wrong', 'with', 'the', 'a-level', 'algorithm', 'what', 'are', 'the', 'stakes', 'when', 'they', 'affect', 'people', 'who', 'are', 'less', 'visible,', 'and', 'less', 'vocal,', 'than', 'this', 'year�s', 'school', 'leavers?', 'gets', 'into', 'how', 'predictive', 'technologies', 'and', 'systems', 'have', 'ended', 'up', 'so', 'problematic', 'https://t.co/gw5dyldsre']	trust
270	1.29708E+18	2020-08-22T08:00:00.000Z		48	{'neg': 0.143, 'neu': 0.857, 'pos': 0.0, 'compound': -0.7809}	-0.7809	Negative	['if', 'this', 'much', 'can', 'go', 'wrong', 'with', 'the', 'a-level', 'algorithm', 'what', 'are', 'the', 'stakes', 'when', 'they', 'affect', 'people', 'who', 'are', 'less', 'visible,', 'and', 'less', 'vocal,', 'than', 'this', 'year�s', 'school', 'leavers?', 'gets', 'into', 'how', 'predictive', 'technologies', 'and', 'systems', 'have', 'ended', 'up', 'so', 'problematic', 'https://t.co/gw5dyldsre']	trust
271	1.29708E+18	2020-08-22T08:00:00.000Z		36	{'neg': 0.258, 'neu': 0.599, 'pos': 0.143, 'compound': -0.5267}	-0.5267	Negative	['government', 'risks', 'losing', 'public', 'trust', 'if', 'it', 'keeps', 'screwing', 'up', 'with', 'data', 'and', 'tech.', 'shares', 'four', 'key', 'lessons', 'the', 'government', 'must', 'learn', 'from', 'the', 'a-level', 'results', 'fiasco', 'https://t.co/ip4qqrjt76', 'https://t.co/gantlnv1ms']	negative
272	1.29708E+18	2020-08-22T08:00:00.000Z		36	{'neg': 0.258, 'neu': 0.599, 'pos': 0.143, 'compound': -0.5267}	-0.5267	Negative	['government', 'risks', 'losing', 'public', 'trust', 'if', 'it', 'keeps', 'screwing', 'up', 'with', 'data', 'and', 'tech.', 'shares', 'four', 'key', 'lessons', 'the', 'government', 'must', 'learn', 'from', 'the', 'a-level', 'results', 'fiasco', 'https://t.co/ip4qqrjt76', 'https://t.co/gantlnv1ms']	negative
273	1.29708E+18	2020-08-22T07:57:30.000Z		21	{'neg': 0.0, 'neu': 1.0, 'pos': 0.0, 'compound': 0.0}	0	Neutral	['i', 'have', 'found', 'gavin', "williamson's", 'a', 'level', 'algorithm', 'a/e13=c', 'b/sw7=a', 'a/ch63=a*', 'b/l34=e']	trust
274	1.29708E+18	2020-08-22T07:49:24.000Z		18	{'neg': 0.24, 'neu': 0.76, 'pos': 0.0, 'compound': -0.6249}	-0.6249	Negative	['the', 'a-level', 'disaster', 'is', 'an', 'unnerving', 'sign', 'of', 'things', 'to', 'come', 'https://t.co/twmtki1lrs', 'via', 'prospect_uk']	fear
275	1.29708E+18	2020-08-22T07:49:24.000Z		18	{'neg': 0.24, 'neu': 0.76, 'pos': 0.0, 'compound': -0.6249}	-0.6249	Negative	['the', 'a-level', 'disaster', 'is', 'an', 'unnerving', 'sign', 'of', 'things', 'to', 'come', 'https://t.co/twmtki1lrs', 'via', 'prospect_uk']	fear
276	1.29708E+18	2020-08-22T07:44:26.000Z		46	{'neg': 0.089, 'neu': 0.867, 'pos': 0.044, 'compound': -0.2732}	-0.2732	Negative	['received', 'notification', 'from', 'twitter', 'that', "i've", 'submitted', 'four', 'reports', 'this', 'month.', 'well,', 'how', 'about', 'twitter', 'introducing', 'an', 'algorithm', 'that', 'weeds', 'out', 'extreme', 'language/words', 'and', 'refers', 'the', 'message', 'back', 'to', 'the', 'sender?', 'simple', 'and', 'will', 'at', 'least', 'cut', 'out', 'some', 'nastiness.', 'worked', 'for', 'a…	positive
277	1.29708E+18	2020-08-22T07:42:10.000Z		40	{'neg': 0.117, 'neu': 0.883, 'pos': 0.0, 'compound': -0.6249}	-0.6249	Negative	['an', '18-year-old', 'student', 'who', 'predicted', 'this', 'year�s', 'a-level', 'results', 'crisis', 'in', 'an', 'award-winning', 'dystopian', 'story', 'about', 'an', 'algorithm', 'deciding', 'school', 'grades', 'according', 'to', 'social', 'class,', 'has', 'had', 'her', 'own', 'results', 'downgraded.', 'https://t.co/snrvsmkcsm']	trust
278	1.29708E+18	2020-08-22T07:41:29.000Z		35	{'neg': 0.0, 'neu': 0.937, 'pos': 0.063, 'compound': 0.2716}	0.2716	Positive	['an', 'informative', 'breakdown', 'of', 'the', 'ofqual', 'algorithm', 'from', 'head', 'jeni', 'tennison.', 'a', 'real', 'reminder', 'that', 'one', 'of', 'the', 'most', 'important', 'aspects', 'of', 'algorithm', 'design', 'is', 'to', 'understand', 'your', 'data', 'thoroughly.', '#ai', 'https://t.co/v0yjksnowz']	trust
279	1.29708E+18	2020-08-22T07:39:32.000Z		14	{'neg': 0.463, 'neu': 0.537, 'pos': 0.0, 'compound': -0.7096}	-0.7096	Negative	['ofqual', 'ignored', 'exams', 'warning', 'a', 'month', 'ago', 'amid', "ministers'", 'pressure', 'https://t.co/n0o9mwn43l']	fear
280	1.29708E+18	2020-08-22T07:36:30.000Z		49	{'neg': 0.078, 'neu': 0.825, 'pos': 0.097, 'compound': 0.2287}	0.2287	Positive	['this', 'is', 'interesting', '-', 'and', 'shows', 'without', 'a', 'shadow', 'of', 'a', 'doubt', 'bias', 'was', 'deliberately', 'built', 'in.', 'how', 'exams', 'are', 'marked', 'and', 'moderated', 'has', 'to', 'change', '-', 'and', 'if', 'this', "isn't", 'a', 'no-brainer', 'argument', 'for', 'coursework', 'and', 'regular', 'assessment,', 'i', "don't", 'know', 'what', 'is.', 'https://t.co/ttffeoff…	negative
281	1.29708E+18	2020-08-22T07:36:30.000Z		49	{'neg': 0.078, 'neu': 0.825, 'pos': 0.097, 'compound': 0.2287}	0.2287	Positive	['this', 'is', 'interesting', '-', 'and', 'shows', 'without', 'a', 'shadow', 'of', 'a', 'doubt', 'bias', 'was', 'deliberately', 'built', 'in.', 'how', 'exams', 'are', 'marked', 'and', 'moderated', 'has', 'to', 'change', '-', 'and', 'if', 'this', "isn't", 'a', 'no-brainer', 'argument', 'for', 'coursework', 'and', 'regular', 'assessment,', 'i', "don't", 'know', 'what', 'is.', 'https://t.co/ttffeoff…	negative
282	1.29707E+18	2020-08-22T07:34:35.000Z		41	{'neg': 0.114, 'neu': 0.886, 'pos': 0.0, 'compound': -0.6249}	-0.6249	Negative	['via', 'an', '18-year-old', 'student', 'who', 'predicted', 'this', 'year�s', 'a-level', 'results', 'crisis', 'in', 'an', 'award-winning', 'dystopian', 'story', 'about', 'an', 'algorithm', 'deciding', 'school', 'grades', 'according', 'to', 'social', 'class,', 'has', 'had', 'her', 'own', 'results', 'downgraded.', 'https://t.co/n8n2eyzsnv']	trust
283	1.29707E+18	2020-08-22T07:33:18.000Z		13	{'neg': 0.459, 'neu': 0.541, 'pos': 0.0, 'compound': -0.7777}	-0.7777	Negative	["'s", "'cheating'", 'algorithm', 'under', 'review', 'https://t.co/escxqbs7co', 'they', 'are', 'all', 'cheaters!']	No emotion
284	1.29707E+18	2020-08-22T07:30:51.000Z		16	{'neg': 0.0, 'neu': 1.0, 'pos': 0.0, 'compound': 0.0}	0	Neutral	['finally', 'a', 'nuanced', 'explanation', 'of', 'what', 'was', 'actually', 'included', 'in', 'that', 'algorithm.', 'https://t.co/fg8hqfsrel']	positive
285	1.29707E+18	2020-08-22T07:30:51.000Z		16	{'neg': 0.0, 'neu': 1.0, 'pos': 0.0, 'compound': 0.0}	0	Neutral	['finally', 'a', 'nuanced', 'explanation', 'of', 'what', 'was', 'actually', 'included', 'in', 'that', 'algorithm.', 'https://t.co/fg8hqfsrel']	positive
286	1.29707E+18	2020-08-22T07:29:43.000Z		31	{'neg': 0.096, 'neu': 0.904, 'pos': 0.0, 'compound': -0.3947}	-0.3947	Negative	['the', 'sort', 'of', 'formula', 'that', 'used', 'to', 'be', 'common', 'in', 'standard', 'grade', 'maths', 'questions,but', 'things', 'have', 'slipped', 'somewhat', 'since', 'around', '2000,more', 'so', 'since', '2007', 'unfortunately', 'https://t.co/abkktw1b0g']	trust
287	1.29707E+18	2020-08-22T07:29:43.000Z		31	{'neg': 0.096, 'neu': 0.904, 'pos': 0.0, 'compound': -0.3947}	-0.3947	Negative	['the', 'sort', 'of', 'formula', 'that', 'used', 'to', 'be', 'common', 'in', 'standard', 'grade', 'maths', 'questions,but', 'things', 'have', 'slipped', 'somewhat', 'since', 'around', '2000,more', 'so', 'since', '2007', 'unfortunately', 'https://t.co/abkktw1b0g']	trust
288	1.29707E+18	2020-08-22T07:27:13.000Z		14	{'neg': 0.31, 'neu': 0.69, 'pos': 0.0, 'compound': -0.5574}	-0.5574	Negative	['a-levels:', "ofqual's", "'cheating'", 'algorithm', 'under', 'review', 'https://t.co/yochktpbqg', '#in', '#tech']	No emotion
289	1.29707E+18	2020-08-22T07:27:13.000Z		14	{'neg': 0.31, 'neu': 0.69, 'pos': 0.0, 'compound': -0.5574}	-0.5574	Negative	['a-levels:', "ofqual's", "'cheating'", 'algorithm', 'under', 'review', 'https://t.co/yochktpbqg', '#in', '#tech']	No emotion
290	1.29707E+18	2020-08-22T07:26:34.000Z		17	{'neg': 0.0, 'neu': 0.778, 'pos': 0.222, 'compound': 0.5719}	0.5719	Positive	['this', 'is', 'an', 'excellent', 'summary', 'of', 'the', 'statistics', 'behind', 'the', 'ofqual', 'exams', 'algorithm', 'https://t.co/vefjmpmoaj']	trust
291	1.29707E+18	2020-08-22T07:23:56.000Z		42	{'neg': 0.032, 'neu': 0.805, 'pos': 0.163, 'compound': 0.7713}	0.7713	Positive	['i', 'don�t', 'see', 'a', 'hard', 'line', 'between', 'new', 'and', 'old.', 'established', 'bureaucracies', 'are', 'already', 'pretty', 'algorithmic.', 'this', 'could', 'have', 'happened', '10', 'years', 'ago.', 'the', 'a-level', 'model', 'isn�t', 'very', 'sophisticated.', 'we', 'just', 'wouldn�t', 'have', 'called', 'it', 'an', 'algorithm', 'then.']	positive
292	1.29707E+18	2020-08-22T07:22:18.000Z		12	{'neg': 0.34, 'neu': 0.66, 'pos': 0.0, 'compound': -0.5574}	-0.5574	Negative	['a-levels:', "ofqual's", "'cheating'", 'algorithm', 'under', 'review', '-', 'https://t.co/l0wp37rjim']	No emotion
293	1.29707E+18	2020-08-22T07:22:18.000Z		12	{'neg': 0.34, 'neu': 0.66, 'pos': 0.0, 'compound': -0.5574}	-0.5574	Negative	['a-levels:', "ofqual's", "'cheating'", 'algorithm', 'under', 'review', '-', 'https://t.co/l0wp37rjim']	No emotion
294	1.29707E+18	2020-08-22T07:21:01.000Z		7	{'neg': 0.0, 'neu': 1.0, 'pos': 0.0, 'compound': 0.0}	0	Neutral	['and', 'now', 'this!https://t.co/mzkrpemvwt']	No emotion
295	1.29707E+18	2020-08-22T07:20:39.000Z		14	{'neg': 0.0, 'neu': 1.0, 'pos': 0.0, 'compound': 0.0}	0	Neutral	['they', 'need', 'to', 'look', 'at', 'the', "school's", 'algorithm', 'also!', 'https://t.co/mzkrpemvwt']	trust
296	1.29707E+18	2020-08-22T07:19:57.000Z		13	{'neg': 0.0, 'neu': 1.0, 'pos': 0.0, 'compound': 0.0}	0	Neutral	['still', 'some', 'students', "don't", 'have', 'grades', 'they', 'deserve!', 'https://t.co/mzkrpemvwt']	anger
297	1.29707E+18	2020-08-22T07:19:15.000Z		6	{'neg': 0.615, 'neu': 0.385, 'pos': 0.0, 'compound': -0.4926}	-0.4926	Negative	['another', 'scandal!', 'https://t.co/mzkrpemvwt']	fear
298	1.29707E+18	2020-08-22T07:18:31.000Z		7	{'neg': 0.0, 'neu': 1.0, 'pos': 0.0, 'compound': 0.0}	0	Neutral	['and', 'now', 'this!', 'https://t.co/mzkrpemvwt']	No emotion
299	1.29707E+18	2020-08-22T07:18:06.000Z		11	{'neg': 0.0, 'neu': 1.0, 'pos': 0.0, 'compound': 0.0}	0	Neutral	['what', 'about', 'the', "school's", 'own', 'algorithm?', 'https://t.co/mzkrpemvwt']	trust
300	1.29707E+18	2020-08-22T07:17:38.000Z		15	{'neg': 0.398, 'neu': 0.602, 'pos': 0.0, 'compound': -0.765}	-0.765	Negative	['something', 'that', 'failed', 'so', 'many', 'students', '&amp;', 'is', 'still', 'failing', 'many.', 'https://t.co/mzkrpemvwt']	fear
301	1.29707E+18	2020-08-22T07:16:48.000Z		8	{'neg': 0.0, 'neu': 1.0, 'pos': 0.0, 'compound': 0.0}	0	Neutral	['can', 'they', 'fix', 'this!', 'https://t.co/mzkrpemvwt']	No emotion
302	1.29707E+18	2020-08-22T07:16:14.000Z		14	{'neg': 0.0, 'neu': 1.0, 'pos': 0.0, 'compound': 0.0}	0	Neutral	['yet', 'others', 'hit', 'twice.', 'first', 'ofqual', 'then', 'their', 'own', 'schools.', 'https://t.co/mzkrpemvwt']	anger
303	1.29707E+18	2020-08-22T07:16:14.000Z		14	{'neg': 0.0, 'neu': 1.0, 'pos': 0.0, 'compound': 0.0}	0	Neutral	['yet', 'others', 'hit', 'twice.', 'first', 'ofqual', 'then', 'their', 'own', 'schools.', 'https://t.co/mzkrpemvwt']	anger
304	1.29707E+18	2020-08-22T07:15:58.000Z		34	{'neg': 0.377, 'neu': 0.623, 'pos': 0.0, 'compound': -0.926}	-0.926	Negative	['algorithm', 'and', 'blues:', 'gavin', "williamson's", 'week', 'of', 'a-level', 'chaos.', 'he', 'knew', 'in', 'july', 'that', 'the', 'algorithm', 'would', 'disadvantage', 'the', 'poorer', 'communities', 'and', 'still', 'pressed', 'ahead...', 'resign', 'in', 'shame', 'https://t.co/9hgugu9hhx']	fear
305	1.29707E+18	2020-08-22T07:15:34.000Z		14	{'neg': 0.234, 'neu': 0.638, 'pos': 0.128, 'compound': -0.3612}	-0.3612	Negative	['the', 'school', 'algorithm', 'still', 'damaging', 'life', 'chances', 'for', 'some', 'students.', 'https://t.co/mzkrpemvwt']	trust
306	1.29707E+18	2020-08-22T07:14:40.000Z		11	{'neg': 0.0, 'neu': 1.0, 'pos': 0.0, 'compound': 0.0}	0	Neutral	['many', 'still', 'hit', 'by', 'schools', 'own', 'algorithm.', 'https://t.co/mzkrpemvwt']	anger
307	1.29707E+18	2020-08-22T07:14:12.000Z		13	{'neg': 0.196, 'neu': 0.804, 'pos': 0.0, 'compound': -0.2942}	-0.2942	Negative	['forget', 'the', 'algorithm', '&amp;', 'give', 'students', 'grades', 'they', 'deserve!', 'https://t.co/mzkrpemvwt']	anger
308	1.29707E+18	2020-08-22T07:13:29.000Z		17	{'neg': 0.155, 'neu': 0.684, 'pos': 0.16, 'compound': 0.022}	0.022	Neutral	['more', 'pressure', 'please', 'for', 'those', 'who', 'still', "didn't", 'get', 'grades', 'they', 'deserved.', 'https://t.co/mzkrpemvwt']	positive
309	1.29707E+18	2020-08-22T07:12:45.000Z		14	{'neg': 0.0, 'neu': 1.0, 'pos': 0.0, 'compound': 0.0}	0	Neutral	["it's", 'still', 'costing', 'some', 'students', 'the', 'grades', 'they', 'deserve.', 'https://t.co/mzkrpemvwt']	anger
310	1.29707E+18	2020-08-22T07:11:58.000Z		14	{'neg': 0.0, 'neu': 1.0, 'pos': 0.0, 'compound': 0.0}	0	Neutral	['these', 'students', 'still', "haven't", 'got', 'the', 'grades', 'they', 'deserved.', 'https://t.co/mzkrpemvwt']	positive
311	1.29707E+18	2020-08-22T07:11:58.000Z		14	{'neg': 0.0, 'neu': 1.0, 'pos': 0.0, 'compound': 0.0}	0	Neutral	['these', 'students', 'still', "haven't", 'got', 'the', 'grades', 'they', 'deserved.', 'https://t.co/mzkrpemvwt']	positive
312	1.29707E+18	2020-08-22T07:11:15.000Z		8	{'neg': 0.479, 'neu': 0.521, 'pos': 0.0, 'compound': -0.5676}	-0.5676	Negative	['still', 'more', 'lives', 'ruined!', 'https://t.co/mzkrpemvwt']	fear
313	1.29707E+18	2020-08-22T07:09:45.000Z		7	{'neg': 0.0, 'neu': 1.0, 'pos': 0.0, 'compound': 0.0}	0	Neutral	['and', 'now', 'this!', 'https://t.co/mzkrpemvwt']	No emotion
314	1.29707E+18	2020-08-22T07:09:06.000Z		15	{'neg': 0.291, 'neu': 0.709, 'pos': 0.0, 'compound': -0.5719}	-0.5719	Negative	['algorithm', 'and', 'blues:', 'gavin', "williamson's", 'week', 'of', 'a-level', 'chaos', 'https://t.co/cdkmn6xfzd']	fear
315	1.29707E+18	2020-08-22T07:08:19.000Z		14	{'neg': 0.194, 'neu': 0.806, 'pos': 0.0, 'compound': -0.34}	-0.34	Negative	['unfortunately', 'not', 'all', 'students', 'got', 'what', 'they', 'deserved.', 'https://t.co/mzkrpemvwt', '#alevelresults', '#alevelresults']	positive
316	1.29707E+18	2020-08-22T07:08:19.000Z		14	{'neg': 0.194, 'neu': 0.806, 'pos': 0.0, 'compound': -0.34}	-0.34	Negative	['unfortunately', 'not', 'all', 'students', 'got', 'what', 'they', 'deserved.', 'https://t.co/mzkrpemvwt', '#alevelresults', '#alevelresults']	positive
317	1.29707E+18	2020-08-22T07:06:46.000Z		9	{'neg': 0.0, 'neu': 1.0, 'pos': 0.0, 'compound': 0.0}	0	Neutral	['some', 'grades', 'already', 'went', 'down.', 'https://t.co/mzkrpemvwt']	No emotion
318	1.29707E+18	2020-08-22T07:06:46.000Z		9	{'neg': 0.0, 'neu': 1.0, 'pos': 0.0, 'compound': 0.0}	0	Neutral	['some', 'grades', 'already', 'went', 'down.', 'https://t.co/mzkrpemvwt']	No emotion
319	1.29707E+18	2020-08-22T07:05:27.000Z		12	{'neg': 0.2, 'neu': 0.641, 'pos': 0.159, 'compound': -0.1129}	-0.1129	Negative	['this', 'is', 'why!', 'you', 'are', 'not', 'alone.', 'share', 'https://t.co/mzkrpemvwt']	trust
320	1.29707E+18	2020-08-22T07:02:52.000Z		19	{'neg': 0.181, 'neu': 0.819, 'pos': 0.0, 'compound': -0.4767}	-0.4767	Negative	['botched', 'is', 'the', 'right', 'word.', 'everything', 'that', 'went', 'wrong', 'with', 'the', 'botched', 'a-levels', 'algorithm', 'https://t.co/qc7dmpmpbi']	trust
321	1.29707E+18	2020-08-22T07:02:24.000Z		12	{'neg': 0.23, 'neu': 0.476, 'pos': 0.294, 'compound': 0.2023}	0.2023	Positive	['excellent', 'snalysis', 'of', 'the', 'notorious', 'a-level', 'algorithm.', 'https://t.co/vpnxpscclq']	trust
322	1.29707E+18	2020-08-22T07:02:24.000Z		12	{'neg': 0.23, 'neu': 0.476, 'pos': 0.294, 'compound': 0.2023}	0.2023	Positive	['excellent', 'snalysis', 'of', 'the', 'notorious', 'a-level', 'algorithm.', 'https://t.co/vpnxpscclq']	trust
323	1.29707E+18	2020-08-22T07:02:24.000Z		12	{'neg': 0.23, 'neu': 0.476, 'pos': 0.294, 'compound': 0.2023}	0.2023	Positive	['excellent', 'snalysis', 'of', 'the', 'notorious', 'a-level', 'algorithm.', 'https://t.co/vpnxpscclq']	trust
324	1.29707E+18	2020-08-22T07:01:35.000Z		7	{'neg': 0.0, 'neu': 1.0, 'pos': 0.0, 'compound': 0.0}	0	Neutral	['and', 'now', 'this!', 'https://t.co/mzkrpemvwt']	No emotion
325	1.29707E+18	2020-08-22T07:00:52.000Z		9	{'neg': 0.438, 'neu': 0.562, 'pos': 0.0, 'compound': -0.5983}	-0.5983	Negative	['more', 'news.', 'it', 'was', 'illegal!', 'https://t.co/mzkrpemvwt']	fear
326	1.29707E+18	2020-08-22T07:00:17.000Z		8	{'neg': 0.493, 'neu': 0.507, 'pos': 0.0, 'compound': -0.5983}	-0.5983	Negative	['appears', 'it', 'was', 'illegal!', 'https://t.co/mzkrpemvwt']	fear
327	1.29707E+18	2020-08-22T06:59:16.000Z		8	{'neg': 0.493, 'neu': 0.507, 'pos': 0.0, 'compound': -0.5983}	-0.5983	Negative	['appears', 'it', 'was', 'illegal!', 'https://t.co/mzkrpemvwt']	fear
328	1.29707E+18	2020-08-22T06:59:07.000Z		10	{'neg': 0.0, 'neu': 1.0, 'pos': 0.0, 'compound': 0.0}	0	Neutral	['...are', 'you', 'that', 'a', 'level', 'algorithm???', 'https://t.co/8wei40wrz7']	trust
329	1.29706E+18	2020-08-22T06:52:08.000Z		30	{'neg': 0.113, 'neu': 0.762, 'pos': 0.125, 'compound': 0.1027}	0.1027	Positive	['great', 'piece', 'from', 'dr', 'rebecca', 'eynon', '&amp;', 'on', '#alevels2020:', '�there', 'is', 'also', 'injustice', 'in', 'the', 'pretence', 'that', 'extensive', 'use', 'of', 'data', 'is', 'somehow', 'a', 'neutral', 'process.�', 'https://t.co/jvp4skpyjf']	anger
330	1.29706E+18	2020-08-22T06:46:57.000Z		29	{'neg': 0.268, 'neu': 0.732, 'pos': 0.0, 'compound': -0.7717}	-0.7717	Negative	['what�s', 'the', 'formula', 'for', 'a', 'fiasco?', 'remember:', 'it�s', '�not', 'an', 'error', 'in', 'the', 'algorithm', 'but', 'a', 'fundamental', 'misunderstanding', 'of', 'what', 'the', 'goal', 'was�', 'https://t.co/rrfpi1uhor']	negative
331	1.29706E+18	2020-08-22T06:46:57.000Z		29	{'neg': 0.268, 'neu': 0.732, 'pos': 0.0, 'compound': -0.7717}	-0.7717	Negative	['what�s', 'the', 'formula', 'for', 'a', 'fiasco?', 'remember:', 'it�s', '�not', 'an', 'error', 'in', 'the', 'algorithm', 'but', 'a', 'fundamental', 'misunderstanding', 'of', 'what', 'the', 'goal', 'was�', 'https://t.co/rrfpi1uhor']	negative
332	1.29706E+18	2020-08-22T06:44:00.000Z		34	{'neg': 0.213, 'neu': 0.787, 'pos': 0.0, 'compound': -0.765}	-0.765	Negative	["'this", 'is', 'as', 'frustrating', 'as', 'potential', 'downgrades', 'would', 'have', 'been', 'as', 'it', 'equally', 'undermines', 'the', 'credibility', 'of', 'genuine', 'grade', '5s�', '-', 'our', 'investigation', 'into', 'the', 'ofqual', "algorithm's", "'bizarre'", 'grade', 'hikes', 'https://t.co/i3c2dmsz1a']	positive
333	1.29706E+18	2020-08-22T06:43:21.000Z		33	{'neg': 0.277, 'neu': 0.723, 'pos': 0.0, 'compound': -0.8481}	-0.8481	Negative	['even', 'stupider', 'than', 'i', 'realised.', 'no', 'wonder', 'they', 'tried', 'to', 'keep', 'it', "secret.ofqual's", 'a-level', 'algorithm:', 'why', 'did', 'it', 'fail', 'to', 'make', 'the', 'grade?', 'education', 'the', 'guardian', 'https://t.co/azl6wlsx70']	trust
334	1.29706E+18	2020-08-22T06:43:21.000Z		33	{'neg': 0.277, 'neu': 0.723, 'pos': 0.0, 'compound': -0.8481}	-0.8481	Negative	['even', 'stupider', 'than', 'i', 'realised.', 'no', 'wonder', 'they', 'tried', 'to', 'keep', 'it', "secret.ofqual's", 'a-level', 'algorithm:', 'why', 'did', 'it', 'fail', 'to', 'make', 'the', 'grade?', 'education', 'the', 'guardian', 'https://t.co/azl6wlsx70']	trust
335	1.29706E+18	2020-08-22T06:43:21.000Z		33	{'neg': 0.277, 'neu': 0.723, 'pos': 0.0, 'compound': -0.8481}	-0.8481	Negative	['even', 'stupider', 'than', 'i', 'realised.', 'no', 'wonder', 'they', 'tried', 'to', 'keep', 'it', "secret.ofqual's", 'a-level', 'algorithm:', 'why', 'did', 'it', 'fail', 'to', 'make', 'the', 'grade?', 'education', 'the', 'guardian', 'https://t.co/azl6wlsx70']	trust
336	1.29706E+18	2020-08-22T06:23:46.000Z		36	{'neg': 0.058, 'neu': 0.942, 'pos': 0.0, 'compound': -0.2617}	-0.2617	Negative	['apply', 'an', 'algorithm,', 'and', 'you', 'get', 'the', 'right', 'answer.', 'apply', "ofqual's", 'rigmarole,', 'and', 'you', 'get', 'the', 'wrong', 'answer.', 'ergo,', 'it', 'is', 'not', 'an', 'algorithm', 'but', 'a', 'pseudo-intellectual', 'alchemy.', 'it', 'turns', 'gold', 'into', 'base', 'metal.']	trust
337	1.29705E+18	2020-08-22T06:12:55.000Z		34	{'neg': 0.076, 'neu': 0.924, 'pos': 0.0, 'compound': -0.34}	-0.34	Negative	['the', 'i', 'has', 'heard', 'accounts', 'of', 'schools', 'submitting', 'pre-emptively', 'downgraded', 'gcse', 'and', 'a-level', 'results', 'to', 'ofqual', 'as', 'they', 'misunderstood', 'the', 'rules', 'and', 'tried', 'to', 'second-guess', 'the', 'exam', 'regulator�s', 'moderation', 'algorithm.']	trust
338	1.29705E+18	2020-08-22T06:12:55.000Z		34	{'neg': 0.076, 'neu': 0.924, 'pos': 0.0, 'compound': -0.34}	-0.34	Negative	['the', 'i', 'has', 'heard', 'accounts', 'of', 'schools', 'submitting', 'pre-emptively', 'downgraded', 'gcse', 'and', 'a-level', 'results', 'to', 'ofqual', 'as', 'they', 'misunderstood', 'the', 'rules', 'and', 'tried', 'to', 'second-guess', 'the', 'exam', 'regulator�s', 'moderation', 'algorithm.']	trust
339	1.29705E+18	2020-08-22T06:10:23.000Z		16	{'neg': 0.0, 'neu': 1.0, 'pos': 0.0, 'compound': 0.0}	0	Neutral	['the', 'lessons', 'we', 'all', 'must', 'learn', 'from', 'the', 'a-levels', 'algorithm', 'debacle', 'https://t.co/5hnzrlmb8t']	fear
340	1.29705E+18	2020-08-22T06:02:38.000Z		13	{'neg': 0.279, 'neu': 0.721, 'pos': 0.0, 'compound': -0.4767}	-0.4767	Negative	['what', 'went', 'wrong', 'with', 'the', 'a-level', 'algorithm?', 'https://t.co/5grjtlwvzo', 'via']	negative
341	1.29705E+18	2020-08-22T05:48:06.000Z		22	{'neg': 0.167, 'neu': 0.714, 'pos': 0.119, 'compound': -0.25}	-0.25	Negative	["ofqual's", 'a-level', 'algorithm:', 'why', 'did', 'it', 'fail', 'to', 'make', 'the', 'grade?', 'thank', 'you.', 'takes', 'ofqual', 'apart.', 'https://t.co/vj5cxmsiv8']	No emotion
342	1.29705E+18	2020-08-22T05:48:06.000Z		22	{'neg': 0.167, 'neu': 0.714, 'pos': 0.119, 'compound': -0.25}	-0.25	Negative	["ofqual's", 'a-level', 'algorithm:', 'why', 'did', 'it', 'fail', 'to', 'make', 'the', 'grade?', 'thank', 'you.', 'takes', 'ofqual', 'apart.', 'https://t.co/vj5cxmsiv8']	No emotion
343	1.29705E+18	2020-08-22T05:48:06.000Z		22	{'neg': 0.167, 'neu': 0.714, 'pos': 0.119, 'compound': -0.25}	-0.25	Negative	["ofqual's", 'a-level', 'algorithm:', 'why', 'did', 'it', 'fail', 'to', 'make', 'the', 'grade?', 'thank', 'you.', 'takes', 'ofqual', 'apart.', 'https://t.co/vj5cxmsiv8']	No emotion
344	1.29705E+18	2020-08-22T05:47:19.000Z		47	{'neg': 0.201, 'neu': 0.799, 'pos': 0.0, 'compound': -0.8834}	-0.8834	Negative	['this', 'is', 'nothing', 'short', 'of', 'an', '#omnishambles', 'fiasco', 'on', 'all', 'sides.', '#ofqual', 'were', 'asked', 'to', 'develop', 'the', 'algorithm', 'but', 'it', 'was', 'rubbish', 'yet', 'they', 'persisted', 'with', 'it.', 'the', '#dofe', 'is', 'guilty', 'of', 'not', 'recognising', 'the', 'impact', 'this', 'would', 'have.', 'failure', 'on', 'all', 'sides.', 'https://t.co/ldpidakjex']	negative
345	1.29705E+18	2020-08-22T05:47:19.000Z		47	{'neg': 0.201, 'neu': 0.799, 'pos': 0.0, 'compound': -0.8834}	-0.8834	Negative	['this', 'is', 'nothing', 'short', 'of', 'an', '#omnishambles', 'fiasco', 'on', 'all', 'sides.', '#ofqual', 'were', 'asked', 'to', 'develop', 'the', 'algorithm', 'but', 'it', 'was', 'rubbish', 'yet', 'they', 'persisted', 'with', 'it.', 'the', '#dofe', 'is', 'guilty', 'of', 'not', 'recognising', 'the', 'impact', 'this', 'would', 'have.', 'failure', 'on', 'all', 'sides.', 'https://t.co/ldpidakjex']	negative
346	1.29705E+18	2020-08-22T05:47:09.000Z		30	{'neg': 0.075, 'neu': 0.925, 'pos': 0.0, 'compound': -0.296}	-0.296	Negative	['ofqual', "didn't", 'moderate', 'or', 'standardise.', 'no', 'school', 'visits', 'we', 'can', 'identify.', 'they', "didn't", 'think', 'they', 'needed', 'to', 'the', 'algorithm', 'was', 'meant', 'to', 'do', 'the', 'job', 'for', 'them.', '#examshambles']	positive
347	1.29705E+18	2020-08-22T05:43:37.000Z		20	{'neg': 0.153, 'neu': 0.746, 'pos': 0.101, 'compound': -0.2441}	-0.2441	Negative	['worth', 'an', 'in', 'depth', 'article?', 'lots', 'of', 'a-level', 'students', 'still', 'caught', 'up', 'in', 'this', 'mess', 'https://t.co/6tmloqj4qq']	positive
348	1.29705E+18	2020-08-22T05:43:37.000Z		20	{'neg': 0.153, 'neu': 0.746, 'pos': 0.101, 'compound': -0.2441}	-0.2441	Negative	['worth', 'an', 'in', 'depth', 'article?', 'lots', 'of', 'a-level', 'students', 'still', 'caught', 'up', 'in', 'this', 'mess', 'https://t.co/6tmloqj4qq']	positive
349	1.29705E+18	2020-08-22T05:39:39.000Z		13	{'neg': 0.309, 'neu': 0.691, 'pos': 0.0, 'compound': -0.5542}	-0.5542	Negative	['more', 'uturn', 'pain', 'for', 'some', 'students.https://t.co/ssvitovmbj', '#exam', 'shambles', '#ofqual']	negative
350	1.29705E+18	2020-08-22T05:36:56.000Z		39	{'neg': 0.116, 'neu': 0.884, 'pos': 0.0, 'compound': -0.5365}	-0.5365	Negative	['did', 'your', 'college', 'internally', 'moderate', 'your', 'teacher', '#alevels', 'predictions', 'before', 'being', 'sent', 'to', 'be', 'standardised?', 'this', 'was', 'against', '#ofqual', 'regs.', 'complain', 'to', 'college', 'initially', 'the', 'exam', 'board', 'if', 'nothing', 'done.', 'please', 'rt', '#examresults', '#examshambles', '#examfiasco', 'https://t.co/6tmloqj4qq']	positive
351	1.29705E+18	2020-08-22T05:36:56.000Z		39	{'neg': 0.116, 'neu': 0.884, 'pos': 0.0, 'compound': -0.5365}	-0.5365	Negative	['did', 'your', 'college', 'internally', 'moderate', 'your', 'teacher', '#alevels', 'predictions', 'before', 'being', 'sent', 'to', 'be', 'standardised?', 'this', 'was', 'against', '#ofqual', 'regs.', 'complain', 'to', 'college', 'initially', 'the', 'exam', 'board', 'if', 'nothing', 'done.', 'please', 'rt', '#examresults', '#examshambles', '#examfiasco', 'https://t.co/6tmloqj4qq']	positive
352	1.29704E+18	2020-08-22T05:18:44.000Z		44	{'neg': 0.104, 'neu': 0.896, 'pos': 0.0, 'compound': -0.5267}	-0.5267	Negative	['see', 'if', 'your', 'college', 'internally', 'moderated', 'your', 'teacher', 'predictions', 'before', 'deciding', 'your', 'cag�s.', 'no', 'requirement', 'by', '#ofqual', 'to', 'do', 'this.', 'you', 'have', 'a', 'case', 'to', 'make', 'complaint', 'to', 'college', 'then', 'exam', 'board', 'thereafter.', 'check', 'the', 'article:', 'https://t.co/6tmloqj4qq', '#cag', '#examshambles', '#examfiasco']	negative
353	1.29704E+18	2020-08-22T05:18:44.000Z		44	{'neg': 0.104, 'neu': 0.896, 'pos': 0.0, 'compound': -0.5267}	-0.5267	Negative	['see', 'if', 'your', 'college', 'internally', 'moderated', 'your', 'teacher', 'predictions', 'before', 'deciding', 'your', 'cag�s.', 'no', 'requirement', 'by', '#ofqual', 'to', 'do', 'this.', 'you', 'have', 'a', 'case', 'to', 'make', 'complaint', 'to', 'college', 'then', 'exam', 'board', 'thereafter.', 'check', 'the', 'article:', 'https://t.co/6tmloqj4qq', '#cag', '#examshambles', '#examfiasco']	negative
354	1.29704E+18	2020-08-22T05:11:02.000Z		53	{'neg': 0.069, 'neu': 0.825, 'pos': 0.106, 'compound': 0.4664}	0.4664	Positive	['why', "'ditch", 'the', "algorithm'", 'is', 'the', 'future', 'of', 'political', 'protest', '-', 'it', 'should', 'be,', 'but', "it's", 'going', 'to', 'take', 'a', 'lot', 'of', 'awakening', 'to', 'get', 'people', 'to', 'recognize', 'how', 'pervasive', 'are', 'these', 'sneaky', 'tools', 'of', 'social', 'control', 'in', 'the', 'creation', 'of', 'e-castes', '-', 'please', 'do', 'your', 'bit!', 'rt', …	No emotion
355	1.29703E+18	2020-08-22T04:52:24.000Z		36	{'neg': 0.067, 'neu': 0.746, 'pos': 0.187, 'compound': 0.69}	0.69	Positive	['why�s', 'every', 'decision', 'govt', 'makes', 'labelled', 'a', 'u-turn?', 'govt', 'doing', 'great', 'job', 'moderating', '�stupid�', 'organisation', 'decisions', 'ofqual', 'used', 'an', '�ordinal�', 'algorithm', 'for', 'a', '�qualitative�', 'decision!', 'deaths', '&amp;', 'covid/100,000', 'lowest', 'renters', 'protected', '#skypapers']	trust
356	1.29703E+18	2020-08-22T04:49:45.000Z		42	{'neg': 0.129, 'neu': 0.816, 'pos': 0.055, 'compound': -0.4684}	-0.4684	Negative	['#uk:', 'why', 'did', 'the', 'government,', 'through', 'the', 'regulator', 'ofqual,', 'decide', 'to', 'tweak', 'the', '#alevels', 'this', 'year?', "what's", 'unfair', 'about', 'this', 'process?', 'editor,', 'examines', 'whether', 'it', 'was', 'fair,', 'and', 'who', 'was', 'most', 'affected', 'with', 'the', 'a-level', 'algorithm.', 'https://t.co/aoguwuul84']	negative
357	1.29703E+18	2020-08-22T04:49:45.000Z		42	{'neg': 0.129, 'neu': 0.816, 'pos': 0.055, 'compound': -0.4684}	-0.4684	Negative	['#uk:', 'why', 'did', 'the', 'government,', 'through', 'the', 'regulator', 'ofqual,', 'decide', 'to', 'tweak', 'the', '#alevels', 'this', 'year?', "what's", 'unfair', 'about', 'this', 'process?', 'editor,', 'examines', 'whether', 'it', 'was', 'fair,', 'and', 'who', 'was', 'most', 'affected', 'with', 'the', 'a-level', 'algorithm.', 'https://t.co/aoguwuul84']	negative
358	1.29703E+18	2020-08-22T04:21:37.000Z		39	{'neg': 0.18, 'neu': 0.82, 'pos': 0.0, 'compound': -0.7399}	-0.7399	Negative	['england', 'exams', 'row', 'timeline:', 'was', 'ofqual', 'warned', 'of', 'algorithm', 'bias?', 'if', 'any', 'school', 'was', 'run', 'with', 'such', 'arrogance', 'and', 'ineptitude', 'the', 'head', 'teacher', 'would', 'be', 'removed.', 'why', 'is', 'gavin', 'williamson', 'still', 'in', 'post?', '#exams', '#examshambles', 'https://t.co/h1rkzc9rq9']	negative
359	1.29702E+18	2020-08-22T04:06:34.000Z		13	{'neg': 0.0, 'neu': 1.0, 'pos': 0.0, 'compound': 0.0}	0	Neutral	['a-levels:', 'ofqual�s', '�cheating�', 'algorithm', 'under', 'review', '��newpaper24', 'https://t.co/0p87fj5vuz']	No emotion
360	1.29702E+18	2020-08-22T04:06:34.000Z		13	{'neg': 0.0, 'neu': 1.0, 'pos': 0.0, 'compound': 0.0}	0	Neutral	['a-levels:', 'ofqual�s', '�cheating�', 'algorithm', 'under', 'review', '��newpaper24', 'https://t.co/0p87fj5vuz']	No emotion
361	1.29702E+18	2020-08-22T04:06:34.000Z		13	{'neg': 0.0, 'neu': 1.0, 'pos': 0.0, 'compound': 0.0}	0	Neutral	['a-levels:', 'ofqual�s', '�cheating�', 'algorithm', 'under', 'review', '��newpaper24', 'https://t.co/0p87fj5vuz']	No emotion
362	1.29702E+18	2020-08-22T04:06:33.000Z		13	{'neg': 0.0, 'neu': 1.0, 'pos': 0.0, 'compound': 0.0}	0	Neutral	['a-levels:', 'ofqual�s', '�cheating�', 'algorithm', 'under', 'review', '��newpaper24', 'https://t.co/phvwgl3bhq']	No emotion
363	1.29702E+18	2020-08-22T04:06:33.000Z		13	{'neg': 0.0, 'neu': 1.0, 'pos': 0.0, 'compound': 0.0}	0	Neutral	['a-levels:', 'ofqual�s', '�cheating�', 'algorithm', 'under', 'review', '��newpaper24', 'https://t.co/phvwgl3bhq']	No emotion
364	1.29702E+18	2020-08-22T04:06:33.000Z		13	{'neg': 0.0, 'neu': 1.0, 'pos': 0.0, 'compound': 0.0}	0	Neutral	['a-levels:', 'ofqual�s', '�cheating�', 'algorithm', 'under', 'review', '��newpaper24', 'https://t.co/phvwgl3bhq']	No emotion
365	1.29702E+18	2020-08-22T03:57:48.000Z		15	{'neg': 0.291, 'neu': 0.709, 'pos': 0.0, 'compound': -0.5719}	-0.5719	Negative	['algorithm', 'and', 'blues:', 'gavin', "williamson's", 'week', 'of', 'a-level', 'chaos', 'https://t.co/034xosikoz']	fear
366	1.29701E+18	2020-08-22T03:30:19.000Z		37	{'neg': 0.059, 'neu': 0.941, 'pos': 0.0, 'compound': -0.25}	-0.25	Negative	['a', 'protest', 'was', 'conducted', 'in', 'downing', 'street', 'london,', 'led', 'by', 'students', 'calling', 'for', 'the', 'recall', 'of', 'projected', 'exam', 'results', 'using', 'the', "'ofqual'", 'algorithm', 'for', 'a-level', 'and', 'gcse', 'grades.', '#educationsystem', '#studying', '#education', '#university', 'https://t.co/v367cyesvk']	positive
367	1.29701E+18	2020-08-22T03:30:19.000Z		37	{'neg': 0.059, 'neu': 0.941, 'pos': 0.0, 'compound': -0.25}	-0.25	Negative	['a', 'protest', 'was', 'conducted', 'in', 'downing', 'street', 'london,', 'led', 'by', 'students', 'calling', 'for', 'the', 'recall', 'of', 'projected', 'exam', 'results', 'using', 'the', "'ofqual'", 'algorithm', 'for', 'a-level', 'and', 'gcse', 'grades.', '#educationsystem', '#studying', '#education', '#university', 'https://t.co/v367cyesvk']	positive
368	1.297E+18	2020-08-22T02:55:55.000Z		10	{'neg': 0.0, 'neu': 1.0, 'pos': 0.0, 'compound': 0.0}	0	Neutral	['ofqual�s', '�cheating�', 'algorithm', 'under�review', 'https://t.co/fzqaeefgso']	No emotion
369	1.297E+18	2020-08-22T02:28:01.000Z		17	{'neg': 0.241, 'neu': 0.759, 'pos': 0.0, 'compound': -0.5423}	-0.5423	Negative	["ofqual's", 'a-level', 'algorithm:', 'why', 'did', 'it', 'fail', 'to', 'make', 'the', 'grade?', 'https://t.co/qutubqgcoz']	No emotion
370	1.297E+18	2020-08-22T02:28:01.000Z		17	{'neg': 0.241, 'neu': 0.759, 'pos': 0.0, 'compound': -0.5423}	-0.5423	Negative	["ofqual's", 'a-level', 'algorithm:', 'why', 'did', 'it', 'fail', 'to', 'make', 'the', 'grade?', 'https://t.co/qutubqgcoz']	No emotion
371	1.297E+18	2020-08-22T02:28:01.000Z		17	{'neg': 0.241, 'neu': 0.759, 'pos': 0.0, 'compound': -0.5423}	-0.5423	Negative	["ofqual's", 'a-level', 'algorithm:', 'why', 'did', 'it', 'fail', 'to', 'make', 'the', 'grade?', 'https://t.co/qutubqgcoz']	No emotion
372	1.29697E+18	2020-08-22T00:52:08.000Z		43	{'neg': 0.049, 'neu': 0.861, 'pos': 0.09, 'compound': 0.3935}	0.3935	Positive	['??new', 'video!??', 'had', 'your', 'final', 'exams', 'cancelled', 'because', 'of', 'covid?', "don't", 'worry,', 'this', 'algorithm', 'will', 'just', 'predict', 'your', 'final', 'grades', 'instead.', 'this', 'week,', 'we�re', 'talking', 'about', 'what', 'happened', 'with', 'a-level', 'grades', 'and', 'ib', 'scores', 'in', '2020.', 'https://t.co/o6amyctavs']	anticipation
373	1.29697E+18	2020-08-22T00:42:07.000Z		34	{'neg': 0.0, 'neu': 1.0, 'pos': 0.0, 'compound': 0.0}	0	Neutral	['an', '18-year-old', 'student,', 'who', 'wrote', 'an', 'award-winning', 'dystopian', 'story', 'about', 'an', 'algorithm', 'deciding', 'school', 'grades', 'according', 'to', 'social', 'class,', 'has', 'had', 'her', 'a-level', 'english', 'result', 'downgraded', 'https://t.co/9l2uorqcfc']	trust
374	1.29697E+18	2020-08-22T00:38:02.000Z		52	{'neg': 0.0, 'neu': 1.0, 'pos': 0.0, 'compound': 0.0}	0	Neutral	['in', '2018', 'jessica', 'johnson', 'wrote', 'an', 'orwell', 'prize-winning', 'short', 'story', 'about', 'an', 'algorithm', 'that', 'decides', 'school', 'grades', 'according', 'to', 'social', 'class.', 'this', 'year', 'as', 'a', 'result', 'of', 'the', 'pandemic', 'her', 'a-level', 'english', 'was', 'downgraded', 'by', 'a', 'similar', 'algorithm', 'and', 'she', 'was', 'not�', 'https://t.co/n02usr…	fear
375	1.29697E+18	2020-08-22T00:35:33.000Z		44	{'neg': 0.108, 'neu': 0.892, 'pos': 0.0, 'compound': -0.6249}	-0.6249	Negative	['https://t.co/tcrahg2se0', 'an', '18-year-old', 'student', 'who', 'predicted', 'this', 'year�s', 'a-level', 'results', 'crisis', 'in', 'an', 'award-winning', 'dystopian', 'story', 'about', 'an', 'algorithm', 'deciding', 'school', 'grades', 'according', 'to', 'social', 'class,', 'has', 'had', 'her', 'own', 'results', 'downgraded', 'by', "boris's", 'autocrats.']	trust
