# Supplementary material for: Critical reflections on three popular computational linguistic approaches to examine Twitter discourses
Source: PeerJ Comput Sci. 2023 Jan 30;9:e1211. doi: 10.7717/peerj-cs.1211 (PMC10280252; doi:10.7717/peerj-cs.1211)
Supplement: Supplemental Information 1 [file peerj-cs-09-1211-s001.zip › Supplementary_Material_PeerJ_Oct22/Supplementary Material/Sentiment Analysis VADER cleaned data OALA/Aug 23.csv]

	User_name	Time	Location	description_lengths	scores	compound	Sentiment	temp_list	Emotion
0	1.29768E+18	2020-08-23T23:55:44.000Z		13	{'neg': 0.28, 'neu': 0.72, 'pos': 0.0, 'compound': -0.5423}	-0.5423	Negative	['algorithm', 'method', 'was', 'bound', 'to', 'fail', 'for', 'ofqual', '�letters', 'https://t.co/fq11mblbsk']	negative
1	1.29768E+18	2020-08-23T23:51:04.000Z		47	{'neg': 0.183, 'neu': 0.763, 'pos': 0.054, 'compound': -0.7506}	-0.7506	Negative	['gavin', 'williamson', 'skipped', 'meeting', 'to', 'go', 'on', 'holiday', 'ahead', 'of', 'a-level', 'fiasco,', 'reports', 'claim:', 'the', 'uk', 'education', 'secretary', 'has', 'faced', 'calls', 'to', 'resign', 'from', 'frustrated', 'pupils', 'and', 'some', 'politicians', 'after', 'a', 'u-turn', 'on', 'the', 'use', 'of', 'an', 'algorithm', 'that', 'disproportionately', 'd�', 'https://t.co/ovzns…	negative
2	1.29768E+18	2020-08-23T23:49:29.000Z		47	{'neg': 0.183, 'neu': 0.763, 'pos': 0.054, 'compound': -0.7506}	-0.7506	Negative	['gavin', 'williamson', 'skipped', 'meeting', 'to', 'go', 'on', 'holiday', 'ahead', 'of', 'a-level', 'fiasco,', 'reports', 'claim:', 'the', 'uk', 'education', 'secretary', 'has', 'faced', 'calls', 'to', 'resign', 'from', 'frustrated', 'pupils', 'and', 'some', 'politicians', 'after', 'a', 'u-turn', 'on', 'the', 'use', 'of', 'an', 'algorithm', 'that', 'disproportionately', 'd�', 'https://t.co/w2azc…	negative
3	1.29768E+18	2020-08-23T23:29:49.000Z		50	{'neg': 0.125, 'neu': 0.822, 'pos': 0.053, 'compound': -0.6108}	-0.6108	Negative	['3.', 'every', 'subject', 'was', 'downgraded', 'by', '1', 'or', '2', 'marks.', 'why?', 'because', 'her', 'school', 'ore-moderated', 'her', 'grades', 'to', 'try', '&amp;', 'second', 'guess', 'the', 'ofqual', 'algorithm.', 'an', 'algorithm', 'which', 'was', 'shown', 'to', 'be', 'unfair', '&amp;', 'to', 'skew', 'results', '&amp;', 'so', 'abandoned.', 'yes,', 'there', 'are', 'schools', 'who', 'infla…	negative
4	1.29767E+18	2020-08-23T22:51:43.000Z		18	{'neg': 0.0, 'neu': 1.0, 'pos': 0.0, 'compound': 0.0}	0	Neutral	['teenagers', 'unfairly', 'downgraded', 'in', 'gcses', 'and', 'a-levels', 'by', 'schools', 'second-guessing', 'ofqual', 'algorithm', 'https://t.co/p1wmz0t4lf']	No emotion
5	1.29767E+18	2020-08-23T22:51:43.000Z		18	{'neg': 0.0, 'neu': 1.0, 'pos': 0.0, 'compound': 0.0}	0	Neutral	['teenagers', 'unfairly', 'downgraded', 'in', 'gcses', 'and', 'a-levels', 'by', 'schools', 'second-guessing', 'ofqual', 'algorithm', 'https://t.co/p1wmz0t4lf']	No emotion
6	1.29767E+18	2020-08-23T22:51:43.000Z		18	{'neg': 0.0, 'neu': 1.0, 'pos': 0.0, 'compound': 0.0}	0	Neutral	['teenagers', 'unfairly', 'downgraded', 'in', 'gcses', 'and', 'a-levels', 'by', 'schools', 'second-guessing', 'ofqual', 'algorithm', 'https://t.co/p1wmz0t4lf']	No emotion
7	1.29767E+18	2020-08-23T22:43:18.000Z		55	{'neg': 0.128, 'neu': 0.796, 'pos': 0.076, 'compound': -0.2247}	-0.2247	Negative	['i', 'can', 'afford', 'it.', 'i�ll', 'pay', 'up.', 'just', 'to', 'retain', 'our', '21/22', 'sts', 'tbh.', 'this', 'ain�t', 'an', 'a-level', 'algorithm', 'scale', 'injustice', 'but', 'where', 'it�s', 'similar', 'is', 'that', 'the', 'ill-feeling', 'is', 'rooted', 'in', 'an', 'obvious', 'unfairness,', 'so', 'easily', 'avoided.', 'and', 'for', 'what', 'reason?', 'it�s', 'generating', 'small', 'chang…	positive
8	1.29766E+18	2020-08-23T22:03:25.000Z		40	{'neg': 0.222, 'neu': 0.778, 'pos': 0.0, 'compound': -0.8553}	-0.8553	Negative	["should've", 'stopped', 'cummings', 'commissioning', 'from', 'his', 'mates', 'an', 'algorithm', 'to', 'fuck', 'with', 'teacher', 'assigned', 'grades', 'in', '1st', 'place.', 'detrimental', 'technophilia!', 'he', 'guardian:', 'boris', 'johnson', 'moves', 'to', 'seize', 'control', 'of', 'schools', 'agenda', 'after', 'exams', 'chaos.', 'https://t.co/zbyvhkkmnx', 'via']	negative
9	1.29765E+18	2020-08-23T21:57:54.000Z		14	{'neg': 0.256, 'neu': 0.744, 'pos': 0.0, 'compound': -0.4767}	-0.4767	Negative	['what', 'went', 'wrong', 'with', 'the', 'a-level', 'algorithm?', 'financial', 'times', 'https://t.co/gh2jr031em']	negative
10	1.29765E+18	2020-08-23T21:53:07.000Z		18	{'neg': 0.179, 'neu': 0.821, 'pos': 0.0, 'compound': -0.5423}	-0.5423	Negative	['algorithm', 'method', 'was', 'bound', 'to', 'fail', 'for', 'ofqual', '-', '...', 'mixture', 'of', 'statistical', 'met', 'https://t.co/xb1ki2dt8u', '#ai', '#intoainews']	trust
11	1.29765E+18	2020-08-23T21:52:33.000Z		13	{'neg': 0.28, 'neu': 0.72, 'pos': 0.0, 'compound': -0.5423}	-0.5423	Negative	['algorithm', 'method', 'was', 'bound', 'to', 'fail', 'for', 'ofqual', 'letters', 'https://t.co/atg4ohoo6f']	negative
12	1.29765E+18	2020-08-23T21:37:47.000Z		22	{'neg': 0.273, 'neu': 0.604, 'pos': 0.122, 'compound': -0.6956}	-0.6956	Negative	['but', 'marking', 'them', 'down', 'in', 'a', 'levels', 'with', 'a', 'unworkable', 'algorithm', 'will', 'stand', 'them', 'in', 'good', 'stead', 'for', 'adversity.', 'what', 'a', 'shit']	anger
13	1.29764E+18	2020-08-23T21:16:02.000Z		38	{'neg': 0.076, 'neu': 0.924, 'pos': 0.0, 'compound': -0.4019}	-0.4019	Negative	['the', 'chair', 'of', 'ofqual', 'has', 'written', 'to', 'the', 'royal', 'statistical', 'society', 'disputing', 'its', 'claim', 'that', 'academic', 'experts', 'were', 'asked', 'to', 'sign', 'highly-restrictive', 'ndas', 'in', 'order', 'to', 'contribute', 'to', 'discussions', 'about', 'the', 'marking', 'algorithm', 'https://t.co/8kctn87g19']	trust
14	1.29764E+18	2020-08-23T21:11:05.000Z		49	{'neg': 0.0, 'neu': 0.872, 'pos': 0.128, 'compound': 0.6946}	0.6946	Positive	['...which', 'begs', 'a', 'few', 'questions:', '1)', 'can', 'the', 'chair', 'of', 'not', 'correctly', 'parse', 'a', 'legal', 'agreement?', '(which', 'is', 'a', 'sort', 'of', '#algorithm,', 'after', 'all...)', '2)', 'did', 'he', 'take', 'proper', 'legal', 'advice?', '3)', 'does', 'he', 'believe', 'things', 'mean', 'only', 'what', 'he', 'wants', 'them', 'to', 'mean,', 'not', 'what', 'they', 'actual…	trust
15	1.29764E+18	2020-08-23T21:00:06.000Z		31	{'neg': 0.0, 'neu': 0.737, 'pos': 0.263, 'compound': 0.8372}	0.8372	Positive	['it', 'was', 'jusr', 'a', 'way', 'to', 'ensure', 'elite', 'cildren', 'got', 'good', 'places', '1st!', 'the', 'correctef', 'state', 'school', 'kids', 'will', 'hav', 'to', 'wait!', 'it', 'was', 'deliberate', 'no', 'accident!', 'https://t.co/yjxfmffzlt']	trust
16	1.29764E+18	2020-08-23T21:00:04.000Z		44	{'neg': 0.106, 'neu': 0.768, 'pos': 0.126, 'compound': 0.0}	0	Neutral	['see', '�', '2020', 'a�level', 'grading', 'support', 'group�', 'on', 'facebook.', 'we', 'are', 'parents', '&amp;', 'students', 'fighting', 'for', 'the', 'same', 'cause.', 'group', 'was', 'involved', 'in', 'uncovering', 'ofqual', 'algorithm', 'scandal,', 'legal', 'action', '&amp;', 'campaigning.', 'have', 'you', 'written', 'to', 'kate', 'green', 'mp', '&amp;', 'lord', 'falconer,', 'they', 'r', 'h…	positive
17	1.29764E+18	2020-08-23T20:45:25.000Z		36	{'neg': 0.143, 'neu': 0.74, 'pos': 0.117, 'compound': -0.25}	-0.25	Negative	['in', 'the', 'increasingly', 'acrimonious', 'aftermath,', 'roger', 'taylor,', 'the', 'chair', 'of', 'ofqual,', 'called', 'on', 'the', 'rss', 'to', 'set', 'the', 'record', 'straight', 'after', 'it', 'raised', 'concerns', 'about', 'the', 'now', 'discredited', 'algorithm', 'and', 'offered', 'help.', 'https://t.co/laqjag4xui']	fear
18	1.29763E+18	2020-08-23T20:41:01.000Z		18	{'neg': 0.185, 'neu': 0.636, 'pos': 0.179, 'compound': -0.2792}	-0.2792	Negative	['algorithm', 'method', 'was', 'bound', 'to', 'fail', 'for', 'ofqual', 'letters', 'https://t.co/b8wgwoofva', 'more', 'to', 'come,', 'no', 'doubt.']	negative
19	1.29763E+18	2020-08-23T20:35:51.000Z		43	{'neg': 0.069, 'neu': 0.872, 'pos': 0.058, 'compound': -0.128}	-0.128	Negative	["'taylor", '�', 'a', 'former', 'private', 'schoolboy', 'who,', 'ironically,', 'flunked', 'his', '�a�', 'levels', '�', 'is', 'also', 'chair', 'of', 'the', 'government�s', 'centre', 'for', 'data', 'ethics', 'and', 'innovation', '(cdei),', 'which', 'advises', 'ministers', 'on', 'the', 'how', 'new', 'technologies', 'should', 'be', 'managed,', 'harnessed', 'and', "regulated.'", 'https://t.co/wsdvquwr…	positive
20	1.29763E+18	2020-08-23T20:11:01.000Z		12	{'neg': 0.292, 'neu': 0.708, 'pos': 0.0, 'compound': -0.5106}	-0.5106	Negative	['uk', 'school', 'results', 'algorithm', 'gets', 'failing', 'grade', '#thewebthisweek', 'https://t.co/arbbitghyu']	fear
21	1.29763E+18	2020-08-23T20:02:17.000Z		25	{'neg': 0.087, 'neu': 0.913, 'pos': 0.0, 'compound': -0.2732}	-0.2732	Negative	['when', 'the', 'gcse', '/', 'a', 'levels', 'come', 'in', 'for', 'cedric', 'from', 'happr', 'potter', 'and', 'gets', 'a', 'low', 'grade', 'because', 'of', 'the', 'algorithm', 'https://t.co/m9usycj6sw']	No emotion
22	1.29762E+18	2020-08-23T20:00:50.000Z		31	{'neg': 0.08, 'neu': 0.801, 'pos': 0.119, 'compound': 0.3291}	0.3291	Positive	['not', 'only', 'did', 'this', 'conservative', 'government', 'go', 'down', 'the', 'algorithm', 'route,', 'but', 'there', 'was', 'virtually', 'no', 'debate', 'as', 'to', 'whether', 'this', 'was', 'even', 'wise', '�', 'or', 'just', '�', 'beforehand.', 'https://t.co/tlxd38sb0s']	positive
23	1.29762E+18	2020-08-23T20:00:03.000Z		17	{'neg': 0.259, 'neu': 0.741, 'pos': 0.0, 'compound': -0.5423}	-0.5423	Negative	['algorithm', 'method', 'was', 'bound', 'to', 'fail', 'for', 'ofqual', 'letters', 'https://t.co/qoh2n9atic', 'https://t.co/bmpju5tfab']	negative
24	1.29762E+18	2020-08-23T19:58:18.000Z		18	{'neg': 0.0, 'neu': 1.0, 'pos': 0.0, 'compound': 0.0}	0	Neutral	['teenagers', 'unfairly', 'downgraded', 'in', 'gcses', 'and', 'a-levels', 'by', 'schools', 'second-guessing', 'ofqual', 'algorithm', 'https://t.co/e8ttxmtgbd']	No emotion
25	1.29762E+18	2020-08-23T19:58:18.000Z		18	{'neg': 0.0, 'neu': 1.0, 'pos': 0.0, 'compound': 0.0}	0	Neutral	['teenagers', 'unfairly', 'downgraded', 'in', 'gcses', 'and', 'a-levels', 'by', 'schools', 'second-guessing', 'ofqual', 'algorithm', 'https://t.co/e8ttxmtgbd']	No emotion
26	1.29762E+18	2020-08-23T19:58:18.000Z		18	{'neg': 0.0, 'neu': 1.0, 'pos': 0.0, 'compound': 0.0}	0	Neutral	['teenagers', 'unfairly', 'downgraded', 'in', 'gcses', 'and', 'a-levels', 'by', 'schools', 'second-guessing', 'ofqual', 'algorithm', 'https://t.co/e8ttxmtgbd']	No emotion
27	1.29762E+18	2020-08-23T19:51:02.000Z		30	{'neg': 0.0, 'neu': 1.0, 'pos': 0.0, 'compound': 0.0}	0	Neutral	["uk's", 'national', 'statistics', 'regulator', 'says', 'it', 'will', 'review', 'the', 'algorithm', 'used', 'by', 'exam', 'regulator', 'ofqual', 'to', 'decide', 'grades', 'for', 'high', 'school', 'students', '(jane', 'wakefield/bbc)', 'https://t.co/7vuxpqirlk']	trust
28	1.29762E+18	2020-08-23T19:50:23.000Z		37	{'neg': 0.086, 'neu': 0.914, 'pos': 0.0, 'compound': -0.5423}	-0.5423	Negative	['ofqual', 'told', 'schools', 'to', 'use', 'the', 'broad', 'terms', 'of', 'their', 'algorithm', 'to', 'moderate', 'teachers�', 'assessments', 'before', 'they', 'were', 'submitted', 'as', 'cags', '-', 'schools', 'that', 'complied', 'to', 'the', 'letter', 'had', 'to', 'choose', 'who', 'to', 'downgrade', '&amp;', 'who', 'to', 'fail...']	positive
29	1.29762E+18	2020-08-23T19:49:03.000Z		17	{'neg': 0.259, 'neu': 0.741, 'pos': 0.0, 'compound': -0.5423}	-0.5423	Negative	['algorithm', 'method', 'was', 'bound', 'to', 'fail', 'for', 'ofqual', 'letters', 'https://t.co/sldsoh3dgg', 'https://t.co/hg86zy9ief']	negative
30	1.29762E+18	2020-08-23T19:39:08.000Z		17	{'neg': 0.187, 'neu': 0.643, 'pos': 0.17, 'compound': -0.0772}	-0.0772	Negative	["'punishment", 'by', "statistics':", 'the', 'father', 'who', 'foresaw', 'a-level', 'algorithm', 'flaws', 'https://t.co/umsbwuulyr', 'thanks', '#huyduong']	trust
31	1.29762E+18	2020-08-23T19:39:08.000Z		17	{'neg': 0.187, 'neu': 0.643, 'pos': 0.17, 'compound': -0.0772}	-0.0772	Negative	["'punishment", 'by', "statistics':", 'the', 'father', 'who', 'foresaw', 'a-level', 'algorithm', 'flaws', 'https://t.co/umsbwuulyr', 'thanks', '#huyduong']	trust
32	1.29762E+18	2020-08-23T19:32:58.000Z		13	{'neg': 0.28, 'neu': 0.72, 'pos': 0.0, 'compound': -0.5423}	-0.5423	Negative	['algorithm', 'method', 'was', 'bound', 'to', 'fail', 'for', 'ofqual', 'letters', 'https://t.co/a3to6zq0xz']	negative
33	1.29762E+18	2020-08-23T19:26:45.000Z		18	{'neg': 0.0, 'neu': 1.0, 'pos': 0.0, 'compound': 0.0}	0	Neutral	['gavin', 'williamson', 'and', 'ofqual', '�warned', 'of', 'flaws', 'in', 'a-level', 'results', 'system', 'weeks', 'ago�', 'https://t.co/keegarwoen']	trust
34	1.29762E+18	2020-08-23T19:26:45.000Z		18	{'neg': 0.0, 'neu': 1.0, 'pos': 0.0, 'compound': 0.0}	0	Neutral	['gavin', 'williamson', 'and', 'ofqual', '�warned', 'of', 'flaws', 'in', 'a-level', 'results', 'system', 'weeks', 'ago�', 'https://t.co/keegarwoen']	trust
35	1.29761E+18	2020-08-23T19:20:02.000Z		13	{'neg': 0.28, 'neu': 0.72, 'pos': 0.0, 'compound': -0.5423}	-0.5423	Negative	['algorithm', 'method', 'was', 'bound', 'to', 'fail', 'for', 'ofqual', 'letters', 'https://t.co/2ulg9nbcux']	negative
36	1.29761E+18	2020-08-23T19:00:21.000Z		48	{'neg': 0.111, 'neu': 0.796, 'pos': 0.093, 'compound': -0.2244}	-0.2244	Negative	['this', 'is', 'a', 'disgrace...', 'your', 'advisers', 'assured', 'me', 'schools', 'were', 'not', 'required', 'to', 'moderate', 'along', 'the', 'lines', 'of', 'your', 'algorithm', '&amp;', 'your', 'guidance', 'makes', 'no', 'mention', 'of', 'it', 'either...', 'how', 'is', 'it', 'fair', 'that', 'some', 'students', 'have', 'had', 'teacher', 'assessments', 'downgraded', 'by', 'their', 'schools?!', '…	positive
37	1.29761E+18	2020-08-23T18:57:49.000Z		53	{'neg': 0.0, 'neu': 1.0, 'pos': 0.0, 'compound': 0.0}	0	Neutral	['why', 'does', 'the', 'algorithm', 'ofqual', 'intended', 'to', 'use', 'need', 'to', 'be', 'the', 'subject', 'of', 'any', 'nda', 'and', 'kept', 'a', 'secret', 'from', 'the', 'public.', 'it', 'doesn�t', '-', 'any', 'suggestion', 'it', 'does', 'is', 'a', 'cause', 'for', 'concern!', 'the', 'use', 'of', 'cummings�', 'buddies', 'doubles', 'that', 'concern!', 'the', 'head', 'of', 'ofqual', 'must', 'go!…	positive
38	1.29761E+18	2020-08-23T18:57:19.000Z		13	{'neg': 0.28, 'neu': 0.72, 'pos': 0.0, 'compound': -0.5423}	-0.5423	Negative	['algorithm', 'method', 'wsa', 'bound', 'ot', 'fail', 'for', 'ofqual', 'letters', 'https://t.co/30zy6yrsau']	negative
39	1.29761E+18	2020-08-23T18:57:14.000Z		13	{'neg': 0.28, 'neu': 0.72, 'pos': 0.0, 'compound': -0.5423}	-0.5423	Negative	['algorithm', 'method', 'was', 'bound', 'to', 'fail', 'for', 'ofqual', 'letters', 'https://t.co/zgmqlfl3wx']	negative
40	1.29761E+18	2020-08-23T18:56:31.000Z		48	{'neg': 0.04, 'neu': 0.902, 'pos': 0.058, 'compound': 0.2244}	0.2244	Positive	['and', 'your', 'point', 'is?', 'i', 'cancelled', 'holidays', 'including', 'the', '80th', 'anniversary', 'of', 'a', 'family', 'member!', 'there', 'again', 'i', 'didn�t', 'try', 'to', 'claim', 'that', 'i', 'knew', 'nothing', 'about', 'the', 'a', 'level', 'algorithm', 'when', 'it', 'appears', 'you', 'knew', 'about', 'the', 'issues', 'a', 'month', 'ahead', 'of', 'the', 'results', 'date.', '#williams…	positive
41	1.29761E+18	2020-08-23T18:53:32.000Z		30	{'neg': 0.0, 'neu': 1.0, 'pos': 0.0, 'compound': 0.0}	0	Neutral	["uk's", 'national', 'statistics', 'regulator', 'says', 'it', 'will', 'review', 'the', 'algorithm', 'used', 'by', 'exam', 'regulator', 'ofqual', 'to', 'decide', 'grades', 'for', 'high', 'school', 'students', '(jane', 'wakefield/bbc)', 'https://t.co/ok8gaknkqe']	trust
42	1.29761E+18	2020-08-23T18:51:19.000Z		35	{'neg': 0.052, 'neu': 0.87, 'pos': 0.078, 'compound': 0.2263}	0.2263	Positive	['ofqual', 'has', 'hit', 'back', 'at', 'comments', 'made', 'by', 'the', 'royal', 'statistical', 'society', '(rss)', 'about', 'a', 'gagging', 'clause', 'that', 'it', 'asked', 'statisticians', ',offering', 'to', 'help', 'with', 'its', 'controversial', 'grading', 'algorithm,', 'to', 'sign.', 'https://t.co/hbqusvdprg']	anger
43	1.29761E+18	2020-08-23T18:51:08.000Z		30	{'neg': 0.255, 'neu': 0.637, 'pos': 0.108, 'compound': -0.7743}	-0.7743	Negative	['regarding', 'the', 'discussion', 'of', 'the', 'failed', 'algorithm', 'for', 'adjusting', 'a', 'levels', 'in', 'england:', 'remember', 'the', 'joke', 'about', 'people', 'make', 'mistakes,', 'but', 'it', 'takes', 'a', 'computer', 'to', 'create', 'a', 'major', 'disaster']	positive
44	1.29761E+18	2020-08-23T18:49:42.000Z		20	{'neg': 0.0, 'neu': 1.0, 'pos': 0.0, 'compound': 0.0}	0	Neutral	['first', 'came', 'covid-19.', 'then', 'came', 'the', 'a-levels', 'algorithm.', 'and', 'then', 'came', 'the', 'u-turn', 'https://t.co/fqvfbfbt8i']	No emotion
45	1.29761E+18	2020-08-23T18:46:53.000Z		18	{'neg': 0.2, 'neu': 0.8, 'pos': 0.0, 'compound': -0.5423}	-0.5423	Negative	['algorithm', 'method', 'was', 'bound', 'to', 'fail', 'for', 'ofqual', 'ofqual', 'the', 'guardian', 'https://t.co/owmqpxeixp', '#ai', '#ml', '#dl']	trust
46	1.29761E+18	2020-08-23T18:43:43.000Z		49	{'neg': 0.09, 'neu': 0.82, 'pos': 0.09, 'compound': 0.0752}	0.0752	Positive	['the', 'algorithm', 'keeps', 'delivering!', 'gcse', 'students', 'being', 'awarded', 'the', 'higher', 'of', 'either', 'their', 'cag', 'or', 'algorithm', 'grade', 'lobs', 'in', 'some', 'crazy', 'bombs.', 'a', 'cag', 'of', '1', 'on', 'a', 'lower', 'tier', 'paper', 'elevated', 'to', '8', 'by', 'algorithm,', '3', 'grades', 'above', 'that', 'available,', 'is', 'okay,', 'says', 'ofqual.', 'https://t.co…	negative
47	1.2976E+18	2020-08-23T18:39:33.000Z		13	{'neg': 0.28, 'neu': 0.72, 'pos': 0.0, 'compound': -0.5423}	-0.5423	Negative	['algorithm', 'method', 'was', 'bound', 'to', 'fail', 'for', 'ofqual', 'letters', 'https://t.co/evztlmui6h']	negative
48	1.2976E+18	2020-08-23T18:39:23.000Z		38	{'neg': 0.0, 'neu': 0.868, 'pos': 0.132, 'compound': 0.6486}	0.6486	Positive	['ofqual', 'is', 'independent', 'of', 'ministers:', 'it', 'reports', 'into', 'the', 'cross-party', 'education', 'select', 'committee.', 'its', 'algorithm', 'was', '96%', 'accurate,', 'with', 'safeguards', 'in', 'place', 'for', 'anyone', 'unfairly', 'downgraded:', 'a', 'far', 'better', 'result', 'than', 'handing', 'out', "teachers'", 'assessments', 'to', 'everyone.']	trust
49	1.2976E+18	2020-08-23T18:39:05.000Z		45	{'neg': 0.101, 'neu': 0.84, 'pos': 0.059, 'compound': -0.25}	-0.25	Negative	['90%', 'of', 'blame', 'as', 'education', 'minister', 'in', 'the', 'government', 'that', 'shut', 'down', 'schools.', 'he', 'knew', 'the', 'algorithm', 'favoured', 'private', 'schools.', 'ofqual', 'has', 'been', 'non-ministerial', 'government', 'department', 'since', '2010.gove', 'takes', '10%', 'blame', 'for', 'changing', 'course', 'based', 'a', 'levels', 'to', 'exam', 'based', 'for', 'reasons', …	negative
50	1.2976E+18	2020-08-23T18:39:05.000Z		45	{'neg': 0.101, 'neu': 0.84, 'pos': 0.059, 'compound': -0.25}	-0.25	Negative	['90%', 'of', 'blame', 'as', 'education', 'minister', 'in', 'the', 'government', 'that', 'shut', 'down', 'schools.', 'he', 'knew', 'the', 'algorithm', 'favoured', 'private', 'schools.', 'ofqual', 'has', 'been', 'non-ministerial', 'government', 'department', 'since', '2010.gove', 'takes', '10%', 'blame', 'for', 'changing', 'course', 'based', 'a', 'levels', 'to', 'exam', 'based', 'for', 'reasons', …	negative
51	1.2976E+18	2020-08-23T18:34:44.000Z		45	{'neg': 0.303, 'neu': 0.504, 'pos': 0.194, 'compound': -0.7299}	-0.7299	Negative	['are', 'we', 'supposed', 'to', 'be', 'thankful', 'that', 'you', 'cancelled', 'your', 'holiday??', 'i', "don't", 'think', 'so!!', 'after', 'you', 'pressured', 'ofqual', 'use', 'that', 'dreadful', 'algorithm', 'that', 'deliberately', 'damaged', 'students', 'results', 'from', 'poorer', 'areas.', 'so', 'when', 'the', 'shit', 'hit', 'the', 'fan,', 'you', 'blamed', 'them', '(ofqual).', 'liar!', '#lyin…	negative
52	1.2976E+18	2020-08-23T18:24:28.000Z		37	{'neg': 0.132, 'neu': 0.685, 'pos': 0.183, 'compound': 0.4871}	0.4871	Positive	['third-wave', 'ethical', 'ai', 'is', 'moving', 'beyond', 'principles', 'and', 'technical', 'fixes', 'to', 'practical', 'interventions', 'addressing', 'power', 'imbalances', 'and', 'societal', 'injustice', '(as', 'seen', 'with', 'the', 'student', 'protests', 'of', 'the', 'a-level', 'algorithm).', 'great', 'read', '??', 'https://t.co/weye4odjlj']	anger
53	1.2976E+18	2020-08-23T18:17:23.000Z		21	{'neg': 0.155, 'neu': 0.777, 'pos': 0.067, 'compound': -0.4019}	-0.4019	Negative	["i've", 'been', 'forced', 'to', 'downgrade', 'gcse', 'and', 'a-level', 'results', '-', 'now', 'i', 'want', 'to', 'quit', 'teaching', 'https://t.co/5os0jh1bje']	negative
54	1.2976E+18	2020-08-23T18:15:49.000Z		49	{'neg': 0.119, 'neu': 0.846, 'pos': 0.035, 'compound': -0.6705}	-0.6705	Negative	['it�s', 'interesting', 'the', 'govt', 'spin', 'has', 'split', 'the', 'ofqual', 'regrading', 'into', '2:', 'the', 'model', 'and', 'the', 'algorithm.', 'ministers', 'saying', 'they', 'knew', 'about', 'the', 'model', 'but', 'not', 'the', 'algorithm.', 'this', 'is', 'nonsense', 'as', 'the', 'algorithm', 'has', 'to', 'be', 'part', 'of', 'the', 'model.', 'classic', 'cummins', 'where', 'no', 'facts', '…	positive
55	1.2976E+18	2020-08-23T18:09:33.000Z		17	{'neg': 0.259, 'neu': 0.741, 'pos': 0.0, 'compound': -0.5423}	-0.5423	Negative	['algorithm', 'method', 'was', 'bound', 'to', 'fail', 'for', 'ofqual', 'letters', 'https://t.co/vqslq8zkfy', 'https://t.co/jkoy7of7ti']	negative
56	1.2976E+18	2020-08-23T18:09:33.000Z		17	{'neg': 0.259, 'neu': 0.741, 'pos': 0.0, 'compound': -0.5423}	-0.5423	Negative	['algorithm', 'method', 'was', 'bound', 'to', 'fail', 'for', 'ofqual', 'letters', 'https://t.co/ngmbatwsfu', 'https://t.co/lijeot25y8']	negative
57	1.29759E+18	2020-08-23T18:01:00.000Z		18	{'neg': 0.515, 'neu': 0.485, 'pos': 0.0, 'compound': -0.891}	-0.891	Negative	['the', 'government�s', 'disastrous', 'a-level', 'scandal', 'reveals', 'its', 'contempt', 'for', 'the', 'working', 'class', 'https://t.co/v3pukqsgmj']	fear
58	1.29759E+18	2020-08-23T18:01:00.000Z		18	{'neg': 0.515, 'neu': 0.485, 'pos': 0.0, 'compound': -0.891}	-0.891	Negative	['the', 'government�s', 'disastrous', 'a-level', 'scandal', 'reveals', 'its', 'contempt', 'for', 'the', 'working', 'class', 'https://t.co/v3pukqsgmj']	fear
59	1.29759E+18	2020-08-23T17:59:04.000Z		17	{'neg': 0.259, 'neu': 0.741, 'pos': 0.0, 'compound': -0.5423}	-0.5423	Negative	['algorithm', 'method', 'was', 'bound', 'to', 'fail', 'for', 'ofqual', 'letters', 'https://t.co/oorujrt0z5', 'https://t.co/1lk26thbth']	negative
60	1.29759E+18	2020-08-23T17:57:05.000Z		50	{'neg': 0.074, 'neu': 0.926, 'pos': 0.0, 'compound': -0.3919}	-0.3919	Negative	['the', 'trouble', 'i', 'have', 'is', 'that', 'you', 'lied:', 'you', 'stated', 'you', 'were', 'told', 'of', 'the', 'issues', 'with', 'the', 'algorithm', 'results', 'last', 'weekend;', 'but', 'the', 'sunday', 'times', 'revealed', 'evidence', 'from', 'ofqual', 'that', 'you', 'were', 'informed', '5', 'weeks', 'earlier.', 'that', "isn't", 'what', 'sec', 'of', 'states', 'should', 'do.', "it's", 'trump…	No emotion
61	1.29759E+18	2020-08-23T17:49:56.000Z		48	{'neg': 0.116, 'neu': 0.83, 'pos': 0.054, 'compound': -0.5267}	-0.5267	Negative	['1.', 'piers...', 'you', 'are', 'good', 'at', 'highlighting', 'issue...', 'how', 'about', 'the', 'issue', 'of', 'slts', 'at', 'schools', 'downgrading', 'their', 'own', 'teachers�', 'gcse', 'grades', 'by', 'using', 'their', 'interpretation', 'of', 'the', 'abandoned', 'ofqual', 'algorithm?', 'pupils', 'have', 'been', 'shot', 'in', 'the', 'foot', 'by', 'their', 'own', 'schools', '&amp;', 'have', 'f…	fear
62	1.29759E+18	2020-08-23T17:48:34.000Z		17	{'neg': 0.259, 'neu': 0.741, 'pos': 0.0, 'compound': -0.5423}	-0.5423	Negative	['algorithm', 'method', 'was', 'bound', 'to', 'fail', 'for', 'ofqual', 'letters', 'https://t.co/bdajgwpzki', 'https://t.co/bijkiwviso']	negative
63	1.29759E+18	2020-08-23T17:47:20.000Z		20	{'neg': 0.179, 'neu': 0.821, 'pos': 0.0, 'compound': -0.5423}	-0.5423	Negative	['algorithm', 'method', 'was', 'bound', 'to', 'fail', 'for', 'ofqual', 'letters', 'https://t.co/3ipbbyyjjc', '#ai', '#digital', '#tech', '#global', '#info', '#knowledge', '#blog']	positive
64	1.29759E+18	2020-08-23T17:39:28.000Z		34	{'neg': 0.0, 'neu': 1.0, 'pos': 0.0, 'compound': 0.0}	0	Neutral	['and', 'why�s', 'that?', 'oh', 'because', 'everyone', 'told', 'u', 'that', 'ur', 'algorithm', 'was', 'rubbish,', 'u', 'didn�t', 'listen', 'and', 'wouldn�t', 'publish', 'ur', 'algorithm.', 'ur', 'org', 'is', 'not', 'needed', 'and', 'should', 'shut', 'down', 'immediately']	negative
65	1.29759E+18	2020-08-23T17:37:59.000Z		32	{'neg': 0.116, 'neu': 0.809, 'pos': 0.075, 'compound': -0.1027}	-0.1027	Negative	['he', 'signed', 'off', 'on', 'the', 'algorithm,', 'it', 'was', 'a', 'cock', 'up,', 'he', 'tried', 'to', 'blame', 'it', 'all', 'on', 'ofqual', 'and', 'then', 'had', 'to', 'do', 'yet', 'another', 'u-turn', 'and', 'apologise', 'for', 'it.']	anger
66	1.29759E+18	2020-08-23T17:35:52.000Z		32	{'neg': 0.078, 'neu': 0.807, 'pos': 0.115, 'compound': 0.3291}	0.3291	Positive	['�not', 'only', 'did', 'this', 'conservative', 'government', 'go', 'down', 'the', '#algorithm', 'route,', 'but', 'there', 'was', 'virtually', 'no', 'debate', 'as', 'to', 'whether', 'this', 'was', 'even', 'wise', '�', 'or', 'just', '�', 'beforehand.�', 'https://t.co/yicaaazkzy', 'via']	positive
67	1.29759E+18	2020-08-23T17:29:04.000Z		13	{'neg': 0.28, 'neu': 0.72, 'pos': 0.0, 'compound': -0.5423}	-0.5423	Negative	['algorithm', 'method', 'was', 'bound', 'to', 'fail', 'for', 'ofqual', 'letters', 'https://t.co/lw0s9bhbnf']	negative
68	1.29759E+18	2020-08-23T17:24:16.000Z		14	{'neg': 0.259, 'neu': 0.741, 'pos': 0.0, 'compound': -0.5423}	-0.5423	Negative	['algorithm', 'method', 'was', 'bound', 'to', 'fail', 'for', 'ofqual', 'letters:', 'https://t.co/mgubwew0ee', '#artificialintelligence']	negative
69	1.29758E+18	2020-08-23T17:17:34.000Z		17	{'neg': 0.259, 'neu': 0.741, 'pos': 0.0, 'compound': -0.5423}	-0.5423	Negative	['algorithm', 'method', 'was', 'bound', 'to', 'fail', 'for', 'ofqual', 'letters', 'https://t.co/uaohqxso0c', 'https://t.co/rbxkkqp6gx']	negative
70	1.29758E+18	2020-08-23T17:16:23.000Z		50	{'neg': 0.18, 'neu': 0.82, 'pos': 0.0, 'compound': -0.872}	-0.872	Negative	['&amp;', 'i', 'would', 'augment', 'the', 'article', 'by', 'adding', 'what', 'we�ve', 'seen', 'in', 'the', 'uk', 'with', 'the', 'disastrous', 'handling', 'of', 'covid,', 'the', 'a-level', 'algorithm,', 'a', 'tanking', 'economy,', 'migrant', 'scandal', '&amp;', 'forthcoming', 'eu', 'negotiations,', 'is', 'what', 'happens', 'when', 'you', 'let', 'people', 'who', 'are', 'both', 'thick', '&amp;', 'un…	negative
71	1.29758E+18	2020-08-23T17:16:17.000Z		45	{'neg': 0.179, 'neu': 0.768, 'pos': 0.053, 'compound': -0.7506}	-0.7506	Negative	['gavin', 'williamson', 'skipped', 'meeting', 'to', 'go', 'on', 'holiday', 'ahead', 'of', 'a-level', 'fiasco,', 'reports', 'claim:', 'the', 'uk', 'education', 'secretary', 'has', 'faced', 'calls', 'to', 'resign', 'from', 'frustrated', 'pupils', 'and', 'some', 'politicians', 'after', 'a', 'u-turn', 'on', 'the', 'use', 'of', 'an', 'algorithm', 'that', 'disproportionately', 'downgraded', 'students',…	negative
72	1.29758E+18	2020-08-23T17:15:58.000Z		17	{'neg': 0.226, 'neu': 0.774, 'pos': 0.0, 'compound': -0.5423}	-0.5423	Negative	['algorithm', 'method', 'was', 'bound', 'to', 'fail', 'for', 'ofqual', 'letters', 'https://t.co/kfxkeybxw3', '#artificialintelligence(ai)', '#philosophybooks', '#conservatives']	negative
73	1.29758E+18	2020-08-23T17:13:37.000Z		45	{'neg': 0.0, 'neu': 0.825, 'pos': 0.175, 'compound': 0.836}	0.836	Positive	['your', 'analysis', 'is', 'right.', 'if', 'ofqual', 'was', 'going', 'to', 'keep', 'the', 'algorithm', 'confidential,', 'then', 'the', 'nda', 'would', 'have', 'prevented', 'any', 'effective', 'discussion', 'of', 'the', 'algorithm', 'by', 'the', 'rss.', 'but', 'if', 'ofqual', 'was', 'always', 'going', 'to', 'publish', 'the', 'final', 'algorithm,', 'then', 'the', 'nda', 'seems', 'perfectly', 'reaso…	trust
74	1.29758E+18	2020-08-23T17:12:16.000Z		43	{'neg': 0.061, 'neu': 0.788, 'pos': 0.152, 'compound': 0.5423}	0.5423	Positive	['yes,', 'i', 'agree...', 'children', 'need', 'to', 'return', 'to', 'school.', 'however,', 'in', 'addition', 'to', 'this', 'priority,', 'can', 'you', 'make', 'it', 'a', 'priority', 'to', 'deal', 'with', 'downgraded', 'gcse', 'results', 'where', 'schools', 'moderated', 'teacher', 'assessments', 'using', 'their', 'own', 'version', 'of', 'abandoned', 'ofqual', 'algorithm.', 'fix', 'it', 'please.']	trust
75	1.29758E+18	2020-08-23T17:08:52.000Z		21	{'neg': 0.255, 'neu': 0.745, 'pos': 0.0, 'compound': -0.5859}	-0.5859	Negative	['predictive', 'analysis', 'is', 'difficult.', 'beware', 'of', 'short-cuts', 'in', 'algorithm', 'validation', 'and', 'lack', 'of', 'domain-expert', 'input.', 'https://t.co/7nqvdynxo0']	fear
76	1.29758E+18	2020-08-23T17:08:05.000Z		47	{'neg': 0.183, 'neu': 0.763, 'pos': 0.054, 'compound': -0.7506}	-0.7506	Negative	['gavin', 'williamson', 'skipped', 'meeting', 'to', 'go', 'on', 'holiday', 'ahead', 'of', 'a-level', 'fiasco,', 'reports', 'claim:', 'the', 'uk', 'education', 'secretary', 'has', 'faced', 'calls', 'to', 'resign', 'from', 'frustrated', 'pupils', 'and', 'some', 'politicians', 'after', 'a', 'u-turn', 'on', 'the', 'use', 'of', 'an', 'algorithm', 'that', 'disproportionately', 'd�', 'https://t.co/on9yx…	negative
77	1.29758E+18	2020-08-23T17:01:26.000Z		46	{'neg': 0.098, 'neu': 0.833, 'pos': 0.068, 'compound': -0.3612}	-0.3612	Negative	['certainly', 'the', 'nature', 'of', 'the', 'problem', 'changed', 'between', 'the', 'ofqual', 'consultation', '&amp;', 'the', 'decision', 'to', 'use', 'a', 'single', 'equation', '+', '[if]', 'algorithm', 'to', 'convert', 'into', 'grades', '(which', 'was', 'not', 'consulted', 'upon', '&amp;', 'looks', 'like', 'a', 'later', 'cummings', 'imposition', 'on', 'ofqual)', 'but', "i'd", 'argue', 'inequali…	negative
78	1.29757E+18	2020-08-23T16:37:32.000Z		31	{'neg': 0.105, 'neu': 0.719, 'pos': 0.177, 'compound': 0.34}	0.34	Positive	["ofqual's", 'a-level', 'algorithm:', 'why', 'did', 'it', 'fail', 'to', 'make', 'the', 'grade?', 'https://t.co/1mcigcwdig', 'the', 'algorithm', 'expressed', 'as', 'an', 'equation', 'might', 'help', 'you', 'understand....', 'on', 'the', 'other', 'hand', '....']	No emotion
79	1.29757E+18	2020-08-23T16:37:32.000Z		31	{'neg': 0.105, 'neu': 0.719, 'pos': 0.177, 'compound': 0.34}	0.34	Positive	["ofqual's", 'a-level', 'algorithm:', 'why', 'did', 'it', 'fail', 'to', 'make', 'the', 'grade?', 'https://t.co/1mcigcwdig', 'the', 'algorithm', 'expressed', 'as', 'an', 'equation', 'might', 'help', 'you', 'understand....', 'on', 'the', 'other', 'hand', '....']	No emotion
80	1.29757E+18	2020-08-23T16:37:32.000Z		31	{'neg': 0.105, 'neu': 0.719, 'pos': 0.177, 'compound': 0.34}	0.34	Positive	["ofqual's", 'a-level', 'algorithm:', 'why', 'did', 'it', 'fail', 'to', 'make', 'the', 'grade?', 'https://t.co/1mcigcwdig', 'the', 'algorithm', 'expressed', 'as', 'an', 'equation', 'might', 'help', 'you', 'understand....', 'on', 'the', 'other', 'hand', '....']	No emotion
81	1.29757E+18	2020-08-23T16:35:08.000Z		22	{'neg': 0.0, 'neu': 0.9, 'pos': 0.1, 'compound': 0.25}	0.25	Positive	['i', 'guess', 'whoever', 'wrote', 'the', '#ofqual', '#alevels', 'algorithm', 'was', 'taking', 'time', 'out', 'from', 'ranking', "users'", 'interests', 'on', 'twitter.', 'https://t.co/1v2e2j95we']	surprise
82	1.29757E+18	2020-08-23T16:25:01.000Z		52	{'neg': 0.171, 'neu': 0.745, 'pos': 0.084, 'compound': -0.6696}	-0.6696	Negative	['no', 'need', 'at', 'all', 'for', 'gavin', 'williamson', 'to', 'resign.', 'it', 'looks', 'like', 'he', 'was', 'targeted', 'by', 'the', 'cabinet', 'office.', 'ofqual', 'must', 'take', 'the', 'blame', 'for', 'their', 'algorithm', 'which', 'may', 'have', 'been', 'designed', 'in', 'bad', 'faith,', 'given', 'that', 'it', 'would', 'have', 'been', 'tested.', 'ids', 'is', 'right', '-', 'we', 'need', 'a'…	anger
83	1.29757E+18	2020-08-23T16:13:31.000Z		44	{'neg': 0.072, 'neu': 0.928, 'pos': 0.0, 'compound': -0.4767}	-0.4767	Negative	['i', "don't", 'go', 'on', 'facebook', 'much', 'but', 'just', 'noticed', 'the', "'people", 'you', 'may', "know'", 'appear', 'to', 'be', 'all', 'idiots,', 'if', 'their', 'images', 'are', 'anything', 'to', 'go', 'by.', 'a', 'bit', 'worrying', 'and', "i'm", 'wondering', 'if', "it's", 'using', 'the', 'ofqual', 'algorithm', 'on', 'me.']	fear
84	1.29756E+18	2020-08-23T15:53:58.000Z		17	{'neg': 0.0, 'neu': 0.913, 'pos': 0.087, 'compound': 0.1326}	0.1326	Positive	['so', 'the', 'people', 'proposing', 'the', 'algorithm,', 'ofqual,', 'take', 'no', 'blame', 'but', 'those', 'listening', 'to', '"ofqual', 'experts"', 'do.']	anger
85	1.29756E+18	2020-08-23T15:36:34.000Z		48	{'neg': 0.047, 'neu': 0.665, 'pos': 0.288, 'compound': 0.9386}	0.9386	Positive	['really', 'proud', 'of', 'you!', 'you', 'and', 'your', 'mum', 'are', 'amazing!??', 'we', 'encouraged', 'our', 'girls', 'to', 'be', 'hardworking,', 'strong', 'and', 'brave', 'and', 'yet', 'we', 'were', 'beaten', 'by', 'an', 'algorithm.', 'can�t', 'get', 'my', 'child�s', 'utter', 'dejection', 'out', 'of', 'my', 'mind', 'from', 'the', '13th.', 'she', 'believes', 'the', 'teacher', 'now.']	trust
86	1.29756E+18	2020-08-23T15:28:20.000Z		34	{'neg': 0.0, 'neu': 1.0, 'pos': 0.0, 'compound': 0.0}	0	Neutral	['looking', 'at', 'this', 'analysis', 'of', 'the', 'english', 'a-level', 'algorithm', 'by', '.', 'was', 'the', 'equivalent', 'algorithm', 'for', '#scotland', 'published,', 'and', 'has', 'it', 'been', 'analysed', 'in', 'the', 'same', 'way,', 'do', 'you', 'know,', '?', 'https://t.co/gtpcnhqrw5']	No emotion
87	1.29756E+18	2020-08-23T15:28:20.000Z		34	{'neg': 0.0, 'neu': 1.0, 'pos': 0.0, 'compound': 0.0}	0	Neutral	['looking', 'at', 'this', 'analysis', 'of', 'the', 'english', 'a-level', 'algorithm', 'by', '.', 'was', 'the', 'equivalent', 'algorithm', 'for', '#scotland', 'published,', 'and', 'has', 'it', 'been', 'analysed', 'in', 'the', 'same', 'way,', 'do', 'you', 'know,', '?', 'https://t.co/gtpcnhqrw5']	No emotion
88	1.29756E+18	2020-08-23T15:27:14.000Z		46	{'neg': 0.055, 'neu': 0.945, 'pos': 0.0, 'compound': -0.3699}	-0.3699	Negative	['its', 'not', 'the', 'same', 'algorithm', '(in', 'fact', 'its', 'not', 'an', 'algorithm', 'anyway!)', 'and', 'the', 'situatiom', 'has', 'been', 'caused', 'by', 'govt', 'interfering', 'in', 'something', 'it', "doesn't", 'understand.', 'the', 'way', 'grades', 'are', 'calculated', 'from', 'exam', 'data', 'is', 'still', 'a', 'bad', 'calculation', 'but', 'thats', 'an', 'entirely', 'separate', 'issue']	fear
89	1.29756E+18	2020-08-23T15:23:29.000Z		33	{'neg': 0.0, 'neu': 0.915, 'pos': 0.085, 'compound': 0.4019}	0.4019	Positive	['ofqual', 'hits', 'back', 'at', 'stats', 'society', 'claims.', 'ofqual', 'writes', 'to', 'the', 'royal', 'statistical', 'society', 'countering', 'claims', 'over', 'a', 'gagging', 'clause', 'queried', 'by', 'statisticians', 'offering', 'help', 'with', 'its', 'algorithm', 'https://t.co/lndd7em5jh', 'tes']	trust
90	1.29756E+18	2020-08-23T15:23:17.000Z		33	{'neg': 0.0, 'neu': 0.915, 'pos': 0.085, 'compound': 0.4019}	0.4019	Positive	['ofqual', 'hits', 'back', 'at', 'stats', 'society', 'claims.', 'ofqual', 'writes', 'to', 'the', 'royal', 'statistical', 'society', 'countering', 'claims', 'over', 'a', 'gagging', 'clause', 'queried', 'by', 'statisticians', 'offering', 'help', 'with', 'its', 'algorithm', 'https://t.co/6cwtz65lte', 'tes']	trust
91	1.29755E+18	2020-08-23T15:22:43.000Z		49	{'neg': 0.097, 'neu': 0.787, 'pos': 0.116, 'compound': 0.2481}	0.2481	Positive	['experts', 'with', 'experience', 'e', 'g', 'ofqual', '?', 'what', 'an', 'almighty', 'balls', 'up', 'those', 'experienced', 'experts', 'delivered.', 'how', 'many', 'kids', 'did', 'they', 'upset', 'with', 'their', '"clever"', 'one', 'size', 'fits', 'all', 'algorithm...', 'used', 'to', 'advocate', 'experts', '&amp;', 'specialist', 'now', 'unconvinced', 'that', "they're", 'better', 'than', 'common',…	positive
92	1.29755E+18	2020-08-23T15:21:51.000Z		54	{'neg': 0.136, 'neu': 0.804, 'pos': 0.061, 'compound': -0.3346}	-0.3346	Negative	['my', 'son', 'worked', 'so', 'hard', 'on', 'his', 'a', 'levels', 'and', 'the', 'stupid', 'algorithm', 'screwed', 'him', 'over.', 'he�s', 'managed', 'to', 'get', 'the', 'uni', 'he', 'wanted', 'but', 'all', 'the', 'accommodation', 'has', 'already', 'gone!', 'that�s', 'going', 'to', 'cost.', 'at', 'least', 'your', 'cock', 'up', 'hopefully', 'means', 'a', 'generation', 'of', 'voters', 'will', 'never…	negative
93	1.29755E+18	2020-08-23T15:09:45.000Z		30	{'neg': 0.166, 'neu': 0.649, 'pos': 0.185, 'compound': 0.1531}	0.1531	Positive	['if', "you're", 'a', 'maths', 'geek,', 'like', 'me,', 'you', 'will', 'probably', 'enjoy', 'a', 'breakdown', 'of', 'how', "ofqual's", 'a-level', 'algorithm', 'worked', 'and', 'why', 'it', 'failed', 'https://t.co/bp3xocs6a2']	trust
94	1.29755E+18	2020-08-23T15:09:45.000Z		30	{'neg': 0.166, 'neu': 0.649, 'pos': 0.185, 'compound': 0.1531}	0.1531	Positive	['if', "you're", 'a', 'maths', 'geek,', 'like', 'me,', 'you', 'will', 'probably', 'enjoy', 'a', 'breakdown', 'of', 'how', "ofqual's", 'a-level', 'algorithm', 'worked', 'and', 'why', 'it', 'failed', 'https://t.co/bp3xocs6a2']	trust
95	1.29755E+18	2020-08-23T15:09:45.000Z		30	{'neg': 0.166, 'neu': 0.649, 'pos': 0.185, 'compound': 0.1531}	0.1531	Positive	['if', "you're", 'a', 'maths', 'geek,', 'like', 'me,', 'you', 'will', 'probably', 'enjoy', 'a', 'breakdown', 'of', 'how', "ofqual's", 'a-level', 'algorithm', 'worked', 'and', 'why', 'it', 'failed', 'https://t.co/bp3xocs6a2']	trust
96	1.29755E+18	2020-08-23T14:58:48.000Z		14	{'neg': 0.286, 'neu': 0.714, 'pos': 0.0, 'compound': -0.5574}	-0.5574	Negative	['bbc', 'news', '-', 'a-levels:', "ofqual's", "'cheating'", 'algorithm', 'under', 'review', 'https://t.co/t5ov2mjwwr']	No emotion
97	1.29755E+18	2020-08-23T14:58:48.000Z		14	{'neg': 0.286, 'neu': 0.714, 'pos': 0.0, 'compound': -0.5574}	-0.5574	Negative	['bbc', 'news', '-', 'a-levels:', "ofqual's", "'cheating'", 'algorithm', 'under', 'review', 'https://t.co/t5ov2mjwwr']	No emotion
98	1.29755E+18	2020-08-23T14:58:22.000Z		43	{'neg': 0.115, 'neu': 0.828, 'pos': 0.057, 'compound': -0.3976}	-0.3976	Negative	["i've", 'raised', 'concerns', 'that', '#ofqual', 'chair', 'also', 'chairs', 'centre', 'for', 'data', 'ethics', '&amp;', 'innovation', '(', '),', 'the', 'closest', 'thing', 'we', 'have', 'to', 'an', '#algorithms', 'regulator.', 'now', 'reveals', 'his', 'connection', 'to', 'previous', 'major', 'algorithm', 'failure.', 'does', 'this', 'govt', 'take', 'algorithms', 'seriously?', 'https://t.co/5zvvdk…	positive
99	1.29755E+18	2020-08-23T14:49:39.000Z		46	{'neg': 0.0, 'neu': 0.968, 'pos': 0.032, 'compound': 0.128}	0.128	Positive	['i', 'also', 'saw', 'what', 'i', 'saw,', '.', 'the', 'basic', 'algorithm', 'has', 'been', 'around', 'since', 'i', 'did', 'school', 'exams', '40+', 'years', 'ago.', 'it', 'may', 'have', 'been', 'created', 'by', 'the', 'labour', 'government', 'of', 'the', 'time', 'but', 'that', 'is', 'irrelevant', 'to', '2020.', 'government', 'has', 'very', 'little', 'early', 'input', 'this', 'year.']	negative
100	1.29755E+18	2020-08-23T14:47:37.000Z		32	{'neg': 0.145, 'neu': 0.685, 'pos': 0.17, 'compound': -0.0194}	-0.0194	Neutral	['weekend', 'reading:', 'how', 'might', 'ofqual', 'have', 'avoided', 'this', 'turmoil?', '-', 'hepi.', 'a', 'clear', 'exposition', 'of', 'issues', 'and', 'possible', 'solutions', 'with', 'the', 'gcse', 'and', 'a', 'level', 'algorithm.', 'worth', 'a', 'read.', 'https://t.co/tsgkp6x9ou']	positive
101	1.29755E+18	2020-08-23T14:47:37.000Z		32	{'neg': 0.145, 'neu': 0.685, 'pos': 0.17, 'compound': -0.0194}	-0.0194	Neutral	['weekend', 'reading:', 'how', 'might', 'ofqual', 'have', 'avoided', 'this', 'turmoil?', '-', 'hepi.', 'a', 'clear', 'exposition', 'of', 'issues', 'and', 'possible', 'solutions', 'with', 'the', 'gcse', 'and', 'a', 'level', 'algorithm.', 'worth', 'a', 'read.', 'https://t.co/tsgkp6x9ou']	positive
102	1.29754E+18	2020-08-23T14:43:14.000Z		40	{'neg': 0.164, 'neu': 0.608, 'pos': 0.228, 'compound': 0.4871}	0.4871	Positive	['we', 'confront', '(with', 'optimism?', 'openness?)', 'this', 'second', 'wave', 'of', 'abject', 'worldings', 'from', 'the', 'poor', 'grasp', 'of', 'reality', 'of', 'gpt-3', 'to', 'the', 'u.k.', 'outcry', 'with', 'a-levels', 'algorithm', 'debacle.', 'sonification', 'of', 'anil', 'courtesy', 'of', 'sonification', 'of', 'patricia', 'courtesy', 'of']	positive
103	1.29754E+18	2020-08-23T14:40:01.000Z		37	{'neg': 0.115, 'neu': 0.885, 'pos': 0.0, 'compound': -0.6597}	-0.6597	Negative	['in', 'my', 'phd', 'thesis,', 'i', 'have', 'just', 'written', 'how', 'trends', 'in', 'government', 'behaviour', 'have', 'lent', '"the', 'a-level/gcse', 'algorithm', 'brouhaha', 'of', 'august', '2020', 'all', 'of', 'the', 'inevitability', 'of', 'greek', 'tragedy"', 'i', 'am', 'done', 'for', 'the', 'day.']	fear
104	1.29754E+18	2020-08-23T14:34:51.000Z		29	{'neg': 0.13, 'neu': 0.6, 'pos': 0.27, 'compound': 0.6546}	0.6546	Positive	['algorithm', 'that', 'downgraded', 'exam', 'results', 'created', 'by', '#ofqual', 'the', 'regulator', 'and', 'agreed', 'with', 'the', 'teachers', 'unions.', 'they', 'are', 'happy', 'to', 'dump', 'blame,', 'have', 'u', 'no', 'shame?', 'sack', 'them', 'not']	trust
105	1.29754E+18	2020-08-23T14:22:04.000Z		50	{'neg': 0.183, 'neu': 0.763, 'pos': 0.054, 'compound': -0.7506}	-0.7506	Negative	['gavin', 'williamson', 'skipped', 'meeting', 'to', 'go', 'on', 'holiday', 'ahead', 'of', 'a-level', 'fiasco,', 'reports', 'claim:', 'the', 'uk', 'education', 'secretary', 'has', 'faced', 'calls', 'to', 'resign', 'from', 'frustrated', 'pupils', 'and', 'some', 'politicians', 'after', 'a', 'u-turn', 'on', 'the', 'use', 'of', 'an', 'algorithm', 'that', 'disproportionately�', 'https://t.co/72jx31uizr…	negative
106	1.29754E+18	2020-08-23T14:16:33.000Z		44	{'neg': 0.098, 'neu': 0.831, 'pos': 0.072, 'compound': -0.2901}	-0.2901	Negative	['1.', 'williamson', "isn't", 'responsible', 'for', 'the', 'algorithm:', 'ofqual', 'is.', 'it', 'sought', 'and', 'received', 'feedback', 'from', 'a', 'wide', 'number', 'of', 'stakeholders', 'and', 'incorporated', 'it.', '2.', 'ofqual', "doesn't", 'answer', 'to', 'ministers', 'so', 'no,', 'the', 'buck', "doesn't", 'stop', 'with', 'him.', '3.', 'still', 'avoiding', 'wales?']	positive
107	1.29754E+18	2020-08-23T14:04:11.000Z		28	{'neg': 0.0, 'neu': 1.0, 'pos': 0.0, 'compound': 0.0}	0	Neutral	['how', 'much', 'testing', 'did', 'run', 'of', 'their', '#algorithm', 'when', 'machine', 'learning', 'researchers', 'analysed', '#algorithms', 'they', 'could', 'only', 'reproduce', 'only', '7', 'out', 'of', '18', 'studies', 'https://t.co/lp5b80hw8s']	trust
108	1.29753E+18	2020-08-23T13:37:57.000Z		36	{'neg': 0.129, 'neu': 0.871, 'pos': 0.0, 'compound': -0.5574}	-0.5574	Negative	['before', 'we', 'blame', 'the', '"algorithm"', '-', 'at', 'a', 'basic', 'level,', 'ofqual', 'faced', 'two', 'potential', 'objectives:', '1.', 'avoid', 'grade', 'inflation/standardize', 'scores;', '2.', 'assess', 'students', 'for', 'university', 'admissions.', 'it', 'prioritized', 'the', 'first', 'goal', 'explains', 'https://t.co/nau6js3zem?']	positive
109	1.29753E+18	2020-08-23T13:34:28.000Z		45	{'neg': 0.06, 'neu': 0.94, 'pos': 0.0, 'compound': -0.3313}	-0.3313	Negative	['a', 'student', 'burns', 'an', 'a-level', 'result', 'in', 'london', 'to', 'protest', 'the', 'use', 'of', 'an', 'algorithm', 'to', 'assess', 'final', 'grades', 'for', 'pupils', 'after', 'exams', 'were', 'canceled', 'due', 'to', 'covid-19.', 'more', 'photos', 'of', 'the', 'week:', 'https://t.co/huegzwub7r', '??', 'henry', 'nicholls', 'https://t.co/87hkitrwff']	anticipation
110	1.29753E+18	2020-08-23T13:30:56.000Z		5	{'neg': 0.0, 'neu': 1.0, 'pos': 0.0, 'compound': 0.0}	0	Neutral	['or', 'the', 'a', 'level', 'algorithm?']	trust
111	1.29753E+18	2020-08-23T13:26:37.000Z		46	{'neg': 0.201, 'neu': 0.718, 'pos': 0.081, 'compound': -0.7717}	-0.7717	Negative	['interesting', 'to', 'read', 'on', 'sky', 'news', 'that', 'the', 'chair', 'of', 'ofqual', 'is', 'the', 'same', 'man', 'who', 'company', 'at', 'the', 'time', 'produced', 'an', 'algorithm', 'that', 'caused', 'the', 'mid', 'staffs', 'hospital', 'death', 'rate', 'scandal.', 'how', 'can', 'these', 'people', 'continue', 'to', 'get', 'top', 'jobs?', 'dodgy', 'handshake', 'brigade', 'strikes', 'again.']	fear
112	1.29753E+18	2020-08-23T13:25:30.000Z		50	{'neg': 0.095, 'neu': 0.905, 'pos': 0.0, 'compound': -0.6715}	-0.6715	Negative	['the', 'a-level', 'algorithm', 'was', 'used', 'to', 'refine', "teachers'", 'grade', 'predictions', 'for', 'this', "year's", 'results.', 'but', 'after', 'it', 'downgraded', '39', 'per', 'cent', 'of', 'those', 'predicted', 'in', 'england,', 'the', 'government', 'has', 'made', 'a', 'total', 'u-turn.', 'so', 'how', 'did', 'the', 'algorithm', 'work?', 'and', 'what', 'went', 'wrong?', 'https://t.co/ru…	negative
113	1.29752E+18	2020-08-23T13:12:15.000Z		16	{'neg': 0.0, 'neu': 1.0, 'pos': 0.0, 'compound': 0.0}	0	Neutral	['the', 'lessons', 'we', 'all', 'must', 'learn', 'from', 'the', 'a-levels', 'algorithm', 'debacle', 'https://t.co/df4j3zz3sa']	fear
114	1.29752E+18	2020-08-23T13:01:52.000Z		31	{'neg': 0.08, 'neu': 0.801, 'pos': 0.119, 'compound': 0.3291}	0.3291	Positive	['not', 'only', 'did', 'this', 'conservative', 'government', 'go', 'down', 'the', 'algorithm', 'route,', 'but', 'there', 'was', 'virtually', 'no', 'debate', 'as', 'to', 'whether', 'this', 'was', 'even', 'wise', '�', 'or', 'just', '�', 'beforehand.', 'https://t.co/qnohh57jrc']	positive
115	1.29752E+18	2020-08-23T13:00:40.000Z		49	{'neg': 0.144, 'neu': 0.806, 'pos': 0.05, 'compound': -0.5659}	-0.5659	Negative	['even', 'the', 'specific', 'statistical', 'problems', 'are', 'similar.', 'like', 'the', 'a-level', 'grade', 'algorithm,', 'the', 'dfi', 'hospital', 'rank', "didn't", 'give', '"any', 'sense', 'of', 'how', 'much', 'variation', 'would', 'be', 'expected', 'for', 'a', 'given', 'sample', 'size', 'and', 'instead', 'impose', 'a', 'rank', 'that', 'the', 'data', 'may', 'not', 'support"', '(https://t.co/rf…	trust
116	1.29751E+18	2020-08-23T12:42:27.000Z		46	{'neg': 0.201, 'neu': 0.718, 'pos': 0.081, 'compound': -0.7717}	-0.7717	Negative	['interesting', 'to', 'read', 'on', 'sky', 'news', 'that', 'the', 'chair', 'of', 'ofqual', 'is', 'the', 'same', 'man', 'who', 'company', 'at', 'the', 'time', 'produced', 'an', 'algorithm', 'that', 'caused', 'the', 'mid', 'staffs', 'hospital', 'death', 'rate', 'scandal.', 'how', 'can', 'these', 'people', 'continue', 'to', 'get', 'top', 'jobs?', 'dodgy', 'handshake', 'brigade', 'strikes', 'again.']	fear
117	1.29751E+18	2020-08-23T12:42:11.000Z		25	{'neg': 0.414, 'neu': 0.586, 'pos': 0.0, 'compound': -0.8748}	-0.8748	Negative	['roger', "taylor's", 'company', 'was', 'criticised', 'for', 'not', 'giving', '"complete', 'clarity"', 'about', 'an', 'algorithm', '-', 'ofqual', 'is', 'accused', 'of', 'the', 'same', 'fault', 'https://t.co/hdcjhshlci']	negative
118	1.29751E+18	2020-08-23T12:34:50.000Z		39	{'neg': 0.258, 'neu': 0.742, 'pos': 0.0, 'compound': -0.8316}	-0.8316	Negative	['this', 'is', 'happening', 'now,', 'from', 'the', '�oven', 'ready�', 'hard', 'brexit,', 'the', 'crush', 'the', 'poor', 'a', 'level', 'algorithm', 'and', 'the', 'eugenics', '�let', 'the', 'weak', 'die�', 'covid', 'strategy.', 'and', 'his', 'band', 'of', 'half', 'wits', 'are', 'fascists', '#revolutionnow', 'https://t.co/dfp55ggakx']	positive
119	1.29751E+18	2020-08-23T12:28:20.000Z		24	{'neg': 0.087, 'neu': 0.913, 'pos': 0.0, 'compound': -0.2263}	-0.2263	Negative	['��the', 'algorithm', 'stole', 'my', 'future�', 'and', '�fuck', 'the', 'algorithm�.', 'the', 'protests', 'marked', 'an', 'unusual', 'convergence', 'of', 'politics', 'and', 'predictive', 'models�', 'https://t.co/gk1lpzwb8x']	anger
120	1.29751E+18	2020-08-23T12:28:07.000Z		49	{'neg': 0.062, 'neu': 0.89, 'pos': 0.047, 'compound': -0.2023}	-0.2023	Negative	['the', 'exam', 'fiasco', 'was', 'because', 'tools', 'like', 'williamson', 'insisted', 'that', 'the', 'ofqual', 'algorithm', 'should', 'prioritise', 'guarding', 'against', 'grade', 'inflation', 'over', 'all', 'else.', 'oh,', 'have', 'you', 'read', 'the', 'wa', 'yet?', 'and', 'i', 'see', 'you', 'are', 'still', 'using', 'your', 'middle', 'name', 'in', 'such', 'a', 'way', 'as', 'to', 'achieve', 'max…	positive
121	1.29751E+18	2020-08-23T12:18:03.000Z		40	{'neg': 0.117, 'neu': 0.883, 'pos': 0.0, 'compound': -0.6249}	-0.6249	Negative	['�an', '18-year-old', 'student', 'who', 'predicted', 'this', 'year�s', 'a-level', 'results', 'crisis', 'in', 'an', 'award-winning', 'dystopian', 'story', 'about', 'an', 'algorithm', 'deciding', 'school', 'grades', 'according', 'to', 'social', 'class,', 'has', 'had', 'her', 'own', 'results', 'downgraded.�', 'https://t.co/rqj7ecwsyx']	trust
122	1.29751E+18	2020-08-23T12:09:16.000Z		44	{'neg': 0.097, 'neu': 0.642, 'pos': 0.261, 'compound': 0.8144}	0.8144	Positive	['the', 'parallels', 'are', 'uncanny', 'ofqual', 'has', 'been', 'accused', 'of', 'not', 'warning', 'ministers', 'about', 'the', 'flaws', 'in', 'its', 'marking', 'algorithm', 'roger', "taylor's", 'company', 'was', 'criticised', 'for', 'giving', '"false', 'reassurance"', 'to', 'mid', 'staffs', 'nhs', 'trust', 'about', 'the', 'care', 'in', 'its', 'hospital', 'https://t.co/q416eetktx']	fear
123	1.29751E+18	2020-08-23T12:04:44.000Z		45	{'neg': 0.2, 'neu': 0.8, 'pos': 0.0, 'compound': -0.8591}	-0.8591	Negative	["ofqual's", 'a-level', 'algorithm:', 'why', 'did', 'it', 'fail', 'to', 'make', 'the', 'grade?', 'https://t.co/617yc2bisg', 'frightening.', 'the', 'tory', 'gov', '/', 'ofqual', 'had', 'a', 'fundamental', 'misunderstanding', 'of', 'what', 'grading', 'should', 'have', 'been', 'about,', 'the', 'future', 'of', 'individual', 'children', 'not', 'the', 'overall', 'shape', 'of', 'grade', 'distribution']	positive
124	1.29751E+18	2020-08-23T12:04:44.000Z		45	{'neg': 0.2, 'neu': 0.8, 'pos': 0.0, 'compound': -0.8591}	-0.8591	Negative	["ofqual's", 'a-level', 'algorithm:', 'why', 'did', 'it', 'fail', 'to', 'make', 'the', 'grade?', 'https://t.co/617yc2bisg', 'frightening.', 'the', 'tory', 'gov', '/', 'ofqual', 'had', 'a', 'fundamental', 'misunderstanding', 'of', 'what', 'grading', 'should', 'have', 'been', 'about,', 'the', 'future', 'of', 'individual', 'children', 'not', 'the', 'overall', 'shape', 'of', 'grade', 'distribution']	positive
125	1.29751E+18	2020-08-23T12:04:44.000Z		45	{'neg': 0.2, 'neu': 0.8, 'pos': 0.0, 'compound': -0.8591}	-0.8591	Negative	["ofqual's", 'a-level', 'algorithm:', 'why', 'did', 'it', 'fail', 'to', 'make', 'the', 'grade?', 'https://t.co/617yc2bisg', 'frightening.', 'the', 'tory', 'gov', '/', 'ofqual', 'had', 'a', 'fundamental', 'misunderstanding', 'of', 'what', 'grading', 'should', 'have', 'been', 'about,', 'the', 'future', 'of', 'individual', 'children', 'not', 'the', 'overall', 'shape', 'of', 'grade', 'distribution']	positive
126	1.29751E+18	2020-08-23T12:04:33.000Z		35	{'neg': 0.267, 'neu': 0.693, 'pos': 0.04, 'compound': -0.8173}	-0.8173	Negative	['exclusive:', 'the', 'chair', 'of', 'ofqual', 'was', 'involved', 'in', 'the', 'mid', 'staffs', 'hospital', 'scandal', 'roger', "taylor's", 'company', 'was', 'criticised', 'by', 'the', 'public', 'inquiry', 'for', 'not', 'giving', '"complete', 'clarity"', 'about...', 'an', 'algorithm', 'https://t.co/q416eetktx']	positive
127	1.2975E+18	2020-08-23T12:01:29.000Z		30	{'neg': 0.066, 'neu': 0.819, 'pos': 0.116, 'compound': 0.1027}	0.1027	Positive	['problems', 'with', 'the', 'a', 'level', 'algorithm', 'were', 'played', 'out', 'in', 'public', 'to', 'a', 'certain', 'extent,', 'but', 'what', 'about', 'the', 'other', 'algorithms', 'we', 'don�t', 'know', 'about.', 'https://t.co/4dsqi45dye']	positive
128	1.2975E+18	2020-08-23T12:01:29.000Z		30	{'neg': 0.066, 'neu': 0.819, 'pos': 0.116, 'compound': 0.1027}	0.1027	Positive	['problems', 'with', 'the', 'a', 'level', 'algorithm', 'were', 'played', 'out', 'in', 'public', 'to', 'a', 'certain', 'extent,', 'but', 'what', 'about', 'the', 'other', 'algorithms', 'we', 'don�t', 'know', 'about.', 'https://t.co/4dsqi45dye']	positive
129	1.2975E+18	2020-08-23T11:48:03.000Z		16	{'neg': 0.0, 'neu': 1.0, 'pos': 0.0, 'compound': 0.0}	0	Neutral	['four', 'things', 'government', 'must', 'learn', 'from', 'the', 'a-level', 'algorithm', 'fiasco�', 'https://t.co/xdo5rqggka', 'via']	fear
130	1.2975E+18	2020-08-23T11:48:03.000Z		16	{'neg': 0.0, 'neu': 1.0, 'pos': 0.0, 'compound': 0.0}	0	Neutral	['four', 'things', 'government', 'must', 'learn', 'from', 'the', 'a-level', 'algorithm', 'fiasco�', 'https://t.co/xdo5rqggka', 'via']	fear
131	1.2975E+18	2020-08-23T11:45:30.000Z		53	{'neg': 0.064, 'neu': 0.838, 'pos': 0.097, 'compound': 0.1779}	0.1779	Positive	['if', 'you�re', 'genuinely', 'interested:', 'https://t.co/kakuerrsdh', 'very', 'few', 'inputs', 'and', 'huge', 'weight', 'given', 'to', 'the', 'school�s', 'and', 'then', 'the', 'cohort�s', 'past', 'history,', 'very', 'little', 'to', 'the', 'individual', 'student�s', '-', 'as', 'a', 'result,', 'stephen', 'hawking', 'would', 'have', 'failed', 'to', 'get', 'an', 'a*', 'in', 'physics', 'at', 'my', '…	positive
132	1.2975E+18	2020-08-23T11:45:30.000Z		53	{'neg': 0.064, 'neu': 0.838, 'pos': 0.097, 'compound': 0.1779}	0.1779	Positive	['if', 'you�re', 'genuinely', 'interested:', 'https://t.co/kakuerrsdh', 'very', 'few', 'inputs', 'and', 'huge', 'weight', 'given', 'to', 'the', 'school�s', 'and', 'then', 'the', 'cohort�s', 'past', 'history,', 'very', 'little', 'to', 'the', 'individual', 'student�s', '-', 'as', 'a', 'result,', 'stephen', 'hawking', 'would', 'have', 'failed', 'to', 'get', 'an', 'a*', 'in', 'physics', 'at', 'my', '…	positive
133	1.2975E+18	2020-08-23T11:45:26.000Z		47	{'neg': 0.155, 'neu': 0.708, 'pos': 0.136, 'compound': -0.2732}	-0.2732	Negative	['the', 'data', 'used', 'to', 'form', 'the', 'algorithm', 'were', 'released', 'by', 'various', 'news', 'outlets.', 'the', 'algorithm', 'is', 'much', 'better', 'than', 'giving', 'out', 'grades', 'based', 'on', 'biased,', 'inflated', 'teacher', 'predictions.', 'it', 'destroys', 'the', 'integrity', 'of', 'a', 'levels', 'and', 'is', 'an', 'insult', 'to', 'all', 'those', 'who', 'sat', 'exams', 'before…	positive
134	1.29749E+18	2020-08-23T11:18:09.000Z		31	{'neg': 0.0, 'neu': 0.851, 'pos': 0.149, 'compound': 0.4939}	0.4939	Positive	['more', 'than', '300,000', 'pupils', 'in', 'england,', 'wales', 'and', 'northern', 'ireland', 'who', 'woke', 'on', 'august', '13', 'to', 'critically', 'important', 'a-level', 'exam', 'results,', 'determined', 'by', 'an', 'algorithm', 'https://t.co/2xsitgfdir']	positive
135	1.29749E+18	2020-08-23T11:00:01.000Z		31	{'neg': 0.094, 'neu': 0.906, 'pos': 0.0, 'compound': -0.34}	-0.34	Negative	['algorithms', 'aren�t', 'to', 'blame', '�', 'humans', 'are.', 'sets', 'out', 'four', 'things', 'the', 'government', 'must', 'learn', 'from', 'the', 'shambolic', 'handling', 'of', 'a-level', 'results', 'https://t.co/ip4qqrsify', 'https://t.co/aawu40qxoy']	negative
136	1.29749E+18	2020-08-23T11:00:01.000Z		31	{'neg': 0.094, 'neu': 0.906, 'pos': 0.0, 'compound': -0.34}	-0.34	Negative	['algorithms', 'aren�t', 'to', 'blame', '�', 'humans', 'are.', 'sets', 'out', 'four', 'things', 'the', 'government', 'must', 'learn', 'from', 'the', 'shambolic', 'handling', 'of', 'a-level', 'results', 'https://t.co/ip4qqrsify', 'https://t.co/aawu40qxoy']	negative
137	1.29749E+18	2020-08-23T10:54:35.000Z		17	{'neg': 0.182, 'neu': 0.647, 'pos': 0.171, 'compound': -0.0516}	-0.0516	Negative	['a', 'useful', 'short', 'explanation', 'of', 'what', 'went', 'wrong', 'with', 'the', 'a-level', 'algorithm.', 'https://t.co/k66opbcsbg']	negative
138	1.29748E+18	2020-08-23T10:43:21.000Z		49	{'neg': 0.0, 'neu': 0.944, 'pos': 0.056, 'compound': 0.3818}	0.3818	Positive	['a-level', 'students', 'who', 'were', 'downgraded', 'by', 'the', 'government', 'algorithm', 'are', 'relieved', 'after', 'unis', 'confirmed', 'their', 'places', 'for', 'this', 'year.', '�i', 'could', 'not', 'believe', 'what', 'i', 'had', 'read,�', 'said', 'leah', 'glenday,', 'of', 'the', 'message', 'she', 'received', 'on', 'friday', 'confirming', 'her', 'place', 'at', 'girton', 'college,', 'cambr…	positive
139	1.29748E+18	2020-08-23T10:22:35.000Z		52	{'neg': 0.131, 'neu': 0.774, 'pos': 0.094, 'compound': -0.2649}	-0.2649	Negative	['he�s', 'not', '100%', 'to', 'blame', 'for', 'the', 'crisis.', 'covid', 'shut', 'down', 'society;', 'the', 'government', 'shut', 'down', 'schools', 'cancelling', 'exams;', 'schools', 'over', 'predicted', 'grades', '(come', 'on,', 'they', 'did);', 'and', 'ofqual,', 'which', 'is', 'a', 'quango,', 'applied', 'the', 'algorithm.', 'pretty', 'much', 'every', 'bit', 'of', 'the', 'system', 'conspired', …	negative
140	1.29747E+18	2020-08-23T10:00:29.000Z		15	{'neg': 0.343, 'neu': 0.523, 'pos': 0.134, 'compound': -0.5574}	-0.5574	Negative	['the', 'embarrassing', 'truth', 'about', 'algorithms', 'is', 'that', 'they', 'are', 'prejudice', 'engines', 'https://t.co/ml2ivwcvff']	negative
141	1.29747E+18	2020-08-23T10:00:01.000Z		37	{'neg': 0.091, 'neu': 0.858, 'pos': 0.051, 'compound': -0.3612}	-0.3612	Negative	['�the', 'victory', 'of', 'this', "week's", 'a-level', 'students', 'shows', 'that', 'true', 'power', 'belongs', 'to', 'the', 'people', '�', 'but', 'we', 'must', 'mobilise', 'in', 'mass', 'numbers', 'to', 'bring', 'about', 'the', 'radical', 'change', 'we', 'desperately', 'need.�', '�', 'https://t.co/eaqiypwc0p']	positive
142	1.29747E+18	2020-08-23T10:00:01.000Z		37	{'neg': 0.091, 'neu': 0.858, 'pos': 0.051, 'compound': -0.3612}	-0.3612	Negative	['�the', 'victory', 'of', 'this', "week's", 'a-level', 'students', 'shows', 'that', 'true', 'power', 'belongs', 'to', 'the', 'people', '�', 'but', 'we', 'must', 'mobilise', 'in', 'mass', 'numbers', 'to', 'bring', 'about', 'the', 'radical', 'change', 'we', 'desperately', 'need.�', '�', 'https://t.co/eaqiypwc0p']	positive
143	1.29747E+18	2020-08-23T09:57:57.000Z		42	{'neg': 0.186, 'neu': 0.814, 'pos': 0.0, 'compound': -0.7906}	-0.7906	Negative	['no', 'not', 'at', 'all', '-', 'the', 'blame', 'here', 'isn�t', 'the', 'whole', 'government', 'it�s', 'whoever', 'proposed', 'the', 'stupid', 'algorithm', '(most', 'likely', 'sqa/wjec/ofqual', 'etc)', 'and', 'whichever', 'ministers', 'didn�t', 'insist', 'on', 'more', 'scrutiny', 'of', 'what', 'that', 'would', 'actually', 'mean', 'in', 'practice.']	negative
144	1.29747E+18	2020-08-23T09:54:51.000Z		38	{'neg': 0.0, 'neu': 1.0, 'pos': 0.0, 'compound': 0.0}	0	Neutral	['just', 'had', 'an', 'email', 'from', 'a', 'teacher', 'at', 'a', 'sixth', 'form', 'college', 'who', 'says', 'his', 'college', 'applied', 'the', 'ofqual', 'algorithm', 'to', 'teachers�', 'assessment', '*before*', 'forwarding', 'them', 'to', 'ofqual.', 'and', 'that', 'apparently', 'this', 'was', 'part', 'of', 'ofqual', 'guidance.', '1/']	trust
145	1.29747E+18	2020-08-23T09:44:24.000Z		36	{'neg': 0.0, 'neu': 0.829, 'pos': 0.171, 'compound': 0.7782}	0.7782	Positive	['an', 'interesting', 'article', 'by', 'a', 'data', 'scientist', 'on', 'how', 'the', 'ofqual', '�algorithm�', 'calculated', 'those', 'a', 'level', 'grades.', 'she', 'calls', 'cags', '�predicted', 'grades�', '???????', 'but', 'other', 'than', 'that', 'a', 'very', 'interesting', '&amp;', 'illuminating', 'read', '??', 'https://t.co/iwz4i5pxwb']	positive
146	1.29747E+18	2020-08-23T09:37:14.000Z		16	{'neg': 0.206, 'neu': 0.625, 'pos': 0.169, 'compound': -0.1531}	-0.1531	Negative	['williamson', 'skipped', 'meeting', 'for', 'holiday', 'ahead', 'of', 'a-levels', 'fiasco', 'https://t.co/vq35j1dwsm', 'sent', 'via']	positive
147	1.29747E+18	2020-08-23T09:37:14.000Z		16	{'neg': 0.206, 'neu': 0.625, 'pos': 0.169, 'compound': -0.1531}	-0.1531	Negative	['williamson', 'skipped', 'meeting', 'for', 'holiday', 'ahead', 'of', 'a-levels', 'fiasco', 'https://t.co/vq35j1dwsm', 'sent', 'via']	positive
148	1.29746E+18	2020-08-23T09:24:08.000Z		37	{'neg': 0.113, 'neu': 0.887, 'pos': 0.0, 'compound': -0.539}	-0.539	Negative	['and', 'yet', 'you', 'still', 'get', 'an', 'e', 'for', 'effort.', 'how', 'is', 'it', 'that', 'you', 'were', 'so', 'blithely', 'unaware', 'about', 'the', 'impact', 'of', 'your', 'a', 'level', 'algorithm', 'when', 'others', 'in', 'education', 'were', 'warning', 'you', 'about', 'it', 'months', 'ago?']	positive
149	1.29746E+18	2020-08-23T09:18:11.000Z		42	{'neg': 0.054, 'neu': 0.906, 'pos': 0.039, 'compound': -0.168}	-0.168	Negative	['the', '"experts"', 'are', 'as', 'much', 'to', 'blame', 'as', 'the', 'politicians.', 'after', 'all,', 'the', 'minister', 'did', 'not', 'work', 'alone.', 'the', '"expert"', 'teachers', 'set', 'the', 'grades', 'in', 'the', 'first', 'place,', 'the', '"expert"', 'ofqual', 'people', 'designed', 'the', 'algorithm', 'and', 'the', '"expert"', 'unions', 'signed', 'them', 'off.']	trust
150	1.29746E+18	2020-08-23T09:16:04.000Z		16	{'neg': 0.206, 'neu': 0.625, 'pos': 0.169, 'compound': -0.1531}	-0.1531	Negative	['williamson', 'skipped', 'meeting', 'for', 'holiday', 'ahead', 'of', 'a-levels', 'fiasco', 'https://t.co/zqmvtgodi3', 'sent', 'via']	positive
151	1.29746E+18	2020-08-23T09:16:04.000Z		16	{'neg': 0.206, 'neu': 0.625, 'pos': 0.169, 'compound': -0.1531}	-0.1531	Negative	['williamson', 'skipped', 'meeting', 'for', 'holiday', 'ahead', 'of', 'a-levels', 'fiasco', 'https://t.co/zqmvtgodi3', 'sent', 'via']	positive
152	1.29746E+18	2020-08-23T09:09:45.000Z		50	{'neg': 0.0, 'neu': 0.836, 'pos': 0.164, 'compound': 0.8402}	0.8402	Positive	['so', 'sitting', 'an', 'exam', 'after', 'being', 'off', 'for', '4', 'months', '(not', 'forgetting', 'during', 'a', 'pandemic)', 'would', 'be', 'perfectly', 'fair?', 'as', 'someone', 'in', 'the', 'cohort', 'this', 'year,', 'i', 'can', 'say', 'that', 'studying', 'at', 'home', "isn't", 'the', 'same.', 'ofqual', 'were', 'directed', 'by', 'the', 'govt', 'to', 'produce', 'the', 'algorithm', 'like', 't…	fear
153	1.29746E+18	2020-08-23T09:04:23.000Z		12	{'neg': 0.231, 'neu': 0.769, 'pos': 0.0, 'compound': -0.5106}	-0.5106	Negative	['did', 'you', 'use', 'the', 'same', 'algorithm', 'used', 'for', 'the', 'a', 'levels', 'fiasco?']	negative
154	1.29746E+18	2020-08-23T08:56:04.000Z		50	{'neg': 0.173, 'neu': 0.827, 'pos': 0.0, 'compound': -0.8316}	-0.8316	Negative	['the', 'people', 'who', 'made', 'a', 'hash', 'of', 'it', 'were', 'the', 'schools', 'who', 'put', 'up', 'every', 'obstacle', 'they', 'could', 'think', 'of', 'in', 'the', 'name', 'of', 'coronavirus,', 'the', 'idiots', 'at', 'ofqual', 'who', 'produced', 'an', 'appalling', 'algorithm', 'to', 'modify', 'the', 'results,', 'sage', '-', 'who', 'used', 'flawed', 'models', 'to', 'bounce', 'boris', 'into',…	negative
155	1.29745E+18	2020-08-23T08:43:07.000Z		40	{'neg': 0.0, 'neu': 1.0, 'pos': 0.0, 'compound': 0.0}	0	Neutral	['how', 'come', 'my', 'actual', '12', 'month', 'average', 'usage', 'is', '�163', 'based', 'on', 'actual', 'figures', 'yet', 'you', 'have', 'calculated', 'our', 'monthly', 'average', 'is', '�207.71?', 'do', 'you', 'employ', 'the', 'same', 'algorithm', 'author', 'as', '#ofqual', '?', 'how', 'do', 'you', 'get', 'a', '20%', 'discrepancy?']	positive
156	1.29745E+18	2020-08-23T08:40:01.000Z		42	{'neg': 0.092, 'neu': 0.859, 'pos': 0.049, 'compound': -0.4329}	-0.4329	Negative	['a-levels:', "ofqual's", "'cheating'", 'algorithm', 'under', 'review', '-', 'bbc', 'well', 'frankly', 'any', 'algorithm', 'which', 'predicts', 'exam', 'scores', 'without', 'an', 'actual', 'exam', 'will', 'always', 'be', 'opposed.', 'i', 'mean', 'i', 'should', 'have', 'been', '1st', 'in', 'any', 'exam', 'i', 'never', 'appeared.', '??.', 'https://t.co/vtrqkgx1kh']	fear
157	1.29745E+18	2020-08-23T08:40:01.000Z		42	{'neg': 0.092, 'neu': 0.859, 'pos': 0.049, 'compound': -0.4329}	-0.4329	Negative	['a-levels:', "ofqual's", "'cheating'", 'algorithm', 'under', 'review', '-', 'bbc', 'well', 'frankly', 'any', 'algorithm', 'which', 'predicts', 'exam', 'scores', 'without', 'an', 'actual', 'exam', 'will', 'always', 'be', 'opposed.', 'i', 'mean', 'i', 'should', 'have', 'been', '1st', 'in', 'any', 'exam', 'i', 'never', 'appeared.', '??.', 'https://t.co/vtrqkgx1kh']	fear
158	1.29745E+18	2020-08-23T08:33:18.000Z		38	{'neg': 0.0, 'neu': 1.0, 'pos': 0.0, 'compound': 0.0}	0	Neutral	['(1/3)', 'on', 'august', '13th,', 'students', 'across', 'the', 'u.k', 'received', 'their', 'a-level', 'results,', 'which', 'were', 'generated', 'using', 'an', 'algorithm', 'by', 'ofqual', '(the', 'office', 'of', 'qualifications', 'and', 'examinations', 'regulation).', 'approximately', '40%', 'of', 'these�', 'https://t.co/doswmhu5b2']	positive
159	1.29745E+18	2020-08-23T08:33:18.000Z		38	{'neg': 0.0, 'neu': 1.0, 'pos': 0.0, 'compound': 0.0}	0	Neutral	['(1/3)', 'on', 'august', '13th,', 'students', 'across', 'the', 'u.k', 'received', 'their', 'a-level', 'results,', 'which', 'were', 'generated', 'using', 'an', 'algorithm', 'by', 'ofqual', '(the', 'office', 'of', 'qualifications', 'and', 'examinations', 'regulation).', 'approximately', '40%', 'of', 'these�', 'https://t.co/doswmhu5b2']	positive
160	1.29745E+18	2020-08-23T08:31:40.000Z		51	{'neg': 0.128, 'neu': 0.772, 'pos': 0.1, 'compound': -0.3937}	-0.3937	Negative	['is', 'that', 'supposed', 'to', 'make', 'this', 'fiasco', 'any', 'better.', 'if', 'you', 'were', 'in', 'constant', 'communication', 'surely', 'you', 'would', 'have', 'realised', 'by', 'lunch', 'time', 'an', 'thursday', 'that', 'the', 'a-level', 'students', 'had', 'been', 'severely', 'let', 'down', 'by', 'an', 'algorithm.', 'it', 'didn�t', 'take', 'a', 'genius', 'to', 'work', 'that', 'out!!', '��…	trust
161	1.29745E+18	2020-08-23T08:26:11.000Z		21	{'neg': 0.0, 'neu': 0.842, 'pos': 0.158, 'compound': 0.4939}	0.4939	Positive	['this', 'morning', 'also', 'release', 'the', 'confidentially', 'agreement', 'those', 'who', 'worked', 'on', 'the', '#algorithm', 'were', 'asked', 'to', 'sign.', 'https://t.co/qcdhvykyoo']	trust
162	1.29745E+18	2020-08-23T08:26:09.000Z		34	{'neg': 0.069, 'neu': 0.836, 'pos': 0.096, 'compound': 0.2263}	0.2263	Positive	['respond', 'to', 'claims', 'from', 'about', 'tyr', 'lack', 'of', 'response', 'to', 'concerns', 'about', 'the', '#algorithm', 'and', 'refute', 'claims', 'that', 'the', 'confidentially', 'agreement', 'precluded', 'signatories', 'from', 'discussing', 'the', '#algorithm', 'i�m', 'public', 'https://t.co/xghewwyybb']	trust
163	1.29745E+18	2020-08-23T08:14:18.000Z		53	{'neg': 0.0, 'neu': 0.881, 'pos': 0.119, 'compound': 0.6808}	0.6808	Positive	['so', 'they', 'did', 'need', 'to', 'ensure', 'anyone', 'they', 'gave', 'it', 'to', 'was', 'legally', 'bound', 'to', 'confidentiality,', 'as', 'per', 'gdpr.', 'the', 'ofqual', 'letter', 'seems', 'to', 'imply', 'it', 'was', 'all', 'about', 'that.', 'it', "wasn't,", 'though:', 'using', 'an', 'nda', 'rather', 'than', 'gdpr', 'text', 'makes', 'it', 'clear', 'that', 'the', 'algorithm', '(and', 'proces…	negative
164	1.29745E+18	2020-08-23T08:14:17.000Z		49	{'neg': 0.059, 'neu': 0.752, 'pos': 0.19, 'compound': 0.8252}	0.8252	Positive	['ofqual', 'did', 'in', 'the', 'event', 'publish', 'the', 'algorithm', 'on', 'results', 'day,', 'but', 'at', 'the', 'time', 'this', 'seemed', 'like', 'a', 'late', 'change', 'of', 'plan.', "there's", 'nothing', 'in', 'the', 'agreement', 'that', 'says', 'they', 'would', 'publish', 'it.', 'until', 'it', 'was', 'published,', 'it', 'seems', 'clear', 'that', 'the', 'nda', 'requires', '"strict', 'confid…	fear
165	1.29744E+18	2020-08-23T07:54:16.000Z		30	{'neg': 0.0, 'neu': 1.0, 'pos': 0.0, 'compound': 0.0}	0	Neutral	["uk's", 'national', 'statistics', 'regulator', 'says', 'it', 'will', 'review', 'the', 'algorithm', 'used', 'by', 'exam', 'regulator', 'ofqual', 'to', 'decide', 'grades', 'for', 'high', 'school', 'students', '(jane', 'wakefield/bbc)', 'https://t.co/qvijorecdl']	trust
166	1.29744E+18	2020-08-23T07:53:17.000Z		23	{'neg': 0.248, 'neu': 0.752, 'pos': 0.0, 'compound': -0.6808}	-0.6808	Negative	['huffpostukpol:', 'ministers', 'have', 'backtracked', 'on', 'an', 'evictions', 'ban', 'and', 'an', 'a-level', 'algorithm', 'in', 'the', 'last', 'five', 'days', 'alone.', 'https://t.co/506ogf6xxt']	negative
167	1.29744E+18	2020-08-23T07:53:11.000Z		30	{'neg': 0.0, 'neu': 1.0, 'pos': 0.0, 'compound': 0.0}	0	Neutral	["uk's", 'national', 'statistics', 'regulator', 'says', 'it', 'will', 'review', 'the', 'algorithm', 'used', 'by', 'exam', 'regulator', 'ofqual', 'to', 'decide', 'grades', 'for', 'high', 'school', 'students', '(jane', 'wakefield/bbc)', 'https://t.co/6xmkdo9ovf']	trust
168	1.29744E+18	2020-08-23T07:53:00.000Z		26	{'neg': 0.0, 'neu': 1.0, 'pos': 0.0, 'compound': 0.0}	0	Neutral	['a-level', 'student', 'safa', 'al-azami', 'reflects', 'on', 'what', 'the', '2020', 'results', 'algorithm', 'has', 'revealed', 'about', 'britain�s', 'education', 'system.', 'https://t.co/grvcews4rz', '#uturn', '#resultsday2020']	trust
169	1.29744E+18	2020-08-23T07:53:00.000Z		26	{'neg': 0.0, 'neu': 1.0, 'pos': 0.0, 'compound': 0.0}	0	Neutral	['a-level', 'student', 'safa', 'al-azami', 'reflects', 'on', 'what', 'the', '2020', 'results', 'algorithm', 'has', 'revealed', 'about', 'britain�s', 'education', 'system.', 'https://t.co/grvcews4rz', '#uturn', '#resultsday2020']	trust
170	1.29744E+18	2020-08-23T07:51:28.000Z		31	{'neg': 0.141, 'neu': 0.859, 'pos': 0.0, 'compound': -0.5574}	-0.5574	Negative	['#techie', 'https://t.co/l5iwzuj2mk', 'a-levels:', "ofqual's", "'cheating'", 'algorithm', 'under', 'review', 'https://t.co/l5iwzuj2mk', 'those', 'implementing', 'it', '"did', 'not', 'understand', 'what', 'the', 'maths', 'they', 'had', 'typed', 'in', 'meant']	No emotion
171	1.29744E+18	2020-08-23T07:51:28.000Z		31	{'neg': 0.141, 'neu': 0.859, 'pos': 0.0, 'compound': -0.5574}	-0.5574	Negative	['#techie', 'https://t.co/l5iwzuj2mk', 'a-levels:', "ofqual's", "'cheating'", 'algorithm', 'under', 'review', 'https://t.co/l5iwzuj2mk', 'those', 'implementing', 'it', '"did', 'not', 'understand', 'what', 'the', 'maths', 'they', 'had', 'typed', 'in', 'meant']	No emotion
172	1.29744E+18	2020-08-23T07:49:30.000Z		44	{'neg': 0.0, 'neu': 1.0, 'pos': 0.0, 'compound': 0.0}	0	Neutral	["uk's", 'national', 'statistics', 'regulator', 'says', 'it', 'will', 'review', 'the', 'algorithm', 'used', 'by', 'exam', 'regulator', 'ofqual', 'to', 'decide', 'grades', 'for', 'high', 'school', 'students', '(jane', 'wakefield/bbc)', 'jane', 'wakefield', '/', 'bbc:', "uk's", 'national', 'statistics', 'regulator', 'says', 'it', 'will', 'review', 'the', 'algorith�', 'https://t.co/jyhf6aiqja']	trust
173	1.29744E+18	2020-08-23T07:47:14.000Z		29	{'neg': 0.051, 'neu': 0.791, 'pos': 0.158, 'compound': 0.5267}	0.5267	Positive	['please', 'follow', '�2020', 'a�level', 'grading', 'issues', '&amp;', 'support', 'group�', 'on', 'facebook.', 'members', 'liaised', '&amp;', 'uncovered', 'issues', 'with', 'ofqual', 'algorithm.', 'school', 'downgrading', 'became', 'evident', 'on', '11aug.', 'many', 'students', 'affected.']	trust
174	1.29744E+18	2020-08-23T07:46:20.000Z		43	{'neg': 0.108, 'neu': 0.892, 'pos': 0.0, 'compound': -0.5943}	-0.5943	Negative	['the', 'fairest', 'way', 'perhaps', 'would', 'be', 'a', 'new', 'algorithm', 'which', 'raises', 'conservative', 'judging', 'centres', 'to', 'this', "year's", 'grade', 'inflated', 'normal.', 'or', 'ofqual', 'could', 'look', 'again', 'at', 'centres', 'which', 'have', 'been', 'too', 'conservative.', 'i', 'think', 'neither', 'solution', 'is', 'likely', 'and', 'both', 'are', 'problematic.']	positive
175	1.29744E+18	2020-08-23T07:41:11.000Z		30	{'neg': 0.0, 'neu': 1.0, 'pos': 0.0, 'compound': 0.0}	0	Neutral	["uk's", 'national', 'statistics', 'regulator', 'says', 'it', 'will', 'review', 'the', 'algorithm', 'used', 'by', 'exam', 'regulator', 'ofqual', 'to', 'decide', 'grades', 'for', 'high', 'school', 'students', '(jane', 'wakefield/bbc)', 'https://t.co/8ddu6qtejo']	trust
176	1.29744E+18	2020-08-23T07:40:26.000Z		32	{'neg': 0.0, 'neu': 1.0, 'pos': 0.0, 'compound': 0.0}	0	Neutral	['https://t.co/td3bf3oxvk', '-', "uk's", 'national', 'statistics', 'regulator', 'says', 'it', 'will', 'review', 'the', 'algorithm', 'used', 'by', 'exam', 'regulator', 'ofqual', 'to', 'decide', 'grades', 'for', 'high', 'school', 'students', '(jane', 'wakefield/bbc)', '#tech', '#mobile']	trust
177	1.29744E+18	2020-08-23T07:32:42.000Z		30	{'neg': 0.0, 'neu': 1.0, 'pos': 0.0, 'compound': 0.0}	0	Neutral	["uk's", 'national', 'statistics', 'regulator', 'says', 'it', 'will', 'review', 'the', 'algorithm', 'used', 'by', 'exam', 'regulator', 'ofqual', 'to', 'decide', 'grades', 'for', 'high', 'school', 'students', '(jane', 'wakefield/bbc)', 'https://t.co/g6vl5xbebn']	trust
178	1.29743E+18	2020-08-23T07:20:23.000Z		12	{'neg': 0.0, 'neu': 1.0, 'pos': 0.0, 'compound': 0.0}	0	Neutral	['a-levels:', 'ofqual�s', '�cheating�', 'algorithm', 'under', 'review', 'https://t.co/qqvr6dvoax']	No emotion
179	1.29743E+18	2020-08-23T07:20:23.000Z		12	{'neg': 0.0, 'neu': 1.0, 'pos': 0.0, 'compound': 0.0}	0	Neutral	['a-levels:', 'ofqual�s', '�cheating�', 'algorithm', 'under', 'review', 'https://t.co/qqvr6dvoax']	No emotion
180	1.29743E+18	2020-08-23T07:20:23.000Z		12	{'neg': 0.0, 'neu': 1.0, 'pos': 0.0, 'compound': 0.0}	0	Neutral	['a-levels:', 'ofqual�s', '�cheating�', 'algorithm', 'under', 'review', 'https://t.co/qqvr6dvoax']	No emotion
181	1.29743E+18	2020-08-23T07:06:49.000Z		44	{'neg': 0.075, 'neu': 0.877, 'pos': 0.048, 'compound': -0.0396}	-0.0396	Neutral	['i', 'think', 'the', 'a-level', 'result', 'algorithm', 'scandal', 'illustrated', 'a', 'very', 'good', 'point', 'about', 'understanding', 'how', 'sub-groups', 'are', 'affected', 'by', 'disparity,', 'but', 'applying', 'the', 'disparity', 'to', 'each', 'individual', 'in', 'the', 'sub-group', 'can', 'be', 'detrimental.', 'you', 'cannot', 'see', 'yourself', 'through', 'an', 'abject', 'lens.']	negative
182	1.29742E+18	2020-08-23T06:42:52.000Z		32	{'neg': 0.085, 'neu': 0.915, 'pos': 0.0, 'compound': -0.34}	-0.34	Negative	['thousands', 'of', 'teenagers', 'may', 'have', 'had', 'their', 'gcse', 'and', 'a-level', 'results', 'unfairly', 'downgraded', 'because', 'their', 'schools', 'misunderstood', 'the', 'rules', 'and', 'tried', 'to', 'second', 'guess', 'ofqual�s', 'algorithm.', 'https://t.co/dallpmrxx9']	surprise
183	1.29742E+18	2020-08-23T06:42:52.000Z		32	{'neg': 0.085, 'neu': 0.915, 'pos': 0.0, 'compound': -0.34}	-0.34	Negative	['thousands', 'of', 'teenagers', 'may', 'have', 'had', 'their', 'gcse', 'and', 'a-level', 'results', 'unfairly', 'downgraded', 'because', 'their', 'schools', 'misunderstood', 'the', 'rules', 'and', 'tried', 'to', 'second', 'guess', 'ofqual�s', 'algorithm.', 'https://t.co/dallpmrxx9']	surprise
184	1.29742E+18	2020-08-23T06:42:52.000Z		32	{'neg': 0.085, 'neu': 0.915, 'pos': 0.0, 'compound': -0.34}	-0.34	Negative	['thousands', 'of', 'teenagers', 'may', 'have', 'had', 'their', 'gcse', 'and', 'a-level', 'results', 'unfairly', 'downgraded', 'because', 'their', 'schools', 'misunderstood', 'the', 'rules', 'and', 'tried', 'to', 'second', 'guess', 'ofqual�s', 'algorithm.', 'https://t.co/dallpmrxx9']	surprise
185	1.29742E+18	2020-08-23T06:33:19.000Z		21	{'neg': 0.155, 'neu': 0.777, 'pos': 0.067, 'compound': -0.4019}	-0.4019	Negative	["i've", 'been', 'forced', 'to', 'downgrade', 'gcse', 'and', 'a-level', 'results', '-', 'now', 'i', 'want', 'to', 'quit', 'teaching', 'https://t.co/4ykoscn4qy']	negative
186	1.29742E+18	2020-08-23T06:23:15.000Z		10	{'neg': 0.419, 'neu': 0.581, 'pos': 0.0, 'compound': -0.5574}	-0.5574	Negative	["ofqual's", "'cheating'", 'algorithm', 'under', 'review', 'https://t.co/gd0wuv8tda']	No emotion
187	1.29742E+18	2020-08-23T06:19:16.000Z		10	{'neg': 0.0, 'neu': 1.0, 'pos': 0.0, 'compound': 0.0}	0	Neutral	['the', 'a-level', 'algorithm', 'meltdown', '�', 'cartoon', 'https://t.co/p32b5df7f9']	negative
188	1.29742E+18	2020-08-23T06:19:16.000Z		10	{'neg': 0.0, 'neu': 1.0, 'pos': 0.0, 'compound': 0.0}	0	Neutral	['the', 'a-level', 'algorithm', 'meltdown', '�', 'cartoon', 'https://t.co/p32b5df7f9']	negative
189	1.29741E+18	2020-08-23T06:00:20.000Z		20	{'neg': 0.0, 'neu': 1.0, 'pos': 0.0, 'compound': 0.0}	0	Neutral	['the', 'lessons', 'we', 'all', 'must', 'learn', 'from', 'the', 'a-levels', 'algorithm', 'debacle', 'https://t.co/a8w1quydoq', 'https://t.co/uu7fm8uft3']	fear
190	1.2974E+18	2020-08-23T05:14:02.000Z		15	{'neg': 0.162, 'neu': 0.838, 'pos': 0.0, 'compound': -0.4019}	-0.4019	Negative	['one', 'problem', 'is', '�s', 'moderator', 'algorithm', 'is', 'shitter', 'than', 'the', 'one', 'just', 'binned', 'by', 'ofqual.']	fear
191	1.2974E+18	2020-08-23T04:58:13.000Z		37	{'neg': 0.106, 'neu': 0.827, 'pos': 0.067, 'compound': -0.3612}	-0.3612	Negative	['[grain', '�', 'moudre', 'estival]', '"imagine', 'how', 'different', 'your', 'life', 'could', 'be', 'had', 'an', 'algorithm', 'been', 'used', 'to', 'determine', 'your', 'own', 'opportunities".', 'the', 'a-level', 'disaster', 'is', 'an', 'unnerving', 'sign', 'of', 'things', 'to', 'come', 'https://t.co/9znyv9teie', 'via']	fear
192	1.2974E+18	2020-08-23T04:58:13.000Z		37	{'neg': 0.106, 'neu': 0.827, 'pos': 0.067, 'compound': -0.3612}	-0.3612	Negative	['[grain', '�', 'moudre', 'estival]', '"imagine', 'how', 'different', 'your', 'life', 'could', 'be', 'had', 'an', 'algorithm', 'been', 'used', 'to', 'determine', 'your', 'own', 'opportunities".', 'the', 'a-level', 'disaster', 'is', 'an', 'unnerving', 'sign', 'of', 'things', 'to', 'come', 'https://t.co/9znyv9teie', 'via']	fear
193	1.2974E+18	2020-08-23T04:53:29.000Z		29	{'neg': 0.0, 'neu': 1.0, 'pos': 0.0, 'compound': 0.0}	0	Neutral	["uk's", 'national', 'statistics', 'regulator', 'says', 'it', 'will', 'review', 'the', '#algorithm', 'used', 'by', 'exam', 'regulator', 'ofqual', 'to', 'decide', 'grades', 'for', 'high', 'school', 'students', '(jane', 'wakefield/?)', 'https://t.co/xlxlhrkjoh']	trust
194	1.29739E+18	2020-08-23T04:30:03.000Z		34	{'neg': 0.0, 'neu': 1.0, 'pos': 0.0, 'compound': 0.0}	0	Neutral	["uk's", 'national', 'statistics', 'regulator', 'says', 'it', 'will', 'review', 'the', 'algorithm', 'used', 'by', 'exam', 'regulator', 'ofqual', 'to', 'decide', 'grades', 'for', 'high', 'school', 'students', '(jane', 'wakefield/bbc)', 'https://t.co/4egespzy2g', 'https://t.co/bsuryurdgz']	trust
195	1.29738E+18	2020-08-23T04:03:29.000Z		33	{'neg': 0.0, 'neu': 1.0, 'pos': 0.0, 'compound': 0.0}	0	Neutral	['uk�s', 'national', 'statistics', 'regulator', 'says', 'it', 'will', 'review', 'the', 'algorithm', 'used', 'by', 'exam', 'regulator', 'ofqual', 'to', 'decide', 'grades', 'for', 'high', 'school', 'students', '(jane', 'wakefield/bbc)', 'https://t.co/jsjusqwfkn', 'technology#worldnews', '#news']	trust
196	1.29737E+18	2020-08-23T03:07:31.000Z		30	{'neg': 0.0, 'neu': 1.0, 'pos': 0.0, 'compound': 0.0}	0	Neutral	["uk's", 'national', 'statistics', 'regulator', 'says', 'it', 'will', 'review', 'the', 'algorithm', 'used', 'by', 'exam', 'regulator', 'ofqual', 'to', 'decide', 'grades', 'for', 'high', 'school', 'students', '(jane', 'wakefield/bbc)', 'https://t.co/3wkfr5gucg']	trust
197	1.29737E+18	2020-08-23T03:03:33.000Z		30	{'neg': 0.0, 'neu': 1.0, 'pos': 0.0, 'compound': 0.0}	0	Neutral	["uk's", 'national', 'statistics', 'regulator', 'says', 'it', 'will', 'review', 'the', 'algorithm', 'used', 'by', 'exam', 'regulator', 'ofqual', 'to', 'decide', 'grades', 'for', 'high', 'school', 'students', '(jane', 'wakefield/bbc)', 'https://t.co/nxaca4hyhb']	trust
198	1.29737E+18	2020-08-23T02:58:30.000Z		12	{'neg': 0.0, 'neu': 1.0, 'pos': 0.0, 'compound': 0.0}	0	Neutral	['a-levels:', 'ofqual�s', '�cheating�', 'algorithm', 'under�review', 'https://t.co/gpobogj7jl']	No emotion
199	1.29737E+18	2020-08-23T02:58:30.000Z		12	{'neg': 0.0, 'neu': 1.0, 'pos': 0.0, 'compound': 0.0}	0	Neutral	['a-levels:', 'ofqual�s', '�cheating�', 'algorithm', 'under�review', 'https://t.co/gpobogj7jl']	No emotion
200	1.29737E+18	2020-08-23T02:58:30.000Z		12	{'neg': 0.0, 'neu': 1.0, 'pos': 0.0, 'compound': 0.0}	0	Neutral	['a-levels:', 'ofqual�s', '�cheating�', 'algorithm', 'under�review', 'https://t.co/gpobogj7jl']	No emotion
201	1.29737E+18	2020-08-23T02:58:28.000Z		12	{'neg': 0.0, 'neu': 1.0, 'pos': 0.0, 'compound': 0.0}	0	Neutral	['a-levels:', 'ofqual�s', '�cheating�', 'algorithm', 'under�review', 'https://t.co/slm3fspgdn']	No emotion
202	1.29737E+18	2020-08-23T02:58:28.000Z		12	{'neg': 0.0, 'neu': 1.0, 'pos': 0.0, 'compound': 0.0}	0	Neutral	['a-levels:', 'ofqual�s', '�cheating�', 'algorithm', 'under�review', 'https://t.co/slm3fspgdn']	No emotion
203	1.29737E+18	2020-08-23T02:58:28.000Z		12	{'neg': 0.0, 'neu': 1.0, 'pos': 0.0, 'compound': 0.0}	0	Neutral	['a-levels:', 'ofqual�s', '�cheating�', 'algorithm', 'under�review', 'https://t.co/slm3fspgdn']	No emotion
204	1.29736E+18	2020-08-23T02:35:37.000Z		43	{'neg': 0.086, 'neu': 0.914, 'pos': 0.0, 'compound': -0.5106}	-0.5106	Negative	['this', 'piece', 'in', 'the', 'sunday', 'times', 'mischaracterises', 'the', 'charge', 'levelled', 'at', 'ofqual�s', 'algorithm.', 'an', 'algorithm', 'that', 'is', 'unjust', 'is', 'so', 'regardless', 'of', 'whether', 'it', 'tends', 'to', '�make', 'our', 'daily', 'lives', 'better�,', 'or', '�ruin�', 'them.', 'https://t.co/zchdat83ft', 'https://t.co/fypey11k7l']	anger
205	1.29736E+18	2020-08-23T02:30:32.000Z		34	{'neg': 0.0, 'neu': 1.0, 'pos': 0.0, 'compound': 0.0}	0	Neutral	["uk's", 'national', 'statistics', 'regulator', 'says', 'it', 'will', 'review', 'the', 'algorithm', 'used', 'by', 'exam', 'regulator', 'ofqual', 'to', 'decide', 'grades', 'for', 'high', 'school', 'students', '(jane', 'wakefield/bbc)', 'https://t.co/ysxvra9gxr', 'https://t.co/hybvlkwkhu']	trust
206	1.29736E+18	2020-08-23T02:29:28.000Z		31	{'neg': 0.0, 'neu': 1.0, 'pos': 0.0, 'compound': 0.0}	0	Neutral	["uk's", 'national', 'statistics', 'regulator', 'says', 'it', 'will', 'review', 'the', 'algorithm', 'used', 'by', 'exam', 'regulator', 'ofqual', 'to', 'decide', 'grades', 'for', 'high', 'school', 'students', '(jane', 'wakefield/bbc)', 'https://t.co/qj2xbudbze', 'technology']	trust
207	1.29736E+18	2020-08-23T02:12:24.000Z		30	{'neg': 0.0, 'neu': 1.0, 'pos': 0.0, 'compound': 0.0}	0	Neutral	["uk's", 'national', 'statistics', 'regulator', 'says', 'it', 'will', 'review', 'the', 'algorithm', 'used', 'by', 'exam', 'regulator', 'ofqual', 'to', 'decide', 'grades', 'for', 'high', 'school', 'students', '(jane', 'wakefield/bbc)', 'https://t.co/wcbepemgmk']	trust
208	1.29735E+18	2020-08-23T02:06:35.000Z		48	{'neg': 0.087, 'neu': 0.913, 'pos': 0.0, 'compound': -0.4588}	-0.4588	Negative	['a-levels', 'algorithm', 'debacle', 'https://t.co/tqbi03sqsf', 'the', 'algorithm', 'in', 'question', 'is', 'a', 'statistical', 'model', 'as', 'opposed', 'to', 'a', 'model', 'based', 'on', 'learning.', 'so', 'i', 'think', 'the', 'issue', 'is', 'a', 'little', 'overblown.', 'you', 'can', 'make', 'changes', 'to', 'the', 'statistical', 'model', 'if', 'there', 'is', 'indeed', 'a', 'serious', 'error.']	positive
209	1.29735E+18	2020-08-23T02:03:43.000Z		14	{'neg': 0.286, 'neu': 0.714, 'pos': 0.0, 'compound': -0.5574}	-0.5574	Negative	['bbc', 'news', '-', 'a-levels:', "ofqual's", "'cheating'", 'algorithm', 'under', 'review', 'https://t.co/jup5pftxet']	No emotion
210	1.29735E+18	2020-08-23T02:03:43.000Z		14	{'neg': 0.286, 'neu': 0.714, 'pos': 0.0, 'compound': -0.5574}	-0.5574	Negative	['bbc', 'news', '-', 'a-levels:', "ofqual's", "'cheating'", 'algorithm', 'under', 'review', 'https://t.co/jup5pftxet']	No emotion
211	1.29735E+18	2020-08-23T01:39:33.000Z		36	{'neg': 0.0, 'neu': 0.889, 'pos': 0.111, 'compound': 0.5423}	0.5423	Positive	['british', 'isles&amp;#039s', 'countrywide', 'stats', 'regulator', 'claims', 'it', 'will', 'evaluation', 'the', 'algorithm', 'made', 'use', 'of', 'by', 'examination', 'regulator', 'ofqual', 'to', 'make', 'a', 'decision', 'grades', 'for', 'superior', 'school', 'students', '(jane�wakefield/bbc)', 'https://t.co/ucmb6ssjle']	fear
212	1.29735E+18	2020-08-23T01:36:29.000Z		30	{'neg': 0.0, 'neu': 1.0, 'pos': 0.0, 'compound': 0.0}	0	Neutral	["uk's", 'national', 'statistics', 'regulator', 'says', 'it', 'will', 'review', 'the', 'algorithm', 'used', 'by', 'exam', 'regulator', 'ofqual', 'to', 'decide', 'grades', 'for', 'high', 'school', 'students', '(jane', 'wakefield/bbc)', 'https://t.co/7g4drt3ofm']	trust
213	1.29734E+18	2020-08-23T01:24:03.000Z		26	{'neg': 0.0, 'neu': 0.593, 'pos': 0.407, 'compound': 0.8519}	0.8519	Positive	['if', 'you', 'like', 'this', 'post,', 'please', 'help', 'us', 'grow', 'by', 'sharing', 'it', 'on', 'social', 'media.', 'website:', 'https://t.co/udcwn8ashl', 'uk�s', 'https://t.co/ckkoouwpkn']	trust
214	1.29734E+18	2020-08-23T01:12:29.000Z		30	{'neg': 0.0, 'neu': 1.0, 'pos': 0.0, 'compound': 0.0}	0	Neutral	["uk's", 'national', 'statistics', 'regulator', 'says', 'it', 'will', 'review', 'the', 'algorithm', 'used', 'by', 'exam', 'regulator', 'ofqual', 'to', 'decide', 'grades', 'for', 'high', 'school', 'students', '(jane', 'wakefield/bbc)', 'https://t.co/x97ykpdtjo']	trust
215	1.29734E+18	2020-08-23T01:04:52.000Z		21	{'neg': 0.0, 'neu': 1.0, 'pos': 0.0, 'compound': 0.0}	0	Neutral	['#uk&amp;#039;s', 'national', 'statistics', 'regulator', 'says', 'it', 'will', 'review', 'the', 'algorithm', 'used', 'by', 'exam', 'regul...', 'https://t.co/eedgqdz79b']	No emotion
216	1.29734E+18	2020-08-23T00:50:27.000Z		36	{'neg': 0.0, 'neu': 1.0, 'pos': 0.0, 'compound': 0.0}	0	Neutral	["uk's", 'national', 'statistics', 'regulator', 'says', 'it', 'will', 'review', 'the', 'algorithm', 'used', 'by', 'exam', 'regulator', 'ofqual', 'to', 'decide', 'grades', 'for', 'high', 'school', 'students', '(jane', 'wakefield/bbc)', '#techmeme', '#nocturnalcloud', 'https://t.co/kbfpum9ado', 'https://t.co/i9udwax6nl']	trust
217	1.29733E+18	2020-08-23T00:49:00.000Z		36	{'neg': 0.0, 'neu': 1.0, 'pos': 0.0, 'compound': 0.0}	0	Neutral	["uk's", 'national', 'statistics', 'regulator', 'says', 'it', 'will', 'review', 'the', 'algorithm', 'used', 'by', 'exam', 'regulator', 'ofqual', 'to', 'decide', 'grades', 'for', 'high', 'school', 'students', '(jane', 'wakefield/bbc)', '#techmeme', '#nocturnalcloud', 'https://t.co/kbfpum9ado', 'https://t.co/hgg5y3pgzg']	trust
218	1.29733E+18	2020-08-23T00:25:58.000Z		30	{'neg': 0.0, 'neu': 1.0, 'pos': 0.0, 'compound': 0.0}	0	Neutral	["uk's", 'national', 'statistics', 'regulator', 'says', 'it', 'will', 'review', 'the', 'algorithm', 'used', 'by', 'exam', 'regulator', 'ofqual', 'to', 'decide', 'grades', 'for', 'high', 'school', 'students', '(jane�wakefield/bbc)', 'https://t.co/i31wkq1wzl']	trust
219	1.29733E+18	2020-08-23T00:25:44.000Z		30	{'neg': 0.0, 'neu': 1.0, 'pos': 0.0, 'compound': 0.0}	0	Neutral	["uk's", 'national', 'statistics', 'regulator', 'says', 'it', 'will', 'review', 'the', 'algorithm', 'used', 'by', 'exam', 'regulator', 'ofqual', 'to', 'decide', 'grades', 'for', 'high', 'school', 'students', '(jane�wakefield/bbc)', 'https://t.co/hkbtikc8ws']	trust
220	1.29733E+18	2020-08-23T00:24:55.000Z		30	{'neg': 0.0, 'neu': 1.0, 'pos': 0.0, 'compound': 0.0}	0	Neutral	["uk's", 'national', 'statistics', 'regulator', 'says', 'it', 'will', 'review', 'the', 'algorithm', 'used', 'by', 'exam', 'regulator', 'ofqual', 'to', 'decide', 'grades', 'for', 'high', 'school', 'students', '(jane�wakefield/bbc)', 'https://t.co/vkznr9yzul']	trust
221	1.29733E+18	2020-08-23T00:24:04.000Z		36	{'neg': 0.0, 'neu': 1.0, 'pos': 0.0, 'compound': 0.0}	0	Neutral	["uk's", 'national', 'statistics', 'regulator', 'says', 'it', 'will', 'review', 'the', 'algorithm', 'used', 'by', 'exam', 'regulator', 'ofqual', 'to', 'decide', 'grades', 'for', 'high', 'school', 'students', '(jane', 'wakefield/bbc)', 'https://t.co/phoplyyg7h', '#technews', '#techtips', 'https://t.co/3100htmob1']	trust
222	1.29733E+18	2020-08-23T00:24:03.000Z		34	{'neg': 0.0, 'neu': 1.0, 'pos': 0.0, 'compound': 0.0}	0	Neutral	["uk's", 'national', 'statistics', 'regulator', 'says', 'it', 'will', 'review', 'the', 'algorithm', 'used', 'by', 'exam', 'regulator', 'ofqual', 'to', 'decide', 'grades', 'for', 'high', 'school', 'students', '(jane', 'wakefield/bbc)', 'https://t.co/e9k7duvp6s', 'https://t.co/ldaioqmpui']	trust
223	1.29733E+18	2020-08-23T00:24:03.000Z		34	{'neg': 0.0, 'neu': 1.0, 'pos': 0.0, 'compound': 0.0}	0	Neutral	["uk's", 'national', 'statistics', 'regulator', 'says', 'it', 'will', 'review', 'the', 'algorithm', 'used', 'by', 'exam', 'regulator', 'ofqual', 'to', 'decide', 'grades', 'for', 'high', 'school', 'students', '(jane', 'wakefield/bbc)', 'https://t.co/utvhz7jvte', 'https://t.co/ygjvhsmmzq']	trust
224	1.29733E+18	2020-08-23T00:21:26.000Z		32	{'neg': 0.0, 'neu': 1.0, 'pos': 0.0, 'compound': 0.0}	0	Neutral	["uk's", 'national', 'statistics', 'regulator', 'says', 'it', 'will', 'review', 'the', 'algorithm', 'used', 'by', 'exam', 'regulator', 'ofqual', 'to', 'decide', 'grades', 'for', 'high', 'school', 'students', '(', '/', 'bbc)', 'https://t.co/n6exvloerj', 'https://t.co/j2xpqglewc']	trust
225	1.29733E+18	2020-08-23T00:16:03.000Z		43	{'neg': 0.308, 'neu': 0.635, 'pos': 0.058, 'compound': -0.891}	-0.891	Negative	['fighting', 'stigma', ':', 'sir', 'keir', 'starmer', 'says', "'week", 'of', "chaos'", 'has', 'put', 'schools', 'return', 'at', "'serious", "risk':", 'education', 'secretary', 'gavin', 'williamson', 'was', 'forced', 'to', 'abandon', 'the', 'algorithm-based', 'system', 'for', 'awarding', 'a-level', 'and', 'gcse', 'grades', 'in', 'england', 'in', 'the�...', 'https://t.co/nkvamr1ffa']	negative
