# Supplementary material for: Critical reflections on three popular computational linguistic approaches to examine Twitter discourses
Source: PeerJ Comput Sci. 2023 Jan 30;9:e1211. doi: 10.7717/peerj-cs.1211 (PMC10280252; doi:10.7717/peerj-cs.1211)
Supplement: Supplemental Information 1 [file peerj-cs-09-1211-s001.zip › Supplementary_Material_PeerJ_Oct22/Supplementary Material/Sentiment Analysis VADER cleaned data OALA/Aug 24.csv]

	User_name	Time	Location	description_lengths	scores	compound	Sentiment	temp_list	Emotion
0	1.29805E+18	2020-08-24T23:59:49.000Z		15	{'neg': 0.0, 'neu': 1.0, 'pos': 0.0, 'compound': 0.0}	0	Neutral	['royal', 'statistical', 'society', 'hits', 'back', 'at', 'ofqual', 'in', 'exams', 'algorithm', 'row', 'https://t.co/kpafbgvbwc']	anger
1	1.29804E+18	2020-08-24T23:36:42.000Z		11	{'neg': 0.369, 'neu': 0.631, 'pos': 0.0, 'compound': -0.6249}	-0.6249	Negative	['#torygeddon', 'one', 'crisis', 'to', 'the', 'next.', '#breaking', 'https://t.co/9ak4dkhiqh']	negative
2	1.29804E+18	2020-08-24T23:13:12.000Z		17	{'neg': 0.0, 'neu': 0.794, 'pos': 0.206, 'compound': 0.431}	0.431	Positive	['all', 'i', 'said', 'was', 'the', 'a-level', 'grading', 'algorithm', "wasn't", 'that', 'bad', 'https://t.co/bmvjr6tzdf']	fear
3	1.29804E+18	2020-08-24T23:11:11.000Z		17	{'neg': 0.0, 'neu': 1.0, 'pos': 0.0, 'compound': 0.0}	0	Neutral	['royal', 'statistical', 'society', 'hits', 'back', 'at', 'ofqual', 'in', 'exams', 'algorithm', 'row', 'https://t.co/f0nxomuxdj', '-enough', 'said']	anger
4	1.29803E+18	2020-08-24T23:03:42.000Z		12	{'neg': 0.0, 'neu': 0.734, 'pos': 0.266, 'compound': 0.4404}	0.4404	Positive	['good', 'to', 'see', 'a', 'professional', 'organisation', 'standing', 'firm', 'https://t.co/uofazqrt0x']	positive
5	1.29803E+18	2020-08-24T23:02:20.000Z		18	{'neg': 0.278, 'neu': 0.722, 'pos': 0.0, 'compound': -0.6124}	-0.6124	Negative	['royal', 'statistical', 'society', 'hits', 'back', 'at', '#ofqual', 'as', 'uk', 'exams', 'algorithm', 'fiasco', 'drags', 'on', 'https://t.co/7l2wnfovm0']	trust
6	1.29803E+18	2020-08-24T22:44:58.000Z		15	{'neg': 0.0, 'neu': 1.0, 'pos': 0.0, 'compound': 0.0}	0	Neutral	['royal', 'statistical', 'society', 'hits', 'back', 'at', 'ofqual', 'in', 'exams', 'algorithm', 'row', 'https://t.co/lqgelrsulg']	anger
7	1.29803E+18	2020-08-24T22:40:55.000Z		12	{'neg': 0.0, 'neu': 1.0, 'pos': 0.0, 'compound': 0.0}	0	Neutral	['coppola', 'comment:', 'the', 'inhumanity', 'of', "ofqual's", 'algorithm', 'https://t.co/laxxaivfxn']	negative
8	1.29802E+18	2020-08-24T22:27:04.000Z		10	{'neg': 0.0, 'neu': 0.769, 'pos': 0.231, 'compound': 0.2023}	0.2023	Positive	['what', 'were', 'the', 'chances', 'of', 'that?', 'https://t.co/wcx7tkwua2']	No emotion
9	1.29802E+18	2020-08-24T22:23:18.000Z		15	{'neg': 0.0, 'neu': 1.0, 'pos': 0.0, 'compound': 0.0}	0	Neutral	['royal', 'statistical', 'society', 'hits', 'back', 'at', 'ofqual', 'in', 'exams', 'algorithm', 'row', 'https://t.co/evnccqgglm']	anger
10	1.29802E+18	2020-08-24T22:11:43.000Z		20	{'neg': 0.0, 'neu': 1.0, 'pos': 0.0, 'compound': 0.0}	0	Neutral	['now', 'written', 'up', 'in', 'the', '...', 'https://t.co/xqcu5bnhvs', '...albeit', 'omitting', 'some', 'of', 'the', 'wider', 'picture:', 'https://t.co/or3agbqwmn']	No emotion
11	1.29802E+18	2020-08-24T22:05:31.000Z		53	{'neg': 0.084, 'neu': 0.863, 'pos': 0.053, 'compound': -0.1506}	-0.1506	Negative	['either', "can't", 'do', 'stats,', "can't", 'see', 'past', 'the', '#', 'for', 'the', 'bigger', 'picture,', 'or', "can't", 'admit', 'to', 'failure.', 'what', 'does', 'it', 'say', 'about', 'this', "country's", 'approach', 'to', 'education', 'or', 'the', 'workers', 'it', 'produces...', 'oh', 'wait,', 'i', 'see', 'it', 'all', 'the', 'time', 'when', 'i', 'reject', 'their', 'application.', 'https://t.…	negative
12	1.29802E+18	2020-08-24T22:02:50.000Z		36	{'neg': 0.099, 'neu': 0.901, 'pos': 0.0, 'compound': -0.5106}	-0.5106	Negative	['what', 'algo', 'developers', 'can', 'learn', 'from', 'the', "uk's", 'a-level', 'fiasco.', 'read', 'our', 'take', 'in', 'the', 'data', 'blog', 'with', 'and', 'the', 'uk', 'school', 'algorithm', 'debacle:', 'five', 'lessons', 'for', 'corporate', 'ai', 'programs', 'https://t.co/n9hdk0bp12']	negative
13	1.29801E+18	2020-08-24T21:50:35.000Z		26	{'neg': 0.0, 'neu': 0.924, 'pos': 0.076, 'compound': 0.2023}	0.2023	Positive	['one', 'has', 'to', 'wonder', 'how', 'such', 'an', 'important', 'algorithm', 'could', 'be', 'subject', 'to', 'an', 'nda.', 'is', 'it', 'to', 'cover', 'up', 'its', 'flaws?', 'https://t.co/megoeilpv7']	trust
14	1.29801E+18	2020-08-24T21:34:07.000Z		36	{'neg': 0.0, 'neu': 0.868, 'pos': 0.132, 'compound': 0.5719}	0.5719	Positive	['please', 'have', 'a', 'look', 'at', 'this.', 'there', 'are', 'many', 'young', 'people', 'who', 'have', 'still', 'not', 'received', 'the', 'grades', 'they', 'deserve', 'due', 'to', 'schools', 'trying', 'to', 'play', 'the', 'system', 'regarding', 'the', 'ofqual', 'algorithm.', 'https://t.co/nedb1vzoh2']	positive
15	1.29801E+18	2020-08-24T21:29:51.000Z		15	{'neg': 0.0, 'neu': 1.0, 'pos': 0.0, 'compound': 0.0}	0	Neutral	['royal', 'statistical', 'society', 'hits', 'back', 'at', 'ofqual', 'in', 'exams', 'algorithm', 'row', 'https://t.co/gglh8afvnj']	anger
16	1.298E+18	2020-08-24T20:53:26.000Z		34	{'neg': 0.0, 'neu': 0.924, 'pos': 0.076, 'compound': 0.4019}	0.4019	Positive	['no,', 'exam', 'boards', 'have', 'awarded', 'the', 'grades', 'submitted', 'by', 'schools,', 'without', 'those', 'grades', 'being', 'moderated', 'by', 'ofqual.', 'the', 'issue', 'is', 'that', 'some', 'schools', 'moderated', 'teacher', 'assessments', 'themselves,', '2nd', 'guessing', 'algorithm,', 'before', 'submitting', 'downgraded', 'grades']	trust
17	1.298E+18	2020-08-24T20:39:04.000Z		42	{'neg': 0.0, 'neu': 1.0, 'pos': 0.0, 'compound': 0.0}	0	Neutral	['the', '39%', 'downgrades', 'were', 'the', 'ofqual', 'algorithm', 'bringing', 'cags', 'back', 'to', 'historical', '"norms"', 'in', 'line', 'with', 'their', 'prime', 'objective', '-', 'maintaining', 'comparable', 'outcomes.', 'this', 'was', 'scrapped', 'and', 'replaced', 'with', 'cags.', '(now', 'it', 'appears', 'ofqual', 'and', 'ascl', 'had', 'enforced', 'pre-standardisation', 'on', 'gcse', 'coh…	positive
18	1.298E+18	2020-08-24T20:38:27.000Z		15	{'neg': 0.0, 'neu': 1.0, 'pos': 0.0, 'compound': 0.0}	0	Neutral	['royal', 'statistical', 'society', 'hits', 'back', 'at', 'ofqual', 'in', 'exams', 'algorithm', 'row', 'https://t.co/trvhezkiqi']	anger
19	1.298E+18	2020-08-24T20:36:12.000Z		34	{'neg': 0.0, 'neu': 1.0, 'pos': 0.0, 'compound': 0.0}	0	Neutral	['royal', 'statistical', 'society', 'hits', 'back', 'at', 'ofqual', 'in', 'exams', 'algorithm', 'row', '-', 'i', 'think', 'this', 'is', 'what', 'they', 'call', 'a', '�stats-off�', 'data', 'land.', 'i', 'am', 'in', 'the', '?', 'corner', 'every', 'time.', 'https://t.co/vr4qzhdhqe']	anger
20	1.29799E+18	2020-08-24T20:30:00.000Z		26	{'neg': 0.0, 'neu': 0.948, 'pos': 0.052, 'compound': 0.0258}	0.0258	Neutral	['despite', 'government', 'u-turn,', 'a-level', 'algorithm', 'in', 'uk', 'schools', 'still', 'heavily', 'prevented', 'social', 'mobility', 'for', 'black', 'and', 'asian', 'muslim', 'students', 'https://t.co/5m8ak1infg', 'via']	negative
21	1.29799E+18	2020-08-24T20:30:00.000Z		26	{'neg': 0.0, 'neu': 0.948, 'pos': 0.052, 'compound': 0.0258}	0.0258	Neutral	['despite', 'government', 'u-turn,', 'a-level', 'algorithm', 'in', 'uk', 'schools', 'still', 'heavily', 'prevented', 'social', 'mobility', 'for', 'black', 'and', 'asian', 'muslim', 'students', 'https://t.co/5m8ak1infg', 'via']	negative
22	1.29799E+18	2020-08-24T20:24:11.000Z		37	{'neg': 0.23, 'neu': 0.661, 'pos': 0.109, 'compound': -0.6897}	-0.6897	Negative	['if', 'if', 'one', 'case', 'is', 'disadvantaged', 'through', 'the', 'algorithm,', 'there', 'is', 'a', 'legal', 'case.', 'the', 'a', 'levels', 'fiasco', 'was', 'terrible', 'for', 'young', 'people,', 'but', 'the', 'good', 'outcome', 'was', 'that', 'this', 'was', 'caught', 'before', 'it', 'does', 'more', 'damage.']	negative
23	1.29799E+18	2020-08-24T20:23:40.000Z		35	{'neg': 0.276, 'neu': 0.659, 'pos': 0.066, 'compound': -0.8225}	-0.8225	Negative	['the', 'uk', 'government', 'ignored', 'its', 'own', 'guidance', 'and', 'refused', 'external', 'help,', 'resulting', 'in', 'an', 'a', 'level', 'algorithm', 'disaster', 'that', 'disproportionately', 'impacted', 'students', 'from', 'disadvantaged', 'backgrounds.', 'https://t.co/gyz6qqzlix', '#ai', '#aiethics', '#aipolicy', '#airegulation', '#airesearch', '#ainow']	negative
24	1.29799E+18	2020-08-24T20:12:35.000Z		15	{'neg': 0.0, 'neu': 1.0, 'pos': 0.0, 'compound': 0.0}	0	Neutral	['royal', 'statistical', 'society', 'hits', 'back', 'at', 'ofqual', 'in', 'exams', 'algorithm�row', 'https://t.co/l7vmvc1598']	trust
25	1.29799E+18	2020-08-24T20:09:01.000Z		15	{'neg': 0.0, 'neu': 1.0, 'pos': 0.0, 'compound': 0.0}	0	Neutral	['royal', 'statistical', 'society', 'hits', 'back', 'at', 'ofqual', 'in', 'exams', 'algorithm', 'row', 'https://t.co/buoglmv0sy']	anger
26	1.29798E+18	2020-08-24T19:13:02.000Z		44	{'neg': 0.047, 'neu': 0.826, 'pos': 0.127, 'compound': 0.5859}	0.5859	Positive	['no', 'one', 'said', 'it', 'was,', 'however', 'there', 'is', 'immebse', 'red', 'tape...the', 'opportunities', 'afforded', 'to', 'whites', 'are', 'far', 'greeater', 'than', 'that', 'to', 'poc,', 'look', 'at', 'what', 'the', 'algorithm', 'of', 'a-levels', 'results', 'proved,', 'richer', 'schools', 'predominantly', 'white', 'were', 'given', 'a', 'grades', 'those', 'minorities', 'werent.']	trust
27	1.29797E+18	2020-08-24T19:05:04.000Z		30	{'neg': 0.076, 'neu': 0.789, 'pos': 0.135, 'compound': 0.2023}	0.2023	Positive	['the', 'royal', 'statistical', 'society', 'has', 'described', '�s', 'defence', 'of', 'the', 'gagging', 'clause', 'that', 'it', 'asked', 'statisticians,', 'offering', 'help', 'on', 'its', 'grading', 'algorithm,', 'to', 'sign', 'as', "'desperate'", 'https://t.co/3aw4dibyk2']	trust
28	1.29797E+18	2020-08-24T19:02:54.000Z		45	{'neg': 0.0, 'neu': 0.942, 'pos': 0.058, 'compound': 0.34}	0.34	Positive	['government', 'by', 'algorithm', 'a-level', 'exams', 'self-driving', 'cars', 'and', 'beyond', '-', 'law', 'sg', '-', '27/08/2020', 'this', 'is', 'a', 'meeting', 'for', 'the', 'bcs', 'membership', 'to', 'discuss', 'the', 'role', 'of', 'independent', 'it', 'professionals', 'in', 'auditing', '&amp;', 'validating', 'publicly', 'algorithms.', 'book', 'now:', 'https://t.co/0euxzvgxxx', '#bcsevents']	fear
29	1.29797E+18	2020-08-24T19:00:46.000Z		41	{'neg': 0.111, 'neu': 0.889, 'pos': 0.0, 'compound': -0.4767}	-0.4767	Negative	["i've", 'belatedly', 'written', 'up', 'my', 'take', 'on', 'the', 'examinations', 'fiasco.', "it's", 'not', 'the', 'flaws', 'in', 'the', 'algorithm', 'that', 'should', 'worry', 'us,', 'but', 'the', 'mindset', 'of', 'those', 'who', 'designed', 'it.', 'the', 'inhumanity', 'of', "ofqual's", 'algorithm:', 'https://t.co/jchlwohrfu']	negative
30	1.29797E+18	2020-08-24T19:00:10.000Z		43	{'neg': 0.074, 'neu': 0.926, 'pos': 0.0, 'compound': -0.4767}	-0.4767	Negative	['for', 'such', 'a', 'short', 'string', 'of', 'algebraic', 'symbols,', 'there', 'is', 'a', 'lot', 'we', 'can', 'learn', 'from', 'ofqual�s', 'grading', 'algorithm', '(though', 'really', 'it', 'is', 'an', 'equation)', '�', 'and', 'a', 'lot', 'we', 'can', 'learn', 'about', 'what', 'went', 'wrong.', 'read', 'more', 'here:', 'https://t.co/ezi16iutjg']	positive
31	1.29797E+18	2020-08-24T19:00:10.000Z		43	{'neg': 0.074, 'neu': 0.926, 'pos': 0.0, 'compound': -0.4767}	-0.4767	Negative	['for', 'such', 'a', 'short', 'string', 'of', 'algebraic', 'symbols,', 'there', 'is', 'a', 'lot', 'we', 'can', 'learn', 'from', 'ofqual�s', 'grading', 'algorithm', '(though', 'really', 'it', 'is', 'an', 'equation)', '�', 'and', 'a', 'lot', 'we', 'can', 'learn', 'about', 'what', 'went', 'wrong.', 'read', 'more', 'here:', 'https://t.co/ezi16iutjg']	positive
32	1.29796E+18	2020-08-24T18:04:50.000Z		20	{'neg': 0.0, 'neu': 1.0, 'pos': 0.0, 'compound': 0.0}	0	Neutral	['first', 'came', 'covid-19.', 'then', 'came', 'the', 'a-levels', 'algorithm.', 'and', 'then', 'came', 'the', 'u-turn', 'https://t.co/smnlkfslh8']	No emotion
33	1.29795E+18	2020-08-24T17:38:10.000Z		17	{'neg': 0.0, 'neu': 1.0, 'pos': 0.0, 'compound': 0.0}	0	Neutral	['confirming', 'they', 'did', 'not', 'submit', 'teacher', 'assessments,', 'they', 'were', 'moderated', 'in', 'line', 'with', 'the', 'ofqual', 'algorithm', 'first']	trust
34	1.29795E+18	2020-08-24T17:35:08.000Z		29	{'neg': 0.0, 'neu': 1.0, 'pos': 0.0, 'compound': 0.0}	0	Neutral	['that', 'was', 'the', 'logic', 'of', 'the', 'fucking', 'algorithm', 'that', 'rearranged', 'the', 'a-levels', 'grades.', 'but', 'if', 'you', 'say', 'green', 'areas', 'rather', 'than', 'suburbs', 'sounds', 'more', 'progressive', 'andand', 'less', 'classist.']	positive
35	1.29795E+18	2020-08-24T17:30:00.000Z		29	{'neg': 0.073, 'neu': 0.767, 'pos': 0.16, 'compound': 0.3818}	0.3818	Positive	['earlier', 'this', 'month', 'the', 'home', 'office', 'agreed', 'to', 'stop', 'using', 'an', 'opaque', 'algorithm', 'to', 'help', 'decide', 'visa', 'applications,', 'which', 'has', 'been', 'described', 'as', '�institutionally', 'racist�', 'https://t.co/nlsaepvofg']	trust
36	1.29795E+18	2020-08-24T17:25:02.000Z		20	{'neg': 0.0, 'neu': 1.0, 'pos': 0.0, 'compound': 0.0}	0	Neutral	['the', 'lessons', 'we', 'all', 'must', 'learn', 'from', 'the', 'a-levels', 'algorithm', 'debacle', 'https://t.co/dl9y6niya0', 'https://t.co/u2woorcsqq']	fear
37	1.29795E+18	2020-08-24T17:21:27.000Z		51	{'neg': 0.0, 'neu': 0.921, 'pos': 0.079, 'compound': 0.5719}	0.5719	Positive	['in', 'the', 'latest', 'salience,', 'we', 'look', 'at', 'the', 'success', 'of', ',', 'the', 'adoption', 'of', 'qr', 'code', '#tech', 'and', 'a', 'socially', 'distanced', 'way', 'to', 'perform', 'surgery.', 'plus,', 'a', 'deep', 'dive', 'into', 'the', 'a-level', 'algorithm', 'controversy,', 'and', 'the', 'see-through', 'loos', 'popping', 'up', 'across', 'tokyo.', 'https://t.co/e1sb1uritm', 'https…	fear
38	1.29795E+18	2020-08-24T17:13:02.000Z		53	{'neg': 0.0, 'neu': 0.882, 'pos': 0.118, 'compound': 0.7096}	0.7096	Positive	['when', '#headteacher', 'jonny', 'mitchell', 'heard', 'a', 'pupil', 'who', 'had', 'been', 'awarded', 'a', 'centre', 'assessed', 'grade', '(cag)', 'of', '1', 'had', 'been', 'upgraded', 'under', 'ofqual�s', 'algorithm', 'to', 'an', '8,', 'he', 'burst', 'out', 'laughing.', '-', 'from', '1', 'to', '8', '�', 'the', '#exams', 'algorithm�s', '�bizarre�', 'grade', 'hikes', '&gt;&gt;', 'https://t.co/mi9a…	positive
39	1.29794E+18	2020-08-24T16:56:26.000Z		46	{'neg': 0.201, 'neu': 0.743, 'pos': 0.056, 'compound': -0.7234}	-0.7234	Negative	['seven', 'years', 'ago,', 'roger', "taylor's", 'company', 'was', 'criticised', 'by', 'the', 'public', 'inquiry', 'into', 'the', 'mid', 'staffs', 'hospital', 'scandal', 'for', 'not', 'providing', '"complete', 'clarity"', 'about', 'an', 'algorithm', 'today', "he's", 'chair', 'of', 'the', 'body', 'charged', 'with', 'overseeing', 'algorithms', 'oh', 'yes,', 'and', 'ofqual', 'https://t.co/q416eetktx']	positive
40	1.29794E+18	2020-08-24T16:53:59.000Z		40	{'neg': 0.199, 'neu': 0.801, 'pos': 0.0, 'compound': -0.7881}	-0.7881	Negative	['seven', 'years', 'ago,', 'roger', "taylor's", 'company', 'was', 'criticised', 'by', 'the', 'public', 'inquiry', 'into', 'the', 'mid', 'staffs', 'hospital', 'scandal', 'for', 'not', 'providing', '"complete', 'clarity"', 'about', 'an', 'algorithm', 'today', "he's", 'chair', 'of', 'ofqual', 'icymi,', 'my', 'story:', 'https://t.co/q416eetktx']	positive
41	1.29794E+18	2020-08-24T16:50:03.000Z		34	{'neg': 0.0, 'neu': 0.914, 'pos': 0.086, 'compound': 0.4404}	0.4404	Positive	['surely', 'the', 'a', 'level', 'algorithm', 'issue', 'highlights', 'the', 'need', 'for', '#socialresearch', '-', 'and', 'at', 'the', 'very', 'least', 'algorithms', 'should', 'not', 'make', 'social', 'decisions', 'without', 'understanding', 'the', 'social', 'implications', 'behind', 'the', 'model', 'https://t.co/ghc0yzyeh1']	positive
42	1.29794E+18	2020-08-24T16:49:16.000Z		41	{'neg': 0.0, 'neu': 0.859, 'pos': 0.141, 'compound': 0.7371}	0.7371	Positive	['no', 'rob,', 'it', 'wasn�t', 'for', 'schools', 'themselves', 'to', 'moderate.', 'instructions', 'were', 'issued', 'by', 'ofqual', 'to', 'schools', 'to', 'provide', 'honest', 'assessed', 'grades', '&amp;', 'they', 'were', 'then', 'to', 'be', 'moderated', 'by', 'the', 'algorithm.', 'schools', 'were', 'not', 'asked', 'to', '2nd', 'guess', 'the', 'algorithm']	trust
43	1.29794E+18	2020-08-24T16:45:10.000Z		33	{'neg': 0.054, 'neu': 0.866, 'pos': 0.081, 'compound': 0.2263}	0.2263	Positive	['.', 'has', 'hit', 'back', 'at', 'comments', 'made', 'by', 'the', 'royal', 'statistical', 'society', 'about', 'a', 'gagging', 'clause', 'that', 'it', 'asked', 'statisticians,', 'offering', 'to', 'help', 'with', 'its', 'controversial', 'grading', 'algorithm,', 'to', 'sign', 'https://t.co/8lswbseipt']	anger
44	1.29793E+18	2020-08-24T16:29:29.000Z		51	{'neg': 0.0, 'neu': 0.94, 'pos': 0.06, 'compound': 0.4215}	0.4215	Positive	['this', 'is', 'not', 'just', 'a�levels', 'it�s', 'gcses', 'too...', 'some', 'schools', '2nd', 'guessed', 'ofqual�s', 'algorithm', '&amp;', 'moderated', 'the', 'grades', 'before', 'they', 'submitted', 'as', 'cags.', 'every', '1', 'of', 'my', 'daughter�s', 'grades', 'were', 'down', 'by', '1-2', 'grades', 'from', 'her', 'attainment,', 'progress', '&amp;', 'predicted', 'grades', 'because', 'her', 's…	positive
45	1.29793E+18	2020-08-24T16:29:29.000Z		51	{'neg': 0.0, 'neu': 0.94, 'pos': 0.06, 'compound': 0.4215}	0.4215	Positive	['this', 'is', 'not', 'just', 'a�levels', 'it�s', 'gcses', 'too...', 'some', 'schools', '2nd', 'guessed', 'ofqual�s', 'algorithm', '&amp;', 'moderated', 'the', 'grades', 'before', 'they', 'submitted', 'as', 'cags.', 'every', '1', 'of', 'my', 'daughter�s', 'grades', 'were', 'down', 'by', '1-2', 'grades', 'from', 'her', 'attainment,', 'progress', '&amp;', 'predicted', 'grades', 'because', 'her', 's…	positive
46	1.29793E+18	2020-08-24T16:18:51.000Z		27	{'neg': 0.315, 'neu': 0.52, 'pos': 0.165, 'compound': -0.5994}	-0.5994	Negative	['interesting', 'and', 'damning', 'statistical', 'analysis', 'of', 'the', 'a-levels', 'algorithm.', 'just', 'comically', 'bad', 'decisions,', 'no', 'wonder', 'they', 'refused', 'help', 'from', 'external', 'statisticians', 'https://t.co/ngdreh6whs', 'by']	negative
47	1.29793E+18	2020-08-24T16:06:21.000Z		51	{'neg': 0.0, 'neu': 0.869, 'pos': 0.131, 'compound': 0.7463}	0.7463	Positive	['the', 'twitter', 'who-to-follow', 'algorithm', 'is', 'as', 'good', 'as', 'the', 'a', 'level', 'algorithm,', 'obviously.', "there's", 'probably', 'only', 'a', 'few', 'things', 'in', 'the', 'world', 'that', "i'm", 'less', 'likely', 'to', 'ever', 'buy', 'than', 'a', 'rolex,', 'which', 'i', 'would', 'not', 'be', 'seen', 'dead', 'in', 'a', 'ditch', 'wearing.', 'https://t.co/b4ltrzmxqp']	trust
48	1.29793E+18	2020-08-24T16:02:35.000Z		15	{'neg': 0.259, 'neu': 0.741, 'pos': 0.0, 'compound': -0.3612}	-0.3612	Negative	['england', 'exams', 'row', 'timeline:', 'was', 'ofqual', 'warned', 'of', 'algorithm', 'bias?', '#ukedchat', 'https://t.co/4jsfo0sebh']	anger
49	1.29793E+18	2020-08-24T16:02:29.000Z		25	{'neg': 0.0, 'neu': 0.945, 'pos': 0.055, 'compound': 0.0258}	0.0258	Neutral	['despite', 'government', 'u-turn,', 'a-level', 'algorithm', 'in', 'uk', 'schools', 'still', 'heavily', 'prevented', 'social', 'mobility', 'for', 'black', 'and', 'asian', 'muslim', 'students', 'https://t.co/ki3wifxkdb']	negative
50	1.29793E+18	2020-08-24T16:02:29.000Z		25	{'neg': 0.0, 'neu': 0.945, 'pos': 0.055, 'compound': 0.0258}	0.0258	Neutral	['despite', 'government', 'u-turn,', 'a-level', 'algorithm', 'in', 'uk', 'schools', 'still', 'heavily', 'prevented', 'social', 'mobility', 'for', 'black', 'and', 'asian', 'muslim', 'students', 'https://t.co/ki3wifxkdb']	negative
51	1.29793E+18	2020-08-24T16:00:58.000Z		34	{'neg': 0.1, 'neu': 0.9, 'pos': 0.0, 'compound': -0.4588}	-0.4588	Negative	['an', '#algorithm', "can't", 'definitively', 'determine', 'a', 'students', 'full', 'potential...it', 'robs', 'them', 'of', 'their', 'agency', 'and', "doesn't", 'account', 'for', 'factors', 'not', 'already', 'included', 'in', 'the', 'program.', '#machinelearning', '#ai', 'https://t.co/wmk1n67zru']	positive
52	1.29793E+18	2020-08-24T15:56:25.000Z		17	{'neg': 0.0, 'neu': 0.872, 'pos': 0.128, 'compound': 0.2263}	0.2263	Positive	['worth', 'a', 'read.', 'the', 'back', 'and', 'forth', 'between', 'and', 'about', 'the', '#algorithm', 'continues.', 'https://t.co/4qo4tqpg1k']	positive
53	1.29792E+18	2020-08-24T15:42:21.000Z		38	{'neg': 0.121, 'neu': 0.792, 'pos': 0.087, 'compound': -0.3291}	-0.3291	Negative	['in', "today's", '(�)', 'ceo', 'says', '#alevels', '#algorithm"may', 'have', 'done', 'exactly', 'as', 'it', 'was', 'meant', 'to', 'but', '&amp;', '#ofqual', 'lacked', 'open,', 'interdisciplinary,', 'accountable,', 'equitable', '&amp;', 'democratically-governed', 'processes', 'to', 'ensure', 'a', 'fairer', 'result"', '#fail', 'https://t.co/wnkv5tqyrj']	trust
54	1.29792E+18	2020-08-24T15:33:05.000Z		44	{'neg': 0.0, 'neu': 0.925, 'pos': 0.075, 'compound': 0.4767}	0.4767	Positive	['nist', 'report', 'addresses', 'the', 'four', 'principles', 'of', 'explainable', 'artificial', 'intelligence:', 'in', 'the', 'wake', 'of', 'the', 'uk', 'a-level', 'algorithm', 'fallout,', 'the', 'u.s.', 'national', 'institute', 'of', 'standards', 'and', 'technology', '(nist)', 'has', 'published', 'a', 'report,', 'for', 'public', 'comment,', 'on', 'the', 'four�', 'https://t.co/h7ovylpohc']	positive
55	1.29792E+18	2020-08-24T15:31:35.000Z		52	{'neg': 0.0, 'neu': 0.892, 'pos': 0.108, 'compound': 0.6369}	0.6369	Positive	['the', 'issue', 'with', 'the', 'original', 'ofqual', 'gcse', 'model', 'was', 'that', 'is', 'applied', 'the', 'ks2', 'prior', 'performance', 'moderation', 'only', 'to', 'state', 'school', 'cohorts', 'and', 'in', 'addition', 'to', 'the', 'historic', 'context', 'applied', 'to', 'all', 'schools.', "ascl's", 'step-by-step', 'encourages', 'schools', 'to', 'pre-empt', 'the', 'algorithm', 'using', 'ks2'…	trust
56	1.29792E+18	2020-08-24T15:31:08.000Z		14	{'neg': 0.187, 'neu': 0.813, 'pos': 0.0, 'compound': -0.3182}	-0.3182	Negative	['from', '1', 'to', '8', '�', 'ofqual', "algorithm's", "'bizarre'", 'grade', 'hikes', 'https://t.co/3swrjdocab']	No emotion
57	1.29792E+18	2020-08-24T15:30:00.000Z		26	{'neg': 0.0, 'neu': 0.868, 'pos': 0.132, 'compound': 0.4927}	0.4927	Positive	['it', 'would', 'be', 'hugely', 'beneficial', 'if', 'education', 'leaders', 'made', 'more', 'than', 'the', 'occasional', 'fleeting', 'visit', 'to', 'hard-hit', 'communities', 'across', 'the', 'uk', 'https://t.co/nobvxqvf4w']	positive
58	1.29792E+18	2020-08-24T15:27:18.000Z		43	{'neg': 0.0, 'neu': 0.94, 'pos': 0.06, 'compound': 0.3716}	0.3716	Positive	['great', 'to', 'hear', 'that', 'the', 'gov', 'u-turned', 'on', 'their', 'dystopic', 'a', 'level', 'algorithm', 'but', 'there', 'are', 'still', 'thousands', 'of', 'young', 'people', 'whose', 'future', 'hangs', 'in', 'the', 'balance:', 'private', 'candidates.', "they're", 'organising', 'under', 'the', 'hashtag', '#justiceforresitstudents', 'to', 'raise', 'awareness', 'of', 'their', 'situ']	positive
59	1.29791E+18	2020-08-24T15:00:01.000Z		21	{'neg': 0.0, 'neu': 0.762, 'pos': 0.238, 'compound': 0.6124}	0.6124	Positive	['since', 'the', '1980s,', 'algorithms', 'have', 'also', 'determined', 'the', 'credit', 'scoring', 'of', 'loans', 'and', 'who', 'should', 'receive', 'them', 'https://t.co/nlsaepvofg']	positive
60	1.29791E+18	2020-08-24T14:59:03.000Z		16	{'neg': 0.114, 'neu': 0.682, 'pos': 0.204, 'compound': 0.3239}	0.3239	Positive	['interesting', 'dissection', 'of', 'an', 'algorithm', 'that', "didn't", 'work.', 'worth', 'a', 'read!', 'https://t.co/qquyvadn0m']	positive
61	1.29791E+18	2020-08-24T14:57:55.000Z		36	{'neg': 0.09, 'neu': 0.738, 'pos': 0.172, 'compound': 0.25}	0.25	Positive	['ask', 'the', 'expert:', 'accurate', 'vs', 'fair', 'data', 'science', 'a-level', 'playing', 'field?', "'s", 'deputy', 'director,', 'dave', 'gardner,', 'shares', 'his', 'thoughts', 'on', 'the', 'recent', 'a-level', 'results', 'algorithm', 'fiasco:', 'https://t.co/lmqziyb4b6', '#datascience', '#dataanalytics', '#algorithms', '#alevelresults']	trust
62	1.29791E+18	2020-08-24T14:42:52.000Z		27	{'neg': 0.105, 'neu': 0.814, 'pos': 0.081, 'compound': -0.1531}	-0.1531	Negative	['royal', 'statistical', 'society', 'version', 'of', 'a', 'dispute', 'with', 'ofqual', 'over', 'the', 'exam', 'algorithm', 'debacle.', 'ofqual', "don't", 'come', 'out', 'of', 'it', 'well...', 'thread.', 'https://t.co/fhu3i2p7xz']	negative
63	1.29791E+18	2020-08-24T14:37:37.000Z		29	{'neg': 0.276, 'neu': 0.676, 'pos': 0.048, 'compound': -0.8442}	-0.8442	Negative	['some', 'are', 'still', 'suffering', 'anguish', '&amp;', 'stress', 'caused', 'by', 'cags', 'being', 'moderated', 'before', 'being', 'submitted', 'by', 'schools', 'trying', 'to', '2nd', 'guess', 'ofqual�s', 'algorithm.', 'this', 'needs', 'to', 'be', 'resolved.']	negative
64	1.29791E+18	2020-08-24T14:36:51.000Z		34	{'neg': 0.0, 'neu': 0.941, 'pos': 0.059, 'compound': 0.1779}	0.1779	Positive	['the', '#borisjohnson', '#examshambles', 'that', 'he', 'and', '#gavinwilliamson', 'still', 'haven�t', 'resolved:', 'teenagers', 'unfairly', 'downgraded', 'in', '#alevels', 'and', '#gcses', 'because', 'some', 'schools', 'tried', 'to', 'second-guess', "ofqual's", 'algorithm.', '#alevelresults2020', '#gcses2020', 'https://t.co/dhzynh917h']	No emotion
65	1.29791E+18	2020-08-24T14:36:51.000Z		34	{'neg': 0.0, 'neu': 0.941, 'pos': 0.059, 'compound': 0.1779}	0.1779	Positive	['the', '#borisjohnson', '#examshambles', 'that', 'he', 'and', '#gavinwilliamson', 'still', 'haven�t', 'resolved:', 'teenagers', 'unfairly', 'downgraded', 'in', '#alevels', 'and', '#gcses', 'because', 'some', 'schools', 'tried', 'to', 'second-guess', "ofqual's", 'algorithm.', '#alevelresults2020', '#gcses2020', 'https://t.co/dhzynh917h']	No emotion
66	1.29791E+18	2020-08-24T14:35:14.000Z		42	{'neg': 0.305, 'neu': 0.695, 'pos': 0.0, 'compound': -0.93}	-0.93	Negative	['time', 'for', 'to', 'resign', 'from', 'both', 'and', 'the', '.', 'not', 'only', 'did', 'he', 'fail', 'to', 'stop', 'an', 'obviously', 'unethical', 'algorithm', 'from', 'being', 'deployed', 'against', 'a', 'vulnerable', 'demographic,', 'he�s', 'now', 'pointing', 'the', 'finger', 'rather', 'than', 'taking', 'responsibility', 'and', 'cleaning', 'up', 'his', 'own', 'mess']	negative
67	1.2979E+18	2020-08-24T14:33:44.000Z		43	{'neg': 0.0, 'neu': 0.934, 'pos': 0.066, 'compound': 0.3818}	0.3818	Positive	['despite', '#borisjohnson�s', 'attempts', 'to', 'draw', 'a', 'line', 'under', 'the', '#examshambles,', 'it�s', 'not', 'over.', '#ofqual', 'did', 'not', 'visit', 'schools', 'to', 'ensure', 'consistent', 'approach', 'to', 'school', 'grading', '(cags),', 'perhaps', 'relying', 'on', 'their', 'algorithm.', 'which', 'means', 'pupils', 'still', 'graded', 'unfairly...', 'https://t.co/5lgnen2ns7']	trust
68	1.2979E+18	2020-08-24T14:12:37.000Z		23	{'neg': 0.0, 'neu': 1.0, 'pos': 0.0, 'compound': 0.0}	0	Neutral	['same', 'here...', 'i', 'would', 'never.', 'same', 'for', 'the', 'turtles.', 'was', 'the', 'a', 'level', 'algorithm', 'written', 'by', 'the', 'same', 'people?', 'https://t.co/ci2qgplbgq']	trust
69	1.2979E+18	2020-08-24T14:02:52.000Z		38	{'neg': 0.071, 'neu': 0.853, 'pos': 0.076, 'compound': 0.0516}	0.0516	Positive	['people', 'on', 'discussing', 'the', 'possibility', 'of', 'using', 'statistics', 'to', 'determine', 'the', 'outcome', 'of', 'abandoned', 'tests.', 'it', 'seems', 'pretty', 'simply', 'to', 'me', '�', 'just', 'get', 'the', 'people', 'that', 'did', 'the', 'a', 'level', 'algorithm', 'to', 'do', 'it', 'for', 'you....oh', 'wait.']	positive
70	1.2979E+18	2020-08-24T14:01:18.000Z		27	{'neg': 0.13, 'neu': 0.87, 'pos': 0.0, 'compound': -0.5106}	-0.5106	Negative	['the', 'exam-grades', 'fiasco', 'has', 'thrown', 'a', 'light', 'onto', 'the', 'influence', 'that', 'opaque', 'algorithms', 'are', 'already', 'having', 'on', 'other', 'aspects', 'of', 'our', 'lives:', 'https://t.co/5tc861dowo']	negative
71	1.29789E+18	2020-08-24T13:54:09.000Z		45	{'neg': 0.129, 'neu': 0.871, 'pos': 0.0, 'compound': -0.7003}	-0.7003	Negative	['the', 'ofqual', 'algorithm', 'has', 'brought', 'to', 'our', 'attention', 'the', 'ethics', 'of', 'the', 'datafication', 'of', 'education', 'and', 'the', 'risk', 'that', 'poses', 'of', 'compounding', 'social', 'inequalities...there', 'is', 'also', 'injustice', 'in', 'the', 'pretence', 'that', 'extensive', 'use', 'of', 'data', 'is', 'somehow', 'a', 'neutral', 'process.', 'https://t.co/fsmb12uwc1']	positive
72	1.29789E+18	2020-08-24T13:50:47.000Z		39	{'neg': 0.055, 'neu': 0.705, 'pos': 0.24, 'compound': 0.8555}	0.8555	Positive	['for', 'tho', 'those', "who've", 'been', 'fascinated', 'by', 'the', 'a-level', '#algorithms', 'mess', '-', 'and', 'perhaps', 'are', 'wondering', 'if', 'the', 'leaving', 'cert', 'will', 'be', 'a', 'great', 'sequel', '-', 'this', 'is', 'an', 'excellent', 'summary', 'of', 'the', 'core', 'issues', 'https://t.co/xtrziwkinw']	positive
73	1.29789E+18	2020-08-24T13:45:04.000Z		41	{'neg': 0.05, 'neu': 0.95, 'pos': 0.0, 'compound': -0.2023}	-0.2023	Negative	['the', 'information', 'commissioner�s', 'office', 'in', 'the', 'uk', 'confirmed', 'today', 'its', 'enquiries', 'into', 'data', 'protection', 'issues', 'are', 'ongoing', 'following', 'examinations', 'body', 'ofqual�s', 'use', 'of', 'a', 'controversial', 'algorithm', 'for', 'a-level', 'exam', 'grades.', 'read', 'more', 'on', 'this:', 'https://t.co/xgjzmtnkxj']	positive
74	1.29789E+18	2020-08-24T13:45:04.000Z		41	{'neg': 0.05, 'neu': 0.95, 'pos': 0.0, 'compound': -0.2023}	-0.2023	Negative	['the', 'information', 'commissioner�s', 'office', 'in', 'the', 'uk', 'confirmed', 'today', 'its', 'enquiries', 'into', 'data', 'protection', 'issues', 'are', 'ongoing', 'following', 'examinations', 'body', 'ofqual�s', 'use', 'of', 'a', 'controversial', 'algorithm', 'for', 'a-level', 'exam', 'grades.', 'read', 'more', 'on', 'this:', 'https://t.co/t4pgtbjjmx']	positive
75	1.29789E+18	2020-08-24T13:45:04.000Z		41	{'neg': 0.05, 'neu': 0.95, 'pos': 0.0, 'compound': -0.2023}	-0.2023	Negative	['the', 'information', 'commissioner�s', 'office', 'in', 'the', 'uk', 'confirmed', 'today', 'its', 'enquiries', 'into', 'data', 'protection', 'issues', 'are', 'ongoing', 'following', 'examinations', 'body', 'ofqual�s', 'use', 'of', 'a', 'controversial', 'algorithm', 'for', 'a-level', 'exam', 'grades.', 'read', 'more', 'on', 'this:', 'https://t.co/xgjzmtnkxj']	positive
76	1.29789E+18	2020-08-24T13:45:04.000Z		41	{'neg': 0.05, 'neu': 0.95, 'pos': 0.0, 'compound': -0.2023}	-0.2023	Negative	['the', 'information', 'commissioner�s', 'office', 'in', 'the', 'uk', 'confirmed', 'today', 'its', 'enquiries', 'into', 'data', 'protection', 'issues', 'are', 'ongoing', 'following', 'examinations', 'body', 'ofqual�s', 'use', 'of', 'a', 'controversial', 'algorithm', 'for', 'a-level', 'exam', 'grades.', 'read', 'more', 'on', 'this:', 'https://t.co/t4pgtbjjmx']	positive
77	1.29789E+18	2020-08-24T13:38:56.000Z		15	{'neg': 0.0, 'neu': 1.0, 'pos': 0.0, 'compound': 0.0}	0	Neutral	['�prejudice', 'engines�', 'says', 'about', 'predictive', 'models', '#alevelresults', 'https://t.co/fmpvoamwax', 'https://t.co/ur81jqrbb5']	No emotion
78	1.29789E+18	2020-08-24T13:38:21.000Z		52	{'neg': 0.036, 'neu': 0.903, 'pos': 0.061, 'compound': 0.3094}	0.3094	Positive	['at', '17:30', 'on', 'friday', 'evening', '(??),', 'we', 'got', 'a', 'letter', 'from', 'ofqual�s', 'chair', 'roger', 'taylor,', 'complaining', 'about', 'how', 'we', 'described', 'the', 'nda', 'that', 'ofqual', 'asked', 'our', 'experts', 'to', 'sign', 'back', 'in', 'the', 'spring,', 'when', 'we', 'offered', 'to', 'help', 'with', 'the', 'exam', 'algorithm.', "(here's", 'our', 'letter:', 'https://t…	anticipation
79	1.29789E+18	2020-08-24T13:34:46.000Z		23	{'neg': 0.0, 'neu': 0.64, 'pos': 0.36, 'compound': 0.8402}	0.8402	Positive	['happy', 'to', 'have', 'shared', 'my', 'thoughts', 'on', 'the', 'a-levels', 'debacle', 'and', 'good', 'algorithm', 'governance', 'in', 'this', 'piece', 'in', 'https://t.co/jskegv3ova']	trust
80	1.29789E+18	2020-08-24T13:27:28.000Z		45	{'neg': 0.0, 'neu': 0.909, 'pos': 0.091, 'compound': 0.4019}	0.4019	Positive	['first', 'came', 'covid-19.', 'then', 'came', 'the', 'a-levels', 'algorithm.', 'and', 'then', 'came', 'the', 'u-turn.', 'check', 'out', 'this', 'wired', 'article,', 'giving', 'insights', 'into', 'the', 'challenges', 'newcastle', 'university', 'has', 'faced', 'and', 'overcome', 'during', 'the', 'past', 'few', 'months', 'to', 'get', 'studies', 'resumed.', 'https://t.co/yyr3c3bqrr']	positive
81	1.29789E+18	2020-08-24T13:23:55.000Z		42	{'neg': 0.0, 'neu': 1.0, 'pos': 0.0, 'compound': 0.0}	0	Neutral	['hey', 'there.', '16', 'y/o', 'year', '12', 'student.', 'i', 'recently', 'got', 'my', 'year', '11', 'gcse', 'results,', 'however,', "i'm", 'still', 'concerned', 'that', 'the', 'government', 'may', 'be', 'able', 'to', 'retract', 'their', 'previous', 'decision', 'for', 'scrapping', 'the', 'ofqual', 'algorithm.', 'is', 'this', 'still', 'a', 'possibility?']	fear
82	1.29789E+18	2020-08-24T13:16:30.000Z		18	{'neg': 0.162, 'neu': 0.637, 'pos': 0.201, 'compound': 0.2023}	0.2023	Positive	['a', 'great', 'insight', 'into', 'the', 'statistical', 'modelling', 'failure', 'that', 'let', 'down', 'so', 'many', 'students', 'https://t.co/vkvwwyno3x']	fear
83	1.29788E+18	2020-08-24T13:10:39.000Z		42	{'neg': 0.238, 'neu': 0.762, 'pos': 0.0, 'compound': -0.8625}	-0.8625	Negative	['when', 'the', '#regulator', 'gets', 'it', 'wrong.', 'the', 'a-level', 'scandal', 'sparked', 'national', 'outrage', 'and', 'is', 'now', 'calling', 'the', 'use', 'of', 'algorithms', 'across', 'all', 'sectors', 'into', 'question.', 'has', 'this', 'generation', 'exposed', 'the', 'politics', 'of', 'the', 'algorithm?', 'https://t.co/hbhnjoeoxi', '#regtech', '#alevelscandal', '#algorithm']	negative
84	1.29788E+18	2020-08-24T13:10:39.000Z		42	{'neg': 0.238, 'neu': 0.762, 'pos': 0.0, 'compound': -0.8625}	-0.8625	Negative	['when', 'the', '#regulator', 'gets', 'it', 'wrong.', 'the', 'a-level', 'scandal', 'sparked', 'national', 'outrage', 'and', 'is', 'now', 'calling', 'the', 'use', 'of', 'algorithms', 'across', 'all', 'sectors', 'into', 'question.', 'has', 'this', 'generation', 'exposed', 'the', 'politics', 'of', 'the', 'algorithm?', 'https://t.co/hbhnjoeoxi', '#regtech', '#alevelscandal', '#algorithm']	negative
85	1.29788E+18	2020-08-24T13:04:12.000Z		42	{'neg': 0.094, 'neu': 0.864, 'pos': 0.042, 'compound': -0.5106}	-0.5106	Negative	['yes', 'but', 'jeremy,', 'the', 'unfair', 'moderation', 'and', 'downgrading', 'of', 'teacher', 'assessments', 'by', 'schools', 'in', 'an', 'attempt', 'to', '2nd', 'guess', 'the', 'defunct', 'ofqual', 'algorithm', 'still', 'needs', 'to', 'be', 'addressed', '&amp;', 'sorted', 'before', 'anyone', 'moves', 'on', 'to', 'campaigning', 'against', 'next', 'year�s', 'exams/results.']	negative
86	1.29788E+18	2020-08-24T13:01:25.000Z		41	{'neg': 0.035, 'neu': 0.9, 'pos': 0.065, 'compound': 0.296}	0.296	Positive	['roger', 'taylor', 'chairs', 'both', 'centre', 'for', 'data', 'ethics', 'and', 'innovation', '(cdei)', '&amp;', 'ofqual.', 'april', 'cdei', 'meeting', '"initiated', 'work', 'with', 'faculty', 'data', 'science', 'to', 'carry', 'out', 'technical', 'analysis', 'of', 'approaches', 'to', 'bias', 'identification', 'in', 'decision', 'algorithms"', '#exams2020', '#algorithm', 'https://t.co/kdcrm9r0rc']	positive
87	1.29788E+18	2020-08-24T13:00:00.000Z		21	{'neg': 0.0, 'neu': 0.867, 'pos': 0.133, 'compound': 0.3818}	0.3818	Positive	['imagine', 'how', 'different', 'your', 'life', 'could', 'be', 'had', 'an', 'algorithm', 'been', 'used', 'to', 'determine', 'your', 'own', 'opportunities', 'https://t.co/nlsaepvofg']	No emotion
88	1.29788E+18	2020-08-24T12:58:14.000Z		48	{'neg': 0.06, 'neu': 0.94, 'pos': 0.0, 'compound': -0.4023}	-0.4023	Negative	['�alex', 'hern�s', 'article', 'about', 'ofqual�s', 'a-level', 'algorithm', 'reminds', 'me', 'of', 'another', 'equation.', 'it', 'has', 'taken', 'me', 'most', 'of', 'my', 'adult', 'life', 'to', 'devise', 'it:', 'me', '=', 'nt3.', 'this', 'can', 'be', 'translated', 'as', '�my', 'experience', 'is', '(that', 'one', 'should)', 'never', 'trust', 'the', 'tories�.�', 'https://t.co/ygu2ktncx9']	trust
89	1.29788E+18	2020-08-24T12:58:14.000Z		48	{'neg': 0.06, 'neu': 0.94, 'pos': 0.0, 'compound': -0.4023}	-0.4023	Negative	['�alex', 'hern�s', 'article', 'about', 'ofqual�s', 'a-level', 'algorithm', 'reminds', 'me', 'of', 'another', 'equation.', 'it', 'has', 'taken', 'me', 'most', 'of', 'my', 'adult', 'life', 'to', 'devise', 'it:', 'me', '=', 'nt3.', 'this', 'can', 'be', 'translated', 'as', '�my', 'experience', 'is', '(that', 'one', 'should)', 'never', 'trust', 'the', 'tories�.�', 'https://t.co/ygu2ktncx9']	trust
90	1.29788E+18	2020-08-24T12:51:21.000Z		9	{'neg': 0.0, 'neu': 0.61, 'pos': 0.39, 'compound': 0.4927}	0.4927	Positive	['this', 'is', 'really', 'good', 'by', 'https://t.co/5vsm5iov42']	trust
91	1.29788E+18	2020-08-24T12:42:24.000Z		53	{'neg': 0.057, 'neu': 0.781, 'pos': 0.162, 'compound': 0.6597}	0.6597	Positive	["i've", 'been', 'reading', 'up', 'on', 'the', 'exam', 'grades', 'scandal', 'for', 'a', 'little', 'secret', 'project', "i'm", 'working', 'on', 'and', 'from', '(please', 'hire', 'me)', 'has', 'done', 'a', 'great', 'job', 'of', 'summarising', 'and', 'condensing', 'the', 'govts', 'u-turn', 'on', 'using', 'the', 'ofqual', 'algorithm.', 'worth', 'a', 'read.', 'https://t.co/umiznjujkv', 'https://t.co/o…	positive
92	1.29788E+18	2020-08-24T12:39:55.000Z		13	{'neg': 0.28, 'neu': 0.72, 'pos': 0.0, 'compound': -0.5423}	-0.5423	Negative	['algorithm', 'method', 'was', 'bound', 'to', 'fail', 'for', 'ofqual', 'letters', 'https://t.co/p0c55pdrjs']	negative
93	1.29787E+18	2020-08-24T12:30:27.000Z		14	{'neg': 0.286, 'neu': 0.714, 'pos': 0.0, 'compound': -0.5574}	-0.5574	Negative	['a-levels:', "ofqual's", "'cheating'", 'algorithm', 'under', 'review', '-', 'bbc', 'news', 'https://t.co/uq5ersgxvq']	No emotion
94	1.29787E+18	2020-08-24T12:30:27.000Z		14	{'neg': 0.286, 'neu': 0.714, 'pos': 0.0, 'compound': -0.5574}	-0.5574	Negative	['a-levels:', "ofqual's", "'cheating'", 'algorithm', 'under', 'review', '-', 'bbc', 'news', 'https://t.co/uq5ersgxvq']	No emotion
95	1.29787E+18	2020-08-24T12:30:20.000Z		16	{'neg': 0.226, 'neu': 0.774, 'pos': 0.0, 'compound': -0.5423}	-0.5423	Negative	['algorithm', 'method', 'was', 'bound', 'to', 'fail', 'for', 'ofqual', 'letters', '#career', '#jobs', '#cadajobs', 'https://t.co/aoopz2lztt']	positive
96	1.29787E+18	2020-08-24T12:26:36.000Z		36	{'neg': 0.086, 'neu': 0.753, 'pos': 0.161, 'compound': 0.2263}	0.2263	Positive	['wow:', '�in', 'the', 'schools', 'fiasco,', 'the', 'exam', 'authorities,', 'such', 'as', 'ofqual', 'in', 'england', 'and', 'the', 'scottish', 'qualifications', 'authority,', 'were', 'apparently', 'told', 'that', 'the', 'primary', 'concern', 'was', 'to', 'prevent', 'grade', 'inflation.�', '#datafication', '#alevels2020', 'https://t.co/a31rhabygp']	positive
97	1.29787E+18	2020-08-24T12:20:50.000Z		50	{'neg': 0.055, 'neu': 0.717, 'pos': 0.227, 'compound': 0.8105}	0.8105	Positive	['has', 'the', 'socioeconomic', 'inequalities', 'also', 'been', 'increased', 'by', 'accepting', 'the', 'higher', 'of', 'the', 'results', 'from', 'cag&amp;ofqual', 'algorithm?', 'if', 'yes,', 'is', 'this', 'seen', 'as', 'nothing', 'and', 'unavoidable,', 'when', 'last', 'week', '4.7%', 'increase', 'for', 'private', 'school', 'a*.', '&amp;', '3.3%', 'increase', 'in', "c's", 'for', 'secondary', 'scho…	positive
98	1.29787E+18	2020-08-24T12:12:11.000Z		23	{'neg': 0.148, 'neu': 0.852, 'pos': 0.0, 'compound': -0.5106}	-0.5106	Negative	['#brexitshambles', 'four', 'things', 'government', 'must', 'learn', 'from', 'the', 'a-level', 'algorithm', 'fiasco', '....', 'apart', 'from', 'sacking', 'williamson,', 'gove', 'and', 'cummings', 'https://t.co/uopqg8k9jl']	negative
99	1.29787E+18	2020-08-24T12:12:11.000Z		23	{'neg': 0.148, 'neu': 0.852, 'pos': 0.0, 'compound': -0.5106}	-0.5106	Negative	['#brexitshambles', 'four', 'things', 'government', 'must', 'learn', 'from', 'the', 'a-level', 'algorithm', 'fiasco', '....', 'apart', 'from', 'sacking', 'williamson,', 'gove', 'and', 'cummings', 'https://t.co/uopqg8k9jl']	negative
100	1.29787E+18	2020-08-24T12:03:45.000Z		14	{'neg': 0.0, 'neu': 1.0, 'pos': 0.0, 'compound': 0.0}	0	Neutral	['a-levels', 'and', 'gcses:', 'how', 'did', 'the', 'exam', 'algorithm', 'work?', 'https://t.co/v94qiidoqo']	No emotion
101	1.29787E+18	2020-08-24T11:59:08.000Z		41	{'neg': 0.0, 'neu': 0.923, 'pos': 0.077, 'compound': 0.4588}	0.4588	Positive	['in', 'light', 'of', 'the', 'recent', 'ofqual', 'decision', 'making', 'algorithm', 'for', 'grading', 'a-levels', 'controversy,', 'we', 'look', 'at', 'what', 'can', 'happen', 'when', 'ai', 'goes', 'unchecked,', 'and', 'how', 'know', 'your', 'customer', '(kyc)', 'analysts', 'can', 'benefit', 'from', 'explainable', 'ai', '(xai).', 'https://t.co/zyflvr79r3']	positive
102	1.29787E+18	2020-08-24T11:59:08.000Z		41	{'neg': 0.0, 'neu': 0.923, 'pos': 0.077, 'compound': 0.4588}	0.4588	Positive	['in', 'light', 'of', 'the', 'recent', 'ofqual', 'decision', 'making', 'algorithm', 'for', 'grading', 'a-levels', 'controversy,', 'we', 'look', 'at', 'what', 'can', 'happen', 'when', 'ai', 'goes', 'unchecked,', 'and', 'how', 'know', 'your', 'customer', '(kyc)', 'analysts', 'can', 'benefit', 'from', 'explainable', 'ai', '(xai).', 'https://t.co/zyflvr79r3']	positive
103	1.29786E+18	2020-08-24T11:54:13.000Z		34	{'neg': 0.076, 'neu': 0.785, 'pos': 0.139, 'compound': 0.34}	0.34	Positive	['the', 'scandal', 'of', 'schools', 'second', 'guessing', 'ofqual', 'algorithm', '&amp;', 'pre-moderating', 'cags', 'needs', 'to', 'be', 'addressed.', 'i�ve', 'written', 'to', 'my', 'local', 'mp', 'and', 'gavin', 'williamson', '-', 'the', 'committee', 'should', 'help', 'in', 'resolving', 'this', 'issue']	fear
104	1.29786E+18	2020-08-24T11:44:27.000Z		28	{'neg': 0.294, 'neu': 0.706, 'pos': 0.0, 'compound': -0.8674}	-0.8674	Negative	['unprecedented', 'times', 'call', 'for', 'unprecedented', 'measures', 'but', 'this', 'one', 'failed', 'on', 'multiple', 'levels.', '#chaotic', 'how', 'the', "uk's", 'algorithm-based', 'grading', 'fell', 'apart', 'https://t.co/efndzhunto', 'via']	surprise
105	1.29786E+18	2020-08-24T11:40:25.000Z		26	{'neg': 0.077, 'neu': 0.71, 'pos': 0.213, 'compound': 0.4924}	0.4924	Positive	['the', 'algorithm', 'was', 'created', 'by', '#ofqual', 'and', 'backed', 'by', 'the', 'teachers', 'unions.', 'so', 'yes.', 'teachers', 'unions', 'partially', 'to', 'blame.', 'u', 'r', 'correct.', '#borisjohnson', '#borisjohnson', '#backboris', '#boris']	anger
106	1.29786E+18	2020-08-24T11:27:49.000Z		20	{'neg': 0.0, 'neu': 0.882, 'pos': 0.118, 'compound': 0.34}	0.34	Positive	["isn't", 'he', 'the', 'same', 'prime', 'minister', 'that', 'a', 'couple', 'of', 'weeks', 'ago', 'said', 'the', 'a', 'level', 'algorithm', 'was', "'robust'?"]	positive
107	1.29786E+18	2020-08-24T11:21:03.000Z		17	{'neg': 0.259, 'neu': 0.741, 'pos': 0.0, 'compound': -0.5423}	-0.5423	Negative	['algorithm', 'method', 'was', 'bound', 'to', 'fail', 'for', 'ofqual', 'letters', 'https://t.co/osu53lp5ix', 'https://t.co/fx83i1joct']	negative
108	1.29785E+18	2020-08-24T11:12:59.000Z		16	{'neg': 0.0, 'neu': 1.0, 'pos': 0.0, 'compound': 0.0}	0	Neutral	['the', 'lessons', 'we', 'all', 'must', 'learn', 'from', 'the', 'a-levels', 'algorithm', 'debacle', 'https://t.co/cfidtum94i']	fear
109	1.29785E+18	2020-08-24T11:07:26.000Z		45	{'neg': 0.196, 'neu': 0.718, 'pos': 0.086, 'compound': -0.5202}	-0.5202	Negative	['a', 'case', 'study:', 'ethics', 'alone', 'are', 'not', 'enough', 'to', 'ensure', 'fairness', 'in', 'algorithmic', 'systems.', 'on', 'the', "uk's", 'a-level', 'mess', 'with', 'quotes', 'from', 'me,', 'and', 'https://t.co/snskbwv6ff', 'the', 'best', 'minds', 'in', 'ai', 'ethics', 'are', 'not', 'even', 'one', 'step', 'removed', 'from', 'this', 'mess.']	positive
110	1.29785E+18	2020-08-24T11:05:11.000Z		44	{'neg': 0.032, 'neu': 0.8, 'pos': 0.168, 'compound': 0.7569}	0.7569	Positive	['if', 'he', 'cared', 'for', 'their', 'life', 'chances', 'his', 'govt', 'wouldn�t', 'have', 'devised', 'an', 'algorithm', 'that', 'lowered', 'their', 'a', 'levels', 'and', 'gcse', 'grades!', 'if', 'he', 'really', 'cared', 'for', 'their', 'well-being', 'he', 'would', 'fund', 'face', 'masks,', 'regular', 'testing', 'in', 'schools', 'and', 'enforce', 'social', 'distancing']	fear
111	1.29785E+18	2020-08-24T11:00:42.000Z		10	{'neg': 0.0, 'neu': 0.458, 'pos': 0.542, 'compound': 0.7964}	0.7964	Positive	['great', 'post', 'by', 'from', '.', 'of', 'interest', 'https://t.co/eyrk1tjbhu']	positive
112	1.29785E+18	2020-08-24T10:52:01.000Z		10	{'neg': 0.0, 'neu': 1.0, 'pos': 0.0, 'compound': 0.0}	0	Neutral	['wheels', 'within', 'wheels.', '#examshambles', '#ofqual', '#algorithm', 'https://t.co/0djcsftyuq']	No emotion
113	1.29785E+18	2020-08-24T10:36:02.000Z		40	{'neg': 0.167, 'neu': 0.725, 'pos': 0.107, 'compound': -0.5267}	-0.5267	Negative	['the', 'a-level', 'results', 'algorithm', 'has', 'done', 'immeasurable', 'harm', 'to', 'trust', 'and', 'confidence', 'in', 'public', "bodies'", 'use', 'of', 'algorithmic', 'systems.', 'but', 'what', 'can', 'we', 'learn', 'from', 'the', 'fiasco?', 'five', 'experts', 'weigh', 'in:', 'https://t.co/e5meueo6zb', 'https://t.co/hea2gtwosg']	trust
114	1.29784E+18	2020-08-24T10:26:40.000Z		15	{'neg': 0.0, 'neu': 0.728, 'pos': 0.272, 'compound': 0.6249}	0.6249	Positive	['a', 'great', 'reflection', 'from', 'on', 'the', 'underlying', 'politics', 'of', 'digital', 'sorting.', 'https://t.co/67cixbx70r']	anger
115	1.29784E+18	2020-08-24T10:26:17.000Z		44	{'neg': 0.083, 'neu': 0.696, 'pos': 0.221, 'compound': 0.7845}	0.7845	Positive	['how', 'about', 'a', 'statement', 'supporting', 'those', 'schools', 'who', '"failed"', 'borderline', 'students', 'in', 'maths', 'and', 'english', 'based', 'on', 'faithfully', 'applying', 'your', 'step-by-step', 'approach', 'to', 'second', 'guessing', 'the', 'flawed', 'ofqual', 'algorithm', 'but', 'who', 'now', 'wish', 'to', 'appeal', 'to', 're-instate', 'their', 'true', '"raw"', 'cags?']	trust
116	1.29784E+18	2020-08-24T10:23:31.000Z		47	{'neg': 0.171, 'neu': 0.79, 'pos': 0.039, 'compound': -0.784}	-0.784	Negative	['boris', 'lies', 'that', 'he', 'has', 'a', "'moral", "obligation'", 'to', 'open', 'schools', 'as', 'if', 'he', 'cares', 'about', 'underprivileged', 'students,', 'but', 'his', 'classist', 'a-level', 'results', 'algorithm', 'proved', 'that', 'he', 'does', 'not', 'care', 'and', 'that', 'this', 'is', 'all', 'a', 'farce', 'to', 'sacrifice', 'lives', 'to', 'tory', 'shareholders.#schoolsreopening', '#c…	negative
117	1.29784E+18	2020-08-24T10:22:45.000Z		36	{'neg': 0.269, 'neu': 0.667, 'pos': 0.064, 'compound': -0.8225}	-0.8225	Negative	['the', 'uk', 'government', 'ignored', 'its', 'own', 'guidance', 'and', 'refused', 'external', 'help,', 'leading', 'to', 'an', 'a', 'level', 'algorithm', 'disaster', 'that', 'disproportionately', 'hit', 'students', 'from', 'disadvantaged', 'backgrounds.', 'so', 'what', 'are', 'the', 'implications?', 'https://t.co/kwu3cvfjb8', '#alevels2020', '#algorithmicjustice']	negative
118	1.29784E+18	2020-08-24T10:16:51.000Z		38	{'neg': 0.115, 'neu': 0.772, 'pos': 0.113, 'compound': -0.2617}	-0.2617	Negative	['not', 'my', 'area,', 'but', 'this', 'sounds', 'like', 'it', 'might', 'be', 'a', 'fail', 'of', 'article', '22', 'of', 'the', 'gdpr', '-', 'see,', 'for', 'instance,', 'https://t.co/x6zwmr7jbj', 'you', 'might', 'want', 'to', 'take', 'it', 'up', 'with', 'the', 'information', "commissioner's", 'office?']	positive
119	1.29784E+18	2020-08-24T10:07:04.000Z		26	{'neg': 0.234, 'neu': 0.766, 'pos': 0.0, 'compound': -0.7506}	-0.7506	Negative	['uk', 'a-level', 'algorithm', 'fiasco', 'a', 'global', 'example', 'of', 'what', 'not', 'to', 'do', '-', 'what', 'went', 'wrong', 'and', 'why', 'https://t.co/5bhp0proau', 'via', '#algorithm', '#alevels', '#govtech']	negative
120	1.29784E+18	2020-08-24T10:05:23.000Z		22	{'neg': 0.0, 'neu': 0.805, 'pos': 0.195, 'compound': 0.5204}	0.5204	Positive	['algorithms', 'offer', 'governments', 'the', 'allure', 'of', 'definitive', 'solutions', 'and', 'the', 'promise', 'of', 'reducing', 'intractable', 'decisions', 'to', 'simplified', 'outputs.', '??', 'https://t.co/awjmqidvuo']	positive
121	1.29784E+18	2020-08-24T09:58:55.000Z		44	{'neg': 0.0, 'neu': 0.916, 'pos': 0.084, 'compound': 0.5661}	0.5661	Positive	['what', 'about', 'the', 'moral', 'duty', 'of', 'schools', 'to', 'submit', 'honest', 'teacher', 'assessed', 'grades,', 'instead', 'of', 'pre-moderated', 'cags?', 'what', 'about', 'the', 'government�s', 'moral', 'duty', 'to', 'instruct', 'that', 'such', 'moderated', 'cags', 'submitted', 'by', 'schools', 'trying', 'to', '2nd', 'guess', 'ofqual�s', 'algorithm', 'be', 'set', 'aside?']	trust
122	1.29783E+18	2020-08-24T09:49:35.000Z		46	{'neg': 0.178, 'neu': 0.701, 'pos': 0.122, 'compound': -0.296}	-0.296	Negative	['but', 'no', 'denial', 'he', 'caught', 'covid,', 'even', 'though', 'he', 'was', 'warned', 'shaking', 'hands', 'was', 'a', 'risk.', 'he', 'also', 'said', 'a', 'level', 'algorithm', 'was', 'correct.', 'and', 'backed', 'cummings', 'when', 'he', 'did', 'what', 'he', 'thought', 'was', 'best', 'for', 'his', 'family.', 'others', 'should', 'be', 'allowed', 'to', 'make', 'same', 'decision.']	fear
123	1.29783E+18	2020-08-24T09:30:00.000Z		24	{'neg': 0.3, 'neu': 0.7, 'pos': 0.0, 'compound': -0.8074}	-0.8074	Negative	['the', 'government�s', 'a-level', 'catastrophe', 'is', 'not', 'the', 'only', 'recent', 'example', 'where', 'algorithms', 'have', 'proved', 'problematic', 'for', 'the', 'government', 'https://t.co/nlsaepedni']	fear
124	1.29783E+18	2020-08-24T09:30:00.000Z		24	{'neg': 0.3, 'neu': 0.7, 'pos': 0.0, 'compound': -0.8074}	-0.8074	Negative	['the', 'government�s', 'a-level', 'catastrophe', 'is', 'not', 'the', 'only', 'recent', 'example', 'where', 'algorithms', 'have', 'proved', 'problematic', 'for', 'the', 'government', 'https://t.co/nlsaepedni']	fear
125	1.29783E+18	2020-08-24T09:26:47.000Z		24	{'neg': 0.17, 'neu': 0.83, 'pos': 0.0, 'compound': -0.4767}	-0.4767	Negative	['the', 'a', 'level', '#algorithm', 'debacle', 'highlights', 'the', 'problems', 'with', 'inherent', 'bias', 'in', '#ai', 'design', '-', 'how', 'can', 'we', 'fix', 'it?', 'https://t.co/9moobfqalv', '#responsibletech']	negative
126	1.29783E+18	2020-08-24T09:18:45.000Z		26	{'neg': 0.0, 'neu': 0.742, 'pos': 0.258, 'compound': 0.7906}	0.7906	Positive	['also', 'this', 'government', '"the', 'ofqual', 'algorithm', 'will', 'deliver', 'credible,', 'strong', 'results', 'for', 'the', 'overwhelming', 'majority', 'of', 'young', 'people.', 'the', 'english', 'algorithm', 'is', 'both', 'fair', 'and', 'robust."']	positive
127	1.29782E+18	2020-08-24T09:04:09.000Z		36	{'neg': 0.0, 'neu': 1.0, 'pos': 0.0, 'compound': 0.0}	0	Neutral	['the', 'offers', 'are', 'based', 'on', 'predictions', 'etc', 'but', 'are', 'conditioned', 'on', 'your', 'actual', 'grades.', 'the', 'grades', 'issued', 'by', 'ofqual', 'were', 'initially', 'based', 'on', 'the', 'algorithm', 'not', 'the', 'predictions.', 'they', 'are', 'only', 'now', 'based', 'on', 'the', 'cags.']	positive
128	1.29782E+18	2020-08-24T08:51:46.000Z		14	{'neg': 0.0, 'neu': 0.734, 'pos': 0.266, 'compound': 0.4404}	0.4404	Positive	['a', 'quick', 'poem...', '#algorithm', 'thanks', 'to', '-', 'https://t.co/xw8ukwtxmb', 'https://t.co/9aqgzqwmny']	No emotion
129	1.29782E+18	2020-08-24T08:51:46.000Z		14	{'neg': 0.0, 'neu': 0.734, 'pos': 0.266, 'compound': 0.4404}	0.4404	Positive	['a', 'quick', 'poem...', '#algorithm', 'thanks', 'to', '-', 'https://t.co/xw8ukwtxmb', 'https://t.co/9aqgzqwmny']	No emotion
130	1.29782E+18	2020-08-24T08:48:25.000Z		38	{'neg': 0.225, 'neu': 0.775, 'pos': 0.0, 'compound': -0.8402}	-0.8402	Negative	['the', 'lessons', 'we', 'all', 'must', 'learn', 'from', 'the', 'a-levels', 'algorithm', 'debacle', 'unless', 'action', 'is', 'taken,', 'similar', 'systems', 'will', 'suffer', 'from', 'the', 'same', 'mistakes.', 'and', 'the', 'consequences', 'could', 'be', 'dire.', 'https://t.co/4u5kneibsg', '#algorithm', '#lessonslearnt', '#privacyforum', '#statistics']	negative
131	1.29782E+18	2020-08-24T08:46:19.000Z		34	{'neg': 0.0, 'neu': 1.0, 'pos': 0.0, 'compound': 0.0}	0	Neutral	['the', 'whole', 'of', 'the', 'education', 'system', 'is', 'a', 'gigantic', 'algorithm', 'of', 'many', 'moving', 'parts,', 'complex', 'ongoing', 'calculations,', 'and', 'facilitated', 'by', 'computers', 'of', 'human', 'and', 'technological', 'formation.', 'https://t.co/opy7y4x7a0', 'https://t.co/ijz6n9x1dg']	trust
132	1.29782E+18	2020-08-24T08:37:04.000Z		10	{'neg': 0.355, 'neu': 0.645, 'pos': 0.0, 'compound': -0.5106}	-0.5106	Negative	['how', 'ofqual', 'failed', 'the', 'algorithm', 'test�', 'https://t.co/jeue4l3pzw']	No emotion
133	1.29781E+18	2020-08-24T08:34:55.000Z		37	{'neg': 0.088, 'neu': 0.912, 'pos': 0.0, 'compound': -0.4019}	-0.4019	Negative	['https://t.co/gibshrhmd1', 'a', 'levels,', 'decisions', 'were', 'made', 'that', 'disadvantaged', 'lots', 'of', 'people', 'that', 'thought', 'they', 'were', 'advantaged.�', 'the', 'music', 'had', 'changed', 'and', 'this', 'new', 'tune', 'was', 'unfamiliar', 'and', 'ugly.�', 'algorithm-as-leveller-by-peter-shukie/']	positive
134	1.29781E+18	2020-08-24T08:30:58.000Z		29	{'neg': 0.343, 'neu': 0.657, 'pos': 0.0, 'compound': -0.8748}	-0.8748	Negative	["that's", 'not', 'the', 'issue', 'here.', 'this', 'is:', '"roger', "taylor's", 'company', 'was', 'criticised', 'for', 'not', 'giving', '"complete', 'clarity"', 'about', 'an', 'algorithm', '-', 'ofqual', 'is', 'accused', 'of', 'the', 'same', 'fault."']	negative
135	1.29781E+18	2020-08-24T08:30:30.000Z		37	{'neg': 0.0, 'neu': 1.0, 'pos': 0.0, 'compound': 0.0}	0	Neutral	['although', 'written', 'before', 'the', "government's", 'u-turn', 'on', 'a-level', 'results,', 'this', 'young', "writer's", 'eloquent', 'expression', 'of', 'how', 'the', 'grading', 'algorithm,', 'and', 'the', 'system', 'that', 'made', 'it', 'possible,', 'has', 'influenced', 'them.�https://t.co/ny6crywqwn']	positive
136	1.29781E+18	2020-08-24T08:30:30.000Z		37	{'neg': 0.0, 'neu': 1.0, 'pos': 0.0, 'compound': 0.0}	0	Neutral	['although', 'written', 'before', 'the', "government's", 'u-turn', 'on', 'a-level', 'results,', 'this', 'young', "writer's", 'eloquent', 'expression', 'of', 'how', 'the', 'grading', 'algorithm,', 'and', 'the', 'system', 'that', 'made', 'it', 'possible,', 'has', 'influenced', 'them.�https://t.co/ny6crywqwn']	positive
137	1.29781E+18	2020-08-24T08:28:40.000Z		48	{'neg': 0.044, 'neu': 0.902, 'pos': 0.054, 'compound': 0.128}	0.128	Positive	['for', 'the', 'record,', 'you', 'know', 'who', 'deserves', 'a', 'holiday?', 'all', 'the', 'a-level', 'students', 'who', 'had', 'to', 'drastically', 'change', 'their', 'futures', 'with', 'next', 'to', 'no', 'notice', 'for', 'the', 'sake', 'of', 'a', 'classist', 'fucking', 'algorithm.', 'the', 'students', 'who', 'literally', 'got', 'different', 'advice', 'within', '12', 'hours.', 'they', 'deserve'…	trust
138	1.29781E+18	2020-08-24T08:25:01.000Z		43	{'neg': 0.053, 'neu': 0.873, 'pos': 0.074, 'compound': 0.2168}	0.2168	Positive	['exam', 'algorithm', 'to', 'be', 'reviewed', 'by', 'regulator.', 'computer', 'modelling', 'process', 'to', 'be', 'examined', 'after', 'it', 'emerged', 'that', 'ofqual', 'turned', 'down', 'help', 'from', 'experts', 'that', 'refused', 'to', 'sign', 'nda', 'story', '??', 'https://t.co/suhollttar', '#gcses2020', '#gcses', '#regulation', '#exams', '#algorithms', '#statistics', 'https://t.co/rwtvgcvoh…	negative
139	1.29781E+18	2020-08-24T08:23:05.000Z		22	{'neg': 0.274, 'neu': 0.726, 'pos': 0.0, 'compound': -0.7506}	-0.7506	Negative	['uk', 'a-level', 'algorithm', 'fiasco', 'a', 'global', 'example', 'of', 'what', 'not', 'to', 'do', '-', 'what', 'went', 'wrong', 'and', 'why', 'https://t.co/aeosig78vv']	negative
140	1.29781E+18	2020-08-24T08:16:12.000Z		32	{'neg': 0.0, 'neu': 0.916, 'pos': 0.084, 'compound': 0.3182}	0.3182	Positive	['you', 'can', 'read', 'press', 'release', 'from', 'about', 'the', "government's", 'u-turn', 'on', 'a-levels:', 'https://t.co/yyn6bcbugi', 'now,', 'the', 'government', 'needs', 'to', 'offer', 'the', 'same', 'solution', 'for', 'ib.', '#ibscandal', 'and']	fear
141	1.29781E+18	2020-08-24T08:16:12.000Z		32	{'neg': 0.0, 'neu': 0.916, 'pos': 0.084, 'compound': 0.3182}	0.3182	Positive	['you', 'can', 'read', 'press', 'release', 'from', 'about', 'the', "government's", 'u-turn', 'on', 'a-levels:', 'https://t.co/yyn6bcbugi', 'now,', 'the', 'government', 'needs', 'to', 'offer', 'the', 'same', 'solution', 'for', 'ib.', '#ibscandal', 'and']	fear
142	1.29781E+18	2020-08-24T08:16:12.000Z		32	{'neg': 0.0, 'neu': 0.916, 'pos': 0.084, 'compound': 0.3182}	0.3182	Positive	['you', 'can', 'read', 'press', 'release', 'from', 'about', 'the', "government's", 'u-turn', 'on', 'a-levels:', 'https://t.co/yyn6bcbugi', 'now,', 'the', 'government', 'needs', 'to', 'offer', 'the', 'same', 'solution', 'for', 'ib.', '#ibscandal', 'and']	fear
143	1.29781E+18	2020-08-24T08:15:20.000Z		17	{'neg': 0.212, 'neu': 0.788, 'pos': 0.0, 'compound': -0.5423}	-0.5423	Negative	['algorithm', 'method', 'was', 'bound', 'to', 'fail', 'for', 'ofqual', 'letters', '#cadastudent', '#students', '#college', '#university', 'https://t.co/fpxxi9xnvd']	positive
144	1.29781E+18	2020-08-24T08:09:21.000Z		44	{'neg': 0.07, 'neu': 0.81, 'pos': 0.12, 'compound': 0.5423}	0.5423	Positive	['telegraph', 'reporting', 'roger', 'taylor', 'head', 'of', 'ofqual', 'criticising', 'royal', 'statistical', 'society', 'because', 'it', 'refused', 'to', 'sign', 'a', 'non', 'disclosure', 'agreement', 're', 'algorithm', 'advice', 'then', 'spoke', 'to', 'press', 'but', 'surely', 'the', 'rss', 'principled', 'position', 'is', 'right', 'and', 'should', 'be', 'the', 'norm', 'we', 'have', 'normalised',…	trust
145	1.29781E+18	2020-08-24T08:08:08.000Z		52	{'neg': 0.084, 'neu': 0.773, 'pos': 0.143, 'compound': 0.5423}	0.5423	Positive	['the', 'government', 'that', 'are', 'saying', 'it', 'is', 'safe', 'to', 'go', 'to', 'school/work', 'are', 'the', 'same', 'that', 'said;', '-', 'the', 'a-level', 'algorithm', 'is', 'robust', '-', 'summer', 'school', 'meals', 'cancelled.', '-', "we'd", 'have', 'ppe', 'from', 'turkey', '-', 'a', 'protective', 'ring', 'around', 'care', 'homes.', '-', 'world', 'beating', 't+t', 'app.', "they're", 'ju…	positive
146	1.29781E+18	2020-08-24T08:07:11.000Z		45	{'neg': 0.042, 'neu': 0.911, 'pos': 0.047, 'compound': 0.0516}	0.0516	Positive	['a', 'homewood', 'sixth', 'former', 'who', 'saw', 'her', 'dream', 'to', 'study', 'at', 'cambridge', 'vanish', 'after', 'her', 'a-level', 'grades', 'were', 'moderated', 'down', 'by', 'the', 'controversial', 'algorithm,', 'has', 'had', 'her', '2020', 'place', 'reinstated', 'by', 'the', 'university', 'and', 'will', 'be', 'studying', 'at', 'robinson', 'college.', 'https://t.co/faznbx30mu']	positive
147	1.29781E+18	2020-08-24T08:06:43.000Z		47	{'neg': 0.042, 'neu': 0.791, 'pos': 0.168, 'compound': 0.7501}	0.7501	Positive	['as', "i've", 'written', 'before', 'on', 'here,', 'if', 'you', 'think', 'the', 'british', 'public', 'care', 'about', 'the', 'a-level', 'algorithm,', 'realise', 'that', "it's", 'a', 'drop', 'in', 'the', 'ocean', 'compared', 'to', 'the', 'algorithm', 'they', 'really', 'care', 'about.', 'the', 'objective', 'housing', 'needs', 'assessment', 'algorithm.', 'continuing', 'top', 'work', 'by', 'today.']	trust
148	1.29781E+18	2020-08-24T08:03:15.000Z		14	{'neg': 0.174, 'neu': 0.826, 'pos': 0.0, 'compound': -0.2263}	-0.2263	Negative	['algorithm', 'led', 'to', 'public', 'protests', 'and', 'a', 'government', 'u-turn', 'https://t.co/maohjnuzr2']	fear
149	1.29781E+18	2020-08-24T08:03:15.000Z		14	{'neg': 0.174, 'neu': 0.826, 'pos': 0.0, 'compound': -0.2263}	-0.2263	Negative	['algorithm', 'led', 'to', 'public', 'protests', 'and', 'a', 'government', 'u-turn', 'https://t.co/maohjnuzr2']	fear
150	1.29781E+18	2020-08-24T07:58:57.000Z		42	{'neg': 0.217, 'neu': 0.642, 'pos': 0.141, 'compound': -0.5719}	-0.5719	Negative	['well', 'that�s', 'alright', 'then', 'after', 'all', 'why', 'would', 'anyone', 'mistrust', 'the', 'minister', 'who', 'having', 'seen', 'the', 'car', 'crash', 'in', 'scotland', 'ignored', 'all', 'the', 'warnings,', 'went', 'on', 'holiday', '&amp;', 'returned', 'to', 'preside', 'over', 'the', 'a', 'level', 'algorithm', 'fiasco.', 'https://t.co/qqhcsxgwdj']	negative
151	1.2978E+18	2020-08-24T07:47:18.000Z		23	{'neg': 0.0, 'neu': 0.878, 'pos': 0.122, 'compound': 0.3612}	0.3612	Positive	['another', 'issue', 'for', '2020', 'grading', 'debacle_schools', 'pre-emptively', 'downgrading', 'results', 'to', 'fit', 'what', 'they', 'thought', 'the', 'algorithm', 'would', 'deliver', 'https://t.co/fckizg9q24']	anticipation
152	1.2978E+18	2020-08-24T07:46:10.000Z		29	{'neg': 0.211, 'neu': 0.789, 'pos': 0.0, 'compound': -0.7506}	-0.7506	Negative	['uk', 'a-level', 'algorithm', 'fiasco', 'a', 'global', 'example', 'of', 'what', 'not', 'to', 'do', '-', 'what', 'went', 'wrong', 'and', 'why', 'https://t.co/ab8kpbmbyh', 'via', 'diginomica', '#data', '#ai', '#crm', '#erp', '#datascience']	negative
153	1.2978E+18	2020-08-24T07:42:00.000Z		44	{'neg': 0.0, 'neu': 0.911, 'pos': 0.089, 'compound': 0.4455}	0.4455	Positive	['.', 'is', 'the', 'chair', 'of', '(regulator', 'overseeing', 'the', 'application', 'of', 'the', '#alevelsresults', 'algorithm)', 'and', '(a', 'gov.', 'dep.', 'advising', 'on', 'ethical', 'applications', 'of', '#ai).', 'not', 'a', 'personal', 'attack,', 'but', 'proof', 'that', 'this', 'ai', '#ethics', 'stuff', 'is', 'harder', 'than', 'it', 'seems', 'in', 'practice', 'https://t.co/kogrxkv8sa']	positive
154	1.2978E+18	2020-08-24T07:39:15.000Z		25	{'neg': 0.256, 'neu': 0.581, 'pos': 0.163, 'compound': -0.4939}	-0.4939	Negative	['ofqual', 'are', 'to', 'blame', 'for', 'the', 'construction', 'of', 'an', 'ordinal,', 'rather', 'than', 'qualitative', 'algorithm.', 'blaming', 'the', 'govt', 'is', 'like', 'blaming', 'boris', 'for', 'inept', 'nhs', 'trusts.']	anger
155	1.2978E+18	2020-08-24T07:22:02.000Z		23	{'neg': 0.262, 'neu': 0.738, 'pos': 0.0, 'compound': -0.7506}	-0.7506	Negative	['uk', 'a-level', 'algorithm', 'fiasco', 'a', 'global', 'example', 'of', 'what', 'not', 'to', 'do', '-', 'what', 'went', 'wrong', 'and', 'why', 'https://t.co/xpzqgqtwjo', 'via']	negative
156	1.2978E+18	2020-08-24T07:21:41.000Z		38	{'neg': 0.062, 'neu': 0.901, 'pos': 0.037, 'compound': -0.2263}	-0.2263	Negative	['we', 'want', 'the', 'decisions', 'about', 'our', 'lives', 'to', 'be', 'personal', 'and', 'not', 'based', 'on', 'historical', 'data', 'over', 'which', 'we', 'have', 'no', 'control.', 'the', 'lessons', 'we', 'all', 'must', 'learn', 'from', 'the', 'a-levels', 'algorithm', 'debacle', 'https://t.co/rggflkpyrn']	fear
157	1.2978E+18	2020-08-24T07:17:27.000Z		48	{'neg': 0.062, 'neu': 0.843, 'pos': 0.095, 'compound': 0.1226}	0.1226	Positive	['many', 'reached', 'out', 'to', 'me', 'and', 'asked', 'my', '#opinion', 'regarding', 'the', 'problems', 'associated', 'with', 'the', 'use', 'of', '#ai', 'in', 'determining', 'a-level', 'grades.', 'i', 'very', 'much', 'like', 'what', 'had', 'to', 'say', 'in', 'his', 'wired', 'article:', '"the', '�algorithm�', 'itself', 'is', 'comp�https://t.co/cfn3udjyfh', 'https://t.co/iicnpmms8n']	No emotion
158	1.29779E+18	2020-08-24T07:14:34.000Z		49	{'neg': 0.0, 'neu': 1.0, 'pos': 0.0, 'compound': 0.0}	0	Neutral	['in', '2018', 'jessica', 'johnson', 'wrote', 'an', 'orwell', 'prize-winning', 'short', 'story', 'about', 'an', 'algorithm', 'that', 'decides', 'school', 'grades', 'according', 'to', 'social', 'class.', 'this', 'year', 'as', 'a', 'result', 'of', 'the', 'pandemic', 'her', 'a-level', 'english', 'was', 'downgraded', 'by', 'a', 'similar', 'algorithm', 'and', 'she', 'was', 'not', 'https://t.co/rnpcwop…	fear
159	1.29779E+18	2020-08-24T07:10:04.000Z		22	{'neg': 0.274, 'neu': 0.726, 'pos': 0.0, 'compound': -0.7506}	-0.7506	Negative	['uk', 'a-level', 'algorithm', 'fiasco', 'a', 'global', 'example', 'of', 'what', 'not', 'to', 'do', '-', 'what', 'went', 'wrong', 'and', 'why', 'https://t.co/pfn2tx9qnz']	negative
160	1.29779E+18	2020-08-24T07:09:28.000Z		24	{'neg': 0.0, 'neu': 0.875, 'pos': 0.125, 'compound': 0.5106}	0.5106	Positive	['he', 'also', 'said', 'the', 'ofqual', 'algorithm', 'will', 'deliver', '�credible,', 'strong', 'results�', 'for', 'the', 'overwhelming', 'majority', 'of', 'young', 'people,', 'describing', 'it', 'as', '�fair', 'and', '�robust�.']	positive
161	1.29779E+18	2020-08-24T07:00:11.000Z		41	{'neg': 0.05, 'neu': 0.95, 'pos': 0.0, 'compound': -0.2023}	-0.2023	Negative	['the', 'information', 'commissioner�s', 'office', 'in', 'the', 'uk', 'confirmed', 'today', 'its', 'enquiries', 'into', 'data', 'protection', 'issues', 'are', 'ongoing', 'following', 'examinations', 'body', 'ofqual�s', 'use', 'of', 'a', 'controversial', 'algorithm', 'for', 'a-level', 'exam', 'grades.', 'read', 'more', 'on', 'this:', 'https://t.co/un21j2emou']	positive
162	1.29779E+18	2020-08-24T07:00:11.000Z		41	{'neg': 0.05, 'neu': 0.95, 'pos': 0.0, 'compound': -0.2023}	-0.2023	Negative	['the', 'information', 'commissioner�s', 'office', 'in', 'the', 'uk', 'confirmed', 'today', 'its', 'enquiries', 'into', 'data', 'protection', 'issues', 'are', 'ongoing', 'following', 'examinations', 'body', 'ofqual�s', 'use', 'of', 'a', 'controversial', 'algorithm', 'for', 'a-level', 'exam', 'grades.', 'read', 'more', 'on', 'this:', 'https://t.co/un21j2emou']	positive
163	1.29779E+18	2020-08-24T06:58:21.000Z		40	{'neg': 0.0, 'neu': 0.97, 'pos': 0.03, 'compound': 0.0258}	0.0258	Neutral	['the', 'contents', 'of', 'the', 'nda', 'are', 'uninteresting.', 'what', 'matters', 'are', 'fairness,', 'accountability,', 'transparency', 'and', 'explanations', 'of', 'the', 'algorithm.', 'there', 'are', 'a', 'bunch', 'of', 'us', 'working', 'on', 'this,', 'so', 'even', 'politicians', 'can', 'understand', 'what', 'is', 'going', 'on.', 'https://t.co/nr3bwwxptx']	positive
164	1.29779E+18	2020-08-24T06:53:49.000Z		26	{'neg': 0.0, 'neu': 0.923, 'pos': 0.077, 'compound': 0.25}	0.25	Positive	['bought', 'to', 'you', 'by', 'the', 'people', 'that', 'also', 'tried', 'to', 'convince', 'us', '"the', 'english', 'a-level', 'results', 'algorithm', 'is', 'sound', 'and', 'we', 'will', 'stick', 'to', 'it"']	trust
165	1.29779E+18	2020-08-24T06:45:24.000Z		34	{'neg': 0.0, 'neu': 0.908, 'pos': 0.092, 'compound': 0.504}	0.504	Positive	['clearest', 'article', 'on', '#alevels2020', 'yet:', '�the', 'ofqual', 'algorithm', 'was', 'the', 'technical', 'embodiment', 'of', 'a', 'deeply', 'political', 'idea:', 'that', 'a', 'person', 'is', 'only', 'as', 'good', 'as', 'their', 'circumstances', 'dictate.�', 'by', '?', '#datafication', '?', 'https://t.co/oqrndozenh']	trust
166	1.29779E+18	2020-08-24T06:45:24.000Z		34	{'neg': 0.0, 'neu': 0.908, 'pos': 0.092, 'compound': 0.504}	0.504	Positive	['clearest', 'article', 'on', '#alevels2020', 'yet:', '�the', 'ofqual', 'algorithm', 'was', 'the', 'technical', 'embodiment', 'of', 'a', 'deeply', 'political', 'idea:', 'that', 'a', 'person', 'is', 'only', 'as', 'good', 'as', 'their', 'circumstances', 'dictate.�', 'by', '?', '#datafication', '?', 'https://t.co/oqrndozenh']	trust
167	1.29779E+18	2020-08-24T06:40:40.000Z		46	{'neg': 0.06, 'neu': 0.94, 'pos': 0.0, 'compound': -0.4023}	-0.4023	Negative	['article', 'about', 'ofqual�s', 'a-level', 'algorithm', 'reminds', 'me', 'of', 'another', 'equation.', 'it', 'has', 'taken', 'me', 'most', 'of', 'my', 'adult', 'life', 'to', 'devise', 'it:', 'me', '=', 'nt3.', 'this', 'equation', '...', '�my', 'experience', 'is', '[that', 'one', 'should]', 'never', 'trust', 'the', 'tories�.', 'tony', 'leather', 'south', 'shields', 'https://t.co/1bbq5xnxdm']	trust
168	1.29779E+18	2020-08-24T06:40:40.000Z		46	{'neg': 0.06, 'neu': 0.94, 'pos': 0.0, 'compound': -0.4023}	-0.4023	Negative	['article', 'about', 'ofqual�s', 'a-level', 'algorithm', 'reminds', 'me', 'of', 'another', 'equation.', 'it', 'has', 'taken', 'me', 'most', 'of', 'my', 'adult', 'life', 'to', 'devise', 'it:', 'me', '=', 'nt3.', 'this', 'equation', '...', '�my', 'experience', 'is', '[that', 'one', 'should]', 'never', 'trust', 'the', 'tories�.', 'tony', 'leather', 'south', 'shields', 'https://t.co/1bbq5xnxdm']	trust
169	1.29778E+18	2020-08-24T06:36:42.000Z		39	{'neg': 0.104, 'neu': 0.896, 'pos': 0.0, 'compound': -0.5574}	-0.5574	Negative	['an', 'exemplar', 'case', 'of', 'putting', 'ethics', 'analysis', 'of', 'algorithms', 'at', 'the', 'end', 'of', 'the', 'process,', 'not', 'at', 'it', 'shoud', 'be:', 'right', 'from', 'the', 'beginning', '#ethicbydesign.', '"ofqual\'s', "'cheating'", 'algorithm', 'under', 'review"', 'https://t.co/aok92jax1h', 'https://t.co/bfmguabyac']	fear
170	1.29778E+18	2020-08-24T06:24:30.000Z		20	{'neg': 0.0, 'neu': 0.743, 'pos': 0.257, 'compound': 0.6369}	0.6369	Positive	['interesting', 'article', 'on', 'the', 'role', 'of', 'experts', 'in', 'assessment,', 'and', 'the', 'importance', 'of', 'transparency', 'and', 'accountability', 'https://t.co/37w9cfkfyo']	positive
171	1.29778E+18	2020-08-24T06:14:38.000Z		21	{'neg': 0.235, 'neu': 0.765, 'pos': 0.0, 'compound': -0.6808}	-0.6808	Negative	['how', 'the', 'hell', 'does', 'google�s', 'algorithm', 'work?', 'it�ll', 'give', 'ofqual', 'a', 'run', 'for', 'its', 'money.', 'https://t.co/yl8df9nhex']	anger
172	1.29777E+18	2020-08-24T05:37:22.000Z		17	{'neg': 0.256, 'neu': 0.744, 'pos': 0.0, 'compound': -0.4767}	-0.4767	Negative	['ft:', 'what', 'went', 'wrong', 'with', 'the', 'a', 'level�algorithm?', 'https://t.co/jzmlizqteu', 'https://t.co/2qgv02myo4']	negative
173	1.29774E+18	2020-08-24T03:26:31.000Z		13	{'neg': 0.28, 'neu': 0.72, 'pos': 0.0, 'compound': -0.5423}	-0.5423	Negative	['algorithm', 'method', 'was', 'bound', 'to', 'fail', 'for', 'ofqual', '#artificialintelligence', 'https://t.co/oldryjsykm']	negative
174	1.29773E+18	2020-08-24T02:57:29.000Z		13	{'neg': 0.28, 'neu': 0.72, 'pos': 0.0, 'compound': -0.5423}	-0.5423	Negative	['algorithm', 'method', 'was', 'bound', 'to', 'fail', 'for', 'ofqual', 'letters', 'https://t.co/hkb8lxdb2y']	negative
175	1.29773E+18	2020-08-24T02:41:33.000Z		17	{'neg': 0.259, 'neu': 0.741, 'pos': 0.0, 'compound': -0.5423}	-0.5423	Negative	['algorithm', 'method', 'was', 'bound', 'to', 'fail', 'for', 'ofqual', 'letters', 'https://t.co/w8ktkzw1xa', 'https://t.co/iuhjtzyxo3']	negative
176	1.29772E+18	2020-08-24T02:04:33.000Z		16	{'neg': 0.0, 'neu': 1.0, 'pos': 0.0, 'compound': 0.0}	0	Neutral	['paddy', 'power(ed', 'by', 'the', 'governments', 'a-level', 'algorithm)', 'what', 'a', 'shambles??????', 'https://t.co/akx03aetsp']	negative
177	1.2977E+18	2020-08-24T01:00:11.000Z		43	{'neg': 0.11, 'neu': 0.755, 'pos': 0.135, 'compound': 0.0516}	0.0516	Positive	['it', 'was', "ofqual's", 'representative', 'roger', 'taylor', 'who', 'handled', 'the', 'apology', 'on', 'sky', 'and', 'did', 'so', 'in', 'language', 'that', 'seemed', 'contemptuous', 'of', 'students.', 'and', 'it', 'was', 'ofqual', 'that', 'refused', 'help', 'in', 'developing', 'the', 'algorithm', 'or', 'made', 'it', 'impossible', 'for', 'help', 'to', 'be', 'provided.']	negative
178	1.2977E+18	2020-08-24T00:44:03.000Z		50	{'neg': 0.165, 'neu': 0.835, 'pos': 0.0, 'compound': -0.7964}	-0.7964	Negative	['algorithm', 'method', 'was', 'bound', 'to', 'fail', 'for', 'ofqual', 'letters:', 'in', 'statistics', 'all', 'predictions', 'should', 'come', 'with', 'a', 'health', 'warning,', 'writes', 'emeritus', 'professor', 'graham', 'hall,', 'while', 'dr', 'peter', 'wh', 'smith', 'points', 'out', 'that', 'the', 'human', 'factor', 'was', 'missing', 'and', 'prof', 'john', 'gray', 'that�', 'https://t.co/cdhig…	negative
