# Supplementary material for: Critical reflections on three popular computational linguistic approaches to examine Twitter discourses
Source: PeerJ Comput Sci. 2023 Jan 30;9:e1211. doi: 10.7717/peerj-cs.1211 (PMC10280252; doi:10.7717/peerj-cs.1211)
Supplement: Supplemental Information 1 [file peerj-cs-09-1211-s001.zip › Supplementary_Material_PeerJ_Oct22/Supplementary Material/Sentiment Analysis VADER cleaned data OALA/Aug 25.csv]

	User_name	Time	Location	description_lengths	scores	compound	Sentiment	temp_list	Emotion
0	1.29841E+18	2020-08-25T23:52:30.000Z		18	{'neg': 0.0, 'neu': 1.0, 'pos': 0.0, 'compound': 0.0}	0	Neutral	['a-levels', 'and', 'gcses:', 'how', 'did', 'the', 'examination', 'algorithm', 'work?https://t.co/bqqgh9o3ot...', 'https://t.co/k2jzunybj6']	fear
1	1.29841E+18	2020-08-25T23:52:30.000Z		18	{'neg': 0.0, 'neu': 1.0, 'pos': 0.0, 'compound': 0.0}	0	Neutral	['a-levels', 'and', 'gcses:', 'how', 'did', 'the', 'examination', 'algorithm', 'work?https://t.co/bqqgh9o3ot...', 'https://t.co/k2jzunybj6']	fear
2	1.2984E+18	2020-08-25T23:01:17.000Z		22	{'neg': 0.163, 'neu': 0.837, 'pos': 0.0, 'compound': -0.5106}	-0.5106	Negative	['school', 'is', 'on', 'a', 'roll', 'with', 'curtis', 'parfitt-ford', 'ie', 'also', 'holding', 'government', 'to', 'ransom', 'on', 'algorithm', 'fiasco', 'https://t.co/yoj5tahbbp']	negative
3	1.29839E+18	2020-08-25T22:55:38.000Z		24	{'neg': 0.0, 'neu': 0.749, 'pos': 0.251, 'compound': 0.6908}	0.6908	Positive	['doesn�t', 'matter', 'what', 'genre', 'film', 'or', 'even', 'what', 'language', 'film', 'you', 'watch;', 'netflix', 'will', 'always', 'recommend', 'friends', 'after.', 'who', 'wrote', 'this', 'algorithm,', 'ofqual?']	fear
4	1.29839E+18	2020-08-25T22:50:02.000Z		45	{'neg': 0.229, 'neu': 0.771, 'pos': 0.0, 'compound': -0.891}	-0.891	Negative	['bbc', 'news', '-', 'ofqual', 'chief', 'sally', 'collier', 'steps', 'down', 'after', 'exams', 'chaos', 'https://t.co/1d6ehcntoj', '"there', 'have', 'been', 'a', 'lot', 'of', 'fingers', 'in', 'this', 'awful', 'algorithm', 'pie"', '[sack', 'gavin', 'williamson.', 'ofqual', 'warned', 'him', 'weeks', 'before', 'and', 'he', 'ignored', 'what', 'happened', 'in', 'scotland', 'too]', '#education', '#covi…	fear
5	1.29839E+18	2020-08-25T22:37:46.000Z		21	{'neg': 0.166, 'neu': 0.834, 'pos': 0.0, 'compound': -0.4199}	-0.4199	Negative	['i', 'think', 'she', 'got', 'out', 'b4', 'the', 'next', 'mess', 'erupted!', 'https://t.co/lhplkdyasl', '#cagsappeals', '#honourtheoffer', '#justiceforresitstudents', 'https://t.co/cz13g5gzqr']	negative
6	1.29839E+18	2020-08-25T22:36:22.000Z		21	{'neg': 0.169, 'neu': 0.831, 'pos': 0.0, 'compound': -0.434}	-0.434	Negative	['i', 'would', 'not', 'be', 'surprised', 'to', 'learn', 'that', 'ofqual', 'tried', 'to', 'stop', 'use', 'of', 'algorithm', '&amp;', 'doe', 'insisted', 'they', 'used', 'it.']	surprise
7	1.29839E+18	2020-08-25T22:33:23.000Z		30	{'neg': 0.244, 'neu': 0.756, 'pos': 0.0, 'compound': -0.7777}	-0.7777	Negative	['read', 'this..', 'https://t.co/lhplkdyasl', 'anither', 'crisis', 'about', 'to', 'hit', '&amp;', 'most', 'students', 'weren�t', 'even', 'aware', 'they', 'were', 'in', 'the', 'firing', 'line!', '#cagsappeals', '#honourtheoffer', 'https://t.co/1nn1cdevv6']	negative
8	1.29839E+18	2020-08-25T22:26:45.000Z		46	{'neg': 0.117, 'neu': 0.883, 'pos': 0.0, 'compound': -0.5991}	-0.5991	Negative	['such', 'a', 'circus', '&amp;', 'the', 'clowns', 'are', 'still', 'making', 'a', 'mess', 'of', 'it!', 'a�level', 'students', 'downgraded', 'by', 'schools', '&amp;', 'lives', 'are', 'in', 'tatters.', 'teachers', 'must', 'speak', 'out', 'or', 'your', 'students', 'will', 'never', 'forgive', 'you!', 'https://t.co/lhplkdyasl', '#cagsappeal', '#cagsappeals', '#honourtheoffer', 'https://t.co/rqg8cloeth']	positive
9	1.29838E+18	2020-08-25T22:16:30.000Z		23	{'neg': 0.0, 'neu': 1.0, 'pos': 0.0, 'compound': 0.0}	0	Neutral	['ofqual', 'guidance', 'does', 'not', 'ask', 'them', 'to', 'moderate', '-', 'that', 'was', 'the', 'job', 'of', 'the', 'algorithm', 'which', 'was', 'to', 'be', 'applied', 'to', 'the', 'cags']	positive
10	1.29838E+18	2020-08-25T22:07:14.000Z		31	{'neg': 0.13, 'neu': 0.7, 'pos': 0.17, 'compound': 0.3703}	0.3703	Positive	['all', 'good', 'here', 'bert.', 'no', 'open', 'this', 'year', 'sadly.', 'would', 'have', 'been', 'our', 'last', 'one.', 'ah', 'yes', 'the', 'bert', 'handicap', 'system.', 'uses', 'a', 'similar', 'algorithm', 'to', 'ofqual', 'from', 'what', 'i', 'recall!!??']	trust
11	1.29838E+18	2020-08-25T21:58:25.000Z		44	{'neg': 0.198, 'neu': 0.752, 'pos': 0.05, 'compound': -0.7964}	-0.7964	Negative	['i', 'have', 'sent', 'in', 'a', 'detailed', 'appeal', 'and', 'submitted', 'uploaded', 'evidence', 'and', 'outlined', 'why', 'it�s', 'failed', 'my', 'daughter.', 'i', 'urge', 'you', 'to', 'also', 'do', 'the', 'same', 'and', 'highlight', 'the', 'unfair', 'and', 'flawed', 'algorithm', 'system', 'used', 'by', 'your', 'school.', '#cagsappeals', 'https://t.co/ckrwtxfgay']	trust
12	1.29838E+18	2020-08-25T21:55:58.000Z		45	{'neg': 0.128, 'neu': 0.827, 'pos': 0.045, 'compound': -0.6114}	-0.6114	Negative	['ok', 'here', 'is', 'the', 'link', '&amp;', 'click', 'on', 'the', 'start', 'now', 'and', 'later', 'you', 'can', 'upload', 'any', 'evidence', 'ie', 'mock', 'and', 'assessments', 'results', 'and', 'explain', 'you', 'feel', 'the', 'school', 'used', 'the', 'now', 'confirmed', 'unfair', 'algorithm', 'system', 'used', 'by', 'many', 'schools', '!', '#cagsappeals', 'https://t.co/ckrwtxfgay']	trust
13	1.29838E+18	2020-08-25T21:53:17.000Z		46	{'neg': 0.081, 'neu': 0.877, 'pos': 0.042, 'compound': -0.2023}	-0.2023	Negative	["i'm", 'surprised', 'you', 'cannot', 'remember', 'that', 'ofqual', 'was', 'set', 'up', 'by', 'the', 'last', 'labour', 'government', 'as', 'independent', 'of', 'government', 'and', 'reports', 'directly', 'to', 'parliament.', '0.3%', 'had', 'their', 'grades', 'lowered', 'by', '3', 'grades', 'or', 'more', 'by', "ofqual's", 'algorithm,', 'was', 'there', 'no', 'quality', 'control', 'checks.']	fear
14	1.29838E+18	2020-08-25T21:51:15.000Z		27	{'neg': 0.128, 'neu': 0.816, 'pos': 0.057, 'compound': -0.4588}	-0.4588	Negative	['here�s', 'a', 'real', 'one:', 'the', 'tories', 'are', 'currently', 'seeking', 'to', 'neither', 'judicial', 'review', 'i.e.', '�tory', 'plans', 'to', 'ban', 'students', 'from', 'challenging', 'a', 'level', 'algorithm', 'fiasco�']	trust
15	1.29838E+18	2020-08-25T21:50:28.000Z		36	{'neg': 0.241, 'neu': 0.642, 'pos': 0.117, 'compound': -0.5023}	-0.5023	Negative	['ofqual', 'head', 'sally', 'collier', 'resigns', 'over', '#exams', '#fiasco', 'the', 'algorithm', 'was', 'created', 'after', '#ministers', 'insisted', 'on', 'avoiding', 'grade', 'inflation', '-', 'its', 'they', 'who', 'should', 'resign', 'but', 'show', 'the', 'usual', '#tory', 'lack', 'of', 'integrity', 'https://t.co/asekq2n28w']	negative
16	1.29838E+18	2020-08-25T21:43:13.000Z		17	{'neg': 0.0, 'neu': 0.685, 'pos': 0.315, 'compound': 0.717}	0.717	Positive	["it's", 'their', 'new', 'ofqual', 'approved', 'algorithm...xmas', 'now', '25th', 'september!', 'this', 'change', 'benefits', 'higher', 'spenders,', 'obvs!']	fear
17	1.29837E+18	2020-08-25T21:37:48.000Z		7	{'neg': 0.293, 'neu': 0.707, 'pos': 0.0, 'compound': -0.3595}	-0.3595	Negative	['no', 'algorithm', 'required', 'really,', 'just', 'common', 'sense!']	positive
18	1.29837E+18	2020-08-25T21:34:49.000Z		10	{'neg': 0.256, 'neu': 0.604, 'pos': 0.14, 'compound': -0.3699}	-0.3699	Negative	['yes', 'but', 'ofquals', 'algorithm', 'downgraded', 'it', 'to', 'a', 'verbal', 'warning!']	fear
19	1.29837E+18	2020-08-25T21:17:01.000Z		50	{'neg': 0.186, 'neu': 0.733, 'pos': 0.08, 'compound': -0.7241}	-0.7241	Negative	['a', 'levels..', 'gavin', 'wliiamson', 'claimed', 'he', 'had', 'no', 'idea', 'that', 'the', 'algorithm', 'that', 'ofqual', 'applied', 'would', 'cause', 'the', 'downgrading.', 'why', "didn't", 'he?', 'surely', 'his', 'job', 'is', 'to', 'make', 'sure', 'that', 'the', 'results', 'would', 'be', 'fair?', 'the', 'whole', 'exam', 'fiasco', "could've", 'been', 'avoided', 'if', 'it', 'had', 'been', 'mana…	positive
20	1.29837E+18	2020-08-25T21:17:01.000Z		50	{'neg': 0.186, 'neu': 0.733, 'pos': 0.08, 'compound': -0.7241}	-0.7241	Negative	['a', 'levels..', 'gavin', 'wliiamson', 'claimed', 'he', 'had', 'no', 'idea', 'that', 'the', 'algorithm', 'that', 'ofqual', 'applied', 'would', 'cause', 'the', 'downgrading.', 'why', "didn't", 'he?', 'surely', 'his', 'job', 'is', 'to', 'make', 'sure', 'that', 'the', 'results', 'would', 'be', 'fair?', 'the', 'whole', 'exam', 'fiasco', "could've", 'been', 'avoided', 'if', 'it', 'had', 'been', 'mana…	positive
21	1.29837E+18	2020-08-25T21:16:32.000Z		43	{'neg': 0.071, 'neu': 0.833, 'pos': 0.096, 'compound': 0.0516}	0.0516	Positive	['whilst', 'the', 'recent', 'a', 'level', 'and', 'gcse', 'results', 'process', 'has', 'undoubtedly', 'been', 'stressful', 'for', 'all', 'candidates,', 'i', 'find', 'it', 'amusing', 'that', 'anyone', 'should', 'have', 'been', 'surprised', 'about', 'an', '�algorithm�', 'being', 'used', 'to', 'standardise', 'grades.', 'ofqual', 'published', 'their', 'consultation', 'on', 'may', '22nd.', '1/2']	positive
22	1.29837E+18	2020-08-25T21:16:14.000Z		34	{'neg': 0.212, 'neu': 0.661, 'pos': 0.127, 'compound': -0.5155}	-0.5155	Negative	['.', 'please', 'read', '-', 'horrendous!1,000s', 'of', 'students', 'grades', 'deflated', '-', 'not', 'fair!', 'these', 'moderated,', 'lower', 'results', 'should', 'be', 'overturned', 'immediately!', 'help!', 'i', 'was', 'forced', 'to', 'downgrade', 'gcse', 'and', 'a-level', 'results!', 'https://t.co/f1rqhbr2ld']	negative
23	1.29837E+18	2020-08-25T21:16:14.000Z		34	{'neg': 0.212, 'neu': 0.661, 'pos': 0.127, 'compound': -0.5155}	-0.5155	Negative	['.', 'please', 'read', '-', 'horrendous!1,000s', 'of', 'students', 'grades', 'deflated', '-', 'not', 'fair!', 'these', 'moderated,', 'lower', 'results', 'should', 'be', 'overturned', 'immediately!', 'help!', 'i', 'was', 'forced', 'to', 'downgrade', 'gcse', 'and', 'a-level', 'results!', 'https://t.co/f1rqhbr2ld']	negative
24	1.29837E+18	2020-08-25T21:08:49.000Z		14	{'neg': 0.0, 'neu': 1.0, 'pos': 0.0, 'compound': 0.0}	0	Neutral	['this', 'algorithm', 'possibly', 'produced', 'by', 'the', 'same', 'people', 'that', 'did', 'the', 'a', 'levels', 'one...']	No emotion
25	1.29837E+18	2020-08-25T21:02:42.000Z		8	{'neg': 0.0, 'neu': 1.0, 'pos': 0.0, 'compound': 0.0}	0	Neutral	['they', 'put', 'them', 'all', 'through', 'the', 'ofqual', 'algorithm']	No emotion
26	1.29837E+18	2020-08-25T21:02:18.000Z		15	{'neg': 0.0, 'neu': 1.0, 'pos': 0.0, 'compound': 0.0}	0	Neutral	['royal', 'statistical', 'society', 'hits', 'back', 'at', 'ofqual', 'in', 'exams', 'algorithm', 'row', 'https://t.co/cko9djjhbo']	anger
27	1.29836E+18	2020-08-25T20:37:06.000Z		44	{'neg': 0.117, 'neu': 0.828, 'pos': 0.055, 'compound': -0.4404}	-0.4404	Negative	['i�m', 'guessing', '�s', 'latest', 'u-turn', 'helps', 'distract', 'from', 'driving', 'out', 'of', 'the', 'head', 'of', 'ofqual', 'over', 'a', 'level', 'grades', 'fiasco', 'did', 'they', 'mention', 'the', 'company', 'that', 'designed', 'the', 'algorithm', 'is', 'owned', 'by', '#cummings', '&amp;', '?', 'and', 'it�s', 'one', 'of', 'many', 'undisclosed', 'contracts']	negative
28	1.29836E+18	2020-08-25T20:35:23.000Z		11	{'neg': 0.196, 'neu': 0.804, 'pos': 0.0, 'compound': -0.296}	-0.296	Negative	['pity', 'you', 'weren�t', 'in', 'charge', 'of', 'the', 'exams', 'algorithm', 'then...']	sadness
29	1.29836E+18	2020-08-25T20:32:51.000Z		22	{'neg': 0.125, 'neu': 0.684, 'pos': 0.19, 'compound': 0.1803}	0.1803	Positive	['good', 'riddance', 'to', 'sally', 'collier', 'ex', 'ofqual', 'chief', 'and', 'algorithm', 'fiasco', '�overseer�', 'she�s', 'gone', 'no', 'doubt', 'to', 'some', 'other', 'juicy', 'job']	trust
30	1.29836E+18	2020-08-25T20:31:35.000Z		36	{'neg': 0.08, 'neu': 0.707, 'pos': 0.212, 'compound': 0.6597}	0.6597	Positive	['it', 'is', 'clear', 'boris', 'has', 'alot', 'to', 'say', 'about', 'culture,', 'would', 'you', 'care', 'to', 'demonstrate', 'such', 'enthusiasm', 'on', 'the', 'ppe', 'fiasco,', 'the', 'unfairness', 'of', 'the', 'algorithm', 'used', 'in', 'a', 'levels,', 'cummings', 'etc....', 'https://t.co/nbgspcyx3x']	positive
31	1.29836E+18	2020-08-25T20:30:26.000Z		46	{'neg': 0.024, 'neu': 0.976, 'pos': 0.0, 'compound': -0.0258}	-0.0258	Neutral	['the', 'issue', 'with', 'a-level', 'results', "isn't", 'that', 'an', 'algorithm', 'was', 'used', '-', 'after', 'all,', 'the', 'new', 'procedure', 'that', 'used', 'predicted', 'grades', 'was', 'still', 'an', 'algorithm.', 'the', 'issue', 'was', 'that', 'hmg', 'put', 'the', 'highest', 'priority', 'on', 'preventing', 'grade', 'inflation', 'and', 'put', 'that', 'ahead', 'of', 'individual', 'fairness…	fear
32	1.29836E+18	2020-08-25T20:22:53.000Z		44	{'neg': 0.161, 'neu': 0.726, 'pos': 0.113, 'compound': -0.3716}	-0.3716	Negative	["#ofqual's", '#sallycollier', 'is', 'the', 'scapegoat', 'in', 'this', 'algorithm', 'fiasco.', '#gavinwilliamson', 'must', 'have', 'signed', 'this', 'off', 'weeks', 'ago.', 'he', 'must', 'take', 'responsibility', 'but', 'like', 'all', 'those', 'surrounding', '#johnson', 'the', 'prerequisite', 'is', 'how', 'well', 'you', 'can', 'lie', 'and', 'brazen', 'it', 'out.', 'rotten', 'to', 'the', 'core.']	negative
33	1.29835E+18	2020-08-25T19:50:25.000Z		51	{'neg': 0.0, 'neu': 0.902, 'pos': 0.098, 'compound': 0.5859}	0.5859	Positive	['murdoch', 'paper', 'one', 'invents', 'story.', 'murdoch', 'paper', 'two', 'leads', 'the', 'pile', 'in', 'of', 'the', 'red', 'tops.', 'the', 'pm', 'arrives', 'on', 'cue', 'to', 'deliver', 'his', 'carefully', 'scripted', 'pronouncement.', 'media', 'studies', 'a-level', 'students', 'of', 'the', 'future', 'will', 'study', 'this', '(assuming', 'they', 'aren�t', 'all', 'just', 'graded', 'by', 'algori…	positive
34	1.29835E+18	2020-08-25T19:49:43.000Z		42	{'neg': 0.15, 'neu': 0.721, 'pos': 0.129, 'compound': -0.238}	-0.238	Negative	["they're", 'not', "'teacher", "grades',", "they're", 'centre', 'assessment', 'grades.', 'whole', 'depts', 'had', 'professional', 'discussions,', 'to', 'award', 'the', 'grades.', 'not', 'perfect,', 'but', 'way', 'better', 'than', 'an', 'algorithm.', 'https://t.co/2tlogfyknf', 'bbc', 'news', '-', 'ofqual', 'chief', 'sally', 'collier', 'steps', 'down', 'after', 'exams', 'chaos']	trust
35	1.29835E+18	2020-08-25T19:49:10.000Z		37	{'neg': 0.154, 'neu': 0.752, 'pos': 0.095, 'compound': -0.3506}	-0.3506	Negative	['trust', 'him', 'to', 'be', 'back', 'on', 'tv', 'when', 'it', 'comes', 'to', 'discussing', 'something', 'trivial', 'like', 'the', 'proms,', 'but', 'not', 'when', 'students', 'were', 'demanding', 'answers', 'from', 'him', 'about', 'the', 'government', 'algorithm', 'used', 'to', 'calculate', 'a-level', 'results,', 'smh.']	negative
36	1.29834E+18	2020-08-25T19:38:59.000Z		46	{'neg': 0.163, 'neu': 0.803, 'pos': 0.034, 'compound': -0.7739}	-0.7739	Negative	['predicted', 'results', 'being', 'higher', 'than', 'other', 'years', 'puts', 'the', 'whole', 'exam', 'system', 'into', 'question', 'because', 'there', 'is', 'no', 'certainty', 'that', 'ofqual', 'have', 'not', 'used', 'the', 'same', 'tainted', 'algorithm', 'before.', 'also,', 'it', 'kind', 'of', 'undermines', 'you', 'when', 'the', 'dfe', 'and', 'minister', 'admit', 'the', 'algorithm', 'was', 'a',…	positive
37	1.29834E+18	2020-08-25T19:31:16.000Z		40	{'neg': 0.181, 'neu': 0.737, 'pos': 0.082, 'compound': -0.6912}	-0.6912	Negative	['tories', 'make', 'me', 'ashamed', 'to', 'be', 'british.', 'windrush,', 'universal', 'credit,', 'grenfell,', 'brexshit,', 'johnson,', 'may,', 'cameron,', 'trade', 'deals', 'with', 'trump,', 'underfunding', 'the', 'nhs,', 'no', 'nurses', 'pay', 'rise,', 'cronyism,', 'tax', 'evasion,', 'covid', 'mismanagement,', 'ids,', 'patel,', 'reesmogg,', 'failing', 'grayling,', 'a', 'level', 'algorithm', 'etc…	negative
38	1.29834E+18	2020-08-25T19:20:50.000Z		38	{'neg': 0.0, 'neu': 0.878, 'pos': 0.122, 'compound': 0.7319}	0.7319	Positive	['if', 'they', 'were', 'predicted', 'passes', 'by', 'teaching', 'staff,', 'i', 'thought', 'they', 'were', 'given', 'those', 'grades,', 'unless', 'the', 'algorithm', 'grades', 'were', 'higher?', 'in', 'all', 'of', 'this,', 'pupils', 'have', 'come', 'out', 'with', 'their', 'best', 'possible', '�predicted�', 'grades,', 'have', 'they', 'not???']	anticipation
39	1.29834E+18	2020-08-25T19:09:57.000Z		43	{'neg': 0.074, 'neu': 0.872, 'pos': 0.054, 'compound': -0.2263}	-0.2263	Negative	['you', 'extract', 'from', 'an', 'algorithm', 'what', 'you', 'put', 'in.', 'the', 'algorithmic', 'adjustments', 'to', 'a-level', 'grades', '�', 'which', 'the', 'royal', 'statistical', 'society', 'expressed', 'concerns', 'about', 'from', 'april', '�', 'appear', 'to', 'have', 'been', 'determined', 'by', 'a', 'fateful', 'combination', 'of', 'ideology', 'and', 'incompetence.', 'https://t.co/pkmdagmor…	trust
40	1.29834E+18	2020-08-25T19:03:59.000Z		14	{'neg': 0.145, 'neu': 0.855, 'pos': 0.0, 'compound': -0.296}	-0.296	Negative	['my', 'algorithm', 'suggests', 'that', 'no', 'education', 'secretary', 'will', 'be', 'downgraded', 'to', 'the', 'back', 'benches.']	No emotion
41	1.29833E+18	2020-08-25T18:52:26.000Z		25	{'neg': 0.404, 'neu': 0.596, 'pos': 0.0, 'compound': -0.9042}	-0.9042	Negative	['bad', 'government:', 'ofqual', 'head', 'sally', 'collier', 'resigns', 'over', 'exams', 'fiasco', 'exams', 'regulator', 'chief,', 'who', 'oversaw', 'development', 'of', 'flawed', 'algorithm,', 'steps', 'down', 'https://t.co/aapmpzlzd0']	negative
42	1.29833E+18	2020-08-25T18:51:43.000Z		43	{'neg': 0.057, 'neu': 0.828, 'pos': 0.115, 'compound': 0.4033}	0.4033	Positive	['damian', 'hinds', 'mp', 'on', 'the', 'news', 'sounds', 'like', 'the', 'ofqual', 'scapegoating', 'is', 'because', 'they', "didn't", 'produce', 'the', 'right', 'algorithm.', 'the', 'idea', 'that', 'roger', 'taylor', 'and', 'gavin', 'williamson', 'will', 'be', 'there', 'next', 'year', 'again', 'to', 'try', 'for', 'a', 'better', 'algorithm', 'is', 'very', 'worrying.']	fear
43	1.29833E+18	2020-08-25T18:49:41.000Z		19	{'neg': 0.107, 'neu': 0.791, 'pos': 0.102, 'compound': -0.0227}	-0.0227	Neutral	['re-programming', 'an', 'algorithm', "isn't", 'the', 'same', 'as', 'designing', 'one.', 'fyi', 'she', "didn't", 'join', 'ofqual', 'until', '2016.']	positive
44	1.29833E+18	2020-08-25T18:49:22.000Z		27	{'neg': 0.077, 'neu': 0.923, 'pos': 0.0, 'compound': -0.25}	-0.25	Negative	['the', 'head', 'of', "england's", 'exams', 'regulator,', 'sally', 'collier,', 'has', 'resigned', 'to', 'take', 'up', 'a', 'new', 'role', 'working', 'as', 'diane', 'abbott�s', 'algorithm', 'advisor.', '#sallycollier', '#ofqual', '#examdebacle']	surprise
45	1.29833E+18	2020-08-25T18:47:02.000Z		30	{'neg': 0.084, 'neu': 0.916, 'pos': 0.0, 'compound': -0.3553}	-0.3553	Negative	['sally', 'collier', "didn't", 'join', 'ofqual', 'until', '2016....according', 'to', '(not', 'me)', 'some', 'twitter', 'expert', 'the', 'algorithm', 'was', 'designed', 'on', '2011!', 'ergo,', 'she', 'had', 'nothing', 'to', 'do', 'with', 'the', 'design!']	positive
46	1.29833E+18	2020-08-25T18:45:51.000Z		17	{'neg': 0.0, 'neu': 0.805, 'pos': 0.195, 'compound': 0.4404}	0.4404	Positive	['this', 'is', 'a', 'good', 'read.', 'apologies', 'if', "you've", 'already', 'come', 'across', 'it.', 'https://t.co/led6na8svv']	trust
47	1.29833E+18	2020-08-25T18:43:12.000Z		16	{'neg': 0.0, 'neu': 1.0, 'pos': 0.0, 'compound': 0.0}	0	Neutral	['they', 'should', 'put', 'loads', 'of', 'words', 'into', 'a', 'machine', 'and', 'let', 'an', 'algorithm', 'work', 'it', 'out.']	anger
48	1.29833E+18	2020-08-25T18:35:58.000Z		15	{'neg': 0.39, 'neu': 0.61, 'pos': 0.0, 'compound': -0.7506}	-0.7506	Negative	['ofqual', 'chief', 'regulator', 'sally', 'collier', 'resigns', 'over', 'exams', 'disaster', 'https://t.co/d2f20vwwae', 'sent', 'via']	surprise
49	1.29833E+18	2020-08-25T18:32:15.000Z		39	{'neg': 0.072, 'neu': 0.887, 'pos': 0.041, 'compound': -0.09}	-0.09	Negative	['ofqual', 'is', 'supposed', 'to', 'be', 'independent?', 'it', 'commissioned', 'the', 'algorithm.', 'the', 'select', 'committee', 'report', '-', 'headed', 'by', 'a', 'conservative', '-', '6', 'weeks', 'prior', 'warned', 'ofqual', 'and', 'government', 'of', 'risks.', 'agree', 'williamson', 'maybe', 'as', 'liable,', 'but', 'we', 'should', 'scrutinise', 'the', 'quango', 'too.']	fear
50	1.29833E+18	2020-08-25T18:28:24.000Z		8	{'neg': 0.0, 'neu': 1.0, 'pos': 0.0, 'compound': 0.0}	0	Neutral	["wasn't", 'it', 'ofqual', 'who', 'initiated', 'the', 'algorithm!?!?']	No emotion
51	1.29833E+18	2020-08-25T18:24:07.000Z		15	{'neg': 0.39, 'neu': 0.61, 'pos': 0.0, 'compound': -0.7506}	-0.7506	Negative	['ofqual', 'chief', 'regulator', 'sally', 'collier', 'resigns', 'over', 'exams', 'disaster', 'https://t.co/o7rydxqnpd', 'sent', 'via']	surprise
52	1.29832E+18	2020-08-25T18:22:38.000Z		48	{'neg': 0.202, 'neu': 0.751, 'pos': 0.047, 'compound': -0.8271}	-0.8271	Negative	['dear', 'once', 'again', 'you', 'report', 'that', 'a', 'fault', 'in', '"the', 'computer', 'algorithm"', 'caused', 'the', 'a-level', 'chaos', 'as', 'though', 'a', 'it', 'was', 'a', 'programming', 'error.', 'the', 'algorithm', 'would', 'have', 'given', 'same', 'result', 'using', 'paper', '&amp;', 'pencil,', 'just', 'a', 'lot', 'slower.', 'mention', 'of', '"computer"', 'is', 'distracting', 'from', …	negative
53	1.29832E+18	2020-08-25T18:21:25.000Z		18	{'neg': 0.268, 'neu': 0.732, 'pos': 0.0, 'compound': -0.6705}	-0.6705	Negative	['this', 'is', 'a', 'nothing', 'story.', 'it�s', 'just', 'a', 'distraction', 'from', 'covid', 'and', 'the', '�a�', 'levels', 'algorithm', 'scandal.']	negative
54	1.29832E+18	2020-08-25T18:21:19.000Z		28	{'neg': 0.283, 'neu': 0.717, 'pos': 0.0, 'compound': -0.8271}	-0.8271	Negative	['ofqual', 'head', 'sally', 'collier', 'resigns', 'over', 'exams', 'fiasco', 'exams', 'regulator', 'chief,', 'who', 'oversaw', 'development', 'of', 'flawed', 'algorithm,', 'steps', 'down', 'should', 'now', 'do', 'the', 'same.', 'https://t.co/wnelkqxs3i']	surprise
55	1.29832E+18	2020-08-25T18:13:32.000Z		17	{'neg': 0.0, 'neu': 0.75, 'pos': 0.25, 'compound': 0.6124}	0.6124	Positive	['cummings', 'algorithm', 'forecast', 'this', 'and', 'her', 'appointment', 'to', 'a', 'cushy', 'number', 'as', 'a', 'reward', 'for', 'protecting', 'williamson.']	trust
56	1.29832E+18	2020-08-25T18:12:34.000Z		36	{'neg': 0.064, 'neu': 0.936, 'pos': 0.0, 'compound': -0.34}	-0.34	Negative	['so', 'the', 'govt', 'has', 'managed', 'to', 'pass', 'the', 'buck', 'again.', 'this', 'time', 'forcing', 'sally', 'collier,', 'head', 'of', 'ofqual,', 'to', 'resign,', 'despite', 'gavin', 'williamson', 'instructing', 'on', 'the', 'design', 'of,', 'and', 'approving,', 'the', 'algorithm.', '#sallycollier', '#ofqual', '#gavinwilliamson', '#c4news']	fear
57	1.29832E+18	2020-08-25T18:10:36.000Z		25	{'neg': 0.139, 'neu': 0.861, 'pos': 0.0, 'compound': -0.5719}	-0.5719	Negative	['#c4news', 'seems', 'to', 'be', 'laying', 'the', 'responsibility', 'for', 'the', 'exam', 'chaos', 'on', 'the', 'algorithm', 'and', 'ofqual,', 'just', 'as', 'cummings', 'and', 'this', 'blame-shifting', 'government', 'wants.']	fear
58	1.29832E+18	2020-08-25T18:10:10.000Z		49	{'neg': 0.194, 'neu': 0.764, 'pos': 0.042, 'compound': -0.8462}	-0.8462	Negative	['after', 'a-level', 'exams', 'were', 'cancelled', '-', 'the', 'uk', 'used', 'an', 'algorithm', 'to', 'award', 'final', 'exam', 'scores.', 'the', 'process', 'led', 'to', '40%', 'of', 'students', 'earning', 'scores', '&lt;than', 'predicted.', 'the', 'scores', 'changed', 'but', 'chaos', 'ensued.', 'the', 'ib', 'dp', 'https://t.co/fyutk7j8kc', 'announced', 'how', 'it', 'plans', 'with', 'their', 'pro…	fear
59	1.29832E+18	2020-08-25T18:10:05.000Z		42	{'neg': 0.137, 'neu': 0.807, 'pos': 0.056, 'compound': -0.5106}	-0.5106	Negative	['the', 'a-level', 'results', 'fiasco', 'reminds', 'us', 'that', 'data', 'science', 'and', 'data-driven', 'decision', 'making', 'is', 'just', 'one', 'tool', 'in', 'coming', 'to', 'acceptable', 'conclusions', '�', 'our', 'suggests', 'critical', 'questions', 'to', 'ask', 'when', 'automating:', 'https://t.co/zmlgnarps9', '.', '#alevelsresults', '#algorithm', 'https://t.co/idbamvzgbp']	positive
60	1.29832E+18	2020-08-25T18:09:17.000Z		51	{'neg': 0.141, 'neu': 0.859, 'pos': 0.0, 'compound': -0.7825}	-0.7825	Negative	['as', 'al', 'khwareismi', 'said', 'of', 'his', '1st', 'algorithm,"stick', 'it', 'up', 'the', 'ministers', 'arse!!"just', 'get', 'hold', 'of', 'lukashenko,fill', 'him', 'up', 'with', 'sewerage,', 'n', 'explode', 'him', 'on', 'no', '10!u', 'bastards.usin', 'the', 'mask', 'edict', 'to', 'mask', 'the', 'fall', 'gal', 'ofqual', 'lady,as', 'williamson', 'n', 'johnsons', 'turdpals', 'destroy', 'mycount…	negative
61	1.29832E+18	2020-08-25T18:04:10.000Z		44	{'neg': 0.088, 'neu': 0.795, 'pos': 0.117, 'compound': 0.3553}	0.3553	Positive	['i', 'think', 'it', 'is', 'the', 'government', 'that', 'is', 'not', 'fit', 'for', 'purpose', 'not', 'ofqual!!!!', 'ofqual', 'warned', 'the', 'government', 'about', 'the', 'issues', 'with', 'the', 'algorithm', 'and', 'exam', 'results.', 'the', 'government', 'ignored', 'them', 'as', 'they', 'do', 'the', 'whole', 'of', 'the', 'education', 'profession!', 'they', 'always', 'know', 'better?!!!']	fear
62	1.29832E+18	2020-08-25T17:56:19.000Z		31	{'neg': 0.075, 'neu': 0.777, 'pos': 0.149, 'compound': 0.3758}	0.3758	Positive	['can', 'someone', 'tell', 'me', 'how', 'the', '#ofqual', '#algorithm', 'managed', 'to', 'favour', '#publicschools', 'is', 'it', 'that', 'their', 'predicted', 'grades,', 'year', 'on', 'year,', 'are', 'more', 'accurate', 'than', '#comprehensive', '#schools', 'i�m', 'completely', '#confused']	positive
63	1.29832E+18	2020-08-25T17:56:16.000Z		47	{'neg': 0.19, 'neu': 0.81, 'pos': 0.0, 'compound': -0.8225}	-0.8225	Negative	['head', 'of', 'england', 'exams', 'regulator', 'sally', 'collier', 'quit', 'after', 'thousands', 'of', 'students', 'marks', 'were', 'downgraded', 'for', 'exams', 'they', 'were', 'unable', 'to', 'sit', 'she', 'was', 'under', 'fire', 'for', 'a', 'controversial', 'algorithm', 'which', 'changed', 'gcse', '&amp;', 'a-level', 'marks', 'making', 'them', 'unfair', 'many', 'a-level', 'students', 'lost', …	negative
64	1.29832E+18	2020-08-25T17:55:35.000Z		41	{'neg': 0.31, 'neu': 0.667, 'pos': 0.023, 'compound': -0.9147}	-0.9147	Negative	['the', 'resignation', 'of', "ofqual's", 'ceo', 'does', 'not', 'signal', 'justice', 'nor', 'accountability', 'for', 'the', 'exams', 'results', 'scandal.', 'the', 'government', 'ignored', 'red', 'flags', 'for', 'months', '-', 'still', 'backing', 'the', 'problematic', 'algorithm.', '?', 'we', 'demand', 'a', 'statutory', 'inquiry', 'for', 'real', 'accountability!', 'https://t.co/0yoezoxaum']	positive
65	1.29832E+18	2020-08-25T17:51:44.000Z		32	{'neg': 0.133, 'neu': 0.867, 'pos': 0.0, 'compound': -0.6319}	-0.6319	Negative	['hmm,', "it's", 'disastrous', 'that', 'the', 'ofqual', 'head', 'has', 'quit', 'her', 'job,', 'but', 'not', 'the', 'education', 'minister,', 'nor', 'any', 'of', 'the', 'ministers', 'who', 'wanted', 'this', 'algorithm', 'made!!!!', 'why???', 'https://t.co/58mgderh8e']	negative
66	1.29831E+18	2020-08-25T17:41:47.000Z		8	{'neg': 0.246, 'neu': 0.754, 'pos': 0.0, 'compound': -0.2411}	-0.2411	Negative	['he', "wasn't", 'responsible', 'for', 'the', 'algorithm', 'andrew.']	trust
67	1.29831E+18	2020-08-25T17:37:05.000Z		34	{'neg': 0.0, 'neu': 0.873, 'pos': 0.127, 'compound': 0.5423}	0.5423	Positive	['you', 'said', 'that', 'you', 'are', '�focused�', 'on', 'ensuring', '�every', 'student', 'gets', 'the', 'grades', 'they', 'deserve�.', 'but,', 'ib', 'students', 'still', 'marked', 'down', 'by', 'grading', 'algorithm.', 'please', 'grade', 'ib', 'students', 'same', 'way', 'as', 'a-levels.', '#ibscandal']	positive
68	1.29831E+18	2020-08-25T17:37:05.000Z		34	{'neg': 0.0, 'neu': 0.873, 'pos': 0.127, 'compound': 0.5423}	0.5423	Positive	['you', 'said', 'that', 'you', 'are', '�focused�', 'on', 'ensuring', '�every', 'student', 'gets', 'the', 'grades', 'they', 'deserve�.', 'but,', 'ib', 'students', 'still', 'marked', 'down', 'by', 'grading', 'algorithm.', 'please', 'grade', 'ib', 'students', 'same', 'way', 'as', 'a-levels.', '#ibscandal']	positive
69	1.29831E+18	2020-08-25T17:35:04.000Z		38	{'neg': 0.076, 'neu': 0.835, 'pos': 0.089, 'compound': 0.128}	0.128	Positive	['resfortnight:', 'the', 'chief', 'executive', 'of', 'the', 'royal', 'statistical', 'society', 'has', 'told', 'exams', 'regulator', 'ofqual', 'to', '�cease', 'defending', 'the', 'indefensible�', 'as', 'a', 'row', 'over', 'the', 'algorithm', 'used', 'to', 'award', 'now', 'abandoned', 'a-level', 'grades', 'intensifies.', '(�)', 'https://t.co/niua6pzp8w']	anger
70	1.29831E+18	2020-08-25T17:35:04.000Z		38	{'neg': 0.076, 'neu': 0.835, 'pos': 0.089, 'compound': 0.128}	0.128	Positive	['resfortnight:', 'the', 'chief', 'executive', 'of', 'the', 'royal', 'statistical', 'society', 'has', 'told', 'exams', 'regulator', 'ofqual', 'to', '�cease', 'defending', 'the', 'indefensible�', 'as', 'a', 'row', 'over', 'the', 'algorithm', 'used', 'to', 'award', 'now', 'abandoned', 'a-level', 'grades', 'intensifies.', '(�)', 'https://t.co/niua6pzp8w']	anger
71	1.29831E+18	2020-08-25T17:35:04.000Z		38	{'neg': 0.076, 'neu': 0.835, 'pos': 0.089, 'compound': 0.128}	0.128	Positive	['resfortnight:', 'the', 'chief', 'executive', 'of', 'the', 'royal', 'statistical', 'society', 'has', 'told', 'exams', 'regulator', 'ofqual', 'to', '�cease', 'defending', 'the', 'indefensible�', 'as', 'a', 'row', 'over', 'the', 'algorithm', 'used', 'to', 'award', 'now', 'abandoned', 'a-level', 'grades', 'intensifies.', '(�)', 'https://t.co/niua6pzp8w']	anger
72	1.29831E+18	2020-08-25T17:33:24.000Z		17	{'neg': 0.0, 'neu': 0.857, 'pos': 0.143, 'compound': 0.3612}	0.3612	Positive	['sounds', 'like', "it's", 'a', 'working', 'algorithm,', 'you', 'might', 'be', 'able', 'to', 'sell', 'it', 'to', 'the', 'government']	fear
73	1.29831E+18	2020-08-25T17:31:09.000Z		8	{'neg': 0.0, 'neu': 0.737, 'pos': 0.263, 'compound': 0.3612}	0.3612	Positive	['my', 'algorithm', 'says', 'i', 'should', 'like', 'this', 'tweet?']	No emotion
74	1.29831E+18	2020-08-25T17:31:08.000Z		13	{'neg': 0.0, 'neu': 0.775, 'pos': 0.225, 'compound': 0.4939}	0.4939	Positive	['has', 'your', 'algorithm', 'predicted', 'her', 'place', 'in', 'the', 'new', 'year�s', 'honours', 'list?']	No emotion
75	1.29831E+18	2020-08-25T17:30:19.000Z		40	{'neg': 0.227, 'neu': 0.773, 'pos': 0.0, 'compound': -0.7959}	-0.7959	Negative	['the', 'ofqual', 'chief', 'was', 'under', 'fire', 'for', 'controversial', 'algorithm', 'changed', 'a-level', 'marks,', 'triggering', 'accusations', 'of', 'unfairness.', 'many', 'students', 'lost', 'their', 'university', 'places', 'before', 'government', 'u-turn', 'allowed', "teachers'", 'estimated', 'grades', 'to', 'be', 'used', 'after', 'all!', 'https://t.co/knvb6jpyyf']	negative
76	1.29831E+18	2020-08-25T17:30:19.000Z		40	{'neg': 0.227, 'neu': 0.773, 'pos': 0.0, 'compound': -0.7959}	-0.7959	Negative	['the', 'ofqual', 'chief', 'was', 'under', 'fire', 'for', 'controversial', 'algorithm', 'changed', 'a-level', 'marks,', 'triggering', 'accusations', 'of', 'unfairness.', 'many', 'students', 'lost', 'their', 'university', 'places', 'before', 'government', 'u-turn', 'allowed', "teachers'", 'estimated', 'grades', 'to', 'be', 'used', 'after', 'all!', 'https://t.co/knvb6jpyyf']	negative
77	1.29831E+18	2020-08-25T17:30:03.000Z		39	{'neg': 0.0, 'neu': 0.955, 'pos': 0.045, 'compound': 0.1877}	0.1877	Positive	['williamson', 'has', 'admitted', 'he', 'knew', 'about', 'the', 'algorithm', 'issue', 'before', 'the', 'weekend', 'the', 'results', 'were', 'published.', 'how�s', 'he', 'keep', 'his', 'position?', 'i�m', 'not', 'saying', 'those', 'in', 'ofqual', 'keep', 'theirs,', 'but', 'this', 'is', 'bonkers', 'williamson', 'keeps', 'his', 'position', '??']	No emotion
78	1.29831E+18	2020-08-25T17:28:05.000Z		8	{'neg': 0.0, 'neu': 1.0, 'pos': 0.0, 'compound': 0.0}	0	Neutral	['my', 'algorithm', 'predicted', 'your', 'algorithm', 'would', 'do', 'that.']	No emotion
79	1.29831E+18	2020-08-25T17:27:26.000Z		28	{'neg': 0.0, 'neu': 0.782, 'pos': 0.218, 'compound': 0.7717}	0.7717	Positive	['wow', 'much', 'better', 'than', 'theirs', 'then', 'you', 'should', 'work', 'for', 'oqual..i', 'hear', "there's", 'an', 'opening', '..which', 'is', 'where', 'i', 'came', 'in..', '(an', 'algorithm', 'wrote', 'this', 'tweet)']	No emotion
80	1.29831E+18	2020-08-25T17:24:18.000Z		25	{'neg': 0.0, 'neu': 1.0, 'pos': 0.0, 'compound': 0.0}	0	Neutral	['just', 'desserts', 'for', 'wrongly', 'telling', 'ministers', 'your', 'algorithm', 'was', '�robust�', '??', "ofqual's", 'chief', 'regulator', 'steps', 'down', 'following', 'exam', 'results', 'u-turn', 'https://t.co/sk6lyinbro']	fear
81	1.29831E+18	2020-08-25T17:19:52.000Z		31	{'neg': 0.142, 'neu': 0.802, 'pos': 0.056, 'compound': -0.4215}	-0.4215	Negative	['actually,', 'the', 'algorithm', 'recommended', 'resignations', 'of', 'ceo', 'chief', 'regulator', '&amp;', 'non-exec.', 'chair', 'plus', 'the', 'secretary', 'of', 'state', '&amp;', 'permanent', 'secretary', 'for', 'dept', 'of', 'education.', 'unfortunately', 'it', 'greatly', 'under-estimated', 'hubris.']	No emotion
82	1.29831E+18	2020-08-25T17:19:06.000Z		39	{'neg': 0.171, 'neu': 0.829, 'pos': 0.0, 'compound': -0.7506}	-0.7506	Negative	['the', 'head', 'of', '#ofqual', 'has', 'resigned', 'not,', 'as', 'reports,', 'because', 'of', '"problems', 'with', 'the', 'algorithm".', 'the', 'algorithm', 'worked', 'as', 'designed.', 'the', 'problem', 'was', 'with', 'the', 'requirements,', 'and', 'those', 'requirements', 'came', 'from', 'the', 'department', 'for', 'education', 'and', 'its', 'minister.', '#sackwilliamson']	negative
83	1.29831E+18	2020-08-25T17:16:38.000Z		21	{'neg': 0.191, 'neu': 0.809, 'pos': 0.0, 'compound': -0.5423}	-0.5423	Negative	['a', 'bizarre', 'resignation,', 'since', 'ofqual', 'were', 'required', 'to', 'use', 'an', 'algorithm', 'developed', 'by', 'a', 'private', 'business', 'with', 'links', 'to', 'tory', 'ministers.']	surprise
84	1.29831E+18	2020-08-25T17:16:04.000Z		50	{'neg': 0.089, 'neu': 0.855, 'pos': 0.056, 'compound': -0.168}	-0.168	Negative	['how', 'many', 'weeks', 'into', 'next', 'term', 'does', 'the', 'algorithm', 'predict', 'gavin', 'williamson', 'lasting', 'as', 'education', 'secretary?', 'surely', 'the', 'only', 'reason', 'he�s', 'still', 'in', 'a', 'job', 'is', 'boris', 'johnson', 'can�t', 'be', 'bothered', 'to', 'have', 'to', 'sack', 'a', 'new', 'education', 'sec', 'when', 'england�s', 'schools', 'reopening', 'inevitably', 'g…	positive
85	1.29831E+18	2020-08-25T17:12:40.000Z		24	{'neg': 0.088, 'neu': 0.717, 'pos': 0.195, 'compound': 0.5106}	0.5106	Positive	['my', 'algorithm', 'predicted', 'i', 'would', 'be', 'a', 'virtuoso', 'violinist', 'by', 'now,', 'having', 'started', 'many', 'years', 'ago.', 'however', 'it', 'involved', 'practice', 'or', 'some', 'such', 'nonsense', ':)']	positive
86	1.29831E+18	2020-08-25T17:11:20.000Z		47	{'neg': 0.124, 'neu': 0.876, 'pos': 0.0, 'compound': -0.7147}	-0.7147	Negative	['and', 'that', 'ethics', 'cant', 'fix', 'algorithms', 'which', 'are', 'specifically', 'designed', 'to', 'heighten', 'injustice.', 'cant', 'help', 'noticing', 'that', 'now', 'both', 'the', 'chair', 'and', 'the', 'incoming', 'acting', 'ceo', 'of', 'ofqual', 'were', 'both', 'doyens', 'of', 'cdei.', 'this', 'is', 'such', 'a', 'case', 'study', 'in', 'so', 'many', 'ways.', 'https://t.co/uxptizff3x']	negative
87	1.29831E+18	2020-08-25T17:10:12.000Z		10	{'neg': 0.0, 'neu': 1.0, 'pos': 0.0, 'compound': 0.0}	0	Neutral	['that', 'would', 'be', 'the', 'csmr', '(common', 'sense', 'michael', 'rosen)', 'algorithm?']	positive
88	1.29831E+18	2020-08-25T17:08:40.000Z		12	{'neg': 0.0, 'neu': 0.814, 'pos': 0.186, 'compound': 0.4926}	0.4926	Positive	['surely', 'your', 'algorithm', 'caused', 'it', 'rather', 'than', 'predicted', 'it', '.', '.', '.', 'oh', 'the', 'power!']	No emotion
89	1.29831E+18	2020-08-25T17:06:09.000Z		47	{'neg': 0.257, 'neu': 0.743, 'pos': 0.0, 'compound': -0.91}	-0.91	Negative	['the', '#poetlaureate', '&amp;', 'others', 'protest', 'at', 'the', 'loss', 'of', 'poetry', 'from', 'the', 'gcse', 'syllabus', 'following', 'lazy', '&amp;', 'damaging', 'exam', 'planning', 'post', 'covid.', 'expect', 'nothing', 'more', 'from', '#ofqual', 'that', 'thought', 'an', 'algorithm', 'was', 'the', 'way', 'to', 'go', 'to', 'shell', 'out', 'grades', 'this', 'year.', 'sickening.', 'https://t…	negative
90	1.29831E+18	2020-08-25T17:04:13.000Z		23	{'neg': 0.0, 'neu': 0.841, 'pos': 0.159, 'compound': 0.6093}	0.6093	Positive	['i', 'am', 'impressed', 'with', 'your', 'algorithm�s', 'accuracy', '!', 'it', 'could', 'set', 'an', 'example', 'for', 'other', 'algorithms', '!', 'here', 'it', 'is', '!', 'https://t.co/ysqiqhpxqf']	No emotion
91	1.2983E+18	2020-08-25T17:03:06.000Z		23	{'neg': 0.0, 'neu': 0.902, 'pos': 0.098, 'compound': 0.3382}	0.3382	Positive	['another', 'one', 'bites', 'the', 'dust,', 'even', 'though', 'it', 'was', 'gavin', 'williamson', 'who', 'confirmed', 'it', 'all', 'and', 'set', 'certain', 'rules', 'and', 'criteria', 'for', 'algorithm!']	trust
92	1.2983E+18	2020-08-25T17:03:01.000Z		7	{'neg': 0.0, 'neu': 1.0, 'pos': 0.0, 'compound': 0.0}	0	Neutral	['my', 'algorithm', 'predicted', 'yours', 'would', 'predict', 'that']	anticipation
93	1.2983E+18	2020-08-25T17:01:46.000Z		34	{'neg': 0.096, 'neu': 0.904, 'pos': 0.0, 'compound': -0.4939}	-0.4939	Negative	['if', 'the', 'u', 'turn', 'has', 'taken', 'away', 'the', 'damage', 'done', 'by', 'the', 'algorithm', 'then', 'why', 'students', 'are', 'still', 'being', 'penalised', 'for', 'same', 'algorithm', 'being', 'used', 'by', 'some', 'schools', '#cagsappeal', '#honourtheoffer', 'https://t.co/kxmifeshxl']	anger
94	1.2983E+18	2020-08-25T17:01:44.000Z		40	{'neg': 0.086, 'neu': 0.782, 'pos': 0.132, 'compound': 0.2263}	0.2263	Positive	['what', 'a', 'shambles.', 'there', 'was', 'a', 'fairly', 'straightforward', 'way', 'to', 'allow', 'teachers', '&amp;lecturers(fe)', 'to', 'award', 'fairly', 'accurate', 'predicted', 'grades', '(cag)', 'without', 'grade', 'inflation', 'or', 'lots', 'of', 'time', 'and', 'money', 'spent', 'on', 'a', 'bad', 'algorithm.', 'https://t.co/o7ftvqfq8w']	trust
95	1.2983E+18	2020-08-25T16:59:20.000Z		13	{'neg': 0.155, 'neu': 0.845, 'pos': 0.0, 'compound': -0.296}	-0.296	Negative	['can', 'i', 'just', 'say', 'that', 'my', 'algorithm', 'predicted', 'the', 'resignation', 'of', 'the', 'chief?']	surprise
96	1.2983E+18	2020-08-25T16:52:53.000Z		36	{'neg': 0.0, 'neu': 0.912, 'pos': 0.088, 'compound': 0.5106}	0.5106	Positive	['some', 'schools', 'have', 'honest', 'assessments', 'of', 'individual', 'students,', 'some', 'over', 'inflated', 'on', 'the', 'basis', 'they', 'would', 'be', 'moderated', '&amp;', 'downgraded', '&amp;', 'some', 'pre-moderated', 'in', 'a', 'bid', 'to', '2nd', 'guess', 'the', 'algorithm.', 'where', 'is', 'the', 'fairness?']	fear
97	1.2983E+18	2020-08-25T16:52:33.000Z		26	{'neg': 0.0, 'neu': 1.0, 'pos': 0.0, 'compound': 0.0}	0	Neutral	['she', 'is', 'labour,', 'of', 'course', 'shed', 'say', 'that.', 'does', 'gavin', 'williamson', 'make', 'up', 'the', 'algorithm', '?', 'no.', 'it', 'was', 'the', 'ofqual.', 'they', 'must', 'be', 'held', 'to', 'account.']	trust
98	1.2983E+18	2020-08-25T16:48:26.000Z		34	{'neg': 0.0, 'neu': 0.888, 'pos': 0.112, 'compound': 0.5661}	0.5661	Positive	['-', 'tell', 'me', 'you', 'at', 'least', 'made', 'the', 'shortlist', 'for', 'mp', 'of', 'the', 'year?', 'the', 'competition', 'offered', 'up', 'by', 'gav', '�a-level', 'algorithm�', 'williamson', 'isn�t', 'exactly', 'strong,', 'now', 'is', 'it?', 'https://t.co/oqnb4dvupg']	negative
99	1.2983E+18	2020-08-25T16:45:59.000Z		40	{'neg': 0.051, 'neu': 0.806, 'pos': 0.143, 'compound': 0.6124}	0.6124	Positive	['opinion:', '"i', 'received', 'a', 'scholarship', 'to', 'study', 'medicine', 'at', 'one', 'of', 'the', 'best', 'universities', 'in', 'the', 'world,', 'then', 'an', 'algorithm', 'stole', 'that', 'chance', 'from', 'me"', 'writes', 'student', ',', 'as', 'chief', 'ofqual', 'regulator', 'sally', 'collier', 'announces', 'her', 'resignation.', 'https://t.co/9qpyxpmhgx']	surprise
100	1.2983E+18	2020-08-25T16:45:07.000Z		43	{'neg': 0.053, 'neu': 0.873, 'pos': 0.074, 'compound': 0.2168}	0.2168	Positive	['exam', 'algorithm', 'to', 'be', 'reviewed', 'by', 'regulator.', 'computer', 'modelling', 'process', 'to', 'be', 'examined', 'after', 'it', 'emerged', 'that', 'ofqual', 'turned', 'down', 'help', 'from', 'experts', 'that', 'refused', 'to', 'sign', 'nda', 'story', '??', 'https://t.co/suhollttar', '#regulation', '#exams', '#algorithms', '#statistics', '#gcses2020', '#gcses', 'https://t.co/jpayyxxae…	negative
101	1.2983E+18	2020-08-25T16:45:00.000Z		37	{'neg': 0.078, 'neu': 0.831, 'pos': 0.091, 'compound': 0.128}	0.128	Positive	['the', 'chief', 'executive', 'of', 'the', 'royal', 'statistical', 'society', 'has', 'told', 'exams', 'regulator', 'ofqual', 'to', '�cease', 'defending', 'the', 'indefensible�', 'as', 'a', 'row', 'over', 'the', 'algorithm', 'used', 'to', 'award', 'now', 'abandoned', 'a-level', 'grades', 'intensifies.', '(�)', 'https://t.co/si2epmtl22']	anger
102	1.2983E+18	2020-08-25T16:45:00.000Z		37	{'neg': 0.078, 'neu': 0.831, 'pos': 0.091, 'compound': 0.128}	0.128	Positive	['the', 'chief', 'executive', 'of', 'the', 'royal', 'statistical', 'society', 'has', 'told', 'exams', 'regulator', 'ofqual', 'to', '�cease', 'defending', 'the', 'indefensible�', 'as', 'a', 'row', 'over', 'the', 'algorithm', 'used', 'to', 'award', 'now', 'abandoned', 'a-level', 'grades', 'intensifies.', '(�)', 'https://t.co/si2epmtl22']	anger
103	1.2983E+18	2020-08-25T16:45:00.000Z		37	{'neg': 0.078, 'neu': 0.831, 'pos': 0.091, 'compound': 0.128}	0.128	Positive	['the', 'chief', 'executive', 'of', 'the', 'royal', 'statistical', 'society', 'has', 'told', 'exams', 'regulator', 'ofqual', 'to', '�cease', 'defending', 'the', 'indefensible�', 'as', 'a', 'row', 'over', 'the', 'algorithm', 'used', 'to', 'award', 'now', 'abandoned', 'a-level', 'grades', 'intensifies.', '(�)', 'https://t.co/si2epmtl22']	anger
104	1.2983E+18	2020-08-25T16:39:03.000Z		30	{'neg': 0.155, 'neu': 0.763, 'pos': 0.082, 'compound': -0.3818}	-0.3818	Negative	['now', 'that', 'ofqual', 'boss', 'sally', 'collier', 'has', 'quit', 'over', 'the', 'exams', 'fiasco', '-', 'surely', 'it', 'makes', 'schools', 'chump', 'gavin', "williamson's", 'resignation', '(or', 'sacking)', 'a', 'formality.', 'what', 'does', 'the', 'algorithm', 'say?']	negative
105	1.2983E+18	2020-08-25T16:31:27.000Z		47	{'neg': 0.061, 'neu': 0.939, 'pos': 0.0, 'compound': -0.4588}	-0.4588	Negative	['predictions', 'should', 'have', 'never', 'been', 'used,', 'despite', 'what', 'the', 'public', 'sentiment', 'was', 'at', 'the', 'time.', 'to', 'my', 'knowledge,', 'ofqual', 'were', 'the', 'ones', 'who', 'developed', 'the', 'awful', 'algorithm.', 'and', 'there', 'are', 'still', 'issues', 'present', '(such', 'as', 'internal', 'downgrading', 'of', 'cags).', 'people', 'need', 'to', 'be', 'taken', 't…	anticipation
106	1.2983E+18	2020-08-25T16:26:13.000Z		49	{'neg': 0.044, 'neu': 0.915, 'pos': 0.042, 'compound': -0.0258}	-0.0258	Neutral	["i've", 'no', 'view', 'on', 'this', 'either', 'way.', 'i', 'do', 'however', 'scratch', 'my', 'head', 'that', 'since', 'april,', 'people', 'have', 'had', 'time', 'to', 'evaluate', 'and', 'create', 'policy,', 'and', 'here', 'we', 'are', 'with', 'a', 'week', 'to', 'go.', 'same', 'as', 'the', 'ofqual', 'model', 'and', 'algorithm.', 'why', 'is', 'so', 'much', 'left', 'so', 'late']	positive
107	1.2983E+18	2020-08-25T16:26:03.000Z		26	{'neg': 0.193, 'neu': 0.744, 'pos': 0.064, 'compound': -0.5875}	-0.5875	Negative	['why', 'did', 'she', 'resign?', 'the', 'algorithm', 'did', '*exactly*', 'what', 'the', 'govn.', 'told', 'ofqual', 'to', 'implement.', 'that', 'the', 'outcome', 'prompted', 'outrage', "shouldn't", 'distract', 'from', 'that', 'fact.']	negative
108	1.29829E+18	2020-08-25T16:22:24.000Z		29	{'neg': 0.218, 'neu': 0.782, 'pos': 0.0, 'compound': -0.6597}	-0.6597	Negative	['apparently,', 'the', 'buck', 'stops', 'with', 'ofqual', 'and', 'not', 'with', 'the', 'minister', 'for', 'education,', 'who', 'was', 'warned', 'weeks', 'before', 'that', 'there', 'were', 'problems', 'with', 'the', 'algorithm�', 'https://t.co/kp7oackez9']	fear
109	1.29829E+18	2020-08-25T16:19:36.000Z		49	{'neg': 0.059, 'neu': 0.912, 'pos': 0.029, 'compound': -0.3703}	-0.3703	Negative	['the', 'issue', 'being', 'that', 'so', 'long', 'as', 'an', 'individual', 'is', 'not', 'affected', 'personally', 'within', 'a', 'neo', 'lib/con', 'society', 'the', 'majority', 'will', 'not', 'care.', 'covid', 'may', 'have', 'some', 'influence', 'over', 'that', 'after', 'october.', 'the', 'same', 'way', 'the', 'a', 'level', 'algorithm', 'debacle', 'did.', 'let�s', 'see', 'how', 'this', 'pans', 'ou…	positive
110	1.29829E+18	2020-08-25T16:16:10.000Z		14	{'neg': 0.168, 'neu': 0.67, 'pos': 0.162, 'compound': -0.0258}	-0.0258	Neutral	['good', 'to', 'hear', 'the', 'ofqual', 'algorithm', 'being', 'described', 'as', '"an', 'awful', 'pie"', 'on', 'r4.']	fear
111	1.29829E+18	2020-08-25T16:16:06.000Z		29	{'neg': 0.0, 'neu': 0.913, 'pos': 0.087, 'compound': 0.3182}	0.3182	Positive	['please', 'ask', 'to', 'address', 'the', 'plight', 'of', 'ib', 'students--the', 'only', 'uk', 'students', 'still', 'being', 'assessed', 'on', 'basis', 'of', 'an', 'algorithm', 'instead', 'of', 'cag.', '#ibscandal', 'https://t.co/zagxyrlisg']	fear
112	1.29829E+18	2020-08-25T16:14:40.000Z		49	{'neg': 0.078, 'neu': 0.87, 'pos': 0.053, 'compound': -0.296}	-0.296	Negative	['government', 'demands', 'no', 'grade', 'inflation.', 'ofqual', 'delivers', 'this', 'by', 'failing', 'to', 'moderate', 'smaller', 'cohorts,', 'significant', 'number', 'of', 'upper', 'grades', 'thereby', 'taken', 'up,', 'so', 'then', 'applying', 'the', 'algorithm', 'to', 'larger', 'cohorts,', 'colleges', 'and', '6th', 'forms,', 'can', 'only', 'move', 'these', 'down.', 'but', 'this', 'was', 'known…	fear
113	1.29829E+18	2020-08-25T16:07:47.000Z		33	{'neg': 0.0, 'neu': 0.901, 'pos': 0.099, 'compound': 0.4939}	0.4939	Positive	['absolutely', 'shafted,', 'it', 'was', 'ministers', 'who', 'directed', 'ofqual', 'to', 'come', 'up', 'with', 'their', 'algorithm.', 'the', 'govt', 'then', 'pretty', 'much', 'wobbles', 'from', 'the', 'backlash', 'and', 'throws', 'ofqual', 'under', 'the', 'bus.', 'https://t.co/toxxapmsxy']	trust
114	1.29829E+18	2020-08-25T16:04:16.000Z		14	{'neg': 0.416, 'neu': 0.584, 'pos': 0.0, 'compound': -0.7506}	-0.7506	Negative	['#abolishofqual', 'ofqual', 'chief', 'regulator', 'sally', 'collier', 'resigns', 'over', 'exams', 'disaster', 'https://t.co/poanhmwelq']	surprise
115	1.29829E+18	2020-08-25T16:03:16.000Z		15	{'neg': 0.259, 'neu': 0.741, 'pos': 0.0, 'compound': -0.3612}	-0.3612	Negative	['england', 'exams', 'row', 'timeline:', 'was', 'ofqual', 'warned', 'of', 'algorithm', 'bias?', '#ukedchat', 'https://t.co/jrcglwwgz8']	anger
116	1.29829E+18	2020-08-25T16:03:15.000Z		17	{'neg': 0.202, 'neu': 0.798, 'pos': 0.0, 'compound': -0.5106}	-0.5106	Negative	['ofqual', 'chief', 'to', 'face', 'mps', 'over', 'exams', 'fiasco', 'and', 'botched', 'algorithm', 'grading', '#ukedchat', 'https://t.co/4gqpl8yhak']	negative
117	1.29829E+18	2020-08-25T16:00:17.000Z		29	{'neg': 0.129, 'neu': 0.8, 'pos': 0.071, 'compound': -0.25}	-0.25	Negative	['no', 'use', 'for', 'students', 'who', 'lost', 'their', 'places', 'to', 'the', 'algorithm', '-', 'met', 'their', 'offers', 'via', 'their', 'cags', '-', 'and', 'are', 'still', 'waiting', 'to', 'hear', 'if', 'universities', 'can', 'fit', 'them', 'in.']	negative
118	1.29829E+18	2020-08-25T15:58:27.000Z		47	{'neg': 0.0, 'neu': 0.743, 'pos': 0.257, 'compound': 0.9099}	0.9099	Positive	['i�d', 'be', 'very', 'keen', 'to', 'know', 'how', 'you', 'intend', 'to', 'ensure', 'universities', 'treat', 'cag', 'awarded', 'students', 'on', 'the', 'same', 'footing', 'as', 'algorithm', 'awarded', 'students.', 'uni�s', 'seem', 'to', 'have', 'confirmed', 'courses', 'for', 'algorithm', 'places', 'and', 'pushing', 'cag�s', 'to', 'secondary', 'options/', 'deferal', 'to', '�21,', 'entrenching', 'u…	trust
119	1.29829E+18	2020-08-25T15:56:59.000Z		46	{'neg': 0.052, 'neu': 0.837, 'pos': 0.111, 'compound': 0.4559}	0.4559	Positive	['so', 'sally', 'collier', 'has', '"stepped', 'down".', 'i', 'think', 'the', 'whole', 'ofqual', 'board,', 'who', 'agreed', 'the', 'use', 'of', 'a', 'computer', 'algorithm', 'over', 'and', 'above', 'teacher', 'assessments,', 'should', 'step', 'down.', 'teachers', 'and', 'pupils', 'together', '2/3', 'years,', 'why', 'would', 'a', 'remote', 'computer', 'programme', 'be', 'a', 'better', 'assessment?'…	trust
120	1.29829E+18	2020-08-25T15:54:59.000Z		22	{'neg': 0.262, 'neu': 0.738, 'pos': 0.0, 'compound': -0.7506}	-0.7506	Negative	['and', 'when', 'will', 'ministers', 'and', 'cummings', 'follow', '?', 'ofqual', 'chief', 'regulator', 'sally', 'collier', 'resigns', 'over', 'exams', 'disaster', 'https://t.co/dbacf0ib9c', 'sent', 'via']	surprise
121	1.29829E+18	2020-08-25T15:54:02.000Z		14	{'neg': 0.195, 'neu': 0.526, 'pos': 0.279, 'compound': 0.3818}	0.3818	Positive	['did', 'williamson', 'demand', 'ofqual', 'invent', 'an', 'algorithm', 'as', 'he', 'refused', 'to', 'accept', 'cags?', 'yes.']	negative
122	1.29829E+18	2020-08-25T15:49:51.000Z		34	{'neg': 0.204, 'neu': 0.697, 'pos': 0.099, 'compound': -0.6597}	-0.6597	Negative	['worked', 'with', 'teaching', 'unions', 'to', 'implement', 'the', 'algorithm.', 'was', 'advised', 'that', 'the', 'entire', 'system', 'was', 'fair,', 'shadow', 'education', 'sec.', 'slagging', 'off', 'gov.,', 'shameful.', 'becos', 'lab', 'playing', 'politics,', 'losing', 'votes', 'for', 'their', 'selfishness.', '#johnson', '#boris']	negative
123	1.29829E+18	2020-08-25T15:44:12.000Z		35	{'neg': 0.297, 'neu': 0.703, 'pos': 0.0, 'compound': -0.875}	-0.875	Negative	['exactly', 'the', 'right', 'move.', 'the', 'chaos', 'was', "ofqual's", 'fault', '&amp;', 'not', 'the', "gov's.", 'who', 'introduced', 'the', 'algorithm?', 'ofqual.', 'goes', 'against', 'the', 'msm', 'which', 'is', 'anti', 'police', '&amp;', 'anti', 'gov.', 'https://t.co/k4aw0ear6v']	fear
124	1.29828E+18	2020-08-25T15:40:43.000Z		18	{'neg': 0.0, 'neu': 0.515, 'pos': 0.485, 'compound': 0.9217}	0.9217	Positive	['who', 'did', 'the', 'algorithm', 'company', 'for', 'hearts', 'triple', 'play', '�30k', 'winner,', 'hopefully', 'not', 'the', 'same', 'the', 'education', 'ofqual?']	surprise
125	1.29828E+18	2020-08-25T15:39:20.000Z		44	{'neg': 0.246, 'neu': 0.625, 'pos': 0.129, 'compound': -0.7506}	-0.7506	Negative	['many', 'of', 'my', 'son�s', '�upgraded�', 'friends', 'still', 'have', 'no', 'firm', 'place', 'for', 'this', 'year', '-', 'keep', 'hearing', 'they', 'can�t', 'get', 'a', 'response', 'from', 'universities,', 'they�re', 'clearly', 'overwhelmed.', 'horrendous', 'mess', 'caused', 'by', 'the', 'government', 'refusing', 'to', 'listen', 'to', 'the', 'warnings', 'about', 'the', 'algorithm.']	negative
126	1.29828E+18	2020-08-25T15:38:12.000Z		36	{'neg': 0.173, 'neu': 0.632, 'pos': 0.194, 'compound': 0.2244}	0.2244	Positive	['ofqual', 'chief', 'sally', 'collier', 'steps', 'down', 'after', 'exams', 'chaos', 'wilkinson', 'was', 'warned', 'weeks', 'ago', 'that', 'the', 'algorithm', 'was', 'a', 'joke,', 'yet', 'collier', 'takes', 'the', 'hit.', 'hope', 'she', 'has', 'good', 'lawyers', 'to', 'expose!', 'https://t.co/a6wf8zgwx9']	surprise
127	1.29828E+18	2020-08-25T15:37:18.000Z		32	{'neg': 0.068, 'neu': 0.85, 'pos': 0.083, 'compound': 0.1316}	0.1316	Positive	['what', 'about', 'williamson?', 'he', 'should', 'resign', 'too', 'or', 'is', 'he', 'trying', 'to', 'say', 'he', 'knew', 'nothing', 'about', 'the', 'algorithm', 'until', 'the', 'day', 'of', 'the', 'a', 'level', 'results?', 'tory�s', 'have', 'no', 'shame', '......']	fear
128	1.29828E+18	2020-08-25T15:35:41.000Z		44	{'neg': 0.047, 'neu': 0.896, 'pos': 0.058, 'compound': 0.128}	0.128	Positive	['in', 'the', 'end,', 'it', 'was', 'always', 'going', 'to', 'be', 'untenable', 'for', 'the', 'majority', 'of', 'grades', 'awarded', 'by', 'the', 'exam', 'boards,', 'using', 'the', 'ofqual', 'algorithm,', 'to', 'have', 'no', 'relation', 'at', 'all', 'to', 'the', 'centre', 'assessed', 'grades.', 'once', 'this', 'was', 'revealed,', 'the', 'house', 'of', 'cards', 'tumbled.']	trust
129	1.29828E+18	2020-08-25T15:34:55.000Z		23	{'neg': 0.339, 'neu': 0.661, 'pos': 0.0, 'compound': -0.8271}	-0.8271	Negative	['ofqual', 'head', 'sally', 'collier', 'resigns', 'over', 'exams', 'fiasco', 'exams', 'regulator', 'chief,', 'who', 'oversaw', 'development', 'of', 'flawed', 'algorithm,', 'steps', 'down', 'https://t.co/0wxm4hu0u2']	surprise
130	1.29828E+18	2020-08-25T15:33:45.000Z		21	{'neg': 0.162, 'neu': 0.838, 'pos': 0.0, 'compound': -0.4767}	-0.4767	Negative	['what', 'if', 'the', 'algorithm', 'wasn�t', 'flawed', 'and', 'it', 'did', 'exactly', 'what', 'ministers', 'wanted', 'it', 'to', 'do?', 'https://t.co/j06argoeey']	No emotion
131	1.29828E+18	2020-08-25T15:32:47.000Z		45	{'neg': 0.324, 'neu': 0.61, 'pos': 0.066, 'compound': -0.9356}	-0.9356	Negative	['so', '#ofqual', 'was', 'to', 'blame.', 'not', 'the', 'man', 'at', 'the', 'top', '#gavinwilliamson', 'well', 'that', 'would', 'require', 'ofqual', 'being', 'dishonest', 'with', 'the', 'minister.', 'and', 'hiding', 'how', 'flawed', 'their', 'algorithm', 'was', 'did', 'that', 'happen?', 'or', 'did', 'the', 'minister', 'ignore', 'potential', 'problems', 'in', 'the', 'face', 'of', 'warnings?', '#exa…	negative
132	1.29828E+18	2020-08-25T15:31:07.000Z		36	{'neg': 0.053, 'neu': 0.828, 'pos': 0.119, 'compound': 0.3907}	0.3907	Positive	['at', 'least', 'sally', 'collier', 'did', 'the', 'right', 'thing.', 'not', 'like', '#gavinwilliamson', 'who', 'has', 'no', 'shame', 'at', 'all', 'alongside', 'the', 'rest', 'of', 'the', 'cabinet.', '#borisjohnson', 'must', 'take', 'responsibility', 'for', 'creating', 'the', 'algorithm', 'that', 'picked', 'his', 'ministers', '#ofqual']	positive
133	1.29828E+18	2020-08-25T15:28:50.000Z		20	{'neg': 0.299, 'neu': 0.701, 'pos': 0.0, 'compound': -0.7506}	-0.7506	Negative	['your', 'turn', 'now', 'and', 'johnson', 'ofqual', 'chief', 'regulator', 'sally', 'collier', 'resigns', 'over', 'exams', 'disaster', 'https://t.co/tlfbyqjh7j', 'sent', 'via']	surprise
134	1.29828E+18	2020-08-25T15:27:53.000Z		33	{'neg': 0.229, 'neu': 0.771, 'pos': 0.0, 'compound': -0.8074}	-0.8074	Negative	['#torylies', 'classic', 'cummings,', 'force', 'the', 'use', 'of', 'a', 'dodgy', 'algorithm,', 'then', 'sack', 'a', 'senior', 'civil', 'servant', 'as', 'scapegoat.', 'bbc', 'news', '-', 'ofqual', 'chief', 'sally', 'collier', 'steps', 'down', 'after', 'exams', 'chaos', 'https://t.co/fhvuijkdpv']	negative
135	1.29828E+18	2020-08-25T15:27:21.000Z		33	{'neg': 0.31, 'neu': 0.569, 'pos': 0.121, 'compound': -0.8402}	-0.8402	Negative	['the', 'government', 'was', 'forced', 'to', 'apologise', 'for', 'the', 'fiasco', 'that', 'resulted', 'in', 'disadvantaged', 'students', 'being', 'worst', 'hit', 'by', 'downgrades,', 'while', 'private', 'schools', 'pupils�', 'results', 'were', 'boosted', 'under', 'the', 'algorithm', 'https://t.co/b7vmlc9trl']	negative
136	1.29828E+18	2020-08-25T15:24:25.000Z		13	{'neg': 0.444, 'neu': 0.556, 'pos': 0.0, 'compound': -0.7506}	-0.7506	Negative	['ofqual', 'chief', 'regulator', 'sally', 'collier', 'resigns', 'over', 'exams', 'disaster', 'https://t.co/3hykkihxzb']	surprise
137	1.29828E+18	2020-08-25T15:23:21.000Z		49	{'neg': 0.238, 'neu': 0.762, 'pos': 0.0, 'compound': -0.8964}	-0.8964	Negative	['#ofqual', 'chief', 'sally', 'collier', 'resigns', 'after', 'exams', 'chaos.', 'what', 'about', 'school', 'minister', 'nick', 'gibb', 'is', 'he', 'going?', "don't", 'be', 'silly.', 'what', 'about', 'gavin', 'williamson', 'education', 'minister', 'is', 'he', 'going?', "you're", 'taking', 'the', 'piss', 'now.', 'it', 'was', 'all', "sally's", 'fault.', 'she', 'wrote', 'algorithm', '&amp;', 'cancele…	negative
138	1.29828E+18	2020-08-25T15:22:56.000Z		42	{'neg': 0.045, 'neu': 0.747, 'pos': 0.208, 'compound': 0.8176}	0.8176	Positive	['ofqual', 'chief', 'sally', 'collier', 'steps', 'down', 'after', 'exams', 'chaos.', 'thats', 'fine', 'but', 'who', 'is', 'the', 'numpty', 'who', 'created', '&amp;', 'who', 'checked', 'the', 'algorithm', '-', 'they', 'should', 'go', 'as', 'well.', 'this', 'has', 'cost', 'the', 'uk', 'a', 'fortune', '&amp;', 'made', 'us', 'the', 'laughing', 'stock', '-', 'again.']	surprise
139	1.29828E+18	2020-08-25T15:21:42.000Z		16	{'neg': 0.191, 'neu': 0.809, 'pos': 0.0, 'compound': -0.5106}	-0.5106	Negative	['no,', "she's", 'the', 'boss.', 'i', 'wonder', 'how', 'much', 'money', 'ofqual', 'made', 'from', 'the', "'algorithm'", 'fiasco.']	anger
140	1.29828E+18	2020-08-25T15:20:33.000Z		45	{'neg': 0.065, 'neu': 0.935, 'pos': 0.0, 'compound': -0.4199}	-0.4199	Negative	['shadow', 'attorney', 'general', 'lord', 'falconer', 'of', 'thoroton', 'said', 'ofqual�s', 'exam', 'results', 'algorithm', 'was', 'unlawful.', 'he', 'and', 'shadow', 'education', 'secretary', 'kate', 'green', 'argued', 'that', 'ministers', 'and', 'ofqual', 'would', 'have', 'been', 'aware', 'at', 'least', 'three', 'breaches', 'of', 'the', 'law', 'using', 'the', 'algorithm!', 'https://t.co/8tycnhz…	trust
141	1.29828E+18	2020-08-25T15:19:33.000Z		24	{'neg': 0.135, 'neu': 0.766, 'pos': 0.099, 'compound': -0.25}	-0.25	Negative	['would', 'be', 'interesting', 'to', 'know', 'if', 'williamson', 'used', 'executive', 'powers', 'to', 'push', 'for', 'the', 'dreaded', 'algorithm', 'to', 'be', 'out', 'in', 'place', 'by', 'her/ofqual']	positive
142	1.29828E+18	2020-08-25T15:18:46.000Z		25	{'neg': 0.125, 'neu': 0.72, 'pos': 0.155, 'compound': 0.2023}	0.2023	Positive	['our', 'founder', 'gives', 'her', 'take', 'on', 'the', 'uk', 'a-level', 'algorithm', 'fiasco', 'in', 'this', 'great', 'article', 'by', 'on', 'https://t.co/s38zc2mrbo', '#algorithm', '#alevels', '#govtech']	negative
143	1.29828E+18	2020-08-25T15:17:20.000Z		17	{'neg': 0.33, 'neu': 0.67, 'pos': 0.0, 'compound': -0.7506}	-0.7506	Negative	['the', 'guardian', '-', 'ofqual', 'chief', 'regulator', 'sally', 'collier', 'resigns', 'over', 'exams', 'disaster', 'https://t.co/hppy9m0wka', 'sent', 'via']	surprise
144	1.29828E+18	2020-08-25T15:14:46.000Z		16	{'neg': 0.143, 'neu': 0.857, 'pos': 0.0, 'compound': -0.25}	-0.25	Negative	['sally', 'collier', 'has', 'resigned', '-', 'as', 'predicted', 'by', 'my', 'department�s', 'algorithm', '#ofqual', 'https://t.co/hy93gvcmff']	surprise
145	1.29828E+18	2020-08-25T15:13:50.000Z		52	{'neg': 0.203, 'neu': 0.797, 'pos': 0.0, 'compound': -0.8668}	-0.8668	Negative	['not', 'a', 'fan', 'of', 'williamson', 'to', 'say', 'the', 'least.', 'indeed', 'was', 'rather', 'horrified', 'at', 'his', 'appointment', 'in', 'the', 'first', 'place.', 'however,', 'as', 'i', 'understand', 'it,', 'he', 'had', 'no', 'legal', 'power', 'to', 'interfere', 'with', 'either', "ofqual's", 'decision', 'to', 'use', 'its', 'algorithm', 'or', 'to', 'abandon', 'it.', 'if', 'so', 'the', 'righ…	negative
146	1.29828E+18	2020-08-25T15:12:43.000Z		15	{'neg': 0.39, 'neu': 0.61, 'pos': 0.0, 'compound': -0.7506}	-0.7506	Negative	['ofqual', 'chief', 'regulator', 'sally', 'collier', 'resigns', 'over', 'exams', 'disaster', 'https://t.co/sswar9dwfn', 'sent', 'via']	surprise
147	1.29828E+18	2020-08-25T15:12:24.000Z		15	{'neg': 0.39, 'neu': 0.61, 'pos': 0.0, 'compound': -0.7506}	-0.7506	Negative	['ofqual', 'chief', 'regulator', 'sally', 'collier', 'resigns', 'over', 'exams', 'disaster', 'https://t.co/xqxrnc9z4k', 'sent', 'via']	surprise
148	1.29828E+18	2020-08-25T15:10:27.000Z		47	{'neg': 0.106, 'neu': 0.795, 'pos': 0.099, 'compound': -0.089}	-0.089	Negative	['someone', 'had', 'to', 'be', 'the', 'scapegoat...but', 'ofqual', 'only', 'carries', 'out', "g'ment", 'policies.', 'who', 'was', 'responsible', 'for', 'making', 'them', 'use', 'an', 'algorithm?', '#wato', '#bbcpm', '#r4today', 'its', 'a', 'wonder', 'the', "g'ment", "hasn't", 'blamed', 'sage', 'or', 'various', 'experts', 'that', 'appeared', 'at', 'the', 'briefings', 'and', 'forced', 'resignations…	fear
149	1.29828E+18	2020-08-25T15:08:32.000Z		30	{'neg': 0.296, 'neu': 0.704, 'pos': 0.0, 'compound': -0.8772}	-0.8772	Negative	['what', 'about', 'the', 'blokes', 'in', 'ofqual,', 'or', 'johnson', 'or', 'the', 'rest', 'of', 'the', 'useless', 'government!!!', 'ofqual', 'chief', 'regulator', 'sally', 'collier', 'resigns', 'over', 'exams', 'disaster', 'https://t.co/roubxorfga', 'sent', 'via']	negative
150	1.29828E+18	2020-08-25T15:06:27.000Z		15	{'neg': 0.39, 'neu': 0.61, 'pos': 0.0, 'compound': -0.7506}	-0.7506	Negative	['ofqual', 'chief', 'regulator', 'sally', 'collier', 'resigns', 'over', 'exams', 'disaster', 'https://t.co/8jmjeppuvx', 'sent', 'via']	surprise
151	1.29828E+18	2020-08-25T15:05:46.000Z		32	{'neg': 0.355, 'neu': 0.645, 'pos': 0.0, 'compound': -0.9216}	-0.9216	Negative	["i'm", 'tired', 'of', 'these', 'lot', 'fucking', 'shit', 'up', 'and', 'leaving', 'with', 'their', 'tail', 'between', 'their', 'legs.', 'ofqual', 'chief', 'regulator', 'sally', 'collier', 'resigns', 'over', 'exams', 'disaster', 'https://t.co/bfmh58xcyp', 'sent', 'via']	negative
152	1.29828E+18	2020-08-25T15:05:28.000Z		42	{'neg': 0.051, 'neu': 0.887, 'pos': 0.062, 'compound': 0.1179}	0.1179	Positive	['so', 'the', 'ministers', 'insisted', 'on', 'no', 'grade', 'inflation,', 'which', 'led', 'to', 'the', 'algorithm', 'and', 'ofqual', 'decided', 'the', 'next', 'steps.', 'ministers', 'are', 'supposed', 'to', 'be', 'responsible,', 'otherwise', 'what', 'are', 'they', 'there', 'for?', '?', 'needs', 'to', 'go.', 'it', 'is', 'on', 'him.', 'https://t.co/k4d7qdl8lw']	fear
153	1.29828E+18	2020-08-25T15:04:39.000Z		43	{'neg': 0.279, 'neu': 0.668, 'pos': 0.053, 'compound': -0.8885}	-0.8885	Negative	['ofqual', 'chief', 'regulator', 'sally', 'collier', 'resigns', 'over', 'exams', 'disaster', 'https://t.co/ctbvamyyta', 'nobody', 'had', 'to', 'loose', 'their', 'job', 'or', 'resign.', 'do', 'it', 'properly', 'and', 'not', 'discriminate', 'against', 'people.', 'the', 'person', 'who', 'wrote', 'the', 'algorithm', 'should', 'be', 'made', 'accountable,', 'clearly', 'it', 'was', 'wrong']	negative
154	1.29827E+18	2020-08-25T15:02:38.000Z		19	{'neg': 0.423, 'neu': 0.577, 'pos': 0.0, 'compound': -0.8316}	-0.8316	Negative	['#ofqual', 'chief', 'regulator', 'sally', 'collier', 'resigns', 'over', 'exams', 'disaster.', "it's", 'that', 'should', 'resign', '#williamsonresign', 'https://t.co/gu2oiopknl']	fear
155	1.29827E+18	2020-08-25T15:02:15.000Z		34	{'neg': 0.338, 'neu': 0.662, 'pos': 0.0, 'compound': -0.9295}	-0.9295	Negative	['article:', 'ofqual', 'chief', 'regulator', 'sally', 'collier', 'resigns', 'over', 'exams', 'disaster', 'ofqual', 'chief', 'regulator', 'sally', 'collier', 'resigns', 'over', 'exams', 'disaster', 'https://t.co/brwz5ssizc', 'sent', 'via', 'collateral', 'damage....well', 'we', 'know', 'who', 'should', 'have', 'gone', '????']	surprise
156	1.29827E+18	2020-08-25T15:01:58.000Z		35	{'neg': 0.365, 'neu': 0.635, 'pos': 0.0, 'compound': -0.9524}	-0.9524	Negative	['so', 'the', 'chief', 'regulator', 'resigns', 'but', 'the', 'culpable', 'minister', 'does', 'not?', 'what', 'sort', 'of', 'rotten', 'govrrnment', 'has', 'england', 'now', 'got?????????????', 'ofqual', 'chief', 'regulator', 'sally', 'collier', 'resigns', 'over', 'exams', 'disaster', 'https://t.co/tonwkeyysq', 'sent', 'via']	surprise
157	1.29827E+18	2020-08-25T14:59:51.000Z		22	{'neg': 0.358, 'neu': 0.642, 'pos': 0.0, 'compound': -0.8577}	-0.8577	Negative	['this', 'has', 'got', 'scapegoat', 'written', 'all', 'over', 'it.', '??', 'chief', 'regulator', 'sally', 'collier', 'resigns', 'over', 'exams', 'disaster', 'https://t.co/mhw7rzulsh', 'sent', 'via']	fear
158	1.29827E+18	2020-08-25T14:58:44.000Z		32	{'neg': 0.152, 'neu': 0.707, 'pos': 0.141, 'compound': -0.1091}	-0.1091	Negative	['good.', 'ofqual', 'came', 'up', 'with', 'this', 'terrible', '"algorithm"', 'not', 'the', 'department', 'of', 'education.', 'they', 'messed', 'up', 'by', 'trusting', 'in', 'ofqual', 'that', 'they', 'would', 'get', 'it', 'right', '&amp;', 'not', 'doing', 'any', 'checks', 'themselves.']	fear
159	1.29827E+18	2020-08-25T14:55:49.000Z		46	{'neg': 0.138, 'neu': 0.806, 'pos': 0.056, 'compound': -0.6189}	-0.6189	Negative	['sally', '�dog', 'ate', 'my', 'algorithm�collier', ',', '�200k', 'pa,', 'working', 'from', 'home', '3', 'days', 'a', 'week', 'from', 'norfolk', 'as', 'a', 'civil', 'servant', 'and', 'she�s', 'yet', 'to', 'speak!', 'nice', 'work', 'if', 'you', 'can', 'get', 'it', '???????', 'ofqual', 'head', 'sally', 'collier', 'resigns', 'over', 'exams', 'fiasco', 'https://t.co/cah89tfwr2']	surprise
160	1.29827E+18	2020-08-25T14:54:54.000Z		27	{'neg': 0.305, 'neu': 0.695, 'pos': 0.0, 'compound': -0.8481}	-0.8481	Negative	['ofqual', 'chief', 'regulator', 'sally', 'collier', 'resigns', 'over', 'exams', 'disaster.', 'it', 'is', 'where', 'the', 'accountability', 'lies', 'on', 'this', 'one', 'for', 'once,', 'not', 'the', 'politicians', 'https://t.co/wbameouxby']	surprise
161	1.29827E+18	2020-08-25T14:54:53.000Z		43	{'neg': 0.117, 'neu': 0.826, 'pos': 0.057, 'compound': -0.4215}	-0.4215	Negative	['yes.', 'and', 'we', 'are', 'going', 'to', '(continue', 'to)', 'hear', 'a', 'lot', 'about', 'a', "'flawed", "algorithm'.", 'as', 'far', 'as', 'i', 'have', 'seen,', "ofqual's", 'algorithm', 'did', "it's", 'job.', 'it', 'was', 'the', 'ministerial.objective', '-', 'across', 'years', 'compatibility,', 'avoiding', 'grade', 'inflation', '-', 'that', 'was', 'completely', 'inappropriate.']	positive
162	1.29827E+18	2020-08-25T14:53:47.000Z		43	{'neg': 0.217, 'neu': 0.744, 'pos': 0.039, 'compound': -0.8779}	-0.8779	Negative	['my', 'take', 'on', 'this.', 'clear', 'that', 'this', 'isn�t', 'only', 'to', 'do', 'with', 'algorithm-', 'but', 'also', 'robustness', 'of', 'cags,', 'lack', 'of', 'an', 'appeal', 'process,', 'different', 'schools', 'adopting', 'different', 'approaches,', 'btec', 'failures.', 'every', 'stage', 'of', 'process', 'broken', 'and', 'qualifications', 'not', 'meeting', 'remit', 'of', 'ofqual']	negative
163	1.29827E+18	2020-08-25T14:53:15.000Z		17	{'neg': 0.348, 'neu': 0.652, 'pos': 0.0, 'compound': -0.7506}	-0.7506	Negative	['another', 'damehood?', 'ofqual', 'chief', 'regulator', 'sally', 'collier', 'resigns', 'over', 'exams', 'disaster', 'https://t.co/ikekzb2xck', 'sent', 'via']	surprise
164	1.29827E+18	2020-08-25T14:52:55.000Z		18	{'neg': 0.314, 'neu': 0.686, 'pos': 0.0, 'compound': -0.7506}	-0.7506	Negative	['now', 'your', 'turn', '.', 'ofqual', 'chief', 'regulator', 'sally', 'collier', 'resigns', 'over', 'exams', 'disaster', 'https://t.co/ugsb0zyrp2', 'sent', 'via']	surprise
165	1.29827E+18	2020-08-25T14:52:47.000Z		35	{'neg': 0.1, 'neu': 0.661, 'pos': 0.239, 'compound': 0.7264}	0.7264	Positive	['it', 'would', 'be', 'really', 'helpful', 'to', 'understand', 'whether', 'the', '�algorithm�', 'was', 'shared', 'with', 'schools', 'to', 'understand', 'effects', 'of', 'using', 'it-', 'in', 'such', 'good', 'time', 'as', 'to', 'change', 'things/', 'avert', 'problems', 'well', 'before', 'results', 'were', 'finalised']	trust
166	1.29827E+18	2020-08-25T14:52:00.000Z		34	{'neg': 0.15, 'neu': 0.674, 'pos': 0.176, 'compound': 0.25}	0.25	Positive	["'flawed", 'assumptions', 'about', 'data', 'led', 'to', 'the', 'problems', 'impacting', 'hundreds', 'of', 'thousands', 'of', "students'", 'great', 'piece', 'of', 'coverage', 'secured', 'for', 'last', 'week', 'in', 'on', 'the', 'ongoing', 'a-level', 'results', 'debacle..', 'https://t.co/bvpyxqvyrv']	fear
167	1.29827E+18	2020-08-25T14:51:11.000Z		15	{'neg': 0.39, 'neu': 0.61, 'pos': 0.0, 'compound': -0.7506}	-0.7506	Negative	['ofqual', 'chief', 'regulator', 'sally', 'collier', 'resigns', 'over', 'exams', 'disaster', 'https://t.co/oqtkg6dtfi', 'sent', 'via']	surprise
168	1.29827E+18	2020-08-25T14:50:50.000Z		44	{'neg': 0.133, 'neu': 0.637, 'pos': 0.23, 'compound': 0.7476}	0.7476	Positive	['the', 'lack', 'of', 'clarity', 'on', 'where', 'the', 'balance', 'lies', 'only', 'raises', 'doubts', 'as', 'to', 'the', 'outcome', 'was', 'trying', 'to', 'seek.', 'the', 'lesson', 'here', 'is', 'that', 'it', 'is', 'best', 'to', 'agree', 'in', 'advance', 'what', 'makes', 'a', "'good'", 'outcome.', 'more', 'by', 'at', '??', 'https://t.co/7lu9lmcr78']	positive
169	1.29827E+18	2020-08-25T14:50:30.000Z		23	{'neg': 0.229, 'neu': 0.68, 'pos': 0.091, 'compound': -0.5921}	-0.5921	Negative	['#ofqual', 'chief', 'regulator', 'sally', 'collier', '#resigns', 'over', '#exams2020', 'disaster', 'yet', 'inept', '.', 'remains', 'in', 'post', '.', 'have', 'no', '#shame', 'https://t.co/on7mmsoxrk', 'sent', 'via']	negative
170	1.29827E+18	2020-08-25T14:50:15.000Z		25	{'neg': 0.403, 'neu': 0.597, 'pos': 0.0, 'compound': -0.9153}	-0.9153	Negative	['article:', 'ofqual', 'chief', 'regulator', 'sally', 'collier', 'resigns', 'over', 'exams', 'disaster', '-', 'ofqual', 'chief', 'regulator', 'sally', 'collier', 'resigns', 'over', 'exams', 'disaster', 'https://t.co/vuv7meswgu', 'sent', 'via']	surprise
171	1.29827E+18	2020-08-25T14:49:58.000Z		15	{'neg': 0.39, 'neu': 0.61, 'pos': 0.0, 'compound': -0.7506}	-0.7506	Negative	['ofqual', 'chief', 'regulator', 'sally', 'collier', 'resigns', 'over', 'exams', 'disaster', 'https://t.co/ysupupqjyv', 'sent', 'via']	surprise
172	1.29827E+18	2020-08-25T14:49:21.000Z		15	{'neg': 0.39, 'neu': 0.61, 'pos': 0.0, 'compound': -0.7506}	-0.7506	Negative	['ofqual', 'chief', 'regulator', 'sally', 'collier', 'resigns', 'over', 'exams', 'disaster', 'https://t.co/bc0mwx0vsw', 'sent', 'via']	surprise
173	1.29827E+18	2020-08-25T14:48:38.000Z		38	{'neg': 0.225, 'neu': 0.72, 'pos': 0.055, 'compound': -0.7959}	-0.7959	Negative	['please', 'rt', 'or', 'do', 'your', 'own', 'version.', "let's", 'get', '#gavinwilliamsonresign', 'trending!', 'his', 'govt', 'commissioned', 'the', 'algorithm.', 'he', 'blamed', 'ofqual.', 'fed', 'up', 'of', 'these', 'underbrained', 'tory', 'idiots', 'failing', 'upwards', '&amp;', 'refusing', 'to', 'go.', '#gavinmustgo', 'https://t.co/xu8ujcqsu6']	fear
174	1.29827E+18	2020-08-25T14:48:21.000Z		29	{'neg': 0.0, 'neu': 1.0, 'pos': 0.0, 'compound': 0.0}	0	Neutral	['the', 'chair', 'of', 'is', 'still', 'the', 'chair', 'of', 'the', "government's", 'centre', 'for', 'data', 'ethics', '...', 'where', 'for', 'some', 'reason', '#facultyai', 'also', 'sit', 'https://t.co/7otzoturhi', '#data', '#algorithm', '#ethics']	positive
175	1.29827E+18	2020-08-25T14:45:06.000Z		16	{'neg': 0.34, 'neu': 0.66, 'pos': 0.0, 'compound': -0.5574}	-0.5574	Negative	['a-levels:', "ofqual's", "'cheating'", 'algorithm', 'under', 'review', 'https://t.co/qgubq6eltn', 'https://t.co/zy0u5htobh']	No emotion
176	1.29827E+18	2020-08-25T14:45:06.000Z		16	{'neg': 0.34, 'neu': 0.66, 'pos': 0.0, 'compound': -0.5574}	-0.5574	Negative	['a-levels:', "ofqual's", "'cheating'", 'algorithm', 'under', 'review', 'https://t.co/qgubq6eltn', 'https://t.co/zy0u5htobh']	No emotion
177	1.29827E+18	2020-08-25T14:43:29.000Z		28	{'neg': 0.0, 'neu': 1.0, 'pos': 0.0, 'compound': 0.0}	0	Neutral	['chiswick', 'school', 'student', 'gets', 'cambridge', 'place', 'after', 'all', '-', 'maimuna', "hassan's", 'a', 'levels', 'had', 'been', 'marked', 'down', 'by', 'government', 'algorithm', 'https://t.co/8nntqilhap', 'https://t.co/3enrmjhpof']	fear
178	1.29827E+18	2020-08-25T14:42:58.000Z		37	{'neg': 0.201, 'neu': 0.799, 'pos': 0.0, 'compound': -0.7778}	-0.7778	Negative	['indeed', 'this', 'is', '100%', "'s", 'fault', 'not', 'sally', 'collier', 'williamson', 'knew', 'for', '2', 'months', 'what', 'would', 'happen', 'the', 'parliamentary', 'education', 'select', 'committee', 'warned', 'him', 'of', 'the', 'very', 'problem', 'the', 'algorithm', 'had', 'in', 'june', 'https://t.co/s6cwlplvr3']	fear
179	1.29827E+18	2020-08-25T14:42:48.000Z		13	{'neg': 0.18, 'neu': 0.82, 'pos': 0.0, 'compound': -0.296}	-0.296	Negative	['ofqual', 'finally', 'got', 'the', 'algorithm', 'for', 'resignation', 'to', 'work', '-', 'https://t.co/aovt2lthlv']	surprise
180	1.29827E+18	2020-08-25T14:42:48.000Z		51	{'neg': 0.0, 'neu': 0.895, 'pos': 0.105, 'compound': 0.6322}	0.6322	Positive	['remember', 'the', 'algorithm', 'that', 'set', 'the', 'grades', 'for', '16', 'and', '18-year-old', 'taking', 'exams', 'in', 'england?', 'the', 'one', 'that', 'was', 'thrown', 'out', 'in', 'favor', 'of', 'grades', 'given', 'by,', 'you', 'know,', 'the', "kids'", 'teachers?', 'well', 'the', 'head', 'of', 'the', 'agency', 'that', 'made', 'the', 'algorithm', 'is', 'now', 'out.', 'https://t.co/blldxkh…	No emotion
181	1.29827E+18	2020-08-25T14:42:48.000Z		13	{'neg': 0.18, 'neu': 0.82, 'pos': 0.0, 'compound': -0.296}	-0.296	Negative	['ofqual', 'finally', 'got', 'the', 'algorithm', 'for', 'resignation', 'to', 'work', '-', 'https://t.co/aovt2lthlv']	surprise
182	1.29827E+18	2020-08-25T14:42:29.000Z		36	{'neg': 0.206, 'neu': 0.794, 'pos': 0.0, 'compound': -0.7778}	-0.7778	Negative	['this', 'is', '100%', "'s", 'fault', 'not', 'sally', 'collier', 'williamson', 'knew', 'for', '2', 'month', 'what', 'would', 'happen', 'the', 'parliamentary', 'education', 'select', 'committee', 'warned', 'him', 'of', 'the', 'very', 'problem', 'the', 'algorithm', 'had', 'in', 'june', 'https://t.co/s6cwlplvr3']	fear
183	1.29827E+18	2020-08-25T14:42:05.000Z		36	{'neg': 0.206, 'neu': 0.794, 'pos': 0.0, 'compound': -0.7778}	-0.7778	Negative	['this', 'is', '100%', "'s", 'fault', 'not', 'sally', 'collier', 'williamson', 'knew', 'for', '2', 'month', 'what', 'would', 'happen', 'the', 'parliamentary', 'education', 'select', 'committee', 'warned', 'him', 'of', 'the', 'very', 'problem', 'the', 'algorithm', 'had', 'in', 'june', 'https://t.co/s6cwlplvr3']	fear
184	1.29827E+18	2020-08-25T14:41:42.000Z		36	{'neg': 0.206, 'neu': 0.794, 'pos': 0.0, 'compound': -0.7778}	-0.7778	Negative	['this', 'is', '100%', "'s", 'fault', 'not', 'sally', 'collier', 'williamson', 'knew', 'for', '2', 'month', 'what', 'would', 'happen', 'the', 'parliamentary', 'education', 'select', 'committee', 'warned', 'him', 'of', 'the', 'very', 'problem', 'the', 'algorithm', 'had', 'in', 'june', 'https://t.co/s6cwlplvr3']	fear
185	1.29827E+18	2020-08-25T14:41:26.000Z		36	{'neg': 0.225, 'neu': 0.775, 'pos': 0.0, 'compound': -0.8201}	-0.8201	Negative	['but', '*ordered*', 'them', 'to', 'produce', 'an', 'algorithm', 'that', 'was', 'impossible', "-it's", 'he', 'who', 'should', 'take', 'the', 'blame', 'for', 'the', 'fiasco.', "that's", 'what', 'a', 'ministerial', 'direction', 'is.', 'https://t.co/m0hunvgd3g', 'https://t.co/zs2ifqfizy']	negative
186	1.29827E+18	2020-08-25T14:39:15.000Z		42	{'neg': 0.112, 'neu': 0.888, 'pos': 0.0, 'compound': -0.5499}	-0.5499	Negative	['but', 'ofqual', 'were', 'only', 'working', 'to', 'williamson�s', 'demand', 'for', 'no', 'grade', 'inflation.', 'they', 'had', 'to', 'use', 'an', 'algorithm.', 'it�s', 'his', 'direction', 'so', 'he', 'should', 'go.', 'but', 'i', 'know', 'that', 'won�t', 'happen', 'because', 'that�s', 'not', 'how', 'this', 'gov', 'works...']	negative
187	1.29827E+18	2020-08-25T14:38:26.000Z		18	{'neg': 0.0, 'neu': 1.0, 'pos': 0.0, 'compound': 0.0}	0	Neutral	['and,', 'as', 'correctly', 'points', 'out,', 'the', 'minister', '-', 'who', 'by', 'rights', 'should', 'be', 'held', 'accountable?', 'https://t.co/afyxn63ibb']	trust
188	1.29827E+18	2020-08-25T14:36:51.000Z		42	{'neg': 0.078, 'neu': 0.761, 'pos': 0.161, 'compound': 0.4215}	0.4215	Positive	['another', 'fib', 'from', 'tory', 'fibs.', 'ofqual', 'is', 'a', 'legally', 'independent', 'quango.', 'believe', 'it', 'or', 'not,', 'williamson', "couldn't", 'have', 'told', 'them', 'to', 'change', 'the', 'algorithm.', 'she', 'has', 'resigned', 'because', 'she', 'is', 'the', 'one', 'legally', 'responsible', 'for', 'the', 'cock', 'up.', 'please,', 'educate', 'yourself.']	positive
189	1.29827E+18	2020-08-25T14:35:54.000Z		15	{'neg': 0.0, 'neu': 1.0, 'pos': 0.0, 'compound': 0.0}	0	Neutral	['who', 'was', 'directly-responsible', 'for', 'producing', 'the', '#torybritain', 'algorithm???', '#breaking.', '#torygeddon.', 'https://t.co/tndnc6rjxh']	positive
190	1.29827E+18	2020-08-25T14:34:09.000Z		22	{'neg': 0.0, 'neu': 1.0, 'pos': 0.0, 'compound': 0.0}	0	Neutral	['...so', 'what', 'about', 'its', 'chair,', "who's", 'been', '"defending', 'the', 'indefensible":', 'https://t.co/xqcu5b5g7i', 'despite', 'having', 'form:', 'https://t.co/or3agbixel']	fear
191	1.29827E+18	2020-08-25T14:33:14.000Z		31	{'neg': 0.0, 'neu': 0.683, 'pos': 0.317, 'compound': 0.9118}	0.9118	Positive	['rss', 'to', 'ofqual', '"if', 'you', 'feel', 'there', 'are', 'any', 'outstanding', 'questions', 'of', 'fact', 'in', 'relation', 'to', 'our', 'correspondence,', 'we', 'would', 'be', 'happy', 'to', 'make', 'it', 'public.�', 'beautiful.', 'https://t.co/ohetcttr61']	positive
192	1.29827E+18	2020-08-25T14:31:38.000Z		35	{'neg': 0.059, 'neu': 0.941, 'pos': 0.0, 'compound': -0.296}	-0.296	Negative	['-', 'ergo...', 'malpractice.', 'unmoderated', 'cags', 'were', 'to', 'be', 'submitted', 'to', 'undergo', 'moderation', 'by', 'the', 'algorithm', '&amp;', 'i', 'would', 'view', 'moderation', 'of', 'cags', 'to', 'be', 'an', 'attempt', 'to', 'undermine', 'the', 'system', '-', 'ergo', 'malpractice', 'by', 'ofqual�s', 'definition']	anger
193	1.29827E+18	2020-08-25T14:31:07.000Z		25	{'neg': 0.179, 'neu': 0.713, 'pos': 0.109, 'compound': -0.2177}	-0.2177	Negative	['thanks', 'to', 'a', 'new', 'and', 'reliable', 'algorithm', 'there', 'is', 'no', 'longer', 'a', 'need', 'for', 'the', 'ofqual', 'head,', 'so', 'sally', 'collier', 'resigns', 'https://t.co/lxu9vqszeo']	trust
194	1.29827E+18	2020-08-25T14:28:16.000Z		25	{'neg': 0.094, 'neu': 0.798, 'pos': 0.108, 'compound': 0.0772}	0.0772	Positive	['and', 'now', 'sally', 'collier,', 'exams', 'regulator', 'and', 'responsible', 'for', 'the', 'development', 'of', 'the', 'algorithm', 'at', 'has', 'resigned.', 'https://t.co/8zvjtsbxfd', 'https://t.co/rtekwhcaom']	trust
195	1.29827E+18	2020-08-25T14:27:28.000Z		27	{'neg': 0.06, 'neu': 0.94, 'pos': 0.0, 'compound': -0.1027}	-0.1027	Negative	['#ofqual', 'head', 'rolls', 'over', '#algorithm', '#alevels', '#gcses', '#btecs', 'debacle', 'buck-passing', 'starts', 'here', 'bias', '&amp;', 'decisions', 'on', '#exams', 'are', 'political', '&amp;', 'policy', 'decisions', 'https://t.co/r5v41lcrme']	negative
196	1.29827E+18	2020-08-25T14:25:39.000Z		40	{'neg': 0.144, 'neu': 0.8, 'pos': 0.056, 'compound': -0.6124}	-0.6124	Negative	['after', 'the', 'algorithm', 'at', 'the', 'centre', 'of', 'the', 'schools', 'a-levels', 'chaos', 'is', 'criticised', 'for', 'being', 'inaccurate,', 'donald', 'trump', 'says', 'he', 'wants', 'it', 'used', 'to', 'decide', 'the', 'result', 'of', 'the', 'us', 'presidential', 'election.', '#algorithms', '#trumpchaos', '#donaldtrump', '#uselection2020', '#americawakeup', '#comedy', '#politics']	anger
197	1.29826E+18	2020-08-25T14:20:21.000Z		41	{'neg': 0.053, 'neu': 0.768, 'pos': 0.179, 'compound': 0.644}	0.644	Positive	['hopefully', 'you', 'will', 'ask', 'about', 'results', 'from', 'private', 'schools', 'and', 'whether', 'grade', 'inflation', 'in', 'pre-u', 'exams', 'is', 'fair.', 'were', 'they', 'delivered', 'by', 'algorithm', 'as', 'well?', 'how', 'many', 'university', 'places', 'went', 'to', 'students', 'with', 'no', 'a-levels?', '.https://t.co/h0th0dhfhf']	positive
198	1.29826E+18	2020-08-25T14:20:21.000Z		41	{'neg': 0.053, 'neu': 0.768, 'pos': 0.179, 'compound': 0.644}	0.644	Positive	['hopefully', 'you', 'will', 'ask', 'about', 'results', 'from', 'private', 'schools', 'and', 'whether', 'grade', 'inflation', 'in', 'pre-u', 'exams', 'is', 'fair.', 'were', 'they', 'delivered', 'by', 'algorithm', 'as', 'well?', 'how', 'many', 'university', 'places', 'went', 'to', 'students', 'with', 'no', 'a-levels?', '.https://t.co/h0th0dhfhf']	positive
199	1.29826E+18	2020-08-25T14:02:30.000Z		37	{'neg': 0.08, 'neu': 0.773, 'pos': 0.147, 'compound': 0.3818}	0.3818	Positive	['please', 'provide', 'to', 'ib', 'students', 'the', 'same', 'justice', 'you', 'provided', 'to', 'btec', 'students.', 'still', 'using', 'flawed', 'algorithm', 'that', 'does', 'not', 'comply', 'with', 'gdpr', 'and', 'is', 'completely', 'different', 'from', 'a-levels.', 'details', 'here:', 'https://t.co/ihsph9yksf', '#ibscandal']	positive
200	1.29826E+18	2020-08-25T14:00:57.000Z		32	{'neg': 0.0, 'neu': 0.783, 'pos': 0.217, 'compound': 0.6249}	0.6249	Positive	['engadget', ':', 'how', 'the', "uk's", 'algorithm-based', 'grading', 'fell', 'apart', 'https://t.co/7bfkwbpwdb', '-', 'interesting', 'look', 'at', 'how', 'algorithms', 'are', 'so,so', 'important', '(and', 'challenging', 'to', 'get', '"right")', 'https://t.co/fzd468ukqu']	positive
201	1.29826E+18	2020-08-25T14:00:00.000Z		31	{'neg': 0.094, 'neu': 0.906, 'pos': 0.0, 'compound': -0.34}	-0.34	Negative	['algorithms', 'aren�t', 'to', 'blame', '�', 'humans', 'are.', 'sets', 'out', 'four', 'things', 'the', 'government', 'must', 'learn', 'from', 'the', 'shambolic', 'handling', 'of', 'a-level', 'results', 'https://t.co/ip4qqrsify', 'https://t.co/mui2hlwpat']	negative
202	1.29826E+18	2020-08-25T14:00:00.000Z		31	{'neg': 0.094, 'neu': 0.906, 'pos': 0.0, 'compound': -0.34}	-0.34	Negative	['algorithms', 'aren�t', 'to', 'blame', '�', 'humans', 'are.', 'sets', 'out', 'four', 'things', 'the', 'government', 'must', 'learn', 'from', 'the', 'shambolic', 'handling', 'of', 'a-level', 'results', 'https://t.co/ip4qqrsify', 'https://t.co/mui2hlwpat']	negative
203	1.29826E+18	2020-08-25T13:46:40.000Z		37	{'neg': 0.056, 'neu': 0.751, 'pos': 0.194, 'compound': 0.7163}	0.7163	Positive	['you', 'are', 'stuck', 'with', 'your', 'downgraded', 'a�levels', '&amp;', 'nobody', 'cares', 'that', 'your', 'life', 'is', 'in', 'tatters!', 'teachers', 'must', 'speak', 'out!', 'do', 'the', 'honourable', 'thing!', 'https://t.co/lhplkegbjt', '#cagsappeals', '#honourtheoffer', '#justiceforresitstudents', '#samfr', 'https://t.co/gcbholl163']	No emotion
204	1.29826E+18	2020-08-25T13:46:40.000Z		37	{'neg': 0.056, 'neu': 0.751, 'pos': 0.194, 'compound': 0.7163}	0.7163	Positive	['you', 'are', 'stuck', 'with', 'your', 'downgraded', 'a�levels', '&amp;', 'nobody', 'cares', 'that', 'your', 'life', 'is', 'in', 'tatters!', 'teachers', 'must', 'speak', 'out!', 'do', 'the', 'honourable', 'thing!', 'https://t.co/lhplkegbjt', '#cagsappeals', '#honourtheoffer', '#justiceforresitstudents', '#samfr', 'https://t.co/gcbholl163']	No emotion
205	1.29825E+18	2020-08-25T13:40:30.000Z		15	{'neg': 0.0, 'neu': 1.0, 'pos': 0.0, 'compound': 0.0}	0	Neutral	['imagine', 'what', 'the', 'ofqual', 'algorithm', 'would', 'have', 'done', 'to', "toadface's", 'bcc', 'at', 'a-levels....']	No emotion
206	1.29825E+18	2020-08-25T13:40:30.000Z		15	{'neg': 0.0, 'neu': 1.0, 'pos': 0.0, 'compound': 0.0}	0	Neutral	['imagine', 'what', 'the', 'ofqual', 'algorithm', 'would', 'have', 'done', 'to', "toadface's", 'bcc', 'at', 'a-levels....']	No emotion
207	1.29825E+18	2020-08-25T13:39:33.000Z		15	{'neg': 0.206, 'neu': 0.794, 'pos': 0.0, 'compound': -0.3818}	-0.3818	Negative	['apparently', "it's", 'not', 'just', 'ofqual', 'that', 'has', 'a', 'crap', 'algorithm', 'https://t.co/usymehcc4f']	negative
208	1.29825E+18	2020-08-25T13:28:36.000Z		46	{'neg': 0.096, 'neu': 0.828, 'pos': 0.076, 'compound': 0.0356}	0.0356	Neutral	['not', 'sure', 'what', 'you', 'mean', 'by', '�political', 'aim�.', 'the', 'a-levels', 'algorithm', 'was', 'processing', 'to', 'replace', 'point-in-time', 'examinations.', 'as', 'there', 'is', 'no', 'legislative', 'basis', 'for', 'ethical', 'impact', 'assessments,', 'i�m', 'not', 'talking', 'about', 'those.', 'i', 'do', 'talk', 'about', 'them', 'here', 'https://t.co/ri2xomrluk']	positive
209	1.29825E+18	2020-08-25T13:15:27.000Z		23	{'neg': 0.0, 'neu': 0.856, 'pos': 0.144, 'compound': 0.4939}	0.4939	Positive	['why', 'was', 'ofqual', 'asking', 'for', 'a', 'non', 'disclosure', 'agreement', 'to', 'be', 'signed', 'in', 'relation', 'to', 'advice', 'on', 'the', 'algorithm?', 'https://t.co/xuugy1gfuz']	trust
210	1.29824E+18	2020-08-25T13:05:02.000Z		25	{'neg': 0.0, 'neu': 0.849, 'pos': 0.151, 'compound': 0.4926}	0.4926	Positive	['hope', 'they', "weren't", 'using', 'the', 'a-level', 'algorithm!', '"astronomy', 'breakthrough', 'as', '50', 'new', 'planets', 'discovered', 'by', 'uk', 'scientists', 'using', 'algorithm"https://t.co/60d0frllje']	trust
211	1.29824E+18	2020-08-25T13:02:07.000Z		40	{'neg': 0.073, 'neu': 0.708, 'pos': 0.219, 'compound': 0.7003}	0.7003	Positive	['dear', ',', 'please', 'look', 'into', 'grading', 'algorithm', 'being', 'used', 'by', ',', 'which', 'does', 'not', 'comply', 'with', 'gdpr', 'and', 'treats', 'ib', 'students', 'completely', 'differently', 'from', 'a-levels,', 'btec', '&amp;', 'gcses.', 'hugely', 'unfair!', 'details', 'here:', 'https://t.co/ihsph9h9b7', 'please', 'help', 'ib', 'students.', '#ibscandal']	positive
212	1.29824E+18	2020-08-25T12:51:05.000Z		38	{'neg': 0.0, 'neu': 0.945, 'pos': 0.055, 'compound': 0.2732}	0.2732	Positive	['i', 'hear', 'that', 'the', 'daily', 'mail', 'are', 'going', 'to', 'hire', 'the', 'company', 'that', 'done', 'the', 'a-level', 'algorithm,', 'to', 'program', 'a', 'formula', 'to', 'see', 'how', 'much', 'crimes', 'black', 'people', 'would', 'have', 'committed', 'at', 'notting', 'hill', 'carnival', 'this', 'year.']	trust
213	1.29824E+18	2020-08-25T12:37:06.000Z		40	{'neg': 0.0, 'neu': 0.933, 'pos': 0.067, 'compound': 0.3818}	0.3818	Positive	['discussions', 'about', 'the', 'algorithm', 'for', 'exam', 'results', 'raise', 'questions', 'about', 'how', 'this', 'sits', 'with', 'the', 'nolan', 'principles', 'https://t.co/bnnrdy8tkv,', 'particularly', '"information', 'should', 'not', 'be', 'withheld', 'from', 'the', 'public', 'unless', 'there', 'are', 'clear', 'and', 'lawful', 'reasons', 'for', 'so', 'doing."']	positive
214	1.29824E+18	2020-08-25T12:31:55.000Z		9	{'neg': 0.0, 'neu': 0.707, 'pos': 0.293, 'compound': 0.4404}	0.4404	Positive	['i', 'hope', 'they', "didn't", 'use', 'the', 'ofqual', 'algorithm.']	trust
215	1.29824E+18	2020-08-25T12:25:36.000Z		18	{'neg': 0.0, 'neu': 1.0, 'pos': 0.0, 'compound': 0.0}	0	Neutral	['teenagers', 'unfairly', 'downgraded', 'in', 'gcses', 'and', 'a-levels', 'by', 'schools', 'second-guessing', 'ofqual', 'algorithm', 'https://t.co/ruxjdmg7k3']	No emotion
216	1.29824E+18	2020-08-25T12:25:36.000Z		18	{'neg': 0.0, 'neu': 1.0, 'pos': 0.0, 'compound': 0.0}	0	Neutral	['teenagers', 'unfairly', 'downgraded', 'in', 'gcses', 'and', 'a-levels', 'by', 'schools', 'second-guessing', 'ofqual', 'algorithm', 'https://t.co/ruxjdmg7k3']	No emotion
217	1.29824E+18	2020-08-25T12:25:36.000Z		18	{'neg': 0.0, 'neu': 1.0, 'pos': 0.0, 'compound': 0.0}	0	Neutral	['teenagers', 'unfairly', 'downgraded', 'in', 'gcses', 'and', 'a-levels', 'by', 'schools', 'second-guessing', 'ofqual', 'algorithm', 'https://t.co/ruxjdmg7k3']	No emotion
218	1.29823E+18	2020-08-25T12:15:11.000Z		44	{'neg': 0.205, 'neu': 0.71, 'pos': 0.085, 'compound': -0.5994}	-0.5994	Negative	['gavin', '#williamson', 'was', 'warned', 'that', 'the', 'results', 'algorithm', 'could', 'disadvantage', 'poorer', 'pupils.', 'they', 'knew', 'the', 'a-level', 'results', 'would', 'be', '75%', 'accurate', 'at', 'best.', 'how', 'were', 'the', 'results', 'allowed', 'to', 'be', 'published', 'knowing', 'disadvantaged', 'students', 'would', 'be', 'most', 'impacted?', 'https://t.co/vfkgrhpfqc', '#gcse…	positive
219	1.29823E+18	2020-08-25T12:15:11.000Z		44	{'neg': 0.205, 'neu': 0.71, 'pos': 0.085, 'compound': -0.5994}	-0.5994	Negative	['gavin', '#williamson', 'was', 'warned', 'that', 'the', 'results', 'algorithm', 'could', 'disadvantage', 'poorer', 'pupils.', 'they', 'knew', 'the', 'a-level', 'results', 'would', 'be', '75%', 'accurate', 'at', 'best.', 'how', 'were', 'the', 'results', 'allowed', 'to', 'be', 'published', 'knowing', 'disadvantaged', 'students', 'would', 'be', 'most', 'impacted?', 'https://t.co/vfkgrhpfqc', '#gcse…	positive
220	1.29823E+18	2020-08-25T12:10:28.000Z		52	{'neg': 0.148, 'neu': 0.776, 'pos': 0.076, 'compound': -0.5994}	-0.5994	Negative	['uk', 'politics:', 'not', 'normal', 'a', 'minister', 'who', 'had', 'presided', 'over', 'a', 'fiasco', 'as', 'major', 'as', 'gavin', 'williamson', 'has', 'with', 'the', 'a-level', 'results', 'algorithm', 'problems', 'would', '�', 'in', 'normal', 'times', '�', 'have', 'either', 'resigned', 'or', 'been', 'sacked.', 'a', 'special', 'adviser', 'who', 'had', 'admitted', 'a', 'major...', 'https://t.co/…	positive
221	1.29823E+18	2020-08-25T12:07:19.000Z		36	{'neg': 0.08, 'neu': 0.92, 'pos': 0.0, 'compound': -0.4631}	-0.4631	Negative	['education', 'minister', 'gavin', 'williamson', 'could', 'be', 'the', 'next', 'mp', 'of', 'the', 'year', 'despite', 'begin', 'leading', 'the', 'a-levels', 'debacle', 'which', 'saw', 'almost', '40%', 'of', 'student', 'results', 'downgraded', 'a', 'grade', 'or', 'more', 'by', 'a', 'controversial', 'computer', 'algorithm.', '????????']	negative
222	1.29823E+18	2020-08-25T12:02:53.000Z		39	{'neg': 0.083, 'neu': 0.829, 'pos': 0.088, 'compound': 0.0516}	0.0516	Positive	['northern', 'irish', 'gcse', 'students', 'will', 'be', 'given', 'grades', 'decided', 'by', 'their', 'teachers', 'after', 'an', 'outcry', 'over', 'the', 'use', 'of', 'an', 'algorithm', 'to', 'award', 'marks', 'for', 'a-level.', '#education', '#ukeducation', '#northernireland', '#gcse', '#gcsegrades', '#alevels', '#ukstudents', '#freshers', 'https://t.co/ntux8tboas']	surprise
223	1.29823E+18	2020-08-25T11:54:00.000Z		40	{'neg': 0.058, 'neu': 0.942, 'pos': 0.0, 'compound': -0.2617}	-0.2617	Negative	['�yes,', 'the', 'glaring', 'classist', 'algorithm', 'was', 'defeated', 'this', 'year,', 'but', 'we', 'must', 'continue', 'to', 'address', 'the', 'subtle', 'inequalities', 'of', 'the', 'system', 'that', 'will', 'still', 'exist', 'next', 'year.�', 'latest', 'from', 'a-level', 'student', ':', 'https://t.co/grvcews4rz', 'https://t.co/mdejusi8zf']	trust
224	1.29823E+18	2020-08-25T11:54:00.000Z		40	{'neg': 0.058, 'neu': 0.942, 'pos': 0.0, 'compound': -0.2617}	-0.2617	Negative	['�yes,', 'the', 'glaring', 'classist', 'algorithm', 'was', 'defeated', 'this', 'year,', 'but', 'we', 'must', 'continue', 'to', 'address', 'the', 'subtle', 'inequalities', 'of', 'the', 'system', 'that', 'will', 'still', 'exist', 'next', 'year.�', 'latest', 'from', 'a-level', 'student', ':', 'https://t.co/grvcews4rz', 'https://t.co/mdejusi8zf']	trust
225	1.29823E+18	2020-08-25T11:51:43.000Z		27	{'neg': 0.0, 'neu': 0.943, 'pos': 0.057, 'compound': 0.1027}	0.1027	Positive	['some', 'schools', 'thought', 'they', 'were', 'following', 'ofqual', 'guidance', 'when', 'they', 'downgraded.', 'some', 'heads', 'have', 'admitted', 'doing', 'this', 'online', 'already.', 'acknowledged', 'this', 'would', 'happen.', 'https://t.co/mzkrpemvwt']	anticipation
226	1.29823E+18	2020-08-25T11:51:43.000Z		27	{'neg': 0.0, 'neu': 0.943, 'pos': 0.057, 'compound': 0.1027}	0.1027	Positive	['some', 'schools', 'thought', 'they', 'were', 'following', 'ofqual', 'guidance', 'when', 'they', 'downgraded.', 'some', 'heads', 'have', 'admitted', 'doing', 'this', 'online', 'already.', 'acknowledged', 'this', 'would', 'happen.', 'https://t.co/mzkrpemvwt']	anticipation
227	1.29823E+18	2020-08-25T11:49:38.000Z		29	{'neg': 0.0, 'neu': 1.0, 'pos': 0.0, 'compound': 0.0}	0	Neutral	['schools', 'thought', 'they', 'were', 'following', 'guidance.', 'they', 'believed', 'cag�s', 'would', 'never', 'be', 'seen', 'by', 'students!', 'ofqual', 'is', 'aware', 'of', 'this.', 'said', 'this', 'would', 'happen.', 'https://t.co/mzkrpemvwt']	trust
228	1.29823E+18	2020-08-25T11:49:38.000Z		29	{'neg': 0.0, 'neu': 1.0, 'pos': 0.0, 'compound': 0.0}	0	Neutral	['schools', 'thought', 'they', 'were', 'following', 'guidance.', 'they', 'believed', 'cag�s', 'would', 'never', 'be', 'seen', 'by', 'students!', 'ofqual', 'is', 'aware', 'of', 'this.', 'said', 'this', 'would', 'happen.', 'https://t.co/mzkrpemvwt']	trust
229	1.29822E+18	2020-08-25T11:21:48.000Z		46	{'neg': 0.0, 'neu': 0.806, 'pos': 0.194, 'compound': 0.8126}	0.8126	Positive	['interesting', 'piece', 'by', 'peter', 'shukie', 'on', 'the', 'british', 'education', 'system.', 'your', 'high', 'school', 'grades', 'will', 'let', 'you', 'access', 'to', "'certain'", 'universities.', 'luckily', 'in', 'other', 'eu', 'countries,', 'you', 'can', 'enroll', 'where', 'you', 'want.', 'for', 'some', 'faculties,', 'u', 'need', 'to', 'pass', 'a', 'test', 'though.', 'https://t.co/gziqn2dw…	trust
230	1.29821E+18	2020-08-25T10:55:02.000Z		16	{'neg': 0.0, 'neu': 1.0, 'pos': 0.0, 'compound': 0.0}	0	Neutral	['the', 'lessons', 'we', 'all', 'must', 'learn', 'from', 'the', 'a-levels', 'algorithm', 'debacle', 'https://t.co/dtnza5mjj7']	fear
231	1.29821E+18	2020-08-25T10:45:36.000Z		39	{'neg': 0.0, 'neu': 0.808, 'pos': 0.192, 'compound': 0.7964}	0.7964	Positive	['thanks', 'to', 'for', 'helping', 'me', 'to', 'edit', 'this', 'piece', 'on', 'why', 'the', 'uk', 'education', 'system', 'is', 'fundamentally', 'rooted', 'in', 'class', 'inequality', 'and', 'make', 'it', 'inclusive', 'of', 'a', 'non-anglo', 'audience', '-', 'willy', 'wonka', 'is', 'british', 'tho', ':)', 'https://t.co/ny2kea2sje']	trust
232	1.29821E+18	2020-08-25T10:35:25.000Z		41	{'neg': 0.113, 'neu': 0.804, 'pos': 0.083, 'compound': -0.0772}	-0.0772	Negative	['resfortnight:', 'the', 'director', 'of', 'the', 'alan', 'turing', 'institute', 'has', 'called', 'for', 'a', '�swift', 'postmortem�', 'of', 'the', 'uk�s', 'a-levels', 'results', 'debacle,', 'as', 'a', 'row', 'over', 'a', 'controversial', 'algorithm', 'used', 'to', 'award', 'now', 'abandoned', 'grades', 'rumbled', 'on.', '(�)', 'https://t.co/7eg77geei7']	negative
233	1.29821E+18	2020-08-25T10:35:25.000Z		41	{'neg': 0.113, 'neu': 0.804, 'pos': 0.083, 'compound': -0.0772}	-0.0772	Negative	['resfortnight:', 'the', 'director', 'of', 'the', 'alan', 'turing', 'institute', 'has', 'called', 'for', 'a', '�swift', 'postmortem�', 'of', 'the', 'uk�s', 'a-levels', 'results', 'debacle,', 'as', 'a', 'row', 'over', 'a', 'controversial', 'algorithm', 'used', 'to', 'award', 'now', 'abandoned', 'grades', 'rumbled', 'on.', '(�)', 'https://t.co/7eg77geei7']	negative
234	1.2982E+18	2020-08-25T10:24:40.000Z		27	{'neg': 0.0, 'neu': 0.929, 'pos': 0.071, 'compound': 0.2263}	0.2263	Positive	['nice,', 'simple,', 'explanation', 'of', 'the', 'ofqual', 'grading', 'process', 'by', 'https://t.co/xwmdrkrasc', 'the', '+', 'and', '-', 'operators', 'are', 'doing', 'a', 'but', 'of', 'heavy', 'lifting', 'in', 'this', 'equation,', 'though']	No emotion
235	1.2982E+18	2020-08-25T10:24:40.000Z		27	{'neg': 0.0, 'neu': 0.929, 'pos': 0.071, 'compound': 0.2263}	0.2263	Positive	['nice,', 'simple,', 'explanation', 'of', 'the', 'ofqual', 'grading', 'process', 'by', 'https://t.co/xwmdrkrasc', 'the', '+', 'and', '-', 'operators', 'are', 'doing', 'a', 'but', 'of', 'heavy', 'lifting', 'in', 'this', 'equation,', 'though']	No emotion
236	1.2982E+18	2020-08-25T10:10:21.000Z		45	{'neg': 0.0, 'neu': 0.903, 'pos': 0.097, 'compound': 0.4939}	0.4939	Positive	['algorithms', 'may', 'well', 'be', '*intent*-neutral,', 'but', 'they�re', 'not', '*actual*-neutral.', 'we', 'know', 'for', 'a', 'fact', 'that', 'the', 'facebook', 'algorithm', 'leads', 'a', 'user', 'to', 'more', 'extreme', 'content', 'over', 'time,', 'and', 'the', 'recent', 'algorithm', 'used', 'for', 'a-level', 'results;', 'well,', 'the', 'results', 'speak', 'for', 'themselves.']	trust
237	1.2982E+18	2020-08-25T10:05:12.000Z		36	{'neg': 0.164, 'neu': 0.716, 'pos': 0.12, 'compound': -0.4388}	-0.4388	Negative	['i', 'think', 'an', 'interesting', 'question', 'is', 'generally', 'going', 'unasked:', 'if', "ofqual's", 'algorithm', 'was', 'so', 'badly', 'constructed,', 'it', 'suggests', 'they', 'approached', 'grading', 'with', 'the', 'wrong', 'priorities.', 'so...', 'what', 'are', 'their', 'priorities', 'like', 'in', 'a', 'normal', 'year?']	positive
238	1.2982E+18	2020-08-25T10:01:43.000Z		44	{'neg': 0.085, 'neu': 0.915, 'pos': 0.0, 'compound': -0.5719}	-0.5719	Negative	['the', 'choice', 'to', 'focus,', 'not', 'on', 'determining', 'individual', 'grades,', 'but', 'on', 'determining', 'a', 'distribution', 'for', 'a', 'class', 'which', 'students', 'were', 'matched', 'to', 'on', 'the', 'basis', 'of', 'their', 'rank', 'in', 'the', 'class,', 'is....', 'a', 'fundamental', 'misunderstanding', 'of', 'what', 'the', 'goal', 'was.', 'https://t.co/eydhl1xdyv']	positive
239	1.2982E+18	2020-08-25T10:01:43.000Z		44	{'neg': 0.085, 'neu': 0.915, 'pos': 0.0, 'compound': -0.5719}	-0.5719	Negative	['the', 'choice', 'to', 'focus,', 'not', 'on', 'determining', 'individual', 'grades,', 'but', 'on', 'determining', 'a', 'distribution', 'for', 'a', 'class', 'which', 'students', 'were', 'matched', 'to', 'on', 'the', 'basis', 'of', 'their', 'rank', 'in', 'the', 'class,', 'is....', 'a', 'fundamental', 'misunderstanding', 'of', 'what', 'the', 'goal', 'was.', 'https://t.co/eydhl1xdyv']	positive
240	1.2982E+18	2020-08-25T09:47:48.000Z		45	{'neg': 0.229, 'neu': 0.672, 'pos': 0.099, 'compound': -0.79}	-0.79	Negative	["'more", 'has', 'to', 'be', 'done', 'to', 'ensure', 'young', 'people', 'are', 'not', 'failed', 'again', 'by', 'the', 'government.the', 'fallout', 'from', 'the', 'crisis,', 'in', 'which', 'poorer', 'pupils', 'suffered', 'disproportionately', 'as', 'a-level', 'results', 'were', 'downgraded', 'by', 'algorithm', 'until', 'a', 'humiliating', 'government', 'u-turn,', 'could', 'do', 'for', "johnson!'"]	negative
241	1.29819E+18	2020-08-25T09:42:26.000Z		40	{'neg': 0.116, 'neu': 0.799, 'pos': 0.085, 'compound': -0.0772}	-0.0772	Negative	['the', 'director', 'of', 'the', 'alan', 'turing', 'institute', 'has', 'called', 'for', 'a', '�swift', 'postmortem�', 'of', 'the', 'uk�s', 'a-levels', 'results', 'debacle,', 'as', 'a', 'row', 'over', 'a', 'controversial', 'algorithm', 'used', 'to', 'award', 'now', 'abandoned', 'grades', 'rumbled', 'on.', '(�)', 'https://t.co/whqctbazjk']	negative
242	1.29819E+18	2020-08-25T09:42:26.000Z		40	{'neg': 0.116, 'neu': 0.799, 'pos': 0.085, 'compound': -0.0772}	-0.0772	Negative	['the', 'director', 'of', 'the', 'alan', 'turing', 'institute', 'has', 'called', 'for', 'a', '�swift', 'postmortem�', 'of', 'the', 'uk�s', 'a-levels', 'results', 'debacle,', 'as', 'a', 'row', 'over', 'a', 'controversial', 'algorithm', 'used', 'to', 'award', 'now', 'abandoned', 'grades', 'rumbled', 'on.', '(�)', 'https://t.co/whqctbazjk']	negative
243	1.29819E+18	2020-08-25T09:42:06.000Z		21	{'neg': 0.112, 'neu': 0.817, 'pos': 0.071, 'compound': -0.1926}	-0.1926	Negative	['seriously?', 'you', 'want', 'to', 'take', 'on', 'a', 'statistical', 'society', 'when', 'you', "can't", 'even', 'do', 'the', 'basics?', 'https://t.co/pob08i9bsl']	trust
244	1.29819E+18	2020-08-25T09:16:32.000Z		15	{'neg': 0.0, 'neu': 1.0, 'pos': 0.0, 'compound': 0.0}	0	Neutral	['royal', 'statistical', 'society', 'hits', 'back', 'at', 'ofqual', 'in', 'exams', 'algorithm', 'row', 'https://t.co/nmwx33cja2']	anger
245	1.29819E+18	2020-08-25T09:11:33.000Z		33	{'neg': 0.134, 'neu': 0.866, 'pos': 0.0, 'compound': -0.5664}	-0.5664	Negative	['not', 'sure', 'if', 'it', 'was', 'same', 'algorithm', 'subsequently', 'used', 'to', 'compensate', 'for', '40%', 'grade', 'inflation.', 'another', 'problem', 'is', 'ofqual', 'used', 'last', "year's", 'gcse', 'results', 'for', 'testing', 'algorithm', 'which', 'was', 'only', '60%', 'accurate.']	fear
246	1.29818E+18	2020-08-25T08:55:13.000Z		52	{'neg': 0.0, 'neu': 0.858, 'pos': 0.142, 'compound': 0.7964}	0.7964	Positive	['#bbcbreakfast', 'the', 'people', 'who', 'said', 'the', 'a', 'level', 'algorithm', 'was', 'fair', 'are', 'now', 'saying', 'it', 'is', 'safe', 'for', 'children', 'to', 'return', 'to', 'school.', 'if', 'we', 'buy', 'it', 'is', 'safe', 'for', 'children,', 'we', 'need', 'to', 'ask', 'about', 'teachers', 'and', 'parents.', 'why', 'do', 'we', 'need', 'a', 'few', 'deaths,', 'before', 'sensible', 'measu…	trust
247	1.29818E+18	2020-08-25T08:47:24.000Z		38	{'neg': 0.233, 'neu': 0.72, 'pos': 0.047, 'compound': -0.8176}	-0.8176	Negative	['shocking', 'stat', 'from', 'diane', 'reay,', 'via', '.', "there's", 'a', 'danger', 'that', 'the', 'a-levels', 'fiasco', 'gives', 'the', 'impression', 'that', 'one', 'rogue', 'algorithm', 'slipped', 'through', 'the', 'net', 'of', 'an', 'otherwise', 'progressive,', "'levelling-up'", 'educational', 'system.', 'https://t.co/sd3mrpfgt5']	positive
248	1.29818E+18	2020-08-25T08:43:17.000Z		24	{'neg': 0.0, 'neu': 0.876, 'pos': 0.124, 'compound': 0.4019}	0.4019	Positive	['for', 'those', 'who', 'are', 'interested', '#education,', '#exams2020', 'and', '#maths,', 'this', 'is', 'a', 'must', 'read.', 'the', 'inhumanity', 'of', "ofqual's", 'algorithm', 'https://t.co/skwdtoewxv']	sadness
249	1.29818E+18	2020-08-25T08:38:53.000Z		51	{'neg': 0.036, 'neu': 0.782, 'pos': 0.181, 'compound': 0.7322}	0.7322	Positive	['i', 'suggest', 'you', 'read', 'dan', 'rosenberg�s', 'legal', 'opinion', 'on', 'the', 'matter', '&amp;', 'speak', 'to', 'ofqual.', 'slt', 'were', 'not', 'supposed', 'to', 'play', 'god', 'or', 'to', 'try', '&amp;', 'mimic', 'the', 'algorithm.', 'the', 'objective', 'now', 'is', 'for', 'those', 'moderated', 'cags', 'to', 'be', 'set', 'aside', '&amp;', 'the', 'true', 'teacher', 'assessments', 'be', …	trust
250	1.29818E+18	2020-08-25T08:30:24.000Z		18	{'neg': 0.0, 'neu': 1.0, 'pos': 0.0, 'compound': 0.0}	0	Neutral	['royal', 'statistical', 'society', 'hits', 'back', 'at', 'ofqual', 'in', 'exams', 'algorithm', 'row', '#cadajobs', '#career', '#jobs', 'https://t.co/kfen7d4pua']	anger
251	1.29817E+18	2020-08-25T08:18:36.000Z		38	{'neg': 0.064, 'neu': 0.849, 'pos': 0.087, 'compound': 0.2225}	0.2225	Positive	['some', 'thoughts', 'on', 'the', 'lessons', 'to', 'be', 'learnt', 'from', 'the', 'public', 'response', 'to', 'the', 'a', 'level', 'algorithm,', 'and', 'why', 'i', 'wish', 'i', 'was', 'at', 'to', 'discuss', 'this!:', 'don�t', 'blame', 'it', 'on', 'the', 'algorithm!', 'https://t.co/einhb0quwa']	positive
252	1.29817E+18	2020-08-25T08:14:21.000Z		55	{'neg': 0.255, 'neu': 0.696, 'pos': 0.048, 'compound': -0.9285}	-0.9285	Negative	['seven', 'years', 'ago,', 'a', 'company', 'founded', 'by', 'roger', 'taylor', 'was', 'criticised', 'for', 'failing', 'to', 'explain', 'its', 'algorithm', 'to', 'the', 'hospital', 'at', 'the', 'centre', 'of', 'what', 'was', 'said', 'to', 'be', 'the', 'worst', 'care', 'scandal', 'in', 'the', 'history', 'of', 'the', 'nhs.', 'then', 'they', 'made', 'him', 'ceo', 'of', 'ofqual!!', 'were', 'they', 'ma…	fear
253	1.29816E+18	2020-08-25T07:37:11.000Z		40	{'neg': 0.078, 'neu': 0.854, 'pos': 0.068, 'compound': -0.1027}	-0.1027	Negative	['a�level', '&amp;', 'gcse', 'students', 'downgraded', 'by', 'schools', 'who', 'thought', 'they', 'were', 'following', 'ofqual', 'guidelines', '&amp;', 'applied', 'their', 'own', 'algorithm.', 'these', 'students', 'now', 'have', 'the', 'wrong', 'grades', '&amp;', 'their', 'lives', '&amp;', 'dreams', 'are', 'in', 'tatters.', 'https://t.co/gp0nkerkwi', '#honourtheoffer']	negative
254	1.29816E+18	2020-08-25T07:31:21.000Z		45	{'neg': 0.126, 'neu': 0.835, 'pos': 0.039, 'compound': -0.6249}	-0.6249	Negative	['with', 'the', 'announcement', 'of', 'btec', 'grades,', 'now', 'it', 'is', 'only', 'ib', 'students', 'who', 'are', 'being', 'assessed', 'using', 'a', 'grading', 'algorithm', 'that', 'does', 'not', 'comply', 'with', 'gdpr', 'as', 'explained', 'in', 'https://t.co/ihsph9h9b7.', 'urgent', 'intervention', 'of', '&amp;', 'needed', 'to', 'stop', 'injustice', 'to', 'ib', 'students.', '#ibscandal']	negative
255	1.29816E+18	2020-08-25T07:15:37.000Z		31	{'neg': 0.0, 'neu': 0.857, 'pos': 0.143, 'compound': 0.6124}	0.6124	Positive	['yes,', 'ofqual', 'told', 'me', 'the', 'same...', 'their', 'guidance', 'also', 'says', 'schools', 'were', 'asked', 'to', 'submit', 'fair', 'assessments', 'etc', 'not', 'mention', 'of', 'moderation', '-', 'the', 'moderation', 'was', 'to', 'be', 'done', 'with', 'the', 'algorithm']	positive
256	1.29816E+18	2020-08-25T07:08:18.000Z		32	{'neg': 0.158, 'neu': 0.757, 'pos': 0.085, 'compound': -0.3164}	-0.3164	Negative	['teachers', 'cheated', 'a�level', 'students', 'out', 'of', 'grades', 'they', 'worked', 'hard', 'for.', 'schools', 'tried', 'to', '2nd', 'guess', 'ofqual�s', 'algorithm', '&amp;', 'cost', 'students', 'their', 'dreams!', 'https://t.co/lhplkdyasl', '#cagsappeal', '#honourtheoffer', '#justiceforresitstudents']	surprise
257	1.29816E+18	2020-08-25T07:08:01.000Z		43	{'neg': 0.053, 'neu': 0.873, 'pos': 0.074, 'compound': 0.2168}	0.2168	Positive	['exam', 'algorithm', 'to', 'be', 'reviewed', 'by', 'regulator.', 'computer', 'modelling', 'process', 'to', 'be', 'examined', 'after', 'it', 'emerged', 'that', 'ofqual', 'turned', 'down', 'help', 'from', 'experts', 'that', 'refused', 'to', 'sign', 'nda', 'story', '??', 'https://t.co/suhollttar', '#gcses', '#regulation', '#exams', '#algorithms', '#statistics', '#gcses2020', 'https://t.co/kpj44l7e2…	negative
258	1.29815E+18	2020-08-25T07:00:04.000Z		36	{'neg': 0.0, 'neu': 1.0, 'pos': 0.0, 'compound': 0.0}	0	Neutral	['the', 'inhumanity', 'of', "ofqual's", 'algorithm:', 'never', 'again', 'should', 'the', 'designers', 'of', 'algorithms', 'be', 'given', 'sole', 'responsibility', 'for', 'making', 'decisions', 'about', 'individuals', 'that', 'will', 'change', 'their', 'lives', 'forever.', 'https://t.co/o0kvsg2p5d', '-', 'https://t.co/cxjnu9lkyp']	fear
259	1.29815E+18	2020-08-25T06:57:04.000Z		37	{'neg': 0.235, 'neu': 0.691, 'pos': 0.075, 'compound': -0.7003}	-0.7003	Negative	['students', 'lives', '&amp;', 'dreams', 'in', 'tatters.', 'downgraded', 'by', 'schools', 'second', 'guessing', 'ofqual�s', 'algorithm.', 'the', 'injustice.', 'schools', 'must', 'speak.', 'hide', '&amp;', 'you', 'bring', 'shame', 'on', 'all', 'teachers.https://t.co/gp0nkerkwi', '#justiceforresitstudents', '#honourtheoffer', 'https://t.co/cgq94kdrdn']	fear
260	1.29815E+18	2020-08-25T06:51:49.000Z		44	{'neg': 0.116, 'neu': 0.83, 'pos': 0.055, 'compound': -0.3804}	-0.3804	Negative	['the', 'car', 'crash', 'continues.', 'the', 'truth', 'has', 'not', 'yet', 'unfolded.', 'some', 'students', 'with', 'over', 'inflated', 'gradres,', 'some', 'downgraded', 'by', 'schools', 'who', 'applied', 'their', 'own', 'algorithm', 'b4', 'ofqual', '&amp;', 'some', 'students', 'totally', 'forgotten.', 'see', 'this.', 'https://t.co/lhplkdyasl', '#cagsappeal', '#justiceforresitstudents', 'https://…	negative
261	1.29815E+18	2020-08-25T06:44:22.000Z		41	{'neg': 0.108, 'neu': 0.793, 'pos': 0.099, 'compound': -0.1184}	-0.1184	Negative	['what', 'is', 'the', 'purpose', 'of', 'the', 'algorithm?', 'it', 'is', 'not', 'that', 'the', 'algorithm', 'for', 'the', 'gcses', 'and', 'a', 'levels', 'was', 'wrong:', 'it', 'is', 'that', 'the', 'task', 'at', 'hand', 'was', 'not', 'susceptible', 'to', 'solution', 'by', 'algorithm.', 'i', 'tweet', 'in', 'defence', 'of', 'algorithms.']	positive
262	1.29815E+18	2020-08-25T06:39:51.000Z		12	{'neg': 0.0, 'neu': 1.0, 'pos': 0.0, 'compound': 0.0}	0	Neutral	['think', 'i', 'found', 'the', '#ofqual', '�algorithm�', 'on', 'facebook....', 'https://t.co/zmf6gfbzzy']	trust
263	1.29814E+18	2020-08-25T06:11:44.000Z		48	{'neg': 0.03, 'neu': 0.97, 'pos': 0.0, 'compound': -0.1027}	-0.1027	Negative	['williamson', 'had', 'the', 'a', 'level', 'algorithm', 'report', 'mid', 'july;', "jenrick's", 'action', 'saving', 'a', 'tory', 'donor', '�50m', 'has', 'been', 'described', 'as', 'corruption;', 'zahawi', 'on', 'film', 'saying', 'people', 'can', 'pay', 'to', 'attend', 'tory', 'fundraisers', 'to', 'speak', 'to', 'mps;', 'patel', 'doing', 'a', 'windrush;', 'sunak', 'handing', 'over', 'tens', 'of', '…	positive
264	1.29814E+18	2020-08-25T06:07:37.000Z		17	{'neg': 0.0, 'neu': 1.0, 'pos': 0.0, 'compound': 0.0}	0	Neutral	['royal', 'statistical', 'society', 'hits', 'back', 'at', 'ofqual', 'in', 'exams', 'algorithm', 'row', 'https://t.co/evv1pvbpbz', 'the', 'guardian']	trust
265	1.29814E+18	2020-08-25T06:07:34.000Z		17	{'neg': 0.0, 'neu': 1.0, 'pos': 0.0, 'compound': 0.0}	0	Neutral	['royal', 'statistical', 'society', 'hits', 'back', 'at', 'ofqual', 'in', 'exams', 'algorithm', 'row', 'https://t.co/zooyo0ghpq', 'the', 'guardian']	trust
266	1.29813E+18	2020-08-25T05:43:12.000Z		51	{'neg': 0.057, 'neu': 0.943, 'pos': 0.0, 'compound': -0.4101}	-0.4101	Negative	['a', 'feature,', 'not', 'a', 'bug', 'admission', 'to', 'university', 'in', 'the', 'uk', 'is', 'driven', 'by', 'the', '"a-level"', 'exams,', 'which', 'have', 'been', 'canceled', 'due', 'to', 'the', 'covid-19', 'pandemic.', 'the', 'boris', 'johnson', 'government', 'came', 'up', 'with', 'an', 'algorithm', 'driven', 'alternative,', 'which', 'turned', 'out', 'to', 'be', 'so', 'biased', 'a�', 'https:/…	negative
267	1.29813E+18	2020-08-25T05:42:20.000Z		15	{'neg': 0.0, 'neu': 1.0, 'pos': 0.0, 'compound': 0.0}	0	Neutral	['royal', 'statistical', 'society', 'hits', 'back', 'at', 'ofqual', 'in', 'exams', 'algorithm', 'row', 'https://t.co/2qil6wbjo7']	anger
268	1.29813E+18	2020-08-25T05:32:46.000Z		19	{'neg': 0.121, 'neu': 0.879, 'pos': 0.0, 'compound': -0.296}	-0.296	Negative	['royal', 'statistical', 'society', 'hits', 'back', 'at', 'ofqual', 'in', 'exams', 'algorithm', 'row', '-', 'stop', 'defending', 'the', 'imdefensible.', 'https://t.co/yefaepmlpn']	anger
269	1.29812E+18	2020-08-25T04:48:45.000Z		19	{'neg': 0.248, 'neu': 0.752, 'pos': 0.0, 'compound': -0.5106}	-0.5106	Negative	['a-level', 'fiasco:', 'the', 'physicist', 'who', 'foresaw', 'a-level', 'algorithm', 'flaws', 'https://t.co/tzyeni4mjk', 'https://t.co/ugfd56udtd']	trust
270	1.29812E+18	2020-08-25T04:48:45.000Z		19	{'neg': 0.248, 'neu': 0.752, 'pos': 0.0, 'compound': -0.5106}	-0.5106	Negative	['a-level', 'fiasco:', 'the', 'physicist', 'who', 'foresaw', 'a-level', 'algorithm', 'flaws', 'https://t.co/tzyeni4mjk', 'https://t.co/ugfd56udtd']	trust
271	1.29808E+18	2020-08-25T02:21:32.000Z		38	{'neg': 0.07, 'neu': 0.93, 'pos': 0.0, 'compound': -0.3612}	-0.3612	Negative	['fighting', 'stigma', ':', 'covid-19', 'news:', 'researchers', 'find', 'first', 'case', 'of', 'coronavirus', 'reinfection:', 'uk', 'education', 'minister', 'gavin', 'williamson', 'today', 'announced', 'that', "england's", 'exams', 'regulator,', 'ofqual', 'is', 'scrapping', 'the', 'algorithm,', 'bringing', 'policy', 'in', 'line', 'with�...', 'https://t.co/hhzxxzlvvc']	negative
272	1.29807E+18	2020-08-25T01:31:03.000Z		17	{'neg': 0.0, 'neu': 1.0, 'pos': 0.0, 'compound': 0.0}	0	Neutral	['reading:', 'the', 'lessons', 'we', 'all', 'must', 'learn', 'from', 'the', 'a-levels', 'algorithm', 'debacle', 'https://t.co/jdd3d9exiq']	positive
273	1.29805E+18	2020-08-25T00:03:31.000Z		14	{'neg': 0.194, 'neu': 0.648, 'pos': 0.157, 'compound': -0.1321}	-0.1321	Negative	['do', 'not', 'pick', 'a', 'fight', 'with', 'statisticians.', 'you', 'will', 'lose.', 'https://t.co/qkvdg6hsja']	fear
274	1.29805E+18	2020-08-25T00:02:48.000Z		37	{'neg': 0.069, 'neu': 0.733, 'pos': 0.198, 'compound': 0.5859}	0.5859	Positive	['.', 'can', 'you', 'tell', 'me', 'how', 'a', '30x', 'rise', 'in', 'the', 'number', 'of', 'people', 'doing', 'better', 'in', 'fmaths', 'than', 'maths', '(from', 'your', 'own', 'report)', 'was', 'ever', 'defensible.', 'surely', 'it', 'should', 'have', 'pointed', 'out', 'that', 'the', 'algorithm', 'was', 'flawed.']	No emotion
