# Supplementary material for: Critical reflections on three popular computational linguistic approaches to examine Twitter discourses
Source: PeerJ Comput Sci. 2023 Jan 30;9:e1211. doi: 10.7717/peerj-cs.1211 (PMC10280252; doi:10.7717/peerj-cs.1211)
Supplement: Supplemental Information 1 [file peerj-cs-09-1211-s001.zip › Supplementary_Material_PeerJ_Oct22/Supplementary Material/Sentiment Analysis VADER cleaned data OALA/Aug 26.csv]

	User_name	Time	Location	description_lengths	scores	compound	Sentiment	temp_list	Emotion
0	1.29877E+18	2020-08-26T23:56:31.000Z		29	{'neg': 0.0, 'neu': 0.839, 'pos': 0.161, 'compound': 0.5267}	0.5267	Positive	['this', 'letter', 'is', 'a', 'self-confession', 'from', 'about', 'algorithm', 'reducing', 'grades', 'of', 'top', 'students,', 'especially', 'in', 'the', 'uk.', 'how', 'can', 'uk', 'regulators', 'accept', 'this?', '#ibscandal', 'https://t.co/3z6dm8rsmt']	anticipation
1	1.29877E+18	2020-08-26T23:52:28.000Z		20	{'neg': 0.485, 'neu': 0.515, 'pos': 0.0, 'compound': -0.8555}	-0.8555	Negative	['a-levels', 'and', 'gcses:', 'lying', 'johnson', 'blames', "'mutant", "algorithm'", 'for', 'exam', 'fiasco', 'https://t.co/zbtbp8opt8', 'https://t.co/ffxp5hyzng']	negative
2	1.29877E+18	2020-08-26T23:46:05.000Z		38	{'neg': 0.147, 'neu': 0.853, 'pos': 0.0, 'compound': -0.6908}	-0.6908	Negative	['a', 'letter', 'from', 'the', 'ib', 'confessing', 'use', 'of', 'a', '[mutant]', 'algorithm', 'to', 'get', 'grades,', 'which', 'are', 'adjusted', 'in', 'a', 'variety', 'of', 'ways', 'violating', 'gdpr.', 'and', 'when', 'will', 'you', 'take', 'action', 'to', 'stop', 'this?', 'https://t.co/l7cyzpep2b', '#ibscandal']	positive
3	1.29877E+18	2020-08-26T23:40:40.000Z		43	{'neg': 0.219, 'neu': 0.781, 'pos': 0.0, 'compound': -0.8777}	-0.8777	Negative	['there', 'isn�t', 'such', 'a', 'thing', 'as', 'a', 'mutant', 'algorithm.', 'algorithms', 'only', 'do', 'what', 'a', 'person', 'programmes', 'them', 'to', 'do.', 'more', 'bullshit', 'from', 'the', 'govt', 'bbc', 'news', '-', 'a-levels', 'and', 'gcses:', 'boris', 'johnson', 'blames', "'mutant", "algorithm'", 'for', 'exam', 'fiasco', 'https://t.co/z3kgzf6leb']	negative
4	1.29877E+18	2020-08-26T23:36:04.000Z		40	{'neg': 0.239, 'neu': 0.761, 'pos': 0.0, 'compound': -0.8658}	-0.8658	Negative	['fighting', 'stigma', ':', 'a-levels', 'and', 'gcses:', 'boris', 'johnson', 'blames', "'mutant", "algorithm'", 'for', 'exam', 'fiasco:', 'by', 'sean', 'coughlan', 'bbc', 'news', 'family', 'and', 'education', 'correspondent', '...', 'resignation', 'of', 'sally', 'collier', 'as', 'head', 'of', 'the', 'ofqual', 'exam', 'watchdog', 'for', 'england.', 'https://t.co/givmr7tbui']	negative
5	1.29877E+18	2020-08-26T23:36:04.000Z		40	{'neg': 0.239, 'neu': 0.761, 'pos': 0.0, 'compound': -0.8658}	-0.8658	Negative	['fighting', 'stigma', ':', 'a-levels', 'and', 'gcses:', 'boris', 'johnson', 'blames', "'mutant", "algorithm'", 'for', 'exam', 'fiasco:', 'by', 'sean', 'coughlan', 'bbc', 'news', 'family', 'and', 'education', 'correspondent', '...', 'resignation', 'of', 'sally', 'collier', 'as', 'head', 'of', 'the', 'ofqual', 'exam', 'watchdog', 'for', 'england.', 'https://t.co/givmr7tbui']	negative
6	1.29876E+18	2020-08-26T23:27:48.000Z		52	{'neg': 0.0, 'neu': 0.928, 'pos': 0.072, 'compound': 0.4215}	0.4215	Positive	['what', 'about', 'the', 'ib', 'students', 'ofqual?', 'please', 'publish', 'the', 'result', 'of', 'your', 'inquiry', 'into', 'the', 'two', 'methods', 'used', 'by', 'ibo', 'to', 'grade', 'students.', 'how', 'is', 'it', 'legal', 'to', 'use', 'two', 'different', 'methods', 'to', 'generate', 'grades', 'first', 'algorithm', 'and', 'now', 'ia�s', 'which', 'could', 'very', 'possibly', 'not', 'be', 'the'…	positive
7	1.29876E+18	2020-08-26T23:26:53.000Z		18	{'neg': 0.316, 'neu': 0.684, 'pos': 0.0, 'compound': -0.7184}	-0.7184	Negative	['bbc', 'news', '-', 'a-levels', 'and', 'gcses:', 'boris', 'johnson', 'blames', "'mutant", "algorithm'", 'for', 'exam', 'fiasco', 'https://t.co/xwy26fephf']	negative
8	1.29876E+18	2020-08-26T23:16:01.000Z		27	{'neg': 0.461, 'neu': 0.539, 'pos': 0.0, 'compound': -0.8271}	-0.8271	Negative	['a-levels:', 'algorithm', 'at', 'centre', 'of', 'grading', 'disaster', "'illegal'", 'says', 'labourhttps://www.newszada.com/wp-content/uploads/2020/08/algorithm-used-to-s...', 'https://t.co/kww8tawo3c']	fear
9	1.29876E+18	2020-08-26T23:16:01.000Z		27	{'neg': 0.461, 'neu': 0.539, 'pos': 0.0, 'compound': -0.8271}	-0.8271	Negative	['a-levels:', 'algorithm', 'at', 'centre', 'of', 'grading', 'disaster', "'illegal'", 'says', 'labourhttps://www.newszada.com/wp-content/uploads/2020/08/algorithm-used-to-s...', 'https://t.co/kww8tawo3c']	fear
10	1.29876E+18	2020-08-26T23:06:55.000Z		18	{'neg': 0.316, 'neu': 0.684, 'pos': 0.0, 'compound': -0.7184}	-0.7184	Negative	['bbc', 'news', '-', 'a-levels', 'and', 'gcses:', 'boris', 'johnson', 'blames', "'mutant", "algorithm'", 'for', 'exam', 'fiasco', 'https://t.co/7utmhbhqrc']	negative
11	1.29876E+18	2020-08-26T23:01:43.000Z		43	{'neg': 0.064, 'neu': 0.845, 'pos': 0.091, 'compound': 0.0516}	0.0516	Positive	['algorithms', 'are', 'created', 'by', 'people', 'with', 'biases', 'and', 'prejudices,', 'so', 'often,', 'they', 'reflect', 'them.', 'algorithms', 'will', 'soon', 'decide', 'which', 'political', 'ads', 'you', 'see,', 'how', 'your', 'application', 'to', 'your', 'dream', 'job', 'is', 'screened,', 'and', 'how', 'police', 'officers', 'are', 'deployed.', '#mutantalgorithm', 'https://t.co/2upc5hnaia']	positive
12	1.29876E+18	2020-08-26T22:57:52.000Z		47	{'neg': 0.0, 'neu': 1.0, 'pos': 0.0, 'compound': 0.0}	0	Neutral	['i', 'mean', 'gcse', 'where', 'the', 'ofqual', 'algorithm', 'was', 'based', 'on', 'prior', 'performance', '(at', 'ks2)', 'historical', 'cohort', 'data', 'and', 'national', 'statistical', 'prediction', 'which', 'are', 'all', 'replicated', 'in', 'the', 'fft', 'gcse', 'moderation.', 'afaik', 'small', 'cohort', 'subjects', 'were', 'excepted', 'from', 'the', 'a-level', 'statistical', 'prediction', 'm…	trust
13	1.29876E+18	2020-08-26T22:57:52.000Z		47	{'neg': 0.0, 'neu': 1.0, 'pos': 0.0, 'compound': 0.0}	0	Neutral	['i', 'mean', 'gcse', 'where', 'the', 'ofqual', 'algorithm', 'was', 'based', 'on', 'prior', 'performance', '(at', 'ks2)', 'historical', 'cohort', 'data', 'and', 'national', 'statistical', 'prediction', 'which', 'are', 'all', 'replicated', 'in', 'the', 'fft', 'gcse', 'moderation.', 'afaik', 'small', 'cohort', 'subjects', 'were', 'excepted', 'from', 'the', 'a-level', 'statistical', 'prediction', 'm…	trust
14	1.29875E+18	2020-08-26T22:48:14.000Z		28	{'neg': 0.119, 'neu': 0.881, 'pos': 0.0, 'compound': -0.4767}	-0.4767	Negative	['boris', 'johnson', 'has', 'blamed', 'a', '"mutant', 'algorithm"', 'for', 'the', 'a-level', 'results', 'debacle', 'before', 'sacking', 'the', 'most', 'senior', 'official', 'at', 'the', 'department', 'for', 'education.', 'https://t.co/dkuurkshod']	negative
15	1.29875E+18	2020-08-26T22:45:13.000Z		18	{'neg': 0.311, 'neu': 0.622, 'pos': 0.067, 'compound': -0.6908}	-0.6908	Negative	['a-levels', 'and', 'gcses:', 'boris', 'johnson', 'blames', "'mutant", "algorithm'", 'for', 'exam', 'fiasco', '...', 'excuse', 'me?', 'https://t.co/t4vsubm1kg']	negative
16	1.29875E+18	2020-08-26T22:41:02.000Z		45	{'neg': 0.242, 'neu': 0.758, 'pos': 0.0, 'compound': -0.9153}	-0.9153	Negative	['boris', 'johnson', 'has', 'blamed', 'a', '"mutant', 'algorithm"', 'for', 'the', 'a-level', 'results', 'fiasco', 'before', 'sacking', 'the', 'most', 'senior', 'official', 'at', 'the', 'dept', 'for', 'education.', 'nick', 'hollinghurst', 'has', 'blamed', 'the', '"mutant', 'algorithm"', 'that', 'is', 'the', '"first', 'past', 'the', 'post"', 'electoral', 'system', 'for', 'the', 'tory', 'government'…	negative
17	1.29875E+18	2020-08-26T22:35:56.000Z		42	{'neg': 0.078, 'neu': 0.873, 'pos': 0.049, 'compound': -0.3313}	-0.3313	Negative	['if', 'a', 'mutant', 'computer', 'algorithm', 'was', 'responsible', 'for', 'the', 'exams', 'fiasco', 'as', 'bullshitter', 'is', 'now', 'claiming,', 'why', 'did', 'ofqual', 'chief', 'executive', 'sally', 'collier', 'need', 'to', 'quit?', 'was', 'it', 'not', 'because', 'she', 'was', 'deemed', 'far', 'more', 'expendable', 'than', 'the', 'real', 'culprit', 'and', 'brexiteer', '?']	negative
18	1.29875E+18	2020-08-26T22:28:37.000Z		42	{'neg': 0.0, 'neu': 1.0, 'pos': 0.0, 'compound': 0.0}	0	Neutral	['these', 'slides', 'from', 'their', 'vimeo', 'presentation', 'give', 'you', 'an', 'idea', 'of', 'what', 'outcomes', 'the', 'algorithm', 'generated', 'from', 'the', 'raw', 'cags.', 'it', 'would', 'be', 'up', 'to', 'the', 'centre', 'to', 'translate', 'this', 'back', 'into', 'grades', 'via', 'rank', 'order', '(or', 'not)', 'https://t.co/neauu2xsde']	No emotion
19	1.29875E+18	2020-08-26T22:26:48.000Z		44	{'neg': 0.0, 'neu': 0.841, 'pos': 0.159, 'compound': 0.8126}	0.8126	Positive	['my', 'best', 'pal', 'is', 'recently', 'single', 'and', 'i', 'made', 'her', 'a', 'spreadsheet', 'that', 'rates', 'her', 'potential', 'suitors', 'from', '-11', 'to', '1.1', 'million.', 'and', "i'm", 'confident', 'that', 'if', 'i', 'was', 'in', 'charge', 'of', 'the', 'a-level', 'algorithm,', 'the', 'controversy', 'would', 'never', 'have', 'happened.']	trust
20	1.29875E+18	2020-08-26T22:17:37.000Z		50	{'neg': 0.064, 'neu': 0.799, 'pos': 0.137, 'compound': 0.6124}	0.6124	Positive	['but', 'in', 'essence', 'it', 'did', 'exactly', 'what', 'the', 'ofqual', 'algorithm', 'would', 'have', 'done', 'later', 'in', 'the', 'process.', 'schools', 'would', 'have', 'simply', 'implemented', 'its', 'findings', 'in', 'good', 'faith,', 'believing', 'it', 'would', 'pre-standardise', 'their', 'grades', 'and', 'of', 'course', 'it', 'did.', 'and', "that's", 'the', 'problem', 'those', 'schools',…	trust
21	1.29875E+18	2020-08-26T22:17:35.000Z		14	{'neg': 0.0, 'neu': 0.836, 'pos': 0.164, 'compound': 0.4098}	0.4098	Positive	['so', 'if', 'ninja', 'turtle', '??', 'did', 'a', 'levels', 'they', 'would', 'be', 'ok', 'with', 'mutant', 'algorithm?']	negative
22	1.29875E+18	2020-08-26T22:16:22.000Z		11	{'neg': 0.0, 'neu': 1.0, 'pos': 0.0, 'compound': 0.0}	0	Neutral	['they', 'wrote', 'the', 'a', 'level', 'algorithm,', 'apparently.', 'https://t.co/cugjvzpi1o']	trust
23	1.29875E+18	2020-08-26T22:15:48.000Z		25	{'neg': 0.0, 'neu': 1.0, 'pos': 0.0, 'compound': 0.0}	0	Neutral	['apparently', 'ibo', 'got', 'the', 'algorithm', 'from', 'ofqual!', 'and', 'they', 'hold', 'gdpr', 'data', '...', 'if', 'i', 'understand', 'correctly!', 'that', 'was', 'in', 'response', 'fo', 'norway', 'dpa', 'from', 'ibo!!']	No emotion
24	1.29875E+18	2020-08-26T22:15:02.000Z		37	{'neg': 0.221, 'neu': 0.71, 'pos': 0.069, 'compound': -0.6983}	-0.6983	Negative	['what', 'the', 'f', 'is', '"mutant', 'algorithm?...', 'cant', 'be', 'blaming', 'good', 'old', 'gav..so', 'just', 'make', 'up.any', 'shite..pathetic.', 'bbc', 'news', '-', 'a-levels', 'and', 'gcses:', 'boris', 'johnson', 'blames', "'mutant", "algorithm'", 'for', 'exam', 'fiasco', 'https://t.co/perv0agfj1']	negative
25	1.29875E+18	2020-08-26T22:13:31.000Z		33	{'neg': 0.222, 'neu': 0.635, 'pos': 0.143, 'compound': -0.4588}	-0.4588	Negative	["that's", 'a', 'great', 'excuse', 'to', 'use', 'for', 'when', 'i', 'get', 'screwy', 'results', 'in', 'stata.', 'bbc', 'news', '-', 'a-levels', 'and', 'gcses:', 'boris', 'johnson', 'blames', "'mutant", "algorithm'", 'for', 'exam', 'fiasco', 'https://t.co/iabderthnt']	negative
26	1.29875E+18	2020-08-26T22:13:05.000Z		30	{'neg': 0.102, 'neu': 0.833, 'pos': 0.065, 'compound': -0.296}	-0.296	Negative	['well', 'said,', 'harold.', 'when', 'i', 'read', 'your', 'timely', 'piece', 'on', 'pandemic', 'models', 'in', 'the', 'scsc', 'newsletter,', 'i', 'thought', 'it', 'could', 'equally', 'apply', 'to', 'the', 'more', 'recent', 'a-level', 'algorithm', 'fiasco.']	positive
27	1.29875E+18	2020-08-26T22:12:53.000Z		33	{'neg': 0.176, 'neu': 0.824, 'pos': 0.0, 'compound': -0.7184}	-0.7184	Negative	['bbc', 'news', '-', 'a-levels', 'and', 'gcses:', 'boris', 'johnson', 'blames', "'mutant", "algorithm'", 'for', 'exam', 'fiasco', 'https://t.co/tupfgvfkqo', 'an', 'algorithm', 'is', 'sourced,', 'checked', 'and', 'overseen', 'by', 'people', 'one', 'of', 'them', 'being', 'mr', 'williamson.']	negative
28	1.29874E+18	2020-08-26T22:11:37.000Z		11	{'neg': 0.0, 'neu': 0.758, 'pos': 0.242, 'compound': 0.4927}	0.4927	Positive	['very', 'good', 'timeline', 'just', 'now', 'on', 'williamson', 'and', 'the', 'ofqual', 'algorithm']	trust
29	1.29874E+18	2020-08-26T22:04:21.000Z		33	{'neg': 0.0, 'neu': 0.906, 'pos': 0.094, 'compound': 0.4574}	0.4574	Positive	['do', 'you', 'feel', 'accountable', 'for', 'breaking', 'so', 'many', 'young', 'peoples', 'dreams?', '#ibscandal', 'put', 'yourself', 'together', 'and', 'assess', 'online.', 'we', 'paid', 'for', 'exams', 'we', 'did', 'not', 'take', 'not', 'algorithm!', '#ibscandal', 'https://t.co/nt7kum6l4q']	positive
30	1.29874E+18	2020-08-26T22:02:29.000Z		11	{'neg': 0.0, 'neu': 1.0, 'pos': 0.0, 'compound': 0.0}	0	Neutral	['is', 'this', 'the', 'secret', 'of', 'how', 'the', 'a', 'level', 'algorithm', 'mutated?']	trust
31	1.29874E+18	2020-08-26T22:00:14.000Z		24	{'neg': 0.24, 'neu': 0.76, 'pos': 0.0, 'compound': -0.7184}	-0.7184	Negative	['what', 'a', '(insert', 'your', 'own', 'word)....', 'bbc', 'news', '-', 'a-levels', 'and', 'gcses:', 'boris', 'johnson', 'blames', "'mutant", "algorithm'", 'for', 'exam', 'fiasco', 'https://t.co/rijelnxz8a']	trust
32	1.29874E+18	2020-08-26T21:54:06.000Z		20	{'neg': 0.3, 'neu': 0.7, 'pos': 0.0, 'compound': -0.7184}	-0.7184	Negative	['a-levels', 'and', 'gcses:', 'boris', 'johnson', 'blames', "'mutant", "algorithm'", 'for', 'exam', 'fiasco', '-anyone', 'else', 'feel', 'patronised?', 'https://t.co/b3kvsvbjxy']	negative
33	1.29874E+18	2020-08-26T21:53:24.000Z		17	{'neg': 0.178, 'neu': 0.822, 'pos': 0.0, 'compound': -0.5362}	-0.5362	Negative	['a-level', 'tenet', 'viewers', 'students.', 'trying', 'to', 'getting', 'the', 'understand', 'wrong', 'grades.', 'the', 'plot', '??', '�fuck', 'the', 'algorithm�']	negative
34	1.29874E+18	2020-08-26T21:52:24.000Z		26	{'neg': 0.306, 'neu': 0.694, 'pos': 0.0, 'compound': -0.8316}	-0.8316	Negative	['bbc', 'news', '-', 'a-levels', 'and', 'gcses:', 'boris', 'johnson', 'blames', "'mutant", "algorithm'", 'for', 'exam', 'fiasco', 'https://t.co/3xjbazwkth', 'the', 'only', 'mutant', 'is', 'you,', 'you', 'useless', 'turd']	negative
35	1.29874E+18	2020-08-26T21:50:36.000Z		16	{'neg': 0.375, 'neu': 0.625, 'pos': 0.0, 'compound': -0.7184}	-0.7184	Negative	['a-levels', 'and', 'gcses:', 'boris', 'johnson', 'blames', "'mutant", "algorithm'", 'for', 'exam', 'fiasco', 'https://t.co/olk8ubxnbw']	negative
36	1.29874E+18	2020-08-26T21:48:28.000Z		30	{'neg': 0.208, 'neu': 0.72, 'pos': 0.072, 'compound': -0.6322}	-0.6322	Negative	['what', 'a', 'tosser', 'you', 'are', '?.', 'it�s', 'all', 'a', 'big', 'joke', 'isn�t', 'it?', 'a-levels', 'and', 'gcses:', 'boris', 'johnson', 'blames', "'mutant", "algorithm'", 'for', 'exam', 'fiasco', 'https://t.co/jn53c5brox']	negative
37	1.29874E+18	2020-08-26T21:48:19.000Z		26	{'neg': 0.242, 'neu': 0.685, 'pos': 0.073, 'compound': -0.6369}	-0.6369	Negative	['top', 'story:', 'a-levels', 'and', 'gcses:', 'boris', 'johnson', 'blames', "'mutant", "algorithm'", 'for', 'exam', 'fiasco', '-', 'bbc', 'news', 'https://t.co/ea7fddgfdb,', 'see', 'more', 'https://t.co/wcnyx3cgg6']	trust
38	1.29874E+18	2020-08-26T21:47:46.000Z		47	{'neg': 0.077, 'neu': 0.899, 'pos': 0.024, 'compound': -0.5267}	-0.5267	Negative	['it', "wasn't", 'just', 'the', 'formula.', 'two', 'adjustments', 'did', 'just', 'as', 'much', 'harm', 'if', 'not', 'more.', '1)', 'small', 'classes', 'given', 'cag', '2)', 'changes', 'in', 'grade', 'boundaries', 'beyond', 'eqn', 'to', 'prevent', 'grade', 'inflation.', 'it', 'seems', 'as', 'if', '2)', 'was', 'at', 'the', 'behest', 'of', 'gov.', 'https://t.co/nip2xkh5gu']	fear
39	1.29874E+18	2020-08-26T21:47:46.000Z		47	{'neg': 0.077, 'neu': 0.899, 'pos': 0.024, 'compound': -0.5267}	-0.5267	Negative	['it', "wasn't", 'just', 'the', 'formula.', 'two', 'adjustments', 'did', 'just', 'as', 'much', 'harm', 'if', 'not', 'more.', '1)', 'small', 'classes', 'given', 'cag', '2)', 'changes', 'in', 'grade', 'boundaries', 'beyond', 'eqn', 'to', 'prevent', 'grade', 'inflation.', 'it', 'seems', 'as', 'if', '2)', 'was', 'at', 'the', 'behest', 'of', 'gov.', 'https://t.co/nip2xkh5gu']	fear
40	1.29874E+18	2020-08-26T21:47:28.000Z		34	{'neg': 0.045, 'neu': 0.811, 'pos': 0.144, 'compound': 0.5106}	0.5106	Positive	['where', 'is', 'our', 'regulator?', 'why', 'our', 'children', 'future', 'was', 'on', 'the', 'mercy', 'of', 'downgrading', '#algorithm.', 'why', '#ibstudents', 'in', 'this', '#ibscandal', 'still', 'waiting', 'for', 'fair', 'results', 'we', 'demand', 'ib', 'u-turn', 'https://t.co/2xev2kk3bm']	positive
41	1.29874E+18	2020-08-26T21:45:30.000Z		17	{'neg': 0.0, 'neu': 1.0, 'pos': 0.0, 'compound': 0.0}	0	Neutral	['they', 'entered', 'her', 'iq', 'test', 'into', 'the', 'ofqual', 'algorithm', 'and', 'it', 'was', 'upgraded', 'to', 'almost', 'double', 'figures.']	No emotion
42	1.29874E+18	2020-08-26T21:43:51.000Z		32	{'neg': 0.292, 'neu': 0.708, 'pos': 0.0, 'compound': -0.8519}	-0.8519	Negative	['bbc', 'news', '-', 'a-levels', 'and', 'gcses:', 'boris', 'johnson', 'blames', "'mutant", "algorithm'", 'for', 'exam', 'fiasco', 'https://t.co/8tdb9ovvmg', 'is', 'he', 'simply', 'incapable', 'of', 'taking', 'anything', 'seriously?', 'what', 'a', 'loathe-some', 'individually', 'is', '.']	negative
43	1.29874E+18	2020-08-26T21:41:52.000Z		23	{'neg': 0.0, 'neu': 1.0, 'pos': 0.0, 'compound': 0.0}	0	Neutral	['the', 'royal', 'statistical', 'society', 'offered', 'ofqual', 'help...but', 'it', "didn't", 'work', 'out', 'due', 'to', 'nda', 'issues.', 'algorithm', "wasn't", 'checked', 'properly.', '#thegoodstatistician']	trust
44	1.29874E+18	2020-08-26T21:40:30.000Z		19	{'neg': 0.24, 'neu': 0.76, 'pos': 0.0, 'compound': -0.6249}	-0.6249	Negative	['boris', 'johnson', 'claims', 'a-level', 'and', 'gcse', 'results', 'crisis', 'was', 'caused', 'by', '�a', 'mutant�algorithm�', 'https://t.co/k6keigfx8y']	negative
45	1.29874E+18	2020-08-26T21:35:57.000Z		18	{'neg': 0.273, 'neu': 0.727, 'pos': 0.0, 'compound': -0.7184}	-0.7184	Negative	['"boris', 'johnson', 'blames', 'the', 'exams', 'fiasco', 'on', 'a', '�mutant', 'algorithm"', 'so', 'why', 'did', 'the', 'ofqual', 'chief', 'get', 'sacked?']	negative
46	1.29874E+18	2020-08-26T21:35:55.000Z		42	{'neg': 0.391, 'neu': 0.559, 'pos': 0.05, 'compound': -0.9382}	-0.9382	Negative	['a-level', 'fiasco:', 'it', 'was', "ofqual's", 'fault.', 'it', 'was', 'the', 'civil', "servant's", 'fault.', 'it', 'was', 'the', '"mutant"', "algorithm's", 'fault.', 'in', 'no', 'way', 'can', 'these', 'two', 'wholly', 'innocent', 'bystanders', 'be', 'blamed.', '(coming', 'soon:', 'no', 'deal', 'brexit)', 'https://t.co/9xzbjggqhx']	negative
47	1.29874E+18	2020-08-26T21:35:55.000Z		42	{'neg': 0.391, 'neu': 0.559, 'pos': 0.05, 'compound': -0.9382}	-0.9382	Negative	['a-level', 'fiasco:', 'it', 'was', "ofqual's", 'fault.', 'it', 'was', 'the', 'civil', "servant's", 'fault.', 'it', 'was', 'the', '"mutant"', "algorithm's", 'fault.', 'in', 'no', 'way', 'can', 'these', 'two', 'wholly', 'innocent', 'bystanders', 'be', 'blamed.', '(coming', 'soon:', 'no', 'deal', 'brexit)', 'https://t.co/9xzbjggqhx']	negative
48	1.29874E+18	2020-08-26T21:34:03.000Z		24	{'neg': 0.338, 'neu': 0.662, 'pos': 0.0, 'compound': -0.8655}	-0.8655	Negative	['alternative', 'headline:', 'is', 'a,', 'known,', 'lying', '****!', 'bbc', 'news', '-', 'a-levels', 'and', 'gcses:', 'boris', 'johnson', 'blames', "'mutant", "algorithm'", 'for', 'exam', 'fiasco', 'https://t.co/ogoigzlhyb']	negative
49	1.29874E+18	2020-08-26T21:33:54.000Z		51	{'neg': 0.199, 'neu': 0.755, 'pos': 0.046, 'compound': -0.8074}	-0.8074	Negative	['the', 'algorithm,', 'as', 'i', 'understand', 'it,', 'has', 'been', 'in', 'use', 'for', 'years', 'despite', 'teachers', 'telling', 'ofqual', 'it', 'inherently', 'disadvantaged', 'those', 'from', 'poorer', 'areas/schools.', 'sacking', '2', 'officials', 'seems', 'like', 'merely', 'an', 'attempt', 'to', 'shift', 'blame', 'from', 'ministers', '&amp;', 'pm', '&amp;', 'move', 'media', 'headlines', 'fr…	anger
50	1.29873E+18	2020-08-26T21:26:39.000Z		23	{'neg': 0.261, 'neu': 0.739, 'pos': 0.0, 'compound': -0.7184}	-0.7184	Negative	['ahh..it', 'was', 'covid', '20', 'bbc', 'news', '-', 'a-levels', 'and', 'gcses:', 'boris', 'johnson', 'blames', "'mutant", "algorithm'", 'for', 'exam', 'fiasco', 'https://t.co/j9mzoj9wnb']	negative
51	1.29873E+18	2020-08-26T21:24:51.000Z		19	{'neg': 0.3, 'neu': 0.7, 'pos': 0.0, 'compound': -0.7184}	-0.7184	Negative	['bbc', 'news', '-', 'a-levels', 'and', 'gcses:', 'boris', 'johnson', 'blames', "'mutant", "algorithm'", 'for', 'exam', 'fiasco', 'https://t.co/g5c2i0yzub.', 'sheesh.']	negative
52	1.29873E+18	2020-08-26T21:23:05.000Z		27	{'neg': 0.29, 'neu': 0.71, 'pos': 0.0, 'compound': -0.8398}	-0.8398	Negative	['boris', 'johnson', 'blames', "'mutant", "algorithm'", 'for', 'a-level', 'results', 'fiasco,', 'then', 'sacks', 'education', 'chief', 'https://t.co/rtwpnmyexj', 'now', 'its', 'mutants', '?', 'we', 'know', 'what', 'the', 'problem', 'is', '!']	negative
53	1.29873E+18	2020-08-26T21:23:05.000Z		27	{'neg': 0.29, 'neu': 0.71, 'pos': 0.0, 'compound': -0.8398}	-0.8398	Negative	['boris', 'johnson', 'blames', "'mutant", "algorithm'", 'for', 'a-level', 'results', 'fiasco,', 'then', 'sacks', 'education', 'chief', 'https://t.co/rtwpnmyexj', 'now', 'its', 'mutants', '?', 'we', 'know', 'what', 'the', 'problem', 'is', '!']	negative
54	1.29873E+18	2020-08-26T21:15:14.000Z		45	{'neg': 0.0, 'neu': 0.878, 'pos': 0.122, 'compound': 0.7184}	0.7184	Positive	['the', 'ofqual', 'document', 'describing', 'the', 'algorithm', 'says', '"teachers', 'are', 'inaccurate', 'in', 'predicting', 'grades', 'and', 'tend', 'to', 'over', 'estimate".', 'insight', 'from', 'teacher', 'friends:', '"i', 'predict', 'grades', 'based', 'on', 'the', 'capability', 'that', 'the', 'students', 'have', 'demonstrated', 'to', 'me.', 'in', 'the', 'exam,', 'not', 'all', 'have', 'a', 'g…	trust
55	1.29873E+18	2020-08-26T21:12:34.000Z		22	{'neg': 0.273, 'neu': 0.727, 'pos': 0.0, 'compound': -0.7184}	-0.7184	Negative	['boris', 'johnson', 'blames', "'mutant", "algorithm'", 'for', 'a-level', 'results', 'fiasco,', 'then', 'sacks', 'education', 'chief', 'politics', 'news', 'sky', 'news', 'https://t.co/dpfwxt1uaa']	anger
56	1.29873E+18	2020-08-26T21:12:34.000Z		22	{'neg': 0.273, 'neu': 0.727, 'pos': 0.0, 'compound': -0.7184}	-0.7184	Negative	['boris', 'johnson', 'blames', "'mutant", "algorithm'", 'for', 'a-level', 'results', 'fiasco,', 'then', 'sacks', 'education', 'chief', 'politics', 'news', 'sky', 'news', 'https://t.co/dpfwxt1uaa']	anger
57	1.29873E+18	2020-08-26T21:11:09.000Z		29	{'neg': 0.326, 'neu': 0.674, 'pos': 0.0, 'compound': -0.8645}	-0.8645	Negative	['pm', 'blames', 'anyone', 'bar', 'his', 'own', 'government', '??????-', '�boris', 'johnson', 'blames', 'mutant', 'algorithm', 'for', 'a-level', 'results', 'fiasco,', 'then', 'sacks', 'education', 'chief�', 'https://t.co/yzmc23uehf', 'https://t.co/exnzqqw4us']	negative
58	1.29873E+18	2020-08-26T21:11:09.000Z		29	{'neg': 0.326, 'neu': 0.674, 'pos': 0.0, 'compound': -0.8645}	-0.8645	Negative	['pm', 'blames', 'anyone', 'bar', 'his', 'own', 'government', '??????-', '�boris', 'johnson', 'blames', 'mutant', 'algorithm', 'for', 'a-level', 'results', 'fiasco,', 'then', 'sacks', 'education', 'chief�', 'https://t.co/yzmc23uehf', 'https://t.co/exnzqqw4us']	negative
59	1.29873E+18	2020-08-26T21:10:03.000Z		34	{'neg': 0.163, 'neu': 0.788, 'pos': 0.049, 'compound': -0.6361}	-0.6361	Negative	['#supercomputer', 'really', 'struggling', 'to', 'keep', 'up', 'with', 'the', 'fixture', 'reshuffles.', "that's", 'on', 'top', 'of', 'the', 'a-level', 'algorithm', 'she', 'came', 'up', 'with', 'and', 'even', 'after', 'additional', 'it', 'input', 'from', 'jennifer', 'acurri.', 'bloody', 'nightmare.']	fear
60	1.29873E+18	2020-08-26T21:10:00.000Z		25	{'neg': 0.276, 'neu': 0.65, 'pos': 0.073, 'compound': -0.7184}	-0.7184	Negative	['boris', 'johnson', 'blamed', 'a', '�mutant', 'algorithm�', 'for', 'students�', 'a-level', 'chaos', '�', 'these', '9', 'responses', 'earned', 'top', 'marks', 'https://t.co/pcstuaeb2i', 'https://t.co/khmhkrrf5b']	fear
61	1.29873E+18	2020-08-26T21:08:09.000Z		27	{'neg': 0.06, 'neu': 0.751, 'pos': 0.19, 'compound': 0.5624}	0.5624	Positive	['would', 'not', 'be', 'surprised', 'if', 'the', 'creators', 'of', 'this', '"mutant', 'algorithm"', 'had', 'a', 'hand', 'in', 'the', 'creation', 'of', 'last', 'years', '"mutant"', 'tory', 'manifesto.', 'https://t.co/eibnhtllrb']	negative
62	1.29873E+18	2020-08-26T21:08:09.000Z		27	{'neg': 0.06, 'neu': 0.751, 'pos': 0.19, 'compound': 0.5624}	0.5624	Positive	['would', 'not', 'be', 'surprised', 'if', 'the', 'creators', 'of', 'this', '"mutant', 'algorithm"', 'had', 'a', 'hand', 'in', 'the', 'creation', 'of', 'last', 'years', '"mutant"', 'tory', 'manifesto.', 'https://t.co/eibnhtllrb']	negative
63	1.29873E+18	2020-08-26T21:05:36.000Z		30	{'neg': 0.057, 'neu': 0.781, 'pos': 0.162, 'compound': 0.5619}	0.5619	Positive	["that's", 'interesting...', "i'm", 'not', 'sure', 'what', 'duke', 'r', 'might', 'have', 'done...', 'the', 'committee', 'report', 'was', 'quite', 'clear:', 'publish', 'the', 'algorithm', 'immediately.', 'ofqual', 'said', '"', '***', 'off".', 'who', 'is', 'protecting', 'ofqual?']	positive
64	1.29873E+18	2020-08-26T21:03:47.000Z		19	{'neg': 0.153, 'neu': 0.847, 'pos': 0.0, 'compound': -0.4019}	-0.4019	Negative	['boris', 'johnson', 'blames', 'a-level', 'debacle', 'on', "'mutant", "algorithm',", 'as', 'department', 'official', 'stands', 'down', '(via', ')', 'https://t.co/r6qzntnxj5']	fear
65	1.29873E+18	2020-08-26T21:01:13.000Z		18	{'neg': 0.316, 'neu': 0.684, 'pos': 0.0, 'compound': -0.7184}	-0.7184	Negative	['bbc', 'news', '-', 'a-levels', 'and', 'gcses:', 'boris', 'johnson', 'blames', "'mutant", "algorithm'", 'for', 'exam', 'fiasco', 'https://t.co/eg2rlwsyz8']	negative
66	1.29873E+18	2020-08-26T21:01:01.000Z		27	{'neg': 0.295, 'neu': 0.635, 'pos': 0.07, 'compound': -0.7964}	-0.7964	Negative	['what', 'a', 'liar,', 'what', 'a', 'joke,', 'what', 'a', 'knob.', 'bbc', 'news', '-', 'a-levels', 'and', 'gcses:', 'boris', 'johnson', 'blames', "'mutant", "algorithm'", 'for', 'exam', 'fiasco', 'https://t.co/epfpu39tsx']	negative
67	1.29873E+18	2020-08-26T21:00:25.000Z		3	{'neg': 0.0, 'neu': 1.0, 'pos': 0.0, 'compound': 0.0}	0	Neutral	['by', '"mutant', 'algorithm']	negative
68	1.29873E+18	2020-08-26T20:59:29.000Z		26	{'neg': 0.423, 'neu': 0.577, 'pos': 0.0, 'compound': -0.9039}	-0.9039	Negative	['why', 'not', 'just', 'accept', 'the', 'blame?', '#shambles', '#embarrassing', 'bbc', 'news', '-', 'a-levels', 'and', 'gcses:', 'boris', 'johnson', 'blames', "'mutant", "algorithm'", 'for', 'exam', 'fiasco', 'https://t.co/mpa1cbuc6t']	negative
69	1.29873E+18	2020-08-26T20:58:40.000Z		39	{'neg': 0.0, 'neu': 0.931, 'pos': 0.069, 'compound': 0.3802}	0.3802	Positive	['amazingly,', 'it', 'turns', 'out', 'everyone', '*else*', 'is', 'responsible', '-', 'ofqual', '(chair', 'gone),', 'the', "dfeduc'n", '(chief', 'civil', 'servant', 'going),', 'the', 'algorithm', '(naughty', 'algorithm!)...', 'everyone,', 'that', 'is,', 'except', 'for', 'the', 'government', 'who', 'were', 'in', 'charge.', 'fancy', 'that.', 'https://t.co/jm3o2xvntz']	positive
70	1.29873E+18	2020-08-26T20:55:01.000Z		27	{'neg': 0.231, 'neu': 0.769, 'pos': 0.0, 'compound': -0.7184}	-0.7184	Negative	['ah,', 'so', 'we�re', 'not', '�following', 'the', 'science�', 'on', 'this', 'one', 'a-levels', 'and', 'gcses:', 'boris', 'johnson', 'blames', "'mutant", "algorithm'", 'for', 'exam', 'fiasco', 'https://t.co/m7hwdmdccm']	negative
71	1.29873E+18	2020-08-26T20:54:08.000Z		52	{'neg': 0.0, 'neu': 1.0, 'pos': 0.0, 'compound': 0.0}	0	Neutral	['this', 'is', 'the', 'education', 'sec', 'who', 'was', 'told', 'in', 'advance', 'that', '30-50%', 'of', 'the', 'a�level', 'results', 'were', 'likely', 'to', 'be', 'inaccurate', 'with', 'the', 'algorithm,', 'yet', 'he', 'still', 'went', 'ahead.', 'again,', 'its', 'in', 'the', 'ofqual', 'documents', 'he', 'will', 'have', 'been', 'sent/have', 'read', 'before', 'results', 'were', 'published', 'https…	positive
72	1.29872E+18	2020-08-26T20:52:13.000Z		59	{'neg': 0.033, 'neu': 0.92, 'pos': 0.048, 'compound': 0.2235}	0.2235	Positive	['i', 'think', 'cags', 'may', 'be', 'the', 'only', 'option', 'for', 'next', 'year.', 'my', 'daughter', 'goes', 'into', '5th', 'year', 'next', 'week', '&amp;', "we're", 'still', 'not', 'sure', 'how', 'is', 'going', 'to', 'work.', 'my', 'son', "didn't", 'suffer', 'the', 'mutant', 'algorithm', 'with', 'his', 'a', 'levels', '&amp;', 'got', 'the', 'uni', 'he', 'wanted.', 'he', 'actually', 'got', 'a', …	positive
73	1.29872E+18	2020-08-26T20:50:01.000Z		46	{'neg': 0.137, 'neu': 0.863, 'pos': 0.0, 'compound': -0.6351}	-0.6351	Negative	['https://t.co/ulfbqtchw2', '[dont', 'fine', 'parents,', 'sack', 'gavin', 'williamson!', 'theres', 'no', 'such', 'thing', 'as', 'a', "'mutant'", 'algorithm', '-', 'the', 'inequality', 'was', 'deliberately', 'allowed', '2', 'remain/added', '2', 'the', 'programming.', 'tories', 'were', 'warned', 'weeks', 'in', 'advance', 'by', 'ofqual.', 'tories', 'need', '2', 'fund', 'mh', 'properly', '&amp;ringfe…	fear
74	1.29872E+18	2020-08-26T20:49:16.000Z		35	{'neg': 0.0, 'neu': 0.808, 'pos': 0.192, 'compound': 0.7479}	0.7479	Positive	['genetic', 'algorithms', 'exist.', 'they', 'are', 'used', 'to', 'optimise', 'systems.', 'they', 'use', 'crossover', 'and', 'mutation', 'so', 'mutant', 'algorithms', 'certainly', 'do', 'exist.', 'however,', 'the', 'a-level', 'algorithm', 'was', 'not', 'one', 'of', 'these,', 'it', 'was', 'a', 'determinate', 'algorithm.']	trust
75	1.29872E+18	2020-08-26T20:47:03.000Z		24	{'neg': 0.25, 'neu': 0.75, 'pos': 0.0, 'compound': -0.7184}	-0.7184	Negative	['nothing', 'to', 'do', 'with', 'our', 'mutant', 'government,', 'obviously.', 'a-levels', 'and', 'gcses:', 'boris', 'johnson', 'blames', "'mutant", "algorithm'", 'for', 'exam', 'fiasco', 'https://t.co/vb1oveanaz']	negative
76	1.29872E+18	2020-08-26T20:45:16.000Z		40	{'neg': 0.211, 'neu': 0.789, 'pos': 0.0, 'compound': -0.8442}	-0.8442	Negative	['ah,', "that's", 'the', 'same', 'mutant', 'algorithm', 'that', 'made', 'the', 'fake', 'covid', 'predictions', 'that', 'you', 'used', 'to', 'illegally', 'get', 'the', 'coronavirus', 'act', 'through', 'then', '?', 'a-levels', 'and', 'gcses:', 'boris', 'johnson', 'blames', "'mutant", "algorithm'", 'for', 'exam', 'fiasco', '-', 'https://t.co/lomqtuon4c']	negative
77	1.29872E+18	2020-08-26T20:45:06.000Z		43	{'neg': 0.192, 'neu': 0.808, 'pos': 0.0, 'compound': -0.8418}	-0.8418	Negative	['mutant', 'algorithm,', 'what', 'are', 'you', 'going', 'to', 'blame', 'the', 'next', 'fiasco', 'on?', 'and', 'why', 'has', 'the', 'senior', 'civil', 'servant', 'been', 'sacked', 'and', 'the', 'head', 'of', 'ofqual', 'stood', 'down', 'when', 'the', 'responsibility', 'lies', 'in', 'the', 'government', 'and', 'gavin', 'williamsons', 'hands?', '?', 'https://t.co/xsbfzwtr9p']	negative
78	1.29872E+18	2020-08-26T20:44:07.000Z		46	{'neg': 0.0, 'neu': 0.952, 'pos': 0.048, 'compound': 0.2732}	0.2732	Positive	['i', 'seem', 'to', 'recall', 'johnson', 'publicly', 'said', 'how', '�robust�', 'the', 'algorithm', 'was', 'just', 'before', 'his', 'u', 'turn.', 'and', 'as', 'for', 'the', 'exits', 'of', 'the', 'head', 'of', 'ofqual', 'and', 'the', 'senior', 'civil', 'servant', 'at', 'the', 'doe', 'whereas', 'ministers', 'are', 'still', 'in', 'post,', 'well.......', 'https://t.co/ek9ooxzvse']	trust
79	1.29872E+18	2020-08-26T20:43:02.000Z		10	{'neg': 0.0, 'neu': 1.0, 'pos': 0.0, 'compound': 0.0}	0	Neutral	['*live', 'in', 'concert*', 'mutant', 'algorithm', 'and', 'the', 'ofqual', 'u-turn']	negative
80	1.29872E+18	2020-08-26T20:42:09.000Z		18	{'neg': 0.316, 'neu': 0.684, 'pos': 0.0, 'compound': -0.7184}	-0.7184	Negative	['bbc', 'news', '-', 'a-levels', 'and', 'gcses:', 'boris', 'johnson', 'blames', "'mutant", "algorithm'", 'for', 'exam', 'fiasco', 'https://t.co/96jzmacsty']	negative
81	1.29872E+18	2020-08-26T20:41:42.000Z		33	{'neg': 0.442, 'neu': 0.476, 'pos': 0.081, 'compound': -0.9531}	-0.9531	Negative	[',liar,', 'racist', ',', 'inept', ',', 'lazy,', 'ignorant,', 'and', 'a', 'complete', 'twat', 'ladies', 'and', 'gentlemen', 'the', 'pm', 'of', '"great"', 'britain', 'a', '-levels', 'and', 'gcses:', 'boris', 'johnson', 'blames', "'mutant", "algorithm'", 'for', 'exam', 'fiasco', 'https://t.co/dtetbh2don']	negative
82	1.29872E+18	2020-08-26T20:41:17.000Z		24	{'neg': 0.073, 'neu': 0.789, 'pos': 0.138, 'compound': 0.4215}	0.4215	Positive	['"all', 'models', 'are', 'wrong,', 'but', 'some', 'are', 'useful"', 'as', 'prof', 'g', 'box', 'is', 'oft', 'quoted', '(the', 'ofqual', 'algorithm', 'would', 'not', 'fall', 'into', 'this', 'category)']	negative
83	1.29872E+18	2020-08-26T20:38:29.000Z		51	{'neg': 0.167, 'neu': 0.833, 'pos': 0.0, 'compound': -0.802}	-0.802	Negative	['no', 'you', "don't", 'mr', 'johnson,', "you're", 'the', 'archetypal', 'chancer', 'and', 'therefore', "won't", 'have', 'put', 'anywhere', 'near', 'the', 'amount', 'of', 'work', 'in', 'that', 'the', 'pupils', 'you', 'were', 'trying', 'cajol', 'would', 'have', 'done', 'to', 'a-levels', 'and', 'gcses:', 'boris', 'johnson', 'blames', "'mutant", "algorithm'", 'for', 'exam', 'fiasco', 'https://t.co/u4…	negative
84	1.29872E+18	2020-08-26T20:36:04.000Z		20	{'neg': 0.353, 'neu': 0.647, 'pos': 0.0, 'compound': -0.7184}	-0.7184	Negative	['a-levels', 'and', 'gcses:', 'boris', 'johnson', 'blames', "'mutant", "algorithm'", 'for', 'exam', 'fiasco', 'https://t.co/zvkhiz3bwh', 'https://t.co/bpnkdw8x1k']	negative
85	1.29872E+18	2020-08-26T20:34:50.000Z		17	{'neg': 0.333, 'neu': 0.667, 'pos': 0.0, 'compound': -0.7184}	-0.7184	Negative	['a-levels', 'and', 'gcses:', 'algorithm', 'blames', "'mutant", "johnson'", 'for', 'exam', 'fiasco', '-', 'bbc', 'news', 'https://t.co/kpvujxod3r']	negative
86	1.29872E+18	2020-08-26T20:34:39.000Z		46	{'neg': 0.278, 'neu': 0.608, 'pos': 0.114, 'compound': -0.8277}	-0.8277	Negative	['ofqual', 'messed', 'up', 'big', 'time', 'with', 'their', 'useless', 'algorithm', 'but', 'the', 'blame', 'for', 'all', 'the', 'chaos', 'must', 'surely', 'lie', 'with', 'whowever', 'cancelled', 'all', 'the', 'exams', 'this', 'year...schools', 'were', 'empty,', 'teachers', 'had', 'time', 'to', 'supervise', 'exams,', 'kids', 'had', 'time', 'to', 'revise...', "don't", 'see', 'a', 'problem...']	negative
87	1.29872E+18	2020-08-26T20:31:54.000Z		26	{'neg': 0.406, 'neu': 0.594, 'pos': 0.0, 'compound': -0.9186}	-0.9186	Negative	['a-levels', 'and', 'gcses:', 'boris', 'johnson', 'blames', "'mutant", "algorithm'", 'for', 'exam', 'fiasco', '-', 'to', 'hell', 'with', 'johnson,', 'the', 'buffoon.', 'i', 'blame', 'the', 'tories.', 'https://t.co/jrkhgmnknw']	negative
88	1.29872E+18	2020-08-26T20:31:49.000Z		36	{'neg': 0.292, 'neu': 0.708, 'pos': 0.0, 'compound': -0.8994}	-0.8994	Negative	['taking', 'no', 'responsibility', 'as', 'always.', 'the', 'higher', 'up', 'you', 'get', 'the', 'more', 'crap', 'you', 'can', 'get', 'away', 'with!!!', 'bbc', 'news', '-', 'a-levels', 'and', 'gcses:', 'boris', 'johnson', 'blames', "'mutant", "algorithm'", 'for', 'exam', 'fiasco', 'https://t.co/a2jvtxk17k']	negative
89	1.29872E+18	2020-08-26T20:27:34.000Z		32	{'neg': 0.181, 'neu': 0.755, 'pos': 0.063, 'compound': -0.5994}	-0.5994	Negative	['maybe', 'he', 'should', 'get', 'rid', 'of', '#gove', 'and', '#cummings', 'as', 'well.', 'sky', 'news:', 'boris', 'johnson', 'blames', "'mutant", "algorithm'", 'for', 'a-level', 'results', 'fiasco,', 'then', 'sacks', 'education', 'chief.', 'https://t.co/vfodkbdhcn', 'via']	positive
90	1.29872E+18	2020-08-26T20:27:34.000Z		32	{'neg': 0.181, 'neu': 0.755, 'pos': 0.063, 'compound': -0.5994}	-0.5994	Negative	['maybe', 'he', 'should', 'get', 'rid', 'of', '#gove', 'and', '#cummings', 'as', 'well.', 'sky', 'news:', 'boris', 'johnson', 'blames', "'mutant", "algorithm'", 'for', 'a-level', 'results', 'fiasco,', 'then', 'sacks', 'education', 'chief.', 'https://t.co/vfodkbdhcn', 'via']	positive
91	1.29872E+18	2020-08-26T20:26:31.000Z		41	{'neg': 0.162, 'neu': 0.838, 'pos': 0.0, 'compound': -0.7476}	-0.7476	Negative	["there's", 'only', 'one', 'mutant', 'algorithm', 'in', 'this', 'picture,', 'and', 'it', "ain't", 'the', 'kids.', 'is', 'he', 'even', 'allowed', 'near', 'kids?', 'has', 'he', 'been', 'dbsd?', 'a-levels', 'and', 'gcses:', 'boris', 'johnson', 'blames', "'mutant", "algorithm'", 'for', 'exam', 'fiasco', 'https://t.co/ffdvkgpsjn']	negative
92	1.29872E+18	2020-08-26T20:26:12.000Z		45	{'neg': 0.251, 'neu': 0.689, 'pos': 0.061, 'compound': -0.8779}	-0.8779	Negative	["that's", 'why', 'you', "don't", 'let', 'mutant', 'ninja', 'turtles', 'organise', 'important', 'education', 'matters.', 'bbc:', 'a-levels', 'and', 'gcses:', 'boris', 'johnson', 'blames', "'mutant", "algorithm'", 'for', 'exam', 'fiasco', 'bbc', 'news', '-', 'a-levels', 'and', 'gcses:', 'boris', 'johnson', 'blames', "'mutant", "algorithm'", 'for', 'exam', 'fiasco', 'https://t.co/ybcv6fvjeu']	negative
93	1.29872E+18	2020-08-26T20:25:41.000Z		24	{'neg': 0.24, 'neu': 0.76, 'pos': 0.0, 'compound': -0.7184}	-0.7184	Negative	['only', 'one', 'mutant', 'in', 'this', 'photo?', 'bbc', 'news', '-', 'a-levels', 'and', 'gcses:', 'boris', 'johnson', 'blames', "'mutant", "algorithm'", 'for', 'exam', 'fiasco', 'https://t.co/tr4bdp6unu']	negative
94	1.29872E+18	2020-08-26T20:22:04.000Z		33	{'neg': 0.195, 'neu': 0.805, 'pos': 0.0, 'compound': -0.7424}	-0.7424	Negative	['listening', 'to', 'this', 'government', 'almost', 'makes', 'the', 'lyrics', 'of', "yes's", 'close', 'to', 'the', 'edge', 'make', 'sense!', 'a-levels', 'and', 'gcses:', 'boris', 'johnson', 'blames', "'mutant", "algorithm'", 'for', 'exam', 'fiasco', 'https://t.co/yqjmnuqxtj']	negative
95	1.29872E+18	2020-08-26T20:21:08.000Z		26	{'neg': 0.332, 'neu': 0.668, 'pos': 0.0, 'compound': -0.7882}	-0.7882	Negative	['#?????', '????:2020-08-27', '05:21:07', 'a-levels', 'and', 'gcses:', 'boris', 'johnson', 'blames', '&amp;#x27;mutant', 'algorithm&amp;#x27;', 'for', 'exam', 'fiasco', 'https://t.co/dzc0skbnix', '#????']	negative
96	1.29872E+18	2020-08-26T20:19:34.000Z		21	{'neg': 0.144, 'neu': 0.856, 'pos': 0.0, 'compound': -0.4019}	-0.4019	Negative	['i', 'am', 'speechless', 'utterly', 'speech.', 'a-levels', 'and', 'gcses:', 'boris', 'johnson', 'blames', "'mutant", "algorithm'", 'for', 'exam', 'fiasco�.', 'https://t.co/vfeoohyuat']	positive
97	1.29872E+18	2020-08-26T20:19:12.000Z		30	{'neg': 0.226, 'neu': 0.716, 'pos': 0.058, 'compound': -0.7261}	-0.7261	Negative	['another', 'attack', 'on', 'civil', 'servants', 'no', 'doubt', 'the', 'permanent', 'secretary', 'briefed', 'williamson', 'and', 'gibb', 'about', 'the', 'effects', 'of', 'the', 'ofqual', 'algorithm', 'universities', 'were', 'warning', 'ofqual', 'that', 'process', 'downgraded', 'disadvantaged', 'students']	fear
98	1.29872E+18	2020-08-26T20:18:56.000Z		35	{'neg': 0.236, 'neu': 0.685, 'pos': 0.079, 'compound': -0.7351}	-0.7351	Negative	['so,', "that's", 'sorted,', 'then.', 'what', 'a', 'relief.', 'when', 'we', 'were', 'all', 'thinking', 'it', 'was', 'government', 'incompetence.', 'bbc', 'news', '-', 'a-levels', 'and', 'gcses:', 'boris', 'johnson', 'blames', "'mutant", "algorithm'", 'for', 'exam', 'fiasco', 'https://t.co/aafclmvty1']	negative
99	1.29871E+18	2020-08-26T20:12:30.000Z		47	{'neg': 0.123, 'neu': 0.818, 'pos': 0.059, 'compound': -0.4767}	-0.4767	Negative	['a', '�mutant�', 'algorithm', 'designed', '&amp;', 'coded', 'by', 'humans', 'who', 'didn�t', 'properly', 'analyse', 'the', 'results', 'it', 'produced.', 'had', 'they', 'had', 'done', 'so,', 'surely', 'it', 'would', 'have', 'been', 'pulled?', '#tories', 'bbc', 'news', '-', 'a-levels', 'and', 'gcses:', 'boris', 'johnson', 'blames', "'mutant", "algorithm'", 'for', 'exam', 'fiasco', 'https://t.co/tr…	negative
100	1.29871E+18	2020-08-26T20:11:35.000Z		29	{'neg': 0.206, 'neu': 0.72, 'pos': 0.074, 'compound': -0.6167}	-0.6167	Negative	['bbc', 'news', '-', 'a-levels', 'and', 'gcses:', 'boris', 'johnson', 'blames', "'mutant", "algorithm'", 'for', 'exam', 'fiasco', 'https://t.co/urevx84vsk', 'of', 'course', "it's", 'never', 'his', 'fault!', 'where', 'is', 'his', 'mask?']	negative
101	1.29871E+18	2020-08-26T20:07:57.000Z		40	{'neg': 0.195, 'neu': 0.743, 'pos': 0.063, 'compound': -0.69}	-0.69	Negative	['interesting', 'that', 'in', 'the', 'media', 'in', 'england', "it's", 'a', 'ofqual', 'algorithm', 'yet', 'it', 'scotland', 'it', 'was', 'all', 'the', 'snps', 'fault.', 'why', 'is', 'it', 'the', 'tories', 'fault', 'in', 'england', 'or', 'the', 'sqas', 'fault', 'in', 'scotland!', '#mediabias', 'https://t.co/bsrk8ktyra']	negative
102	1.29871E+18	2020-08-26T20:06:55.000Z		18	{'neg': 0.316, 'neu': 0.684, 'pos': 0.0, 'compound': -0.7184}	-0.7184	Negative	['bbc', 'news', '-', 'a-levels', 'and', 'gcses:', 'boris', 'johnson', 'blames', "'mutant", "algorithm'", 'for', 'exam', 'fiasco', 'https://t.co/ely8bxjsxr']	negative
103	1.29871E+18	2020-08-26T20:05:32.000Z		18	{'neg': 0.349, 'neu': 0.651, 'pos': 0.0, 'compound': -0.7882}	-0.7882	Negative	['mutant', 'algorithm', '??????', 'a-levels', 'and', 'gcses:', 'boris', 'johnson', 'blames', "'mutant", "algorithm'", 'for', 'exam', 'fiasco', 'https://t.co/m7vwog6wz9']	negative
104	1.29871E+18	2020-08-26T20:05:16.000Z		34	{'neg': 0.171, 'neu': 0.798, 'pos': 0.031, 'compound': -0.7096}	-0.7096	Negative	['bbc', 'news', '-', 'a-levels', 'and', 'gcses:', 'boris', 'johnson', 'blames', "'mutant", "algorithm'", 'for', 'exam', 'fiasco', 'https://t.co/osjftnjqyc', 'or', 'a', 'mutant', 'prime', 'minister,', 'who', 'wanted', 'everyone', 'down', 'graded', 'to', 'prevent', 'so', 'called', 'grade', 'inflation']	negative
105	1.29871E+18	2020-08-26T20:00:34.000Z		49	{'neg': 0.093, 'neu': 0.808, 'pos': 0.098, 'compound': 0.0772}	0.0772	Positive	['apparently', 'it', 'was', 'a', 'mutant', 'algorithm', '-', 'head', 'of', 'ofqual', 'has', 'accepted', 'responsibility', 'for', 'fiasco', 'and', 'has', 'resigned', 'for', 'doing', 'what', 'she', 'was', 'told', 'to', 'by', 'politicians', 'she', 'reported', 'to.', 'they', 'are', 'literally', 'all', 'on', 'the', 'record', 'saying', 'its', 'all', "'superior", "genes'.", 'private', 'was', '5%', 'up',…	negative
106	1.29871E+18	2020-08-26T19:59:32.000Z		33	{'neg': 0.258, 'neu': 0.742, 'pos': 0.0, 'compound': -0.8271}	-0.8271	Negative	['a-levels', 'and', 'gcses:', 'boris', 'johnson', 'blames', "'mutant", "algorithm'", 'for', 'exam', 'fiasco:', "teachers'", 'union', 'says', 'the', 'pm', 'is', 'trying', 'to', '"shrug', 'away"', 'responsibility', 'for', 'this', "year's", 'exam', 'problems.', 'https://t.co/af8aiwirkn']	negative
107	1.29871E+18	2020-08-26T19:54:50.000Z		20	{'neg': 0.184, 'neu': 0.816, 'pos': 0.0, 'compound': -0.4019}	-0.4019	Negative	['�a-levels', 'and', 'gcses:', 'boris', 'johnson', 'blames', "'mutant", "algorithm'", 'for', 'exam', 'fiasco�', 'https://t.co/fzgrm7yzzo', 'https://t.co/nhb76f7ptb']	No emotion
108	1.29871E+18	2020-08-26T19:53:55.000Z		35	{'neg': 0.162, 'neu': 0.757, 'pos': 0.081, 'compound': -0.4588}	-0.4588	Negative	['a-levels', 'and', 'gcses:', 'boris', 'johnson', 'blames', "'mutant", "algorithm'", 'for', 'exam', 'fiasco.', '-', 'over', '20', 'years', 'in', 'it', 'and', 'i�ve', 'never', 'heard', 'of', 'a', 'mutant', 'algorithm,', 'glad', 'boris', 'has', 'educated', 'me.', 'https://t.co/pz2hmdadup']	positive
109	1.29871E+18	2020-08-26T19:52:51.000Z		34	{'neg': 0.085, 'neu': 0.915, 'pos': 0.0, 'compound': -0.4019}	-0.4019	Negative	['i', 'am', 'catching', 'up', 'with', 'news', 'of', 'this', 'algorithm', 'that', 'led', 'to', 'inequitable', 'entry', 'to', 'post-secondary', 'in', 'the', 'uk', '-', 'england', 'a-level', 'downgrades', 'hit', 'pupils', 'from', 'disadvantaged', 'areas', 'hardest', 'https://t.co/bwjlfllqaq']	negative
110	1.29871E+18	2020-08-26T19:51:20.000Z		20	{'neg': 0.28, 'neu': 0.622, 'pos': 0.098, 'compound': -0.6239}	-0.6239	Negative	['a-levels', 'and', 'gcses:', 'boris', 'johnson', 'blames', "'mutant", "algorithm'", 'for', 'exam', 'fiasco', '-', 'bbc', 'news,', 'marketing', 'alert!', 'https://t.co/1jisynbh39']	negative
111	1.29871E+18	2020-08-26T19:48:02.000Z		20	{'neg': 0.353, 'neu': 0.647, 'pos': 0.0, 'compound': -0.7184}	-0.7184	Negative	['pm', 'blames', "'mutant", "algorithm'", 'for', 'a-levels', 'fiasco,', 'then', 'sacks', 'education', 'chief', 'https://t.co/kjlmzsg0lk', 'https://t.co/dehzb84j9l']	negative
112	1.29871E+18	2020-08-26T19:48:02.000Z		20	{'neg': 0.353, 'neu': 0.647, 'pos': 0.0, 'compound': -0.7184}	-0.7184	Negative	['pm', 'blames', "'mutant", "algorithm'", 'for', 'a-levels', 'fiasco,', 'then', 'sacks', 'education', 'chief', 'https://t.co/kjlmzsg0lk', 'https://t.co/dehzb84j9l']	negative
113	1.29871E+18	2020-08-26T19:47:05.000Z		47	{'neg': 0.337, 'neu': 0.629, 'pos': 0.034, 'compound': -0.9417}	-0.9417	Negative	['no', 'distancing', 'no', 'face', 'coverings', 'no', 'care', 'for', 'others', 'has', 'he', 'been', 'tested', 'for', 'anti', 'bodies?', 'a', 'bad', 'example', 'to', 'children', "who's", 'grandparents', 'might', 'be', 'put', 'at', 'risk.', 'bbc', 'news', '-', 'a-levels', 'and', 'gcses:', 'boris', 'johnson', 'blames', "'mutant", "algorithm'", 'for', 'exam', 'fiasco', 'https://t.co/pafw7j9rnr']	negative
114	1.29871E+18	2020-08-26T19:46:38.000Z		25	{'neg': 0.303, 'neu': 0.697, 'pos': 0.0, 'compound': -0.7882}	-0.7882	Negative	['boris', 'johnson', 'blames', "'mutant", "algorithm'", 'for', 'a-level', 'results', 'fiasco,', 'then', 'sacks', 'education', 'chief', 'for', 'real???', '#mandarinistoblame?', 'https://t.co/4nxw6wvuri', 'https://t.co/srvqs8x5us']	trust
115	1.29871E+18	2020-08-26T19:46:38.000Z		25	{'neg': 0.303, 'neu': 0.697, 'pos': 0.0, 'compound': -0.7882}	-0.7882	Negative	['boris', 'johnson', 'blames', "'mutant", "algorithm'", 'for', 'a-level', 'results', 'fiasco,', 'then', 'sacks', 'education', 'chief', 'for', 'real???', '#mandarinistoblame?', 'https://t.co/4nxw6wvuri', 'https://t.co/srvqs8x5us']	trust
116	1.29871E+18	2020-08-26T19:46:31.000Z		11	{'neg': 0.174, 'neu': 0.826, 'pos': 0.0, 'compound': -0.2755}	-0.2755	Negative	['pepsi', 'trump', 'correct.', 'ofqual', 'not', 'fit', 'for', 'purpose.', '#ofqual', '#alevels', '#algorithm']	surprise
117	1.29871E+18	2020-08-26T19:45:37.000Z		20	{'neg': 0.401, 'neu': 0.599, 'pos': 0.0, 'compound': -0.8271}	-0.8271	Negative	['sack', 'its', 'his', 'fault.', 'a-levels', 'and', 'gcses:', 'boris', 'johnson', 'blames', "'mutant", "algorithm'", 'for', 'exam', 'fiasco', 'https://t.co/so5xicd3ne']	negative
118	1.29871E+18	2020-08-26T19:45:29.000Z		18	{'neg': 0.333, 'neu': 0.667, 'pos': 0.0, 'compound': -0.7184}	-0.7184	Negative	['a-levels', 'and', 'gcses:', 'teenage', 'ninja', 'turtle', 'schoolboy,', 'blames', "'mutant", "algorithm'", 'for', 'exam', 'fiasco.', 'https://t.co/hsujwtbiy2']	negative
119	1.29871E+18	2020-08-26T19:43:03.000Z		13	{'neg': 0.304, 'neu': 0.696, 'pos': 0.0, 'compound': -0.5873}	-0.5873	Negative	['the', 'algorithm', 'was', 'at', 'fault.', 'ofqual', 'not', 'fit', 'for', 'purpose.', '#ofqual', '#alevels', '#algorithm']	negative
120	1.29871E+18	2020-08-26T19:42:26.000Z		43	{'neg': 0.301, 'neu': 0.653, 'pos': 0.045, 'compound': -0.9201}	-0.9201	Negative	['#education', '#examshambles', '#a_levels', 'their', 'grades', 'were', 'not', 'effected', 'by', 'a', 'mutant', 'algorithm', 'they', 'were', 'effected', 'by', 'a', 'mutant', '#primeminister', 'stop', 'with', 'the', '#cummingslaw', 'take', 'the', 'piss', 'do', 'wtf', 'you', 'like', 'give', 'damn', 'lame', 'excuses', 'always', 'lay', 'blame', 'on', 'others', 'and', 'above', 'all', 'lie']	negative
121	1.29871E+18	2020-08-26T19:38:30.000Z		48	{'neg': 0.183, 'neu': 0.817, 'pos': 0.0, 'compound': -0.8481}	-0.8481	Negative	['the', '�pm�', 'is', 'now', 'blaming', 'mutants', 'for', 'the', 'exam', 'situation....', 'what�s', 'wolverine', 'been', 'up', 'to?', 'also,', 'someone', 'give', 'the', 'librarian', 'who', 'chose', 'those', 'books', 'to', 'face', 'out', 'a', 'raise.', 'bbc', 'news', '-', 'a-levels', 'and', 'gcses:', 'boris', 'johnson', 'blames', "'mutant", "algorithm'", 'for', 'exam', 'fiasco', 'https://t.co/n9th…	negative
122	1.29871E+18	2020-08-26T19:38:22.000Z		18	{'neg': 0.316, 'neu': 0.684, 'pos': 0.0, 'compound': -0.7184}	-0.7184	Negative	['bbc', 'news', '-', 'a-levels', 'and', 'gcses:', 'boris', 'johnson', 'blames', "'mutant", "algorithm'", 'for', 'exam', 'fiasco', 'https://t.co/e8kvzkub9q']	negative
123	1.29871E+18	2020-08-26T19:38:06.000Z		32	{'neg': 0.247, 'neu': 0.698, 'pos': 0.055, 'compound': -0.7652}	-0.7652	Negative	['classic', 'boris', 'bluster.', 'no', 'facts,', 'no', 'forensic', 'analysis.', 'we', 'need', 'someone', 'more', 'rigorous...desperately!', 'bbc', 'news', '-', 'a-levels', 'and', 'gcses:', 'boris', 'johnson', 'blames', "'mutant", "algorithm'", 'for', 'exam', 'fiasco', 'https://t.co/1b7lffyqoy']	positive
124	1.29871E+18	2020-08-26T19:37:13.000Z		46	{'neg': 0.289, 'neu': 0.67, 'pos': 0.041, 'compound': -0.9333}	-0.9333	Negative	['a-levels', 'and', 'gcses:', 'boris', 'johnson', 'blames', "'mutant", "algorithm'", 'for', 'exam', 'fiasco', '#boris', 'blames', 'anyone', 'but', 'real', 'culprit', 'buck', 'never', 'stop', 'with', 'this', 'man', '-', 'slides', 'out', 'of', 'his', 'slippery', 'fingers', '-', 'worst', '#pm', 'in', 'my', 'lifetime', 'by', 'a', 'country', 'mile', 'destroying', '#uk', '#covid19', 'https://t.co/0tfzf…	negative
125	1.29871E+18	2020-08-26T19:34:42.000Z		17	{'neg': 0.465, 'neu': 0.535, 'pos': 0.0, 'compound': -0.8268}	-0.8268	Negative	['prick!', 'a-levels', 'and', 'gcses:', 'boris', 'johnson', 'blames', "'mutant", "algorithm'", 'for', 'exam', 'fiasco', 'https://t.co/zbtyi5if3l']	negative
126	1.2987E+18	2020-08-26T19:32:37.000Z		29	{'neg': 0.307, 'neu': 0.693, 'pos': 0.0, 'compound': -0.8126}	-0.8126	Negative	['i', 'blame', 'a', 'mutant', 'pm.', '#mutantalgorithm', '#johnsonpathetoric', 'boris', 'johnson', 'blames', "'mutant", "algorithm'", 'for', 'a-level', 'results', 'fiasco,', 'then', 'sacks', 'education', 'chief', 'https://t.co/reztq25eo7', 'https://t.co/aujom9myoa']	negative
127	1.2987E+18	2020-08-26T19:32:37.000Z		29	{'neg': 0.307, 'neu': 0.693, 'pos': 0.0, 'compound': -0.8126}	-0.8126	Negative	['i', 'blame', 'a', 'mutant', 'pm.', '#mutantalgorithm', '#johnsonpathetoric', 'boris', 'johnson', 'blames', "'mutant", "algorithm'", 'for', 'a-level', 'results', 'fiasco,', 'then', 'sacks', 'education', 'chief', 'https://t.co/reztq25eo7', 'https://t.co/aujom9myoa']	negative
128	1.2987E+18	2020-08-26T19:30:51.000Z		43	{'neg': 0.247, 'neu': 0.69, 'pos': 0.063, 'compound': -0.8316}	-0.8316	Negative	['it�s', 'a', 'child', 'response', 'to', 'blame', '&amp;', 'a', 'respectful', 'adult', 'who', 'assumes', 'responsibility', '-', 'disgusted', 'with', 'bojo�s', 'adeptness', 'at', 'applying', 'trump-like', 'tactics', 'of', 'deflecting', 'responsibility-', 'a-levels', 'and', 'gcses:', 'boris', 'johnson', 'blames', "'mutant", "algorithm'", 'for', 'exam', 'fiasco', '?', 'https://t.co/xwbq427il8']	trust
129	1.2987E+18	2020-08-26T19:30:24.000Z		25	{'neg': 0.24, 'neu': 0.76, 'pos': 0.0, 'compound': -0.7184}	-0.7184	Negative	['boris', 'johnson', 'blames', "'mutant", "algorithm'", 'for', 'a-level', 'results', 'fiasco,', 'then', 'sacks', 'education', 'chief', 'https://t.co/jgdpsha2jn', 'is', 'it', 'possible', 'jumbo', 'is', 'mentally', 'unwell?']	negative
130	1.2987E+18	2020-08-26T19:30:22.000Z		24	{'neg': 0.0, 'neu': 0.813, 'pos': 0.187, 'compound': 0.5562}	0.5562	Positive	['new', 'blog.', 'ai', 'ethics', 'guide', 'published', 'by', 'and', 'foresaw', '�mutant�', 'a', 'level', 'algorithm.', 'important', 'work', 'by', 'and', '.', 'thank', 'you!', '#aiinpr', 'https://t.co/wqszvozeql']	positive
131	1.2987E+18	2020-08-26T19:28:10.000Z		24	{'neg': 0.203, 'neu': 0.797, 'pos': 0.0, 'compound': -0.5897}	-0.5897	Negative	['why', 'does', 'no', 'one', 'care', 'about', 'the', 'ib', 'students', 'still', 'waiting', 'on', 'the', 'ibo', 'to', 'correct', 'the', 'mutant', 'algorithm', 'version2?', 'https://t.co/hgeh9n262h']	negative
132	1.2987E+18	2020-08-26T19:23:55.000Z		42	{'neg': 0.252, 'neu': 0.748, 'pos': 0.0, 'compound': -0.8689}	-0.8689	Negative	["it's", 'the', 'kind', 'of', 'mutation', 'that', 'arises', 'naturally', 'from', 'having', 'a', 'self', 'serving,', 'parliament', 'lounging,', 'castle-eye-testing,', 'blame', 'avoiding', 'government', 'in', 'charge.', 'bbc', 'news', '-', 'a-levels', 'and', 'gcses:', 'boris', 'johnson', 'blames', "'mutant", "algorithm'", 'for', 'exam', 'fiasco', 'https://t.co/cw8zizngdx']	negative
133	1.2987E+18	2020-08-26T19:23:51.000Z		18	{'neg': 0.316, 'neu': 0.684, 'pos': 0.0, 'compound': -0.7184}	-0.7184	Negative	['bbc', 'news', '-', 'a-levels', 'and', 'gcses:', 'boris', 'johnson', 'blames', "'mutant", "algorithm'", 'for', 'exam', 'fiasco', 'https://t.co/zpbobd81tg']	negative
134	1.2987E+18	2020-08-26T19:23:33.000Z		34	{'neg': 0.12, 'neu': 0.815, 'pos': 0.065, 'compound': -0.25}	-0.25	Negative	['in', 'the', 'latest', 'episode', 'of', '#torybritain,', 'an', 'algorithm', 'escaped', 'from', 'the', 'lab', '&amp;', 'exposed', 'to', 'the', 'glare', 'of', 'the', 'media', 'spotlight', 'turns', 'from', 'being', '"robust"', 'to', 'a', 'terrible', 'mutant', 'spontaneously', 'derailing', 'a-level', 'results.']	negative
135	1.2987E+18	2020-08-26T19:23:00.000Z		27	{'neg': 0.381, 'neu': 0.619, 'pos': 0.0, 'compound': -0.8932}	-0.8932	Negative	['a-levels', 'and', 'gcses:', 'boris', 'johnson', 'blames', "'mutant", "algorithm'", 'for', 'exam', 'fiasco', 'how', 'low', 'can', 'this', 'man', 'go.', 'absolute', 'idiot!', '#liarjohnson', '#blamesomeoneelse', '#wafflehead', 'https://t.co/cu7a0tc3n5']	negative
136	1.2987E+18	2020-08-26T19:17:28.000Z		43	{'neg': 0.299, 'neu': 0.63, 'pos': 0.071, 'compound': -0.9128}	-0.9128	Negative	['#education', '#examshambles', '#a_levels', 'their', 'grades', 'were', 'not', 'affected', 'by', 'a', 'mutant', 'algorithm', 'they', 'were', 'effected', 'by', 'a', 'mutant', '#primeminister', 'stop', 'with', 'the', '#cummingslaw', 'take', 'the', 'piss', 'do', 'wtf', 'you', 'like', 'give', 'damn', 'lame', 'excuses', 'always', 'lay', 'blame', 'on', 'others', 'and', 'above', 'all', 'lie']	negative
137	1.2987E+18	2020-08-26T19:16:25.000Z		14	{'neg': 0.0, 'neu': 1.0, 'pos': 0.0, 'compound': 0.0}	0	Neutral	['we', 'were', 'writing', 'about', 'it', 'in', 'june', '#alevels', '#algorithm', '#ofqual', 'https://t.co/fipwu91eie']	No emotion
138	1.2987E+18	2020-08-26T19:15:55.000Z		41	{'neg': 0.19, 'neu': 0.81, 'pos': 0.0, 'compound': -0.802}	-0.802	Negative	['since', 'politicians', 'no', 'longer', 'take', 'responsibility', 'for', 'decision', 'making', 'can', 'we', 'dispense', 'with', 'them', 'and', 'elect', 'our', 'civil', 'servants', 'and', 'algorithms', 'instead?', 'bbc', 'news', '-', 'a-levels', 'and', 'gcses:', 'boris', 'johnson', 'blames', "'mutant", "algorithm'", 'for', 'exam', 'fiasco', 'https://t.co/3jyj3vd8hk', '#examshambles']	positive
139	1.2987E+18	2020-08-26T19:13:08.000Z		45	{'neg': 0.19, 'neu': 0.81, 'pos': 0.0, 'compound': -0.8362}	-0.8362	Negative	['algorithms', "don't", 'mutate.', 'ai', 'is', 'not', 'quite', 'that', 'advanced', 'is', 'it?', 'who', 'commissioned', 'the', 'algorithm?', 'who', 'wrote', 'the', 'algorithm?', 'who', 'tested', 'the', 'algorithm?', 'when', 'did', 'williamson', 'know?', 'bbc', 'news', '-', 'a-levels', 'and', 'gcses:', 'boris', 'johnson', 'blames', "'mutant", "algorithm'", 'for', 'fiasco', 'https://t.co/ooex9ygbw2']	positive
140	1.2987E+18	2020-08-26T19:12:21.000Z		29	{'neg': 0.091, 'neu': 0.776, 'pos': 0.133, 'compound': 0.2465}	0.2465	Positive	['https://t.co/xagozxb8ja', 'likes!', 'gcses', 'and', 'a', 'levels:', 'watch:', 'grades', "'almost", 'derailed', 'by', 'mutant', "algorithm',", 'says', 'pm', 'tes', 'https://t.co/f0vmbqvldz,', 'see', 'more', 'https://t.co/vjlkbw75f3']	fear
141	1.2987E+18	2020-08-26T19:11:41.000Z		18	{'neg': 0.316, 'neu': 0.684, 'pos': 0.0, 'compound': -0.7184}	-0.7184	Negative	['bbc', 'news', '-', 'a-levels', 'and', 'gcses:', 'boris', 'johnson', 'blames', "'mutant", "algorithm'", 'for', 'exam', 'fiasco', 'https://t.co/o801tgnpl3']	negative
142	1.2987E+18	2020-08-26T19:11:22.000Z		22	{'neg': 0.464, 'neu': 0.536, 'pos': 0.0, 'compound': -0.9186}	-0.9186	Negative	['bollocks.', 'own', 'your', 'own', 'shit.', 'loser.', 'a-levels', 'and', 'gcses:', 'boris', 'johnson', 'blames', "'mutant", "algorithm'", 'for', 'exam', 'fiasco', '-', 'https://t.co/rm7t7jt13n']	negative
143	1.2987E+18	2020-08-26T19:09:47.000Z		39	{'neg': 0.264, 'neu': 0.736, 'pos': 0.0, 'compound': -0.8779}	-0.8779	Negative	['#toryshambles', '#borishasfaileduk', '#borisjohnson', 'another', 'sacking', 'another', 'scapegoat', 'anyone', 'taken', 'in', 'by', 'johnson�s', 'shameless', 'covering', 'over', 'this', 'shambles', 'of', 'a', 'government?', 'a-levels', 'and', 'gcses:', 'boris', 'johnson', 'blames', "'mutant", "algorithm'", 'for', 'exam', 'fiasco', '-', 'bbc', 'news', 'https://t.co/c8nzozyr72']	negative
144	1.2987E+18	2020-08-26T19:08:54.000Z		43	{'neg': 0.167, 'neu': 0.71, 'pos': 0.123, 'compound': -0.3182}	-0.3182	Negative	['tory', 'exams', 'fiasco', '-', 'people', 'whose', 'fault', 'it', 'was:', 'sally', 'collier,', 'head', 'of', 'ofqual', 'jonathan', 'slater', 'pus', 'at', 'dfe', '"mutant', 'algorithm"', 'people', 'whose', 'fault', 'it', "wasn't:", 'gavin', 'williamson', 'boris', 'johnson', 'welcome', 'to', 'the', 'reality', 'of', 'buck-passing', 'in', "'s", 'brave', 'brexit', 'world', '#bbcnews']	negative
145	1.2987E+18	2020-08-26T19:08:03.000Z		16	{'neg': 0.375, 'neu': 0.625, 'pos': 0.0, 'compound': -0.7184}	-0.7184	Negative	['a-levels', 'and', 'gcses:', 'boris', 'johnson', 'blames', "'mutant", "algorithm'", 'for', 'exam', 'fiasco', 'https://t.co/9tnv85pv6b']	negative
146	1.2987E+18	2020-08-26T19:07:44.000Z		49	{'neg': 0.057, 'neu': 0.895, 'pos': 0.048, 'compound': -0.1154}	-0.1154	Negative	['.,', 'the', 'basic', 'algorithm', 'has', 'been', 'around', 'for', 'decades.', 'it', 'needs', 'to', 'be', 'recreated,', 'but', 'lay', 'all', 'the', 'blame', 'on', 'our', 'current', 'government;', 'they', 'tried', 'to', 'make', 'it', 'more', 'suitable', '-', 'or', 'rather', 'they', 'set', 'out', 'what', 'they', 'wanted', 'in', 'it', 'and', 'ofqual', 'tried', 'to', 'create', 'what', 'was', 'asked'…	negative
147	1.2987E+18	2020-08-26T19:06:30.000Z		28	{'neg': 0.201, 'neu': 0.702, 'pos': 0.097, 'compound': -0.4767}	-0.4767	Negative	['boris', 'johnson', 'blames', "'mutant", "algorithm'", 'for', 'a-level', 'results', 'fiasco,', 'then', 'sacks', 'education', 'chief.', '#williamson', 'similar', 'to', 'the', '#toryrapist', 'is', 'protected', '#torylies', '#torycorruption', '#toriesout', 'https://t.co/8hfegrevy1']	trust
148	1.2987E+18	2020-08-26T19:06:30.000Z		28	{'neg': 0.201, 'neu': 0.702, 'pos': 0.097, 'compound': -0.4767}	-0.4767	Negative	['boris', 'johnson', 'blames', "'mutant", "algorithm'", 'for', 'a-level', 'results', 'fiasco,', 'then', 'sacks', 'education', 'chief.', '#williamson', 'similar', 'to', 'the', '#toryrapist', 'is', 'protected', '#torylies', '#torycorruption', '#toriesout', 'https://t.co/8hfegrevy1']	trust
149	1.2987E+18	2020-08-26T19:05:49.000Z		23	{'neg': 0.24, 'neu': 0.76, 'pos': 0.0, 'compound': -0.7184}	-0.7184	Negative	['pathological', 'lier', '-', 'he', 'needs', 'treatment', 'bbc', 'news', '-', 'a-levels', 'and', 'gcses:', 'boris', 'johnson', 'blames', "'mutant", "algorithm'", 'for', 'exam', 'fiasco', 'https://t.co/ys8sg76xye']	negative
150	1.2987E+18	2020-08-26T19:05:23.000Z		27	{'neg': 0.279, 'neu': 0.721, 'pos': 0.0, 'compound': -0.7882}	-0.7882	Negative	['didn�t', 'sack', '#cummings', 'tho', '???????', 'boris', 'johnson', 'blames', "'mutant", "algorithm'", 'for', 'a-level', 'results', 'fiasco,', 'then', 'sacks', 'education', 'chief', 'https://t.co/awzkb7upyv', 'https://t.co/m4xy1nbdc9']	negative
151	1.2987E+18	2020-08-26T19:05:23.000Z		27	{'neg': 0.279, 'neu': 0.721, 'pos': 0.0, 'compound': -0.7882}	-0.7882	Negative	['didn�t', 'sack', '#cummings', 'tho', '???????', 'boris', 'johnson', 'blames', "'mutant", "algorithm'", 'for', 'a-level', 'results', 'fiasco,', 'then', 'sacks', 'education', 'chief', 'https://t.co/awzkb7upyv', 'https://t.co/m4xy1nbdc9']	negative
152	1.2987E+18	2020-08-26T19:04:55.000Z		41	{'neg': 0.232, 'neu': 0.683, 'pos': 0.085, 'compound': -0.7269}	-0.7269	Negative	['i', 'suspect', 'most', 'teenagers', 'know', 'a', 'great', 'deal', 'more', 'about', 'algorithms', 'than', 'him.', 'produced', 'for', 'his', 'government,', 'to', 'their', 'specifications.', '�rogue�.', 'yeah,', 'right.', 'a-levels', 'and', 'gcses:', 'boris', 'johnson', 'blames', "'mutant", "algorithm'", 'for', 'exam', 'fiasco', '-', 'bbc', 'news', 'https://t.co/snlz2nexsi']	negative
153	1.2987E+18	2020-08-26T19:04:21.000Z		43	{'neg': 0.116, 'neu': 0.827, 'pos': 0.057, 'compound': -0.3641}	-0.3641	Negative	['bbc', 'article', 'explaining', 'what', 'was', 'wrong', 'with', 'the', 'a-levels', 'algorithm.', 'https://t.co/gjau2ea35k', 'no', 'surprise', 'that', 'a-level', 'grades', 'determined', 'on', 'basis', 'of', 'cags.', 'now,', 'need', 'to', 'do', 'the', 'same', 'with', 'ib', 'algorithm', 'and', 'determine', 'grades', 'on', 'basis', 'of', 'cags.', '#ibscandal']	positive
154	1.2987E+18	2020-08-26T19:04:21.000Z		43	{'neg': 0.116, 'neu': 0.827, 'pos': 0.057, 'compound': -0.3641}	-0.3641	Negative	['bbc', 'article', 'explaining', 'what', 'was', 'wrong', 'with', 'the', 'a-levels', 'algorithm.', 'https://t.co/gjau2ea35k', 'no', 'surprise', 'that', 'a-level', 'grades', 'determined', 'on', 'basis', 'of', 'cags.', 'now,', 'need', 'to', 'do', 'the', 'same', 'with', 'ib', 'algorithm', 'and', 'determine', 'grades', 'on', 'basis', 'of', 'cags.', '#ibscandal']	positive
155	1.2987E+18	2020-08-26T19:02:00.000Z		40	{'neg': 0.063, 'neu': 0.884, 'pos': 0.053, 'compound': -0.1027}	-0.1027	Negative	['the', 'court', 'of', 'appeal', 'ruled', 'that', 'police', 'breached', 'a', 'slew', 'of', 'laws', 'in', 'putting', 'its', 'facial', 'recognition', 'system', 'on', 'the', 'streets.', '-', 'for', 'should', 'be', 'fighting', 'for', 'u-turns', 'on', 'these', 'as', 'well?', 'https://t.co/lmtww1ryjp', '#wednesdaywisdom', '#facialrecognition', '#algorithms', '#domesticspies']	fear
156	1.2987E+18	2020-08-26T19:01:42.000Z		23	{'neg': 0.304, 'neu': 0.63, 'pos': 0.067, 'compound': -0.7506}	-0.7506	Negative	['a-levels', 'and', 'gcses:', 'boris', 'johnson', 'blames', "'mutant", "algorithm'", 'for', 'exam', 'fiasco', 'unbelievable', '(�', 'i', 'take', 'no', 'responsibility', 'at', 'all�', '?)', 'https://t.co/82qzsrjg1g']	negative
157	1.2987E+18	2020-08-26T19:01:08.000Z		27	{'neg': 0.134, 'neu': 0.82, 'pos': 0.046, 'compound': -0.3527}	-0.3527	Negative	['sooo,', 'the', 'algorithm', 'used', 'to', 'calculate', 'the', 'number', 'of', 'pupils', 'who', 'would', 'be', 'adversely', 'affected', 'by', 'the', 'ofqual', 'algorithm', 'was', 'out', 'by', '5203%.', "can't", 'be', 'right??']	No emotion
158	1.2987E+18	2020-08-26T18:59:59.000Z		12	{'neg': 0.0, 'neu': 1.0, 'pos': 0.0, 'compound': 0.0}	0	Neutral	['i', 'cannot', 'understand', 'why', 'ofqual', 'never', 'tested', 'the', 'algorithm', 'before', 'implementing', 'it', '.']	No emotion
159	1.2987E+18	2020-08-26T18:59:49.000Z		16	{'neg': 0.213, 'neu': 0.787, 'pos': 0.0, 'compound': -0.4019}	-0.4019	Negative	['a-levels', 'and', 'gcses:', 'boris', 'johnson', 'blames', '�mutant', 'algorithm�', 'for', 'exam�fiasco', 'https://t.co/53e11zaqjs']	No emotion
160	1.2987E+18	2020-08-26T18:59:49.000Z		16	{'neg': 0.213, 'neu': 0.787, 'pos': 0.0, 'compound': -0.4019}	-0.4019	Negative	['a-levels', 'and', 'gcses:', 'boris', 'johnson', 'blames', '�mutant', 'algorithm�', 'for', 'exam�fiasco', 'https://t.co/53e11zaqjs']	No emotion
161	1.2987E+18	2020-08-26T18:59:03.000Z		48	{'neg': 0.169, 'neu': 0.776, 'pos': 0.054, 'compound': -0.7115}	-0.7115	Negative	['nice', 'bbc', 'article', 'explaining', 'design', 'of', 'the', 'exam', 'algorithm', 'for', 'a-level', 'and', 'gcse', 'exams.', 'why', 'is', 'it', 'unfair?', 'why', 'it', 'violates', 'gdpr?', 'https://t.co/gtxhuympoz', 'grading', 'algorithm', 'for', 'ib', 'is', 'similar', '(so', 'complex', 'that', 'even', 'ibo', 'cannot', 'explain', 'it).', 'please', 'ask', 'them', 'switch', 'to', 'cag.', '#ibsca…	anger
162	1.2987E+18	2020-08-26T18:59:03.000Z		48	{'neg': 0.169, 'neu': 0.776, 'pos': 0.054, 'compound': -0.7115}	-0.7115	Negative	['nice', 'bbc', 'article', 'explaining', 'design', 'of', 'the', 'exam', 'algorithm', 'for', 'a-level', 'and', 'gcse', 'exams.', 'why', 'is', 'it', 'unfair?', 'why', 'it', 'violates', 'gdpr?', 'https://t.co/gtxhuympoz', 'grading', 'algorithm', 'for', 'ib', 'is', 'similar', '(so', 'complex', 'that', 'even', 'ibo', 'cannot', 'explain', 'it).', 'please', 'ask', 'them', 'switch', 'to', 'cag.', '#ibsca…	anger
163	1.2987E+18	2020-08-26T18:57:00.000Z		41	{'neg': 0.193, 'neu': 0.764, 'pos': 0.043, 'compound': -0.8273}	-0.8273	Negative	['i', 'fully', 'agree', 'but', 'it�s', 'probably', 'been', 'infected', 'by', 'the', 'mutant', 'algorithm', 'that', 'infected', 'the', 'a-level', 'and', 'gcse', 'results.', 'it�s', 'time', 'for', 'a', 'change,', 'the', 'dvsa', 'can�t', 'cope', 'with', 'the', 'task', 'and', 'need', 'investment', 'and', 'modern', 'management.']	positive
164	1.2987E+18	2020-08-26T18:56:37.000Z		41	{'neg': 0.146, 'neu': 0.854, 'pos': 0.0, 'compound': -0.7184}	-0.7184	Negative	['boris', 'johnson', 'blames', 'a', '"mutant', 'algorithm"', 'for', 'the', 'a-level', 'results', 'fiasco', 'before', 'sacking', 'jonathan', 'slater', 'the', 'most', 'senior', 'official', 'at', 'the', 'department', 'for', 'education.', 'the', 'permanent', 'secretary', 'at', 'the', 'department', 'will', 'stand', 'down', 'on', 'september', '1st.', 'https://t.co/19bv6z1e8p']	negative
165	1.2987E+18	2020-08-26T18:56:37.000Z		41	{'neg': 0.146, 'neu': 0.854, 'pos': 0.0, 'compound': -0.7184}	-0.7184	Negative	['boris', 'johnson', 'blames', 'a', '"mutant', 'algorithm"', 'for', 'the', 'a-level', 'results', 'fiasco', 'before', 'sacking', 'jonathan', 'slater', 'the', 'most', 'senior', 'official', 'at', 'the', 'department', 'for', 'education.', 'the', 'permanent', 'secretary', 'at', 'the', 'department', 'will', 'stand', 'down', 'on', 'september', '1st.', 'https://t.co/19bv6z1e8p']	negative
166	1.2987E+18	2020-08-26T18:56:30.000Z		34	{'neg': 0.0, 'neu': 1.0, 'pos': 0.0, 'compound': 0.0}	0	Neutral	['they', 'knew', 'exactly', 'how', 'it', 'was', 'going', 'to', 'turn', 'out.', 'jeni', 'tennison,', 'vice', 'president', 'of', 'the', 'open', 'data', 'institute,�breaks', 'it', 'down', 'in', 'detail', 'here.', '#mutantalgorithm', 'https://t.co/gku7wogoqb', 'https://t.co/oypt4le7g4']	trust
167	1.2987E+18	2020-08-26T18:56:16.000Z		18	{'neg': 0.316, 'neu': 0.684, 'pos': 0.0, 'compound': -0.7184}	-0.7184	Negative	['bbc', 'news', '-', 'a-levels', 'and', 'gcses:', 'boris', 'johnson', 'blames', "'mutant", "algorithm'", 'for', 'exam', 'fiasco', 'https://t.co/oog4yvx6wf']	negative
168	1.2987E+18	2020-08-26T18:56:00.000Z		37	{'neg': 0.259, 'neu': 0.591, 'pos': 0.15, 'compound': -0.6369}	-0.6369	Negative	['boris', 'johnson', 'blames', "'mutant", "algorithm'", 'for', 'exam', 'fiasco', 'https://t.co/jb4cdfvhdw', 'but', 'he', 'said', 'he', 'had', 'every', 'confidence', 'in', 'ofqual', 'and', 'its', '�algorithm�.', 'well,', 'pathetically', 'simplistic', 'formula', 'which', 'a', 'child', 'of', 'ten', 'could', 'see', 'is', 'stupid.']	positive
169	1.2987E+18	2020-08-26T18:55:01.000Z		17	{'neg': 0.353, 'neu': 0.647, 'pos': 0.0, 'compound': -0.7184}	-0.7184	Negative	['a-levels', 'and', 'gcses:', 'boris', 'johnson', 'blames', "'mutant", "algorithm'", 'for', 'exam', 'fiasco', 'https://t.co/kb2nc4jlhr', '#education']	negative
170	1.2987E+18	2020-08-26T18:55:01.000Z		17	{'neg': 0.353, 'neu': 0.647, 'pos': 0.0, 'compound': -0.7184}	-0.7184	Negative	['a-levels', 'and', 'gcses:', 'boris', 'johnson', 'blames', "'mutant", "algorithm'", 'for', 'exam', 'fiasco', 'https://t.co/kb2nc4jlhr', '#education']	negative
171	1.2987E+18	2020-08-26T18:55:00.000Z		18	{'neg': 0.333, 'neu': 0.667, 'pos': 0.0, 'compound': -0.7184}	-0.7184	Negative	['a-levels', 'and', 'gcses:', 'boris', 'johnson', 'blames', "'mutant", "algorithm'", 'for', 'exam', 'fiasco', 'https://t.co/3ddho5g7yg', '#uk', '#politics']	anger
172	1.2987E+18	2020-08-26T18:55:00.000Z		18	{'neg': 0.333, 'neu': 0.667, 'pos': 0.0, 'compound': -0.7184}	-0.7184	Negative	['a-levels', 'and', 'gcses:', 'boris', 'johnson', 'blames', "'mutant", "algorithm'", 'for', 'exam', 'fiasco', 'https://t.co/motekeyqxf', '#uk', '#news']	negative
173	1.2987E+18	2020-08-26T18:55:00.000Z		18	{'neg': 0.333, 'neu': 0.667, 'pos': 0.0, 'compound': -0.7184}	-0.7184	Negative	['a-levels', 'and', 'gcses:', 'boris', 'johnson', 'blames', "'mutant", "algorithm'", 'for', 'exam', 'fiasco', 'https://t.co/3ddho5owa6', '#uk', '#politics']	anger
174	1.2987E+18	2020-08-26T18:55:00.000Z		18	{'neg': 0.333, 'neu': 0.667, 'pos': 0.0, 'compound': -0.7184}	-0.7184	Negative	['a-levels', 'and', 'gcses:', 'boris', 'johnson', 'blames', "'mutant", "algorithm'", 'for', 'exam', 'fiasco', 'https://t.co/3ddho5g7yg', '#uk', '#politics']	anger
175	1.2987E+18	2020-08-26T18:55:00.000Z		18	{'neg': 0.333, 'neu': 0.667, 'pos': 0.0, 'compound': -0.7184}	-0.7184	Negative	['a-levels', 'and', 'gcses:', 'boris', 'johnson', 'blames', "'mutant", "algorithm'", 'for', 'exam', 'fiasco', 'https://t.co/motekeyqxf', '#uk', '#news']	negative
176	1.2987E+18	2020-08-26T18:55:00.000Z		18	{'neg': 0.333, 'neu': 0.667, 'pos': 0.0, 'compound': -0.7184}	-0.7184	Negative	['a-levels', 'and', 'gcses:', 'boris', 'johnson', 'blames', "'mutant", "algorithm'", 'for', 'exam', 'fiasco', 'https://t.co/3ddho5owa6', '#uk', '#politics']	anger
177	1.2987E+18	2020-08-26T18:54:36.000Z		31	{'neg': 0.197, 'neu': 0.803, 'pos': 0.0, 'compound': -0.7476}	-0.7476	Negative	['is', 'the', 'man', 'going', 'off', 'his', 'head?', 'perhaps', 'as', 'a', 'result', 'of', 'corona?', 'bbc', 'news', '-', 'a-levels', 'and', 'gcses:', 'boris', 'johnson', 'blames', "'mutant", "algorithm'", 'for', 'exam', 'fiasco', 'https://t.co/nqrzaly3jg']	negative
178	1.2987E+18	2020-08-26T18:53:24.000Z		24	{'neg': 0.374, 'neu': 0.626, 'pos': 0.0, 'compound': -0.8796}	-0.8796	Negative	['wtf?', 'is', 'this', 'the', 'twilight', 'zone?', 'boris', 'johnson', 'blames', "'mutant", "algorithm'", 'for', 'a-level', 'results', 'fiasco,', 'then', 'sacks', 'education', 'chief', 'https://t.co/kolxvn47wv']	negative
179	1.2987E+18	2020-08-26T18:53:24.000Z		24	{'neg': 0.374, 'neu': 0.626, 'pos': 0.0, 'compound': -0.8796}	-0.8796	Negative	['wtf?', 'is', 'this', 'the', 'twilight', 'zone?', 'boris', 'johnson', 'blames', "'mutant", "algorithm'", 'for', 'a-level', 'results', 'fiasco,', 'then', 'sacks', 'education', 'chief', 'https://t.co/kolxvn47wv']	negative
180	1.29869E+18	2020-08-26T18:53:01.000Z		21	{'neg': 0.273, 'neu': 0.727, 'pos': 0.0, 'compound': -0.7184}	-0.7184	Negative	['one', 'can', 'only', 'say', 'hornshoggle', 'bbc', 'news', '-', 'a-levels', 'and', 'gcses:', '#blames', '#mutant', "#algorithm'", 'for', 'exam', 'fiasco', 'https://t.co/sgfklg5yzy']	negative
181	1.29869E+18	2020-08-26T18:51:54.000Z		20	{'neg': 0.3, 'neu': 0.7, 'pos': 0.0, 'compound': -0.7184}	-0.7184	Negative	['pm', 'blames', "'mutant", "algorithm'", 'for', 'a-levels', 'fiasco,', 'then', 'sacks', 'education', 'chief', 'gavin', 'williamson', 'fireplace', 'salesman', 'https://t.co/z9hynqzyzt']	negative
182	1.29869E+18	2020-08-26T18:51:30.000Z		31	{'neg': 0.317, 'neu': 0.62, 'pos': 0.063, 'compound': -0.8819}	-0.8819	Negative	['i', 'blame', 'a', 'mutant', 'pm', '...', 'but', 'he', 'never', 'takes', 'the', 'blame', '-', 'just', 'sacrifices', 'scapegoats', '...', '#johnsonhasfailed', 'a-levels', 'and', 'gcses:', 'boris', 'johnson', 'blames', "'mutant", "algorithm'", 'for', 'exam', 'fiasco', 'https://t.co/8n27cj2llt']	negative
183	1.29869E+18	2020-08-26T18:51:20.000Z		31	{'neg': 0.299, 'neu': 0.701, 'pos': 0.0, 'compound': -0.8547}	-0.8547	Negative	['boris', 'johnson', 'blames', "'mutant", "algorithm'", 'for', 'a-level', 'results', 'fiasco,', 'then', 'sacks', 'education', 'chief', 'https://t.co/nwhzyuxmtn', '?', 'you', 'are', 'the', 'mutant', 'pm!!!', 'just', 'embarrassed', 'by', 'you.....', 'https://t.co/b7lf4hohgv']	negative
184	1.29869E+18	2020-08-26T18:51:20.000Z		31	{'neg': 0.299, 'neu': 0.701, 'pos': 0.0, 'compound': -0.8547}	-0.8547	Negative	['boris', 'johnson', 'blames', "'mutant", "algorithm'", 'for', 'a-level', 'results', 'fiasco,', 'then', 'sacks', 'education', 'chief', 'https://t.co/nwhzyuxmtn', '?', 'you', 'are', 'the', 'mutant', 'pm!!!', 'just', 'embarrassed', 'by', 'you.....', 'https://t.co/b7lf4hohgv']	negative
185	1.29869E+18	2020-08-26T18:49:54.000Z		20	{'neg': 0.215, 'neu': 0.785, 'pos': 0.0, 'compound': -0.6249}	-0.6249	Negative	['boris', 'johnson', 'claims', 'a-level', 'and', 'gcse', 'results', 'crisis', 'was', 'caused', 'by', '�a', 'mutant', 'algorithm�', 'https://t.co/at0wkuwzom', 'politicshome']	negative
186	1.29869E+18	2020-08-26T18:49:51.000Z		20	{'neg': 0.215, 'neu': 0.785, 'pos': 0.0, 'compound': -0.6249}	-0.6249	Negative	['boris', 'johnson', 'claims', 'a-level', 'and', 'gcse', 'results', 'crisis', 'was', 'caused', 'by', '�a', 'mutant', 'algorithm�', 'https://t.co/iwlz1c1htr', 'politicshome']	negative
187	1.29869E+18	2020-08-26T18:48:32.000Z		45	{'neg': 0.296, 'neu': 0.704, 'pos': 0.0, 'compound': -0.9391}	-0.9391	Negative	['no', 'fat', 'arse', 'when', 'scotland', 'saw', 'it', 'was', 'wrong', 'it', 'changed', 'it', 'in', 'short', 'order!', 'williamson', '&amp;', 'your', 'lot', 'fannied', 'around', '&amp;', 'caused', 'chaos,', 'down', 'to', 'you!', 'bbc', 'news', '-', 'a-levels', 'and', 'gcses:', 'boris', 'johnson', 'blames', "'mutant", "algorithm'", 'for', 'exam', 'fiasco', 'https://t.co/rpghkm0mwi']	negative
188	1.29869E+18	2020-08-26T18:48:00.000Z		18	{'neg': 0.333, 'neu': 0.667, 'pos': 0.0, 'compound': -0.7184}	-0.7184	Negative	['a-levels', 'and', 'gcses:', 'boris', 'johnson', 'blames', "'mutant", "algorithm'", 'for', 'exam', 'fiasco', 'https://t.co/yvyftjll6p', 'bbc', 'news']	negative
189	1.29869E+18	2020-08-26T18:47:55.000Z		18	{'neg': 0.333, 'neu': 0.667, 'pos': 0.0, 'compound': -0.7184}	-0.7184	Negative	['a-levels', 'and', 'gcses:', 'boris', 'johnson', 'blames', "'mutant", "algorithm'", 'for', 'exam', 'fiasco', 'https://t.co/rsfhrvq3xg', 'bbc', 'news']	negative
190	1.29869E+18	2020-08-26T18:46:07.000Z		19	{'neg': 0.144, 'neu': 0.856, 'pos': 0.0, 'compound': -0.4019}	-0.4019	Negative	['just', 'commented', 'on', ':', 'boris', 'johnson', 'blames', 'a-level', 'debacle', 'on', "'mutant", "algorithm',", 'as', 'department', 'offici', '-', 'https://t.co/khdgzlbzxr']	fear
191	1.29869E+18	2020-08-26T18:45:37.000Z		41	{'neg': 0.259, 'neu': 0.69, 'pos': 0.05, 'compound': -0.9262}	-0.9262	Negative	["'mutant", 'algorithm', "',", 'permanent', 'sec', '&amp;', 'head', 'of', 'ofqual', 'going', 'but', 'not', 'williamson,', 'tony', 'abbott', 'as', 'trade', 'envoy!', 'tories', 'adopting', 'the', 'trump', 'tactic', 'of', 'being', 'so', 'outrageous', 'and', 'incompetent', 'that', 'there', 'is', 'no', 'shock', 'any', 'more,', 'and', 'the', 'english', 'language', 'is', 'defeated.']	surprise
192	1.29869E+18	2020-08-26T18:44:48.000Z		18	{'neg': 0.316, 'neu': 0.684, 'pos': 0.0, 'compound': -0.7184}	-0.7184	Negative	['bbc', 'news', '-', 'a-levels', 'and', 'gcses:', 'boris', 'johnson', 'blames', "'mutant", "algorithm'", 'for', 'exam', 'fiasco', 'https://t.co/fbfoeedhrk']	negative
193	1.29869E+18	2020-08-26T18:44:18.000Z		52	{'neg': 0.133, 'neu': 0.827, 'pos': 0.04, 'compound': -0.5868}	-0.5868	Negative	['any', 'algorithm', 'only', 'does', 'what', "it's", 'told', 'by', 'humans.', 'always', 'the', 'result', 'when', 'unthinking', 'process-following', 'and', 'mindless', 'box', 'ticking', 'are', 'seen', 'as', 'more', 'important', 'than', 'the', 'people', 'affected.', 'ofqual,', 'dfe', 'and', 'education', 'sec', 'all', 'messed', 'this', 'one', 'up.', 'the', 'algorithm', 'just', 'did', 'what', 'they',…	trust
194	1.29869E+18	2020-08-26T18:43:52.000Z		42	{'neg': 0.048, 'neu': 0.897, 'pos': 0.056, 'compound': 0.0869}	0.0869	Positive	['prime', 'minister', '-', 'please', 'tell', 'that', 'they', 'need', 'to', 'follow', 'the', 'same', 'grading', 'model', 'as', 'for', 'a-levels,', 'gcses,', 'and', 'btec.', 'grades', 'based', 'on', "'s", 'algorithm', 'do', 'not', 'comply', 'with', 'gdpr', 'and', 'are', 'not', 'fair', 'to', 'ib', 'students.', '#ibscandal', 'https://t.co/obtbgvdkbb']	positive
195	1.29869E+18	2020-08-26T18:43:52.000Z		42	{'neg': 0.048, 'neu': 0.897, 'pos': 0.056, 'compound': 0.0869}	0.0869	Positive	['prime', 'minister', '-', 'please', 'tell', 'that', 'they', 'need', 'to', 'follow', 'the', 'same', 'grading', 'model', 'as', 'for', 'a-levels,', 'gcses,', 'and', 'btec.', 'grades', 'based', 'on', "'s", 'algorithm', 'do', 'not', 'comply', 'with', 'gdpr', 'and', 'are', 'not', 'fair', 'to', 'ib', 'students.', '#ibscandal', 'https://t.co/obtbgvdkbb']	positive
196	1.29869E+18	2020-08-26T18:39:04.000Z		46	{'neg': 0.0, 'neu': 0.934, 'pos': 0.066, 'compound': 0.4404}	0.4404	Positive	['�rogue', 'algorithm�?', '�when', 'a-level', 'grades', '...', 'were', 'first', 'announced,', 'johnson', 'said', 'the', 'results', 'were', '�dependable�', 'and', '�robust�.', 'even', 'after', 'the', 'u-turn', 'in', 'which', 'the', 'algorithm', 'was', 'dropped,', 'nick', 'gibb,', 'said', 'it', 'was', '�a', 'good', 'model,', 'and', 'we', 'continued', 'to', 'refine', 'it��', 'https://t.co/u20ecmj80m…	positive
197	1.29869E+18	2020-08-26T18:38:54.000Z		26	{'neg': 0.332, 'neu': 0.668, 'pos': 0.0, 'compound': -0.7882}	-0.7882	Negative	['#?????', '????:2020-08-27', '03:38:54', 'a-levels', 'and', 'gcses:', 'boris', 'johnson', 'blames', '&amp;#x27;mutant', 'algorithm&amp;#x27;', 'for', 'exam', 'fiasco', 'https://t.co/dzc0skbnix', '#????']	negative
198	1.29869E+18	2020-08-26T18:36:09.000Z		22	{'neg': 0.158, 'neu': 0.842, 'pos': 0.0, 'compound': -0.5514}	-0.5514	Negative	['chris', 'whitty', 'wrote', 'the', 'a', 'level', 'algorithm?', 'chris', 'whitty', 'restricted', 'the', 'nhs', 'compensation', 'payment', 'scheme?', 'this', 'chris', 'whitty', '???', 'https://t.co/nwjgox10qt']	negative
199	1.29869E+18	2020-08-26T18:35:17.000Z		32	{'neg': 0.168, 'neu': 0.67, 'pos': 0.162, 'compound': -0.0516}	-0.0516	Negative	['at', 'least', "he's", 'honest', 'about', 'how', 'he', 'would', 'like', 'to', 'be', 'addressed.', '#mutantalgorithm', 'bbc', 'news', '-', 'a-levels', 'and', 'gcses:', 'boris', 'johnson', 'blames', "'mutant", "algorithm'", 'for', 'exam', 'fiasco', 'https://t.co/glfqgy5daq']	fear
200	1.29869E+18	2020-08-26T18:32:05.000Z		37	{'neg': 0.236, 'neu': 0.764, 'pos': 0.0, 'compound': -0.8622}	-0.8622	Negative	['bbc', 'news', '-', 'a-levels', 'and', 'gcses:', 'boris', 'johnson', 'blames', "'mutant", "algorithm'", 'for', 'exam', 'fiasco', 'https://t.co/hue5knfjil', 'the', 'man', 'is', 'an', 'idiot....', 'mutant', 'government', 'would', 'be', 'more', 'accurate!', 'my', 'son', 'is', 'still', 'waiting', 'for', 'his', 'grades..']	negative
201	1.29869E+18	2020-08-26T18:31:37.000Z		28	{'neg': 0.288, 'neu': 0.712, 'pos': 0.0, 'compound': -0.836}	-0.836	Negative	['you', 'are', 'an', 'absolute', 'embarrassment', 'to', 'this', 'country', '#alevels', '#alevels2020', 'bbc', 'news', '-', 'a-levels', 'and', 'gcses:', 'boris', 'johnson', 'blames', "'mutant", "algorithm'", 'for', 'exam', 'fiasco', 'https://t.co/jxdtjkh8kg']	negative
202	1.29869E+18	2020-08-26T18:31:28.000Z		45	{'neg': 0.197, 'neu': 0.712, 'pos': 0.091, 'compound': -0.6842}	-0.6842	Negative	['no', 'ministerial', 'responsibility', 'ie', 'gavin', 'williamson', 'not', 'resigning', 'over', 'a', 'level', 'algorithm', 'fiasco', 'that', 'put', 'so', 'many', 'students', 'in', 'dispair', 'not', 'able', 'to', 'get', 'the', 'university', 'place', 'they', 'wanted.', 'instead', 'senior', 'civil', 'servants', 'have', 'had', 'to', 'resign', 'to', 'save', 'his', 'ar*e.', 'cowardly,', 'government', …	positive
203	1.29869E+18	2020-08-26T18:30:15.000Z		39	{'neg': 0.383, 'neu': 0.617, 'pos': 0.0, 'compound': -0.9515}	-0.9515	Negative	['boris', 'johnson', 'blames', "'mutant", "algorithm'", 'for', 'a-level', 'results', 'fiasco,', 'then', 'sacks', 'education', 'chief', 'https://t.co/vur9prammm', 'blames', 'a', "'mutant", "algorithm'", 'for', '#alevels', 'fiasco!', 'as', 'yet,', 'he', 'fails', 'to', 'condemn', 'any', 'of', 'his', 'mutant', 'cabinet!', '#toryspin', '#toryshambles', '#torylies']	negative
204	1.29869E+18	2020-08-26T18:30:15.000Z		39	{'neg': 0.383, 'neu': 0.617, 'pos': 0.0, 'compound': -0.9515}	-0.9515	Negative	['boris', 'johnson', 'blames', "'mutant", "algorithm'", 'for', 'a-level', 'results', 'fiasco,', 'then', 'sacks', 'education', 'chief', 'https://t.co/vur9prammm', 'blames', 'a', "'mutant", "algorithm'", 'for', '#alevels', 'fiasco!', 'as', 'yet,', 'he', 'fails', 'to', 'condemn', 'any', 'of', 'his', 'mutant', 'cabinet!', '#toryspin', '#toryshambles', '#torylies']	negative
205	1.29869E+18	2020-08-26T18:27:04.000Z		16	{'neg': 0.375, 'neu': 0.625, 'pos': 0.0, 'compound': -0.7184}	-0.7184	Negative	['a-levels', 'and', 'gcses:', 'boris', 'johnson', 'blames', "'mutant", "algorithm'", 'for', 'exam', 'fiasco', 'https://t.co/tiatfarqfw']	negative
206	1.29869E+18	2020-08-26T18:25:53.000Z		46	{'neg': 0.164, 'neu': 0.778, 'pos': 0.058, 'compound': -0.6486}	-0.6486	Negative	['�ho', 'ho', 'ho,', 'a', 'mutant', 'algorithm', 'that', 'as', 'pm', 'i', 'have', 'no', 'responsibility', 'over', 'or', 'truthfully', 'any', 'idea', 'even', 'existed...', 'not', 'a', 'details', 'man', 'you', 'see...�', '#uforeffort', '#alevelfiasco', 'bbc', 'news', '-', 'a-levels', 'and', 'gcses:', 'boris', 'johnson', 'blames', "'mutant", "algorithm'", 'for', 'exam', 'fiasco', 'https://t.co/7qsp5…	negative
207	1.29869E+18	2020-08-26T18:24:45.000Z		16	{'neg': 0.375, 'neu': 0.625, 'pos': 0.0, 'compound': -0.7184}	-0.7184	Negative	['a-levels', 'and', 'gcses:', 'boris', 'johnson', 'blames', "'mutant", "algorithm'", 'for', 'exam', 'fiasco', 'https://t.co/v8gvm3wnik']	negative
208	1.29869E+18	2020-08-26T18:23:43.000Z		25	{'neg': 0.338, 'neu': 0.662, 'pos': 0.0, 'compound': -0.8658}	-0.8658	Negative	['tories', 'blame', 'anyone', 'or', 'anything', 'but', 'themselves', 'bbc', 'news', '-', 'a-levels', 'and', 'gcses:', 'boris', 'johnson', 'blames', "'mutant", "algorithm'", 'for', 'exam', 'fiasco', 'https://t.co/fgux54pina']	negative
209	1.29869E+18	2020-08-26T18:22:45.000Z		23	{'neg': 0.38, 'neu': 0.62, 'pos': 0.0, 'compound': -0.886}	-0.886	Negative	['mutant', 'algorithm?', 'you', 'absolute', 'twat', 'bbc', 'news', '-', 'a-levels', 'and', 'gcses:', 'boris', 'johnson', 'blames', "'mutant", "algorithm'", 'for', 'exam', 'fiasco', 'https://t.co/wqj3vbsato']	negative
210	1.29869E+18	2020-08-26T18:21:34.000Z		45	{'neg': 0.127, 'neu': 0.828, 'pos': 0.045, 'compound': -0.5994}	-0.5994	Negative	['well', 'i', 'never', 'and', 'it', 'was', 'of', 'course', 'nothing', 'to', 'do', 'with', 'the', 'mutant', 'government', 'we', 'are', 'having', 'to', 'live', 'with', 'at', 'the', 'moment.', 'grow', 'up', 'boris.', 'bbc', 'news', '-', 'a-levels', 'and', 'gcses:', 'boris', 'johnson', 'blames', "'mutant", "algorithm'", 'for', 'exam', 'fiasco', 'https://t.co/sk1j1si1ok']	negative
211	1.29869E+18	2020-08-26T18:21:14.000Z		26	{'neg': 0.28, 'neu': 0.633, 'pos': 0.088, 'compound': -0.6977}	-0.6977	Negative	['he', 'would', 'blame', 'anything,', "wouldn't", 'he?', '#moron', '-', 'bbc', 'news', '-', 'a-levels', 'and', 'gcses:', 'boris', 'johnson', 'blames', "'mutant", "algorithm'", 'for', 'exam', 'fiasco', 'https://t.co/izo85bgbdr']	negative
212	1.29869E+18	2020-08-26T18:19:41.000Z		31	{'neg': 0.077, 'neu': 0.797, 'pos': 0.126, 'compound': 0.1867}	0.1867	Positive	['williamson', 'told', 'ofqual', 'what', 'he', 'wanted', 'the', 'algorithm', 'to', 'do.', 'johnson', 'confirmed', 'the', 'outcome', 'was', 'robust,', 'thus', 'acknowledging', 'that', 'it', 'was', 'what', 'the', 'blind', 'driver', 'had', 'ordered.', 'they', 'cannot', 'blame', 'ofqual.']	positive
213	1.29869E+18	2020-08-26T18:18:25.000Z		44	{'neg': 0.0, 'neu': 1.0, 'pos': 0.0, 'compound': 0.0}	0	Neutral	["#ofqual's", 'algorithm', "didn't", 'magically', 'come', 'into', 'existence', 'nor', 'did', 'it', 'mutate', 'by', 'itself.', 'boris', "johnson's", 'govt', 'was', "ofqual's", 'customer.', 'was', 'the', 'algorithm', 'designed', 'to', 'govt', 'requirements?', 'https://t.co/0rhsbnpjf7', '#alevels', '#levellingdown', '#gavinwilliamson', '#c4news', '#skynews', '#newsnight', 'https://t.co/zgdmgtmxkc']	positive
214	1.29869E+18	2020-08-26T18:17:25.000Z		23	{'neg': 0.24, 'neu': 0.76, 'pos': 0.0, 'compound': -0.7184}	-0.7184	Negative	['bbc', 'news', '-', 'a-levels', 'and', 'gcses:', 'boris', 'johnson', 'blames', "'mutant", "algorithm'", 'for', 'exam', 'fiasco', '-', 'where', 'is', 'the', 'social', 'distancing', 'https://t.co/qrizhi8bvg']	negative
215	1.29869E+18	2020-08-26T18:17:20.000Z		25	{'neg': 0.24, 'neu': 0.76, 'pos': 0.0, 'compound': -0.7184}	-0.7184	Negative	['a-levels', 'and', 'gcses:', 'boris', 'johnson', 'blames', "'mutant", "algorithm'", 'for', 'exam', 'fiasco', 'i', 'see', 'gavin', 'williamson', 'has', 'a', 'new', 'pet', 'name.', 'https://t.co/bk4acibdza']	negative
216	1.29869E+18	2020-08-26T18:16:52.000Z		23	{'neg': 0.242, 'neu': 0.645, 'pos': 0.113, 'compound': -0.4951}	-0.4951	Negative	['a-levels', 'and', 'gcses:', 'boris', 'johnson', 'blames', "'mutant", "algorithm'", 'for', 'exam', 'fiasco.', 'mutant', 'prime', 'minister', 'and', 'cabinet', 'more', 'like?', 'https://t.co/6zytfjfcfw']	positive
217	1.29869E+18	2020-08-26T18:16:36.000Z		32	{'neg': 0.0, 'neu': 1.0, 'pos': 0.0, 'compound': 0.0}	0	Neutral	['i', 'once', 'wrote', 'a', 'computer', '(chess)', 'algorithm', 'that', 'was', 'genetic', 'in', 'nature', 'and', 'did', 'indeed', 'modify', 'itself', 'depending', 'on', 'the', 'result', 'of', 'the', 'previous', 'game.', 'unlike', 'the', 'ofqual', 'algorithm,', 'which', 'did', 'not.']	surprise
218	1.29869E+18	2020-08-26T18:16:26.000Z		38	{'neg': 0.201, 'neu': 0.744, 'pos': 0.056, 'compound': -0.7662}	-0.7662	Negative	['johnson', 'says', 'a', '"mutant', 'algorithm"', 'caused', 'the', 'exams', 'fiasco,', 'not', 'his', 'incompetent', 'education', 'secretary', 'williamson', 'who', 'told', 'ofqual', 'what', 'they', 'wanted', 'the', 'algorithm', 'to', 'do.', 'then', 'they', 'sack', 'the', 'dfe', 'permanent', 'secretary.', 'the', 'most', 'irresponsible', 'shameless', 'government', 'ever.']	negative
219	1.29869E+18	2020-08-26T18:15:11.000Z		47	{'neg': 0.151, 'neu': 0.849, 'pos': 0.0, 'compound': -0.7882}	-0.7882	Negative	['mutant', 'algorithm????', 'is', 'that', "#johnson's", 'secret', 'alter', 'ego', 'or', 'his', 'pet', 'name', 'for', '#cummings', 'either', 'way', "it's", 'not', 'any', 'of', '*them*', "that'll", 'carry', 'the', 'can', '#examshambles', 'bbc', 'news', '-', 'a-levels', 'and', 'gcses:', 'boris', 'johnson', 'blames', "'mutant", "algorithm'", 'for', 'exam', 'fiasco', 'https://t.co/65aptnc6eb']	negative
220	1.29869E+18	2020-08-26T18:14:52.000Z		16	{'neg': 0.375, 'neu': 0.625, 'pos': 0.0, 'compound': -0.7184}	-0.7184	Negative	['a-levels', 'and', 'gcses:', 'boris', 'johnson', 'blames', "'mutant", "algorithm'", 'for', 'exam', 'fiasco.', 'https://t.co/fpdfk2jxal']	negative
221	1.29869E+18	2020-08-26T18:14:09.000Z		30	{'neg': 0.194, 'neu': 0.806, 'pos': 0.0, 'compound': -0.7184}	-0.7184	Negative	['he', 'could', 'have', 'asked', 'a', 'maths', 'teacher', 'to', 'take', 'a', 'look', 'smdh', 'bbc', 'news', '-', 'a-levels', 'and', 'gcses:', 'boris', 'johnson', 'blames', "'mutant", "algorithm'", 'for', 'exam', 'fiasco', 'https://t.co/ni98jme4p7']	trust
222	1.29869E+18	2020-08-26T18:14:08.000Z		32	{'neg': 0.194, 'neu': 0.806, 'pos': 0.0, 'compound': -0.7184}	-0.7184	Negative	["...there's", 'not', 'taking', 'responsibility....', 'and', "there's", 'very', 'spinelessly', 'not', 'taking', 'responsibility...', '#examshambles', 'bbc', 'news', '-', 'a-levels', 'and', 'gcses:', 'boris', 'johnson', 'blames', "'mutant", "algorithm'", 'for', 'exam', 'fiasco', 'https://t.co/jhbficidzc']	negative
223	1.29868E+18	2020-08-26T18:13:04.000Z		39	{'neg': 0.225, 'neu': 0.775, 'pos': 0.0, 'compound': -0.8617}	-0.8617	Negative	['�mutant', 'algorithm�', '-', 'this', 'shambolic', 'damaging', 'rat', 'b*stard', 'tory', 'government', 'are', 'the', 'worst,', 'but', 'taking', 'it', 'to', 'another', 'level', 'entirely', 'as', 'they', 'lie,', 'lie,', 'lie', 'for', 'every', 'sh*t', 'awful', 'decision', 'they', 'make.', '#saveusfromourgov', '!!!', '#nevervotetory', 'https://t.co/xmb5jes9wy']	negative
224	1.29868E+18	2020-08-26T18:13:04.000Z		17	{'neg': 0.353, 'neu': 0.647, 'pos': 0.0, 'compound': -0.7184}	-0.7184	Negative	['a-levels', 'and', 'gcses:', 'boris', 'johnson', 'blames', "'mutant", "algorithm'", 'for', 'exam', 'fiasco.', '#toryliars', 'https://t.co/o7xliwmb8k']	negative
225	1.29868E+18	2020-08-26T18:12:05.000Z		30	{'neg': 0.218, 'neu': 0.74, 'pos': 0.042, 'compound': -0.7574}	-0.7574	Negative	['#a-levels', 'and', '#gcseresults:', 'boris', 'johnson', 'blaming', 'a', "'mutant", "algorithm'", 'for', 'exam', 'fiasco', 'is', 'the', 'modern', 'day', 'equivalent', 'excuse', 'of', 'the', 'dog', 'ate', 'my', 'homework!', '#toriesout', 'https://t.co/nhud5ywpeu']	negative
226	1.29868E+18	2020-08-26T18:12:04.000Z		57	{'neg': 0.186, 'neu': 0.725, 'pos': 0.089, 'compound': -0.7208}	-0.7208	Negative	['it', "wasn't", 'the', 'nasty', 'party,', "it's", 'unelected', 'aide', 'with', 'absolute', 'power', '(dominic', 'cummings),', 'gavin', 'or', 'toxic', 'pm', 'johnson', 'that', 'has', 'caused', 'you', 'harm', '&amp;', 'screwed', 'up', 'peoples', 'a', 'levels,', 'btec', '&amp;', 'more,', 'lost', 'them', 'uni', 'spots', '&amp;', 'other', 'opportunities.', 'it', 'was', 'a', 'rogue', 'x-man,', 'also',…	negative
227	1.29868E+18	2020-08-26T18:12:00.000Z		30	{'neg': 0.207, 'neu': 0.793, 'pos': 0.0, 'compound': -0.7184}	-0.7184	Negative	['#examshambles', "...there's", 'not', 'taking', 'responsibility....', 'and', "there's", 'not', 'taking', 'responsibility...', 'bbc', 'news', '-', 'a-levels', 'and', 'gcses:', 'boris', 'johnson', 'blames', "'mutant", "algorithm'", 'for', 'exam', 'fiasco', 'https://t.co/jhbficidzc']	negative
228	1.29868E+18	2020-08-26T18:12:00.000Z		27	{'neg': 0.224, 'neu': 0.776, 'pos': 0.0, 'compound': -0.7476}	-0.7476	Negative	['bbc', 'news', '-', 'a-levels', 'and', 'gcses:', 'boris', 'johnson', 'blames', "'mutant", "algorithm'", 'for', 'exam', 'fiasco', 'https://t.co/0dtlohowtl', 'a', 'mutant', 'algorithm?', 'is', 'this', 'guy', 'for', 'real?', '#alevels']	negative
229	1.29868E+18	2020-08-26T18:11:47.000Z		23	{'neg': 0.25, 'neu': 0.75, 'pos': 0.0, 'compound': -0.7184}	-0.7184	Negative	['the', 'predictable', 'scapegoating', 'ensues', 'as', 'blames', "'mutant", "algorithm'", 'for', 'a-level', 'results', 'fiasco,', 'then', 'sacks', 'education', 'chief', '.', 'https://t.co/qxhcbroeta', '#honourtheoffer', '#cagsappeal']	negative
230	1.29868E+18	2020-08-26T18:11:47.000Z		23	{'neg': 0.25, 'neu': 0.75, 'pos': 0.0, 'compound': -0.7184}	-0.7184	Negative	['the', 'predictable', 'scapegoating', 'ensues', 'as', 'blames', "'mutant", "algorithm'", 'for', 'a-level', 'results', 'fiasco,', 'then', 'sacks', 'education', 'chief', '.', 'https://t.co/qxhcbroeta', '#honourtheoffer', '#cagsappeal']	negative
231	1.29868E+18	2020-08-26T18:11:47.000Z		23	{'neg': 0.25, 'neu': 0.75, 'pos': 0.0, 'compound': -0.7184}	-0.7184	Negative	['the', 'predictable', 'scapegoating', 'ensues', 'as', 'blames', "'mutant", "algorithm'", 'for', 'a-level', 'results', 'fiasco,', 'then', 'sacks', 'education', 'chief', '.', 'https://t.co/qxhcbroeta', '#honourtheoffer', '#cagsappeal']	negative
232	1.29868E+18	2020-08-26T18:10:15.000Z		42	{'neg': 0.232, 'neu': 0.718, 'pos': 0.05, 'compound': -0.8562}	-0.8562	Negative	['johnson', 'says', 'a', '"mutant', 'algorithm"', 'caused', 'the', 'exams', 'fiasco,', 'not', 'his', 'incompetent', 'education', 'secretary', 'williamson', 'who', 'told', 'ofqual', 'what', 'they', 'wanted', 'the', 'algorithm', 'to', 'do.', 'then', 'they', 'sack', 'the', 'dfe', 'permanent', 'secretary.', 'they', 'are', 'the', 'most', 'irresponsible', 'shameless', 'government', 'ever.', 'all', 'lie…	negative
233	1.29868E+18	2020-08-26T18:09:54.000Z		16	{'neg': 0.375, 'neu': 0.625, 'pos': 0.0, 'compound': -0.7184}	-0.7184	Negative	['a-levels', 'and', 'gcses:', 'boris', 'johnson', 'blames', "'mutant", "algorithm'", 'for', 'exam', 'fiasco', 'https://t.co/3ghhqgyitu']	negative
234	1.29868E+18	2020-08-26T18:09:36.000Z		43	{'neg': 0.219, 'neu': 0.683, 'pos': 0.098, 'compound': -0.7184}	-0.7184	Negative	['bbc', 'news', '-', 'a-levels', 'and', 'gcses:', 'boris', 'johnson', 'blames', "'mutant", "algorithm'", 'for', 'exam', 'fiasco', 'https://t.co/21bnywx87i', 'dear', '#borisjohnson', 'this', 'mutant', 'algorithm', 'has', 'spread', 'worldwide.', 'pupils', 'in', 'the', 'uk', 'and', 'elsewhere', 'affected', 'by', '#ibscandal', 'with', 'every', 'bit', 'as', 'much', 'pain.', 'please', 'rectify.']	negative
235	1.29868E+18	2020-08-26T18:09:30.000Z		27	{'neg': 0.443, 'neu': 0.557, 'pos': 0.0, 'compound': -0.9102}	-0.9102	Negative	['no', 'surprise', 'here', 'that', 'he', 'doesn�t', 'blame', 'his', 'governments', 'incompetence', 'a-levels', 'and', 'gcses:', 'boris', 'johnson', 'blames', "'mutant", "algorithm'", 'for', 'exam', 'fiasco', 'https://t.co/wnff0d53jg']	negative
236	1.29868E+18	2020-08-26T18:09:29.000Z		44	{'neg': 0.219, 'neu': 0.731, 'pos': 0.05, 'compound': -0.7964}	-0.7964	Negative	['hypocrite.', "there's", 'nothing', 'mutant', 'about', 'the', 'algorithm,', 'only', 'the', 'bias', 'within', 'it', 'that', 'you,', 'charlatan,', 'said', 'produced', 'robust', 'results.', 'you', 'and', 'your', 'cabinet', 'are', 'incompetent.', 'bbc', 'news', '-', 'a-levels', 'and', 'gcses:', 'boris', 'johnson', 'blames', "'mutant", "algorithm'", 'for', 'exam', 'fiasco', 'https://t.co/uwzskfyhjc']	negative
237	1.29868E+18	2020-08-26T18:09:11.000Z		29	{'neg': 0.352, 'neu': 0.648, 'pos': 0.0, 'compound': -0.8993}	-0.8993	Negative	['so', 'can', 'we', 'blame', 'a', 'mutant', 'prime', 'minister', 'for', '#brexit', 'fiasco?', 'bbc', 'news', '-', 'a-levels', 'and', 'gcses:', 'boris', 'johnson', 'blames', "'mutant", "algorithm'", 'for', 'exam', 'fiasco', 'https://t.co/jm3qot8eml']	negative
238	1.29868E+18	2020-08-26T18:09:01.000Z		16	{'neg': 0.375, 'neu': 0.625, 'pos': 0.0, 'compound': -0.7184}	-0.7184	Negative	['a-levels', 'and', 'gcses:', 'boris', 'johnson', 'blames', "'mutant", "algorithm'", 'for', 'exam', 'fiasco', 'https://t.co/lnskhpoylk']	negative
239	1.29868E+18	2020-08-26T18:08:58.000Z		24	{'neg': 0.29, 'neu': 0.71, 'pos': 0.0, 'compound': -0.7882}	-0.7882	Negative	['so...the', 'x-men', 'did', 'it?????????????', 'bbc', 'news', '-', 'a-levels', 'and', 'gcses:', 'boris', 'johnson', 'blames', "'mutant", "algorithm'", 'for', 'exam', 'fiasco', 'https://t.co/l5ai2jl6xh']	negative
240	1.29868E+18	2020-08-26T18:08:40.000Z		56	{'neg': 0.046, 'neu': 0.931, 'pos': 0.024, 'compound': -0.296}	-0.296	Negative	['a', 'maths', 'expert', 'has', 'been', 'explaining', 'how', 'the', 'algorithm', 'used', 'to', 'decide', 'a-level', 'results', 'works.', 'first,', 'think', 'of', 'a', 'number,', 'divide', 'it', 'by', '32,', 'add', '347,', 'multiply', 'by', 'the', 'square', 'root', 'of', '16.5,', 'take', 'away', '9,', 'then', 'cross', 'out', 'the', 'answer', 'and', 'think', 'of', 'another', 'way', 'to', 'sort', 'o…	negative
241	1.29868E+18	2020-08-26T18:08:21.000Z		16	{'neg': 0.375, 'neu': 0.625, 'pos': 0.0, 'compound': -0.7184}	-0.7184	Negative	['a-levels', 'and', 'gcses:', 'boris', 'johnson', 'blames', "'mutant", "algorithm'", 'for', 'exam', 'fiasco', 'https://t.co/riravlgi41']	negative
242	1.29868E+18	2020-08-26T18:08:17.000Z		18	{'neg': 0.316, 'neu': 0.684, 'pos': 0.0, 'compound': -0.7184}	-0.7184	Negative	['bbc', 'news', '-', 'a-levels', 'and', 'gcses:', 'boris', 'johnson', 'blames', "'mutant", "algorithm'", 'for', 'exam', 'fiasco', 'https://t.co/ombhceoz5s']	negative
243	1.29868E+18	2020-08-26T18:08:12.000Z		27	{'neg': 0.22, 'neu': 0.693, 'pos': 0.087, 'compound': -0.594}	-0.594	Negative	['did', 'the', 'mutant', 'algorithm', 'land', 'itself', 'like', 'the', 'virus', 'and', 'mutated??', 'a-levels', 'and', 'gcses:', 'boris', 'johnson', 'blames', "'mutant", "algorithm'", 'for', 'exam', 'fiasco', 'https://t.co/mycknvx0za']	negative
244	1.29868E+18	2020-08-26T18:08:02.000Z		18	{'neg': 0.16, 'neu': 0.714, 'pos': 0.126, 'compound': -0.2023}	-0.2023	Negative	['mutant', 'algorithm', 'can', 'ruin', 'lives', 'of', 'many', 'students', 'who', 'gave', 'uk', 'board', 'school', 'exams', ':)', '#ofqual', '#cambridge', '#alevels', '#uk']	negative
245	1.29868E+18	2020-08-26T18:07:43.000Z		34	{'neg': 0.225, 'neu': 0.718, 'pos': 0.057, 'compound': -0.7783}	-0.7783	Negative	['bbc', 'news', '-', 'a-levels', 'and', 'gcses:', 'boris', 'johnson', 'blames', "'mutant", "algorithm'", 'for', 'exam', 'fiasco', 'what', 'makes', 'it', 'worse', 'is', 'an', 'interim', 'solution', 'was', 'not', 'needed,', 'roll', 'on', 'next', 'term', '&amp;', 'next', "summer's", 'exams.']	negative
246	1.29868E+18	2020-08-26T18:07:06.000Z		27	{'neg': 0.222, 'neu': 0.778, 'pos': 0.0, 'compound': -0.7184}	-0.7184	Negative	['i', 'thought', 'it', 'was', 'martians,', "who'd", 'of', 'guessed?', 'bbc', 'news', '-', 'a-levels', 'and', 'gcses:', 'boris', 'johnson', 'blames', "'mutant", "algorithm'", 'for', 'exam', 'fiasco', 'https://t.co/ocwa3jcazi']	negative
247	1.29868E+18	2020-08-26T18:06:49.000Z		48	{'neg': 0.043, 'neu': 0.858, 'pos': 0.099, 'compound': 0.4404}	0.4404	Positive	["it's", 'a', 'joke.', 'also', 'mr', 'gibb', 'still', 'has', 'his.', 'just', 'had', 'had', 'lunch', 'with', 'two', 'other', 'computer', 'science', 'teachers', 'lots', 'of', 'chat', 'about', 'the', 'algorithm', 'and', 'testing.', 'they', 'also', 'gave', 'ofqual', 'opposite', 'instructions', 'to', 'teachers.', 'teachers', 'imagine', 'your', 'student', 'on', 'a', 'good', 'day,', 'ofqual', 'no', 'gra…	trust
248	1.29868E+18	2020-08-26T18:06:24.000Z		27	{'neg': 0.314, 'neu': 0.686, 'pos': 0.0, 'compound': -0.8625}	-0.8625	Negative	['bbc', 'news', '-', 'a-levels', 'and', 'gcses:', 'boris', 'johnson', 'blames', "'mutant", "algorithm'", 'for', 'exam', 'fiasco', 'https://t.co/ydhbad3mnu', 'thats', 'why', 'we', 'check', 'things', 'before', 'destroying', 'peoples', 'lives']	negative
249	1.29868E+18	2020-08-26T18:04:09.000Z		17	{'neg': 0.353, 'neu': 0.647, 'pos': 0.0, 'compound': -0.7184}	-0.7184	Negative	['a-levels', 'and', 'gcses:', "'mutant'", 'boris', 'johnson', 'blames', "'mutant", "algorithm'", 'for', 'exam', 'fiasco', 'https://t.co/sz0s7gtuqi']	negative
250	1.29868E+18	2020-08-26T18:02:53.000Z		41	{'neg': 0.142, 'neu': 0.858, 'pos': 0.0, 'compound': -0.7295}	-0.7295	Negative	['particularly', 'considering', 'that', 'just', 'the', 'other', 'week', 'ofqual', 'were', 'claiming', 'this', 'was', 'not', 'automated', 'decision', 'making,', 'but', '"a', 'standardisation', 'model', '...', 'some', 'have', 'referred', 'to', 'this', 'as', 'an', 'algorithm', 'or', 'amathematical', 'procedure,', 'but', 'no', 'artificial', 'intelligence', 'is', 'used.', 'https://t.co/ler2eppi0e']	positive
251	1.29868E+18	2020-08-26T18:01:39.000Z		41	{'neg': 0.132, 'neu': 0.725, 'pos': 0.143, 'compound': -0.128}	-0.128	Negative	['the', 'a-level', 'and', 'gcse', 'fiasco', 'wasn�t', 'created', 'by', 'a', '�mutant', 'algorithm�', 'it', 'was', 'created', 'by', 'the', 'mismanagement', 'of', 'the', 'process', 'by', 'the', 'government,', 'including', 'a', 'pm', 'on', 'holiday', 'and', 'and', 'a', 'mutant', 'algorithm', 'is', 'meaningless.', 'they', 'do', 'not', 'mutate.']	negative
252	1.29868E+18	2020-08-26T18:01:21.000Z		35	{'neg': 0.0, 'neu': 1.0, 'pos': 0.0, 'compound': 0.0}	0	Neutral	['mutant', 'algorithm,', '#tory', 'style,', 'commissioned', 'by', '#tory', 'government:', 'independent', 'school', 'a-level', 'entries', 'with', 'a/a*', 'goes', 'up', '4.7%', 'points', 'compared', 'to', '1.2%', 'for', 'grammars', 'and', '2%', 'for', 'comprehensives', 'https://t.co/s42pyntref']	negative
253	1.29868E+18	2020-08-26T18:01:21.000Z		35	{'neg': 0.0, 'neu': 1.0, 'pos': 0.0, 'compound': 0.0}	0	Neutral	['mutant', 'algorithm,', '#tory', 'style,', 'commissioned', 'by', '#tory', 'government:', 'independent', 'school', 'a-level', 'entries', 'with', 'a/a*', 'goes', 'up', '4.7%', 'points', 'compared', 'to', '1.2%', 'for', 'grammars', 'and', '2%', 'for', 'comprehensives', 'https://t.co/s42pyntref']	negative
254	1.29868E+18	2020-08-26T18:01:07.000Z		44	{'neg': 0.038, 'neu': 0.879, 'pos': 0.084, 'compound': 0.2846}	0.2846	Positive	['my', 'understanding', 'was', 'ofqual', 'had', 'to', 'sign', 'a', 'non', 'disclosure', 'agreement', '&amp;', 'that', 'the', 'algorithm', 'was', 'rigged', 'to', 'ensure', 'that', 'grades', 'would', 'not', 'be', 'be', 'inflated', 'but', 'schools', 'prior', 'performance', 'was', 'the', 'preeminent', 'factor', 'not', 'the', 'individual', "child's", 'achievements', '-', 'can', 'this', 'be', 'verified…	positive
255	1.29868E+18	2020-08-26T17:59:47.000Z		16	{'neg': 0.375, 'neu': 0.625, 'pos': 0.0, 'compound': -0.7184}	-0.7184	Negative	['a-levels', 'and', 'gcses:', 'boris', 'johnson', 'blames', "'mutant", "algorithm'", 'for', 'exam', 'fiasco', 'https://t.co/u4vm4dpz8o']	negative
256	1.29868E+18	2020-08-26T17:59:14.000Z		39	{'neg': 0.212, 'neu': 0.738, 'pos': 0.05, 'compound': -0.8156}	-0.8156	Negative	['is', 'the', 'biggest', 'bullshitter', 'on', 'the', 'planet.', 'the', 'a-level', 'debacle', 'was', 'caused', 'by', 'a', '�mutant', 'algorithm�', 'apparently.', 'the', 'truth', 'is', 'that', 'it', 'was', 'his', 'awful', 'government�s', 'appalling', 'incompetence.', 'when', 'will', 'this', 'guy', 'ever', 'hold', 'his', 'hands', 'up?', '?????']	negative
257	1.29868E+18	2020-08-26T17:58:52.000Z		25	{'neg': 0.216, 'neu': 0.684, 'pos': 0.1, 'compound': -0.4951}	-0.4951	Negative	['bbc', 'news', '-', 'a-levels', 'and', 'gcses:', 'boris', 'johnson', 'blames', "'mutant", "algorithm'", 'for', 'exam', 'fiasco', '---more', 'like', 'a', 'mutant', 'government.', '#torycorruption', '#torybritain', 'https://t.co/g8cib5fmox']	negative
258	1.29868E+18	2020-08-26T17:57:52.000Z		20	{'neg': 0.3, 'neu': 0.7, 'pos': 0.0, 'compound': -0.7184}	-0.7184	Negative	['a-levels', 'and', 'gcses:', 'boris', 'johnson', 'blames', "'mutant", "algorithm'", 'for', 'exam', 'fiasco.', 'what', 'a', 'complete', 'tosser.', 'https://t.co/ns9deempme']	negative
259	1.29868E+18	2020-08-26T17:57:27.000Z		43	{'neg': 0.0, 'neu': 1.0, 'pos': 0.0, 'compound': 0.0}	0	Neutral	['the', '"mutant', 'algorithm"', 'was', 'announced', 'on', 'the', '15th', 'may.....', 'the', 'results', 'were', 'issued', 'over', '3', 'months', 'later!', 'you', 'would', 'have', 'thought', 'a', 'education', 'minister', 'would', 'have', 'found', 'out', 'exactly', 'how', 'it', 'works', 'in', '3', 'months.', '-', 'source:', 'ofqual', 'blog', 'post.', 'https://t.co/kgasdivo7l']	trust
260	1.29868E+18	2020-08-26T17:56:18.000Z		24	{'neg': 0.286, 'neu': 0.714, 'pos': 0.0, 'compound': -0.7184}	-0.7184	Negative	['#a-levels', 'and', 'gcses:', 'boris', 'johnson', 'blames', "'mutant", "algorithm'", 'for', 'exam', 'fiasco', 'is', 'now', 'trending', 'on', 'https://t.co/oztxjgikrp...', 'https://t.co/clv3zq8ukm']	negative
261	1.29868E+18	2020-08-26T17:55:48.000Z		47	{'neg': 0.075, 'neu': 0.925, 'pos': 0.0, 'compound': -0.5423}	-0.5423	Negative	['hey', 'boys', '&amp;', 'girls.', 'know', 'when', 'your', 'exam', 'results', '&amp;', 'futures', 'were', 'slightly', 'scratched.', 'uncle', 'alexander', 'is', 'going', 'to', 'tell', 'you', 'why.', 'it', 'was', 'a', 'naughty', 'algorithm.', 'so', 'naughty', 'it', 'escaped', 'education', 'minister,', 'bad', 'lady', 'at', 'ofqual,', 'no10,', 'cabinet', 'office', 'and', '#dumbdowndom', '#naughtyalgo…	negative
262	1.29868E+18	2020-08-26T17:55:28.000Z		48	{'neg': 0.221, 'neu': 0.745, 'pos': 0.034, 'compound': -0.8774}	-0.8774	Negative	['gov', 'are', 'a', 'disgrace!', 'they', 'instructed', 'ofqual', 'to', 'come', 'up', 'with', 'algorithm', 'based', 'on', 'previous', 'performance', 'of', 'schools.', 'do', 'not', 'overinflate', 'grades', 'or', 'give', 'too', 'many', 'top', 'grades.', 'the', 'algorithm', 'is', 'the', 'governments', 'fault', 'and', 'they', 'need', 'to', 'take', 'responsibility', 'and', 'stop', 'blaming', 'others!',…	negative
263	1.29868E+18	2020-08-26T17:53:19.000Z		44	{'neg': 0.249, 'neu': 0.71, 'pos': 0.041, 'compound': -0.8834}	-0.8834	Negative	['the', 'national', 'education', 'union', '(neu)', 'called', 'mr', "johnson's", 'comments', '"brazen"', 'and', 'accused', 'him', 'of', 'trying', 'to', '"idly', 'shrug', 'away', 'a', 'disaster', 'that', 'his', 'own', 'government', 'created".', 'a', 'levels', 'and', 'gcses:', '#teflontory', 'boris', 'johnson', 'blames', "'mutant", "algorithm'", 'for', 'exam', 'fiasco', 'https://t.co/7i4eknr6wr']	negative
264	1.29868E+18	2020-08-26T17:52:26.000Z		16	{'neg': 0.213, 'neu': 0.787, 'pos': 0.0, 'compound': -0.4019}	-0.4019	Negative	['a-levels', 'and', 'gcses:', 'boris', 'johnson', 'blames', '�mutant', 'algorithm�', 'for', 'exam�fiasco', 'https://t.co/rxmqnsf60g']	No emotion
265	1.29868E+18	2020-08-26T17:52:26.000Z		16	{'neg': 0.213, 'neu': 0.787, 'pos': 0.0, 'compound': -0.4019}	-0.4019	Negative	['a-levels', 'and', 'gcses:', 'boris', 'johnson', 'blames', '�mutant', 'algorithm�', 'for', 'exam�fiasco', 'https://t.co/rxmqnsf60g']	No emotion
266	1.29868E+18	2020-08-26T17:52:21.000Z		27	{'neg': 0.0, 'neu': 1.0, 'pos': 0.0, 'compound': 0.0}	0	Neutral	['its', 'an', 'algorithm', 'designed', 'by', 'of', 'a', 'all,', 'with', 'input', 'from', 'head', 'teachers,', 'teachers', 'and', 'the', 'teach', 'unions.', 'also', 'signed', 'of', 'by', 'the', 'unions.', 'ofqual', 'in', 'nmgd', '!!!!']	trust
267	1.29868E+18	2020-08-26T17:52:02.000Z		31	{'neg': 0.19, 'neu': 0.666, 'pos': 0.144, 'compound': -0.3553}	-0.3553	Negative	["i'm", 'surprised', 'the', 'bug-wit', "isn't", 'blaming', 'teenaged', 'mutant', 'ninja', 'turnips', 'bbc', 'news', '-', 'a-levels', 'and', 'gcses:', 'boris', 'johnson', 'blames', "'mutant", "algorithm'", 'for', 'exam', 'fiasco', 'https://t.co/vi2krgurhl']	negative
268	1.29868E+18	2020-08-26T17:51:57.000Z		24	{'neg': 0.373, 'neu': 0.627, 'pos': 0.0, 'compound': -0.8779}	-0.8779	Negative	['worst', 'x-man', 'spin', 'off', 'ever', 'bbc', 'news', '-', 'a-levels', 'and', 'gcses:', 'boris', 'johnson', 'blames', "'mutant", "algorithm'", 'for', 'exam', 'fiasco', 'https://t.co/rzuwjm9we1']	negative
269	1.29868E+18	2020-08-26T17:51:00.000Z		51	{'neg': 0.203, 'neu': 0.712, 'pos': 0.085, 'compound': -0.7906}	-0.7906	Negative	['hey', 'students,', 'you', 'deserve', 'better.', 'you', 'prob', 'know', 'full', 'well', 'where', 'the', 'problem', 'was', '&amp;', 'recognise', 'the', 'only', 'mutants', 'are', 'the', 'pm', '&amp;', 'gov.', 'his', 'lieying', 'to', 'us', 'confirm', 'how', 'dumb', 'he', 'is.', 'bbc', 'news', '-', 'a-levels', 'and', 'gcses:', 'boris', 'johnson', 'blames', "'mutant", "algorithm'", 'for', 'exam', 'fi…	negative
270	1.29868E+18	2020-08-26T17:50:29.000Z		22	{'neg': 0.264, 'neu': 0.582, 'pos': 0.154, 'compound': -0.1655}	-0.1655	Negative	['a-levels', 'and', 'gcses:', 'boris', 'johnson', 'blames', "'mutant", "algorithm'", 'for', 'exam', 'fiasco', 'https://t.co/5ml2tvnacq', 'via', '&lt;', 'pathetic', 'but', 'maybe', 'true']	negative
271	1.29868E+18	2020-08-26T17:50:04.000Z		18	{'neg': 0.316, 'neu': 0.684, 'pos': 0.0, 'compound': -0.7184}	-0.7184	Negative	['bbc', 'news', '-', 'a-levels', 'and', 'gcses:', 'boris', 'johnson', 'blames', "'mutant", "algorithm'", 'for', 'exam', 'fiasco', 'https://t.co/m9qcezl9dw']	negative
272	1.29868E+18	2020-08-26T17:49:44.000Z		37	{'neg': 0.0, 'neu': 0.92, 'pos': 0.08, 'compound': 0.4019}	0.4019	Positive	['john', 'biggs', 'has', 'written', 'to', 'downing', 'street', 'saying', 'a-level', 'pupils', 'still', 'need', 'help', 'to', 'get', 'to', 'uni,', 'despite', 'government', 'u-turn', 'switching', 'to', 'teachers�', 'assessments', 'instead', 'of', 'algorithm', 'which', 'downgraded', 'most', 'pupils...', 'https://t.co/ydjkcqvmpe']	negative
273	1.29868E+18	2020-08-26T17:48:28.000Z		18	{'neg': 0.333, 'neu': 0.667, 'pos': 0.0, 'compound': -0.7184}	-0.7184	Negative	['boris', 'johnson', 'blames', "'mutant", "algorithm'", 'for', 'a-level', 'results', 'fiasco,', 'then', 'sacks', 'education', 'chief', 'https://t.co/vh5dimlamb']	negative
274	1.29868E+18	2020-08-26T17:48:28.000Z		18	{'neg': 0.333, 'neu': 0.667, 'pos': 0.0, 'compound': -0.7184}	-0.7184	Negative	['boris', 'johnson', 'blames', "'mutant", "algorithm'", 'for', 'a-level', 'results', 'fiasco,', 'then', 'sacks', 'education', 'chief', 'https://t.co/vh5dimlamb']	negative
275	1.29868E+18	2020-08-26T17:48:12.000Z		34	{'neg': 0.291, 'neu': 0.709, 'pos': 0.0, 'compound': -0.8705}	-0.8705	Negative	['everything', 'is', 'everyone', "else's", 'fault', 'but', 'not', 'mine', 'says', 'slopey', 'shouldered', 'again', 'and', 'again', '&gt;&gt;&gt;', 'a-levels', 'and', 'gcses:', 'boris', 'johnson', 'blames', "'mutant", "algorithm'", 'for', 'exam', 'fiasco', 'https://t.co/q176ljlzxg']	negative
276	1.29868E+18	2020-08-26T17:48:09.000Z		40	{'neg': 0.266, 'neu': 0.691, 'pos': 0.043, 'compound': -0.8834}	-0.8834	Negative	['a-levels', 'and', 'gcses:', 'boris', 'johnson', 'blames', "'#mutant", "algorithm'", 'for', 'exam', 'fiasco', '-', 'as', '?', 'calls', 'mr', "johnson's", 'comments', '"brazen"', 'and', 'accused', 'him', 'of', 'trying', 'to', '"idly', 'shrug', 'away', 'a', 'disaster', 'that', 'his', 'own', 'government', 'created"', '#mutantalgorithm', 'https://t.co/lhw9fcwxdy']	negative
277	1.29868E+18	2020-08-26T17:48:03.000Z		47	{'neg': 0.167, 'neu': 0.833, 'pos': 0.0, 'compound': -0.802}	-0.802	Negative	['bbc', 'news', '-', 'a-levels', 'and', 'gcses:', 'boris', 'johnson', 'blames', "'mutant", "algorithm'", 'for', 'exam', 'fiasco', 'https://t.co/ouezbmbm1c', 'there', 'is', 'no', 'such', 'thing', 'as', 'a', 'mutant', 'algorithm.', 'an', 'algorithm', 'is', 'just', 'a', 'design', 'you', 'make,', 'outlining', 'the', 'steps', 'to', 'take,', 'to', 'do', 'whatever.', 'then', 'you', 'program', 'it.']	negative
278	1.29868E+18	2020-08-26T17:48:01.000Z		27	{'neg': 0.214, 'neu': 0.712, 'pos': 0.075, 'compound': -0.5994}	-0.5994	Negative	['well', 'that�s', 'one', 'way', 'of', 'describing', 'gavin', 'williamson', 'a-levels', 'and', 'gcses:', 'boris', 'johnson', 'blames', "'mutant", "algorithm'", 'for', 'exam', 'fiasco', '-', 'bbc', 'news', 'https://t.co/2x168xdwnj']	negative
279	1.29868E+18	2020-08-26T17:47:40.000Z		40	{'neg': 0.158, 'neu': 0.748, 'pos': 0.094, 'compound': -0.6124}	-0.6124	Negative	['obviously', 'all', 'a-level', 'results', 'crisis', 'was', 'created', 'by', 'the', 'civil', 'servants,', 'while', 'the', 'education', 'minister', 'and', 'bojo', 'pm', 'have', 'changed', 'their', 'opinions', 'from', 'having', 'a', '"robust', 'algorithm"', 'to', '"not', 'our', 'responsibility".', 'complete', 'incompetence', 'is', 'a', 'hallmark', 'of', 'this', 'government.']	negative
280	1.29868E+18	2020-08-26T17:47:01.000Z		39	{'neg': 0.203, 'neu': 0.632, 'pos': 0.166, 'compound': -0.4019}	-0.4019	Negative	["that's", 'funny.', 'last', 'i', 'heard', 'you', 'were', 'adamant', 'that', 'it', 'was', 'fair', 'and', 'robust....', 'failing', 'to', 'take', 'responsibility', 'yet', 'again.', 'bbc', 'news', '-', 'a-levels', 'and', 'gcses:', 'boris', 'johnson', 'blames', "'mutant", "algorithm'", 'for', 'exam', 'fiasco', 'https://t.co/s4qav1fhon']	positive
281	1.29868E+18	2020-08-26T17:46:37.000Z		39	{'neg': 0.203, 'neu': 0.632, 'pos': 0.166, 'compound': -0.4019}	-0.4019	Negative	["that's", 'funny.', 'last', 'i', 'heard', 'you', 'were', 'adamant', 'that', 'it', 'was', 'fair', 'and', 'robust....', 'failing', 'to', 'take', 'responsibility', 'yet', 'again.', 'bbc', 'news', '-', 'a-levels', 'and', 'gcses:', 'boris', 'johnson', 'blames', "'mutant", "algorithm'", 'for', 'exam', 'fiasco', 'https://t.co/ixscwbek5p']	positive
282	1.29868E+18	2020-08-26T17:46:28.000Z		46	{'neg': 0.125, 'neu': 0.833, 'pos': 0.042, 'compound': -0.6124}	-0.6124	Negative	['bbc', 'news', '-', 'a-levels', 'and', 'gcses:', 'boris', 'johnson', 'blames', "'mutant", "algorithm'", 'for', 'exam', 'fiasco', 'https://t.co/hizgkoh8md', 'will', 'someone', 'explain', 'to', 'this', 'pillock', 'that;', '1.', 'an', 'algorithm', 'is', 'a', 'set', 'of', 'rules.', '2.', 'an', 'algorithm', 'is', 'created', 'by', 'people.', '3.', 'cretins', 'think', 'we', 'believe', 'them.']	trust
283	1.29868E+18	2020-08-26T17:45:42.000Z		33	{'neg': 0.186, 'neu': 0.747, 'pos': 0.067, 'compound': -0.6662}	-0.6662	Negative	['a', "'mutant'", 'algorithm?', 'right?', 'sounds', 'like', 'the', 'british', 'version', 'of', 'the', "'chinese", "virus'", 'to', 'me', '????', 'bbc', 'news', '-', 'a-levels', 'and', 'gcses:', 'boris', 'johnson', 'blames', "'mutant", "algorithm'", 'for', 'exam', 'fiasco', 'https://t.co/f2yyisipcx']	negative
284	1.29868E+18	2020-08-26T17:45:32.000Z		33	{'neg': 0.326, 'neu': 0.674, 'pos': 0.0, 'compound': -0.9022}	-0.9022	Negative	['a-levels', 'and', 'gcses:', 'boris', 'johnson', 'blames', "'mutant", "algorithm'", 'for', 'exam', 'fiasco.', 'is', 'johnson', 'going', 'to', 'blame', 'it', 'for', 'excessive', 'deaths', 'too', 'and', 'for', 'the', 'chaos', 'in', 'his', 'government?', 'https://t.co/u7mimcb1sb']	negative
285	1.29868E+18	2020-08-26T17:45:24.000Z		19	{'neg': 0.28, 'neu': 0.514, 'pos': 0.206, 'compound': -0.3818}	-0.3818	Negative	['a-levels', 'and', 'gcses:', 'boris', 'johnson', 'blames', "'mutant", "algorithm'", 'for', 'exam', 'fiasco.', 'yeah', 'ok', 'mate.', 'https://t.co/r1uybedjlg']	trust
286	1.29868E+18	2020-08-26T17:44:43.000Z		35	{'neg': 0.38, 'neu': 0.5, 'pos': 0.12, 'compound': -0.9186}	-0.9186	Negative	['pretty', 'sure', "i've", 'seen', 'a', 'few', 'bad', 'post', 'apocalyptic', 'movies', 'where', 'the', 'main', 'villain', 'is', 'a', 'mutant', 'algorithm.', 'a-levels', 'and', 'gcses:', 'boris', 'johnson', 'blames', "'mutant", "algorithm'", 'for', 'exam', 'fiasco', 'https://t.co/eh6yqbgaol']	negative
287	1.29868E+18	2020-08-26T17:43:00.000Z		31	{'neg': 0.207, 'neu': 0.793, 'pos': 0.0, 'compound': -0.7184}	-0.7184	Negative	["today's", 'distortion', 'of', 'the', 'truth...or', 'as', 'we', 'usually', 'call', 'it...lies', 'bbc', 'news', '-', 'a-levels', 'and', 'gcses:', 'boris', 'johnson', 'blames', "'mutant", "algorithm'", 'for', 'exam', 'fiasco', 'https://t.co/zar2zfykxf']	negative
288	1.29868E+18	2020-08-26T17:42:05.000Z		39	{'neg': 0.271, 'neu': 0.729, 'pos': 0.0, 'compound': -0.8979}	-0.8979	Negative	['bbc', 'news', '-', 'a-levels', 'and', 'gcses:', 'blames', "'mutant", "algorithm'", 'for', 'exam', 'fiasco.', 'algorithms', 'are', 'programs', 'written', 'by', 'people.', 'therefore,', 'people', 'are', 'to', 'blame.', 'those', 'who', 'wrote', 'the', 'algorithms', 'should', 'suffer', 'the', 'consequences', '&amp;', 'be', 'sacked.', 'https://t.co/5hnehpea4w']	negative
289	1.29868E+18	2020-08-26T17:41:55.000Z		20	{'neg': 0.259, 'neu': 0.647, 'pos': 0.095, 'compound': -0.5859}	-0.5859	Negative	['mutant', 'alert', '-', 'bbc', 'news', '-', 'a-levels', 'and', 'gcses:', 'boris', 'johnson', 'blames', "'mutant", "algorithm'", 'for', 'exam', 'fiasco', 'https://t.co/jyc53fmarw']	negative
290	1.29868E+18	2020-08-26T17:41:08.000Z		38	{'neg': 0.089, 'neu': 0.631, 'pos': 0.28, 'compound': 0.8438}	0.8438	Positive	['it', 'was', 'always', 'clear', 'that', 'the', 'a', 'level', 'algorithm', "couldn't", 'be', 'defeated', 'by', 'herd', 'immunity.', 'the', 'best', 'we', 'could', 'hope', 'for', 'was', 'that', 'it', 'should', 'mutate', 'into', 'a', 'less', 'oppressive', 'strain.', 'alas,', 'this', 'was', 'not', 'to', 'be.']	trust
291	1.29868E+18	2020-08-26T17:41:03.000Z		24	{'neg': 0.24, 'neu': 0.76, 'pos': 0.0, 'compound': -0.7184}	-0.7184	Negative	['bbc', 'news', '-', 'a-levels', 'and', 'gcses:', 'boris', 'johnson', 'blames', "'mutant", "algorithm'", 'for', 'exam', 'fiasco', 'https://t.co/tupfguxjzg', 'which', 'minister', 'is', 'that', 'code', 'for?']	negative
292	1.29868E+18	2020-08-26T17:40:34.000Z		41	{'neg': 0.208, 'neu': 0.792, 'pos': 0.0, 'compound': -0.8481}	-0.8481	Negative	['blaming', 'a', 'mutant', 'algorithm', 'and', 'sacking', 'another', 'senior', 'civil', 'servant', 'in', 'education', 'rather', 'than', 'your', 'education', 'minister', 'is', 'a', 'complete', 'abdication', 'of', 'responsibility.', 'bbc', 'news', '-', 'a-levels', 'and', 'gcses:', 'boris', 'johnson', 'blames', "'mutant", "algorithm'", 'for', 'exam', 'fiasco', 'https://t.co/ukoksytkn6']	negative
293	1.29868E+18	2020-08-26T17:40:09.000Z		33	{'neg': 0.252, 'neu': 0.684, 'pos': 0.063, 'compound': -0.8016}	-0.8016	Negative	['does', 'the', 'idiot', 'actually', 'engage', 'his', 'brain', 'before', 'he', 'opens', 'his', 'mouth?', 'answer,', 'what', 'brain!', 'bbc', 'news', '-', 'a-levels', 'and', 'gcses:', 'boris', 'johnson', 'blames', "'mutant", "algorithm'", 'for', 'exam', 'fiasco', 'https://t.co/jgrzykvpjb']	negative
294	1.29868E+18	2020-08-26T17:39:42.000Z		41	{'neg': 0.209, 'neu': 0.702, 'pos': 0.089, 'compound': -0.705}	-0.705	Negative	['boris', 'johnson', 'is', 'an', 'idiot.', '"but', 'it', 'is', 'pretty', 'unsavoury', 'that', 'civil', 'servants', 'appear', 'to', 'be', 'carrying', 'the', 'can', 'while', 'ministers', 'remain', 'unscathed."', 'bbc', 'news', '-', 'a-levels', 'and', 'gcses:', 'boris', 'johnson', 'blames', "'mutant", "algorithm'", 'for', 'exam', 'fiasco', 'https://t.co/z3ch5kokrx']	positive
295	1.29868E+18	2020-08-26T17:39:40.000Z		21	{'neg': 0.326, 'neu': 0.674, 'pos': 0.0, 'compound': -0.7424}	-0.7424	Negative	['it�s', 'today�s', 'numberwang!', 'a-levels', 'and', 'gcses:', 'boris', 'johnson', 'blames', "'mutant", "algorithm'", 'for', 'exam', 'fiasco', 'https://t.co/8znezdef1g']	negative
296	1.29868E+18	2020-08-26T17:38:56.000Z		31	{'neg': 0.092, 'neu': 0.832, 'pos': 0.076, 'compound': -0.1396}	-0.1396	Negative	['people', 'the', 'tories', 'have', 'blamed', 'so', 'far:', 'ofqual', 'teachers', 'schools', 'pupils', '"the', 'algorithm"', 'civil', 'servants', 'the', 'virus', 'the', 'welsh', 'government', 'the', 'scottish', 'government', 'people', 'the', 'tories', "haven't", 'blamed:', 'gavin', 'williamson']	negative
297	1.29868E+18	2020-08-26T17:38:25.000Z		25	{'neg': 0.0, 'neu': 1.0, 'pos': 0.0, 'compound': 0.0}	0	Neutral	['there', 'is', 'such', 'a', 'thing', 'as', 'an', 'evolutionary', 'algorithm', 'that', 'does', 'mutate', '.', 'but', 'the', 'ofqual', 'one', "wasn't", 'in', 'that', 'class.', 'https://t.co/p4lteltpyu.']	No emotion
298	1.29868E+18	2020-08-26T17:37:51.000Z		44	{'neg': 0.19, 'neu': 0.81, 'pos': 0.0, 'compound': -0.836}	-0.836	Negative	['translation:', 'the', 'tories', 'are', 'notorious', 'for', 'fucking', 'up', 'everything,', 'ever,', 'to', 'do', 'with', 'technology.', 'the', 'list', 'is', 'endless,', 'so', 'this', 'is', 'just', 'business', 'as', 'usual.', '#gtto', 'bbc', 'news', '-', 'a-levels', 'and', 'gcses:', 'boris', 'johnson', 'blames', "'mutant", "algorithm'", 'for', 'exam', 'fiasco', 'https://t.co/t7edzidc08']	trust
299	1.29868E+18	2020-08-26T17:37:46.000Z		23	{'neg': 0.234, 'neu': 0.663, 'pos': 0.103, 'compound': -0.5525}	-0.5525	Negative	['bbc', 'news', '-', 'a-levels', 'and', 'gcses:', 'boris', 'johnson', 'blames', "'mutant", "algorithm'", 'for', 'exam', 'fiasco', 'https://t.co/vum2zrqp4a', 'more', 'like', 'mutant', 'prime', 'minister', '??']	negative
300	1.29868E+18	2020-08-26T17:37:07.000Z		11	{'neg': 0.0, 'neu': 1.0, 'pos': 0.0, 'compound': 0.0}	0	Neutral	['mutant', 'algorithm', 'could', 'not', 'sound', 'anymore', 'trump.', 'https://t.co/pmquwafbhn']	surprise
301	1.29868E+18	2020-08-26T17:37:02.000Z		16	{'neg': 0.375, 'neu': 0.625, 'pos': 0.0, 'compound': -0.7184}	-0.7184	Negative	['a-levels', 'and', 'gcses:', 'boris', 'johnson', 'blames', "'mutant", "algorithm'", 'for', 'exam', 'fiasco', 'https://t.co/he04ueoiv9']	negative
302	1.29868E+18	2020-08-26T17:35:45.000Z		53	{'neg': 0.034, 'neu': 0.966, 'pos': 0.0, 'compound': -0.1857}	-0.1857	Negative	['this', "isn't", 'quite', 'correct.', 'ofqual', 'refused', 'to', 'publish', 'the', 'details', 'of', 'what', 'their', 'procedure', 'was', 'until', 'after', 'the', 'a', 'level', 'results', '-', 'or', 'at', 'least,', 'results', 'according', 'to', 'their', 'algorithm', '-', 'came', 'out.', 'that', 'was', 'before', 'the', 'gcse', 'results.', 'but', 'ministers', 'set', 'the', 'terms', 'and', "should'v…	positive
303	1.29868E+18	2020-08-26T17:35:17.000Z		24	{'neg': 0.25, 'neu': 0.75, 'pos': 0.0, 'compound': -0.7184}	-0.7184	Negative	['a-levels', 'and', 'gcses:', 'mutant', 'prime', 'minister', 'boris', 'johnson', 'idly', 'shrugs', 'away', 'responsibility', '&amp;', 'blames', "'mutant�", 'algorithm', 'for', 'exam', 'fiasco.', 'https://t.co/68el8vdhli']	negative
304	1.29868E+18	2020-08-26T17:35:13.000Z		24	{'neg': 0.24, 'neu': 0.76, 'pos': 0.0, 'compound': -0.7184}	-0.7184	Negative	['what', 'mutant', 'political', 'algorithm', 'produced', 'johnson?', 'bbc', 'news', '-', 'a-levels', 'and', 'gcses:', 'boris', 'johnson', 'blames', "'mutant", "algorithm'", 'for', 'exam', 'fiasco', 'https://t.co/lrlhoikhzw']	negative
305	1.29868E+18	2020-08-26T17:34:45.000Z		55	{'neg': 0.118, 'neu': 0.882, 'pos': 0.0, 'compound': -0.7184}	-0.7184	Negative	['has', 'johnson', 'really', 'just', 'nicked', 'the', 'plot', 'from', 'an', 'old', 'sci', 'fi', 'b', 'movie', 'to', 'try', 'and', 'weasel', 'his', 'way', 'out', 'of', 'this', 'one.', 'maybe', 'he�ll', 'sack', 'williamson', 'and', 'make', 'flash', 'gordon', 'education', 'sec.', 'a-levels', 'and', 'gcses:', 'boris', 'johnson', 'blames', "'mutant", "algorithm'", 'for', 'exam', 'fiasco', 'https://t.c…	negative
306	1.29867E+18	2020-08-26T17:33:20.000Z		28	{'neg': 0.231, 'neu': 0.769, 'pos': 0.0, 'compound': -0.7184}	-0.7184	Negative	['boris', 'johnson', 'does', 'know', 'he�s', 'the', 'prime', 'minister', 'doesn�t', 'he?', 'a-levels', 'and', 'gcses:', 'boris', 'johnson', 'blames', "'mutant", "algorithm'", 'for', 'exam', 'fiasco', 'https://t.co/zdk4ot0gsf']	positive
307	1.29867E+18	2020-08-26T17:31:54.000Z		20	{'neg': 0.3, 'neu': 0.7, 'pos': 0.0, 'compound': -0.7184}	-0.7184	Negative	['pm', 'blames', "'mutant", "algorithm'", 'for', 'a-levels', 'fiasco,', 'then', 'sacks', 'education', 'chief', 'we', 'should', 'sack', '#borisjohnsonmustgo', 'https://t.co/zch8i8egxc']	negative
308	1.29867E+18	2020-08-26T17:31:54.000Z		20	{'neg': 0.3, 'neu': 0.7, 'pos': 0.0, 'compound': -0.7184}	-0.7184	Negative	['pm', 'blames', "'mutant", "algorithm'", 'for', 'a-levels', 'fiasco,', 'then', 'sacks', 'education', 'chief', 'we', 'should', 'sack', '#borisjohnsonmustgo', 'https://t.co/zch8i8egxc']	negative
309	1.29867E+18	2020-08-26T17:30:56.000Z		23	{'neg': 0.056, 'neu': 0.847, 'pos': 0.097, 'compound': 0.25}	0.25	Positive	['it', 'was', 'all', 'there', 'in', 'ofqual�s', 'consultation', 'document', 'in', 'april', '-', 'it', 'was', 'obvious', 'that', 'the', 'algorithm', 'could', 'easily', 'result', 'in', 'such', 'bias.']	anger
310	1.29867E+18	2020-08-26T17:30:27.000Z		21	{'neg': 0.286, 'neu': 0.714, 'pos': 0.0, 'compound': -0.7184}	-0.7184	Negative	['bbc', 'news', '-', 'a-levels', 'and', 'gcses:', 'boris', 'johnson', 'blames', "'mutant", "algorithm'", 'aka', 'gavin', 'williamson,for', 'exam', 'fiasco.', 'https://t.co/vd6nziwt8l']	negative
311	1.29867E+18	2020-08-26T17:29:31.000Z		35	{'neg': 0.221, 'neu': 0.718, 'pos': 0.062, 'compound': -0.7351}	-0.7351	Negative	['the', 'same', 'algorithm', 'he', 'called', 'robust', 'when', 'the', 'results', 'were', 'announced.', 'why', 'are', 'people', 'fooled', 'by', 'him.', 'bbc', 'news', '-', 'a-levels', 'and', 'gcses:', 'boris', 'johnson', 'blames', "'mutant", "algorithm'", 'for', 'exam', 'fiasco', 'https://t.co/ease87rubo']	positive
312	1.29867E+18	2020-08-26T17:29:20.000Z		22	{'neg': 0.455, 'neu': 0.545, 'pos': 0.0, 'compound': -0.8934}	-0.8934	Negative	['2', 'scapegoats', 'for', 'this', 'gvmt', 'failure.', 'pm', 'blames', "'mutant", "algorithm'", 'for', 'a-levels', 'fiasco,', 'then', 'sacks', 'education', 'chief', 'https://t.co/8ykuq5ylt3']	negative
313	1.29867E+18	2020-08-26T17:29:20.000Z		22	{'neg': 0.455, 'neu': 0.545, 'pos': 0.0, 'compound': -0.8934}	-0.8934	Negative	['2', 'scapegoats', 'for', 'this', 'gvmt', 'failure.', 'pm', 'blames', "'mutant", "algorithm'", 'for', 'a-levels', 'fiasco,', 'then', 'sacks', 'education', 'chief', 'https://t.co/8ykuq5ylt3']	negative
314	1.29867E+18	2020-08-26T17:28:37.000Z		48	{'neg': 0.166, 'neu': 0.76, 'pos': 0.074, 'compound': -0.7573}	-0.7573	Negative	['excuse', 'me:', 'it', 'wasn�t', 'a', "'mutant", "algorithm'", 'responsible', 'for', 'exam', 'fiasco.', 'who', 'set', 'the', 'parameters', 'for', 'ofqual�s', 'algorithm?', 'ministers!', 'who', 'didn�t', 'ask', 'the', 'right', 'questions?', 'ministers!', 'who', 'didn�t', 'ask', 'for', 'a', 'simulation', 'of', 'the', 'impact?', 'ministers!!', 'so', 'who', 'should', 'resign?', 'https://t.co/cfv2plf…	negative
315	1.29867E+18	2020-08-26T17:28:29.000Z		34	{'neg': 0.114, 'neu': 0.75, 'pos': 0.136, 'compound': -0.0402}	-0.0402	Neutral	['august', 'bank', 'holiday', 'scapegoats:', 'civil', 'servants', 'scientists', 'phe', 'ofqual', 'civil', 'servants', 'the', 'public', 'teacher', 'unions', 'remainers', 'black', 'lives', 'matter', 'cancel', 'culture', 'bbc', 'michel', 'barnier', 'mutant', 'algorithm.', 'cosmic', 'ectoplasm.', 'torylandia:', 'the', 'buck', 'never', 'stops', 'here']	positive
316	1.29867E+18	2020-08-26T17:26:50.000Z		17	{'neg': 0.353, 'neu': 0.647, 'pos': 0.0, 'compound': -0.7184}	-0.7184	Negative	['#borisjohnson', 'blames', "'mutant", "algorithm'", 'for', 'a-level', 'results', 'fiasco,', 'then', 'sacks', 'education', 'chief', 'https://t.co/iwsubgjrdo']	negative
317	1.29867E+18	2020-08-26T17:26:50.000Z		17	{'neg': 0.353, 'neu': 0.647, 'pos': 0.0, 'compound': -0.7184}	-0.7184	Negative	['#borisjohnson', 'blames', "'mutant", "algorithm'", 'for', 'a-level', 'results', 'fiasco,', 'then', 'sacks', 'education', 'chief', 'https://t.co/iwsubgjrdo']	negative
318	1.29867E+18	2020-08-26T17:26:36.000Z		40	{'neg': 0.119, 'neu': 0.838, 'pos': 0.043, 'compound': -0.5023}	-0.5023	Negative	['so,', 'yes,', 'the', 'algorithm', 'was', 'itself', 'monumentally', 'awful.', 'but', 'it', 'was', 'written', 'to', 'meet', 'the', 'objectives', 'set', 'by', 'people', 'who', 'make', 'political', 'decisions.', 'boris', "doesn't", 'get', 'to', 'shove', 'all', 'the', 'blame', 'on', 'the', 'techbros', 'or', 'on', 'ofqual', 'for', 'this.']	anger
319	1.29867E+18	2020-08-26T17:26:14.000Z		43	{'neg': 0.078, 'neu': 0.878, 'pos': 0.044, 'compound': -0.3597}	-0.3597	Negative	['ministers', 'were', 'told', 'the', 'ofqual', 'algorithm', 'was', 'okay', 'and', 'that', '"it', 'was', 'only', 'going', 'to', 'affect', 'a', 'couple', 'of', 'percent', 'of', 'pupils,"', 'tory', 'mp', 'marcus', 'fysh', 'tells', 'eddie', 'mair.', '"i', 'think', 'gavin', 'williamson', 'was', 'advised', 'quite', 'badly', 'at', 'times."', 'https://t.co/cboy0b0cd5']	trust
320	1.29867E+18	2020-08-26T17:26:08.000Z		29	{'neg': 0.214, 'neu': 0.786, 'pos': 0.0, 'compound': -0.7184}	-0.7184	Negative	['a)', "wouldn't", 'know', 'what', 'an', 'algorithm', 'is', 'b)', "couldn't", 'spell', 'it.', '-', 'a-levels', 'and', 'gcses:', 'boris', 'johnson', 'blames', "'mutant", "algorithm'", 'for', 'exam', 'fiasco', 'https://t.co/7kxpygrecx']	negative
321	1.29867E+18	2020-08-26T17:25:50.000Z		30	{'neg': 0.343, 'neu': 0.597, 'pos': 0.06, 'compound': -0.8874}	-0.8874	Negative	['#mutantalgorithm', 'yep', 'that�s', 'right,', 'completely', 'blame', 'the', 'evil', '�mutant', 'algorithm�', 'for', 'the', 'a-level', 'fuck', 'up.', 'ofc', 'it�s', 'got', 'nothing', 'to', 'do', 'with', 'inept', 'indecision', 'from', 'your', 'government.']	negative
322	1.29867E+18	2020-08-26T17:25:42.000Z		34	{'neg': 0.244, 'neu': 0.756, 'pos': 0.0, 'compound': -0.8126}	-0.8126	Negative	['a-levels', 'and', 'gcses:', 'boris', 'johnson', 'blames', "'mutant", "algorithm'", 'for', 'exam', 'fiasco.', 'i', 'blame', 'a', 'bunch', 'of', 'mutant', 'tories', 'for', 'so', 'many', 'fiascos', 'i', 'don�t', 'know', 'where', 'to', 'start...', 'https://t.co/hvkn3jycwy']	negative
323	1.29867E+18	2020-08-26T17:25:26.000Z		43	{'neg': 0.195, 'neu': 0.805, 'pos': 0.0, 'compound': -0.8176}	-0.8176	Negative	['bbc', 'news', '-', 'a-levels', 'and', 'gcses:', 'boris', 'johnson', 'blames', "'mutant", "algorithm'", 'for', 'exam', 'fiasco', 'https://t.co/9zxurl9tes', 'first', 'he', 'appoints', 'arch', 'climate', 'denier', 'and', 'all', 'round', 'aussie', 'git', '#tonyabbott', 'now', "he's", 'fucking', 'banging', 'on', 'abt', '"mutants"', 'what', 'a', 'massive', 'c**t']	negative
324	1.29867E+18	2020-08-26T17:25:14.000Z		25	{'neg': 0.301, 'neu': 0.699, 'pos': 0.0, 'compound': -0.802}	-0.802	Negative	['oh', 'no', 'boris', '-', 'the', '�mutant', 'algorithm�', 'is', 'gavin', 'williamson:', 'a-levels', 'and', 'gcses:', 'boris', 'johnson', 'blames', "'mutant", "algorithm'", 'for', 'exam', 'fiasco', 'https://t.co/romrjctzaq']	negative
325	1.29867E+18	2020-08-26T17:25:07.000Z		38	{'neg': 0.208, 'neu': 0.733, 'pos': 0.059, 'compound': -0.7612}	-0.7612	Negative	['nothing', 'wrong', 'with', 'the', 'algorithm', '-', 'it', 'did', 'what', 'it', 'was', 'designed', 'to.', 'everything', 'wrong', 'with', 'the', 'government', 'that', 'designed', 'it...', 'bbc', 'news', '-', 'a-levels', 'and', 'gcses:', 'boris', 'johnson', 'blames', "'mutant", "algorithm'", 'for', 'exam', 'fiasco', 'https://t.co/bqyxu4ysbp']	negative
326	1.29867E+18	2020-08-26T17:25:04.000Z		36	{'neg': 0.224, 'neu': 0.668, 'pos': 0.107, 'compound': -0.5994}	-0.5994	Negative	['still,', 'this', 'provides', 'a', 'cast-iron', 'excuse', 'for', 'pupils', 'who', 'have', 'failed', 'to', 'hand', 'in', 'their', 'essay', 'on', 'time.', '"sorry', 'sir/miss', '(are', 'they', 'allowed', 'to', 'say', 'miss', 'any', 'more?)', 'a', 'mutant', 'algorithm', 'destroyed', 'my', 'homework"']	negative
327	1.29867E+18	2020-08-26T17:24:48.000Z		46	{'neg': 0.219, 'neu': 0.781, 'pos': 0.0, 'compound': -0.8555}	-0.8555	Negative	['a-levels', 'and', 'gcses:', 'boris', 'johnson', 'blames', "'mutant", "algorithm'", 'for', 'exam', 'fiasco.', '?', 'no', 'mask', 'and', 'no', 'social', 'distancing.', 'what', 'a', 'complete', 'and', 'utter', 'dotard.', 'you�d', 'think', 'after', 'getting', 'it', 'already', 'and', 'passing', 'it', 'on', 'he�d', 'be', 'able', 'to', 'follow', 'advice.', 'https://t.co/npzs8cxajb']	trust
328	1.29867E+18	2020-08-26T17:24:43.000Z		18	{'neg': 0.316, 'neu': 0.684, 'pos': 0.0, 'compound': -0.7184}	-0.7184	Negative	['bbc', 'news', '-', 'a-levels', 'and', 'gcses:', 'boris', 'johnson', 'blames', "'mutant", "algorithm'", 'for', 'exam', 'fiasco', 'https://t.co/vd6nziwt8l']	negative
329	1.29867E+18	2020-08-26T17:24:40.000Z		22	{'neg': 0.256, 'neu': 0.641, 'pos': 0.103, 'compound': -0.5574}	-0.5574	Negative	['you', 'mean', 'a', 'robust,', 'mutant', 'algorithm.', 'a-levels', 'and', 'gcses:', 'boris', 'johnson', 'blames', "'mutant", "algorithm'", 'for', 'exam', 'fiasco', 'https://t.co/gern62d4dn']	negative
330	1.29867E+18	2020-08-26T17:24:30.000Z		32	{'neg': 0.232, 'neu': 0.599, 'pos': 0.169, 'compound': -0.34}	-0.34	Negative	['breaking', 'news:', 'reports', '"boris', 'johnson', 'blames', "'mutant", "algorithm'", 'for', '[a-levels', '&amp;', 'gcse]', 'exams', 'fiasco".', 'but,', 'algo', 'used', 'by', 'still', 'destroying', 'student', 'lives.', 'please', 'help', 'ib', 'students.', '#ibscandal', 'https://t.co/z5x8e8jlf0']	negative
331	1.29867E+18	2020-08-26T17:24:30.000Z		32	{'neg': 0.232, 'neu': 0.599, 'pos': 0.169, 'compound': -0.34}	-0.34	Negative	['breaking', 'news:', 'reports', '"boris', 'johnson', 'blames', "'mutant", "algorithm'", 'for', '[a-levels', '&amp;', 'gcse]', 'exams', 'fiasco".', 'but,', 'algo', 'used', 'by', 'still', 'destroying', 'student', 'lives.', 'please', 'help', 'ib', 'students.', '#ibscandal', 'https://t.co/z5x8e8jlf0']	negative
332	1.29867E+18	2020-08-26T17:24:21.000Z		38	{'neg': 0.276, 'neu': 0.724, 'pos': 0.0, 'compound': -0.8957}	-0.8957	Negative	['bbc:', '"a-levels', 'and', 'gcses:', 'boris', 'johnson', 'blames', "'mutant", "algorithm'", 'for', 'exam', 'fiasco"', 'because', 'it', "couldn't", 'possibly', 'be', 'the', 'fault', 'of', ',', ',', 'or', 'any', 'of', 'the', 'other', 'members', 'of', 'their', 'incompetent', 'government.', '#borishasfaileduk', '#johnsonmustgo', 'https://t.co/ygrwgf5eeo']	negative
333	1.29867E+18	2020-08-26T17:24:12.000Z		25	{'neg': 0.231, 'neu': 0.769, 'pos': 0.0, 'compound': -0.7184}	-0.7184	Negative	['#algorithms', 'don�t', '#mutate.', '?', 'taking', 'absolute', 'rubbish.', 'a-levels', 'and', 'gcses:', 'boris', 'johnson', 'blames', "'mutant", "algorithm'", 'for', 'exam', 'fiasco', '-', 'bbc', 'news', 'https://t.co/otak66i6t0']	negative
334	1.29867E+18	2020-08-26T17:23:40.000Z		47	{'neg': 0.06, 'neu': 0.895, 'pos': 0.046, 'compound': -0.1779}	-0.1779	Negative	['the', 'permanent', 'secretary', 'at', 'the', 'department', 'for', 'education', 'has', 'been', 'sacked', 'by', 'boris', 'johnson', 'because', 'he', 'thinks', 'that', 'fresh', 'official', 'leadership', 'is', 'needed.', 'he', 'was', 'not', 'involved', 'in', 'the', 'algorithm', 'to', 'check', 'the', 'exam', 'results.', 'the', 'head', 'of', 'ofqual', 'has', 'already', 'been', 'forced', 'to', 'stand'…	fear
335	1.29867E+18	2020-08-26T17:23:35.000Z		21	{'neg': 0.375, 'neu': 0.625, 'pos': 0.0, 'compound': -0.8126}	-0.8126	Negative	['a-levels', 'and', 'gcses:', 'boris', 'johnson', 'blames', "'mutant", "algorithm'", 'for', 'exam', 'fiasco.', 'i', 'blame', 'the', 'mutant', 'pm', 'https://t.co/1bhxehs3yb']	negative
336	1.29867E+18	2020-08-26T17:23:00.000Z		22	{'neg': 0.25, 'neu': 0.75, 'pos': 0.0, 'compound': -0.7184}	-0.7184	Negative	['a-levels', 'and', 'gcses:', 'boris', 'johnson', 'blames', "'mutant", "algorithm'", 'for', 'exam', 'fiasco', '-', 'bbc', 'news.', 'how', 'did', 'it', '�', 'mutate�?', 'https://t.co/km0lq2k2bc']	negative
337	1.29867E+18	2020-08-26T17:22:30.000Z		48	{'neg': 0.228, 'neu': 0.772, 'pos': 0.0, 'compound': -0.8813}	-0.8813	Negative	['#examresults', 'a-levels', 'and', 'gcses:', 'boris', 'johnson', 'blames', "'mutant", "algorithm'", 'for', 'exam', 'fiasco', '-', 'bbc', 'news', 'https://t.co/g6rfxts3rx', 'hardly', "johnson's", 'fault', 'that', 'ofqual', 'cocked-up.', 'pm', 'is', 'there', 'to', 'delegate', '&amp;', 'if', 'the', 'delegate', 'fails', "it's", 'their', 'balls', 'that', 'should', 'hanging', 'from', 'a', 'westminster…	trust
338	1.29867E+18	2020-08-26T17:22:30.000Z		48	{'neg': 0.228, 'neu': 0.772, 'pos': 0.0, 'compound': -0.8813}	-0.8813	Negative	['#examresults', 'a-levels', 'and', 'gcses:', 'boris', 'johnson', 'blames', "'mutant", "algorithm'", 'for', 'exam', 'fiasco', '-', 'bbc', 'news', 'https://t.co/g6rfxts3rx', 'hardly', "johnson's", 'fault', 'that', 'ofqual', 'cocked-up.', 'pm', 'is', 'there', 'to', 'delegate', '&amp;', 'if', 'the', 'delegate', 'fails', "it's", 'their', 'balls', 'that', 'should', 'hanging', 'from', 'a', 'westminster…	trust
339	1.29867E+18	2020-08-26T17:22:06.000Z		32	{'neg': 0.251, 'neu': 0.749, 'pos': 0.0, 'compound': -0.8268}	-0.8268	Negative	['i', 'blame', 'a', 'mutant', 'secretary', 'of', 'state', 'for', 'education', 'and', 'his', 'equally', 'mutant', 'boss!', 'bbc', 'news', '-', 'a-levels', 'and', 'gcses:', 'boris', 'johnson', 'blames', "'mutant", "algorithm'", 'for', 'exam', 'fiasco', 'https://t.co/tehqqaltar']	negative
340	1.29867E+18	2020-08-26T17:21:13.000Z		18	{'neg': 0.316, 'neu': 0.684, 'pos': 0.0, 'compound': -0.7184}	-0.7184	Negative	['bbc', 'news', '-', 'a-levels', 'and', 'gcses:', 'boris', 'johnson', 'blames', "'mutant", "algorithm'", 'for', 'exam', 'fiasco', 'https://t.co/wx31kx6srw']	negative
341	1.29867E+18	2020-08-26T17:20:48.000Z		26	{'neg': 0.332, 'neu': 0.668, 'pos': 0.0, 'compound': -0.7882}	-0.7882	Negative	['#?????', '????:2020-08-27', '02:20:48', 'a-levels', 'and', 'gcses:', 'boris', 'johnson', 'blames', '&amp;#x27;mutant', 'algorithm&amp;#x27;', 'for', 'exam', 'fiasco', 'https://t.co/dzc0skbnix', '#????']	negative
342	1.29867E+18	2020-08-26T17:20:25.000Z		20	{'neg': 0.412, 'neu': 0.588, 'pos': 0.0, 'compound': -0.8689}	-0.8689	Negative	['bbc', 'news', '-', 'a-levels', 'and', 'gcses:', 'boris', 'johnson', 'blames', "'mutant", "algorithm'", 'for', 'exam', 'fiasco', 'https://t.co/bzgjxhiioi', 'bullshit.', '#borisjohnsonisaliar']	negative
343	1.29867E+18	2020-08-26T17:19:49.000Z		18	{'neg': 0.316, 'neu': 0.684, 'pos': 0.0, 'compound': -0.7184}	-0.7184	Negative	['bbc', 'news', '-', 'a-levels', 'and', 'gcses:', 'boris', 'johnson', 'blames', "'mutant", "algorithm'", 'for', 'exam', 'fiasco', 'https://t.co/v7w4us8fy6']	negative
344	1.29867E+18	2020-08-26T17:19:46.000Z		49	{'neg': 0.0, 'neu': 1.0, 'pos': 0.0, 'compound': 0.0}	0	Neutral	['the', 'a', 'level', 'algorithm', 'was', 'essentially', 'a', 'computer', 'program', 'programs', '&amp;', 'algorithms', 'don�t', 'mutate,', 'it�s', 'not', 'wreck-it', 'ralph', 'or', 'tron', 'algorithm', '/?al??r?�(?)m/', 'noun', '1', 'a', 'process', 'or', 'set', 'of', 'rules', 'to', 'be', 'followed', 'in', 'calculations', 'or', 'other', 'problem-solving', 'operations,', 'especially', 'by', 'a', '…	trust
345	1.29867E+18	2020-08-26T17:18:49.000Z		27	{'neg': 0.291, 'neu': 0.709, 'pos': 0.0, 'compound': -0.8225}	-0.8225	Negative	['#liarjohnson', 'is', 'incapable', 'of', 'taking', 'responsibility', 'for', 'anything', '#toryshambles', 'bbc', 'news', '-', 'a-levels', 'and', 'gcses:', 'boris', 'johnson', 'blames', "'mutant", "algorithm'", 'for', 'exam', 'fiasco', 'https://t.co/fy0ahbozzv']	negative
346	1.29867E+18	2020-08-26T17:18:40.000Z		18	{'neg': 0.255, 'neu': 0.745, 'pos': 0.0, 'compound': -0.6249}	-0.6249	Negative	['boris', 'johnson', 'claims', 'a-level', 'and', 'gcse', 'results', 'crisis', 'was', 'caused', 'by', 'mutant�algorithm', 'https://t.co/qzaxsdnofc']	negative
347	1.29867E+18	2020-08-26T17:18:27.000Z		22	{'neg': 0.0, 'neu': 0.872, 'pos': 0.128, 'compound': 0.3612}	0.3612	Positive	['agree', 'with', 'what', 'the', 'article', 'says', 'and', 'think', "there's", 'more', 'to', 'this', 'around', 'levelling', 'up', 'and', 'down', 'https://t.co/ny2kea2sje']	positive
348	1.29867E+18	2020-08-26T17:17:57.000Z		34	{'neg': 0.171, 'neu': 0.829, 'pos': 0.0, 'compound': -0.7184}	-0.7184	Negative	['the', 'algorithm', 'did', 'what', 'it', 'was', 'specified', 'to', 'do', 'by', 'you', '?', 'and', 'your', 'colleagues.', 'rubbish', 'in', 'rubbish', 'out.', 'a-levels', 'and', 'gcses:', 'boris', 'johnson', 'blames', "'mutant", "algorithm'", 'for', 'exam', 'fiasco', 'https://t.co/b8tlef4zla']	negative
349	1.29867E+18	2020-08-26T17:17:48.000Z		19	{'neg': 0.153, 'neu': 0.847, 'pos': 0.0, 'compound': -0.4019}	-0.4019	Negative	['boris', 'johnson', 'blames', 'a-level', 'debacle', 'on', "'mutant", "algorithm',", 'as', 'department', 'official', 'stands', 'down', '(via', ')', 'https://t.co/2mhektbm7q']	fear
350	1.29867E+18	2020-08-26T17:17:46.000Z		29	{'neg': 0.2, 'neu': 0.8, 'pos': 0.0, 'compound': -0.7184}	-0.7184	Negative	['how', 'do', 'you', 'test', 'to', 'see', 'if', 'your', 'algorithm', 'is', 'mutant?', 'bbc', 'news', '-', 'a-levels', 'and', 'gcses:', 'boris', 'johnson', 'blames', "'mutant", "algorithm'", 'for', 'exam', 'fiasco', 'https://t.co/xpt5vzjqu8']	negative
351	1.29867E+18	2020-08-26T17:16:07.000Z		38	{'neg': 0.348, 'neu': 0.652, 'pos': 0.0, 'compound': -0.9432}	-0.9432	Negative	['johnson', 'takes', 'us', 'for', 'fools,', 'whilst', 'he', 'and', 'williamson', 'fail', 'to', 'take', 'any', 'responsibility', 'for', 'the', 'fiasco', 'over', 'which', 'they', 'have', 'presided', '...', 'a-levels', 'and', 'gcses:', 'boris', 'johnson', 'blames', "'mutant", "algorithm'", 'for', 'exam', 'fiasco', 'https://t.co/zmpmwizctf']	negative
352	1.29867E+18	2020-08-26T17:15:34.000Z		20	{'neg': 0.273, 'neu': 0.727, 'pos': 0.0, 'compound': -0.7184}	-0.7184	Negative	['absolute', 'git', '-', 'bbc', 'news', '-', 'a-levels', 'and', 'gcses:', 'boris', 'johnson', 'blames', "'mutant", "algorithm'", 'for', 'exam', 'fiasco', 'https://t.co/a4kipk8psw']	positive
353	1.29867E+18	2020-08-26T17:15:19.000Z		32	{'neg': 0.263, 'neu': 0.658, 'pos': 0.079, 'compound': -0.7717}	-0.7717	Negative	['bbc', 'news', '-', 'a-levels', 'and', 'gcses:', 'boris', 'johnson', 'blames', "'mutant", "algorithm'", 'for', 'exam', 'fiasco', 'https://t.co/eyzhcdosrx', 'this', 'man', 'continues', 'to', 'talk', 'complete', 'shit,', 'the', 'sooner', "he's", 'gone', 'the', 'better.']	negative
354	1.29867E+18	2020-08-26T17:15:12.000Z		27	{'neg': 0.214, 'neu': 0.786, 'pos': 0.0, 'compound': -0.7184}	-0.7184	Negative	['i', 'think', 'we', 'have', 'a', 'mutant', 'pm', '#exams2020', '#exams', 'bbc', 'news', '-', 'a-levels', 'and', 'gcses:', 'boris', 'johnson', 'blames', "'mutant", "algorithm'", 'for', 'exam', 'fiasco', 'https://t.co/vrkpca00xl']	negative
355	1.29867E+18	2020-08-26T17:15:03.000Z		27	{'neg': 0.364, 'neu': 0.636, 'pos': 0.0, 'compound': -0.8873}	-0.8873	Negative	['are,', 'as', 'says,', "'mutant", "algorithms'", 'really', 'to', 'blame', 'for', 'the', 'exams', 'fiasco?', 'or', 'does', 'something', 'even', 'more', 'dangerous', 'lurk', 'behind', 'the', 'code,', 'asks', 'https://t.co/rynf05j6y0']	negative
356	1.29867E+18	2020-08-26T17:14:39.000Z		33	{'neg': 0.161, 'neu': 0.726, 'pos': 0.113, 'compound': -0.4215}	-0.4215	Negative	['so', '...', 'a', 'reason', 'to', 'carefully', 'consider', 'which', 'party', 'you', 'vote', 'for', 'in', 'the', 'next', 'election?', 'bbc', 'news', '-', 'a-levels', 'and', 'gcses:', 'boris', 'johnson', 'blames', "'mutant", "algorithm'", 'for', 'exam', 'fiasco', 'https://t.co/hkrtdmkcfj']	positive
357	1.29867E+18	2020-08-26T17:14:38.000Z		40	{'neg': 0.0, 'neu': 0.879, 'pos': 0.121, 'compound': 0.5859}	0.5859	Positive	['i�ll', 'definitely', 'be', 'researching', 'whoever', 'does', 'get', 'the', 'job.', 'it', 'won�t', 'surprise', 'me', 'in', 'the', 'least', 'to', 'read', 'they�d', 'have', 'a', 'connection', 'with', 'cummings.', 'apparently', 'a', 'data', 'firm', 'connecting', 'to', 'him', 'worked', 'with', 'ofqual', 'on', 'the', 'algorithm.']	positive
358	1.29867E+18	2020-08-26T17:14:21.000Z		16	{'neg': 0.375, 'neu': 0.625, 'pos': 0.0, 'compound': -0.7184}	-0.7184	Negative	['a-levels', 'and', 'gcses:', 'boris', 'johnson', 'blames', "'mutant", "algorithm'", 'for', 'exam', 'fiasco...', 'https://t.co/4gieybufdy']	negative
359	1.29867E+18	2020-08-26T17:14:21.000Z		16	{'neg': 0.375, 'neu': 0.625, 'pos': 0.0, 'compound': -0.7184}	-0.7184	Negative	['a-levels', 'and', 'gcses:', 'boris', 'johnson', 'blames', "'mutant", "algorithm'", 'for', 'exam', 'fiasco...', 'https://t.co/4gieybufdy']	negative
360	1.29867E+18	2020-08-26T17:12:42.000Z		51	{'neg': 0.26, 'neu': 0.74, 'pos': 0.0, 'compound': -0.9331}	-0.9331	Negative	['this', 'is', 'of', 'course', 'ridiculous.', 'but', 'when', 'the', 'media', 'routinely', 'place', 'the', 'responsibility', 'for', 'bad', 'driving', 'on', 'self-driving', 'cars', '(�a', 'car', 'left', 'the', 'road', 'and', 'hit', 'a', 'pedestrian�)', 'it�s', 'not', 'much', 'of', 'a', 'stretch', 'to', 'blame', 'the', 'a-level', 'fiasco', 'on', 'a', 'self-calculating', 'algorithm.', 'https://t.co/6…	negative
361	1.29867E+18	2020-08-26T17:12:26.000Z		21	{'neg': 0.278, 'neu': 0.722, 'pos': 0.0, 'compound': -0.7608}	-0.7608	Negative	['mutant', 'ninja', 'turtle', 'algorithm?', '??', 'news', '-', 'a-levels', 'and', 'gcses:', 'boris', 'johnson', 'blames', "'mutant", "algorithm'", 'for', 'exam', 'fiasco', 'https://t.co/iepfcl8da0']	negative
362	1.29867E+18	2020-08-26T17:12:04.000Z		46	{'neg': 0.044, 'neu': 0.84, 'pos': 0.116, 'compound': 0.4696}	0.4696	Positive	['the', 'a-level', 'grading', 'algorithm', "wasn't", 'a', '"mutant".', 'it', "wasn't", 'a', 'freak', 'accident.', 'it', 'did', 'exactly', 'what', 'ministers', 'demanded', 'it', 'do:', 'preserve', '"credibility"', 'of', 'a-level', 'results', 'at', 'the', 'cost', 'of', 'individual', 'students', 'not', 'getting', 'grades', 'that', 'reflected', 'their', 'performance.', 'https://t.co/g9e6g2judb']	positive
363	1.29867E+18	2020-08-26T17:10:34.000Z		25	{'neg': 0.0, 'neu': 1.0, 'pos': 0.0, 'compound': 0.0}	0	Neutral	['genetic', 'algorithms', 'do', 'exist.', 'the', 'a-level', 'results', 'algorithm', 'was', 'not', 'one', 'of', 'them', 'and', "it's", 'disingenuous', 'for', 'the', 'pm', 'to', 'suggest', 'it', 'was.']	trust
364	1.29867E+18	2020-08-26T17:10:09.000Z		44	{'neg': 0.0, 'neu': 0.882, 'pos': 0.118, 'compound': 0.6041}	0.6041	Positive	['code', 'is', 'only', 'ever', 'as', 'good', 'as', 'the', 'commission,', 'design', 'and', 'test.', 'the', 'first', 'two', 'are', 'largely', 'down', 'to', 'the', 'business', '(in', 'this', 'case', 'hmg', '/ofqual).', 'the', 'third', 'confirms', 'the', 'first', "two's", 'efficacy.', "don't", 'blame', 'the', 'algorithm', '#alevelsfiasco', 'https://t.co/jgpb7ycrqr']	trust
365	1.29867E+18	2020-08-26T17:09:58.000Z		26	{'neg': 0.293, 'neu': 0.707, 'pos': 0.0, 'compound': -0.8271}	-0.8271	Negative	['is', 'for', 'real.', 'the', 'fault', 'sits', 'with', 'and', '.', 'bbc', 'news', '-', 'a-levels', 'and', 'gcses:', 'boris', 'johnson', 'blames', "'mutant", "algorithm'", 'for', 'exam', 'fiasco', 'https://t.co/fqnlgidgaq']	negative
366	1.29867E+18	2020-08-26T17:08:30.000Z		26	{'neg': 0.37, 'neu': 0.63, 'pos': 0.0, 'compound': -0.9147}	-0.9147	Negative	['a', '�mutant', 'algorithm�!!!!', 'what', 'the', 'hell', 'is', 'this!!?', 'bbc', 'news', '-', 'a-levels', 'and', 'gcses:', 'boris', 'johnson', 'blames', "'mutant", "algorithm'", 'for', 'exam', 'fiasco', 'https://t.co/kpub6yuu0u']	negative
367	1.29867E+18	2020-08-26T17:08:02.000Z		18	{'neg': 0.316, 'neu': 0.684, 'pos': 0.0, 'compound': -0.7184}	-0.7184	Negative	['bbc', 'news', '-', 'a-levels', 'and', 'gcses:', 'boris', 'johnson', 'blames', "'mutant", "algorithm'", 'for', 'exam', 'fiasco', 'https://t.co/4fqqvygspe']	negative
368	1.29867E+18	2020-08-26T17:07:40.000Z		32	{'neg': 0.313, 'neu': 0.687, 'pos': 0.0, 'compound': -0.8723}	-0.8723	Negative	['look', 'out', 'for', 'the', 'lies', 'kids.', "don't", 'be', 'like', 'him.', 'the', 'mutant', 'pm...', 'bbc', 'news', '-', 'a-levels', 'and', 'gcses:', 'boris', 'johnson', 'blames', "'mutant", "algorithm'", 'for', 'exam', 'fiasco', 'https://t.co/03vx8fmzzi']	negative
369	1.29867E+18	2020-08-26T17:06:59.000Z		30	{'neg': 0.283, 'neu': 0.717, 'pos': 0.0, 'compound': -0.8439}	-0.8439	Negative	['#typicaltorybritain', '#johnsonhastogo', 'as', 'we', 'say', 'in', 'yorkshire,', '"the', 'man', 'sh*tes', 'lies!"', 'bbc', 'news', '-', 'a-levels', 'and', 'gcses:', 'boris', 'johnson', 'blames', "'mutant", "algorithm'", 'for', 'exam', 'fiasco', 'https://t.co/flngasru4o']	negative
370	1.29867E+18	2020-08-26T17:06:09.000Z		27	{'neg': 0.21, 'neu': 0.694, 'pos': 0.096, 'compound': -0.5362}	-0.5362	Negative	['a-levels', 'and', 'gcses:', 'boris', 'johnson', 'blames', "'mutant", "algorithm'", 'for', 'exam', 'fiasco.', 'oh', 'come', 'on,', 'boris.', 'surely', 'you', 'can', 'do', 'etter', 'than', 'that.', '??', 'https://t.co/f5atzjrryb']	negative
371	1.29867E+18	2020-08-26T17:05:58.000Z		38	{'neg': 0.262, 'neu': 0.738, 'pos': 0.0, 'compound': -0.875}	-0.875	Negative	['johnson', 'shows', 'a', 'lack', 'of', 'understanding', 'about', 'computers', 'by', 'blaming', 'the', 'algorithm', 'for', 'the', 'exam', 'fiasco.', 'no', 'mention', 'of', 'the', 'doe', 'ordering', 'ofqual', 'to', 'keep', 'the', 'a', 'level', 'results', 'in', 'line', 'with', 'previous', 'years.', 'https://t.co/spb1jctefm']	trust
372	1.29867E+18	2020-08-26T17:05:12.000Z		26	{'neg': 0.208, 'neu': 0.692, 'pos': 0.1, 'compound': -0.4767}	-0.4767	Negative	['surely', 'the', 'issue', 'is', 'a', 'mutant', 'prime', 'minister?', 'bbc', 'news', '-', 'a-levels', 'and', 'gcses:', 'boris', 'johnson', 'blames', "'mutant", "algorithm'", 'for', 'exam', 'fiasco', 'https://t.co/03vx8fmzzi']	negative
373	1.29867E+18	2020-08-26T17:04:50.000Z		28	{'neg': 0.219, 'neu': 0.698, 'pos': 0.083, 'compound': -0.6229}	-0.6229	Negative	['like', 'it', 'was', 'nothing', 'to', 'do', 'with', 'him', 'or', 'his', 'government!', 'sheesh!', 'a-levels', 'and', 'gcses:', 'boris', 'johnson', 'blames', "'mutant", "algorithm'", 'for', 'exam', 'fiasco', 'https://t.co/srxxo9jnkd']	negative
374	1.29867E+18	2020-08-26T17:04:39.000Z		21	{'neg': 0.273, 'neu': 0.727, 'pos': 0.0, 'compound': -0.7184}	-0.7184	Negative	['mutant.', 'algorithm.', 'really.', 'bbc', 'news', '-', 'a-levels', 'and', 'gcses:', 'boris', 'johnson', 'blames', "'mutant", "algorithm'", 'for', 'exam', 'fiasco', 'https://t.co/ot8jkfd8k6']	negative
375	1.29867E+18	2020-08-26T17:03:55.000Z		22	{'neg': 0.252, 'neu': 0.63, 'pos': 0.117, 'compound': -0.4951}	-0.4951	Negative	['mutant', 'algorithm?', 'mutant', 'pm,', 'more', 'like....', 'a-levels', 'and', 'gcses:', 'boris', 'johnson', 'blames', "'mutant", "algorithm'", 'for', 'exam', 'fiasco', 'https://t.co/o98nruecqj']	negative
376	1.29867E+18	2020-08-26T17:03:54.000Z		46	{'neg': 0.241, 'neu': 0.759, 'pos': 0.0, 'compound': -0.9017}	-0.9017	Negative	['bbc', 'news', '-', 'a-levels', 'and', 'gcses:', 'boris', 'johnson', 'blames', "'mutant", "algorithm'", 'for', 'exam', 'fiasco', 'https://t.co/789gt2uyoq', 'how', 'can', 'an', 'algorithm', 'mutate?', 'what', 'utter', 'bs', 'you', 'should', 'all', 'resign!', 'for', 'the', 'lies', 'and', 'u-turns!', 'you', 'lot', 'flip', 'more', 'than', 'a', 'burger', 'on', 'a', 'bbq!']	negative
377	1.29867E+18	2020-08-26T17:03:20.000Z		18	{'neg': 0.316, 'neu': 0.684, 'pos': 0.0, 'compound': -0.7184}	-0.7184	Negative	['bbc', 'news', '-', 'a-levels', 'and', 'gcses:', 'boris', 'johnson', 'blames', "'mutant", "algorithm'", 'for', 'exam', 'fiasco', 'https://t.co/xifisbwutt']	negative
378	1.29867E+18	2020-08-26T17:02:59.000Z		40	{'neg': 0.05, 'neu': 0.95, 'pos': 0.0, 'compound': -0.25}	-0.25	Negative	['and', 'the', 'chair', 'of', 'ofqual', 'has', 'resigned,', 'as', 'gavin', 'williamson', 'also', 'should,', 'and', 'if', 'he', 'doesn�t', 'he', 'should', 'be', 'sacked.', 'as', 'we', 'both', 'said,', 'he', 'carries', 'ultimate', 'responsibility', 'and', 'was', 'defending', 'the', 'algorithm', 'with', 'johnson', 'before', 'the', 'u', 'turn.']	sadness
379	1.29867E+18	2020-08-26T17:02:24.000Z		46	{'neg': 0.165, 'neu': 0.835, 'pos': 0.0, 'compound': -0.7845}	-0.7845	Negative	['time', 'johnson', 'stopped', 'shirking', 'his', 'responsibility.', 'get', 'your', 'act', 'together.', 'we', 'do', 'not', 'need', 'another', 'botch', 'attempt', 'to', 'deal', 'with', 'covid', 'when', 'a', 'second', 'wave', 'hits', 'this', 'autumn.', 'bbc', 'news', '-', 'a-levels', 'and', 'gcses:', 'boris', 'johnson', 'blames', "'mutant", "algorithm'", 'for', 'exam', 'fiasco', 'https://t.co/1pn4t…	anticipation
380	1.29867E+18	2020-08-26T17:00:21.000Z		20	{'neg': 0.0, 'neu': 1.0, 'pos': 0.0, 'compound': 0.0}	0	Neutral	['first', 'came', 'covid-19.', 'then', 'came', 'the', 'a-levels', 'algorithm.', 'and', 'then', 'came', 'the', 'u-turn', 'https://t.co/bfktnf1udh']	No emotion
381	1.29867E+18	2020-08-26T17:00:04.000Z		20	{'neg': 0.3, 'neu': 0.7, 'pos': 0.0, 'compound': -0.7184}	-0.7184	Negative	['sounding', 'trumpesque', 'here,', 'boris.', 'a-levels', 'and', 'gcses:', 'boris', 'johnson', 'blames', "'mutant", "algorithm'", 'for', 'exam', 'fiasco', 'https://t.co/cl0gutdpog']	negative
382	1.29867E+18	2020-08-26T16:59:06.000Z		43	{'neg': 0.117, 'neu': 0.883, 'pos': 0.0, 'compound': -0.5994}	-0.5994	Negative	['boris', 'johnson', 'blames', "'mutant", "algorithm'", 'for', 'exams', 'the', 'algorithm', 'was', 'devised', 'by', 'the', 'exams', 'regulator', 'ofqual', 'in', 'accordance', 'with', 'williamson�s', 'instruction', 'to', 'avoid', 'grade', 'inflation', 'after', 'the', 'pandemic', 'caused', 'the', 'closure', 'of', 'schools', 'and', 'the', 'cancellation', 'of', 'exams.', 'https://t.co/s57inpv2ti']	fear
383	1.29867E+18	2020-08-26T16:56:21.000Z		32	{'neg': 0.185, 'neu': 0.815, 'pos': 0.0, 'compound': -0.7476}	-0.7476	Negative	['department', 'of', 'education', 'trending', 'with', 'boris', 'johnson', 'describing', 'gavin', 'williamson', 'as', 'a', 'mutant', 'algorithm', '??', 'a-levels', 'and', 'gcses:', 'boris', 'johnson', 'blames', "'mutant", "algorithm'", 'for', 'exam', 'fiasco', '-', 'bbc', 'news', 'https://t.co/gdtd2deirc']	negative
384	1.29867E+18	2020-08-26T16:56:11.000Z		22	{'neg': 0.273, 'neu': 0.727, 'pos': 0.0, 'compound': -0.7184}	-0.7184	Negative	['a-levels', 'and', 'gcses:', 'boris', 'johnson', 'blames', "'mutant", "algorithm'", 'for', 'exam', 'fiasco', 'and', 'the', 'dog', 'ate', 'my', 'homework...', 'https://t.co/ygpfbripti']	fear
385	1.29867E+18	2020-08-26T16:56:11.000Z		35	{'neg': 0.049, 'neu': 0.71, 'pos': 0.24, 'compound': 0.8534}	0.8534	Positive	['so.', 'head', 'of', '#ofqual', 'and', 'head', 'of', 'doe', 'civil', 'servants', 'got', 'the', 'chop', 'over', 'the', 'exam', 'algorithm', 'fiasco.', 'but', 'gavin', 'williamson,', 'nothing.', 'he', 'did', 'everything', 'perfect,', 'has', 'no', 'blame', 'in', 'this,', 'not', 'his', 'fault.', 'gotcha.']	negative
386	1.29867E+18	2020-08-26T16:55:00.000Z		19	{'neg': 0.227, 'neu': 0.773, 'pos': 0.0, 'compound': -0.6249}	-0.6249	Negative	['boris', 'johnson', 'claims', 'a-level', 'and', 'gcse', 'results', 'crisis', 'was', 'caused', 'by', '�a', 'mutant', 'algorithm�', 'https://t.co/l0zbd72t7i']	negative
387	1.29867E+18	2020-08-26T16:54:09.000Z		58	{'neg': 0.04, 'neu': 0.96, 'pos': 0.0, 'compound': -0.2732}	-0.2732	Negative	['alas', 'i', 'think', 'i', 'know', 'why', "you're", 'asking.', 'the', 'real', 'point', 'is', 'that', 'the', 'a-level', 'results', 'algorithm', "didn't", 'mutate;', 'it', 'was', 'designed', '(as', 'far', 'as', 'i', 'can', 'tell)', 'to', 'accurately', 'mimic', 'the', 'uk', 'exam', 'results', 'system,', 'and', 'that', 'system', 'has', 'systemic', 'inequality', 'built', 'into', 'it', 'and', 'so', 't…	trust
388	1.29866E+18	2020-08-26T16:53:54.000Z		23	{'neg': 0.356, 'neu': 0.644, 'pos': 0.0, 'compound': -0.8074}	-0.8074	Negative	['a-levels', 'and', 'gcses:', 'boris', 'johnson', 'blames', "'mutant", "algorithm'", 'for', 'exam', 'fiasco.', 'desperate', 'stuff,', 'and', 'it', 'won�t', 'wash.', 'https://t.co/g9bi6qc9yj']	negative
389	1.29866E+18	2020-08-26T16:52:55.000Z		19	{'neg': 0.286, 'neu': 0.714, 'pos': 0.0, 'compound': -0.7184}	-0.7184	Negative	['really', '?', 'bbc', 'news', '-', 'a-levels', 'and', 'gcses:', 'boris', 'johnson', 'blames', "'mutant", "algorithm'", 'for', 'exam', 'fiasco', 'https://t.co/tvyykq90a5']	negative
390	1.29866E+18	2020-08-26T16:52:54.000Z		20	{'neg': 0.367, 'neu': 0.518, 'pos': 0.116, 'compound': -0.743}	-0.743	Negative	['good', 'grief.', 'bbc', 'news', '-', 'a-levels', 'and', 'gcses:', 'boris', 'johnson', 'blames', "'mutant", "algorithm'", 'for', 'exam', 'fiasco', 'https://t.co/uri9ujbgpv']	negative
391	1.29866E+18	2020-08-26T16:52:27.000Z		49	{'neg': 0.04, 'neu': 0.91, 'pos': 0.051, 'compound': 0.1376}	0.1376	Positive	['cobblers.', 'ofqual', "weren't", 'waiting', 'for', 'the', 'results', 'to', 'arrive', 'to', 'moderate', 'with', 'their', 'algorithm.', 'they', 'had', 'the', 'data', 'and', 'would', 'have', 'been', 'able', 'to', 'say', 'this', 'is', 'what', 'the', 'results', 'will', 'look', 'like.', 'williamson', 'needs', 'to', 'release', 'the', 'parameters', 'he', 'gave', 'to', 'them', 'if', 'they', "aren't", 'r…	positive
392	1.29866E+18	2020-08-26T16:51:39.000Z		33	{'neg': 0.111, 'neu': 0.698, 'pos': 0.19, 'compound': 0.5423}	0.5423	Positive	['worried', 'about', 'mutant', 'prime', 'minister,', 'sorry,', 'algorithm�s,', 'then', 'our', 'very', 'own', 'stewart', 'davison', '()', 'has', 'the', 'answers.....well,', 'kind', 'of.', 'https://t.co/njsrg451wv', '#housingtechnology', '#ukhousing', '#housinginnovation', '#innovation', '#socialhousing', 'https://t.co/osb4bd09lp']	positive
393	1.29866E+18	2020-08-26T16:51:17.000Z		38	{'neg': 0.114, 'neu': 0.886, 'pos': 0.0, 'compound': -0.4588}	-0.4588	Negative	['breaking', 'news.', 'a-levels', 'and', 'gcses:', 'boris', 'johnson', 'blames', "'mutant", "algorithm'", 'for', 'exam', 'fiasco.', 'https://t.co/kwy7giyqz5', 'but,', 'why', 'is', 'still', 'allowed', 'to', 'grade', 'based', 'on', 'algorithm,', 'while', 'a-levels', 'and', 'gcses', 'have', 'switched', 'to', 'cag?', '#ibscandal']	negative
394	1.29866E+18	2020-08-26T16:51:17.000Z		38	{'neg': 0.114, 'neu': 0.886, 'pos': 0.0, 'compound': -0.4588}	-0.4588	Negative	['breaking', 'news.', 'a-levels', 'and', 'gcses:', 'boris', 'johnson', 'blames', "'mutant", "algorithm'", 'for', 'exam', 'fiasco.', 'https://t.co/kwy7giyqz5', 'but,', 'why', 'is', 'still', 'allowed', 'to', 'grade', 'based', 'on', 'algorithm,', 'while', 'a-levels', 'and', 'gcses', 'have', 'switched', 'to', 'cag?', '#ibscandal']	negative
395	1.29866E+18	2020-08-26T16:50:57.000Z		32	{'neg': 0.0, 'neu': 1.0, 'pos': 0.0, 'compound': 0.0}	0	Neutral	['mutant', '#maths', '#education', 'and', 'caused', 'pm', "'s", '"mutant', 'algorithm"', 'for', 'exam', 'grades...failed', 'by', 'the', 'the', 'curriculum', 'they', 'specified', 'and', "won't", 'transform', 'for', 'the', '#ai', '#datascience', 'age.', 'https://t.co/rt3ludo7u4']	negative
396	1.29866E+18	2020-08-26T16:50:51.000Z		43	{'neg': 0.294, 'neu': 0.613, 'pos': 0.093, 'compound': -0.9206}	-0.9206	Negative	['mutant?', 'yeah.', "they're", 'all', 'gonna', 'buy', 'that', 'boris.', 'but', 'it', 'made', 'me', 'chuckle', 'none', 'the', 'less.', 'a', 'day', 'without', 'laughter', 'is', 'a', 'day', 'wasted', '??', 'bbc', 'news', '-', 'a-levels', 'and', 'gcses:', 'boris', 'johnson', 'blames', "'mutant", "algorithm'", 'for', 'exam', 'fiasco', 'https://t.co/qdvndxqq8e']	negative
397	1.29866E+18	2020-08-26T16:50:24.000Z		29	{'neg': 0.199, 'neu': 0.695, 'pos': 0.106, 'compound': -0.5859}	-0.5859	Negative	['surprised', 'he', 'didn�t', 'come', 'up', 'with', '�the', 'dog', 'ate', 'my', 'homework�', 'excuse', '-', 'a-levels', 'and', 'gcses:', 'boris', 'johnson', 'blames', "'mutant", "algorithm'", 'for', 'exam', 'fiasco', 'https://t.co/azcocyqs4v']	negative
398	1.29866E+18	2020-08-26T16:49:56.000Z		34	{'neg': 0.336, 'neu': 0.595, 'pos': 0.069, 'compound': -0.9041}	-0.9041	Negative	['a-levels', 'and', 'gcses:', 'boris', 'johnson', 'blames', "'mutant", "algorithm'", 'for', 'exam', 'fiasco.', 'good', 'grief!', 'what', 'the', 'hell', 'is', 'he', 'on', 'about.', 'it', 'did', 'exactly', 'what', 'the', 'government', 'asked', 'of', 'ofqual.', 'https://t.co/6pik4s7zmp']	negative
399	1.29866E+18	2020-08-26T16:49:56.000Z		34	{'neg': 0.336, 'neu': 0.595, 'pos': 0.069, 'compound': -0.9041}	-0.9041	Negative	['a-levels', 'and', 'gcses:', 'boris', 'johnson', 'blames', "'mutant", "algorithm'", 'for', 'exam', 'fiasco.', 'good', 'grief!', 'what', 'the', 'hell', 'is', 'he', 'on', 'about.', 'it', 'did', 'exactly', 'what', 'the', 'government', 'asked', 'of', 'ofqual.', 'https://t.co/6pik4s7zmp']	negative
400	1.29866E+18	2020-08-26T16:49:46.000Z		47	{'neg': 0.152, 'neu': 0.769, 'pos': 0.079, 'compound': -0.694}	-0.694	Negative	['i', 'think', 'the', 'truth', 'is', 'that', 'the', 'algorithm', 'did', 'exactly', 'what', 'it', 'was', 'designed', 'to', 'do,', 'but', 'the', 'government', "didn't", 'like', 'the', 'backlash.', 'the', 'buck', "shouldn't", 'stop', 'with', 'sally', 'collier', '#examresults', 'bbc', 'news', '-', 'ofqual', 'chief', '#sallycollier', 'steps', 'down', 'after', 'exams', 'chaos', 'https://t.co/c0zpabhgm8…	fear
401	1.29866E+18	2020-08-26T16:48:12.000Z		48	{'neg': 0.137, 'neu': 0.863, 'pos': 0.0, 'compound': -0.7882}	-0.7882	Negative	['??????????"mr', 'johnson', 'told', 'pupils', 'that', 'they', 'needed', 'to', 'be', 'in', 'school', 'to', 'think', 'about', 'ideas', 'and', 'questions', '-', 'such', 'as', '"is', 'harry', 'potter', 'sexist?', 'the', 'answer', 'is', 'no,', 'by', 'the', 'way.""', 'bbc', 'news', '-', 'a-levels', 'and', 'gcses:', 'boris', 'johnson', 'blames', "'mutant", "algorithm'", 'for', 'exam', 'fiasco', 'https:…	negative
402	1.29866E+18	2020-08-26T16:47:48.000Z		35	{'neg': 0.25, 'neu': 0.75, 'pos': 0.0, 'compound': -0.8642}	-0.8642	Negative	['...and', 'i', 'blame', 'the', 'teenage', 'mutant', 'ninja', 'turtles', 'for', 'why', 'hurricane,', 'my', 'tortoise,', 'gets', 'so', 'much', 'attention', 'on', 'twitter!', '????', 'a-levels', 'and', 'gcses:', 'boris', 'johnson', 'blames', "'mutant", "algorithm'", 'for', 'exam', 'fiasco', 'https://t.co/6igibdoavk']	negative
403	1.29866E+18	2020-08-26T16:47:19.000Z		31	{'neg': 0.115, 'neu': 0.885, 'pos': 0.0, 'compound': -0.5423}	-0.5423	Negative	['check', 'out', 'this', 'new', 'piece', 'by', '-', '�if', 'you', 'think', 'the', 'a', 'levels', 'algorithm', 'was', 'bad,', 'what', 'about', 'the', 'ones', 'you', "don't", 'know', 'about?�', 'https://t.co/ypqb7u1rhk', '#algorithms', '#algorithmicjustice', '#artificialintelligence']	fear
404	1.29866E+18	2020-08-26T16:43:17.000Z		48	{'neg': 0.17, 'neu': 0.773, 'pos': 0.057, 'compound': -0.686}	-0.686	Negative	['is', 'he', 'confusing', 'covid-19', 'with', 'the', 'algorithm?', 'a', 'virus', 'can', 'and', 'iften', 'does', 'mutate,', 'surely', 'an', 'algorithm', 'is', 'a', 'process', 'of', 'rules,', 'so', 'how', 'can', 'it', 'be"mutant"?!', 'bbc', 'news', '-', 'a-levels', 'and', 'gcses:', 'boris', 'johnson', 'blames', "'mutant", 'algothe', "rithm'", 'for', 'exam', 'fiasco', 'https://t.co/uk5ms1oaa9']	negative
405	1.29866E+18	2020-08-26T16:41:26.000Z		18	{'neg': 0.316, 'neu': 0.684, 'pos': 0.0, 'compound': -0.7184}	-0.7184	Negative	['bbc', 'news', '-', 'a-levels', 'and', 'gcses:', 'boris', 'johnson', 'blames', "'mutant", "algorithm'", 'for', 'exam', 'fiasco', 'https://t.co/fjgppfkzeq']	negative
406	1.29866E+18	2020-08-26T16:41:07.000Z		20	{'neg': 0.353, 'neu': 0.647, 'pos': 0.0, 'compound': -0.7184}	-0.7184	Negative	['a-levels', 'and', 'gcses:', 'boris', 'johnson', 'blames', "'mutant", "algorithm'", 'for', 'exam', 'fiasco', 'https://t.co/fclq9tbrxj', 'https://t.co/n8jx6pyn4g']	negative
407	1.29866E+18	2020-08-26T16:41:06.000Z		24	{'neg': 0.231, 'neu': 0.769, 'pos': 0.0, 'compound': -0.7184}	-0.7184	Negative	['is', 'that', 'any', 'way', 'to', 'describe', '?', '"bbc', 'news', '-', 'a-levels', 'and', 'gcses:', 'boris', 'johnson', 'blames', "'mutant", "algorithm'", 'for', 'exam', 'fiasco', 'https://t.co/jjspla0yxn']	negative
408	1.29866E+18	2020-08-26T16:40:40.000Z		48	{'neg': 0.0, 'neu': 0.815, 'pos': 0.185, 'compound': 0.7717}	0.7717	Positive	['this', 'seemingly', 'politically', 'motivated', 'sacking', 'is', 'honestly', 'staggering', 'and', 'really', 'concerning.', 'the', 'decision', 'to', 'adopt', 'the', 'a-level', 'results', 'algorithm', 'was', 'a', 'codified,', 'political/ministerial', 'direction', 'made', 'in', 'april,', 'not', 'one', 'made', 'by', 'the', 'permanent', 'secretary.', 'https://t.co/rojuea2aac', 'https://t.co/tpg1pd4g…	negative
409	1.29866E+18	2020-08-26T16:40:40.000Z		48	{'neg': 0.0, 'neu': 0.815, 'pos': 0.185, 'compound': 0.7717}	0.7717	Positive	['this', 'seemingly', 'politically', 'motivated', 'sacking', 'is', 'honestly', 'staggering', 'and', 'really', 'concerning.', 'the', 'decision', 'to', 'adopt', 'the', 'a-level', 'results', 'algorithm', 'was', 'a', 'codified,', 'political/ministerial', 'direction', 'made', 'in', 'april,', 'not', 'one', 'made', 'by', 'the', 'permanent', 'secretary.', 'https://t.co/rojuea2aac', 'https://t.co/tpg1pd4g…	negative
410	1.29866E+18	2020-08-26T16:40:19.000Z		23	{'neg': 0.239, 'neu': 0.677, 'pos': 0.084, 'compound': -0.598}	-0.598	Negative	['does', 'he', 'never', 'get', 'embarrassed?', 'bbc', 'news', '-', 'a-levels', 'and', 'gcses:', 'boris', 'johnson', 'blames', "'mutant", "algorithm'", 'for', 'exam', 'fiasco', 'https://t.co/lj0ws4gycm']	negative
411	1.29866E+18	2020-08-26T16:40:02.000Z		16	{'neg': 0.375, 'neu': 0.625, 'pos': 0.0, 'compound': -0.7184}	-0.7184	Negative	['a-levels', 'and', 'gcses:', 'boris', 'johnson', 'blames', "'mutant", "algorithm'", 'for', 'exam', 'fiasco', 'https://t.co/1wnsvg8xxx']	negative
412	1.29866E+18	2020-08-26T16:39:21.000Z		50	{'neg': 0.148, 'neu': 0.852, 'pos': 0.0, 'compound': -0.743}	-0.743	Negative	['let', 'me', 'guess,', 'covid', 'virus', 'tunnelled', 'into', 'it', 'through', 'a', '5g', 'connection', 'because', 'it', 'had', 'got', 'all', 'complacent', 'due', 'to', 'wearing', 'mask', 'and', "it's", 'world-beating', 'track', 'and', 'trace', 'app.', 'no?', 'bbc', 'news', '-', 'a-levels', 'and', 'gcses:', 'boris', 'johnson', 'blames', "'mutant", "algorithm'", 'for', 'exam', 'fiasco', 'https://…	negative
413	1.29866E+18	2020-08-26T16:37:33.000Z		32	{'neg': 0.195, 'neu': 0.805, 'pos': 0.0, 'compound': -0.7608}	-0.7608	Negative	['bbc', 'news', '-', 'a-levels', 'and', 'gcses:', 'boris', 'johnson', 'blames', "'mutant", "algorithm'", 'for', 'exam', 'fiasco', 'https://t.co/8weujplkyr', 'then', 'why', 'did', 'mps', 'and', 'ministers', 'stand', 'four', 'square', 'behind', 'it', 'for', 'so', 'long???']	negative
414	1.29866E+18	2020-08-26T16:37:30.000Z		30	{'neg': 0.265, 'neu': 0.735, 'pos': 0.0, 'compound': -0.8402}	-0.8402	Negative	['a-levels', 'and', 'gcses:', 'boris', 'johnson', 'blames', "'mutant", "algorithm'", 'for', 'exam', 'fiasco', '-', 'i', 'thought', 'it', 'was', 'a', '"world', 'beating"', 'algorithm', 'a', 'couple', 'of', 'weeks', 'ago', '?', '#torychaos', 'https://t.co/kxvilrtsrg']	negative
415	1.29866E+18	2020-08-26T16:37:06.000Z		25	{'neg': 0.314, 'neu': 0.686, 'pos': 0.0, 'compound': -0.8271}	-0.8271	Negative	['what', 'a', 'farce', 'of', 'a', 'prime', 'minister.', 'bbc', 'news', '-', 'a-levels', 'and', 'gcses:', 'boris', 'johnson', 'blames', "'mutant", "algorithm'", 'for', 'exam', 'fiasco', 'https://t.co/pmc4mmdlz3']	negative
416	1.29866E+18	2020-08-26T16:37:01.000Z		47	{'neg': 0.17, 'neu': 0.83, 'pos': 0.0, 'compound': -0.813}	-0.813	Negative	['on', 'a-level', 'results', 'day,', 'boris', 'johnson', 'described', 'the', 'system', 'as', '�robust�', 'and', '�dependable�', 'today', 'he', 'says', '�i�m', 'afraid', 'your', 'grades', 'were', 'almost', 'derailed', 'by', 'a', 'mutant', 'algorithm', 'and', 'i', 'know', 'how', 'stressful', 'that', 'must�ve', 'been', 'for', 'pupils', 'up', 'and', 'down', 'the', 'country.�', 'world', 'beating.']	negative
417	1.29866E+18	2020-08-26T16:36:46.000Z		20	{'neg': 0.286, 'neu': 0.714, 'pos': 0.0, 'compound': -0.7184}	-0.7184	Negative	['o', 'rly', 'bbc', 'news', '-', 'a-levels', 'and', 'gcses:', 'boris', 'johnson', 'blames', "'mutant", "algorithm'", 'for', 'exam', 'fiasco', 'https://t.co/qvg3p2btfv']	negative
418	1.29866E+18	2020-08-26T16:35:03.000Z		38	{'neg': 0.074, 'neu': 0.883, 'pos': 0.043, 'compound': -0.2878}	-0.2878	Negative	['a-levels', 'and', 'u-turns:', 'the', 'secret', 'algorithm', 'that', 'penalised', 'all', 'students', '�', 'especially', 'those', 'from', 'poorer', 'schools', '�', 'shows', 'just', 'how', 'little', 'our', 'ruling', 'class', 'actually', 'believes', 'in', 'meritocracy,', 'explain', 'science', 'and', 'society', 'https://t.co/w7x32npcro', '#education', '#class']	trust
419	1.29866E+18	2020-08-26T16:35:02.000Z		30	{'neg': 0.194, 'neu': 0.806, 'pos': 0.0, 'compound': -0.7184}	-0.7184	Negative	['a', 'bit', 'less', 'jay', 'wong', 'and', 'a', 'bit', 'more', 'responsibility,', 'prime', 'minister...', 'bbc', 'news', '-', 'a-levels', 'and', 'gcses:', 'boris', 'johnson', 'blames', "'mutant", "algorithm'", 'for', 'exam', 'fiasco', 'https://t.co/ju8js85jin']	positive
420	1.29866E+18	2020-08-26T16:34:40.000Z		52	{'neg': 0.222, 'neu': 0.691, 'pos': 0.086, 'compound': -0.7933}	-0.7933	Negative	['bbc', 'news', '-', 'a-levels', 'and', 'gcses:', 'boris', 'johnson', 'blames', "'mutant", "algorithm'", 'for', 'exam', 'fiasco', 'https://t.co/e9pg9lqped', 'yo', 'boris', 'is', 'no', 'good', 'blaming', 'data', 'for', 'you', 'mistake', 'in', 'dealing', 'with', 'this', 'issue', 'and', 'like', 'the', 'pandemic', 'a', 'disaster,so', 'it�s', 'time', 'that', 'all', 'of', 'you', 'pack', 'you', 'bags', …	negative
421	1.29866E+18	2020-08-26T16:34:18.000Z		19	{'neg': 0.444, 'neu': 0.556, 'pos': 0.0, 'compound': -0.886}	-0.886	Negative	['#twat', 'bbc', 'news', '-', 'a-levels', 'and', 'gcses:', 'boris', 'johnson', 'blames', "'mutant", "algorithm'", 'for', 'exam', 'fiasco', 'https://t.co/rauzigjohd']	negative
422	1.29866E+18	2020-08-26T16:34:05.000Z		26	{'neg': 0.332, 'neu': 0.668, 'pos': 0.0, 'compound': -0.7882}	-0.7882	Negative	['#?????', '????:2020-08-27', '01:34:04', 'a-levels', 'and', 'gcses:', 'boris', 'johnson', 'blames', '&amp;#x27;mutant', 'algorithm&amp;#x27;', 'for', 'exam', 'fiasco', 'https://t.co/dzc0skbnix', '#????']	negative
423	1.29866E+18	2020-08-26T16:32:51.000Z		18	{'neg': 0.349, 'neu': 0.651, 'pos': 0.0, 'compound': -0.7882}	-0.7882	Negative	['????#bbc', 'news', '-', 'a-levels', 'and', 'gcses:', 'boris', 'johnson', 'blames', "'mutant", "algorithm'", 'for', 'exam', 'fiasco', 'https://t.co/d6qiruq5bv']	negative
424	1.29866E+18	2020-08-26T16:32:31.000Z		25	{'neg': 0.314, 'neu': 0.686, 'pos': 0.0, 'compound': -0.8271}	-0.8271	Negative	['bbc', 'news', '-', 'a-levels', 'and', 'gcses:', 'boris', 'johnson', 'blames', "'mutant", "algorithm'", 'for', 'exam', 'fiasco', 'https://t.co/lrlxme2bvd', 'and', 'as', 'usual', 'he', 'blames', 'something', 'else']	trust
425	1.29866E+18	2020-08-26T16:32:07.000Z		16	{'neg': 0.213, 'neu': 0.787, 'pos': 0.0, 'compound': -0.4019}	-0.4019	Negative	['a-levels', 'and', 'gcses:', 'boris', 'johnson', 'blames', '�mutant', 'algorithm�', 'for', 'exam�fiasco', 'https://t.co/6jasivxhf6']	No emotion
426	1.29866E+18	2020-08-26T16:32:07.000Z		16	{'neg': 0.213, 'neu': 0.787, 'pos': 0.0, 'compound': -0.4019}	-0.4019	Negative	['a-levels', 'and', 'gcses:', 'boris', 'johnson', 'blames', '�mutant', 'algorithm�', 'for', 'exam�fiasco', 'https://t.co/6jasivxhf6']	No emotion
427	1.29866E+18	2020-08-26T16:31:20.000Z		18	{'neg': 0.172, 'neu': 0.828, 'pos': 0.0, 'compound': -0.4019}	-0.4019	Negative	['boris', 'johnson', 'blames', 'a-level', 'debacle', 'on', "'mutant", "algorithm',", 'as', 'department', 'official', 'stands', 'down', 'https://t.co/psvdqpjqhc']	fear
428	1.29866E+18	2020-08-26T16:30:51.000Z		36	{'neg': 0.17, 'neu': 0.83, 'pos': 0.0, 'compound': -0.7476}	-0.7476	Negative	['a-levels', 'and', 'gcses:', 'boris', 'johnson', 'blames', "'mutant", "algorithm'", 'for', 'exam', 'fiasco', '&lt;', 'mutant', 'algorithms', 'that', 'judge', 'you', 'by', 'your', 'social', 'strata', 'and', 'if', 'you', 'went', 'to', 'state', 'school', 'instead', 'of', 'private', '??', 'https://t.co/ciw5jixaly']	negative
429	1.29866E+18	2020-08-26T16:30:29.000Z		34	{'neg': 0.324, 'neu': 0.676, 'pos': 0.0, 'compound': -0.9092}	-0.9092	Negative	['bbc', 'news', '-', 'a-levels', 'and', 'gcses:', 'boris', 'johnson', 'blames', "'mutant", "algorithm'", 'for', 'exam', 'fiasco', 'https://t.co/z5ujkczbrq', 'weak', 'leadership', 'blaming', 'ofqual', 'and', 'department', 'for', 'education....what', 'about', 'ministers?', 'why', 'are', 'they', 'still', 'there?']	negative
430	1.29866E+18	2020-08-26T16:30:29.000Z		34	{'neg': 0.324, 'neu': 0.676, 'pos': 0.0, 'compound': -0.9092}	-0.9092	Negative	['bbc', 'news', '-', 'a-levels', 'and', 'gcses:', 'boris', 'johnson', 'blames', "'mutant", "algorithm'", 'for', 'exam', 'fiasco', 'https://t.co/z5ujkczbrq', 'weak', 'leadership', 'blaming', 'ofqual', 'and', 'department', 'for', 'education....what', 'about', 'ministers?', 'why', 'are', 'they', 'still', 'there?']	negative
431	1.29866E+18	2020-08-26T16:29:45.000Z		46	{'neg': 0.23, 'neu': 0.686, 'pos': 0.083, 'compound': -0.8055}	-0.8055	Negative	['you', "can't", 'blame', 'an', 'algorithm', '&amp;', 'it', "wasn't", "'mutant'.", 'it', 'was', 'an', 'agreed', 'assessment', 'procedure', 'signed', 'off', 'by', 'the', 'education', 'secretary.', 'stop', 'blaming', 'non-existent', 'entities.', 'bbc', 'news', '-', 'a-levels', 'and', 'gcses:', 'boris', 'johnson', 'blames', "'mutant", "algorithm'", 'for', 'exam', 'fiasco', 'https://t.co/xeyw8uz7tf']	trust
432	1.29866E+18	2020-08-26T16:29:26.000Z		32	{'neg': 0.175, 'neu': 0.76, 'pos': 0.064, 'compound': -0.5859}	-0.5859	Negative	['bbc', 'news', '-', 'a-levels', 'and', 'gcses:', 'boris', 'johnson', 'blames', "'mutant", "algorithm'", 'for', 'exam', 'fiasco', 'yeah,', 'nothing', 'to', 'do', 'with', 'your', 'wretched', 'government,', 'education', 'minister', 'or', 'anyone', 'else.', '#mutantalgorithm', 'https://t.co/vcmydhmbeb']	negative
433	1.29866E+18	2020-08-26T16:29:09.000Z		21	{'neg': 0.298, 'neu': 0.702, 'pos': 0.0, 'compound': -0.7476}	-0.7476	Negative	['a-levels', 'and', 'gcses:', 'boris', 'johnson', 'blames', "'mutant", "algorithm'", 'for', 'exam', 'fiasco', 'https://t.co/yunpjvxthh', 'yes.....you', 'are', 'a', 'mutant', '??']	negative
434	1.29866E+18	2020-08-26T16:28:42.000Z		38	{'neg': 0.167, 'neu': 0.833, 'pos': 0.0, 'compound': -0.7208}	-0.7208	Negative	['this', 'was', "no'mutant", "algorithm'", 'it', 'was', 'arrogance', 'by', 'for', 'not', 'caring', 'about', 'students', 'and', '#alevels2020', '-no', 'one', 'had', 'tested', 'the', '#algorithm.', 'head', 'of', 'resigned,dofe', 'secretary', 'sacked,gavin', 'do', 'the', 'right', 'thing', '#resignwilliamson', 'https://t.co/nmhsl4nimh']	negative
435	1.29866E+18	2020-08-26T16:28:02.000Z		16	{'neg': 0.375, 'neu': 0.625, 'pos': 0.0, 'compound': -0.7184}	-0.7184	Negative	['a-levels', 'and', 'gcses:', 'boris', 'johnson', 'blames', "'mutant", "algorithm'", 'for', 'exam', 'fiasco.', 'https://t.co/zr0qajzrsj']	negative
436	1.29866E+18	2020-08-26T16:27:57.000Z		29	{'neg': 0.194, 'neu': 0.712, 'pos': 0.094, 'compound': -0.4767}	-0.4767	Negative	['a-levels', 'and', 'gcses:', 'boris', 'johnson', 'blames', "'mutant", "algorithm'", 'for', 'exam', 'fiasco', '-', 'surely', 'it�s', 'not', 'unreasonable', 'to', 'expect', 'a', 'little', 'more', 'from', 'the', 'pm', 'https://t.co/ngotjzitma']	trust
437	1.29866E+18	2020-08-26T16:27:37.000Z		42	{'neg': 0.279, 'neu': 0.618, 'pos': 0.103, 'compound': -0.8567}	-0.8567	Negative	['come', 'on', '??', 'seriously!', 'the', 'only', 'mutant', 'around', 'here', 'is', 'you', '?', 'and', 'that', 'idiot', 'you', 'call', 'the', 'education', 'secretary.', 'have', 'some', 'honour', 'and', 'admit', 'you', 'were', 'wrong', 'a-levels', 'and', 'gcses:', 'boris', 'johnson', 'blames', "'mutant", "algorithm'", 'for', 'exam', 'fiasco', 'https://t.co/zgqthrhsmk']	negative
438	1.29866E+18	2020-08-26T16:27:28.000Z		23	{'neg': 0.15, 'neu': 0.682, 'pos': 0.168, 'compound': 0.1027}	0.1027	Positive	['excellent', 'read:', '�f**k', 'the', 'algorithm�?:', 'what', 'the', 'world', 'can', 'learn', 'from', 'the', 'uk�s', 'a-level', 'grading', 'fiasco', 'https://t.co/kvu6mwuj0o']	positive
439	1.29866E+18	2020-08-26T16:26:59.000Z		31	{'neg': 0.248, 'neu': 0.681, 'pos': 0.071, 'compound': -0.7574}	-0.7574	Negative	["bojo's", 'blaming', 'the', 'a-level', 'fiasco', 'on', 'a', '"', 'mutant', 'algorithm"', 'tells', 'you', 'all', 'you', 'need', 'to', 'know', 'about', 'his', 'ability/willingness', 'to', 'accept', 'responsibility', 'for', 'anything.', 'or', 'total', 'lack', 'thereof.']	negative
440	1.29866E+18	2020-08-26T16:25:49.000Z		22	{'neg': 0.472, 'neu': 0.528, 'pos': 0.0, 'compound': -0.9098}	-0.9098	Negative	['a', 'bad', 'worker', 'blames', 'his', 'tools!', 'a-levels', 'and', 'gcses:', 'boris', 'johnson', 'blames', "'mutant", "algorithm'", 'for', 'exam', 'fiasco', 'https://t.co/tfaxlwaonp']	negative
441	1.29866E+18	2020-08-26T16:25:15.000Z		19	{'neg': 0.316, 'neu': 0.684, 'pos': 0.0, 'compound': -0.7184}	-0.7184	Negative	['a-levels', 'and', 'gcses:', 'boris', 'johnson', 'blames', "'mutant", "algorithm'", 'for', 'exam', 'fiasco.', 'computer', 'says', 'unclassified...', 'https://t.co/cmgac8ajoe']	negative
442	1.29866E+18	2020-08-26T16:23:39.000Z		43	{'neg': 0.095, 'neu': 0.844, 'pos': 0.061, 'compound': -0.1531}	-0.1531	Negative	['marcus', 'du', 'sautoy,', 'who', 'understands', 'these', 'things', 'much', 'better', 'than', 'boris', 'johnson,', 'disagrees,', 'however.', 'he', 'explains', 'why', 'and', 'says', '�blame', 'the', 'humans', 'and', 'not', 'the', 'algorithm�.', 'know', 'who', 'i', 'believe,', 'especially', 'as', 'gavin', 'williamson', 'instructed', 'ofqual', 'to', 'avoid', 'grade', 'inflation', 'with', 'the', 'al…	fear
443	1.29866E+18	2020-08-26T16:22:55.000Z		19	{'neg': 0.144, 'neu': 0.856, 'pos': 0.0, 'compound': -0.4019}	-0.4019	Negative	['just', 'commented', 'on', ':', 'boris', 'johnson', 'blames', 'a-level', 'debacle', 'on', "'mutant", "algorithm',", 'as', 'department', 'offici', '-', 'https://t.co/563uggakkr']	fear
444	1.29866E+18	2020-08-26T16:22:42.000Z		42	{'neg': 0.167, 'neu': 0.728, 'pos': 0.104, 'compound': -0.296}	-0.296	Negative	['conservative', 'mp', 'tells', 'that', 'gavin', 'williamson', 'was', 'badly', 'advised', 'by', 'officials', 'and', 'was', 'assured', 'that', 'only', 'a', '�couple', 'of', 'percent�', 'of', 'pupils', 'would', 'be', 'adversely', 'affected', 'by', 'the', 'ofqual', 'algorithm,', 'rather', 'than', 'the', '40%', 'that', 'were.', 'a', 'big', 'accusation', '-', 'astonishing', 'if', 'true.']	trust
445	1.29866E+18	2020-08-26T16:21:34.000Z		12	{'neg': 0.4, 'neu': 0.6, 'pos': 0.0, 'compound': -0.7184}	-0.7184	Negative	['a-levels', 'and', 'gcses:', 'boris', 'johnson', 'blames', "'mutant", "algorithm'", 'for', 'exam', 'fiasco']	negative
446	1.29866E+18	2020-08-26T16:20:11.000Z		33	{'neg': 0.401, 'neu': 0.551, 'pos': 0.048, 'compound': -0.9432}	-0.9432	Negative	['a-levels', 'and', 'gcses:', 'boris', 'johnson', 'blames', "'mutant", "algorithm'", 'for', 'exam', 'fiasco', 'this', 'bozo', 'just', 'goes', 'from', 'bad', 'to', 'worse,', 'surviving', 'solely', 'due', 'to', 'labour', 'being', 'dysfunctional,', 'incompetent', '&amp;', 'clinging', 'to', 'ridiculous', 'policies.']	negative
447	1.29866E+18	2020-08-26T16:19:58.000Z		46	{'neg': 0.23, 'neu': 0.729, 'pos': 0.041, 'compound': -0.8548}	-0.8548	Negative	['a-levels', 'and', 'gcses:', 'boris', 'johnson', 'blames', "'mutant", "algorithm'", 'for', 'exam', 'fiasco.', 'a', 'mutant', 'algorithm', 'created', 'by', 'the', 'tories', 'to', 'give', 'independent', 'school', 'pupils', 'higher', 'grades', 'than', 'state', 'school', 'pupils.', 'now', "he's", 'trying', 'to', 'say', 'it', 'was', 'accidental.', 'more', 'tory', 'bullshit.', 'https://t.co/rddvbhtfph…	negative
448	1.29866E+18	2020-08-26T16:18:35.000Z		49	{'neg': 0.119, 'neu': 0.772, 'pos': 0.109, 'compound': -0.128}	-0.128	Negative	['it', "wasn't", 'a', 'mutation', ',', 'it', 'was', 'a', 'feature', 'of', 'the', 'design', 'brief.', 'your', 'government', 'needs', 'to', 'take', 'responsibility', 'for', 'once.', 'own', 'it.', 'apologise.', 'then', 'do', 'better.', 'bbc', 'news', '-', 'a-levels', 'and', 'gcses:', 'boris', 'johnson', 'blames', "'mutant", "algorithm'", 'for', 'exam', 'fiasco', 'https://t.co/esnckfeixs', 'https://t…	negative
449	1.29866E+18	2020-08-26T16:18:22.000Z		42	{'neg': 0.206, 'neu': 0.794, 'pos': 0.0, 'compound': -0.8705}	-0.8705	Negative	['the', 'pm', 'blames', 'anyone', 'and', 'anything', 'but', 'never', 'takes', 'ultimate', 'responsibility', 'as', 'a', 'pm', 'should.', '"', 'mutant', 'algorithm', '"', 'my', 'eye.', 'what', 'a', 'load', 'of', 'shite.', 'a-levels', 'and', 'gcses:', 'boris', 'johnson', 'blames', "'mutant", "algorithm'", 'for', 'exam', 'fiasco', '-', 'bbc', 'news', 'https://t.co/cq8z1omy6e']	negative
450	1.29866E+18	2020-08-26T16:18:18.000Z		44	{'neg': 0.132, 'neu': 0.789, 'pos': 0.079, 'compound': -0.3612}	-0.3612	Negative	['but,', 'gary,', 'it�s', 'actually', 'true.', 'check', 'ofqual�s', 'website', '-', 'they', 'are', 'a', 'non-ministerial', 'department', 'that', 'is', 'independent', 'of', 'government', 'and', 'reports', 'directly', 'to', 'parliament.', 'you', 'can', 'argue', 'about', 'the', 'government�s', 'response', 'to', 'the', 'issue', 'but', 'the', 'algorithm', 'mistake', 'was', 'ofqual�s.']	negative
451	1.29866E+18	2020-08-26T16:16:38.000Z		51	{'neg': 0.21, 'neu': 0.74, 'pos': 0.05, 'compound': -0.8528}	-0.8528	Negative	['the', 'sad', 'thing', 'is', 'that', 'he', 'may', 'actually', 'believe', 'this', 'nonsense.', 'he', 'is', 'totally', 'out', 'of', 'his', 'depth', 'and', 'the', 'sooner', 'he', 'steps', 'down', 'to', 'spend', 'more', 'time', 'with', 'his', 'families', 'the', 'better.', 'bbc', 'news', '-', 'a-levels', 'and', 'gcses:', 'boris', 'johnson', 'blames', "'mutant", "algorithm'", 'for', 'exam', 'fiasco', …	negative
452	1.29866E+18	2020-08-26T16:16:22.000Z		23	{'neg': 0.304, 'neu': 0.696, 'pos': 0.0, 'compound': -0.8134}	-0.8134	Negative	['a-levels', 'and', 'gcses:', 'boris', 'johnson', 'blames', "'mutant", "algorithm'", 'for', 'exam', 'fiasco', '-', 'really?!?!?!', 'i�ve', 'now', 'heard', 'it', 'all...', 'https://t.co/bmylth1wjs']	negative
453	1.29866E+18	2020-08-26T16:16:17.000Z		22	{'neg': 0.298, 'neu': 0.702, 'pos': 0.0, 'compound': -0.7476}	-0.7476	Negative	['�it', 'it', 'it...was', 'the...maths�', '??', 'a-levels', 'and', 'gcses:', 'boris', 'johnson', 'blames', "'mutant", "algorithm'", 'for', 'exam', 'fiasco', 'https://t.co/iadsm0cg14']	negative
454	1.29866E+18	2020-08-26T16:16:16.000Z		16	{'neg': 0.375, 'neu': 0.625, 'pos': 0.0, 'compound': -0.7184}	-0.7184	Negative	['a-levels', 'and', 'gcses:', 'boris', 'johnson', 'blames', "'mutant", "algorithm'", 'for', 'exam', 'fiasco', 'https://t.co/crithamg8j']	negative
455	1.29866E+18	2020-08-26T16:15:59.000Z		28	{'neg': 0.358, 'neu': 0.571, 'pos': 0.07, 'compound': -0.9022}	-0.9022	Negative	['clearly', 'the', 'algorithm', 'for', 'that', 'was', 'written', 'by', 'the', 'same', 'bad,', 'evil,', 'sad,', 'discontented', 'programmer', 'who', 'wrote', 'the', 'dept.', 'of', 'edu', 'malgorithm', 'for', 'a-level', '&amp;', 'btec', 'results.']	fear
456	1.29866E+18	2020-08-26T16:15:38.000Z		44	{'neg': 0.183, 'neu': 0.817, 'pos': 0.0, 'compound': -0.8074}	-0.8074	Negative	['bbc', 'blatantly', 'covering', 'up', 'for', 'the', 'tories', 'yet', 'again.', 'repeating', "johnson's", 'bizarre', 'reference', 'to', 'a', "'mutant'", 'algorithm,', '&amp;', 'even', 'stating', 'he', 'was', "'empathising'", 'with', 'students.', 'bbc', 'news', '-', 'a-levels', 'and', 'gcses:', 'boris', 'johnson', 'blames', "'mutant", "algorithm'", 'for', 'exam', 'fiasco', 'https://t.co/mr3l3npo14…	negative
457	1.29866E+18	2020-08-26T16:15:35.000Z		45	{'neg': 0.207, 'neu': 0.648, 'pos': 0.144, 'compound': -0.6908}	-0.6908	Negative	['why', 'has', 'the', 'pm', 'concluded', 'that', 'there', 'is', 'need', 'for', 'fresh', 'leadership', 'in', 'dfe', 'but', 'failed', 'to', 'remove', 'williamson,', 'the', 'orchestrator', 'of', 'a', 'catalogue', 'of', 'disasters', 'since', 'he', 'replaced', 'capable', 'greening?williamson', 'instructed', 'ofqual', 'to', 'ensure', 'algorithm', '(not', 'a', 'mutant', 'one)', 'would', 'avoid', 'grade'…	negative
458	1.29866E+18	2020-08-26T16:15:32.000Z		29	{'neg': 0.267, 'neu': 0.644, 'pos': 0.089, 'compound': -0.7003}	-0.7003	Negative	["that's", 'funny', 'because', 'the', 'country', 'blames', 'you', 'and', 'gavin', 'williamson', 'bbc', 'news', '-', 'a-levels', 'and', 'gcses:', 'boris', 'johnson', 'blames', "'mutant", "algorithm'", 'for', 'exam', 'fiasco', 'https://t.co/fivcmhe1qp']	negative
459	1.29866E+18	2020-08-26T16:14:58.000Z		46	{'neg': 0.102, 'neu': 0.844, 'pos': 0.053, 'compound': -0.296}	-0.296	Negative	['would', 'that', 'be', 'the', 'mutant', 'algorithm', 'you', '&amp;', 'stubbornly', 'defended', 'as', 'robust', '(even', 'though', 'you', 'knew', 'beforehand', 'it', "wasn't),", 'putting', 'a', 'levels', 'students', 'through', 'a', 'week', 'of', 'needless', 'heartache,', 'before', 'eventually', 'having', 'to', 'make', 'the', 'humiliating', 'u-turn', 'that', 'everybody', 'predicted?', 'https://t.c…	negative
460	1.29866E+18	2020-08-26T16:14:47.000Z		32	{'neg': 0.128, 'neu': 0.708, 'pos': 0.164, 'compound': 0.1154}	0.1154	Positive	['how', 'can', 'one', 'justify', 'using', 'cag', 'for', 'a-levels', 'but', 'for', 'ib', 'students', 'a', 'grading', 'algorithm', 'that', 'does', 'not', 'even', 'comply', 'with', 'gdpr?', 'please', 'help', 'bring', 'this', 'injustice', 'to', 'an', 'end.', '#ibscandal']	anger
461	1.29866E+18	2020-08-26T16:14:47.000Z		32	{'neg': 0.128, 'neu': 0.708, 'pos': 0.164, 'compound': 0.1154}	0.1154	Positive	['how', 'can', 'one', 'justify', 'using', 'cag', 'for', 'a-levels', 'but', 'for', 'ib', 'students', 'a', 'grading', 'algorithm', 'that', 'does', 'not', 'even', 'comply', 'with', 'gdpr?', 'please', 'help', 'bring', 'this', 'injustice', 'to', 'an', 'end.', '#ibscandal']	anger
462	1.29866E+18	2020-08-26T16:14:31.000Z		49	{'neg': 0.125, 'neu': 0.875, 'pos': 0.0, 'compound': -0.7184}	-0.7184	Negative	['if', 'ever', 'there', 'was', 'proof', 'that', '"algorithms', 'are', 'written', 'by', 'those', 'who', "don't", 'know', 'what', 'they', 'be', 'used', 'for', '&amp;', 'used', 'by', 'those', 'who', "don't", 'know', 'how', 'they', 'work"', 'bbc', 'news', '-', 'a-levels', 'and', 'gcses:', 'boris', 'johnson', 'blames', "'mutant", "algorithm'", 'for', 'exam', 'fiasco', 'https://t.co/bb3z7o7zjj']	trust
463	1.29865E+18	2020-08-26T16:14:03.000Z		16	{'neg': 0.213, 'neu': 0.787, 'pos': 0.0, 'compound': -0.4019}	-0.4019	Negative	['a-levels', 'and', 'gcses:', 'boris', 'johnson', 'blames', "'mutant", "algorithm'", 'for', 'exam�fiasco', 'https://t.co/zyaobqdyub']	No emotion
464	1.29865E+18	2020-08-26T16:14:03.000Z		16	{'neg': 0.213, 'neu': 0.787, 'pos': 0.0, 'compound': -0.4019}	-0.4019	Negative	['a-levels', 'and', 'gcses:', 'boris', 'johnson', 'blames', "'mutant", "algorithm'", 'for', 'exam�fiasco', 'https://t.co/zyaobqdyub']	No emotion
465	1.29865E+18	2020-08-26T16:13:42.000Z		27	{'neg': 0.317, 'neu': 0.683, 'pos': 0.0, 'compound': -0.8519}	-0.8519	Negative	['a-levels', 'and', 'gcses:', 'boris', 'johnson', 'blames', "'mutant", "algorithm'", 'for', 'exam', 'fiasco', 'would', 'that', 'be', 'the', 'same', 'algorithm', 'that', 'caused', 'the', 'covid', 'fiasco?', 'https://t.co/h9khzhcers']	negative
466	1.29865E+18	2020-08-26T16:13:40.000Z		44	{'neg': 0.194, 'neu': 0.753, 'pos': 0.052, 'compound': -0.7777}	-0.7777	Negative	['this', 'is', 'outrageous.', 'the', '"mutant', 'algorithm"', 'did', 'exactly', 'what', 'his', 'government', 'requested,', 'and', 'he', "can't", 'wriggle', 'out', 'of', 'responsibility', 'with', 'bluster', 'and', 'distortion', 'like', 'this!', 'bbc', 'news', '-', 'a-levels', 'and', 'gcses:', 'boris', 'johnson', 'blames', "'mutant", "algorithm'", 'for', 'exam', 'fiasco', 'https://t.co/qo9xngnlcu']	negative
467	1.29865E+18	2020-08-26T16:11:43.000Z		22	{'neg': 0.325, 'neu': 0.675, 'pos': 0.0, 'compound': -0.802}	-0.802	Negative	['no', 'accountability', 'by', 'the', '.', 'a-levels', 'and', 'gcses:', 'boris', 'johnson', 'blames', "'mutant", "algorithm'", 'for', 'exam', 'fiasco', '-', 'bbc', 'news', 'https://t.co/pmttbjqiwz']	trust
468	1.29865E+18	2020-08-26T16:09:59.000Z		18	{'neg': 0.316, 'neu': 0.684, 'pos': 0.0, 'compound': -0.7184}	-0.7184	Negative	['bbc', 'news', '-', 'a-levels', 'and', 'gcses:', 'boris', 'johnson', 'blames', "'mutant", "algorithm'", 'for', 'exam', 'fiasco', 'https://t.co/dinruo2vj1']	negative
469	1.29865E+18	2020-08-26T16:09:55.000Z		28	{'neg': 0.276, 'neu': 0.724, 'pos': 0.0, 'compound': -0.8126}	-0.8126	Negative	['johnson', 'is', 'right,', 'we', 'need', 'new', 'leadership.', 'he', 'should', 'resign.', 'bbc', 'news', '-', 'a-levels', 'and', 'gcses:', 'boris', 'johnson', 'blames', "'mutant", "algorithm'", 'for', 'exam', 'fiasco', 'https://t.co/en0r8ebidd']	negative
470	1.29865E+18	2020-08-26T16:09:42.000Z		28	{'neg': 0.222, 'neu': 0.778, 'pos': 0.0, 'compound': -0.7184}	-0.7184	Negative	['nothing', 'to', 'do', 'with', 'me,', 'guv.', "i'm", 'only', 'the', 'prime', 'minister.', 'a-levels', 'and', 'gcses:', 'boris', 'johnson', 'blames', "'mutant", "algorithm'", 'for', 'exam', 'fiasco', 'https://t.co/cltcz5l6j7']	positive
471	1.29865E+18	2020-08-26T16:09:16.000Z		39	{'neg': 0.139, 'neu': 0.742, 'pos': 0.118, 'compound': -0.2263}	-0.2263	Negative	['chief', 'exec', 'of', 'ofqual', 'gone', 'and', 'the', 'permanent', 'secretary', 'for', 'education', 'following', 'her', 'out', 'the', 'door.', 'wonderful', 'demonstration', 'of', 'taking', 'responsibility.', 'bbc', 'news', '-', 'a-levels', 'and', 'gcses:', 'boris', 'johnson', 'blames', "'mutant", "algorithm'", 'for', 'exam', 'fiasco', 'https://t.co/hwerzewptt']	trust
472	1.29865E+18	2020-08-26T16:09:16.000Z		39	{'neg': 0.139, 'neu': 0.742, 'pos': 0.118, 'compound': -0.2263}	-0.2263	Negative	['chief', 'exec', 'of', 'ofqual', 'gone', 'and', 'the', 'permanent', 'secretary', 'for', 'education', 'following', 'her', 'out', 'the', 'door.', 'wonderful', 'demonstration', 'of', 'taking', 'responsibility.', 'bbc', 'news', '-', 'a-levels', 'and', 'gcses:', 'boris', 'johnson', 'blames', "'mutant", "algorithm'", 'for', 'exam', 'fiasco', 'https://t.co/hwerzewptt']	trust
473	1.29865E+18	2020-08-26T16:08:40.000Z		44	{'neg': 0.203, 'neu': 0.716, 'pos': 0.081, 'compound': -0.7783}	-0.7783	Negative	['�throw', 'whoever', 'you', 'need', 'to', 'under', 'the', 'bus,', 'act', 'like', 'you', 'care,', 'contradict', 'your', 'previous', 'comments', 'but,', 'whatever', 'you', 'do,', 'don�t', 'take', 'responsibility', 'for', 'your', 'own', 'incompetence.�', 'a-levels', 'and', 'gcses:', 'boris', 'johnson', 'blames', "'mutant", "algorithm'", 'for', 'exam', 'fiasco', 'https://t.co/230he5mzsr']	negative
474	1.29865E+18	2020-08-26T16:08:22.000Z		30	{'neg': 0.223, 'neu': 0.693, 'pos': 0.084, 'compound': -0.5584}	-0.5584	Negative	['mutant', 'algorithm', 'more', 'like,', 'mutant', 'tories,', 'spending', 'our', 'hard', 'earned', 'cash', 'on', 'rubbish', 'again.', 'a-levels', 'and', 'gcses:', 'boris', 'johnson', 'blames', "'mutant", "algorithm'", 'for', 'exam', 'fiasco', '-', 'https://t.co/hhcrtfwvex']	negative
475	1.29865E+18	2020-08-26T16:07:28.000Z		18	{'neg': 0.316, 'neu': 0.684, 'pos': 0.0, 'compound': -0.7184}	-0.7184	Negative	['bbc', 'news', '-', 'a-levels', 'and', 'gcses:', 'boris', 'johnson', 'blames', "'mutant", "algorithm'", 'for', 'exam', 'fiasco', 'https://t.co/nssekquztn']	negative
476	1.29865E+18	2020-08-26T16:06:59.000Z		30	{'neg': 0.111, 'neu': 0.889, 'pos': 0.0, 'compound': -0.5007}	-0.5007	Negative	['did', 'spoiled', 'boris', 'ever', 'even', 'do', 'his', '(own)', 'homework', 'at', 'eton???', 'boris', 'johnson', 'blames', 'a-level', 'debacle', 'on', "'mutant", "algorithm',", 'as', 'department', 'official', 'stands', 'down', '(via', ')', 'https://t.co/jkryijmkl7']	fear
477	1.29865E+18	2020-08-26T16:06:19.000Z		44	{'neg': 0.27, 'neu': 0.675, 'pos': 0.054, 'compound': -0.872}	-0.872	Negative	['a-levels', 'and', 'gcses:', 'boris', 'johnson', 'blames', "'mutant", "algorithm'", 'for', 'exam', 'fiasco', 'does', 'he', 'think', 'we', 'are', 'stupid?', 'he�s', 'hidden', 'away', 'like', 'the', 'coward', 'he', 'is', 'and', 'now', 'he�s', 'talking', 'utter', 'b*llsh*t', '#boristhecoward', '#torylies', '#nomorelies', '#sackgavinwilliamson', 'https://t.co/a9uekanhma']	negative
478	1.29865E+18	2020-08-26T16:05:52.000Z		36	{'neg': 0.161, 'neu': 0.742, 'pos': 0.097, 'compound': -0.5411}	-0.5411	Negative	['bbc', 'news', '-', 'a-levels', 'and', 'gcses:', 'boris', 'johnson', 'blames', "'mutant", "algorithm'", 'for', 'exam', 'fiasco', 'https://t.co/g0hdmeswzf', 'ah,', 'i', 'see.', 'i', 'have', 'my', 'excuse', 'ready', 'when', 'i', 'present', 'my', 'grades', 'at', 'the', 'next', 'exam', 'board!']	anticipation
479	1.29865E+18	2020-08-26T16:05:40.000Z		35	{'neg': 0.235, 'neu': 0.73, 'pos': 0.035, 'compound': -0.8126}	-0.8126	Negative	['there', 'are', 'a', 'number', 'of', 'mutant', 'problems', 'in', 'the', 'uk', 'at', 'the', 'moment,', 'and', 'nothing', 'to', 'do', 'with', 'algorithms.', 'a-levels', 'and', 'gcses:', 'boris', 'johnson', 'blames', "'mutant", "algorithm'", 'for', 'exam', 'fiasco', 'https://t.co/c42sntj7nz']	negative
480	1.29865E+18	2020-08-26T16:04:49.000Z		18	{'neg': 0.316, 'neu': 0.684, 'pos': 0.0, 'compound': -0.7184}	-0.7184	Negative	['bbc', 'news', '-', 'a-levels', 'and', 'gcses:', 'boris', 'johnson', 'blames', "'mutant", "algorithm'", 'for', 'exam', 'fiasco', 'https://t.co/bkram6lez6']	negative
481	1.29865E+18	2020-08-26T16:04:35.000Z		45	{'neg': 0.245, 'neu': 0.716, 'pos': 0.04, 'compound': -0.8834}	-0.8834	Negative	['national', 'education', 'union', 'called', 'mr', "johnson's", 'comments', '"brazen"', 'and', 'accused', 'the', 'prime', 'minister', 'of', 'trying', 'to', '"idly', 'shrug', 'away', 'a', 'disaster', 'that', 'his', 'own', 'government', 'created".', 'bbc', 'news', '-', 'a-levels', 'and', 'gcses:', 'boris', 'johnson', 'blames', "'mutant", "algorithm'", 'for', 'exam', 'fiasco', 'https://t.co/k7wnu6ai…	negative
482	1.29865E+18	2020-08-26T16:03:24.000Z		19	{'neg': 0.3, 'neu': 0.7, 'pos': 0.0, 'compound': -0.7184}	-0.7184	Negative	['bbc', 'news', '-', 'a-levels', 'and', 'gcses:', 'boris', 'johnson', 'blames', "'mutant", "algorithm'", 'for', 'exam', 'fiasco', 'https://t.co/czh0pmph79...', 'mutant?']	negative
483	1.29865E+18	2020-08-26T16:03:16.000Z		19	{'neg': 0.314, 'neu': 0.686, 'pos': 0.0, 'compound': -0.6705}	-0.6705	Negative	['a-level', 'exam', 'chaos:', 'ofqual�s', 'controversial', 'algorithm', 'to', 'be', 'reviewed,', 'regulatory', 'body', 'confirms', '#ukedchat', 'https://t.co/cdlxtpgmhd']	negative
484	1.29865E+18	2020-08-26T16:03:16.000Z		19	{'neg': 0.314, 'neu': 0.686, 'pos': 0.0, 'compound': -0.6705}	-0.6705	Negative	['a-level', 'exam', 'chaos:', 'ofqual�s', 'controversial', 'algorithm', 'to', 'be', 'reviewed,', 'regulatory', 'body', 'confirms', '#ukedchat', 'https://t.co/cdlxtpgmhd']	negative
485	1.29865E+18	2020-08-26T16:02:48.000Z		30	{'neg': 0.194, 'neu': 0.806, 'pos': 0.0, 'compound': -0.7184}	-0.7184	Negative	['the', 'only', 'mutant', 'is', 'you', 'boris', 'johnson', 'and', 'your', 'sidekick,', 'dominic', 'cuntings.', 'bbc', 'news', '-', 'a-levels', 'and', 'gcses:', 'boris', 'johnson', 'blames', "'mutant", "algorithm'", 'for', 'exam', 'fiasco', 'https://t.co/v9feakz485']	negative
486	1.29865E+18	2020-08-26T16:02:09.000Z		18	{'neg': 0.316, 'neu': 0.684, 'pos': 0.0, 'compound': -0.7184}	-0.7184	Negative	['bbc', 'news', '-', 'a-levels', 'and', 'gcses:', 'boris', 'johnson', 'blames', "'mutant", "algorithm'", 'for', 'exam', 'fiasco', 'https://t.co/pqdb9egnji']	negative
487	1.29865E+18	2020-08-26T16:01:56.000Z		31	{'neg': 0.243, 'neu': 0.757, 'pos': 0.0, 'compound': -0.7717}	-0.7717	Negative	['this', 'is', 'what', 'happens', 'when', 'cummings', "isn't", 'around.', 'bojo', 'just', 'goes', 'weird.', 'bbc', 'news', '-', 'a-levels', 'and', 'gcses:', 'boris', 'johnson', 'blames', "'mutant", "algorithm'", 'for', 'exam', 'fiasco', 'https://t.co/qvzsl27fau']	negative
488	1.29865E+18	2020-08-26T16:01:40.000Z		40	{'neg': 0.046, 'neu': 0.917, 'pos': 0.037, 'compound': -0.0772}	-0.0772	Negative	['simpson-millar', 'who', 'featured', 'in', 'this', 'inews', 'article', 'are', '"receiving', 'an', 'unprecedented', 'number', 'of', 'enquires', 'by', 'people', 'affected."', 'possible', 'malpractice', 'action', 'against', 'schools', 'who', 'pre-standardised', "#cag's.", 'ofqual', 'say', 'this', 'was', 'not', 'required.', '#examshambles', '#cagsappeal', 'https://t.co/6tmloqj4qq']	surprise
489	1.29865E+18	2020-08-26T16:01:40.000Z		40	{'neg': 0.046, 'neu': 0.917, 'pos': 0.037, 'compound': -0.0772}	-0.0772	Negative	['simpson-millar', 'who', 'featured', 'in', 'this', 'inews', 'article', 'are', '"receiving', 'an', 'unprecedented', 'number', 'of', 'enquires', 'by', 'people', 'affected."', 'possible', 'malpractice', 'action', 'against', 'schools', 'who', 'pre-standardised', "#cag's.", 'ofqual', 'say', 'this', 'was', 'not', 'required.', '#examshambles', '#cagsappeal', 'https://t.co/6tmloqj4qq']	surprise
490	1.29865E+18	2020-08-26T16:00:59.000Z		18	{'neg': 0.316, 'neu': 0.684, 'pos': 0.0, 'compound': -0.7184}	-0.7184	Negative	['bbc', 'news', '-', 'a-levels', 'and', 'gcses:', 'boris', 'johnson', 'blames', "'mutant", "algorithm'", 'for', 'exam', 'fiasco', 'https://t.co/c0etgwoolz']	negative
491	1.29865E+18	2020-08-26T15:59:59.000Z		38	{'neg': 0.216, 'neu': 0.72, 'pos': 0.065, 'compound': -0.7269}	-0.7269	Negative	['can', 'this', 'liar', 'ever', 'accept', 'responsibility', 'for', 'his', 'government.', 'it�s', 'always', 'supposedly', 'someone', 'else�s', 'fault.', 'the', 'only', 'mutant', 'is', 'johnson', '-', '�a-levels', 'and', 'gcses:', 'boris', 'johnson', 'blames', 'mutant', 'algorithm', 'for', 'exam', 'fiasco�', 'https://t.co/rvg48iej9m']	negative
492	1.29865E+18	2020-08-26T15:59:59.000Z		19	{'neg': 0.464, 'neu': 0.536, 'pos': 0.0, 'compound': -0.9057}	-0.9057	Negative	['twat!!!', 'bbc', 'news', '-', 'a-levels', 'and', 'gcses:', 'boris', 'johnson', 'blames', "'mutant", "algorithm'", 'for', 'exam', 'fiasco', 'https://t.co/uwjbye0nme']	negative
493	1.29865E+18	2020-08-26T15:59:44.000Z		24	{'neg': 0.331, 'neu': 0.669, 'pos': 0.0, 'compound': -0.8126}	-0.8126	Negative	['a-levels', 'and', 'gcses:', 'blames', "'mutant", "algorithm'", 'for', 'exam', 'fiasco.', 'i', 'blame', 'a', 'mutant', 'prime', 'minister', '#johnsonmustgo', '#borishasfailedtheuk', '#torycorruption', '#toryshambles', 'https://t.co/pmaltrfpwy']	negative
494	1.29865E+18	2020-08-26T15:59:12.000Z		51	{'neg': 0.197, 'neu': 0.508, 'pos': 0.295, 'compound': 0.7717}	0.7717	Positive	['haha', 'ha', 'ha', 'ha', '...', "let's", 'all', 'have', 'a', 'jolly', 'good', 'laugh', 'about', 'a', 'mutant', 'thingamibob', 'that', 'just', 'went', 'a', 'bit', 'awol', '..oops', 'sorry!', 'a-levels', 'and', 'gcses:', 'boris', 'johnson', 'blames', "'mutant", "algorithm'", 'for', 'exam', 'fiasco', '#boris', 'has', 'to', 'be', 'the', 'most', 'pathetic', 'pm', 'of', 'all', 'time', 'https://t.co/u…	negative
495	1.29865E+18	2020-08-26T15:58:59.000Z		38	{'neg': 0.073, 'neu': 0.832, 'pos': 0.095, 'compound': -0.1862}	-0.1862	Negative	['a-levels', '?', 'lies', 'again', '-decision', 'small', 'classes', 'get', 'teacher', 'grades', '*not*', 'in', 'algorithm', '-tweak', 'grade', 'boundaries', 'to', 'prevent', 'grade', 'inflation', '*not*', 'in', 'algorithm', '-focus', 'on', 'distribution', 'students', 'matched', 'to', 'using', 'ranking', '*not*', 'algorithm', 'error!', 'https://t.co/i2ukprdu6i']	negative
496	1.29865E+18	2020-08-26T15:58:58.000Z		38	{'neg': 0.255, 'neu': 0.745, 'pos': 0.0, 'compound': -0.8994}	-0.8994	Negative	['mutating', 'algorithm,', 'my', 'arse.', 'spineless', 'politicians', 'more', 'likely', 'who', 'have', 'mutated', 'into', 'not', 'taking', 'responsibility', 'or', 'accountability', 'for', 'anything', 'ffs!!!!', 'bbc', 'news', '-', 'a-levels', 'and', 'gcses:', 'boris', 'johnson', 'blames', "'mutant", "algorithm'", 'for', 'exam', 'fiasco', 'https://t.co/nzstv2zqna']	trust
497	1.29865E+18	2020-08-26T15:58:34.000Z		23	{'neg': 0.357, 'neu': 0.643, 'pos': 0.0, 'compound': -0.8356}	-0.8356	Negative	['this', 'is', 'just', 'embarrassing.', 'take', 'some', 'responsibility!', 'a-levels', 'and', 'gcses:', 'boris', 'johnson', 'blames', "'mutant", "algorithm'", 'for', 'exam', 'fiasco', 'https://t.co/9p4tvxnfzv']	negative
498	1.29865E+18	2020-08-26T15:58:24.000Z		43	{'neg': 0.235, 'neu': 0.732, 'pos': 0.034, 'compound': -0.872}	-0.872	Negative	['headline:', '�a-levels', 'and', 'gcses:', 'boris', 'johnson', 'blames', "'mutant", "algorithm'", 'for', 'exam', 'fiasco�', 'truth:', 'johnson', 'thought', 'he', 'could', 'get', 'away', 'with', 'destroying', 'thousands', 'of', 'people', 'futures,', 'but', 'since', 'he', 'couldn�t,', 'he', 'is', 'blaming', 'an', 'intangible', 'item', 'to', 'shift', 'the', 'blame', 'from', 'himself.']	anger
499	1.29865E+18	2020-08-26T15:57:06.000Z		28	{'neg': 0.285, 'neu': 0.715, 'pos': 0.0, 'compound': -0.7883}	-0.7883	Negative	['not', 'sure', "it's", 'the', 'algorithm', "that's", 'the', 'mutant.', 'bbc', 'news', '-', 'a-levels', 'and', 'gcses:', 'boris', 'johnson', 'blames', "'mutant", "algorithm'", 'for', 'exam', 'fiasco', 'https://t.co/quocntc5ez']	negative
500	1.29865E+18	2020-08-26T15:57:06.000Z		51	{'neg': 0.184, 'neu': 0.767, 'pos': 0.05, 'compound': -0.7162}	-0.7162	Negative	['no', 'bj,', "let's", 'be', 'clear,', 'it', 'was', 'that', 'halfwit', 'sally', '"the', 'dog"', 'collier', 'who', 'orchestrated', 'this', 'sorry', 'state', 'of', 'affairs.', 'does', 'she', 'even', 'have', 'a', 'pure', 'or', 'applied', 'maths', 'a-level', 'pass?', 'bbc', 'a-levels', 'and', 'gcses:', 'boris', 'johnson', 'blames', "'mutant", 'twunt', "algorithm'", 'for', 'exam', 'fiasco', 'https://t…	surprise
501	1.29865E+18	2020-08-26T15:57:06.000Z		51	{'neg': 0.184, 'neu': 0.767, 'pos': 0.05, 'compound': -0.7162}	-0.7162	Negative	['no', 'bj,', "let's", 'be', 'clear,', 'it', 'was', 'that', 'halfwit', 'sally', '"the', 'dog"', 'collier', 'who', 'orchestrated', 'this', 'sorry', 'state', 'of', 'affairs.', 'does', 'she', 'even', 'have', 'a', 'pure', 'or', 'applied', 'maths', 'a-level', 'pass?', 'bbc', 'a-levels', 'and', 'gcses:', 'boris', 'johnson', 'blames', "'mutant", 'twunt', "algorithm'", 'for', 'exam', 'fiasco', 'https://t…	surprise
502	1.29865E+18	2020-08-26T15:56:12.000Z		28	{'neg': 0.222, 'neu': 0.778, 'pos': 0.0, 'compound': -0.7184}	-0.7184	Negative	['a-levels', 'and', 'gcses:', 'boris', 'johnson', 'blames', "'mutant", "algorithm'", 'for', 'exam', 'fiasco', 'an', 'algorithm', 'will', 'only', 'do', 'what', 'it�s', 'been', 'programmed', 'to', 'do.', 'https://t.co/yup5kquhzw']	negative
503	1.29865E+18	2020-08-26T15:55:00.000Z		33	{'neg': 0.117, 'neu': 0.883, 'pos': 0.0, 'compound': -0.5106}	-0.5106	Negative	['britain�s', 'education', 'system', 'has', 'always', 'been', 'classist,', 'and', 'this', 'year�s', 'results', 'fiasco', 'has', 'simply', 'shown', 'it', 'up', 'for', 'what', 'it', 'is,', 'writes', '.', '#alevelresults', 'https://t.co/grvcewattp', 'https://t.co/lc365jbghb']	trust
504	1.29865E+18	2020-08-26T15:54:18.000Z		33	{'neg': 0.0, 'neu': 0.932, 'pos': 0.068, 'compound': 0.2732}	0.2732	Positive	['well', 'it', 'wasn�t', 'was', 'it.', 'ofqual', 'published', 'what', 'they', 'were', 'going', 'to', 'do,', 'following', 'guidance', 'to', 'prioritise', 'grade', 'inflation', 'over', 'fairness,', 'and', 'the', 'algorithm', 'was', 'signed', 'of', 'by', '?', 'https://t.co/tweugyyxcu']	fear
505	1.29865E+18	2020-08-26T15:54:08.000Z		28	{'neg': 0.215, 'neu': 0.785, 'pos': 0.0, 'compound': -0.7424}	-0.7424	Negative	['it', 'was', 'the', 'naughty', 'big', 'boy', 'algorithm', 'that', 'ran', 'away!', 'bbc', 'news', '-', 'a-levels', 'and', 'gcses:', 'boris', 'johnson', 'blames', "'mutant", "algorithm'", 'for', 'exam', 'fiasco', 'https://t.co/5bl0pmo6it']	negative
506	1.29865E+18	2020-08-26T15:53:24.000Z		37	{'neg': 0.162, 'neu': 0.782, 'pos': 0.057, 'compound': -0.5994}	-0.5994	Negative	['a-levels', 'and', 'gcses:', 'boris', 'johnson', 'blames', "'mutant", "algorithm'", 'for', 'exam', 'fiasco', '&gt;', 'these', 'entitled', 'idiots', 'don�t', 'take', 'responsibility', 'for', 'anything.', 'as', 'the', 'old', 'proverb', 'goes:', 'the', 'fish', 'rots', 'from', 'the', 'head.', 'https://t.co/qurbpzouzh']	negative
507	1.29865E+18	2020-08-26T15:52:58.000Z		18	{'neg': 0.316, 'neu': 0.684, 'pos': 0.0, 'compound': -0.7184}	-0.7184	Negative	['bbc', 'news', '-', 'a-levels', 'and', 'gcses:', 'boris', 'johnson', 'blames', "'mutant", "algorithm'", 'for', 'exam', 'fiasco', 'https://t.co/2s7ytzapfl']	negative
508	1.29865E+18	2020-08-26T15:52:52.000Z		33	{'neg': 0.248, 'neu': 0.69, 'pos': 0.062, 'compound': -0.774}	-0.774	Negative	['how', 'many', 'times', 'have', 'we', 'heard', '"its', 'not', 'my', 'fault,', 'its', 'the', "computer's", 'fault!"', 'bbc', 'news', '-', 'a-levels', 'and', 'gcses:', 'boris', 'johnson', 'blames', "'mutant", "algorithm'", 'for', 'exam', 'fiasco', 'https://t.co/zyjccxg8el']	negative
509	1.29865E+18	2020-08-26T15:51:48.000Z		22	{'neg': 0.258, 'neu': 0.656, 'pos': 0.086, 'compound': -0.636}	-0.636	Negative	['well', 'he', 'would', 'know!', 'bbc', 'news', '-', 'a-levels', 'and', 'gcses:', 'boris', 'johnson', 'blames', "'mutant", "algorithm'", 'for', 'exam', 'fiasco', 'https://t.co/5bl0pmo6it']	negative
510	1.29865E+18	2020-08-26T15:51:29.000Z		42	{'neg': 0.256, 'neu': 0.7, 'pos': 0.044, 'compound': -0.891}	-0.891	Negative	['yeah', 'and', 'i', 'blame', 'my', 'slow', 'pace', 'running', 'today', 'on', 'a', 'mutant', 'algorithm', 'too.', 'what', 'a', 'twat', 'our', 'pm', 'is', '(imo', '-', 'others', 'are', 'available)', 'bbc', 'news', '-', 'a-levels', 'and', 'gcses:', 'boris', 'johnson', 'blames', "'mutant", "algorithm'", 'for', 'exam', 'fiasco', 'https://t.co/7jc3lcsgvv']	negative
511	1.29865E+18	2020-08-26T15:50:47.000Z		34	{'neg': 0.213, 'neu': 0.787, 'pos': 0.0, 'compound': -0.765}	-0.765	Negative	['hey', '.', 'do', 'you', 'need', 'a', 'reminder', 'of', 'who', 'is', 'pm?', 'the', 'buck', 'stops', 'at', 'your', 'door', 'you', 'know.', 'a-levels', 'and', 'gcses:', 'boris', 'johnson', 'blames', "'mutant", "algorithm'", 'for', 'exam', 'fiasco', 'https://t.co/9kbtafzcpz']	negative
512	1.29865E+18	2020-08-26T15:49:15.000Z		16	{'neg': 0.375, 'neu': 0.625, 'pos': 0.0, 'compound': -0.7184}	-0.7184	Negative	['a-levels', 'and', 'gcses:', 'boris', 'johnson', 'blames', "'mutant", "algorithm'", 'for', 'exam', 'fiasco', 'https://t.co/qndnlouodc']	negative
513	1.29865E+18	2020-08-26T15:48:44.000Z		16	{'neg': 0.213, 'neu': 0.787, 'pos': 0.0, 'compound': -0.4019}	-0.4019	Negative	['a-levels', 'and', 'gcses:', 'boris', 'johnson', 'blames', '�mutant', 'algorithm�', 'for', 'exam�fiasco', 'https://t.co/nken1gywdr']	No emotion
514	1.29865E+18	2020-08-26T15:48:44.000Z		16	{'neg': 0.213, 'neu': 0.787, 'pos': 0.0, 'compound': -0.4019}	-0.4019	Negative	['a-levels', 'and', 'gcses:', 'boris', 'johnson', 'blames', '�mutant', 'algorithm�', 'for', 'exam�fiasco', 'https://t.co/nken1gywdr']	No emotion
515	1.29865E+18	2020-08-26T15:48:32.000Z		31	{'neg': 0.161, 'neu': 0.759, 'pos': 0.079, 'compound': -0.3818}	-0.3818	Negative	['the', 'ofqual', 'chief', 'resigned,', 'and', 'it', 'was', 'all', 'due', 'to', 'a', '�mutant', 'algorithm�.', 'sounds', 'to', 'me', 'like', 'have', 'just', 'ruined', 'a', 'generation�s', 'future', 'without', 'any', 'consequences.', 'https://t.co/35334e6gyi']	negative
516	1.29865E+18	2020-08-26T15:48:18.000Z		48	{'neg': 0.197, 'neu': 0.766, 'pos': 0.036, 'compound': -0.8419}	-0.8419	Negative	['boris', 'johnson', 'blames', '�mutant', 'algorithm', 'for', 'exams', 'fiasco,', 'although', 'we', 'all', 'knew', 'someone', 'else', 'would', 'get', 'the', 'blame.', 'can', 'he', 'not', 'grasp', 'his', 'hapless', 'minister', 'gavin', 'williamson', 'was', 'in', 'cohort', 'with', 'ofqual', 'for', 'the', 'so', 'called', '�fiasco,', 'so', 'the', 'blame', 'can', 'only', 'lay', 'ultimately', 'at', 'th…	negative
517	1.29865E+18	2020-08-26T15:48:05.000Z		40	{'neg': 0.15, 'neu': 0.85, 'pos': 0.0, 'compound': -0.7184}	-0.7184	Negative	['it', 'appears,', 'that', 'to', 'date', 'the', 'policies', 'of', 'boris', '#johnson', 'and', 'his', 'specially', 'selected', 'cabinet�have', 'been', 'wholly', 'dependent', 'on', 'mutant', 'algorithms.', 'bbc', 'news', '-', 'a-levels', 'and', 'gcses:', 'boris', 'johnson', 'blames', "'mutant", "algorithm'", 'for', 'exam', 'fiasco', 'https://t.co/v4vreeengg']	negative
518	1.29865E+18	2020-08-26T15:48:05.000Z		16	{'neg': 0.333, 'neu': 0.667, 'pos': 0.0, 'compound': -0.7184}	-0.7184	Negative	['-', '-', 'a-levels', 'and', 'gcses:', 'boris', 'johnson', 'blames', "'mutant", "algorithm'", 'for', 'exam', 'fiasco', 'https://t.co/tp4ytuprfr']	negative
519	1.29865E+18	2020-08-26T15:47:24.000Z		36	{'neg': 0.302, 'neu': 0.698, 'pos': 0.0, 'compound': -0.8933}	-0.8933	Negative	['#exams:', 'remember', 'when', 'politicians', 'took', 'responsibility', 'for', 'their', 'actions?', '#tories', 'have', 'no', 'honour', '-', 'it�s', 'always', 'someone', 'else�s', 'fault.', 'a-levels', 'and', 'gcses:', 'boris', 'johnson', 'blames', "'mutant", "algorithm'", 'for', 'exam', 'fiasco', 'https://t.co/4ybztrenyu']	negative
520	1.29865E+18	2020-08-26T15:46:41.000Z		20	{'neg': 0.369, 'neu': 0.631, 'pos': 0.0, 'compound': -0.7645}	-0.7645	Negative	['are', 'you', 'fucking', 'serious?', 'a-levels', 'and', 'gcses:', 'boris', 'johnson', 'blames', "'mutant", "algorithm'", 'for', 'exam', 'fiasco', 'https://t.co/9gvutbcv2t']	negative
521	1.29865E+18	2020-08-26T15:46:36.000Z		20	{'neg': 0.0, 'neu': 0.862, 'pos': 0.138, 'compound': 0.4939}	0.4939	Positive	['wondering', 'if', 'had', 'a', 'hand', 'in', 'using', 'their', 'own', 'algorithm', 'to', 'come', 'up', 'with', 'quotas', 'for', 'each', 'grade.', 'any', 'thoughts', '?']	No emotion
522	1.29865E+18	2020-08-26T15:43:50.000Z		43	{'neg': 0.19, 'neu': 0.81, 'pos': 0.0, 'compound': -0.8642}	-0.8642	Negative	['mutant', 'algorithm?', 'that', 'algorithm', 'was', 'developed', 'by', 'pals', 'of', 'your', 'spad', 'you', 'nincompoop!', 'sack', 'the', 'lot', 'of', 'them.', 'but', 'you', "won't", 'will', 'you?', '#kleptocracy', 'bbc', 'news', '-', 'a-levels', 'and', 'gcses:', 'boris', 'johnson', 'blames', "'mutant", "algorithm'", 'for', 'exam', 'fiasco', 'https://t.co/ga6yaql6zi']	negative
523	1.29865E+18	2020-08-26T15:43:48.000Z		23	{'neg': 0.243, 'neu': 0.648, 'pos': 0.109, 'compound': -0.5106}	-0.5106	Negative	['bbc', 'news', '-', 'a-levels', 'and', 'gcses:', 'boris', 'johnson', 'blames', "'mutant", "algorithm'", 'for', 'exam', 'fiasco', "he's", 'definitely', 'on', 'acid', 'https://t.co/rsms3ges1a']	negative
524	1.29865E+18	2020-08-26T15:43:06.000Z		16	{'neg': 0.0, 'neu': 1.0, 'pos': 0.0, 'compound': 0.0}	0	Neutral	['webinar:', 'government', 'by', 'algorithm', 'a-level', 'exams', 'self-driving', 'cars', 'and', 'beyond', 'https://t.co/dphydelpnx']	fear
525	1.29865E+18	2020-08-26T15:42:44.000Z		44	{'neg': 0.215, 'neu': 0.731, 'pos': 0.054, 'compound': -0.7579}	-0.7579	Negative	['pm:', '"the', 'buck', 'stops', 'with', 'me,', 'except', 'where', 'i', 'can', 'find', 'anything/anyone', 'convenient', 'to', 'blame', 'instead', 'then', "i'll", 'do', 'that', 'like', 'every', 'other', 'time".', 'bbc', 'news', '-', 'a-levels', 'and', 'gcses:', 'boris', 'johnson', 'blames', "'mutant", "algorithm'", 'for', 'exam', 'fiasco', 'https://t.co/gresnr8le4']	negative
526	1.29865E+18	2020-08-26T15:42:33.000Z		18	{'neg': 0.172, 'neu': 0.828, 'pos': 0.0, 'compound': -0.4019}	-0.4019	Negative	['boris', 'johnson', 'blames', 'a-level', 'debacle', 'on', "'mutant", "algorithm',", 'as', 'department', 'official', 'stands', 'down', 'https://t.co/t6m4zxpv1n']	fear
527	1.29865E+18	2020-08-26T15:41:25.000Z		18	{'neg': 0.316, 'neu': 0.684, 'pos': 0.0, 'compound': -0.7184}	-0.7184	Negative	['bbc', 'news', '-', 'a-levels', 'and', 'gcses:', 'boris', 'johnson', 'blames', "'mutant", "algorithm'", 'for', 'exam', 'fiasco', 'https://t.co/2lbvra0fdm']	negative
528	1.29865E+18	2020-08-26T15:40:39.000Z		27	{'neg': 0.214, 'neu': 0.786, 'pos': 0.0, 'compound': -0.7184}	-0.7184	Negative	['bbc', 'news', '-', 'a-levels', 'and', 'gcses:', 'boris', 'johnson', 'blames', "'mutant", "algorithm'", 'for', 'exam', 'fiasco', 'https://t.co/bta4yndhot', 'of', 'course,', 'the', 'mutant', 'is', 'called', 'boris', 'and', 'gavin.']	negative
529	1.29865E+18	2020-08-26T15:39:39.000Z		16	{'neg': 0.375, 'neu': 0.625, 'pos': 0.0, 'compound': -0.7184}	-0.7184	Negative	['a-levels', 'and', 'gcses:', 'boris', 'johnson', 'blames', "'mutant", "algorithm'", 'for', 'exam', 'fiasco', 'https://t.co/87grox6lbu']	negative
530	1.29865E+18	2020-08-26T15:39:27.000Z		37	{'neg': 0.148, 'neu': 0.777, 'pos': 0.075, 'compound': -0.4215}	-0.4215	Negative	['boris', 'johnson', 'has', 'faced', 'a', 'backlash', 'after', 'he', 'sought', 'to', 'blame', 'the', 'a-level', 'results', 'fiasco', 'on', 'a', '�mutant', 'algorithm�', 'and', 'effectively', 'sacked', 'the', 'senior', 'civil', 'servant', 'at', 'the', 'department', 'for', 'education', '(dfe).', 'https://t.co/am05pu0dm7']	negative
531	1.29865E+18	2020-08-26T15:38:14.000Z		26	{'neg': 0.332, 'neu': 0.668, 'pos': 0.0, 'compound': -0.7882}	-0.7882	Negative	['#?????', '????:2020-08-27', '00:38:14', 'a-levels', 'and', 'gcses:', 'boris', 'johnson', 'blames', '&amp;#x27;mutant', 'algorithm&amp;#x27;', 'for', 'exam', 'fiasco', 'https://t.co/dzc0skbnix', '#????']	negative
532	1.29865E+18	2020-08-26T15:36:22.000Z		46	{'neg': 0.308, 'neu': 0.692, 'pos': 0.0, 'compound': -0.9376}	-0.9376	Negative	['a-levels', 'and', 'gcses:', 'boris', 'johnson', 'blames', "'mutant", "algorithm'", 'for', 'exam', 'fiasco.', 'the', 'education', 'secretary', 'was', 'warned', 'weeks', 'before', 'the', 'results', 'came', 'out', 'that', 'this', 'could', 'happen.', 'he', 'ignored', 'the', 'advice', '&amp;', 'this', 'caused', 'the', 'exam', 'fiasco.', 'and', 'where', 'is', 'he', 'hiding', '???', 'https://t.co/lsch…	fear
533	1.29865E+18	2020-08-26T15:35:59.000Z		37	{'neg': 0.221, 'neu': 0.71, 'pos': 0.069, 'compound': -0.6983}	-0.6983	Negative	['what', 'the', 'f', 'is', '"mutant', 'algorithm?...', 'cant', 'be', 'blaming', 'good', 'old', 'gav..so', 'just', 'make', 'up.any', 'shite..pathetic.', 'bbc', 'news', '-', 'a-levels', 'and', 'gcses:', 'boris', 'johnson', 'blames', "'mutant", "algorithm'", 'for', 'exam', 'fiasco', 'https://t.co/perv0agfj1']	negative
534	1.29865E+18	2020-08-26T15:35:16.000Z		22	{'neg': 0.3, 'neu': 0.7, 'pos': 0.0, 'compound': -0.7184}	-0.7184	Negative	['bbc', 'news', '-', 'a-levels', 'and', 'gcses:', 'boris', 'johnson', 'blames', "'mutant", "algorithm'", 'for', 'exam', 'fiasco', 'https://t.co/bxgof3upyt', 'https://t.co/ftyuxwex8s']	negative
535	1.29864E+18	2020-08-26T15:33:53.000Z		26	{'neg': 0.24, 'neu': 0.76, 'pos': 0.0, 'compound': -0.7184}	-0.7184	Negative	['obviously', 'it', 'was', 'a', 'teenage-', 'ninja-mutant-algorithm...', 'bbc', 'news', '-', 'a-levels', 'and', 'gcses:', 'boris', 'johnson', 'blames', "'mutant", "algorithm'", 'for', 'exam', 'fiasco', 'https://t.co/zdxmnwxibc']	negative
536	1.29864E+18	2020-08-26T15:33:08.000Z		44	{'neg': 0.279, 'neu': 0.677, 'pos': 0.044, 'compound': -0.8957}	-0.8957	Negative	['dr', 'gavin', "'moreau'", "williamson's", 'ministry', 'has', 'a', "'mutant", "algorithm'", 'and', 'yet', 'he', 'refuses', 'to', 'even', 'contemplate', 'resignation.', 'this', 'government', 'is', 'a', 'joke.', 'scandal', 'after', 'scandal.', 'bbc', 'news', '-', 'a-levels', 'and', 'gcses:', 'boris', 'johnson', 'blames', "'mutant", "algorithm'", 'for', 'exam', 'fiasco', 'https://t.co/95igcgpnqb']	negative
537	1.29864E+18	2020-08-26T15:32:24.000Z		16	{'neg': 0.375, 'neu': 0.625, 'pos': 0.0, 'compound': -0.7184}	-0.7184	Negative	['a-levels', 'and', 'gcses:', 'boris', 'johnson', 'blames', "'mutant", "algorithm'", 'for', 'exam', 'fiasco', 'https://t.co/klp72iog7x']	negative
538	1.29864E+18	2020-08-26T15:31:08.000Z		27	{'neg': 0.199, 'neu': 0.695, 'pos': 0.106, 'compound': -0.4215}	-0.4215	Negative	['yet', 'another', 'sacrificial', 'lamb,', 'to', 'save', 'tory', 'necks.', 'shamefull.', 'bbc', 'news', '-', 'a-levels', 'and', 'gcses:', 'boris', 'johnson', 'blames', "'mutant", "algorithm'", 'for', 'exam', 'fiasco', 'https://t.co/ikmrjy2fgr']	trust
539	1.29864E+18	2020-08-26T15:31:03.000Z		19	{'neg': 0.412, 'neu': 0.588, 'pos': 0.0, 'compound': -0.8126}	-0.8126	Negative	['shameless.', 'bbc', 'news', 'a-levels', 'and', 'gcses:', 'boris', 'johnson', 'blames', "'mutant", "algorithm'", 'for', 'exam', 'fiasco', 'https://t.co/vdzrzugsu7']	negative
540	1.29864E+18	2020-08-26T15:29:24.000Z		38	{'neg': 0.144, 'neu': 0.769, 'pos': 0.087, 'compound': -0.34}	-0.34	Negative	['bbc', 'news', '-', 'a-levels', 'and', 'gcses:', 'boris', 'johnson', 'blames', "'mutant", "algorithm'", 'for', 'exam', 'fiasco', 'https://t.co/6tbg3vp908', 'is', 'he', 'having', 'a', 'laugh,', 'there', 'is', 'only', 'one', 'thing', 'mutant', 'in', 'this', 'article', 'and', 'we', 'are', 'looking', 'at', 'it.']	negative
541	1.29864E+18	2020-08-26T15:29:16.000Z		34	{'neg': 0.062, 'neu': 0.937, 'pos': 0.0, 'compound': -0.296}	-0.296	Negative	['as', 'there', 'were', 'no', 'examinations', 'nobody', 'knows', 'how', 'inaccurate', 'the', 'algorithm', 'was.', 'the', 'teachers', 'predictions', 'were', '�implausibly', 'high�', 'according', 'to', 'ofqual.', 'some', 'organisations', 'need', 'to', 'be', 'independent', 'of', 'government', 'ministers', 'and', 'ofqual', 'is', 'one.']	negative
542	1.29864E+18	2020-08-26T15:28:27.000Z		35	{'neg': 0.309, 'neu': 0.582, 'pos': 0.109, 'compound': -0.8622}	-0.8622	Negative	['dear', 'god!', 'is', 'this', 'the', 'worst', 'meaningless', 'bollocks', 'ever', 'to', 'come', 'out', 'of', 'the', 'mouth', 'of', 'the', '#johnson', 'autonotom?', 'a-levels', 'and', 'gcses:', 'boris', 'johnson', 'blames', "'mutant", "algorithm'", 'for', 'exam', 'fiasco', 'https://t.co/4dbnw97dna']	positive
543	1.29864E+18	2020-08-26T15:25:52.000Z		30	{'neg': 0.191, 'neu': 0.809, 'pos': 0.0, 'compound': -0.7476}	-0.7476	Negative	['more', '?', 'spin', '#jonathanslater', 'another', 'head', 'that', 'rolls', '&amp;', 'still', '?', 'keeps', 'his', 'job', '-', '#wakeup', '#smellthecoffee', 'a-levels', 'and', 'gcses:', 'boris', 'johnson', 'blames', "'mutant", "algorithm'", 'for', 'exam', 'fiasco', 'https://t.co/mn1quykjkt']	positive
544	1.29864E+18	2020-08-26T15:25:01.000Z		20	{'neg': 0.3, 'neu': 0.7, 'pos': 0.0, 'compound': -0.7184}	-0.7184	Negative	['gcses', '#gcses', '#education', 'a-levels', 'and', 'gcses:', 'boris', 'johnson', 'blames', "'mutant", "algorithm'", 'for', 'exam', 'fiasco', 'via', 'https://t.co/okearfvm3x']	negative
545	1.29864E+18	2020-08-26T15:24:55.000Z		40	{'neg': 0.098, 'neu': 0.808, 'pos': 0.094, 'compound': 0.2144}	0.2144	Positive	['a-levels', 'and', 'gcses:', 'boris', 'johnson', 'blames', "'mutant", "algorithm'", 'for', 'exam', 'fiasco', 'heard', 'of', 'teenage', 'mutant', 'ninja', 'turtles', 'but', 'never', 'a', '#mutantslgorithm', 'what', 'colour', 'was', 'it', 'green', 'come', 'on', 'boris', 'you', 'can', 'do', 'better', 'than', 'that', 'https://t.co/xqfy5zn8jm']	negative
546	1.29864E+18	2020-08-26T15:24:17.000Z		25	{'neg': 0.239, 'neu': 0.761, 'pos': 0.0, 'compound': -0.7424}	-0.7424	Negative	['nothing', 'to', 'do', 'with', 'him,', 'of', 'course!', 'bbc', 'news', '-', 'a-levels', 'and', 'gcses:', 'boris', 'johnson', 'blames', "'mutant", "algorithm'", 'for', 'exam', 'fiasco', 'https://t.co/tehqqaltar']	negative
547	1.29864E+18	2020-08-26T15:23:58.000Z		23	{'neg': 0.261, 'neu': 0.739, 'pos': 0.0, 'compound': -0.7184}	-0.7184	Negative	['a-levels', 'and', 'gcses:', 'boris', 'johnson', 'blames', "'mutant", "algorithm'", 'for', 'exam', 'fiasco.', 'does', 'he', 'ever', 'take', 'responsibility', 'for', 'anything?', 'https://t.co/4irmo1s0ek']	negative
548	1.29864E+18	2020-08-26T15:21:12.000Z		17	{'neg': 0.353, 'neu': 0.647, 'pos': 0.0, 'compound': -0.7184}	-0.7184	Negative	['a-levels', 'and', 'gcses:', 'boris', 'johnson', 'blames', "'mutant", "algorithm'", 'for', 'exam', 'fiasco', '(cont)', 'https://t.co/ym1jmp7tgw']	negative
549	1.29864E+18	2020-08-26T15:21:09.000Z		42	{'neg': 0.317, 'neu': 0.683, 'pos': 0.0, 'compound': -0.9456}	-0.9456	Negative	['bbc', 'news', '-', 'a-levels', 'and', 'gcses:', 'boris', 'johnson', 'blames', "'mutant", "algorithm'", 'for', 'exam', 'fiasco', 'https://t.co/dq7b80bfqn', '.', 'what', 'an', 'unbelievably', 'stupid', '(and', 'meaningless)', 'thing', 'to', 'say.', 'it', 'is', 'sickening', 'that', 'we', 'have', 'to', 'have', 'a', 'pm', 'who', 'spouts', 'such', 'arrant', 'nonsence.']	negative
550	1.29864E+18	2020-08-26T15:20:02.000Z		26	{'neg': 0.054, 'neu': 0.853, 'pos': 0.093, 'compound': 0.25}	0.25	Positive	['i', 'wonder', 'if', 'the', 'whole', 'a-level', 'exam', 'algorithm', 'is', 'giving', 'cummings', 'any', 'second-thoughts', 'about', 'replacing', 'the', 'civil', 'service', 'with', '"data', 'science".', 'nah,', 'probably', 'not.']	positive
551	1.29864E+18	2020-08-26T15:19:26.000Z		38	{'neg': 0.205, 'neu': 0.795, 'pos': 0.0, 'compound': -0.8176}	-0.8176	Negative	['education', 'news,', 'grading', 'fiasco.', 'sally', 'collier,', 'ofqual', 'chief,', 'resigned.', 'jonathan', 'slater,', 'department', 'for', 'education�s', 'most', 'senior', 'civil', 'servant,', 'standing', 'down', 'gavin', 'williamson,', 'sec', 'of', 'state,', 'blithely', 'carrying', 'on', 'boris', 'johnson,', 'part-time', 'pm,', 'blaming', 'a', '"mutant', 'algorithm"']	negative
552	1.29864E+18	2020-08-26T15:18:48.000Z		40	{'neg': 0.248, 'neu': 0.752, 'pos': 0.0, 'compound': -0.872}	-0.872	Negative	['the', 'government', 'is', 'farcically', 'trying', 'to', 'blame', 'their', 'own', 'mess', 'on', 'an', 'algorithm', 'as', 'if', 'it', 'had', 'nothing', 'to', 'do', 'with', 'them.', 'bbc', 'news', '-', 'a-levels', 'and', 'gcses:', 'boris', 'johnson', 'blames', "'mutant", "algorithm'", 'for', 'exam', 'fiasco', 'https://t.co/faxmemxzcd']	negative
553	1.29864E+18	2020-08-26T15:18:47.000Z		31	{'neg': 0.274, 'neu': 0.726, 'pos': 0.0, 'compound': -0.8271}	-0.8271	Negative	['bbc', 'news', '-', 'a-levels', 'and', 'gcses:', 'boris', 'johnson', 'blames', "'mutant", "algorithm'", 'for', 'exam', 'fiasco', 'https://t.co/1wu8pfxoex', 'so', "it's", 'the', "'algorithm's'", 'fault?', 'nothing', 'to', 'do', 'with', 'the', '#government']	negative
554	1.29864E+18	2020-08-26T15:18:32.000Z		16	{'neg': 0.213, 'neu': 0.787, 'pos': 0.0, 'compound': -0.4019}	-0.4019	Negative	['a-levels', 'and', 'gcses:', 'boris', 'johnson', 'blames', '�mutant', 'algorithm�', 'for', 'exam�fiasco', 'https://t.co/qxyyqghvnj']	No emotion
555	1.29864E+18	2020-08-26T15:18:32.000Z		16	{'neg': 0.213, 'neu': 0.787, 'pos': 0.0, 'compound': -0.4019}	-0.4019	Negative	['a-levels', 'and', 'gcses:', 'boris', 'johnson', 'blames', '�mutant', 'algorithm�', 'for', 'exam�fiasco', 'https://t.co/qxyyqghvnj']	No emotion
556	1.29864E+18	2020-08-26T15:18:09.000Z		50	{'neg': 0.148, 'neu': 0.795, 'pos': 0.057, 'compound': -0.7845}	-0.7845	Negative	['i', 'know', 'that', 'as', 'pm', 'part', 'of', 'his', 'job', 'is', 'to', 'calm', 'things', 'down.', 'but', 'i', 'would', 'want', 'see', 'evidence', 'of', 'this', 'and', 'the', 'impact', 'of', 'grade', 'inflation.', 'about', 'which', 'unions', 'silent...', 'bbc', 'news', '-', 'a-levels', 'and', 'gcses:', 'boris', 'johnson', 'blames', "'mutant", "algorithm'", 'for', 'exam', 'fiasco', 'https://t.co…	positive
557	1.29864E+18	2020-08-26T15:18:02.000Z		22	{'neg': 0.3, 'neu': 0.7, 'pos': 0.0, 'compound': -0.7184}	-0.7184	Negative	['bbc', 'news', '-', 'a-levels', 'and', 'gcses:', 'boris', 'johnson', 'blames', "'mutant", "algorithm'", 'for', 'exam', 'fiasco', 'https://t.co/rdcpmjtkak', 'https://t.co/5gje1yjpyg']	negative
558	1.29864E+18	2020-08-26T15:18:01.000Z		16	{'neg': 0.375, 'neu': 0.625, 'pos': 0.0, 'compound': -0.7184}	-0.7184	Negative	['a-levels', 'and', 'gcses:', 'boris', 'johnson', 'blames', "'mutant", "algorithm'", 'for', 'exam', 'fiasco', 'https://t.co/af33mpwecj']	negative
559	1.29864E+18	2020-08-26T15:18:00.000Z		44	{'neg': 0.116, 'neu': 0.766, 'pos': 0.118, 'compound': 0.2732}	0.2732	Positive	['top', 'civil', 'servant', 'at', 'department', 'for', 'education', 'to', 'leave', 'after', 'a-levels', 'chaos', 'https://t.co/f0xdwcjnup.', 'yet', 'another', 'scapegoat', 'found.', 'not', 'the', 'real', 'culprit,', 'but', 'who', 'cares', 'these', 'days.', 'responsibility', 'is', 'decided', 'by', 'a', 'mutant', 'algorithm.', 'another', 'load', 'of', 'bollocks', 'from', 'these', 'charlatans.']	negative
560	1.29864E+18	2020-08-26T15:18:00.000Z		44	{'neg': 0.116, 'neu': 0.766, 'pos': 0.118, 'compound': 0.2732}	0.2732	Positive	['top', 'civil', 'servant', 'at', 'department', 'for', 'education', 'to', 'leave', 'after', 'a-levels', 'chaos', 'https://t.co/f0xdwcjnup.', 'yet', 'another', 'scapegoat', 'found.', 'not', 'the', 'real', 'culprit,', 'but', 'who', 'cares', 'these', 'days.', 'responsibility', 'is', 'decided', 'by', 'a', 'mutant', 'algorithm.', 'another', 'load', 'of', 'bollocks', 'from', 'these', 'charlatans.']	negative
561	1.29864E+18	2020-08-26T15:17:47.000Z		33	{'neg': 0.189, 'neu': 0.811, 'pos': 0.0, 'compound': -0.5574}	-0.5574	Negative	['bbc', 'news', '-', 'a-levels', 'and', 'gcses:', 'boris', 'johnson', 'blames', "'mutant", "algorithm'", 'for', 'exam', 'fiasco', 'https://t.co/ueawyzwyl6', '&gt;', "i'm", 'no', 'expert', 'but', "i'm", 'assuming', 'the', 'algorithm', "didn't", 'invent', 'itself.']	trust
562	1.29864E+18	2020-08-26T15:17:25.000Z		17	{'neg': 0.495, 'neu': 0.505, 'pos': 0.0, 'compound': -0.8689}	-0.8689	Negative	['a-levels', 'and', 'gcses:', 'boris', 'johnson', 'blames', "'mutant", "algorithm'", 'for', 'exam', 'fiasco', '#wtf', 'https://t.co/vyuhrytgo5']	negative
563	1.29864E+18	2020-08-26T15:17:22.000Z		16	{'neg': 0.213, 'neu': 0.787, 'pos': 0.0, 'compound': -0.4019}	-0.4019	Negative	['a-levels', 'and', 'gcses:', 'boris', 'johnson', 'blames', '�mutant', 'algorithm�', 'for', 'exam�fiasco', 'https://t.co/v4hpijotnz']	No emotion
564	1.29864E+18	2020-08-26T15:17:22.000Z		16	{'neg': 0.213, 'neu': 0.787, 'pos': 0.0, 'compound': -0.4019}	-0.4019	Negative	['a-levels', 'and', 'gcses:', 'boris', 'johnson', 'blames', '�mutant', 'algorithm�', 'for', 'exam�fiasco', 'https://t.co/v4hpijotnz']	No emotion
565	1.29864E+18	2020-08-26T15:17:10.000Z		39	{'neg': 0.154, 'neu': 0.846, 'pos': 0.0, 'compound': -0.7184}	-0.7184	Negative	['boris', 'johnson', 'would', 'have', 'you', 'think', 'that', 'the', 'algorithm', 'they', 'used', 'for', 'the', 'exam', 'results', 'had', 'written', 'itself.', 'it', "didn't.", 'bbc', 'news', '-', 'a-levels', 'and', 'gcses:', 'boris', 'johnson', 'blames', "'mutant", "algorithm'", 'for', 'exam', 'fiasco', 'https://t.co/fiqyzxnhob']	negative
566	1.29864E+18	2020-08-26T15:16:56.000Z		40	{'neg': 0.207, 'neu': 0.793, 'pos': 0.0, 'compound': -0.7964}	-0.7964	Negative	['the', "pm's", "'mutant", "algorithm'", 'was', 'man-made;', 'the', 'biased', 'ofqual', 'et', 'al', 'were', 'ill-advised', 'in', 'the', 'composition', 'of', 'their', 'algorithm.', 'bbc', 'news', '-', 'a-levels', 'and', 'gcses:', 'boris', 'johnson', 'blames', "'mutant", "algorithm'", 'for', 'exam', 'fiasco', 'https://t.co/wrzemyidxu']	negative
567	1.29864E+18	2020-08-26T15:16:56.000Z		40	{'neg': 0.207, 'neu': 0.793, 'pos': 0.0, 'compound': -0.7964}	-0.7964	Negative	['the', "pm's", "'mutant", "algorithm'", 'was', 'man-made;', 'the', 'biased', 'ofqual', 'et', 'al', 'were', 'ill-advised', 'in', 'the', 'composition', 'of', 'their', 'algorithm.', 'bbc', 'news', '-', 'a-levels', 'and', 'gcses:', 'boris', 'johnson', 'blames', "'mutant", "algorithm'", 'for', 'exam', 'fiasco', 'https://t.co/wrzemyidxu']	negative
568	1.29864E+18	2020-08-26T15:15:47.000Z		29	{'neg': 0.329, 'neu': 0.671, 'pos': 0.0, 'compound': -0.783}	-0.783	Negative	['algorithms.are.based.on.the.assumptions.of.those.doing.the.programming!!!', 'bbc', 'news', '-', 'a-levels', 'and', 'gcses:', 'boris', 'johnson', 'blames', "'mutant", "algorithm'", 'for', 'exam', 'fiasco', 'https://t.co/cmddygwhcx']	negative
569	1.29864E+18	2020-08-26T15:15:43.000Z		18	{'neg': 0.295, 'neu': 0.594, 'pos': 0.11, 'compound': -0.6553}	-0.6553	Negative	['a-levels', 'and', 'gcses:', 'boris', 'johnson', 'blames', "'mutant", "algorithm'", 'for', 'exam', 'fiasco', '-', 'oh', 'dear', '-', '????????????????????????????????????????????????????????????', 'https://t.co/scniyclkvj']	positive
570	1.29864E+18	2020-08-26T15:15:37.000Z		38	{'neg': 0.324, 'neu': 0.633, 'pos': 0.043, 'compound': -0.9081}	-0.9081	Negative	['is', 'the', 'no', 'limit', 'to', 'the', 'lies', 'you', 'are', 'prepared', 'to', 'tell', 'in', 'order', 'to', 'cover', 'your', 'government�s', 'incompetence?', 'bbc', 'news', '-', 'a-levels', 'and', 'gcses:', 'boris', 'johnson', 'blames', "'mutant", "algorithm'", 'for', 'exam', 'fiasco', 'https://t.co/lzq0zjkhwh']	trust
571	1.29864E+18	2020-08-26T15:15:23.000Z		23	{'neg': 0.273, 'neu': 0.727, 'pos': 0.0, 'compound': -0.7184}	-0.7184	Negative	['he�s', 'full', 'of', 'it...a-levels', 'and', 'gcses:', 'boris', 'johnson', 'blames', "'mutant", "algorithm'", 'for', 'exam', 'fiasco', '-', 'bbc', 'news', 'https://t.co/v6sxrzd3s0']	positive
572	1.29864E+18	2020-08-26T15:15:13.000Z		16	{'neg': 0.367, 'neu': 0.633, 'pos': 0.0, 'compound': -0.7882}	-0.7882	Negative	['a-levels', 'and', 'gcses:', 'boris', 'johnson', 'blames', "'mutant", "algorithm'", 'for', 'exam', 'fiasco', '-', '??????????????????????????????????????????????????????????????????', 'https://t.co/imur4xgcjm']	negative
573	1.29864E+18	2020-08-26T15:15:12.000Z		18	{'neg': 0.316, 'neu': 0.684, 'pos': 0.0, 'compound': -0.7184}	-0.7184	Negative	['bbc', 'news', '-', 'a-levels', 'and', 'gcses:', 'boris', 'johnson', 'blames', "'mutant", "algorithm'", 'for', 'exam', 'fiasco', 'https://t.co/pkomcgcnbf']	negative
574	1.29864E+18	2020-08-26T15:14:32.000Z		46	{'neg': 0.214, 'neu': 0.786, 'pos': 0.0, 'compound': -0.8847}	-0.8847	Negative	['a-levels', 'and', 'gcses:', 'boris', 'johnson', 'blames', "'mutant", "algorithm'", 'for', 'exam', 'fiasco', '??run', 'for', 'your', 'lives', '-', 'the', "software's", 'evolving', '-', "it'll", 'be', 'skynet', '&amp;', 'terminators', 'next!??', 'either', 'that', 'or', 'the', 'government', 'is', 'just', 'incompetent', 'and', "didn't", 'test', 'the', 'algorithm', 'correctly.', 'https://t.co/d8rjnw…	negative
575	1.29864E+18	2020-08-26T15:14:11.000Z		18	{'neg': 0.316, 'neu': 0.684, 'pos': 0.0, 'compound': -0.7184}	-0.7184	Negative	['bbc', 'news', '-', 'a-levels', 'and', 'gcses:', 'boris', 'johnson', 'blames', "'mutant", "algorithm'", 'for', 'exam', 'fiasco', 'https://t.co/txggkvri15']	negative
576	1.29864E+18	2020-08-26T15:14:10.000Z		18	{'neg': 0.316, 'neu': 0.684, 'pos': 0.0, 'compound': -0.7184}	-0.7184	Negative	['bbc', 'news', '-', 'a-levels', 'and', 'gcses:', 'boris', 'johnson', 'blames', "'mutant", "algorithm'", 'for', 'exam', 'fiasco', 'https://t.co/h5e3q2rerr']	negative
577	1.29864E+18	2020-08-26T15:14:00.000Z		32	{'neg': 0.0, 'neu': 1.0, 'pos': 0.0, 'compound': 0.0}	0	Neutral	['https://t.co/gluni54drg', 'but', 'wait.', 'the', 'actual', '"mutant', 'algorithm"', 'was', 'the', 'brain', 'child', 'of', 'the', 'techno-wunderkind', 'public', 'first', '-', 'owned', 'by', 'associates', 'of', 'gove', 'and', 'cummings.', 'see', '-', 'https://t.co/gpwkrkxpgh']	positive
578	1.29864E+18	2020-08-26T15:13:57.000Z		37	{'neg': 0.267, 'neu': 0.733, 'pos': 0.0, 'compound': -0.8989}	-0.8989	Negative	['mutant', 'algorithm?', 'fucking', 'hell,', 'boris.', 'i', 'know', 'covid', 'is', 'an', 'issue', 'but', "it's", 'not', '28', 'days', 'later,', 'mate.', 'bbc', 'news', '-', 'a-levels', 'and', 'gcses:', 'boris', 'johnson', 'blames', "'mutant", "algorithm'", 'for', 'exam', 'fiasco', 'https://t.co/nubum0euq1']	negative
579	1.29864E+18	2020-08-26T15:12:59.000Z		26	{'neg': 0.0, 'neu': 1.0, 'pos': 0.0, 'compound': 0.0}	0	Neutral	['a', '"mutant', 'algorithm"', 'that', 'was', 'announced', 'on', 'the', '15th', 'may.....', 'the', 'results', 'were', 'issued', 'over', '3', 'months', 'later!', '-', 'source:', 'ofqual', 'blog', 'post.', 'https://t.co/kgasdivo7l']	negative
580	1.29864E+18	2020-08-26T15:12:39.000Z		25	{'neg': 0.24, 'neu': 0.76, 'pos': 0.0, 'compound': -0.7184}	-0.7184	Negative	['you', "couldn't", 'make', 'this', 'stuff', 'up.', 'bbc', 'news', '-', 'a-levels', 'and', 'gcses:', 'boris', 'johnson', 'blames', "'mutant", "algorithm'", 'for', 'exam', 'fiasco', 'https://t.co/mfaocmf6wd']	negative
581	1.29864E+18	2020-08-26T15:12:20.000Z		20	{'neg': 0.399, 'neu': 0.601, 'pos': 0.0, 'compound': -0.8519}	-0.8519	Negative	['idiot...', '#johnsonjustgo', 'bbc', 'news', '-', 'a-levels', 'and', 'gcses:', 'boris', 'johnson', 'blames', "'mutant", "algorithm'", 'for', 'exam', 'fiasco', 'https://t.co/7mchktth23']	negative
582	1.29864E+18	2020-08-26T15:12:15.000Z		19	{'neg': 0.0, 'neu': 1.0, 'pos': 0.0, 'compound': 0.0}	0	Neutral	['london', 'economic:', '"', '�shameful�:', 'johnson', 'bashed', 'for', '�mutant', 'algorithm�', 'a-level', 'bluster', '"??', 'https://t.co/jruwvirshv', 'https://t.co/7uxr3zvrd3']	No emotion
583	1.29864E+18	2020-08-26T15:12:12.000Z		16	{'neg': 0.375, 'neu': 0.625, 'pos': 0.0, 'compound': -0.7184}	-0.7184	Negative	['a-levels', 'and', 'gcses:', 'boris', 'johnson', 'blames', "'mutant", "algorithm'", 'for', 'exam', 'fiasco', 'https://t.co/mduxy1oe9n']	negative
584	1.29864E+18	2020-08-26T15:12:07.000Z		24	{'neg': 0.239, 'neu': 0.677, 'pos': 0.084, 'compound': -0.5994}	-0.5994	Negative	['bbc', 'news', '-', 'a-levels', 'and', 'gcses:', 'boris', 'johnson', 'blames', "'mutant", "algorithm'", 'for', 'exam', 'fiasco', 'https://t.co/4cbiijrccu', 'well', 'it', "can't", 'answer', 'back......']	negative
585	1.29864E+18	2020-08-26T15:11:22.000Z		53	{'neg': 0.219, 'neu': 0.781, 'pos': 0.0, 'compound': -0.8271}	-0.8271	Negative	['a-levels', 'and', 'gcses:', 'boris', 'johnson', 'blames', '&amp;apos;mutant', 'algorithm&amp;apos;', 'for', 'exam', 'fiasco', 'https://t.co/pfoheirbju', 'telling', 'the', 'untold', '#news', 'teachers&amp;#039;', 'union', 'says', 'the', 'pm', 'is', 'trying', 'to', '"shrug', 'away"', 'responsibility', 'for', 'this', 'year&amp;#039;s', 'exam', 'problems.', 'https://t.co/ygzkelny6z', 'https://t.co/…	negative
586	1.29864E+18	2020-08-26T15:11:18.000Z		36	{'neg': 0.16, 'neu': 0.773, 'pos': 0.067, 'compound': -0.5423}	-0.5423	Negative	['in', 'case', "you're", 'wondering', 'what', 'a', "'mutant", "algorithm'", 'looks', 'like', 'take', 'a', 'look', 'at', 'the', 'below', 'picture.', 'bbc', 'news', '-', 'a-levels', 'and', 'gcses:', 'boris', 'johnson', 'blames', "'mutant", "algorithm'", 'for', 'exam', 'fiasco', 'https://t.co/o8p5sbgigz']	negative
587	1.29864E+18	2020-08-26T15:10:50.000Z		50	{'neg': 0.05, 'neu': 0.916, 'pos': 0.034, 'compound': -0.2263}	-0.2263	Negative	['even', 'if', 'that', 'was', 'the', 'case', 'ofqual', 'told', 'them', 'what', 'the', 'result', 'of', 'the', 'algorithm', 'would', 'be,', 'a', 'parliamentary', 'committee', 'chaired', 'by', 'a', 'tory', 'mp', ',', 'robert', 'halfon,', 'put', 'the', 'entire', 'problem', 'to', 'the', 'government', 'in', 'june', 'or', 'july', 'and', 'the', 'government', 'was', 'fine', 'with', 'it', 'because', 'it', …	fear
588	1.29864E+18	2020-08-26T15:10:45.000Z		16	{'neg': 0.213, 'neu': 0.787, 'pos': 0.0, 'compound': -0.4019}	-0.4019	Negative	['a-levels', 'and', 'gcses:', 'boris', 'johnson', 'blames', '�mutant', 'algorithm�', 'for', 'exam�fiasco', 'https://t.co/bn0xrwelns']	No emotion
589	1.29864E+18	2020-08-26T15:10:45.000Z		16	{'neg': 0.213, 'neu': 0.787, 'pos': 0.0, 'compound': -0.4019}	-0.4019	Negative	['a-levels', 'and', 'gcses:', 'boris', 'johnson', 'blames', '�mutant', 'algorithm�', 'for', 'exam�fiasco', 'https://t.co/bn0xrwelns']	No emotion
590	1.29864E+18	2020-08-26T15:10:06.000Z		45	{'neg': 0.354, 'neu': 0.646, 'pos': 0.0, 'compound': -0.9622}	-0.9622	Negative	['stunningly', 'pathetic', 'attempt', 'by', 'an', 'inept', 'pm', 'to', 'shift', 'the', 'blame', 'from', 'the', "gov'ts", 'continued', 'failures.', 'u', 'turns,', 'dead', 'catting,', 'chucking', 'others', 'under', 'the', 'bus', '-', 'staggering!', 'bbc', 'news', '-', 'a-levels', 'and', 'gcses:', 'boris', 'johnson', 'blames', "'mutant", "algorithm'", 'for', 'exam', 'fiasco', 'https://t.co/m05fynmu3…	negative
591	1.29864E+18	2020-08-26T15:10:02.000Z		24	{'neg': 0.0, 'neu': 1.0, 'pos': 0.0, 'compound': 0.0}	0	Neutral	['acton', 'school', 'student', 'gets', 'cambridge', 'place', 'after', 'all:', 'maimuna', 'hassan’s', 'a', 'levels', 'had', 'been', 'marked', 'down', 'by', 'government', 'algorithm', 'https://t.co/2xcfzinp3l']	fear
592	1.29864E+18	2020-08-26T15:09:24.000Z		26	{'neg': 0.0, 'neu': 1.0, 'pos': 0.0, 'compound': 0.0}	0	Neutral	['a', '"mutant', 'algorithm"', 'that', 'was', 'announced', 'on', 'the', '15th', 'may.....', 'the', 'results', 'were', 'issued', 'over', '3', 'months', 'later!', '-', 'source:', 'ofqual', 'blog', 'post.', 'https://t.co/kgasdivo7l']	negative
593	1.29864E+18	2020-08-26T15:08:37.000Z		36	{'neg': 0.346, 'neu': 0.654, 'pos': 0.0, 'compound': -0.9231}	-0.9231	Negative	['boris', 'johnson', 'has', 'been', 'accused', 'of', '�shamefully�', 'seeking', 'to', 'shift', 'the', 'blame', 'for', 'the', 'a-level', 'results', 'fiasco', 'after', 'he', 'told', 'schoolchildren', 'that', 'the', 'chaos', 'was', 'the', 'fault', 'of', 'a', '�mutant', 'algorithm�.', 'https://t.co/vmieeaxkei']	negative
594	1.29864E+18	2020-08-26T15:08:04.000Z		43	{'neg': 0.0, 'neu': 1.0, 'pos': 0.0, 'compound': 0.0}	0	Neutral	['mutant', '#algorithm', 'firm', 'grasp', 'of', 'biology', '&amp;', 'technology', 'on', 'display', 'here', 'follow', 'the', 'trail', 'of', 'bodies', 'left', 'in', 'its', 'wake', 'students,', 'parents,', 'universities', '&amp;', 'colleges,', 'ofqual,', 'dfe,', 'cdei?', '"we', "can't", 'expect', 'people', 'to', 'learn', '..."', 'https://t.co/3r7gregwqu', 'https://t.co/wkn6pck9ku']	positive
595	1.29864E+18	2020-08-26T15:07:58.000Z		19	{'neg': 0.331, 'neu': 0.669, 'pos': 0.0, 'compound': -0.8134}	-0.8134	Negative	['really!!!?', '??', 'bbc', 'news', '-', 'a-levels', 'and', 'gcses:', 'boris', 'johnson', 'blames', "'mutant", "algorithm'", 'for', 'exam', 'fiasco', 'https://t.co/j8ftyqukyz']	negative
596	1.29864E+18	2020-08-26T15:07:08.000Z		20	{'neg': 0.275, 'neu': 0.642, 'pos': 0.083, 'compound': -0.6369}	-0.6369	Negative	['unbelievable', 'bollocks.', 'bbc', 'news', '-', 'a-levels', 'and', 'gcses:', 'boris', 'johnson', 'blames', "'mutant", "algorithm'", 'for', 'exam', 'fiasco', 'https://t.co/lgqb2lnyqo']	negative
597	1.29864E+18	2020-08-26T15:07:00.000Z		22	{'neg': 0.261, 'neu': 0.739, 'pos': 0.0, 'compound': -0.7184}	-0.7184	Negative	['bbc', 'news', '-', 'a-levels', 'and', 'gcses:', 'boris', 'johnson', 'blames', "'mutant", "algorithm'", 'for', 'exam', 'fiasco', 'https://t.co/bpcetvwehd', 'what', 'the', 'actual', 'f?']	positive
598	1.29864E+18	2020-08-26T15:06:19.000Z		24	{'neg': 0.24, 'neu': 0.76, 'pos': 0.0, 'compound': -0.7184}	-0.7184	Negative	['is', 'there', 'even', 'such', 'a', 'thing?....', 'bbc', 'news', '-', 'a-levels', 'and', 'gcses:', 'boris', 'johnson', 'blames', "'mutant", "algorithm'", 'for', 'exam', 'fiasco', 'https://t.co/avjybqirdw']	negative
599	1.29864E+18	2020-08-26T15:05:51.000Z		44	{'neg': 0.21, 'neu': 0.742, 'pos': 0.048, 'compound': -0.7941}	-0.7941	Negative	['seriously?', 'how', 'long', 'did', 'your', 'government', 'have', 'to', 'get', 'a', 'robust', 'system', 'in', 'place', '?', 'asleep', 'at', 'the', 'wheel', 'yet', 'again', 'and', 'sally', 'collier', 'got', 'the', 'blame.', 'bbc', 'news', '-', 'a-levels', 'and', 'gcses:', 'boris', 'johnson', 'blames', "'mutant", "algorithm'", 'for', 'exam', 'fiasco', 'https://t.co/t80abreovh']	negative
600	1.29864E+18	2020-08-26T15:05:40.000Z		16	{'neg': 0.213, 'neu': 0.787, 'pos': 0.0, 'compound': -0.4019}	-0.4019	Negative	['a-levels', 'and', 'gcses:', 'boris', 'johnson', 'blames', '�mutant', 'algorithm�', 'for', 'exam�fiasco', 'https://t.co/0x1ijjjgy2']	No emotion
601	1.29864E+18	2020-08-26T15:05:40.000Z		16	{'neg': 0.213, 'neu': 0.787, 'pos': 0.0, 'compound': -0.4019}	-0.4019	Negative	['a-levels', 'and', 'gcses:', 'boris', 'johnson', 'blames', '�mutant', 'algorithm�', 'for', 'exam�fiasco', 'https://t.co/0x1ijjjgy2']	No emotion
602	1.29864E+18	2020-08-26T15:05:33.000Z		17	{'neg': 0.353, 'neu': 0.647, 'pos': 0.0, 'compound': -0.7184}	-0.7184	Negative	['a-levels', 'and', 'gcses:', 'boris', 'johnson', 'blames', '�mutant', 'algorithm�', 'for', 'examination', 'fiasco', '��newpaper24', 'https://t.co/tyy197m6hc']	negative
603	1.29864E+18	2020-08-26T15:05:33.000Z		17	{'neg': 0.353, 'neu': 0.647, 'pos': 0.0, 'compound': -0.7184}	-0.7184	Negative	['a-levels', 'and', 'gcses:', 'boris', 'johnson', 'blames', '�mutant', 'algorithm�', 'for', 'examination', 'fiasco', '��newpaper24', 'https://t.co/tyy197m6hc']	negative
604	1.29864E+18	2020-08-26T15:04:44.000Z		45	{'neg': 0.0, 'neu': 0.929, 'pos': 0.071, 'compound': 0.3939}	0.3939	Positive	['https://t.co/zspsycf0ns', 'said', 'a', 'level', 'results', 'were', '�robust', '&amp;', 'dependable�', 'see', 'video', 'will', 'his', 'latest', 'claim', 'be', 'added', 'to', 'the', 'list', 'of', '�misleading', 'a-level', 'claims�', 'by', '?', 'https://t.co/09oyfanm4v', 'is', 'it', 'fair', 'to', 'call', '�a', 'mutant', 'algorithm�?', 'https://t.co/olrg7hsiza']	positive
605	1.29864E+18	2020-08-26T15:04:34.000Z		20	{'neg': 0.353, 'neu': 0.647, 'pos': 0.0, 'compound': -0.7184}	-0.7184	Negative	['a-levels', 'and', 'gcses:', 'boris', 'johnson', 'blames', "'mutant", "algorithm'", 'for', 'exam', 'fiasco', 'https://t.co/qgpa0ldwsg', 'https://t.co/3iqz6e2kil']	negative
606	1.29864E+18	2020-08-26T15:04:24.000Z		33	{'neg': 0.0, 'neu': 0.925, 'pos': 0.075, 'compound': 0.3818}	0.3818	Positive	['it', 'was', 'clear', 'when', 'the', 'teachers', 'entered', 'cags', 'and', 'gave', 'the', 'rankings', 'what', 'the', 'process', 'and', 'algorithm', 'involved.', 'that', 'was', 'back', 'in', 'mid', 'may', 'when', 'ofqual', 'announced', 'the', 'key', 'principles', 'of', 'the', 'algorithm.']	No emotion
607	1.29864E+18	2020-08-26T15:03:37.000Z		47	{'neg': 0.236, 'neu': 0.648, 'pos': 0.116, 'compound': -0.7269}	-0.7269	Negative	['bbc', 'news', '-', 'a-levels', 'and', 'gcses:', 'boris', 'johnson', 'blames', "'mutant", "algorithm'", 'for', 'exam', 'fiasco', 'https://t.co/x9xcnweiee', "johnson's", 'get-out-of-jail', 'free', 'card.', 'another', 'experienced', 'civil', 'servant', 'removed.', 'when', 'will', 'one', 'of', "johnson's", 'ministers', 'or', 'advisers', 'show', 'integrity', 'and', 'resign,', 'or', 'be', 'fired?']	trust
608	1.29864E+18	2020-08-26T15:03:37.000Z		16	{'neg': 0.366, 'neu': 0.634, 'pos': 0.0, 'compound': -0.7476}	-0.7476	Negative	['??', 'a-levels', 'and', 'gcses:', 'boris', 'johnson', 'blames', '�mutant', 'algorithm�', 'for', 'exam', 'fiasco', 'https://t.co/hifhompcng']	negative
609	1.29864E+18	2020-08-26T15:03:28.000Z		16	{'neg': 0.353, 'neu': 0.647, 'pos': 0.0, 'compound': -0.7184}	-0.7184	Negative	['a-levels', 'and', 'gcses:', 'boris', 'johnson', 'blames', "'mutant", "algorithm'", 'for', 'exam', 'fiasco', '......', 'https://t.co/fbvbavbpiy']	negative
610	1.29864E+18	2020-08-26T15:03:28.000Z		16	{'neg': 0.353, 'neu': 0.647, 'pos': 0.0, 'compound': -0.7184}	-0.7184	Negative	['a-levels', 'and', 'gcses:', 'boris', 'johnson', 'blames', "'mutant", "algorithm'", 'for', 'exam', 'fiasco', '......', 'https://t.co/fbvbavbpiy']	negative
611	1.29864E+18	2020-08-26T15:03:16.000Z		18	{'neg': 0.316, 'neu': 0.684, 'pos': 0.0, 'compound': -0.7184}	-0.7184	Negative	['bbc', 'news', '-', 'a-levels', 'and', 'gcses:', 'boris', 'johnson', 'blames', "'mutant", "algorithm'", 'for', 'exam', 'fiasco', 'https://t.co/p1auhffdcv']	negative
612	1.29864E+18	2020-08-26T15:03:09.000Z		29	{'neg': 0.0, 'neu': 1.0, 'pos': 0.0, 'compound': 0.0}	0	Neutral	['if', 'your', 'algorithm', 'were', 'in', 'use', 'when', 'you', 'received', 'your', 'a', 'levels,', 'how', 'many', 'would', 'you', 'not', 'have', 'and', 'where', 'would', 'you', 'be', 'now?', '(if', 'not', 'in', 'a', 'fridge)']	positive
613	1.29864E+18	2020-08-26T15:03:08.000Z		20	{'neg': 0.353, 'neu': 0.647, 'pos': 0.0, 'compound': -0.7184}	-0.7184	Negative	['a-levels', 'and', 'gcses:', 'boris', 'johnson', 'blames', "'mutant", "algorithm'", 'for', 'exam', 'fiasco', 'https://t.co/bawalwvrgr', 'https://t.co/oiyu4d7jsz']	negative
614	1.29864E+18	2020-08-26T15:01:59.000Z		27	{'neg': 0.283, 'neu': 0.717, 'pos': 0.0, 'compound': -0.8074}	-0.8074	Negative	['nothing', 'to', 'do', 'with', 'ministers', 'lack', 'of', 'grip', 'obviously', 'bbc', 'news', '-', 'a-levels', 'and', 'gcses:', 'boris', 'johnson', 'blames', "'mutant", "algorithm'", 'for', 'exam', 'fiasco', 'https://t.co/4pqii8srtn']	negative
615	1.29864E+18	2020-08-26T15:01:24.000Z		22	{'neg': 0.491, 'neu': 0.509, 'pos': 0.0, 'compound': -0.9381}	-0.9381	Negative	['more', 'bullshit', 'from', 'the', 'scruffy', 'twat', '-', 'a-levels', 'and', 'gcses:', 'boris', 'johnson', 'blames', "'mutant", "algorithm'", 'for', 'exam', 'fiasco', 'https://t.co/uf66gefqzp']	negative
616	1.29864E+18	2020-08-26T15:01:07.000Z		20	{'neg': 0.353, 'neu': 0.647, 'pos': 0.0, 'compound': -0.7184}	-0.7184	Negative	['a-levels', 'and', 'gcses:', 'boris', 'johnson', 'blames', "'mutant", "algorithm'", 'for', 'exam', 'fiasco', 'https://t.co/lfswimxr6c', 'https://t.co/ufvbqitxdm']	negative
617	1.29864E+18	2020-08-26T15:00:57.000Z		24	{'neg': 0.163, 'neu': 0.837, 'pos': 0.0, 'compound': -0.5106}	-0.5106	Negative	['�f**k', 'the', 'algorithm�?:', 'what', 'the', 'world', 'can', 'learn', 'from', 'the', 'uk�s', 'a-level', 'grading', 'fiasco', '#algorithmicaccountability', '#policy', '#alevelsresults', 'https://t.co/3ywmigj9jj']	trust
618	1.29864E+18	2020-08-26T15:00:34.000Z		25	{'neg': 0.343, 'neu': 0.657, 'pos': 0.0, 'compound': -0.8553}	-0.8553	Negative	['a-levels', 'and', 'gcses:', 'boris', 'johnson', 'blames', "'mutant", "algorithm'", 'for', 'exam', 'fiasco.', 'oh', 'really?', 'shame', 'the', 'perm', 'sec', 'had', 'to', 'go', 'https://t.co/tc5ecvk9uq']	negative
619	1.29864E+18	2020-08-26T15:00:02.000Z		16	{'neg': 0.353, 'neu': 0.647, 'pos': 0.0, 'compound': -0.7184}	-0.7184	Negative	['a-levels', 'and', 'gcses:', 'boris', 'johnson', 'blames', "'mutant", "algorithm'", 'for', 'exam', 'fiasco', '-', 'https://t.co/vgmm36oxkr']	negative
620	1.29864E+18	2020-08-26T15:00:02.000Z		16	{'neg': 0.353, 'neu': 0.647, 'pos': 0.0, 'compound': -0.7184}	-0.7184	Negative	['a-levels', 'and', 'gcses:', 'boris', 'johnson', 'blames', "'mutant", "algorithm'", 'for', 'exam', 'fiasco', '-', 'https://t.co/edvuoxgtu3']	negative
621	1.29864E+18	2020-08-26T15:00:01.000Z		16	{'neg': 0.194, 'neu': 0.688, 'pos': 0.119, 'compound': -0.296}	-0.296	Negative	['there', 'must', 'be', 'adequate', 'redress', 'for', 'poor', 'algorithmic', 'decisions', 'beyond', 'judicial', 'review', 'https://t.co/jp3igypeuw']	positive
622	1.29864E+18	2020-08-26T14:57:39.000Z		25	{'neg': 0.276, 'neu': 0.65, 'pos': 0.073, 'compound': -0.7184}	-0.7184	Negative	['boris', 'johnson', 'blamed', 'a', '�mutant', 'algorithm�', 'for', 'students�', 'a-level', 'chaos', '�', 'these', '9', 'responses', 'earned', 'top', 'marks', 'https://t.co/pcstuaeb2i', 'https://t.co/3rvdbwyk5p']	fear
623	1.29864E+18	2020-08-26T14:55:59.000Z		35	{'neg': 0.229, 'neu': 0.698, 'pos': 0.072, 'compound': -0.743}	-0.743	Negative	['blaming', 'an', 'algorithm', 'is', 'not', 'what', 'i', 'would', 'call', 'a', 'good', 'example', 'of', 'leading', 'from', 'the', 'front.', 'bbc', 'news', '-', 'a-levels', 'and', 'gcses:', 'boris', 'johnson', 'blames', "'mutant", "algorithm'", 'for', 'exam', 'fiasco', 'https://t.co/qv1tqd0cte']	trust
624	1.29864E+18	2020-08-26T14:55:38.000Z		18	{'neg': 0.0, 'neu': 1.0, 'pos': 0.0, 'compound': 0.0}	0	Neutral	['teenagers', 'unfairly', 'downgraded', 'in', 'gcses', 'and', 'a-levels', 'by', 'schools', 'second-guessing', 'ofqual', 'algorithm', 'https://t.co/ujgpoosrpi']	No emotion
625	1.29864E+18	2020-08-26T14:55:38.000Z		18	{'neg': 0.0, 'neu': 1.0, 'pos': 0.0, 'compound': 0.0}	0	Neutral	['teenagers', 'unfairly', 'downgraded', 'in', 'gcses', 'and', 'a-levels', 'by', 'schools', 'second-guessing', 'ofqual', 'algorithm', 'https://t.co/ujgpoosrpi']	No emotion
626	1.29864E+18	2020-08-26T14:55:38.000Z		18	{'neg': 0.0, 'neu': 1.0, 'pos': 0.0, 'compound': 0.0}	0	Neutral	['teenagers', 'unfairly', 'downgraded', 'in', 'gcses', 'and', 'a-levels', 'by', 'schools', 'second-guessing', 'ofqual', 'algorithm', 'https://t.co/ujgpoosrpi']	No emotion
627	1.29864E+18	2020-08-26T14:55:35.000Z		25	{'neg': 0.0, 'neu': 1.0, 'pos': 0.0, 'compound': 0.0}	0	Neutral	['ofqual', 'was', 'specifically', 'directed', 'to', 'develop', 'an', 'algorithm', 'that', 'maintained', 'grade', 'standards.', 'the', 'whole', 'policy', 'was', 'political.', 'https://t.co/x0qrwcesx3', 'https://t.co/zrhqqnxpuj']	trust
628	1.29863E+18	2020-08-26T14:54:08.000Z		28	{'neg': 0.0, 'neu': 1.0, 'pos': 0.0, 'compound': 0.0}	0	Neutral	['acton', 'school', 'student', 'gets', 'cambridge', 'place', 'after', 'all', '-', 'maimuna', 'hassan’s', 'a', 'levels', 'had', 'been', 'marked', 'down', 'by', 'government', 'algorithm', 'https://t.co/pjsvoppgo0', 'https://t.co/5bmdcczqpr']	fear
629	1.29863E+18	2020-08-26T14:53:27.000Z		40	{'neg': 0.163, 'neu': 0.793, 'pos': 0.043, 'compound': -0.7177}	-0.7177	Negative	['word', 'has', 'it', 'that', 'instead', 'of', 'resigning,', 'has', 'sent', 'the', 'computer', 'used', 'to', 'produce', 'the', 'a-level', 'algorithm', 'to', 'it', 'hell', '(a', 'nature', 'reserve!)', '"top', 'dfe', 'civil', 'servant', 'jonathan', 'slater', 'to', 'step', 'down', 'after', 'exams', 'row"', 'https://t.co/nzq0hf50we']	positive
630	1.29863E+18	2020-08-26T14:53:12.000Z		50	{'neg': 0.157, 'neu': 0.792, 'pos': 0.051, 'compound': -0.722}	-0.722	Negative	['i', 'wonder', 'if', 'you', 'will', 'ever', 'get', 'hold', 'of', 'the', 'idea', 'that', 'the', 'algorithm', 'was', 'developed', 'by', 'ofqual', 'and', 'not', 'by', 'boris', 'himself,', 'or', 'are', 'you', 'truly', 'so', 'ignorant', 'of', 'the', 'way', 'government', 'works', 'that', 'you', 'actually', 'think', 'he', 'did', 'develop', 'it?', "you're", 'either', 'an', 'idiot', 'or', 'an', 'ignoramu…	negative
631	1.29863E+18	2020-08-26T14:52:32.000Z		16	{'neg': 0.375, 'neu': 0.625, 'pos': 0.0, 'compound': -0.7184}	-0.7184	Negative	['a-levels', 'and', 'gcses:', 'boris', 'johnson', 'blames', "'mutant", "algorithm'", 'for', 'exam', 'fiasco', 'https://t.co/zhr4wlgtbo']	negative
632	1.29863E+18	2020-08-26T14:49:55.000Z		43	{'neg': 0.078, 'neu': 0.922, 'pos': 0.0, 'compound': -0.5106}	-0.5106	Negative	['again,', 'doesn�t', 'really', 'explain', 'why', 'labour', 'in', 'wales', 'took', 'until', 'the', 'night', 'before', 'a-level', 'results', 'to', 'announce', 'they', 'weren�t', 'going', 'to', 'use', 'the', 'algorithm.', 'they', 'had', 'had', 'six', 'days', 'from', 'the', 'scottish', 'fiasco', 'and', 'were', 'at', 'odds', 'with', 'national', 'leadership.']	trust
633	1.29863E+18	2020-08-26T14:43:12.000Z		41	{'neg': 0.058, 'neu': 0.804, 'pos': 0.138, 'compound': 0.4939}	0.4939	Positive	['maybe', "it's", 'the', 'mutant', 'a-levels', 'exam', 'algorithm', 'on', 'the', 'loose?', 'according', 'to', 'bojo,', 'there', 'is', 'such', 'a', 'thing.', 'they', 'can', 'now', 'mutate', 'into', 'eviiiilll.', '(p.s.', 'hope', 'twitter', 'hears', 'u', 'and', 'helps', 'u', 'out', 'soon)', 'https://t.co/47ccpyrnnn']	trust
634	1.29863E+18	2020-08-26T14:41:41.000Z		48	{'neg': 0.252, 'neu': 0.748, 'pos': 0.0, 'compound': -0.9204}	-0.9204	Negative	['so', 'let�s', 'see:', 'so', 'far', 'the', 'government�s', 'exams', 'fiasco', 'is', 'the', 'fault', 'of', 'sally', 'collier', 'at', 'ofqual,', 'dfe', 'civil', 'servant', 'jonathan', 'slater,', 'and', 'a', '�mutant', 'algorithm�.', 'how', 'awful', 'for', 'the', 'government', 'to', 'be', 'so', 'powerless', 'while', 'everyone', 'else', 'was', 'messing', 'everything', 'up.', 'https://t.co/6zobsvi4kn…	negative
635	1.29863E+18	2020-08-26T14:40:43.000Z		46	{'neg': 0.112, 'neu': 0.7, 'pos': 0.188, 'compound': 0.4829}	0.4829	Positive	['hmg', "shouldn't", 'check', 'that', 'bodies', 'like', 'ofqual', 'are', 'doing', 'what', 'was', 'asked', 'of', 'them?', 'really?', 'the', 'problem', "wasn't", '"the', 'wrong', 'algorithm"', 'it', 'was', 'being', 'set', 'the', 'wrong', '(political)', 'target', '"allocate', 'grades', 'that', 'look', 'like', 'last', 'years"', 'rather', 'than', 'allocate', 'grades', 'that', 'reflect', 'individual', …	negative
636	1.29863E+18	2020-08-26T14:35:40.000Z		33	{'neg': 0.271, 'neu': 0.729, 'pos': 0.0, 'compound': -0.8519}	-0.8519	Negative	['boris', 'johnson', 'blamed', 'a', '�mutant', 'algorithm�', 'for', 'the', 'a-level', 'results', 'fiasco', 'as', 'education', 'secretary', 'gavin', 'williamson', 'denied', 'forcing', 'ofqual�s', 'chief', 'to', 'carry', 'the', 'can', 'for', 'the', 'debacle.', 'https://t.co/osvnhuyqup']	negative
637	1.29863E+18	2020-08-26T14:35:40.000Z		33	{'neg': 0.271, 'neu': 0.729, 'pos': 0.0, 'compound': -0.8519}	-0.8519	Negative	['boris', 'johnson', 'blamed', 'a', '�mutant', 'algorithm�', 'for', 'the', 'a-level', 'results', 'fiasco', 'as', 'education', 'secretary', 'gavin', 'williamson', 'denied', 'forcing', 'ofqual�s', 'chief', 'to', 'carry', 'the', 'can', 'for', 'the', 'debacle.', 'https://t.co/osvnhuyqup']	negative
638	1.29863E+18	2020-08-26T14:35:39.000Z		38	{'neg': 0.044, 'neu': 0.863, 'pos': 0.093, 'compound': 0.431}	0.431	Positive	['https://t.co/1xlksgmzxk', 'boris', 'johnson', 'says', 'a', '"mutant', 'algorithm"', 'nearly', 'derailed', 'a-levels', '-', 'but', 'on', 'told', 'us', '"there', 'is', 'a', 'big', 'lesson', 'about', 'the', 'government', 'being', 'transparent', 'about', 'when', 'it', 'uses', 'algorithms,', 'what', "it's", 'optimising', 'for..."', '"']	negative
639	1.29863E+18	2020-08-26T14:34:00.000Z		19	{'neg': 0.123, 'neu': 0.877, 'pos': 0.0, 'compound': -0.2732}	-0.2732	Negative	['there', 'must', 'be', 'rigorous,', 'expert', 'and', 'independent', 'scrutiny', 'of', 'government', 'algorithms', 'before', 'they', 'are', 'deployed', 'https://t.co/jp3igypeuw']	negative
640	1.29863E+18	2020-08-26T14:33:11.000Z		43	{'neg': 0.0, 'neu': 1.0, 'pos': 0.0, 'compound': 0.0}	0	Neutral	['gdn:', '"early', 'july:', 'sir', 'jon', 'coles,', 'a', 'former', 'director', 'general', 'at', 'the', 'department', 'for', 'education', '(dfe),', 'writes', 'to', 'williamson', 'expressing', 'concerns', 'about', 'the', 'algorithm', 'used', 'by', 'ofqual...', 'williamson', 'holds', 'a', 'video', 'conference', 'with', 'coles', 'to', 'discuss', 'the', 'concerns', 'but', 'opts', 'to', 'press', 'ahead…	positive
641	1.29863E+18	2020-08-26T14:30:38.000Z		46	{'neg': 0.064, 'neu': 0.936, 'pos': 0.0, 'compound': -0.4118}	-0.4118	Negative	['the', 'algorithm', 'was', 'killed', 'but', 'comparable', 'outcomes', 'were', 'hardbaked', 'in', 'already.', 'from', 'ofqual-lite', '"moderation"', 'of', '50%', 'of', 'state', 'schools', 'via', 'the', 'fft', 'gcse', 'statistical', 'subject', 'moderation', 'to', 'the', 'ascl', 'step-by-step.', 'by', 'the', 'time', 'most', 'cags', 'were', 'submitted', "they'd", 'already', 'been', 'pre-standardised…	trust
642	1.29863E+18	2020-08-26T14:29:38.000Z		22	{'neg': 0.274, 'neu': 0.726, 'pos': 0.0, 'compound': -0.7506}	-0.7506	Negative	['boris', 'johnson', 'blames', 'the', 'mutant', 'algorithm', 'for', 'the', 'a', 'levels', 'chaos.', 'with', 'this', 'cabinet', 'he', 'should', 'know.', 'ninjaaaa.....', 'https://t.co/65aia8tw5f']	negative
643	1.29863E+18	2020-08-26T14:27:20.000Z		24	{'neg': 0.23, 'neu': 0.683, 'pos': 0.086, 'compound': -0.6124}	-0.6124	Negative	['boris', 'johnson', 'has', 'blamed', 'a', '�', 'mutant', 'algorithm', '�', 'for', 'the', 'a-level', 'results', 'fiasco', 'as', 'he', 'welcomed', 'children', 'back', 'to', 'school', 'https://t.co/bmwhfqkp1k']	negative
644	1.29863E+18	2020-08-26T14:26:45.000Z		30	{'neg': 0.128, 'neu': 0.779, 'pos': 0.093, 'compound': -0.0284}	-0.0284	Neutral	['you', 'honestly', 'think', 'bj', 'developed', 'the', 'algorithm?', 'it', 'was', 'operated', 'by', 'ofqual.', 'and', 'as', 'you', 'requested.', 'the', 'head', 'honcho', 'has', 'resigned.', 'you', 'may', 'not', 'like.or', 'agree', 'with', 'bj.but']	positive
645	1.29863E+18	2020-08-26T14:26:27.000Z		19	{'neg': 0.277, 'neu': 0.723, 'pos': 0.0, 'compound': -0.6557}	-0.6557	Negative	['so', 'now', 'two', 'resignations', 'over', 'the', 'a', 'level', 'algorithm', 'scandal.', 'none', 'of', 'them', 'gavin', 'williamson.', 'https://t.co/veltecep9h']	fear
646	1.29863E+18	2020-08-26T14:26:27.000Z		19	{'neg': 0.277, 'neu': 0.723, 'pos': 0.0, 'compound': -0.6557}	-0.6557	Negative	['so', 'now', 'two', 'resignations', 'over', 'the', 'a', 'level', 'algorithm', 'scandal.', 'none', 'of', 'them', 'gavin', 'williamson.', 'https://t.co/veltecep9h']	fear
647	1.29863E+18	2020-08-26T14:26:22.000Z		35	{'neg': 0.155, 'neu': 0.845, 'pos': 0.0, 'compound': -0.6908}	-0.6908	Negative	['no.', 'ofqual', 'set', 'the', 'objectives', '(after', 'extensive', 'consultation)', '&amp;', 'then', 'bungled', 'by', 'blocking', 'outside', 'advice', 'from', '&amp;', 'picking', 'the', 'wrong', 'algorithm.', 'ofqual', 'is', 'an', 'arms-length', 'body', '&amp;', 'hmg', "shouldn't", 'be', '"checking"', 'its', 'algorithms.']	trust
648	1.29863E+18	2020-08-26T14:26:14.000Z		32	{'neg': 0.088, 'neu': 0.814, 'pos': 0.098, 'compound': 0.0772}	0.0772	Positive	['glad', "he's", 'got', 'that', 'off', 'his', 'chest.', 'any', 'comments', 'on', 'a-levels', 'other', 'than', 'nonsense', 'about', 'a', 'mutant', 'algorithm', 'that', 'did', 'exactly', 'what', 'the', 'govt', 'asked', 'for?', 'https://t.co/watkdudbdt']	negative
649	1.29863E+18	2020-08-26T14:25:32.000Z		34	{'neg': 0.248, 'neu': 0.752, 'pos': 0.0, 'compound': -0.85}	-0.85	Negative	['education', 'algorithm', 'blame', 'game', 'continues', 'as', 'dfe', 'permsec', 'slater', 'steps', 'down', 'first', 'ofqual', 'but', 'ministerial', 'oversight', 'is', 'neglected,', 'as', 'in', 'health', 'protective', 'ring', 'around', 'williamson', '&amp;', 'pm', 'loses', 'another', 'layer', 'https://t.co/nns4b8nbti']	negative
650	1.29863E+18	2020-08-26T14:25:28.000Z		47	{'neg': 0.098, 'neu': 0.902, 'pos': 0.0, 'compound': -0.5859}	-0.5859	Negative	['an', 'ofqual-lite', 'version', 'of', 'the', 'algorithm', 'was', 'applied', 'to', 'over', '50%', 'of', 'state', 'schools', 'that', 'submitted', 'raw', 'cags', 'to', 'the', 'fft', 'gcse', 'statistical', 'subject', 'moderation', 'in', 'may.', 'the', 'grades', 'of', 'thousands', 'of', 'students', 'were', 'lowered', 'at', 'local', 'cohort', 'level', 'and', 'many', 'borderline', 'pass', 'candidates',…	trust
651	1.29863E+18	2020-08-26T14:24:45.000Z		26	{'neg': 0.207, 'neu': 0.793, 'pos': 0.0, 'compound': -0.7184}	-0.7184	Negative	['boris', 'johnson', 'citing', 'a', '�mutant', 'algorithm�', 'as', 'being', 'the', 'cause', 'of', 'the', 'a-level', 'fiasco', 'is', 'characteristically', 'reprehensible,', 'but', 'also,', 'who', 'is', 'he', 'trying', 'to', 'fool?']	negative
652	1.29863E+18	2020-08-26T14:23:38.000Z		26	{'neg': 0.0, 'neu': 0.882, 'pos': 0.118, 'compound': 0.3724}	0.3724	Positive	["didn't", 'realise', "they'd", 'used', 'hal', '9000', 'for', 'the', 'a-level', 'results,', 'and', 'not', 'a', 'flawed', 'algorithm', 'that', 'they', 'themselves', 'designed', 'https://t.co/lw3kg3bc01']	No emotion
653	1.29863E+18	2020-08-26T14:17:34.000Z		48	{'neg': 0.0, 'neu': 0.951, 'pos': 0.049, 'compound': 0.2732}	0.2732	Positive	['it', 'pays', 'to', 'be', 'thick,', 'or', 'to', 'be', 'believed', 'to', 'be,', 'at', 'least?', 'cashing', 'in', 'on', 'his', 'bumbling', 'yet', 'again', 'as', 'if', 'he', 'knew', 'nothing', 'about', 'the', 'shortcomings', 'of', 'this', 'algorithm,', 'despite', 'them', 'being', 'raised', 'well', 'ahead', 'of', 'its', 'use.', 'https://t.co/eso6etfvdw', 'https://t.co/fowilf0mde']	trust
654	1.29863E+18	2020-08-26T14:16:19.000Z		43	{'neg': 0.099, 'neu': 0.713, 'pos': 0.188, 'compound': 0.5719}	0.5719	Positive	['the', '#ofqual', '#mutantalgorithm', 'is', 'a', 'mutant', 'in', 'that', 'it', 'evolved', 'from', 'the', 'original', 'parent', 'algorithm', 'previously', 'used', 'in', 'awarding.', 'like', 'all', 'mutants,', 'you', 'get', 'random', 'desirable', '&amp;', 'undesirable', 'characteristics.', 'unfortunately', 'this', 'one', 'had', 'too', 'much', 'of', 'the', 'latter.', 'had', 'the', 'breeders', 'rele…	negative
655	1.29863E+18	2020-08-26T14:15:57.000Z		17	{'neg': 0.0, 'neu': 1.0, 'pos': 0.0, 'compound': 0.0}	0	Neutral	['the', 'ofqual', 'bod', 'on', 'r4', 'said', 'that', 'it', 'was', 'williamson', 'who', 'set', 'the', 'parameters', 'of', 'the', 'algorithm']	No emotion
656	1.29862E+18	2020-08-26T14:12:59.000Z		37	{'neg': 0.062, 'neu': 0.937, 'pos': 0.0, 'compound': -0.296}	-0.296	Negative	['the', '(mutant)', 'algorithm', 'was', 'devised', 'by', 'the', 'exams', 'regulator', 'in', 'accordance', 'with', '(mutant)', "'s", '(mutant)', 'instruction', 'to', 'avoid', 'grade', 'inflation', 'after', 'the', 'mutant', '#coronavirus', 'caused', 'closure', 'of', 'schools', 'and', 'the', 'cancellation', 'of', 'exams.', 'https://t.co/cfu9mt4dck']	negative
657	1.29862E+18	2020-08-26T14:11:16.000Z		19	{'neg': 0.227, 'neu': 0.773, 'pos': 0.0, 'compound': -0.6249}	-0.6249	Negative	['boris', 'johnson', 'claims', 'a-level', 'and', 'gcse', 'results', 'crisis', 'was', 'caused', 'by', '�a', 'mutant', 'algorithm�', 'https://t.co/7klbdgkbhl']	negative
658	1.29862E+18	2020-08-26T14:11:06.000Z		22	{'neg': 0.0, 'neu': 0.842, 'pos': 0.158, 'compound': 0.4926}	0.4926	Positive	['a', 'good', 'description', 'of', 'how', 'the', 'a', 'level', 'algorithm', 'worked', '(or', 'didn�t', 'work!)', 'in', 'this', 'podcast', 'episode', 'https://t.co/5z5diyzjcj']	trust
659	1.29862E+18	2020-08-26T14:07:21.000Z		47	{'neg': 0.088, 'neu': 0.797, 'pos': 0.116, 'compound': 0.34}	0.34	Positive	['it', "wasn't", 'a', 'mutant', 'algorithm.', 'it', 'did', 'what', 'was', 'wanted:', 'statistically', 'the', 'results', 'look', 'as', 'expected', '(classes', "who'd", 'done', 'better', 'at', 'gcse', 'got', 'better', 'results', 'at', 'a-level,', 'etc.,', 'ranking', 'within', 'classes', 'was', 'as', 'predicted,', 'etc.).', 'just', 'sucked', 'for', 'some', 'individuals.', '(small', 'class', 'bias,',…	negative
660	1.29862E+18	2020-08-26T14:06:33.000Z		7	{'neg': 0.0, 'neu': 1.0, 'pos': 0.0, 'compound': 0.0}	0	Neutral	['the', 'sentient', 'a-levels', 'algorithm...2020', 'man']	No emotion
661	1.29862E+18	2020-08-26T14:04:58.000Z		14	{'neg': 0.313, 'neu': 0.687, 'pos': 0.0, 'compound': -0.4926}	-0.4926	Negative	['to', 'fix', 'this', 'next', 'scandal!', '#cagsappeals', 'https://t.co/lhplkdyasl', 'https://t.co/ihhqrhwrwb']	fear
662	1.29862E+18	2020-08-26T14:02:59.000Z		45	{'neg': 0.329, 'neu': 0.671, 'pos': 0.0, 'compound': -0.9448}	-0.9448	Negative	['liar!', 'liar!', 'did', 'he', 'do', 'his', 'homework?', 'what', 'about', 'the', 'a�level', 'students', 'downgraded', 'by', 'school�s', 'fiasco.', 'collateral', 'damage', 'for', ',', '.', 'students', 'don�t', 'forget..', 'they', 'will', 'be', 'voters', '4', 'a', 'long', 'long', 'time!!', 'fix', 'this', 'now!', 'https://t.co/lhplkegbjt', 'https://t.co/jiarwec6b6']	negative
663	1.29862E+18	2020-08-26T14:00:58.000Z		18	{'neg': 0.252, 'neu': 0.748, 'pos': 0.0, 'compound': -0.7222}	-0.7222	Negative	['i', "can't", 'believe', 'bj', 'referred', 'to', 'the', 'a-level', 'fuck', 'up', 'as', 'a', '"mutant', 'algorithm"', '....mutant??!?!', 'ahahah???']	negative
664	1.29862E+18	2020-08-26T13:55:47.000Z		14	{'neg': 0.0, 'neu': 1.0, 'pos': 0.0, 'compound': 0.0}	0	Neutral	['gcses', 'and', 'a', 'levels:', 'boris', 'johnson', 'decries', "'mutant", "algorithm'", 'https://t.co/ytg8rbcbkf', 'tes']	No emotion
665	1.29862E+18	2020-08-26T13:55:43.000Z		14	{'neg': 0.0, 'neu': 1.0, 'pos': 0.0, 'compound': 0.0}	0	Neutral	['gcses', 'and', 'a', 'levels:', 'boris', 'johnson', 'decries', "'mutant", "algorithm'", 'https://t.co/iyjcpfnps6', 'tes']	No emotion
666	1.29862E+18	2020-08-26T13:54:05.000Z		20	{'neg': 0.215, 'neu': 0.785, 'pos': 0.0, 'compound': -0.6249}	-0.6249	Negative	['new:', 'boris', 'johnson', 'claims', 'a-level', 'and', 'gcse', 'results', 'crisis', 'was', 'caused', 'by', '�a', 'mutant', 'algorithm�', 'https://t.co/l0zbd72t7i']	negative
667	1.29862E+18	2020-08-26T13:36:51.000Z		52	{'neg': 0.11, 'neu': 0.802, 'pos': 0.088, 'compound': -0.296}	-0.296	Negative	['guardian', 'live', 'feed', '-', 'to', 'put', 'the', 'remarks', 'made', 'by', 'the', 'pm', 'about', 'a', '�mutant', 'algorithm�', 'being', 'responsible', 'for', 'the', 'results', 'chaos', 'into', 'context,', 'on', 'a-level', 'results', 'day,', 'he', 'described', 'the', 'system', '-', '�let�s', 'be', 'in', 'no', 'doubt..the', 'exam', 'results', 'we�ve', 'got', 'today', 'are', 'robust,', 'they�re.…	trust
668	1.29861E+18	2020-08-26T13:25:28.000Z		42	{'neg': 0.174, 'neu': 0.706, 'pos': 0.12, 'compound': -0.3182}	-0.3182	Negative	['the', '&amp;', 'scandal', 'that', 'just', 'keeps', 'giving.', 'https://t.co/lhplkdyasl', 'a�level', 'students', 'downgraded', 'by', 'teachers', '&amp;', 'lives', '&amp;', 'dreams', 'in', 'tatters.', 'teachers', 'speak', 'out', 'or', 'risk', 'becoming', 'scapegoats', 'for', 'governments', 'grade', 'inflation', 'policy.', '#cagsappeal', '#cag', '#algi', 'https://t.co/cphcxrlnoz']	fear
669	1.29861E+18	2020-08-26T13:25:00.000Z		47	{'neg': 0.057, 'neu': 0.818, 'pos': 0.126, 'compound': 0.5106}	0.5106	Positive	['ofqual', 'and', 'the', 'rss', 'continue', 'to', 'lock', 'horns', 'over', 'a', 'five-year', 'non-disclosure', 'clause', 'that', 'statisticians', 'offering', 'help', 'with', 'the', 'exam', 'algorithm', 'were', 'asked', 'to', 'sign.', 'the', 'former', 'says', 'it', 'was', "'normal", 'and', "ethical'", 'and', 'the', 'latter', 'describes', 'as', 'a', "'real", "problem'.", 'https://t.co/wudtkxf2qm']	trust
670	1.29861E+18	2020-08-26T13:24:32.000Z		47	{'neg': 0.255, 'neu': 0.704, 'pos': 0.042, 'compound': -0.8957}	-0.8957	Negative	['following', 'his', 'assertion', 'that', 'a', 'mutant', 'algorithm', 'was', 'responsible', 'for', 'the', 'a-level', 'fiasco,', 'boris', 'johnson', 'continued', 'with', 'another', 'homage', 'to', 'his', 'favourite', 'sci-fi', 'movies', 'by', 'bellowing', '"get', 'your', 'stinking', 'paws', 'off', 'me,', 'you', 'damn', 'dirty', 'ape"', 'when', 'confronted', 'by', 'a', 'member', 'of', 'the', 'gener…	negative
671	1.29861E+18	2020-08-26T13:21:12.000Z		43	{'neg': 0.301, 'neu': 0.653, 'pos': 0.045, 'compound': -0.9201}	-0.9201	Negative	['#education', '#examshambles', '#a_levels', 'their', 'grades', 'were', 'not', 'effected', 'by', 'a', 'mutant', 'algorithm', 'they', 'were', 'effected', 'by', 'a', 'mutant', '#primeminister', 'stop', 'with', 'the', '#cummingslaw', 'take', 'the', 'piss', 'do', 'wtf', 'you', 'like', 'give', 'damn', 'lame', 'excuses', 'always', 'lay', 'blame', 'on', 'others', 'and', 'above', 'all', 'lie']	negative
672	1.29861E+18	2020-08-26T13:18:57.000Z		40	{'neg': 0.202, 'neu': 0.682, 'pos': 0.116, 'compound': -0.5859}	-0.5859	Negative	['the', 'prime', 'minister', 'can', 'try', 'blaming', 'a', "'mutant", "algorithm'", 'for', 'the', 'a', 'level', 'fiasco', 'all', 'he', 'likes.', 'humans', 'designed', 'it,', 'humans', 'made', 'the', 'decisions,', 'humans', 'are', 'to', 'blame', '-', 'his', 'government', 'is', 'responsible', 'https://t.co/iibpeumdll', 'https://t.co/qeeakskyni']	positive
673	1.29861E+18	2020-08-26T13:18:03.000Z		27	{'neg': 0.279, 'neu': 0.721, 'pos': 0.0, 'compound': -0.811}	-0.811	Negative	['the', 'scandal', 'is', 'ongoing!!', 'ask', 'about', 'this!', 'https://t.co/lhplkdyasl', 'students', 'cheated', 'out', 'of', 'grades!', '&amp;', 'lives', 'in', 'tatters!', '#cagsappeal', '#cag', '#justiceforresitstudents', 'https://t.co/ii4wyn8x9o']	fear
674	1.29861E+18	2020-08-26T13:14:50.000Z		26	{'neg': 0.121, 'neu': 0.795, 'pos': 0.083, 'compound': -0.25}	-0.25	Negative	['the', '"mutant', 'algorithm"', 'was', 'designed,', 'developed', 'and', 'implemented', 'by', 'human', 'beings', 'whose', 'worship', 'of', 'a', 'curve', 'destroyed', 'their', 'humanity.', 'https://t.co/jchlwohrfu', '#mutantalgorithm', '#ofqual', '#borisjohnson']	fear
675	1.29861E+18	2020-08-26T13:08:12.000Z		29	{'neg': 0.059, 'neu': 0.757, 'pos': 0.183, 'compound': 0.5047}	0.5047	Positive	['if', 'the', 'government', 'algorithm', '-', 'prepared', 'by', 'an', 'army', 'of', 'data', 'scientists-', 'was', 'not', 'robust,', 'there', 'is', 'zero', 'chance', 'that', 'quotas', 'or', 'any', 'other', 'model', 'used', 'by', 'schools', 'is', 'robust']	positive
676	1.29861E+18	2020-08-26T13:07:56.000Z		46	{'neg': 0.0, 'neu': 0.957, 'pos': 0.043, 'compound': 0.25}	0.25	Positive	['mutants', 'evolve', 'by', 'random', 'chance.', 'as', 'far', 'as', 'i', 'am', 'aware', 'the', 'algorithm', 'was', 'deliberately', 'designed,', 'adopted,', 'considered', 'suitable,', 'put', 'into', 'action', 'and', 'lauded', 'by', 'senior', 'leaders', 'in', 'ofqual', 'and', 'dofe', 'including', 'ministers,', 'and', 'ultimately', 'the', 'prime', 'minister.', 'are', 'we', 'to', 'believe', 'this', '…	positive
677	1.29861E+18	2020-08-26T13:05:45.000Z		43	{'neg': 0.071, 'neu': 0.813, 'pos': 0.117, 'compound': 0.2869}	0.2869	Positive	['spaffer', 'johnson', 'said', 'today', 'that', 'the', 'a-level', 'fiasco', 'was', 'caused', 'by', 'a', '"mutant', 'algorithm".', 'to', 'be', 'fair,', "he's", 'actually', 'right', 'for', 'once.', 'it', 'was', 'genetically', 'modified', 'to', 'suit', 'a', 'tory', 'dogma', 'that', 'favours', 'private', 'schools', 'over', 'state', 'educated', 'children...??', '#toryshambles', '#johnsonlies']	positive
678	1.29861E+18	2020-08-26T13:05:32.000Z		41	{'neg': 0.173, 'neu': 0.754, 'pos': 0.073, 'compound': -0.5423}	-0.5423	Negative	['uturn', 'scandal', 'has', 'more', 'ghosts', 'in', 'the', 'cupboard.', 'many', 'students', 'have', 'downgraded', 'results.', 'schools', 'applied', 'their', 'own', 'algorithm', 'believing', 'these', 'were', 'guidelines.', 'trust', 'in', 'teachers', 'will', 'be', 'undermined', 'forever', 'if', 'they', 'become', 'scapegoats', 'for', 'grade', 'inflation', 'policy.', 'https://t.co/kbswwkhgcy']	trust
679	1.29861E+18	2020-08-26T13:04:24.000Z		50	{'neg': 0.05, 'neu': 0.781, 'pos': 0.169, 'compound': 0.6597}	0.6597	Positive	["that's", 'the', 'problem', 'when', 'you', 'believe', 'the', 'people', 'legally', 'responsible', 'for', 'quangos', 'like', 'ofqual', 'and', 'phe.', 'if', 'those', 'people', 'are', 'not', 'quite', 'as', 'expert', 'as', 'one', 'would', 'expect,', 'one', 'gets', 'a', 'cock-up.', 'this', 'is', 'why', 'collier', 'had', 'to', 'go.', 'she', 'said', '"the', 'algorithm', 'is', 'good".', 'it', "wasn't."]	trust
680	1.29861E+18	2020-08-26T13:03:14.000Z		30	{'neg': 0.101, 'neu': 0.899, 'pos': 0.0, 'compound': -0.4003}	-0.4003	Negative	['and', 'a', 'pm', 'whose', 'pupil-equalizing', 'measure', 'is', 'knowing', 'the', 'supine', 'stem', 'of', 'the', 'verb', '"confiteor"', 'and', 'accuses', 'a', '"mutant', 'algorithm"', 'for', 'discriminatory', 'a-level', 'results!', 'https://t.co/o2kxqyhmhr']	trust
681	1.29861E+18	2020-08-26T13:01:47.000Z		43	{'neg': 0.128, 'neu': 0.677, 'pos': 0.195, 'compound': 0.5176}	0.5176	Positive	['the', 'algorithm', "didn't", 'create', 'itself.', 'neither', 'did', 'the', 'government.', 'neither', 'did', 'either', 'the', 'conservatiove', 'party', 'or', 'the', 'labour', 'party.', 'bloody', '#ofqual', 'is', 'responsible.', 'but', 'these', '#quangos', 'often', 'get', 'away', 'scot', 'free', 'as', 'if', "they've", 'teflon', 'shoulders', 'whilst', 'politicians', 'get', 'the', 'blame']	negative
682	1.29861E+18	2020-08-26T12:59:06.000Z		42	{'neg': 0.049, 'neu': 0.717, 'pos': 0.234, 'compound': 0.8032}	0.8032	Positive	['i�ve', 'studied', 'both', 'genetics', 'and', 'data', 'science', 'and', 'i', 'have', 'no', 'bloody', 'clue', 'what', 'a', 'mutant', 'algorithm', 'is.', 'are', 'algorithms', 'so', 'advanced', 'they', 'are', 'capable', 'of', 'self-evolving?', 'darwin', 'and', 'turing', 'are', 'turning', 'in', 'their', 'respective', 'graves.', 'https://t.co/2tcy7dbxnm']	negative
683	1.2986E+18	2020-08-26T12:52:39.000Z		39	{'neg': 0.082, 'neu': 0.846, 'pos': 0.072, 'compound': -0.1027}	-0.1027	Negative	['�mutant', 'algorithm�', 'as', 'if', 'it', 'evolved', 'as', 'living', 'organism', 'in', 'its', 'own', 'right.', 'how', 'easy', 'it', 'is', 'to', 'distance', 'himself', 'and', 'his', 'gov', 'from', 'any', 'direct', 'responsibility', 'for', 'the', 'complete', 'exam', 'fiasco', '#alevelresults', '#ofqual', '#dfe', 'https://t.co/0ahh2gmo1k']	negative
684	1.2986E+18	2020-08-26T12:50:54.000Z		40	{'neg': 0.0, 'neu': 0.88, 'pos': 0.12, 'compound': 0.657}	0.657	Positive	['reminder:', 'the', 'mutant', 'was', 'designed', 'by', 'humans,', 'who', 'chose', 'what', 'data', 'it', 'could', 'use', 'and', 'what', 'rules', 'to', 'follow,', 'and', 'should�ve', 'been', 'aware', 'of', 'its', 'limitations', 'as', 'this', 'excellent', 'comment', 'explains:', 'https://t.co/yqoo6lg35j', 'https://t.co/nriiqultqz']	trust
685	1.2986E+18	2020-08-26T12:49:17.000Z		16	{'neg': 0.197, 'neu': 0.803, 'pos': 0.0, 'compound': -0.5688}	-0.5688	Negative	['so', 'the', 'abandonment', 'of', 'said', 'ofqual', 'algorithm', 'was', 'a', 'figment', 'of', 'our', 'collective', 'imaginations?', 'get', 'real.']	fear
686	1.2986E+18	2020-08-26T12:49:04.000Z		47	{'neg': 0.207, 'neu': 0.741, 'pos': 0.052, 'compound': -0.8316}	-0.8316	Negative	['...the', 'root', 'cause', 'of', 'the', 'problem', 'but', 'the', 'mess', 'over', 'the', 'algorithm', 'was', 'made', 'in', 'ofqual.', 'again', 'one', 'can', 'argue', '(and', 'i', 'would)', 'that', 'a', 'competent', 'minister', 'should', 'have', 'anticipated', 'the', 'problems', 'that', 'arose', 'but', 'the', 'principle', 'responsibility', 'rested', 'with', 'the', '"non', 'ministerial"', 'gov', 'd…	negative
687	1.2986E+18	2020-08-26T12:48:40.000Z		52	{'neg': 0.118, 'neu': 0.783, 'pos': 0.099, 'compound': -0.2714}	-0.2714	Negative	['according', 'to', 'sources', 'close', 'to', 'the', 'government,', 'the', 'a', 'level', 'fiasco', 'had', 'nothing', 'to', 'do', 'with', 'their', 'algorithm.', 'it', 'was', '2', 'or', '3', 'bigger,', 'older', 'algorithms', 'who', 'screwed', 'the', 'a', 'levels', 'up', 'and', 'then', 'ran', 'away', 'laughing!', 'the', 'a', 'levels', 'were', 'like', 'that', 'when', 'their', 'algorithm', 'got', 'the…	negative
688	1.2986E+18	2020-08-26T12:48:28.000Z		23	{'neg': 0.274, 'neu': 0.632, 'pos': 0.095, 'compound': -0.6249}	-0.6249	Negative	['a', "'mutant", "algorithm'?", 'no', 'wonder', 'you', 'and', 'your', 'ministers', 'were', 'worried', 'about', 'grade', 'inflation,', 'you', 'clearly', 'think', 'all', 'a-level', 'students', 'are', 'stupid']	negative
689	1.2986E+18	2020-08-26T12:46:22.000Z		33	{'neg': 0.076, 'neu': 0.845, 'pos': 0.079, 'compound': 0.0258}	0.0258	Neutral	['what', 'he', 'means', 'is', 'the', 'government', 'or', 'ofqual', 'approved', 'a', 'rubbish', 'algorithm', 'which', 'they', 'wouldn�t', 'let', 'anybody', 'scrutinise.', 'it', 'was', 'a', 'problem', 'of', 'their', 'making', 'and', 'one', 'that', 'could', 'have', 'been', 'foreseen.']	negative
690	1.2986E+18	2020-08-26T12:44:32.000Z		20	{'neg': 0.0, 'neu': 1.0, 'pos': 0.0, 'compound': 0.0}	0	Neutral	["ofqual's", 'chief', 'regulator', 'steps', 'down', 'and', 'u-turned', 'following', 'exam', 'results', 'u-turn', '#examshambles', '#algorithm', 'https://t.co/hgftjl9zo3']	No emotion
691	1.2986E+18	2020-08-26T12:42:05.000Z		46	{'neg': 0.121, 'neu': 0.744, 'pos': 0.135, 'compound': 0.1779}	0.1779	Positive	['love', 'how', 'the', 'a-level', 'algorithm', 'is', 'spoken', 'about', 'like', 'some', 'omnipotent', 'being', 'that', 'was', 'spawned', 'from', 'the', 'nether', 'by', 'a', 'higher', 'power', 'to', 'ruin', 'teenagers', 'lives', 'when', 'it�s', 'literally', 'some', 'code', 'written', 'by', 'a', 'nerd', 'with', 'a', 'computer', 'science', 'degree', 'https://t.co/ba8r70ac4b']	fear
692	1.2986E+18	2020-08-26T12:38:40.000Z		7	{'neg': 0.26, 'neu': 0.74, 'pos': 0.0, 'compound': -0.2748}	-0.2748	Negative	['exams', 'grades', 'almost', 'derailed', '"a', 'mutant', 'algorithm']	negative
693	1.2986E+18	2020-08-26T12:36:14.000Z		21	{'neg': 0.191, 'neu': 0.809, 'pos': 0.0, 'compound': -0.5106}	-0.5106	Negative	['�f**k', 'the', 'algorithm�?:', 'what', 'the', 'world', 'can', 'learn', 'from', 'the', 'uk�s', 'a-level', 'grading', 'fiasco', 'https://t.co/neccoxpvcz']	positive
694	1.2986E+18	2020-08-26T12:34:07.000Z		39	{'neg': 0.144, 'neu': 0.856, 'pos': 0.0, 'compound': -0.7357}	-0.7357	Negative	["'mutant", "algorithm'?!", 'techsolutionist', 'and', 'techblamist?', 'deploying', 'automated', 'and', 'algorithmic', 'systems', 'in', 'state', 'services', 'is', 'generally', 'a', 'political', 'decision.', 'the', 'a', 'level', 'algorithm', 'did', 'exactly', 'what', 'it', 'was', 'programmed', 'to', 'do!', 'those', 'who', 'raised', 'very', 'obvious', 'risks', 'were', 'ignored!', 'aaaagh!']	trust
695	1.2986E+18	2020-08-26T12:34:07.000Z		39	{'neg': 0.154, 'neu': 0.846, 'pos': 0.0, 'compound': -0.7626}	-0.7626	Negative	['i', 'see', 'gave', 'talk', 'to', 'school', 'children', 'and', 'explained', 'away', 'the', 'exam', 'chaos', 'on', 'a', 'mutant', '#algorithm.', 'if', 'this', 'the', 'algorithm', 'that', '#ofqual', 'contracted', 'company', 'with', 'links', 'to', '#cummings', 'and', '#gove?', 'if', 'so', 'no', 'wonder', 'it�s', 'a', 'mutant']	negative
696	1.2986E+18	2020-08-26T12:29:11.000Z		34	{'neg': 0.0, 'neu': 1.0, 'pos': 0.0, 'compound': 0.0}	0	Neutral	['another', 'member', 'of', '#edselectte', 'who', 'knows', 'what', 'she', 'is', 'talking', 'about', 'is', 'and', 'her', 'questions', 'are', 'usually', 'piercing', 'and', 'relevant', 'but', 'once', 'answered', 'and', 'recorded', 'then', 'what?', 'eg', 'ofqual', 'algorithm', 'issue', 'identified', 'in', 'june']	trust
697	1.2986E+18	2020-08-26T12:25:41.000Z		20	{'neg': 0.06, 'neu': 0.94, 'pos': 0.0, 'compound': -0.0572}	-0.0572	Negative	['his', 'minister', 'instructed', 'his', 'quango', '(ofqual)', 'to', 'use', 'an', 'algorithm', 'because', 'he', 'did', 'not', 'want', 'to', 'use', 'moderated', 'teacher', 'assessments.']	trust
698	1.2986E+18	2020-08-26T12:25:09.000Z		35	{'neg': 0.053, 'neu': 0.874, 'pos': 0.073, 'compound': 0.1926}	0.1926	Positive	['hey', 'nick.', 'you', 'said', 'on', 'bbc', 'any', 'questions', 'it', 'was', '�robust�', ',', 'your', 'boss', 'has', 'said', 'today', 'it', 'was', '�mutant�.', 'has', 'the', 'head', 'of', 'ofqual', 'resigned', 'because', 'the', 'algorithm', 'was', '�mutant�', 'or', 'robust?', 'who�s', 'right?']	positive
699	1.2986E+18	2020-08-26T12:20:03.000Z		40	{'neg': 0.182, 'neu': 0.766, 'pos': 0.052, 'compound': -0.7757}	-0.7757	Negative	['wtf??', 'so', 'boorish', 'johnson', 'expects', 'students', 'to', 'believe', 'that', '"a', 'mutant', 'algorithm"', 'was', 'responsible', 'for', 'the', 'recent', 'fiasco', 'over', 'their', 'results?', 'not', 'the', 'tory', 'government', 'that', 'commissioned', 'ofqual', 'to', 'design', 'the', 'algorithm?', 'time', 'to', 'go...', '#johnsonhasfailedthenation', 'https://t.co/lwjyuzeown']	negative
700	1.2986E+18	2020-08-26T12:18:39.000Z		39	{'neg': 0.16, 'neu': 0.84, 'pos': 0.0, 'compound': -0.6249}	-0.6249	Negative	['boris', 'johnson', 'here', 'calling', 'a-level', 'results', '�good�', '�robust�', '�dependable�', 'less', 'than', '2', 'weeks', 'ago', 'today', 'pulling', 'the', 'usual', '#brandboris', 'trick', 'some', 'memorable', 'phrase', '�mutant', 'algorithm�', 'to', 'distract', 'from', 'the', 'nonsense', 'he', 'is', 'speaking', '#incompetentcharlatan', 'https://t.co/2tenhpld39']	negative
701	1.2986E+18	2020-08-26T12:18:14.000Z		41	{'neg': 0.21, 'neu': 0.79, 'pos': 0.0, 'compound': -0.8516}	-0.8516	Negative	['mr', 'johnson', 'also', 'addressed', 'the', 'a-level', 'results', 'fiasco,', 'telling', 'pupils:', '"i\'m', 'afraid', 'your', 'grades', 'were', 'most', 'derailed', 'by', 'a', 'mutant', 'algorithm', 'and', 'i', 'know', 'how', 'stressful', 'that', 'must', 'have', 'been', 'for', 'students', 'up', 'and', 'down', 'the', 'country."�from', '#whatdidhesay?']	negative
702	1.2986E+18	2020-08-26T12:16:48.000Z		46	{'neg': 0.127, 'neu': 0.873, 'pos': 0.0, 'compound': -0.7506}	-0.7506	Negative	['we', 'lost', 'places.', 'had', 'the', 'current', 'rules', 'been', 'in', 'place', 'on', 'thursday', 'morning', 'would', 'have', 'had', 'grades', 'required.', 'spent', 'days', 'trying', 'to', 'get', 'in', 'after', 'grades', 'pulled', 'down', 'by', 'three', 'grades', 'by', 'the', 'mutant', 'algorithm.', 'teachers', 'second', 'guessed', 'what', 'was', 'required', 'by', 'ofqual.', 'a', 'complete', '…	negative
703	1.29859E+18	2020-08-26T12:15:31.000Z		16	{'neg': 0.0, 'neu': 1.0, 'pos': 0.0, 'compound': 0.0}	0	Neutral	['what', 'the', 'a-level', 'debacle', 'teaches', 'us', 'about', 'algorithms', 'and', 'government', 'https://t.co/bjj0sebrj2', 'via']	fear
704	1.29859E+18	2020-08-26T12:15:31.000Z		16	{'neg': 0.0, 'neu': 1.0, 'pos': 0.0, 'compound': 0.0}	0	Neutral	['what', 'the', 'a-level', 'debacle', 'teaches', 'us', 'about', 'algorithms', 'and', 'government', 'https://t.co/bjj0sebrj2', 'via']	fear
705	1.29859E+18	2020-08-26T12:12:58.000Z		43	{'neg': 0.156, 'neu': 0.77, 'pos': 0.074, 'compound': -0.6199}	-0.6199	Negative	['government', 'all', 'over', 'the', 'place', 'with', 'its', 'response', 'to', 'the', 'a-level', 'mess.', 'today', 'johnson', 'blamed', 'a', '"mutant', 'algorithm"', 'having', 'previously', 'defended', 'its', 'output', 'as', '"robust"', 'and', '"dependable".', 'nick', 'gibb', 'said', 'the', 'algorithm', 'was', 'good,', 'but', 'there', 'was', 'a', 'problem', 'with', 'the', 'application.', '??']	negative
706	1.29859E+18	2020-08-26T12:06:34.000Z		56	{'neg': 0.094, 'neu': 0.906, 'pos': 0.0, 'compound': -0.6248}	-0.6248	Negative	['johnson:', '�', 'i�m', 'afraid', 'your', 'grades', 'were', 'almost', 'derailed', 'by', 'mutant', 'algorithm�', 'translate', 'tweet:', 'i�m', 'afraid', 'u', 'might', 'think', 'gavin', 'mucked', 'up.', 'obvs', 'i', 'didn�t', 'muck', 'up', 'as', 'i', 'ensured', 'i', 'was', 'on', 'hollybobs', 'at', 'exam', 'time-', 'canny', 'eh?!', 'anyway', 'wasn�t', 'us-', 'it�s', 'never', 'us.', 'it', 'was', 'of…	negative
707	1.29859E+18	2020-08-26T12:05:35.000Z		25	{'neg': 0.262, 'neu': 0.738, 'pos': 0.0, 'compound': -0.6966}	-0.6966	Negative	['it�s', 'one', 'thing', 'using', 'ofqual�s', 'boss', 'as', 'a', 'scapegoat', 'for', 'their', 'mess', 'but', 'there�s', 'no', 'need', 'to', 'call', 'her', 'a', 'mutant', 'algorithm...??']	negative
708	1.29859E+18	2020-08-26T12:04:08.000Z		13	{'neg': 0.231, 'neu': 0.769, 'pos': 0.0, 'compound': -0.34}	-0.34	Negative	['�your', 'a-levels', 'were', 'derailed', 'by', 'a', 'mutant', 'algorithm�', 'https://t.co/vuntychzfh']	negative
709	1.29859E+18	2020-08-26T12:00:01.000Z		22	{'neg': 0.096, 'neu': 0.696, 'pos': 0.209, 'compound': 0.3818}	0.3818	Positive	['earlier', 'this', 'month', 'the', 'home', 'office', 'agreed', 'to', 'stop', 'using', 'an', 'opaque', 'algorithm', 'to', 'help', 'decide', 'visa', 'applications', 'https://t.co/nlsaepedni']	trust
710	1.29859E+18	2020-08-26T11:57:44.000Z		34	{'neg': 0.086, 'neu': 0.838, 'pos': 0.076, 'compound': -0.1027}	-0.1027	Negative	['�mutant', 'algorithm�', 'as', 'if', 'it', 'evolved', 'as', 'living', 'organism', 'in', 'its', 'own', 'right.', 'how', 'easy', 'it', 'is', 'to', 'distance', 'himself', 'and', 'his', 'gov', 'from', 'any', 'direct', 'responsibility', 'for', 'the', 'complete', 'exam', 'fiasco', '#alevelresults', '#ofqual']	negative
711	1.29859E+18	2020-08-26T11:57:42.000Z		52	{'neg': 0.097, 'neu': 0.716, 'pos': 0.188, 'compound': 0.6222}	0.6222	Positive	['so', "that's", 'alright', 'then,', 'a', '"mutant', 'algorithm"', 'caused', 'all', 'the', 'trouble.', 'it', "wasn't", 'down', 'to', 'nick,', 'or', 'gavin,', 'or', 'even', 'ofqual;', 'and', 'perish', 'the', 'thought', 'that', 'our', 'pm', 'might', 'be', 'responsible.', 'who', 'could', 'have', 'predicted', 'that', 'a', 'nice,', 'effective', 'algorithm', 'would', 'mutate?', 'probably', "covid's", '…	negative
712	1.29859E+18	2020-08-26T11:50:07.000Z		42	{'neg': 0.04, 'neu': 0.864, 'pos': 0.097, 'compound': 0.3612}	0.3612	Positive	['new', 'version', 'of', 'cosmological', 'argument', 'for', 'the', 'existence', 'of', 'a', 'divine', 'algorithm', 'discovered', '(thanks,', 'ofqual).', 'all', 'things', 'depend', 'on', 'an', 'algorithm.', 'but', 'there', 'must', 'be', 'a', 'necessarily', 'existing', 'algorithm', 'on', 'which', 'all', 'these', 'other', 'algorithms', 'depend.', 'this', 'all', 'men', 'call', 'algorithm-god.']	trust
713	1.29858E+18	2020-08-26T11:26:23.000Z		11	{'neg': 0.0, 'neu': 0.769, 'pos': 0.231, 'compound': 0.4588}	0.4588	Positive	['glad', 'to', 'see', 'the', 'a', 'level', 'algorithm', 'branching', 'out', 'into', 'composition.']	positive
714	1.29858E+18	2020-08-26T11:13:00.000Z		39	{'neg': 0.0, 'neu': 0.948, 'pos': 0.052, 'compound': 0.2716}	0.2716	Positive	['what', 'we', 'should', 'be', 'asking', 'is', 'who', 'decided', 'we', 'needed', 'that', 'algorithm,', 'which', 'company', 'got', 'the', 'contract', 'and', 'did', 'they', 'have', 'to', 'bid', 'for', 'it.', 'and', 'most', 'important,', 'who', 'decided', 'what', 'was', 'to', 'be', 'written', 'into', 'that', 'computer', 'programme?']	trust
715	1.29858E+18	2020-08-26T11:10:13.000Z		22	{'neg': 0.18, 'neu': 0.82, 'pos': 0.0, 'compound': -0.5106}	-0.5106	Negative	['[blog]', '"�f**k', 'the', 'algorithm�?:', 'what', 'the', 'world', 'can', 'learn', 'from', 'the', 'uk�s', 'a-level', 'grading', 'fiasco"', 'https://t.co/v39vju1zz1']	positive
716	1.29857E+18	2020-08-26T10:53:54.000Z		44	{'neg': 0.047, 'neu': 0.953, 'pos': 0.0, 'compound': -0.2828}	-0.2828	Negative	['why', 'have', 'msm', 'taken', 'down', 'many', 'scientists', 'who', 'have', 'given', 'alternative', 'arguments', '-', 'and', 'told', 'they', 'world', 'they', 'have', 'seen', 'hcq', 'work', 'as', 'they', 'have', 'used', 'it!', 'why', 'was', 'so', 'much', 'written', 'about', 'the', 'ofqual', 'algorithm', 'but', 'very', 'little', 'about', 'imperial', '/ferguson/gates', 'funded', 'modelling-']	anger
717	1.29857E+18	2020-08-26T10:36:01.000Z		12	{'neg': 0.0, 'neu': 1.0, 'pos': 0.0, 'compound': 0.0}	0	Neutral	['here�s', 'the', 'blog', 'https://t.co/ny2kea2sje', 'https://t.co/6gfgvjyogr']	No emotion
718	1.29857E+18	2020-08-26T10:36:00.000Z		38	{'neg': 0.145, 'neu': 0.855, 'pos': 0.0, 'compound': -0.6249}	-0.6249	Negative	['in', 'the', '�s', 'today', 'in', 'focus', 'podcast,', 'talks', 'to', 'about', 'the', 'failure', 'of', 'a', 'controversial', 'algorithm', 'used', 'to', 'distribute', 'high', 'school', 'grades', 'in', 'the', 'uk', 'after', 'covid-19', 'disrupted', 'end-of-year', 'exams.', '#thewebthisweek', 'https://t.co/arbbitghyu']	negative
719	1.29857E+18	2020-08-26T10:25:04.000Z		19	{'neg': 0.0, 'neu': 1.0, 'pos': 0.0, 'compound': 0.0}	0	Neutral	['the', 'lessons', 'we', 'all', 'must', 'learn', 'from', 'the', 'a-levels', 'algorithm', 'debacle', 'https://t.co/xv8ntog8jm', '#cyber', '#ai', '#automation']	fear
720	1.29857E+18	2020-08-26T10:23:24.000Z		21	{'neg': 0.191, 'neu': 0.809, 'pos': 0.0, 'compound': -0.5106}	-0.5106	Negative	['�f**k', 'the', 'algorithm�?:', 'what', 'the', 'world', 'can', 'learn', 'from', 'the', 'uk�s', 'a-level', 'grading', 'fiasco', 'https://t.co/a7jvpwrv9m']	positive
721	1.29856E+18	2020-08-26T10:11:07.000Z		16	{'neg': 0.0, 'neu': 1.0, 'pos': 0.0, 'compound': 0.0}	0	Neutral	['the', 'lessons', 'we', 'all', 'must', 'learn', 'from', 'the', 'a-levels', 'algorithm', 'debacle', 'https://t.co/u0slxcpwcm']	fear
722	1.29856E+18	2020-08-26T10:08:53.000Z		16	{'neg': 0.0, 'neu': 1.0, 'pos': 0.0, 'compound': 0.0}	0	Neutral	['what', 'the', 'a-level', 'debacle', 'teaches', 'us', 'about', 'algorithms', 'and', 'government', 'https://t.co/qauxom0mdu', 'via']	fear
723	1.29856E+18	2020-08-26T10:08:53.000Z		16	{'neg': 0.0, 'neu': 1.0, 'pos': 0.0, 'compound': 0.0}	0	Neutral	['what', 'the', 'a-level', 'debacle', 'teaches', 'us', 'about', 'algorithms', 'and', 'government', 'https://t.co/qauxom0mdu', 'via']	fear
724	1.29856E+18	2020-08-26T10:05:12.000Z		24	{'neg': 0.163, 'neu': 0.837, 'pos': 0.0, 'compound': -0.5106}	-0.5106	Negative	['�f**k', 'the', 'algorithm�?:', 'what', 'the', 'world', 'can', 'learn', 'from', 'the', 'uk�s', 'a-level', 'grading', 'fiasco', '#algorithmicaccountability', '#policy', '#alevels', 'https://t.co/3ywmigj9jj']	trust
725	1.29856E+18	2020-08-26T10:04:54.000Z		41	{'neg': 0.0, 'neu': 1.0, 'pos': 0.0, 'compound': 0.0}	0	Neutral	["'the", 'chief', 'executive', 'of', 'the', 'royal', 'statistical', 'society', 'has', 'told', 'ofqual', 'to', '�cease', 'defending', 'the', 'indefensible�', 'in', 'the', 'latest', 'exchange', 'in', 'a', 'row', 'over', 'the', 'algorithm', 'used', 'to', 'determine', 'this', 'year�s', 'a-level', 'and', 'gcse', "results.'", 'https://t.co/qku9wtrxbq']	trust
726	1.29856E+18	2020-08-26T10:04:54.000Z		41	{'neg': 0.0, 'neu': 1.0, 'pos': 0.0, 'compound': 0.0}	0	Neutral	["'the", 'chief', 'executive', 'of', 'the', 'royal', 'statistical', 'society', 'has', 'told', 'ofqual', 'to', '�cease', 'defending', 'the', 'indefensible�', 'in', 'the', 'latest', 'exchange', 'in', 'a', 'row', 'over', 'the', 'algorithm', 'used', 'to', 'determine', 'this', 'year�s', 'a-level', 'and', 'gcse', "results.'", 'https://t.co/qku9wtrxbq']	trust
727	1.29856E+18	2020-08-26T10:00:51.000Z		51	{'neg': 0.17, 'neu': 0.742, 'pos': 0.088, 'compound': -0.5994}	-0.5994	Negative	['then,', 'why', 'did', 'the', 'ofqual', 'leader', 'resign?', 'sadly,', 'it', 'is', 'true', 'in', 'this', 'sense:', 'the', 'algorithm', 'did', 'keep', 'the', 'historical', 'status', 'quo,', 'the', 'advantaged', '&amp;', 'the', 'disadvantaged', 'in', 'their', 'places...', 'so', 'in', 'that', 'sense', 'no', 'change', 'from', 'previous', 'years', 'usage-', 'difference', 'was/is', 'we', 'now', 'see',…	positive
728	1.29856E+18	2020-08-26T09:49:34.000Z		45	{'neg': 0.0, 'neu': 0.869, 'pos': 0.131, 'compound': 0.7462}	0.7462	Positive	['agreed', 'although', 'very', 'often', 'the', 'u', 'turn', 'is', 'not', 'because', 'the', 'evidence', 'has', 'changed.', 'rather', "it's", 'because', 'the', 'public', 'backlash', 'has', 'been', 'so', 'strong.', 'on', 'a', 'levels', 'for', 'example,', 'the', 'base', 'fact', 'of', 'the', 'distortion', 'by', 'the', 'algorithm', 'was', 'identified', 'in', 'june', 'or', 'july.']	trust
729	1.29856E+18	2020-08-26T09:47:53.000Z		36	{'neg': 0.227, 'neu': 0.739, 'pos': 0.034, 'compound': -0.8074}	-0.8074	Negative	['just', 'once', 'i', 'want', 'the', 'government', 'to', 'get', 'something', 'right', 'first', 'time,', 'in', 'the', 'last', 'week', 'alone', 'they�ve', 'backtracked', 'on', 'the', 'a', 'levels', 'algorithm,', 'the', 'eviction', 'ban,', 'and', 'masks', 'in', 'schools', 'https://t.co/vlzb7cqmkc']	negative
730	1.29855E+18	2020-08-26T09:31:53.000Z		14	{'neg': 0.0, 'neu': 1.0, 'pos': 0.0, 'compound': 0.0}	0	Neutral	['there', 'are', 'four', 'key', 'lessons', 'about', 'decision-making', 'and', 'redress', 'https://t.co/jp3igyxe3o']	positive
731	1.29855E+18	2020-08-26T09:15:32.000Z		41	{'neg': 0.129, 'neu': 0.871, 'pos': 0.0, 'compound': -0.636}	-0.636	Negative	['government', 'preparing', '�fallback', 'measures�', 'in', 'case', 'coronavirus', 'disrupts', '2021', 'exam', 'season,', 'says', 'williamson', 'the', 'measures', 'would', 'be', '�different', 'and', 'better�', 'than', 'the', 'controversial', 'algorithm', 'used', 'by', 'ofqual', 'to', 'grade', 'pupils.', 'they', 'couldn�t', 'have', 'been', 'any', 'worse!', 'https://t.co/gihktnqkdg']	negative
732	1.29855E+18	2020-08-26T09:07:02.000Z		41	{'neg': 0.085, 'neu': 0.846, 'pos': 0.069, 'compound': -0.1531}	-0.1531	Negative	['royal', 'statistical', 'society', 'hits', 'back', 'at', 'ofqual', 'in', 'exams', 'algorithm', 'row', 'guardian', 'https://t.co/fsturdnzcx', '&lt;', 'ofqual', 'told', 'to', '�stop', 'defending', 'the', 'indefensible�', 'as', 'rss', 'stands', 'by', 'claims', 'that', 'offer', 'to', 'help', 'with', 'algorithm', 'was', 'rejected', 'https://t.co/id9do9tmm2']	positive
733	1.29854E+18	2020-08-26T08:51:48.000Z		29	{'neg': 0.0, 'neu': 1.0, 'pos': 0.0, 'compound': 0.0}	0	Neutral	['what', 'can', 'the', 'a-level', 'debacle', 'teach', 'us', 'about', 'algorithms', 'and', 'government?', 'some', 'thoughts', 'from', 'me', 'and', 'in', ',', 'focusing', 'on', 'public', 'decision-making', 'and', 'redress:', 'https://t.co/qxtqsylw7g']	positive
734	1.29854E+18	2020-08-26T08:51:48.000Z		29	{'neg': 0.0, 'neu': 1.0, 'pos': 0.0, 'compound': 0.0}	0	Neutral	['what', 'can', 'the', 'a-level', 'debacle', 'teach', 'us', 'about', 'algorithms', 'and', 'government?', 'some', 'thoughts', 'from', 'me', 'and', 'in', ',', 'focusing', 'on', 'public', 'decision-making', 'and', 'redress:', 'https://t.co/qxtqsylw7g']	positive
735	1.29854E+18	2020-08-26T08:41:54.000Z		43	{'neg': 0.0, 'neu': 0.949, 'pos': 0.051, 'compound': 0.2755}	0.2755	Positive	['and', 'no', 'doubt', 'the', 'gove/cummings�s', 'fixation', 'with', 'exams', 'and', 'grade', 'inflation', 'was', 'a', 'key', 'driver', 'of', 'the', 'ofqual', 'decision', 'on', 'prioritising', 'standardisation', 'and', '�damping', 'down�', 'teacher', 'assessments', 'in', 'the', 'setting', 'of', 'the', 'algorithm�s', 'parameters', 'another', '�triumph�', 'by', 'the', 'strategic', 'genius']	positive
736	1.29854E+18	2020-08-26T08:28:03.000Z		49	{'neg': 0.087, 'neu': 0.854, 'pos': 0.059, 'compound': -0.34}	-0.34	Negative	['not', 'a', 'word', 'on', 'a-level', 'algorithm', 'marking', 'privileged', 'students', 'up', '&amp;', 'state', 'school', 'down.', 'where', 'was', 'voice', 'then?', 'contrast', 'landofhope&amp;glory', 'debacle', '&amp;he�s', 'out', 'there', 'rebuking', 'bbc', 'on', 'political', 'correctness', 'as', 'if', 'life', 'depended', 'on', 'it.', 'pm', 'recognises', 'a', 'dead', 'cat', 'when', 'he', 'sees'…	trust
737	1.29854E+18	2020-08-26T08:25:11.000Z		27	{'neg': 0.127, 'neu': 0.873, 'pos': 0.0, 'compound': -0.2648}	-0.2648	Negative	['asks', 'why', 'our', 'society', 'gets', 'worked', 'up', 'about', 'the', 'algorithm', 'for', 'a-levels', 'more', 'than', 'btechs.', 'bias', 'in', 'our', 'reaction', 'to', 'algorithm', 'bias...', 'https://t.co/n0l046t1sk']	anger
738	1.29853E+18	2020-08-26T08:06:46.000Z		51	{'neg': 0.159, 'neu': 0.841, 'pos': 0.0, 'compound': -0.8519}	-0.8519	Negative	['school', 'meals,', 'a-level', 'algorithm,', 'face', 'masks.', 'if', 'it', 'was', '"occasionally"', 'then', 'you', 'would', 'have', 'a', 'point', 'but', "it's", 'not,', "it's", 'frequently.', 'each', 'u-turn', 'has', 'been', 'because', 'of', 'a', 'terrible', 'policy.', 'and', 'it', 'was', 'just', 'as', 'terrible', 'in', '"the', 'past".', 'the', 'media', 'attention', 'ensured', 'the', 'u-turns', …	fear
739	1.29853E+18	2020-08-26T08:02:45.000Z		19	{'neg': 0.141, 'neu': 0.859, 'pos': 0.0, 'compound': -0.3182}	-0.3182	Negative	['head', 'of', 'ofqual', 'resigns', 'after', 'botched', 'exam', 'algorithm.', 'scapegoats....scapegoats', 'everywhere...', '#gavinwilliamsonresign', '#ofqual', '#uturns', '#alevels2020', 'https://t.co/zbwkforsqt']	No emotion
740	1.29853E+18	2020-08-26T07:52:44.000Z		41	{'neg': 0.215, 'neu': 0.785, 'pos': 0.0, 'compound': -0.8176}	-0.8176	Negative	['#thisisnotamovie', '#thisisreal:', '"in', '#uk,', 'when', 'covid', 'cancelled', 'in-person', 'school-leaving', 'exams,', 'the', 'exam', 'regulator,', 'ofqual,', 'tried', 'to', 'predict', 'students�', 'scores', 'using', 'an', 'algorithm.', 'as', 'you', 'can', 'imagine,', 'things', 'went', 'horribly', 'wrong.', 'nearly', '40%', 'of', 'students�disproport�https://t.co/eminte6rt1']	negative
741	1.29853E+18	2020-08-26T07:50:54.000Z		51	{'neg': 0.145, 'neu': 0.855, 'pos': 0.0, 'compound': -0.8319}	-0.8319	Negative	['ofqual�s', 'not', 'an', 'exam', 'board', 'gavin,', 'but', 'you�d', 'know', 'that', 'right?!', 'the', 'impact', 'of', 'the', 'results', '�algorithm�', 'was', 'known', 'for', 'weeks/month', 'in', 'advance.', 'it', 'took', 'bad', 'press', 'and', 'other', 'home', 'nations', 'to', 'make', 'little', 'england', 'change.', 'no', 'change', 'there.', 'would', 'you', 'buy', 'a', 'used', 'car', 'from', 'th…	fear
742	1.29853E+18	2020-08-26T07:46:57.000Z		48	{'neg': 0.0, 'neu': 0.822, 'pos': 0.178, 'compound': 0.845}	0.845	Positive	['the', 'new', 'a', 'levels', 'algorithm', 'is', 'solely', 'the', 'responsibility', 'of', 'your', 'tory', 'government.', '&amp;', 'if', 'it', "wasn't", 'for', 'the', 'racist', 'conversation', 'around', 'brexit', '&amp;', 'in', 'the', 'tory-supporting', 'newspapers,', 'brexit', 'would', 'not', 'be', 'happening.', 'by', 'at', 'least', "you've", 'made', 'murdoch', 'and', 'his', 'like', 'a', 'lot', '…	fear
743	1.29852E+18	2020-08-26T07:35:13.000Z		39	{'neg': 0.073, 'neu': 0.791, 'pos': 0.136, 'compound': 0.4404}	0.4404	Positive	['given', 'teacher', 'order', 'rankings', 'of', 'pupils', 'were', 'unchanged', 'by', 'the', 'algorithm', 'to', 'award', 'grades', 'this', 'is', 'an', 'interesting', 'claim', '-', 'if', 'he', 'believes', 'were', 'instructed', 'otherwise', 'he�s', 'just', 'revealed', 'another', 'failure', 'by', 'them', 'and', 'government', 'that', 'should', 'be', 'investigated']	positive
744	1.29852E+18	2020-08-26T07:32:05.000Z		30	{'neg': 0.115, 'neu': 0.885, 'pos': 0.0, 'compound': -0.4404}	-0.4404	Negative	['the', 'problem', 'is', 'that', 'the', '"scientific', 'advice"', 'can', 'be', 'obviously', 'wrong', 'on', 'a', 'practical', 'basis', '-', 'ofqual', 'thought', 'its', 'exams', 'algorithm', 'was', 'mathematically', 'sound', '-', 'but', 'it', 'was', 'nonsensicalin', 'the', 'real', 'world']	trust
745	1.29852E+18	2020-08-26T07:31:33.000Z		39	{'neg': 0.0, 'neu': 0.93, 'pos': 0.07, 'compound': 0.4019}	0.4019	Positive	['maybe', "that's", 'the', 'point', 'here', 'then.', 'clearly', 'there', 'was', 'government', 'interference,', 'muddying', 'waters;', 'once', 'again', 'pushing', "it's", 'political', 'agenda', 'in', 'a', 'way', 'it', 'thought', 'would', 'be', 'undetectable.', 'ofqual', 'were', "'instructed'", 'what', 'parameters', 'to', 'put', 'into', 'the', 'algorithm.']	negative
746	1.29852E+18	2020-08-26T07:31:08.000Z		33	{'neg': 0.152, 'neu': 0.848, 'pos': 0.0, 'compound': -0.6369}	-0.6369	Negative	['#r4today', 'missed', 'a', 'massive', 'open', 'goal', 'with', '#gavinwilliamson.', 'england�s', 'a', 'levels', 'were', 'announced', 'an', 'entire', '7', 'days', 'after', 'scotland�s.', 'and', 'still', 'he', 'defended', 'his', 'algorithm', 'until', 'being', 'forced', 'to', 'u', 'turn.']	fear
747	1.29852E+18	2020-08-26T07:30:46.000Z		27	{'neg': 0.163, 'neu': 0.837, 'pos': 0.0, 'compound': -0.594}	-0.594	Negative	['did', '#gavinwilliamson', 'just', 'say', 'he', 'only', 'asked', '#ofqual', 'whether', 'their', '#algorithm', 'would', 'adversely', 'affect', 'disadvantaged', 'students', 'after', 'the', 'scottish', 'results', 'had', 'come', 'out?', 'days', 'before', '#alevels?', '#r4today']	No emotion
748	1.29852E+18	2020-08-26T07:30:06.000Z		31	{'neg': 0.0, 'neu': 1.0, 'pos': 0.0, 'compound': 0.0}	0	Neutral	['a-levels', 'and', 'gcses:', 'how', 'did', 'the', 'exam', 'algorithm', 'work?', 'how', 'did', 'this', 'affect', 'you', 'or', 'anyone', 'you', 'know?', 'https://t.co/vs0dcfuzuf', '#examresults2020', '#recruitment', '#itrecruitment', '#mexasolutions', 'https://t.co/4hlylg4mws']	No emotion
749	1.29852E+18	2020-08-26T07:26:21.000Z		40	{'neg': 0.132, 'neu': 0.807, 'pos': 0.061, 'compound': -0.4939}	-0.4939	Negative	['this', 'report', 'clearly', 'shows', 'that', 'even', 'before', 'covid,', 'inequalities', 'were', 'worsening.', 'we', 'know', 'events', 'of', '2020', 'will', 'have', 'worsened', 'this', 'further', '�', 'ofqual�s', 'exam', 'results', 'algorithm', 'codified', 'existing', 'inequalities', 'and', 'have', 'shown', 'the', 'gaps', 'have', 'widened', 'during', 'lockdown.', '2/5']	negative
750	1.29852E+18	2020-08-26T07:26:01.000Z		17	{'neg': 0.143, 'neu': 0.857, 'pos': 0.0, 'compound': -0.3612}	-0.3612	Negative	['when', 'did', 'write', 'to', 're', 'the', 'algorithm', 'and', 'it�s', 'impact', 'on', 'state', 'school', 'poorer', 'children.', '#r4today']	trust
751	1.29852E+18	2020-08-26T07:18:33.000Z		37	{'neg': 0.24, 'neu': 0.76, 'pos': 0.0, 'compound': -0.8555}	-0.8555	Negative	['sally', 'collier,', 'recently', 'invisible', 'head', 'of', 'ofqual,', 'resigns', 'and', 'moves', 'her', 'deckchair', 'to', 'no', '10', 'downing', 'street.', 'meanwhile', 'other', 'ofqual', 'gang', 'members', 'resume', 'business', 'as', 'usual.', 'the', 'algorithm', 'governing', 'this', 'method', 'of', 'accountability', 'is', 'worse', 'than', 'useless.']	negative
752	1.29852E+18	2020-08-26T07:17:42.000Z		45	{'neg': 0.163, 'neu': 0.789, 'pos': 0.048, 'compound': -0.7149}	-0.7149	Negative	['listening', 'to', 'dan', 'walker', 'interviewing', 'the', 'education', 'minister', 'and', 'pressing', 'him', 'on', 'a', 'question', 'that', 'is', 'he', 'going', 'to', 'take', 'responsibility', 'for', 'the', 'exams', 'fiasco', 'and', 'resign?', 'first', 'of', 'all', 'why', 'should', 'he', 'resign?', 'ofqual', 'designed', 'the', 'algorithm', 'in', 'marking', 'the', 'exams,', 'they', 'assured', 't…	negative
753	1.29852E+18	2020-08-26T07:16:58.000Z		44	{'neg': 0.166, 'neu': 0.785, 'pos': 0.049, 'compound': -0.7149}	-0.7149	Negative	['listening', 'to', 'dan', 'walker', 'interviewing', 'the', 'education', 'minister', 'and', 'pressing', 'him', 'on', 'a', 'question', 'that', 'is', 'he', 'going', 'to', 'take', 'responsibility', 'for', 'the', 'exams', 'fiasco', 'and', 'resign?', 'first', 'of', 'all', 'why', 'should', 'he', 'resign?', 'ofqual', 'designed', 'the', 'algorithm', 'in', 'marking', 'the', 'exams,', 'they', 'assured']	negative
754	1.29852E+18	2020-08-26T07:14:32.000Z		36	{'neg': 0.0, 'neu': 0.879, 'pos': 0.121, 'compound': 0.5267}	0.5267	Positive	['�first,', 'ofqual', 'and', 'members', 'of', 'her', 'majesty�s', 'government', 'might', 'accept', 'and', 'admit', 'that', 'their', 'algorithm', 'and', 'their', 'rules', '�', 'and', 'the', 'disappearance', 'of', 'those', 'rules', '�', 'have', 'put', 'schools', 'in', 'an', 'impossible', 'situation.�', 'https://t.co/huucpxekjd']	negative
755	1.29852E+18	2020-08-26T07:03:53.000Z		42	{'neg': 0.104, 'neu': 0.896, 'pos': 0.0, 'compound': -0.4939}	-0.4939	Negative	['the', 'head', 'of', "#england's", '#exams', 'regulator,', 'sally', 'collier,', 'quit', 'after', 'thousands', 'of', "#students'", 'marks', 'were', '#downgraded', 'for', 'exams', 'they', 'were', 'unable', 'to', 'sit.', '#ofqual', 'has', 'been', 'under', 'fire', 'for', 'controversial', '#algorithm', 'which', 'changed', '#gcse', '&amp;', '#alevel', '#marks.', 'https://t.co/ivmwnh05at']	negative
756	1.29851E+18	2020-08-26T06:45:09.000Z		25	{'neg': 0.0, 'neu': 0.901, 'pos': 0.099, 'compound': 0.3182}	0.3182	Positive	['in', 'fixating', 'on', 'the', 'perceived', 'fairness', 'of', 'an', 'algorithmic', 'solution,', 'ofqual', 'blinded', 'itself', 'to', 'the', 'glaring', 'inequities', 'of', 'the', 'overall', 'system.', 'https://t.co/awybjlu51y']	negative
757	1.29851E+18	2020-08-26T06:34:22.000Z		39	{'neg': 0.185, 'neu': 0.652, 'pos': 0.163, 'compound': -0.25}	-0.25	Negative	['please', 'get', 'justice', 'for', 'those', 'students', 'still', 'left', 'with', 'low', 'cags', 'due', 'to', 'terrible', 'unjust', 'algorithm.', 'predicted', 'ucas', 'grades', 'the', 'only', 'way', 'to', 'even', 'out', 'the', 'playing', 'field', 'now', 'for', 'these', 'students.', '#ucaspredictedgrades', '#honourtheoffer', '#cagsappeal', 'https://t.co/lemzfeszpo']	anger
758	1.2985E+18	2020-08-26T05:41:07.000Z		41	{'neg': 0.113, 'neu': 0.887, 'pos': 0.0, 'compound': -0.4497}	-0.4497	Negative	['the', 'a-level', '#algorithm', 'exposed', 'this', 'but', "it's", 'continually', 'obvious', 'anyway', 'if', 'you', 'work', 'in', 'education', '-', '#tutoring,', 'paying', 'for', '#remarks,', 'private', 'schools', '&amp;', 'lower', 'class', 'sizes,', 'spacious/green', 'sites', 'and', 'so', 'on...', 'https://t.co/c3n6gxwfzv', 'https://t.co/bfdcqjklo1']	negative
759	1.29849E+18	2020-08-26T05:21:34.000Z		33	{'neg': 0.116, 'neu': 0.884, 'pos': 0.0, 'compound': -0.5502}	-0.5502	Negative	['this', 'is', 'madness.', 'predicting', 'student', 'grades', 'for', 'an', 'exam', 'they', "didn't", 'get', 'to', 'take', 'with', 'a', 'model?!', 'and', 'then', 'making', 'life-altering', 'academic', 'admission', 'decisions', 'based', 'on', 'it?', 'https://t.co/g17mw4t1wz']	positive
760	1.29847E+18	2020-08-26T04:17:55.000Z		35	{'neg': 0.316, 'neu': 0.684, 'pos': 0.0, 'compound': -0.9163}	-0.9163	Negative	['?', 'spot', 'on', '??', 'analysis', 'of', 'scientific', 'management', 'roots', 'in', '????', '&amp;', 'how', 'it', 'fails', 'badly', 'applied', 'with', 'the', 'latest', 'case', 'of', 'a-level', '?', 'mess', 'caused', 'by', '#compounded', '#gross', '#unfairness', '#bias', 'to', 'private', 'schools', 'https://t.co/ehzqwgsxfn']	negative
761	1.29847E+18	2020-08-26T04:04:41.000Z		27	{'neg': 0.273, 'neu': 0.727, 'pos': 0.0, 'compound': -0.7757}	-0.7757	Negative	['when', '#data', '#algorithm', '????', 'failure', 'requires', '300', 'pages', 'of', '#interimreport', 'to', '�explain�', 'the', '#statistical', 'mess', '??', '#databias', 'https://t.co/pgbcenzui6', 'https://t.co/phezcbjdyo', 'https://t.co/xgsfoywxxm']	negative
762	1.29845E+18	2020-08-26T02:40:33.000Z		25	{'neg': 0.0, 'neu': 1.0, 'pos': 0.0, 'compound': 0.0}	0	Neutral	['mass', 'furore', 'about', "ofqual's", 'a-level', 'algorithm,', 'but', 'barely', 'a', 'squeak', 'against', '#facemasks', 'in', 'schools.', '#coronavirus', '#schoolsreopening', '#facemasks', '#mask', '#usforthem', 'https://t.co/izmwrqyr9b']	No emotion
763	1.29845E+18	2020-08-26T02:40:33.000Z		25	{'neg': 0.0, 'neu': 1.0, 'pos': 0.0, 'compound': 0.0}	0	Neutral	['mass', 'furore', 'about', "ofqual's", 'a-level', 'algorithm,', 'but', 'barely', 'a', 'squeak', 'against', '#facemasks', 'in', 'schools.', '#coronavirus', '#schoolsreopening', '#facemasks', '#mask', '#usforthem', 'https://t.co/izmwrqyr9b']	No emotion
764	1.29845E+18	2020-08-26T02:22:25.000Z		37	{'neg': 0.218, 'neu': 0.648, 'pos': 0.134, 'compound': -0.3818}	-0.3818	Negative	['9/', 'on', 'sunday', '16', 'august,', 'good', 'law', 'project,', 'along', 'with', 'six', 'affected', 'students,', 'demanded', 'ofqual', 'abandon', 'its', '�unfair�', 'process', 'for', 'awarding', 'exam', 'results.', 'ofqual', 'abandoned', 'the', 'use', 'of', 'their', 'algorithm', 'the', 'following', 'day.', 'https://t.co/eetap9wse9']	fear
765	1.29844E+18	2020-08-26T01:53:45.000Z		25	{'neg': 0.0, 'neu': 1.0, 'pos': 0.0, 'compound': 0.0}	0	Neutral	['"the', 'company', 'that', 'was', 'contracted,', 'without', 'tender,', 'to', 'work', 'with', 'ofqual', 'on', 'the', 'algorithm', 'is', 'owned', 'by', 'long-term', 'associates', 'of', 'cummings', 'and', 'michael', 'gove"']	trust
766	1.29843E+18	2020-08-26T01:26:00.000Z		22	{'neg': 0.274, 'neu': 0.726, 'pos': 0.0, 'compound': -0.7506}	-0.7506	Negative	['uk', 'a-level', 'algorithm', 'fiasco', 'a', 'global', 'example', 'of', 'what', 'not', 'to', 'do', '-', 'what', 'went', 'wrong', 'and', 'why', 'https://t.co/k7vgt5rsn8']	negative
767	1.29842E+18	2020-08-26T00:40:11.000Z		13	{'neg': 0.0, 'neu': 1.0, 'pos': 0.0, 'compound': 0.0}	0	Neutral	['for', 'those', 'looking', 'for', 'the', '"algorithm"', 'used', 'by', 'ofqual.', 'https://t.co/l2km9dieem']	No emotion
768	1.29842E+18	2020-08-26T00:30:18.000Z		40	{'neg': 0.231, 'neu': 0.769, 'pos': 0.0, 'compound': -0.8625}	-0.8625	Negative	["ofqual's", 'chief', 'sally', 'collier', 'is', 'stepping', 'down', 'after', 'the', 'exam-grading', 'chaos.', 'robert', 'halfon', 'mp', 'who', 'chairs', 'the', '#education', 'select', 'committee', 'said:', '"unfortunately', 'there', 'have', 'been', 'a', 'lot', 'of', 'fingers', 'in', 'this', 'awful', '#algorithm', 'pie."', 'https://t.co/9yfy4jroeg']	fear
