# Supplementary material for: Critical reflections on three popular computational linguistic approaches to examine Twitter discourses
Source: PeerJ Comput Sci. 2023 Jan 30;9:e1211. doi: 10.7717/peerj-cs.1211 (PMC10280252; doi:10.7717/peerj-cs.1211)
Supplement: Supplemental Information 1 [file peerj-cs-09-1211-s001.zip › Supplementary_Material_PeerJ_Oct22/Supplementary Material/Sentiment Analysis VADER cleaned data OALA/Aug 27.csv]

	User_name	Time	Location	description_lengths	scores	compound	Sentiment	temp_list	Emotion
0	1.29911E+18	2020-08-27T22:41:29.000Z		29	{'neg': 0.325, 'neu': 0.675, 'pos': 0.0, 'compound': -0.8625}	-0.8625	Negative	['.', 'this', 'is', 'what', 'the', '#bbc', 'has', 'actually', 'become.', 'embarrassing', 'propaganda', 'for', 'johnson', 'government.', 'a-levels', 'and', 'gcses:', 'boris', 'johnson', 'blames', "'mutant", "algorithm'", 'for', 'exam', 'fiasco', 'https://t.co/m194lgm7tf']	negative
1	1.2991E+18	2020-08-27T21:48:35.000Z		40	{'neg': 0.133, 'neu': 0.731, 'pos': 0.135, 'compound': 0.0207}	0.0207	Neutral	['considered', 'objectively,', "#ofqual's", 'algorithm', "wasn't", 'that', 'awful.', 'it', 'counteracted', 'the', 'grade', 'inflation', 'from', 'partisan', 'teachers,', 'and', 'more', 'students', 'attained', 'their', 'first', 'choice', 'uni', 'than', 'last', 'year.', 'shame', 'they', 'forgot', 'that', 'students', 'can', 'be', 'successful', 'even', 'at', 'poor', 'schools.']	negative
2	1.29909E+18	2020-08-27T21:10:05.000Z		31	{'neg': 0.072, 'neu': 0.862, 'pos': 0.066, 'compound': -0.0516}	-0.0516	Negative	['to', 'be', 'fair', 'given', 'this', 'hit', 'scotland', 'ni', 'and', 'wales', 'too', 'then', 'either', 'the', 'fms', 'are', 'in', 'detention', 'too', '...', 'or', 'the', 'issues', 'around', 'ofqual', 'and', 'the', 'algorithm', 'are', 'where', 'attention', 'isneeded']	positive
3	1.29909E+18	2020-08-27T21:00:06.000Z		46	{'neg': 0.043, 'neu': 0.888, 'pos': 0.069, 'compound': 0.3164}	0.3164	Positive	['indeed,', 'the', 'ofqual', 'algorithm', 'was', 'pretty', 'simple:', '1)', 'derive', 'an', 'expected', 'grade', 'curve', 'from', 'previous', 'years', 'at', 'the', 'same', 'school', '2)', 'place', 'students', 'on', 'that', 'curve', 'according', 'to', 'an', 'ordering', 'based', 'on', 'prior', 'attainment', '(primarily', 'gcse', 'scores)', '3)', '+', 'some', 'edge', 'cases', 'no', 'ai', 'here,', 'm…	trust
4	1.29908E+18	2020-08-27T20:10:46.000Z		25	{'neg': 0.056, 'neu': 0.806, 'pos': 0.137, 'compound': 0.4588}	0.4588	Positive	['#ai', '#automateddecisionmaking', '#bias', '#fairness', 'and', '#ethics', 'in', 'a-levels,', 'autonomous', 'cars,', 'facebook', 'algorithm,', 'police', 'or', 'justice', 'predictive.', '#future', '.', 'fruit', 'for', 'thoughts.', 'https://t.co/xmxvplp16b']	positive
5	1.29908E+18	2020-08-27T20:10:46.000Z		25	{'neg': 0.056, 'neu': 0.806, 'pos': 0.137, 'compound': 0.4588}	0.4588	Positive	['#ai', '#automateddecisionmaking', '#bias', '#fairness', 'and', '#ethics', 'in', 'a-levels,', 'autonomous', 'cars,', 'facebook', 'algorithm,', 'police', 'or', 'justice', 'predictive.', '#future', '.', 'fruit', 'for', 'thoughts.', 'https://t.co/xmxvplp16b']	positive
6	1.29908E+18	2020-08-27T20:10:46.000Z		25	{'neg': 0.056, 'neu': 0.806, 'pos': 0.137, 'compound': 0.4588}	0.4588	Positive	['#ai', '#automateddecisionmaking', '#bias', '#fairness', 'and', '#ethics', 'in', 'a-levels,', 'autonomous', 'cars,', 'facebook', 'algorithm,', 'police', 'or', 'justice', 'predictive.', '#future', '.', 'fruit', 'for', 'thoughts.', 'https://t.co/xmxvplp16b']	positive
7	1.29907E+18	2020-08-27T19:53:45.000Z		53	{'neg': 0.192, 'neu': 0.752, 'pos': 0.056, 'compound': -0.8591}	-0.8591	Negative	["let's", 'sack', 'first:', 'a', 'lying', '&amp;', 'absent', 'pm', 'who', 'with', 'his', 'merry', 'band', 'of', 'men', 'has', 'squirreled', 'away', '�15b', 'of', 'tax', 'payers', 'money', 'instead', 'of', 'buying', 'ppe,', 'a', 'rapist', 'conv', 'mp,', 'jenrick', 'for', '"saving"', 'his', 'mate', '�100m', 'aka', 'stealing', 'it', 'from', 'the', 'country,', "let's", 'sack', 'cummings', 'for', 'his…	negative
8	1.29907E+18	2020-08-27T19:25:35.000Z		31	{'neg': 0.076, 'neu': 0.789, 'pos': 0.136, 'compound': 0.2263}	0.2263	Positive	['algorithm', 'created', 'by', '#ofqual,', 'working', 'with', 'teaching', 'unions,', 'check', 'truth,', 'u', 'need', 'to', 'stick', 'to', 'the', 'facts,', 'everyone', 'knows', 'labour', 'unions', '&amp;', '#ofqual', 'to', 'blame.', 'https://t.co/w0pdboqogy', '#borisjohnson', '#backboris']	positive
9	1.29906E+18	2020-08-27T19:12:21.000Z		40	{'neg': 0.103, 'neu': 0.727, 'pos': 0.17, 'compound': 0.4314}	0.4314	Positive	['ofqual', 'had', 'a', 'defence!', 'it', 'could', 'have', 'claimed', 'serious', 'support', 'for', 'its', 'plans', 'when', 'it', 'consulted?', 'why', "didn't", 'it', 'use', 'it?', 'and', 'was', 'the', 'consultation', 'okay?', 'who', 'is', 'right', 'about', 'the', 'algorithm', 'that', 'went', 'wrong?', 'https://t.co/tuddryx4mm']	negative
10	1.29906E+18	2020-08-27T19:03:03.000Z		48	{'neg': 0.065, 'neu': 0.896, 'pos': 0.038, 'compound': -0.3208}	-0.3208	Negative	['the', '�robust�', 'algorithm', 'has', 'led', 'to', 'all', 'places', 'being', 'taken', 'at', 'my', 'daughter�s', '1st', 'choice', 'uni.', 'revised', 'grades', 'above', 'the', 'offer', 'count', 'for', 'nothing', 'when', 'there�s', 'no', 'place', 'remaining.', 'de', 'piffel', '&amp;', 'his', 'cronies', 'have', 'stolen', 'her', 'place', 'with', 'their', 'mutant', 'management', 'of', 'the', 'a', 'le…	positive
11	1.29905E+18	2020-08-27T18:28:27.000Z		55	{'neg': 0.0, 'neu': 0.932, 'pos': 0.068, 'compound': 0.5927}	0.5927	Positive	['an', 'algorithm', 'can', 'be', 'very', 'accurate', 'but', "can't", 'come', 'up', 'with', 'better', 'data', 'than', 'is', 'logically', 'possible.', 'eg', 'you', 'could', 'compute', 'the', '#', 'of', 'people', 'in', 'a', 'town', "who'll", 'likely', 'end', 'up', 'in', 'jail', 'in', 'the', 'next', 'year.', 'the', 'a-level', 'algorithm', 'was', 'the', 'equiv', 'of', 'actually', 'jailing', 'the', 'ri…	fear
12	1.29904E+18	2020-08-27T17:54:26.000Z		33	{'neg': 0.163, 'neu': 0.753, 'pos': 0.084, 'compound': -0.4606}	-0.4606	Negative	['but', 'seriously,', 'a', 'pseudo', 'code', '(before', 'translating', 'into', 'python,', 'c++)', 'algorithm', 'of', 'a', 'levels', 'would', 'look', 'like', 'teachergrade=pastgrades', 'give', 'them', 'the', 'grade', 'teachergrade', '&gt;', 'pastgrades', 'do', 'the', 'average', 'how', 'difficult', 'is', 'that????']	fear
13	1.29904E+18	2020-08-27T17:54:17.000Z		42	{'neg': 0.118, 'neu': 0.816, 'pos': 0.066, 'compound': -0.3261}	-0.3261	Negative	['#mutantalgorithm', 'so', 'now', 'we', 'know', 'what�s', 'behind', 'this', 'year�s', 'exam', 'fiasco.', 'not', 'gavin', 'williamson,', 'certainly', 'not', 'the', 'government', '-', 'no,', 'it', 'was', 'ofqual', 'and', 'its', 'mutant', 'algorithm.', 'at', 'least', 'that�s', 'what', 'the', 'prime', 'minister', 'told', 'the', 'schoolchildren.', 'how', 'they', 'laughed.']	negative
14	1.29904E+18	2020-08-27T17:48:38.000Z		41	{'neg': 0.125, 'neu': 0.769, 'pos': 0.105, 'compound': -0.2263}	-0.2263	Negative	['please', 'shine', 'a', 'light', 'on', 'the', '1/3rd', 'children', 'stuck', 'with', 'grades', 'moderated', 'down', 'to', 'fit', 'historic', 'data', 'by', 'their', 'school,', 'under', 'guidance,', 'only', 'to', 'find', '2/3rds', 'of', 'country', 'had', 'the', 'algorithm', 'ditched.', 'injustice', 'is', 'crippling', '#ofqual', 'walking', 'away.', '#cagsappeal']	trust
15	1.29904E+18	2020-08-27T17:34:13.000Z		23	{'neg': 0.0, 'neu': 0.839, 'pos': 0.161, 'compound': 0.5651}	0.5651	Positive	['wait,', 'so', 'the', 'ofqual', '�algorithm�', 'was', 'literally', 'a', 'single', 'expression?', 'did', 'someone', 'enforce', 'inequality', 'of', 'access', 'in', 'fucking', '*excel*?', 'https://t.co/0rzogdonx6']	negative
16	1.29904E+18	2020-08-27T17:34:11.000Z		30	{'neg': 0.229, 'neu': 0.702, 'pos': 0.07, 'compound': -0.754}	-0.754	Negative	['what', 'really', 'caused', 'the', 'algorithm', 'crisis?', 'after', 'all,', 'ofqual', 'consulted', 'and', 'most', 'respondents', 'agreed', 'with', 'its', 'methodology.', 'so', 'what', 'went', 'wrong?', 'here', 'is', 'the', 'definitive', 'analysis.', 'https://t.co/tuddryx4mm']	trust
17	1.29904E+18	2020-08-27T17:32:49.000Z		47	{'neg': 0.1, 'neu': 0.9, 'pos': 0.0, 'compound': -0.5994}	-0.5994	Negative	['kelvin', 'you', "aren't", 'so', 'obtuse', 'as', 'to', "'not", "know'", 'that', 'the', 'whole', 'proms', 'debacle', 'was', 'a', 'manufactured', 'story', 'to', 'provoke', 'division.', 'you', 'will', 'also', 'be', 'fully', 'aware', 'that', 'the', 'fauxtograph', 'of', 'the', 'stagedcation', 'in', 'scotland', 'was', 'designed', 'to', 'distract', 'from', 'the', 'socially', 'engineered', 'a', 'level',…	negative
18	1.29904E+18	2020-08-27T17:31:54.000Z		27	{'neg': 0.0, 'neu': 0.732, 'pos': 0.268, 'compound': 0.7717}	0.7717	Positive	['according', 'to', 'this', 'in', 'the', 'grauniad,', "i'd", 'say', 'the', 'algorithm', 'was', 'surprisingly', 'simple', '-', 'even', 'simple', 'enough', 'to', 'fit', 'in', 'an', 'excel', 'equation', 'https://t.co/o9i3k5mgtt']	surprise
19	1.29904E+18	2020-08-27T17:31:54.000Z		27	{'neg': 0.0, 'neu': 0.732, 'pos': 0.268, 'compound': 0.7717}	0.7717	Positive	['according', 'to', 'this', 'in', 'the', 'grauniad,', "i'd", 'say', 'the', 'algorithm', 'was', 'surprisingly', 'simple', '-', 'even', 'simple', 'enough', 'to', 'fit', 'in', 'an', 'excel', 'equation', 'https://t.co/o9i3k5mgtt']	surprise
20	1.29903E+18	2020-08-27T17:12:40.000Z		51	{'neg': 0.042, 'neu': 0.958, 'pos': 0.0, 'compound': -0.264}	-0.264	Negative	['i', 'was', 'puzzled', 'by', 'a', 'statistic', 'i', 'heard', 'last', 'night', 'that', 'of', '715,000', 'immigrants', 'that', 'have', 'arrived', 'some', '257,000', 'came', 'to', 'enter', 'formal', 'study.', 'i)', 'why', 'are', 'students', 'included', 'in', 'the', 'count?', 'ii)', 'would', 'the', '55,000', 'fewer', 'higher', 'education', 'places', 'available', 'have', 'been', 'included', 'in', 'a'…	positive
21	1.29903E+18	2020-08-27T16:54:06.000Z		42	{'neg': 0.0, 'neu': 0.855, 'pos': 0.145, 'compound': 0.7645}	0.7645	Positive	['cummings', 'will', 'have', 'a', 'plan,', 'just', 'wait', 'and', 'see.', 'after', 'recent', 'successes', 'such', 'as', 'handling', 'covid,', 'totally', 'convincing', 'the', 'nation', 'about', 'that', 'barnard', 'castle', 'trip', 'and', 'nailing', 'the', 'a-level', 'result', 'algorithm', 'brexit', 'is', 'going', 'to', 'be', 'the', 'cherry', 'on', 'the', 'cake']	anticipation
22	1.29902E+18	2020-08-27T16:11:28.000Z		18	{'neg': 0.316, 'neu': 0.684, 'pos': 0.0, 'compound': -0.7184}	-0.7184	Negative	['bbc', 'news', '-', 'a-levels', 'and', 'gcses:', 'boris', 'johnson', 'blames', "'mutant", "algorithm'", 'for', 'exam', 'fiasco', 'https://t.co/pegun4nrye']	negative
23	1.29901E+18	2020-08-27T16:04:41.000Z		45	{'neg': 0.288, 'neu': 0.712, 'pos': 0.0, 'compound': -0.9273}	-0.9273	Negative	['not', 'me', 'gov!', 'first', 'scapegoat', 'for', "johnson's", 'gov', 'incompetence', 'is', 'head', 'of', 'ofqual,', 'then', 'sacked', 'head', 'of', 'ed', 'dept,', 'now', 'a', '"mutant', 'algorithm"', 'key', 'mutation', 'is', 'lack', 'of', 'ministerial', 'accountability.', 'bbc', 'news:', 'boris', 'johnson', 'blames', "'mutant", "algorithm'", 'for', 'exam', 'fiasco', 'https://t.co/iqkzatyxyj']	negative
24	1.29901E+18	2020-08-27T16:03:22.000Z		19	{'neg': 0.314, 'neu': 0.686, 'pos': 0.0, 'compound': -0.6705}	-0.6705	Negative	['a-level', 'exam', 'chaos:', 'ofqual�s', 'controversial', 'algorithm', 'to', 'be', 'reviewed,', 'regulatory', 'body', 'confirms', '#ukedchat', 'https://t.co/dyozo7n9kx']	negative
25	1.29901E+18	2020-08-27T16:03:22.000Z		19	{'neg': 0.314, 'neu': 0.686, 'pos': 0.0, 'compound': -0.6705}	-0.6705	Negative	['a-level', 'exam', 'chaos:', 'ofqual�s', 'controversial', 'algorithm', 'to', 'be', 'reviewed,', 'regulatory', 'body', 'confirms', '#ukedchat', 'https://t.co/dyozo7n9kx']	negative
26	1.29901E+18	2020-08-27T15:30:06.000Z		45	{'neg': 0.133, 'neu': 0.867, 'pos': 0.0, 'compound': -0.7184}	-0.7184	Negative	['bbc', 'news', '-', 'a-levels', 'and', 'gcses:', 'boris', 'johnson', 'blames', "'mutant", "algorithm'", 'for', 'exam', 'fiasco', 'https://t.co/3k2nnytznw', 'algorithm', '"a', 'process', 'or', 'set', 'of', 'rules', 'to', 'be', 'followed', 'in', 'calculations', 'or', 'other', 'problem-solving', 'operations,', 'especially', 'by', 'a', 'computer."', 'and', 'who', 'makes', 'up', 'the', 'rules?']	negative
27	1.29901E+18	2020-08-27T15:30:00.000Z		11	{'neg': 0.0, 'neu': 1.0, 'pos': 0.0, 'compound': 0.0}	0	Neutral	['the', 'age', 'of', 'algorithms', 'is', 'already', 'here', 'https://t.co/nlsaepedni']	No emotion
28	1.299E+18	2020-08-27T15:09:16.000Z		47	{'neg': 0.149, 'neu': 0.725, 'pos': 0.127, 'compound': -0.296}	-0.296	Negative	['magneto', 'planned', 'to', 'alter', 'the', 'algorithm', 'to', 'secretly', 'advantage', 'mutant', 'children.', 'he', 'sent', 'in', 'mystique', 'in', 'disguise', 'as', 'nick', 'gibb', 'to', 'ofqual', 'with', 'bad', 'instructions.', 'thankfully', 'boris', 'was', 'immune', 'to', 'all', 'this', 'from', 'the', 'isolation', 'of', 'his', 'tent', 'and', 'declared', 'cags', 'for', 'all.', 'x-men:', 'muta…	negative
29	1.299E+18	2020-08-27T15:04:22.000Z		31	{'neg': 0.343, 'neu': 0.657, 'pos': 0.0, 'compound': -0.9001}	-0.9001	Negative	['headline', 'is', 'a', 'misprint', 'and', 'should', 'read:', 'algorithm', 'blames', 'mutant', 'boris', 'johnson', 'for', 'exam', 'fiasco.', 'a-levels', 'and', 'gcses:', 'boris', 'johnson', 'blames', "'mutant", "algorithm'", 'for', 'exam', 'fiasco', 'https://t.co/pda8jhrvc7']	negative
30	1.299E+18	2020-08-27T15:03:01.000Z		48	{'neg': 0.273, 'neu': 0.561, 'pos': 0.166, 'compound': -0.7974}	-0.7974	Negative	['a-levels', 'and', 'gcses:', 'boris', 'johnson', 'blames', "'mutant", "algorithm'", 'for', 'exam', 'fiasco', 'bbc', 'https://t.co/h8j7qtf5fp', '&lt;', 'the', 'problem', 'was', 'clearly', 'a', "'robust", "algorithm'", 'turning', 'mutant!', 'not', 'the', 'fault', 'of', 'the', 'govt', 'or', 'ministers,', 'natch!', 'depressingly,', 'he', 'also', 'thinks', 'the', 'problem', 'is', 'solved!', 'https://…	negative
31	1.299E+18	2020-08-27T14:53:00.000Z		30	{'neg': 0.187, 'neu': 0.748, 'pos': 0.065, 'compound': -0.5994}	-0.5994	Negative	['bbc', 'news', '-', 'a-levels', 'and', 'gcses:', 'boris', 'johnson', 'blames', "'mutant", "algorithm'", 'for', 'exam', 'fiasco', 'https://t.co/osjftnjqyc', 'or', 'maybe', 'it', 'was', 'a', '#mutantborisjohnson,', 'perhaps', 'mutated', 'by', 'a', 'certain', '#mutantcalledcummings']	negative
32	1.299E+18	2020-08-27T14:50:03.000Z		28	{'neg': 0.258, 'neu': 0.742, 'pos': 0.0, 'compound': -0.8402}	-0.8402	Negative	['but', 'he', 'refuses', 'to', 'takes', 'responsibility', 'for', 'his', 'own', 'negligence.', 'bbc', 'news', '-', 'a-levels', 'and', 'gcses:', 'boris', 'johnson', 'blames', "'mutant", "algorithm'", 'for', 'exam', 'fiasco', 'https://t.co/bwteaimunh']	negative
33	1.29899E+18	2020-08-27T14:37:51.000Z		53	{'neg': 0.046, 'neu': 0.87, 'pos': 0.084, 'compound': 0.234}	0.234	Positive	['join', 'us!', 'starting', 'in', 'an', 'hour', 'an', 'a', 'half.', 'is', 'there', 'such', 'a', 'thing', 'as', 'a', "'mutant", "algorithm'?", 'is', 'that', "what's", 'to', 'blame', 'for', 'the', 'a-level', 'debacle?', 'is', 'now', 'the', 'moment', 'to', 'challenge', 'algorithmic', 'decision', 'making', 'across', 'other', 'areas', 'of', 'government,', 'from', 'health', 'to', 'immigration', 'to', '…	negative
34	1.29899E+18	2020-08-27T14:36:38.000Z		45	{'neg': 0.051, 'neu': 0.905, 'pos': 0.044, 'compound': -0.0772}	-0.0772	Negative	['bbc', 'said', 'algorithm', 'gave', '60%', '�accurate�,', '2%', 'overgraded,', '35%', 'undergraded', 'by', '1', 'grade', '(vs', 'normal', 'of', '10%', 'in', 'any', 'regular', 'yr)', 'and', '3%', 'undergraded', 'by', '2.', 'the', 'undergrading', 'was', 'disproportionate', 'to', 'certain', 'schools.', 'thus', 'could', 'argue', '25%', 'anomalous-', 'ofqual', 'need', 'to', 'explain', 'why', 'and', '…	anger
35	1.29899E+18	2020-08-27T14:32:21.000Z		27	{'neg': 0.231, 'neu': 0.769, 'pos': 0.0, 'compound': -0.7184}	-0.7184	Negative	['a-levels', 'and', 'gcses:', 'boris', 'johnson', 'blames', "'mutant", "algorithm'", 'for', 'exam', 'fiasco', 'https://t.co/igkbextuqo', 'tfw', 'you', 'don�t', 'know', 'the', 'meaning', 'of', '�mutant�', 'or', '�algorithm�']	negative
36	1.29899E+18	2020-08-27T14:28:58.000Z		41	{'neg': 0.242, 'neu': 0.708, 'pos': 0.049, 'compound': -0.8402}	-0.8402	Negative	['on', 'ofqual,', 'dfe,', '&amp;', 'hmg', 'ministers', 'blaming', '#algorithm', 'for', 'uk', 'student', 'marks', 'fiasco.', '"�what�s', 'ironic', 'in', 'this', 'case', 'is', 'how...the', 'government', 'departments', 'involved...are', 'specifically', 'responsible', 'for', 'setting', 'or', 'approving', 'the', 'very', 'curricula', 'that', 'have', 'failed', 'them.�', 'conrad', 'wolfram']	negative
37	1.29899E+18	2020-08-27T14:19:34.000Z		32	{'neg': 0.218, 'neu': 0.782, 'pos': 0.0, 'compound': -0.7964}	-0.7964	Negative	['fighting', 'stigma', ':', 'britain', 'fails', 'its', 'exams:', 'britain', 'fails', 'its', 'exams', '...', 'of', 'education', '(gcse),', 'is', 'one', 'of', 'two', 'sets', 'of', 'exams', 'students', 'across', 'england,', '...', 'instead,', 'teachers', 'supplied', 'predicted', 'grades.', 'https://t.co/stgw8vojjw']	anger
38	1.29899E+18	2020-08-27T14:19:21.000Z		10	{'neg': 0.257, 'neu': 0.743, 'pos': 0.0, 'compound': -0.5362}	-0.5362	Negative	['very', 'soon', 'you', 'will', 'be', 'fighting', 'another', 'a', 'level', 'algorithm', '??????']	anger
39	1.29899E+18	2020-08-27T14:08:07.000Z		56	{'neg': 0.15, 'neu': 0.625, 'pos': 0.225, 'compound': 0.5274}	0.5274	Positive	['well', 'ok,', 'but', 'the', 'choice', 'of', 'tests', 'are', 'a', 'matter', 'of', 'policy', 'as', 'well', 'as', 'a', 'check', 'for', 'bugs,', 'right?', 'eg', 'if', 'you', 'choose', 'not', 'to', 'check', 'that', 'the', 'system', 'is', 'free', 'of', 'gender', 'bias,', 'you', "don't", 'get', 'to', 'blame', 'the', 'algorithm', 'if', 'women', 'are', 'disadvantaged.', 'the', 'a-level', 'crisis', 'was'…	negative
40	1.29898E+18	2020-08-27T13:46:46.000Z		45	{'neg': 0.062, 'neu': 0.938, 'pos': 0.0, 'compound': -0.4497}	-0.4497	Negative	['the', 'issue', 'with', 'the', 'exam', 'algorithm', 'is', 'not', 'a', 'mutation', 'but', 'a', 'lack', 'of', 'attention', 'to', 'detail', 'by', 'appointees', 'of', ',', 'ofqual', 'and', 'the', 'department', 'of', 'education.', 'subsets', 'of', 'the', 'output', 'should', 'have', 'been', 'checked', 'as', 'they', 'were', 'producing', 'the', 'results', 'to', 'check', 'accuracy,', 'did', 'they?']	positive
41	1.29898E+18	2020-08-27T13:32:01.000Z		36	{'neg': 0.047, 'neu': 0.813, 'pos': 0.14, 'compound': 0.5859}	0.5859	Positive	['indeed', 'and', 'aiming', 'to', 'duck', 'any', 'responsibility', 'for', 'checking', 'how', 'the', 'algorithm', 'was', 'going', 'to', 'work', 'and', 'hoping', 'people', 'forget', 'how', 'good', 'and', 'dependable', 'they', 'declared', 'the', 'a', 'level', 'results', 'for', 'the', 'first', 'couple', 'of', 'days.']	trust
42	1.29897E+18	2020-08-27T13:03:09.000Z		16	{'neg': 0.375, 'neu': 0.625, 'pos': 0.0, 'compound': -0.7184}	-0.7184	Negative	['a-levels', 'and', 'gcses:', 'boris', 'johnson', 'blames', "'mutant", "algorithm'", 'for', 'exam', 'fiasco', 'https://t.co/itvmf82gyi']	negative
43	1.29897E+18	2020-08-27T12:59:48.000Z		21	{'neg': 0.155, 'neu': 0.777, 'pos': 0.067, 'compound': -0.4019}	-0.4019	Negative	["i've", 'been', 'forced', 'to', 'downgrade', 'gcse', 'and', 'a-level', 'results', '-', 'now', 'i', 'want', 'to', 'quit', 'teaching', 'https://t.co/z68d9cjsw4']	negative
44	1.29897E+18	2020-08-27T12:56:24.000Z		24	{'neg': 0.0, 'neu': 0.691, 'pos': 0.309, 'compound': 0.8176}	0.8176	Positive	['if', 'is', 'true', 'that', 'ofqual�s', 'is', 'a', '�mutant�', 'algorithm', 'it', 'is', 'surely', 'equally', 'true,', 'mutatis', 'mutandis,', 'that', 'williamson�s', 'was', 'a', 'mutant', 'mandate?']	positive
45	1.29896E+18	2020-08-27T12:37:06.000Z		26	{'neg': 0.087, 'neu': 0.913, 'pos': 0.0, 'compound': -0.3164}	-0.3164	Negative	['it�s', 'an', 'absurdity', 'to', 'suggest', 'that', 'had', '�no', 'input�', 'into', '�s', 'arrangements', 'for', 'replacing', 'the', 'cancelled', 'examinations.', 'instructed', 'ofqual', 'in', 'what', 'the', 'algorithm', 'should', 'do!']	trust
46	1.29896E+18	2020-08-27T12:33:42.000Z		31	{'neg': 0.194, 'neu': 0.806, 'pos': 0.0, 'compound': -0.7184}	-0.7184	Negative	['boris', 'johnson', 'blames', "'mutant", "algorithm'", 'for', 'a-level', 'results', 'fiasco,', 'then', 'sacks', 'education', 'chief', 'politics', 'news', 'sky', 'news', 'another', 'fall', 'guy.', 'johnson', 'really', 'is', 'morphing', 'into', 'trump.', 'https://t.co/whvezarmqc']	negative
47	1.29896E+18	2020-08-27T12:33:42.000Z		31	{'neg': 0.194, 'neu': 0.806, 'pos': 0.0, 'compound': -0.7184}	-0.7184	Negative	['boris', 'johnson', 'blames', "'mutant", "algorithm'", 'for', 'a-level', 'results', 'fiasco,', 'then', 'sacks', 'education', 'chief', 'politics', 'news', 'sky', 'news', 'another', 'fall', 'guy.', 'johnson', 'really', 'is', 'morphing', 'into', 'trump.', 'https://t.co/whvezarmqc']	negative
48	1.29896E+18	2020-08-27T12:19:59.000Z		9	{'neg': 0.359, 'neu': 0.641, 'pos': 0.0, 'compound': -0.4215}	-0.4215	Negative	['britain', 'fails', 'its', 'exams', 'https://t.co/iqv3yqkvlb', 'via']	No emotion
49	1.29896E+18	2020-08-27T12:19:30.000Z		21	{'neg': 0.155, 'neu': 0.777, 'pos': 0.067, 'compound': -0.4019}	-0.4019	Negative	["i've", 'been', 'forced', 'to', 'downgrade', 'gcse', 'and', 'a-level', 'results', '-', 'now', 'i', 'want', 'to', 'quit', 'teaching', 'https://t.co/z68d9cjsw4']	negative
50	1.29895E+18	2020-08-27T12:02:36.000Z		42	{'neg': 0.055, 'neu': 0.945, 'pos': 0.0, 'compound': -0.2732}	-0.2732	Negative	['education', 'secretary', 'gavin', 'williamson', 'and', 'the', 'exams', 'regulator', 'ofqual', 'were', 'warned', 'at', 'least', 'one', 'month', 'ago', 'about', 'flaws', 'in', 'the', 'government�s', 'moderating', 'system', 'for', 'a-level', 'and', 'gcse', 'exams,', 'according', 'to', 'reports.', '#education', '#ukstudents', '#exams', '#ofqual', '#freshers', 'https://t.co/mmdeheuexf']	fear
51	1.29895E+18	2020-08-27T12:02:36.000Z		42	{'neg': 0.055, 'neu': 0.945, 'pos': 0.0, 'compound': -0.2732}	-0.2732	Negative	['education', 'secretary', 'gavin', 'williamson', 'and', 'the', 'exams', 'regulator', 'ofqual', 'were', 'warned', 'at', 'least', 'one', 'month', 'ago', 'about', 'flaws', 'in', 'the', 'government�s', 'moderating', 'system', 'for', 'a-level', 'and', 'gcse', 'exams,', 'according', 'to', 'reports.', '#education', '#ukstudents', '#exams', '#ofqual', '#freshers', 'https://t.co/mmdeheuexf']	fear
52	1.29895E+18	2020-08-27T12:01:15.000Z		32	{'neg': 0.073, 'neu': 0.831, 'pos': 0.096, 'compound': 0.1779}	0.1779	Positive	['critical', 'engagement', 'emerged', 'in', 'the', 'case', 'of', 'a-level', 'grading', 'algorithm,', 'because', 'the', 'impacts', 'of', 'that', 'algorithm', 'were', 'directly', 'felt', 'by', 'thousands', 'of', 'students', '#algorithmicaccountability', '#policy', '#algorithms', '#alevelsresults', 'https://t.co/3ywmigj9jj']	fear
53	1.29895E+18	2020-08-27T12:00:56.000Z		46	{'neg': 0.105, 'neu': 0.895, 'pos': 0.0, 'compound': -0.6344}	-0.6344	Negative	['i', 'really', 'do', 'doubt', 'change', 'will', 'come.', 'all', 'i', 'seem', 'to', 'see', 'is', 'shifting', 'of', 'blame', 'from', 'the', 'algorithm', 'to', 'ofqual.', 'you', 'wouldn�t', 'think', 'these', 'are', 'reasonable', 'level', 'headed', 'politicians', 'in', 'charge', '-', 'then', 'again', 'they', 'are', 'mostly', 'privately', 'educated', 'a', 'eton', 'and', 'cambridge', 'university', 'al…	positive
54	1.29895E+18	2020-08-27T12:00:01.000Z		14	{'neg': 0.0, 'neu': 1.0, 'pos': 0.0, 'compound': 0.0}	0	Neutral	['the', 'government', 'must', 'be', 'transparent', 'in', 'developing', 'and', 'using', 'algorithms', 'https://t.co/jp3igypeuw']	fear
55	1.29895E+18	2020-08-27T11:52:15.000Z		45	{'neg': 0.0, 'neu': 0.835, 'pos': 0.165, 'compound': 0.7579}	0.7579	Positive	['droid', 'waiters', 'and', 'waitresses;', 'a', '10ft', 'tall', 'boxing', 'sculpture', 'made', 'entirely', 'from', 'dyson', 'vacuum', 'cleaners,', 'fittingly', 'named', 'mike', 'dyson;', 'and', 'a', 'menu', 'that', 'sounds', 'like', 'it', 'was', 'created', 'using', 'same', 'algorithm', 'ofqual', 'used', 'for', 'its', 'a-level', 'results.', 'welcome', 'to', 'robotazia', 'https://t.co/vjt1ymnhuw']	anger
56	1.29895E+18	2020-08-27T11:52:15.000Z		45	{'neg': 0.0, 'neu': 0.835, 'pos': 0.165, 'compound': 0.7579}	0.7579	Positive	['droid', 'waiters', 'and', 'waitresses;', 'a', '10ft', 'tall', 'boxing', 'sculpture', 'made', 'entirely', 'from', 'dyson', 'vacuum', 'cleaners,', 'fittingly', 'named', 'mike', 'dyson;', 'and', 'a', 'menu', 'that', 'sounds', 'like', 'it', 'was', 'created', 'using', 'same', 'algorithm', 'ofqual', 'used', 'for', 'its', 'a-level', 'results.', 'welcome', 'to', 'robotazia', 'https://t.co/vjt1ymnhuw']	anger
57	1.29895E+18	2020-08-27T11:30:27.000Z		21	{'neg': 0.0, 'neu': 1.0, 'pos': 0.0, 'compound': 0.0}	0	Neutral	['tonight!', 'government', 'by', 'algorithm', 'a-level', 'exams', 'self-driving', 'cars', 'and', 'beyond', '-', 'law', 'sg', 'book', 'now:', 'https://t.co/0euxzvgxxx', '#bcsevents']	fear
58	1.29894E+18	2020-08-27T11:24:13.000Z		22	{'neg': 0.228, 'neu': 0.772, 'pos': 0.0, 'compound': -0.7096}	-0.7096	Negative	['if', 'johnson', 'had', 'lied', 'to', 'my', 'child', 'by', 'suggesting', 'that', 'the', 'ofqual', 'algorithm', 'had', 'somehow', 'spontaneously', 'mutated,', 'i', 'would', 'be', 'even', 'angrier.']	positive
59	1.29894E+18	2020-08-27T11:18:34.000Z		11	{'neg': 0.481, 'neu': 0.519, 'pos': 0.0, 'compound': -0.8126}	-0.8126	Negative	['the', 'a-level', 'grade', 'algorithm:', 'social', 'injustice', 'in;', 'social', 'injustice', 'out']	anger
60	1.29894E+18	2020-08-27T11:04:51.000Z		45	{'neg': 0.062, 'neu': 0.78, 'pos': 0.158, 'compound': 0.5853}	0.5853	Positive	['in', 'a', 'parallel', 'universe', 'of', 'competence', 'on', '11-aug-2020:', ':', ',', 'about', 'the', 'shitshow', 'up', 'north,', "how's", 'our', 'mutant', 'algorithm?', 'ofq:', 'nearly', 'same,', '40%', 'down,', 'esp', 'poor', 'schools,', 'rich', 'ones', 'benefit', 'gw:', "let's", 'not', 'screw', 'over', 'the', 'wokington', 'working', 'man,', 'revert', 'to', 'cag', '#didnothappen']	positive
61	1.29894E+18	2020-08-27T11:03:01.000Z		40	{'neg': 0.114, 'neu': 0.886, 'pos': 0.0, 'compound': -0.6249}	-0.6249	Negative	['�an', '18yr', 'old', 'student', 'who', 'predicted', 'this', 'year�s', 'a-level', 'results', 'crisis', 'in', 'an', 'award-winning', 'dystopian', 'story', 'about', 'an', '#algorithm', 'deciding', 'school', 'grades', 'according', 'to', 'social', 'class,', 'had', 'her', 'own', 'results', 'downgraded.�', 'https://t.co/t6dtiyuxiq', 'h/t']	trust
62	1.29894E+18	2020-08-27T11:00:14.000Z		50	{'neg': 0.09, 'neu': 0.859, 'pos': 0.051, 'compound': -0.4215}	-0.4215	Negative	['the', 'person', 'in', 'charge', 'of', 'ofqual,', 'responsible', 'for', 'the', 'a-level', 'algorithm', 'disaster,', 'was', 'on', '�200,000', 'per', 'year.', 'the', 'deputy', 'children�s', 'commissioner', 'got', 'a', '�134,000', 'redundancy', 'pay-off.', 'the', 'very', 'next', 'day', 'she', 'was', 'hired', 'by', 'the', 'children�s', 'commissioner', 'as', 'a', 'consultant.', 'https://t.co/nvyw46md…	trust
63	1.29894E+18	2020-08-27T11:00:14.000Z		50	{'neg': 0.09, 'neu': 0.859, 'pos': 0.051, 'compound': -0.4215}	-0.4215	Negative	['the', 'person', 'in', 'charge', 'of', 'ofqual,', 'responsible', 'for', 'the', 'a-level', 'algorithm', 'disaster,', 'was', 'on', '�200,000', 'per', 'year.', 'the', 'deputy', 'children�s', 'commissioner', 'got', 'a', '�134,000', 'redundancy', 'pay-off.', 'the', 'very', 'next', 'day', 'she', 'was', 'hired', 'by', 'the', 'children�s', 'commissioner', 'as', 'a', 'consultant.', 'https://t.co/nvyw46md…	trust
64	1.29894E+18	2020-08-27T10:58:07.000Z		40	{'neg': 0.027, 'neu': 0.973, 'pos': 0.0, 'compound': -0.0258}	-0.0258	Neutral	['there', 'are', 'still', 'thousands', 'that', 'cant', 'go', 'to', 'uni', 'because', 'their', 'schools', 'applied', 'the', 'algorithm', 'and', 'downgraded', 'prior', 'to', 'exam', 'board', 'assessment.', 'mostly', 'state', 'schools', 'which', 'i', 'believe', 'members', 'of', 'ascl', 'union', 'and', 'instructed', 'by', 'them.', 'ofqual', 'is', 'preventing', 'appeals.']	trust
65	1.29893E+18	2020-08-27T10:46:46.000Z		47	{'neg': 0.281, 'neu': 0.635, 'pos': 0.084, 'compound': -0.8975}	-0.8975	Negative	['a-levels', '&amp;', 'gcses:', '#borisjohnson', 'blames', "'mutant", "algorithm'", 'for', 'exam', 'fiasco', 'here', 'he', 'goes', 'again', 'refusing', 'to', 'accept', 'blame', 'for', 'something', 'his', 'inept', 'govt', 'created!', 'is', 'this', 'another', '#moveon', 'moment?', 'seems', 'to', 'be', 'the', 'norm', 'now', 'for', 'every', 'fcuk-up!', '�mutant', 'algorithm�', '#ffs', 'https://t.co/m…	negative
66	1.29893E+18	2020-08-27T10:36:00.000Z		27	{'neg': 0.0, 'neu': 0.793, 'pos': 0.207, 'compound': 0.6402}	0.6402	Positive	["don't", 'blame', 'the', 'algorithm!', 'timely', 'reminder', 'from', 'the', 'following', 'the', 'uk', 'a-level', 'furore,', 'why', 'algorithms', 'are', 'good', 'for', 'society', '#algorithms', '#appliedintelligence', 'https://t.co/rx4likc0wt']	positive
67	1.29893E+18	2020-08-27T10:35:41.000Z		12	{'neg': 0.0, 'neu': 1.0, 'pos': 0.0, 'compound': 0.0}	0	Neutral	['it', 'doesn�t', 'work...', 'that�s', 'why', 'the', 'mutant', 'algorithm', 'was', 'scrapped']	negative
68	1.29893E+18	2020-08-27T10:21:20.000Z		22	{'neg': 0.0, 'neu': 1.0, 'pos': 0.0, 'compound': 0.0}	0	Neutral	['ofqual�s', 'exam', 'algorithm', 'begins', 'to', 'learn', 'at', 'a', 'geometric', 'rate.', 'it', 'becomes', 'self', 'aware', '13/8/20....', 'https://t.co/svfgqsbqgq']	positive
69	1.29893E+18	2020-08-27T10:15:03.000Z		22	{'neg': 0.18, 'neu': 0.82, 'pos': 0.0, 'compound': -0.5106}	-0.5106	Negative	['�f**k', 'the', 'algorithm�?:', 'what', 'the', 'world', 'can', 'learn', 'from', 'the', 'uk�s', 'a-level', 'grading', 'fiasco', 'https://t.co/0ehclavo5b', '#ai']	positive
70	1.29893E+18	2020-08-27T10:14:23.000Z		22	{'neg': 0.261, 'neu': 0.652, 'pos': 0.087, 'compound': -0.6124}	-0.6124	Negative	['bbc', 'news', '-', 'a-levels', 'and', 'gcses:', 'boris', 'johnson', 'blames', "'mutant", "algorithm'", 'for', 'exam', 'fiasco...', "that's", 'alright', 'then...', 'https://t.co/mflx7krvjq']	negative
71	1.29893E+18	2020-08-27T10:09:59.000Z		46	{'neg': 0.1, 'neu': 0.9, 'pos': 0.0, 'compound': -0.6966}	-0.6966	Negative	['your', 'boss', 'unleashed', 'a', 'mutant', 'algorithm.', 'a', 'levels', 'were', 'a', 'catastrophe.', 'schools', "don't", 'know', 'if', 'their', 'students', 'should', 'have', 'masks.', 'you', 'just', 'appointed', 'the', 'misogynistic', 'tony', 'abbott.', 'brexit', 'preps', 'are', 'where?', 'uk', 'has', 'the', 'most', 'covid-19', 'deaths', 'in', 'europe.', 'and', 'this', 'is', 'your', 'priority?']	negative
72	1.29892E+18	2020-08-27T10:05:25.000Z		22	{'neg': 0.293, 'neu': 0.707, 'pos': 0.0, 'compound': -0.8074}	-0.8074	Negative	['this', 'is', 'the', 'fault', 'of', 'ofqual', 'and', 'sally', 'collier', '-', 'sally', 'being', 'the', 'clueless', '"chief"', 'who', 'oversaw', 'the', 'development', 'of', 'the', 'flawed', 'algorithm.']	surprise
73	1.29892E+18	2020-08-27T09:59:25.000Z		49	{'neg': 0.128, 'neu': 0.872, 'pos': 0.0, 'compound': -0.7177}	-0.7177	Negative	['#didoharding', 'nothing', 'to', 'do', 'with', 'exams', 'fiasco,', '#ofqual', '&amp;', 'teachers', 'unions', 'worked', 'on', 'algorithm,', 'not', 'anyone', 'in', 'gov.', 'gov.', 'took', 'their', 'advice.', 'teachers', 'insisted', 'only', 'their', 'ratings', 'be', 'used.', 'now', 'there', 'are', 'too', 'many', 'as', 'trying', 'to', 'blame', 'gov!', '#borisjohnson', '#boris', 'https://t.co/w0pdboq…	negative
74	1.29892E+18	2020-08-27T09:56:52.000Z		13	{'neg': 0.279, 'neu': 0.721, 'pos': 0.0, 'compound': -0.4767}	-0.4767	Negative	['what', 'went', 'wrong', 'with', 'the', 'a-level', 'algorithm?', 'https://t.co/wn4qwqngbx', 'via']	negative
75	1.29892E+18	2020-08-27T09:53:01.000Z		19	{'neg': 0.0, 'neu': 1.0, 'pos': 0.0, 'compound': 0.0}	0	Neutral	['webinar:', 'government', 'by', 'algorithm', 'a-level', 'exams', 'self-driving', 'cars', 'and', 'beyond', 'https://t.co/4wygpqrsm4', '#mutantalgorithm', '#alevels', '#bcs']	fear
76	1.29892E+18	2020-08-27T09:46:36.000Z		42	{'neg': 0.143, 'neu': 0.788, 'pos': 0.069, 'compound': -0.4767}	-0.4767	Negative	['johnson', 'sacks', 'education', 'mandarin', 'and', 'blames', 'exam', 'fiasco', 'on', '�mutant', 'algorithm�', 'https://t.co/tttqn5apl2', 'via', 'with', 'many', 'more', 'offer', 'holders', 'meeting', 'their', 'grades', 'than', 'normal,', 'https://t.co/dqncdumvi8', 'the', 'a', 'levels', 'were', 'obtained', 'as', 'a', 'teachers', 'gift,', 'not', 'by', 'examination.']	positive
77	1.29892E+18	2020-08-27T09:45:09.000Z		47	{'neg': 0.093, 'neu': 0.907, 'pos': 0.0, 'compound': -0.5423}	-0.5423	Negative	["it's", 'an', 'equation', 'pkj', '=', '(1-rj)ckj', '+', 'rj(ckj', '+', 'qkj', '-', 'pkj)', 'rj', '-', 'if', 'gcse', 'data', 'is', 'available', 'make', 'it', '1', 'if', 'not', '0.', 'that', 'means', 'the', 'whole', 'right', 'side', 'of', 'the', 'equation', 'is', 'ignored', 'if', 'no', 'gcse', 'data', 'is', 'available', '-', 'simplistic', 'sack', 'https://t.co/v8va5j7cgz']	No emotion
78	1.29892E+18	2020-08-27T09:45:09.000Z		47	{'neg': 0.093, 'neu': 0.907, 'pos': 0.0, 'compound': -0.5423}	-0.5423	Negative	["it's", 'an', 'equation', 'pkj', '=', '(1-rj)ckj', '+', 'rj(ckj', '+', 'qkj', '-', 'pkj)', 'rj', '-', 'if', 'gcse', 'data', 'is', 'available', 'make', 'it', '1', 'if', 'not', '0.', 'that', 'means', 'the', 'whole', 'right', 'side', 'of', 'the', 'equation', 'is', 'ignored', 'if', 'no', 'gcse', 'data', 'is', 'available', '-', 'simplistic', 'sack', 'https://t.co/v8va5j7cgz']	No emotion
79	1.29891E+18	2020-08-27T09:24:18.000Z		18	{'neg': 0.333, 'neu': 0.667, 'pos': 0.0, 'compound': -0.7184}	-0.7184	Negative	['boris', 'johnson', 'blames', "'mutant", "algorithm'", 'for', 'a-level', 'results', 'fiasco,', 'then', 'sacks', 'education', 'chief', 'https://t.co/idnqttkk9s']	negative
80	1.29891E+18	2020-08-27T09:24:18.000Z		18	{'neg': 0.333, 'neu': 0.667, 'pos': 0.0, 'compound': -0.7184}	-0.7184	Negative	['boris', 'johnson', 'blames', "'mutant", "algorithm'", 'for', 'a-level', 'results', 'fiasco,', 'then', 'sacks', 'education', 'chief', 'https://t.co/idnqttkk9s']	negative
81	1.29891E+18	2020-08-27T09:22:58.000Z		47	{'neg': 0.178, 'neu': 0.712, 'pos': 0.111, 'compound': -0.6705}	-0.6705	Negative	['a', 'lot', 'of', 'ppl', 'failing', 'to', 'understand', 'the', 'significance', 'of', 'the', 'a-level', 'exam', 'results/algorithm', 'furore.', 'yes,', 'the', 'government', 'did', 'a', 'u-turn.', 'but', 'only', 'after', 'many', 'young', 'people', 'from', 'working', 'class', 'communities', 'lost', 'their', 'uni', 'places,', 'rose', 'up', '&amp;protested', 'unfair', 'downgrading.', 'straight', 'up'…	negative
82	1.29891E+18	2020-08-27T09:22:22.000Z		28	{'neg': 0.212, 'neu': 0.717, 'pos': 0.072, 'compound': -0.5106}	-0.5106	Negative	['sensible', 'commentary', 'on', 'the', 'use', 'of', 'algorithms', 'in', 'gov', '-', 'transparency', 'is', 'vital,', 'must', 'be', 'wary', 'of', 'bias', '&amp;', 'the', 'any', 'problems', 'are', 'human', 'errors', 'https://t.co/bnunog62nv']	fear
83	1.29891E+18	2020-08-27T09:14:50.000Z		18	{'neg': 0.316, 'neu': 0.684, 'pos': 0.0, 'compound': -0.7184}	-0.7184	Negative	['bbc', 'news', '-', 'a-levels', 'and', 'gcses:', 'boris', 'johnson', 'blames', "'mutant", "algorithm'", 'for', 'exam', 'fiasco', 'https://t.co/u7uimb9yrp']	negative
84	1.29891E+18	2020-08-27T09:14:43.000Z		16	{'neg': 0.112, 'neu': 0.591, 'pos': 0.298, 'compound': 0.4292}	0.4292	Positive	['mutant', 'algorithm!', 'seriously', 'if', 'it', "wasn't", 'so', 'serious', 'it', 'be', 'hilarious.', 'https://t.co/mrlufevrcl']	surprise
85	1.29891E+18	2020-08-27T09:13:06.000Z		29	{'neg': 0.0, 'neu': 0.918, 'pos': 0.082, 'compound': 0.34}	0.34	Positive	['the', 'unions', 'wanted', 'the', 'algorithm.', 'ofqual', 'gave', 'assurances', 'that', 'his', 'concerns', 'would', 'be', 'addressed.', 'they', "weren't.", 'do', 'your', 'job', 'and', 'tell', 'the', 'teachers', 'to', 'get', 'back', 'to', 'work.']	positive
86	1.29891E+18	2020-08-27T09:12:33.000Z		39	{'neg': 0.205, 'neu': 0.717, 'pos': 0.078, 'compound': -0.7184}	-0.7184	Negative	['boris', 'johnson', 'has', 'blamed', 'a', '"mutant', 'algorithm"', 'for', 'the', 'a-level', 'results', 'fiasco', 'before', 'sacking', 'the', 'most', 'senior', 'official', 'at', 'the', 'department', 'for', 'education.', 'are', 'you', 'happy', 'with', 'the', 'pms', 'response', 'to', 'the', 'exam', 'results', 'fiasco?', '#examresults', '#gavinwilliamson', '#borisjohnson']	negative
87	1.29891E+18	2020-08-27T09:00:58.000Z		18	{'neg': 0.333, 'neu': 0.667, 'pos': 0.0, 'compound': -0.7184}	-0.7184	Negative	['boris', 'johnson', 'blames', "'mutant", "algorithm'", 'for', 'a-level', 'results', 'fiasco,', 'then', 'sacks', 'education', 'chief', 'https://t.co/zufrs2hgkm']	negative
88	1.29891E+18	2020-08-27T09:00:58.000Z		18	{'neg': 0.333, 'neu': 0.667, 'pos': 0.0, 'compound': -0.7184}	-0.7184	Negative	['boris', 'johnson', 'blames', "'mutant", "algorithm'", 'for', 'a-level', 'results', 'fiasco,', 'then', 'sacks', 'education', 'chief', 'https://t.co/zufrs2hgkm']	negative
89	1.29891E+18	2020-08-27T08:58:50.000Z		47	{'neg': 0.048, 'neu': 0.952, 'pos': 0.0, 'compound': -0.2732}	-0.2732	Negative	["#ofqual's", 'algorithm', "didn't", 'magically', 'come', 'into', 'existence', 'nor', 'did', 'it', 'mutate', 'by', 'itself.', 'boris', "johnson's", 'govt', 'was', "ofqual's", 'customer.', 'the', 'algorithm', 'was', 'designed', 'to', 'govt', 'requirements.', 'they', 'had', 'months', 'to', 'test', 'it:', 'they', 'were', 'warned', 'on', 'the', 'outcomes', '&amp;', 'still', 'forged', 'ahead.', '#jere…	positive
90	1.29891E+18	2020-08-27T08:55:31.000Z		48	{'neg': 0.049, 'neu': 0.898, 'pos': 0.053, 'compound': 0.0516}	0.0516	Positive	['quite', 'right', 'that', 'the', 'pus', 'at', 'the', 'dfe', 'and', 'the', 'head', 'of', 'ofqual', 'should', 'go.', 'it', 'was', 'their', 'mess.', 'gavin', 'williamson', 'was', 'clearly', 'left', 'out', 'of', 'the', 'loop', 'on', 'the', 'rogue', 'algorithm,', 'which', 'may', 'even', 'have', 'designed', 'as', 'part', 'of', 'a', 'cabinet', 'office', 'strategy', 'to', 'force', 'him', 'out.']	negative
91	1.29891E+18	2020-08-27T08:54:43.000Z		19	{'neg': 0.3, 'neu': 0.7, 'pos': 0.0, 'compound': -0.7184}	-0.7184	Negative	['a-levels', 'and', 'gcses:', 'boris', 'johnson', 'blames', "'mutant", "algorithm'", 'for', 'exam', 'fiasco', '-', 'bbc', 'news', 'https://t.co/9wykzjuvtt', 'via']	negative
92	1.29891E+18	2020-08-27T08:47:44.000Z		21	{'neg': 0.0, 'neu': 1.0, 'pos': 0.0, 'compound': 0.0}	0	Neutral	['thought', 'for', 'the', 'day.', 'what', 'would', 'have', 'happened', 'if', 'the', 'mutant', 'a', 'level', 'algorithm', 'had', 'been', 'applied', 'on', '23/06/2016?']	trust
93	1.2989E+18	2020-08-27T08:47:21.000Z		25	{'neg': 0.273, 'neu': 0.727, 'pos': 0.0, 'compound': -0.7184}	-0.7184	Negative	['boris', 'johnson', 'blames', "'mutant", "algorithm'", 'for', 'a-level', 'results', 'fiasco,', 'then', 'sacks', 'education', 'chief', 'https://t.co/kkfthzkwak', 'another', 'one', 'gone', 'https://t.co/xqjfz2ba4a']	negative
94	1.2989E+18	2020-08-27T08:47:21.000Z		25	{'neg': 0.273, 'neu': 0.727, 'pos': 0.0, 'compound': -0.7184}	-0.7184	Negative	['boris', 'johnson', 'blames', "'mutant", "algorithm'", 'for', 'a-level', 'results', 'fiasco,', 'then', 'sacks', 'education', 'chief', 'https://t.co/kkfthzkwak', 'another', 'one', 'gone', 'https://t.co/xqjfz2ba4a']	negative
95	1.2989E+18	2020-08-27T08:38:47.000Z		5	{'neg': 0.0, 'neu': 0.615, 'pos': 0.385, 'compound': 0.3612}	0.3612	Positive	['like', 'the', 'a', 'level', 'algorithm.']	trust
96	1.2989E+18	2020-08-27T08:38:26.000Z		45	{'neg': 0.11, 'neu': 0.783, 'pos': 0.108, 'compound': -0.0258}	-0.0258	Neutral	['it', 'may', 'be', 'a', '�mutant', 'algorithm�', 'that', 'determined', 'the', 'dreadful', 'a-level', 'results', 'a', 'fortnight', 'ago,', 'but', 'ultimately', 'it', 'was', 'the', 'government', 'that', 'decided', 'to', 'use', 'that', 'algorithm.', 'boris', 'johnson', 'does', 'like', 'to', 'shift', 'the', 'blame,', 'doesn�t', 'he?', '#examfiasco', '#mutantalgorithm', 'https://t.co/36t59hcm6a']	negative
97	1.2989E+18	2020-08-27T08:36:29.000Z		25	{'neg': 0.155, 'neu': 0.845, 'pos': 0.0, 'compound': -0.5106}	-0.5106	Negative	['f**k', 'the', 'algorithm?:', 'what', 'the', 'world', 'can', 'learn', 'from', 'the', "uk's", 'a-level', 'grading', 'fiasco', 'impact', 'of', 'social', 'sciences', 'https://t.co/4mbinkr2mq']	positive
98	1.2989E+18	2020-08-27T08:35:59.000Z		25	{'neg': 0.155, 'neu': 0.845, 'pos': 0.0, 'compound': -0.5106}	-0.5106	Negative	['f**k', 'the', 'algorithm?:', 'what', 'the', 'world', 'can', 'learn', 'from', 'the', "uk's", 'a-level', 'grading', 'fiasco', 'impact', 'of', 'social', 'sciences', 'https://t.co/dsjfvmcd36']	positive
99	1.2989E+18	2020-08-27T08:33:36.000Z		33	{'neg': 0.267, 'neu': 0.675, 'pos': 0.058, 'compound': -0.7772}	-0.7772	Negative	['johnson', 'blaming', 'a', "'mutant", "algorithm'", 'for', 'the', 'a-level', 'results', 'fiasco', 'is', 'straight', 'out', 'of', 'the', 'trump', 'playbook:', 'never', 'ever', 'apologise', 'and', 'lie,', 'lie,', 'lie.', 'https://t.co/7wqtymhqpr', 'https://t.co/fzfhywzh9g']	negative
100	1.2989E+18	2020-08-27T08:33:36.000Z		33	{'neg': 0.267, 'neu': 0.675, 'pos': 0.058, 'compound': -0.7772}	-0.7772	Negative	['johnson', 'blaming', 'a', "'mutant", "algorithm'", 'for', 'the', 'a-level', 'results', 'fiasco', 'is', 'straight', 'out', 'of', 'the', 'trump', 'playbook:', 'never', 'ever', 'apologise', 'and', 'lie,', 'lie,', 'lie.', 'https://t.co/7wqtymhqpr', 'https://t.co/fzfhywzh9g']	negative
101	1.2989E+18	2020-08-27T08:32:02.000Z		23	{'neg': 0.25, 'neu': 0.75, 'pos': 0.0, 'compound': -0.7184}	-0.7184	Negative	['a-levels', 'and', 'gcses:', 'boris', 'johnson', 'blames', "'mutant", "algorithm'", 'for', 'exam', 'fiasco', '-', 'bbc', 'news', 'actually,', 'it', 'was', '�mutant', 'ministers�.', 'https://t.co/jf1gthjzeq']	negative
102	1.2989E+18	2020-08-27T08:13:13.000Z		40	{'neg': 0.164, 'neu': 0.73, 'pos': 0.106, 'compound': -0.5106}	-0.5106	Negative	['at', 'least', 'three', 'newspaper', 'front', 'pages', 'this', 'morning', 'feature', 'the', 'phrase', "'mutant", "algorithm'.", "here's", 'why', 'blaming', 'the', 'algorithm', 'for', 'the', 'a', 'level', 'fiasco', 'is,', 'for', 'want', 'of', 'a', 'better', 'word,', 'piffle', 'https://t.co/iibpeumdll', 'https://t.co/yvn1elbski']	positive
103	1.2989E+18	2020-08-27T08:10:30.000Z		41	{'neg': 0.0, 'neu': 0.815, 'pos': 0.185, 'compound': 0.8224}	0.8224	Positive	['ofqual', 'you', 'are', 'having', 'a', 'laugh', 'right?', 'my', 'sister', 'got', 'a', 'l2', 'in', 'health', 'and', 'social', 'care', 'from', 'an', 'algorithm,', 'but', 'she', 'has', 'had', 'all', 'l2', 'distinctions', 'previously?', 'she', 'doesn�t', 'even', 'have', 'any', 'teacher', 'input?', 'is', 'this', 'a', 'fucking', 'joke', '????????????????????????????????????????????????????']	positive
104	1.29889E+18	2020-08-27T08:06:33.000Z		26	{'neg': 0.0, 'neu': 0.722, 'pos': 0.278, 'compound': 0.7717}	0.7717	Positive	['great', 'read', 'by', 'on', 'the', 'politics', 'of', 'the', 'algorithms', 'and', 'how', 'they', 'limit', 'our', 'life', 'chances', 'chances', 'according', 'to', 'an', 'oblique', 'prediction.', 'https://t.co/ebp0k3wsll']	anger
105	1.29889E+18	2020-08-27T08:01:31.000Z		27	{'neg': 0.082, 'neu': 0.918, 'pos': 0.0, 'compound': -0.2411}	-0.2411	Negative	['my', 'latest', 'e-learning', 'illustrations', '-', 'this', 'one', 'on', 'the', 'use', 'of', 'data', '(not', 'sure', 'if', 'this', 'guy', 'worked', 'on', 'the', 'a-level', 'algorithm)', 'https://t.co/z1qia7yfb4']	No emotion
106	1.29889E+18	2020-08-27T07:54:39.000Z		23	{'neg': 0.25, 'neu': 0.75, 'pos': 0.0, 'compound': -0.7184}	-0.7184	Negative	['back', 'to', 'school...', 'bbc', 'news', '-', 'a-levels', 'and', 'gcses:', 'boris', 'johnson', 'blames', "'mutant", "algorithm'", 'for', 'exam', 'fiasco', 'https://t.co/2qsnqnygln', '#learnings', 'cc']	trust
107	1.29889E+18	2020-08-27T07:51:57.000Z		29	{'neg': 0.299, 'neu': 0.701, 'pos': 0.0, 'compound': -0.8555}	-0.8555	Negative	['algorithms', 'cannot', 'be', '�mutant�.', 'governments', 'however', 'can', 'be', 'led', 'by', 'a', 'lying', 'toerag.', 'a-levels', 'and', 'gcses:', 'boris', 'johnson', 'blames', "'mutant", "algorithm'", 'for', 'exam', 'fiasco', 'https://t.co/rkvqnkab8n']	negative
108	1.29889E+18	2020-08-27T07:51:54.000Z		34	{'neg': 0.185, 'neu': 0.815, 'pos': 0.0, 'compound': -0.7476}	-0.7476	Negative	['what', 'the', 'heck', 'is', 'a', "'mutant", "algorithm'?", 'he', 'really', "doesn't", 'have', 'a', 'clue,', 'does', 'he?', 'a-levels', 'and', 'gcses:', 'boris', 'johnson', 'blames', "'mutant", "algorithm'", 'for', 'exam', 'fiasco', '-', 'bbc', 'news', 'https://t.co/etk3eltkyb']	negative
109	1.29889E+18	2020-08-27T07:44:17.000Z		38	{'neg': 0.167, 'neu': 0.833, 'pos': 0.0, 'compound': -0.7184}	-0.7184	Negative	['?', 'blames', "'mutant", "algorithm'", 'for', 'a-level', 'results', 'fiasco,', 'then', 'sacks', 'education', 'chief..', 'the', 'only', 'mutant', 'thing', 'in', 'the', 'uk', 'is', 'the', 'mutant', 'pm', 'we', 'have..', 'i', 'call', 'him', 'the', 'psycotard', 'https://t.co/y7c4xe8yfh', 'https://t.co/ijynzrjxxf']	negative
110	1.29889E+18	2020-08-27T07:44:17.000Z		38	{'neg': 0.167, 'neu': 0.833, 'pos': 0.0, 'compound': -0.7184}	-0.7184	Negative	['?', 'blames', "'mutant", "algorithm'", 'for', 'a-level', 'results', 'fiasco,', 'then', 'sacks', 'education', 'chief..', 'the', 'only', 'mutant', 'thing', 'in', 'the', 'uk', 'is', 'the', 'mutant', 'pm', 'we', 'have..', 'i', 'call', 'him', 'the', 'psycotard', 'https://t.co/y7c4xe8yfh', 'https://t.co/ijynzrjxxf']	negative
111	1.29889E+18	2020-08-27T07:37:18.000Z		39	{'neg': 0.13, 'neu': 0.87, 'pos': 0.0, 'compound': -0.5859}	-0.5859	Negative	['...and', 'however', '�mutant�the', '#algorithm', 'may', 'have', 'been,', 'can�t', 'deny', 'that', 'he', 'knew', 'what', 'it', 'would', 'do', 'in', 'advance,', 'given', 'that', 'he', 'was', 'shown', 'this', '#ofqual', 'data', 'before', '#alevelresults.', 'he', 'should', 'resign.', '#schools', '#examresults', 'https://t.co/e0psqg2azx']	fear
112	1.29889E+18	2020-08-27T07:36:50.000Z		34	{'neg': 0.091, 'neu': 0.852, 'pos': 0.057, 'compound': -0.2763}	-0.2763	Negative	['boris', 'johnson', 'blames', 'the', 'a-level', 'omnishambles', 'on', '"a', 'mutant', 'algorithm"...', 'and', "he's", 'sacked', 'the', 'ofqual', 'head.', 'so', 'be', 'careful', 'everyone', '-', 'the', 'mutant', 'is', 'still', 'out', 'there!', '#borishasfailedtheuk', '#toryincompetence', 'https://t.co/gtoxafxhbx']	negative
113	1.29889E+18	2020-08-27T07:36:50.000Z		34	{'neg': 0.091, 'neu': 0.852, 'pos': 0.057, 'compound': -0.2763}	-0.2763	Negative	['boris', 'johnson', 'blames', 'the', 'a-level', 'omnishambles', 'on', '"a', 'mutant', 'algorithm"...', 'and', "he's", 'sacked', 'the', 'ofqual', 'head.', 'so', 'be', 'careful', 'everyone', '-', 'the', 'mutant', 'is', 'still', 'out', 'there!', '#borishasfailedtheuk', '#toryincompetence', 'https://t.co/gtoxafxhbx']	negative
114	1.29889E+18	2020-08-27T07:36:32.000Z		44	{'neg': 0.202, 'neu': 0.761, 'pos': 0.037, 'compound': -0.7469}	-0.7469	Negative	['a-levels', 'and', 'gcses:', 'boris', 'johnson', 'blames', "'mutant", "algorithm'", 'for', 'exam', 'fiasco', 'that', "didn't", 'wash', 'with', 'teachers,', 'parents', 'or', 'pupils', 'so', 'he', 'sacked', 'johnathan', 'slater.', 'is', 'responsible', 'but', 'he', 'will', 'blame', 'anyone', 'else', 'for', 'any', 'of', 'his', 'cock', 'ups.', 'https://t.co/udafwoydem']	negative
115	1.29889E+18	2020-08-27T07:35:59.000Z		41	{'neg': 0.057, 'neu': 0.888, 'pos': 0.055, 'compound': -0.0258}	-0.0258	Neutral	['https://t.co/im7bmtnkqg', '"algorithm', 'was', 'devised', 'by', 'the', 'exams', 'regulator', 'ofqual', 'in', 'accordance', 'with', 'williamson�s', 'instruction"', '[ofqual', 'pre-warned', 'tories', 'about', '#inequality', 'it', 'would', 'create.', "there's", 'no', 'such', 'thing', 'as', 'a', '"mutant"', 'algorithm', '-', 'this', 'was', 'done', 'deliberately]', '#sackgavinwilliamson']	positive
116	1.29889E+18	2020-08-27T07:31:10.000Z		39	{'neg': 0.21, 'neu': 0.693, 'pos': 0.097, 'compound': -0.5983}	-0.5983	Negative	['blatant', 'lies!', 'a', 'few', 'weeks', 'ago', 'he', 'said', 'the', 'algorithm', 'was', 'perfectly', 'good..does', 'he', 'think', 'we', 'won�t', 'remember?', '#notmypm', 'a-levels', 'and', 'gcses:', 'boris', 'johnson', 'blames', "'mutant", "algorithm'", 'for', 'exam', 'fiasco', '-', 'bbc', 'news', 'https://t.co/zs439eywan']	negative
117	1.29889E+18	2020-08-27T07:30:22.000Z		47	{'neg': 0.024, 'neu': 0.904, 'pos': 0.073, 'compound': 0.4983}	0.4983	Positive	['gary', 'smith', 'breaks', 'down', 'the', 'limitations', 'of', 'ofqual�s', 'algorithm:', 'if', 'a', 'particular', 'school', 'had', 'never', 'previously', 'recorded', 'an', 'a*', 'on', 'a', 'subject', 'test,', 'it', 'would', 'be', 'impossible', 'for', 'a', 'student', 'to', 'get', 'that', 'grade', 'in', '2020,', 'no', 'matter', 'how', 'talented', 'they', 'were.', 'https://t.co/4nf3z7zurb']	trust
118	1.29889E+18	2020-08-27T07:30:22.000Z		47	{'neg': 0.024, 'neu': 0.904, 'pos': 0.073, 'compound': 0.4983}	0.4983	Positive	['gary', 'smith', 'breaks', 'down', 'the', 'limitations', 'of', 'ofqual�s', 'algorithm:', 'if', 'a', 'particular', 'school', 'had', 'never', 'previously', 'recorded', 'an', 'a*', 'on', 'a', 'subject', 'test,', 'it', 'would', 'be', 'impossible', 'for', 'a', 'student', 'to', 'get', 'that', 'grade', 'in', '2020,', 'no', 'matter', 'how', 'talented', 'they', 'were.', 'https://t.co/4nf3z7zurb']	trust
119	1.29888E+18	2020-08-27T07:22:55.000Z		47	{'neg': 0.116, 'neu': 0.674, 'pos': 0.21, 'compound': 0.5994}	0.5994	Positive	['having', 'programmed', 'my', 'fair', 'share', 'of', 'algos', 'over', 'the', 'last', '35', 'years,', "i'm", 'pretty', 'confident', 'that', 'they', "don't", 'mutate.', 'they', 'repeat', 'their', 'instructions.', "that's", 'their', 'point.', 'bbc', 'news', '-', 'a-levels', 'and', 'gcses:', 'boris', 'johnson', 'blames', "'mutant", "algorithm'", 'for', 'exam', 'fiasco', 'https://t.co/gwxfyynmta']	trust
120	1.29888E+18	2020-08-27T07:16:06.000Z		21	{'neg': 0.258, 'neu': 0.742, 'pos': 0.0, 'compound': -0.765}	-0.765	Negative	['in', 'the', 'new', 'reboot', 'of', 'terminator', 'they', 'will', 'send', 'gavin', 'williamson', 'back', 'in', 'time', 'to', 'stop', 'the', 'evil', 'ofqual', 'mutant', 'algorithm.']	negative
121	1.29888E+18	2020-08-27T07:10:04.000Z		16	{'neg': 0.353, 'neu': 0.647, 'pos': 0.0, 'compound': -0.7184}	-0.7184	Negative	['a-levels', 'and', 'gcses:', 'boris', 'johnson', 'blames', "'mutant", "algorithm'", 'for', 'exam', 'fiasco', '-', 'https://t.co/rk8kurtpjq']	negative
122	1.29888E+18	2020-08-27T07:06:16.000Z		38	{'neg': 0.0, 'neu': 0.86, 'pos': 0.14, 'compound': 0.6369}	0.6369	Positive	['https://t.co/ujgpoosrpi', 'appreciate', 'for', 'raising', 'awareness', 'on', 'this', 'issue.', 'kid�s', 'school', 'report', 'grades', 'is', 'not', 'inline', 'with', 'the', 'cag,', 'this', 'is', 'because', 'teacher', 'assessed', 'grades', 'were', 'downgraded', 'in', 'order', 'to', 'fit', 'the', '2019', 'grade', 'distribution.']	trust
123	1.29888E+18	2020-08-27T07:04:36.000Z		47	{'neg': 0.1, 'neu': 0.846, 'pos': 0.054, 'compound': -0.2746}	-0.2746	Negative	['there', 'must', 'be', 'two', 'strains', 'of', 'the', 'mutant', 'algorithm', 'cited', 'by', '.', 'the', 'head', 'of', 'n.i.', 'ccea', 'told', 'the', 'education', 'committee', 'that', 'ccea', 'developed', 'their', 'own', 'algorithms;', 'which', "didn't", 'work.', 'surely', 'equity', 'demands', 'that', 'he,', 'like', "ofqual's", 'chief', 'must', 'be', 'removed?', 'https://t.co/jpa4du7q09']	trust
124	1.29888E+18	2020-08-27T07:02:06.000Z		15	{'neg': 0.0, 'neu': 1.0, 'pos': 0.0, 'compound': 0.0}	0	Neutral	['think', 'they', 'must', 'be', 'using', 'the', 'same', 'developers', 'who', 'worked', 'on', 'the', 'a', 'level', 'algorithm', '??']	trust
125	1.29888E+18	2020-08-27T07:01:50.000Z		27	{'neg': 0.104, 'neu': 0.818, 'pos': 0.078, 'compound': -0.1779}	-0.1779	Negative	['well', 'expressed.', 'from', 'what', 'has', 'been', 'reported,', 'the', 'algorithm', 'as', 'implemented', 'worked', 'as', 'designed.', 'responsibility', 'lies', 'fully', 'with', 'ofqual', 'and', 'the', 'uk', 'government.', 'https://t.co/ldwykyqtpa']	fear
126	1.29888E+18	2020-08-27T07:00:35.000Z		25	{'neg': 0.155, 'neu': 0.845, 'pos': 0.0, 'compound': -0.5106}	-0.5106	Negative	['�f**k', 'the', 'algorithm�?:', 'what', 'the', 'world', 'can', 'learn', 'from', 'the', 'uk�s', 'a-level', 'grading', 'fiasco', '#algorithmicaccountability', '#policy', '#algorithms', '#alevelsresults', 'https://t.co/3ywmigj9jj']	trust
127	1.29888E+18	2020-08-27T06:57:57.000Z		18	{'neg': 0.316, 'neu': 0.684, 'pos': 0.0, 'compound': -0.7184}	-0.7184	Negative	['bbc', 'news', '-', 'a-levels', 'and', 'gcses:', 'boris', 'johnson', 'blames', "'mutant", "algorithm'", 'for', 'exam', 'fiasco', 'https://t.co/7ni2dvxovb']	negative
128	1.29888E+18	2020-08-27T06:55:08.000Z		16	{'neg': 0.375, 'neu': 0.625, 'pos': 0.0, 'compound': -0.7184}	-0.7184	Negative	['a-levels', 'and', 'gcses:', 'boris', 'johnson', 'blames', "'mutant", "algorithm'", 'for', 'exam', 'fiasco', 'https://t.co/ht7zcdvcny']	negative
129	1.29888E+18	2020-08-27T06:50:29.000Z		18	{'neg': 0.316, 'neu': 0.684, 'pos': 0.0, 'compound': -0.7184}	-0.7184	Negative	['bbc', 'news', '-', 'a-levels', 'and', 'gcses:', 'boris', 'johnson', 'blames', "'mutant", "algorithm'", 'for', 'exam', 'fiasco', 'https://t.co/wj2zhaedak']	negative
130	1.29887E+18	2020-08-27T06:37:22.000Z		41	{'neg': 0.131, 'neu': 0.802, 'pos': 0.068, 'compound': -0.4588}	-0.4588	Negative	['correct.', 'ofqual', 'did', 'not', 'realise', 'they', 'had', 'done', 'their', 'math', 'wrong', 'so', 'the', 'algorithm', 'was', 'flawed,', 'or', 'spell', 'out', 'the', 'consequence', 'of', 'the', 'small', 'cohort', 'exemption,', '(although', 'that', 'latter', 'was', 'pretty', 'obvious).', 'dfe', 'would', 'have', 'had', 'to', 'ask', 'the', 'right', 'questions.']	positive
131	1.29887E+18	2020-08-27T06:36:47.000Z		18	{'neg': 0.424, 'neu': 0.576, 'pos': 0.0, 'compound': -0.7964}	-0.7964	Negative	['inside', 'story', 'of', 'the', 'missed', 'algorithm', 'warnings', 'that', 'led', 'to', 'a-level', 'results', 'chaos', 'https://t.co/1vklaop1f1']	fear
132	1.29887E+18	2020-08-27T06:27:07.000Z		41	{'neg': 0.101, 'neu': 0.855, 'pos': 0.045, 'compound': -0.3744}	-0.3744	Negative	['mathematically', 'there', 'was', 'no', 'need', 'for', 'cags', 'only', 'a', 'ranking,', 'the', 'mutant', 'algorithm', 'would', 'have', 'done', 'the', 'rest...', 'the', 'mutant', 'algorithm', 'that', 'has', 'been', 'discarded', '-', 'so', 'why', 'are', 'the', 'schools', 'attempts', 'to', 'emulate', 'it', 'with', 'their', 'own', 'moderations', 'not', 'being', 'discarded....?']	positive
133	1.29887E+18	2020-08-27T06:17:31.000Z		31	{'neg': 0.194, 'neu': 0.806, 'pos': 0.0, 'compound': -0.7184}	-0.7184	Negative	['adults', 'should', 'stay', '2m', 'away', 'from', 'young', 'people.', 'unless', "you're", 'the', 'pm?', 'bbc', 'news', '-', 'a-levels', 'and', 'gcses:', 'boris', 'johnson', 'blames', "'mutant", "algorithm'", 'for', 'exam', 'fiasco', 'https://t.co/bpuleccouo']	surprise
134	1.29887E+18	2020-08-27T06:09:56.000Z		28	{'neg': 0.305, 'neu': 0.629, 'pos': 0.066, 'compound': -0.802}	-0.802	Negative	['algorithms', 'are', 'created', 'by', 'developers.', 'they', "can't", 'mutate.', 'what', 'a', 'moron.', 'a-levels', 'and', 'gcses:', 'boris', 'johnson', 'blames', "'mutant", "algorithm'", 'for', 'exam', 'fiasco', 'https://t.co/fzphxtyyla']	negative
135	1.29886E+18	2020-08-27T06:06:17.000Z		37	{'neg': 0.134, 'neu': 0.807, 'pos': 0.059, 'compound': -0.4767}	-0.4767	Negative	['this', 'government', 'will', 'chuck', 'anybody', 'under', 'the', 'bus', '(dfe', 'permanent', 'secretary/ofqual)', 'to', 'avoid', 'responsibility', 'around', 'the', 'exams', 'fiasco.', 'pm', 'describes', 'this', 'as', 'a', "'mutant", "algorithm'", '(which', 'he', 'claimed', 'was', 'robust', 'on', 'results', 'day).', '#honourtheoffer', '#alevelprotest', '#cagsappeal']	negative
136	1.29886E+18	2020-08-27T05:53:20.000Z		27	{'neg': 0.075, 'neu': 0.925, 'pos': 0.0, 'compound': -0.2732}	-0.2732	Negative	['gavin', 'williamson', 'was', 'warned', 'on', 'july', '10th', 'when', 'ofqual', 'and', 'himself', 'were', 'flagged', 'of', '15%', 'of', 'ib', 'students', 'getting', 'randomly', 'adjusted', 'grades', 'by', 'a', 'similar', 'algorithm', '#ibscandal']	surprise
137	1.29886E+18	2020-08-27T05:52:59.000Z		41	{'neg': 0.111, 'neu': 0.889, 'pos': 0.0, 'compound': -0.5574}	-0.5574	Negative	["ofqual's", 'guidance', 'was', 'contradictory.', 'teachers', 'predicted', 'most', 'likely', 'grade.', 'some', 'schools', 'entered', 'that.', 'other', 'slt', 'then', 'looked', 'at', 'historical', 'data.', 'the', 'thinking', 'was', 'that', 'if', 'grade', 'distribution', 'matched', 'historical', 'data,', 'they', "wouldn't", 'get', 'hit', 'by', 'the', 'algorithm.', 'no', 'standardisation.']	negative
138	1.29886E+18	2020-08-27T05:45:41.000Z		32	{'neg': 0.365, 'neu': 0.635, 'pos': 0.0, 'compound': -0.9153}	-0.9153	Negative	['omg.', 'stop', 'blaming', 'others', 'boris', 'and', 'get', 'gavin', 'williamson', 'to', 'resign.', 'have', 'some', 'backbone.', 'bbc', 'news', '-', 'a-levels', 'and', 'gcses:', 'boris', 'johnson', 'blames', "'mutant", "algorithm'", 'for', 'exam', 'fiasco', 'https://t.co/be2e6r89yn']	anger
139	1.29886E+18	2020-08-27T05:45:28.000Z		40	{'neg': 0.39, 'neu': 0.541, 'pos': 0.069, 'compound': -0.9449}	-0.9449	Negative	['appalled', '&amp;', 'shocked', 'that', 'under', ',', 'its', 'always', 'someone', 'else', 'to', 'blame', 'for', 'incompetence', '&amp;', 'failure,', 'never', 'them!', 'lacking', 'any', 'sense', 'of', 'honour', 'or', 'morality!', 'a-levels', 'and', 'gcses:', 'boris', 'johnson', 'blames', "'mutant", "algorithm'", 'for', 'exam', 'fiasco', 'https://t.co/kazb5muybk']	negative
140	1.29886E+18	2020-08-27T05:40:50.000Z		34	{'neg': 0.243, 'neu': 0.633, 'pos': 0.124, 'compound': -0.6908}	-0.6908	Negative	['boris', 'johnson', 'blamed', 'a', '�mutant', 'algorithm�', 'for', 'the', 'a-level', 'and', 'gcse', 'fiasco', 'as', 'the', 'education', 'secretary', 'declined', 'to', 'accept', 'that', 'he', 'was', 'personally', 'responsible', 'for', 'failings', 'by', 'the', 'government', 'https://t.co/2ktmsm1e3n']	negative
141	1.29885E+18	2020-08-27T05:25:58.000Z		18	{'neg': 0.0, 'neu': 1.0, 'pos': 0.0, 'compound': 0.0}	0	Neutral	['why', 'has', 'he', 'and', 'the', 'ofqual', 'head', 'gone', 'if', 'it', 'was', 'a', '"mutant', 'algorithm"?', 'https://t.co/bgsc43eyg8']	negative
142	1.29885E+18	2020-08-27T05:03:05.000Z		27	{'neg': 0.223, 'neu': 0.669, 'pos': 0.108, 'compound': -0.4767}	-0.4767	Negative	['boris', 'johnson', 'blames', "'mutant", "algorithm'", 'for', 'a-level', 'results', 'fiasco,', 'then', 'sacks', 'education', 'chief', '-', 'this', 'creature', 'is', 'truly', 'delusional', 'https://t.co/hkpxpcxjet', 'https://t.co/yrtmhn5jvw']	negative
143	1.29885E+18	2020-08-27T05:03:05.000Z		27	{'neg': 0.223, 'neu': 0.669, 'pos': 0.108, 'compound': -0.4767}	-0.4767	Negative	['boris', 'johnson', 'blames', "'mutant", "algorithm'", 'for', 'a-level', 'results', 'fiasco,', 'then', 'sacks', 'education', 'chief', '-', 'this', 'creature', 'is', 'truly', 'delusional', 'https://t.co/hkpxpcxjet', 'https://t.co/yrtmhn5jvw']	negative
144	1.29884E+18	2020-08-27T04:24:13.000Z		51	{'neg': 0.161, 'neu': 0.743, 'pos': 0.096, 'compound': -0.5719}	-0.5719	Negative	['a-levels', 'and', 'gcses:', 'boris', 'johnson', 'blames', "'mutant", "algorithm'", 'for', 'exam', 'fiasco-', 'this', 'could', 'be', 'an', 'amusing', 'turn', 'of', 'phrase', 'if', 'it', 'were', 'not', 'for', 'the', 'fact', 'that', 'he', 'is', 'pm', 'and', 'approved', 'all', 'the', 'inept', 'and', 'incompetent', 'decisions', 'taken', 'by', 'his', 'minister', 'who', 'remain', 'in', 'place.', 'http…	negative
145	1.29884E+18	2020-08-27T04:13:36.000Z		18	{'neg': 0.316, 'neu': 0.684, 'pos': 0.0, 'compound': -0.7184}	-0.7184	Negative	['bbc', 'news', '-', 'a-levels', 'and', 'gcses:', 'boris', 'johnson', 'blames', "'mutant", "algorithm'", 'for', 'exam', 'fiasco', 'https://t.co/be3ym8ombk']	negative
146	1.29884E+18	2020-08-27T04:10:03.000Z		21	{'neg': 0.333, 'neu': 0.667, 'pos': 0.0, 'compound': -0.7184}	-0.7184	Negative	['#borisjohnson', 'blames', "'mutant", "#algorithm'", 'for', 'a-level', 'results', 'fiasco,', 'then', 'sacks', '#education', 'chief', 'https://t.co/pvurruoufb', 'https://t.co/xt7u7oekop']	negative
147	1.29884E+18	2020-08-27T04:10:03.000Z		21	{'neg': 0.333, 'neu': 0.667, 'pos': 0.0, 'compound': -0.7184}	-0.7184	Negative	['#borisjohnson', 'blames', "'mutant", "#algorithm'", 'for', 'a-level', 'results', 'fiasco,', 'then', 'sacks', '#education', 'chief', 'https://t.co/pvurruoufb', 'https://t.co/xt7u7oekop']	negative
148	1.29883E+18	2020-08-27T03:59:51.000Z		36	{'neg': 0.214, 'neu': 0.714, 'pos': 0.071, 'compound': -0.7003}	-0.7003	Negative	['ah,', 'the', 'conservatives', 'should', 'have', 'gone', 'for', '"boris', 'johnson', 'blames', 'mutants"', 'that', 'would', 'at', 'least', 'have', 'been', 'entertaining.', 'bbc', 'news', '-', 'a-levels', 'and', 'gcses:', 'boris', 'johnson', 'blames', "'mutant", "algorithm'", 'for', 'exam', 'fiasco', 'https://t.co/ntevpvnhau']	positive
149	1.29883E+18	2020-08-27T03:56:15.000Z		37	{'neg': 0.171, 'neu': 0.829, 'pos': 0.0, 'compound': -0.7639}	-0.7639	Negative	['bbc', 'news', '-', 'a-levels', 'and', 'gcses:', 'boris', 'johnson', 'blames', "'mutant", "algorithm'", 'for', 'exam', 'fiasco', 'https://t.co/ajtwrqcecv', 'if', 'course', 'slater', 'needing', 'sacking.', 'stats', 'can', 'never', 'be', 'used', 'to', 'predict', 'individual', 'result!', 'it', 'only', 'predicts', 'collective', 'trends!']	anticipation
150	1.29883E+18	2020-08-27T03:53:29.000Z		38	{'neg': 0.119, 'neu': 0.742, 'pos': 0.139, 'compound': -0.0258}	-0.0258	Neutral	['this', 'is', 'better', ',', 'you', 'caveat', 'your', 'government', 'attack', 'with', '�arguably�.', 'presumably', 'to', 'sympathise', 'with', 'sally', 'collier', 'and', 'jonathan', 'slater.', 'ofqual', 'designed', 'the', '�mutant', 'algorithm�,', 'perm', 'sec', 'dfe', 'recommended', 'it�s', 'use.', 'possible', 'all', 'three', 'tendered', 'resignations.', 'reasonable', 'outcome.']	fear
151	1.29883E+18	2020-08-27T03:36:26.000Z		41	{'neg': 0.136, 'neu': 0.822, 'pos': 0.042, 'compound': -0.6261}	-0.6261	Negative	['coming', 'soon??:', '#mutantalgorithm,', 'the', 'movie.', 'morgan', 'freeman,', 'keanu', 'reeves,', 'they', 'knew', 'too', 'much,', 'they', 'went', 'too', 'far.', '...movie', 'writes', 'itself??', 'but', 'on', 'a', 'serious', 'note,', '�boris', 'johnson', 'blames', '�mutant', 'algorithm�', 'for', 'a-levels', 'and', 'gcse', 'exam', 'fiasco�', '-', '?', 'https://t.co/l3u1orl3rm']	anticipation
152	1.29882E+18	2020-08-27T02:58:56.000Z		19	{'neg': 0.316, 'neu': 0.684, 'pos': 0.0, 'compound': -0.7184}	-0.7184	Negative	['dog', 'ate', 'homework', 'a-levels', 'and', 'gcses:', 'boris', 'johnson', 'blames', "'mutant", "algorithm'", 'for', 'exam', 'fiasco', 'https://t.co/wxkprnjsm2']	fear
153	1.29881E+18	2020-08-27T02:18:05.000Z		18	{'neg': 0.316, 'neu': 0.684, 'pos': 0.0, 'compound': -0.7184}	-0.7184	Negative	['bbc', 'news', '-', 'a-levels', 'and', 'gcses:', 'boris', 'johnson', 'blames', "'mutant", "algorithm'", 'for', 'exam', 'fiasco', 'https://t.co/tjo5jvvx7c']	negative
154	1.29881E+18	2020-08-27T02:13:38.000Z		37	{'neg': 0.0, 'neu': 0.906, 'pos': 0.094, 'compound': 0.5472}	0.5472	Positive	['why', 'is', 'this', 'school', 'in', 'leicester', 'back', 'before', 'the', 'end', 'of', 'the', 'holiday?', 'how', 'does', 'an', 'algorithm', 'mutate?', 'what', 'exams', 'did', 'these', 'kids', 'take', '-', 'they', 'look', 'too', 'young', 'for', 'gcse', 'or', 'a', 'levels?!', 'https://t.co/bpjusjqsqj']	positive
155	1.2988E+18	2020-08-27T01:39:44.000Z		30	{'neg': 0.31, 'neu': 0.69, 'pos': 0.0, 'compound': -0.8719}	-0.8719	Negative	["it's", 'totally', 'ridiculous', 'and', 'shirking', 'responsibility,', 'but', 'will', 'they', 'get', 'away', 'with', 'it?~', 'a-levels', 'and', 'gcses:', 'boris', 'johnson', 'blames', "'mutant", "algorithm'", 'for', 'exam', 'fiasco', 'https://t.co/fhqlnr15bm']	negative
156	1.29879E+18	2020-08-27T01:13:24.000Z		18	{'neg': 0.316, 'neu': 0.684, 'pos': 0.0, 'compound': -0.7184}	-0.7184	Negative	['bbc', 'news', '-', 'a-levels', 'and', 'gcses:', 'boris', 'johnson', 'blames', "'mutant", "algorithm'", 'for', 'exam', 'fiasco', 'https://t.co/urez4eb1rb']	negative
157	1.29879E+18	2020-08-27T01:04:33.000Z		12	{'neg': 0.4, 'neu': 0.6, 'pos': 0.0, 'compound': -0.7184}	-0.7184	Negative	['a-levels', 'and', 'gcses:', 'boris', 'johnson', 'blames', "'mutant", "algorithm'", 'for', 'exam', 'fiasco']	negative
158	1.29879E+18	2020-08-27T00:54:08.000Z		45	{'neg': 0.188, 'neu': 0.812, 'pos': 0.0, 'compound': -0.8205}	-0.8205	Negative	['even', 'i', 'understand', 'enough', 'about', 'maths', 'and', 'computing', 'to', 'know', 'that', 'it', 'is', 'ludicrous', 'of', '??', 'to', 'blame', 'the', 'a-level', '&amp;', 'gcse', 'exam', 'results', 'fiasco', 'on', 'a', '�mutant', 'algorithm�.', 'the', 'computer/s', 'had', 'to', 'be', 'programmed,', 'they', 'didn�t', 'programme', 'themselves.', 'https://t.co/gpy62skxsl']	negative
159	1.29878E+18	2020-08-27T00:13:39.000Z		36	{'neg': 0.207, 'neu': 0.751, 'pos': 0.042, 'compound': -0.7906}	-0.7906	Negative	['having', 'has', 'sacked', 'the', 'top', 'civil', 'servant', 'at', 'the', 'ministry', 'of', 'education,', 'seen', 'the', 'head', 'of', 'ofqual', 'resign', 'and', 'blamed', 'the', 'exam', 'fiasco', 'on', 'a', '�mutant', 'algorithm�,', 'what', 'will', 'boris', 'do', 'about', 'his', 'mutant', 'minister', 'williamson?']	negative
160	1.29878E+18	2020-08-27T00:12:57.000Z		32	{'neg': 0.182, 'neu': 0.818, 'pos': 0.0, 'compound': -0.7184}	-0.7184	Negative	['more', 'gas', 'lighting', 'tactics', 'from', 'the', 'pm', 'as', 'he', 'makes', 'civil', 'servants', 'scape', 'goats.', 'bbc', 'news', '-', 'a-levels', 'and', 'gcses:', 'boris', 'johnson', 'blames', "'mutant", "algorithm'", 'for', 'exam', 'fiasco', 'https://t.co/mjon5pgcme']	fear
161	1.29878E+18	2020-08-27T00:12:21.000Z		41	{'neg': 0.056, 'neu': 0.785, 'pos': 0.159, 'compound': 0.5574}	0.5574	Positive	['algorithms', 'don�t', 'mutate.', 'even', 'genetic', 'algorithms', 'don�t', 'mutate.', 'if', 'you', 'were', 'using', 'a', 'genetic', 'algorithm', 'to', 'create,', 'test', 'and', 'improve', 'potential', 'algorithms', 'then', 'you', 'might', 'end', 'up', 'with', 'a', 'mutant', 'algorithm.', 'i', 'strongly', 'doubt', 'that', 'ofqual', 'used', 'this', 'approach.']	positive
162	1.29877E+18	2020-08-27T00:02:22.000Z		16	{'neg': 0.375, 'neu': 0.625, 'pos': 0.0, 'compound': -0.7184}	-0.7184	Negative	['a-levels', 'and', 'gcses:', 'boris', 'johnson', 'blames', "'mutant", "algorithm'", 'for', 'exam', 'fiasco', 'https://t.co/jtjenqxhpg']	negative
