# Supplementary material for: Critical reflections on three popular computational linguistic approaches to examine Twitter discourses
Source: PeerJ Comput Sci. 2023 Jan 30;9:e1211. doi: 10.7717/peerj-cs.1211 (PMC10280252; doi:10.7717/peerj-cs.1211)
Supplement: Supplemental Information 1 [file peerj-cs-09-1211-s001.zip › Supplementary_Material_PeerJ_Oct22/Supplementary Material/Sentiment Analysis VADER cleaned data OALA/Aug 28.csv]

	User_name	Time	Location	description_lengths	scores	compound	Sentiment	temp_list	Emotion
0	1.29949E+18	2020-08-28T23:49:18.000Z		20	{'neg': 0.0, 'neu': 0.884, 'pos': 0.116, 'compound': 0.2716}	0.2716	Positive	['this', 'probably', 'shows', 'one', 'of', 'the', 'most', 'important', 'issue', 'of', 'unfairness', 'of', 'algorithm.', '(bbc,', 'source', 'ofqual).', 'https://t.co/7kyyje11sl']	anger
1	1.29948E+18	2020-08-28T22:54:59.000Z		38	{'neg': 0.089, 'neu': 0.772, 'pos': 0.139, 'compound': 0.4871}	0.4871	Positive	['??', '#cagsappeals', '#alevels2020', '-', 'a', 'fair', 'appeals', 'process', 'needs', 'to', 'be', 'introduced', 'for', '1000s', 'of', 'students', 'negatively', 'impacted', 'by', '2020', 'cags.', 'students', 'affected', 'were', 'awarded', 'lower', 'grades', 'than', "they've", 'ever', 'achieved', 'in', 'exam', 'conditions.', '#fairnessforall', '????', 'https://t.co/pqpcf389uv']	positive
2	1.29945E+18	2020-08-28T21:04:16.000Z		17	{'neg': 0.275, 'neu': 0.725, 'pos': 0.0, 'compound': -0.6908}	-0.6908	Negative	['did', 'he', 'fail', 'his', 'exams.', 'thought', 'ofqual', 'had', 'removed', 'the', 'algorithm.', 'maybe', 'his', 'teacher', 'grades', 'were', 'lower?.']	trust
3	1.29945E+18	2020-08-28T21:00:01.000Z		24	{'neg': 0.087, 'neu': 0.913, 'pos': 0.0, 'compound': -0.2023}	-0.2023	Negative	['controversial', 'exams', 'algorithm', 'to', 'set', '97%', 'of', 'gcse', 'results', '#gcses', '#educationpolicy', '#exams', '#ofqual', '#schools', '#a-levels', '#education', '#politics', '#uknews', '#trendingtopics', 'https://t.co/9ete7gbw0j']	anger
4	1.29945E+18	2020-08-28T21:00:01.000Z		24	{'neg': 0.087, 'neu': 0.913, 'pos': 0.0, 'compound': -0.2023}	-0.2023	Negative	['controversial', 'exams', 'algorithm', 'to', 'set', '97%', 'of', 'gcse', 'results', '#gcses', '#educationpolicy', '#exams', '#ofqual', '#schools', '#a-levels', '#education', '#politics', '#uknews', '#trendingtopics', 'https://t.co/9ete7gbw0j']	anger
5	1.29945E+18	2020-08-28T20:44:15.000Z		25	{'neg': 0.0, 'neu': 0.885, 'pos': 0.115, 'compound': 0.4588}	0.4588	Positive	["that's", 'nearly', 'english,', 'two', 'follower', 'bot', 'with', 'a', 'string', 'of', 'numbers,', 'the', 'same', 'clown', 'who', 'wrote', 'the', 'a-level', 'algorithm', 'must', 'have', 'written', 'yours', ':)']	positive
6	1.29944E+18	2020-08-28T20:05:05.000Z		48	{'neg': 0.052, 'neu': 0.948, 'pos': 0.0, 'compound': -0.3094}	-0.3094	Negative	['on', 'august', '13,', 'over', '?', 'of', 'students�', 'a-level', 'grades', 'were', '#downgraded', 'by', 'the', '#ofqual', '#algorithm', 'in', '#uk', 'what', 'happened', 'and', 'how', 'did', 'this', 'happen?', 'go', 'read', 'our', 'audit', 'of', 'the', 'algorithm', 'that', 'sparked', 'widespread', 'protests', 'this', 'month:', 'https://t.co/ji6oluym6i', '#education', '#facct', '#algorithmicjusti…	positive
7	1.29944E+18	2020-08-28T20:05:05.000Z		48	{'neg': 0.052, 'neu': 0.948, 'pos': 0.0, 'compound': -0.3094}	-0.3094	Negative	['on', 'august', '13,', 'over', '?', 'of', 'students�', 'a-level', 'grades', 'were', '#downgraded', 'by', 'the', '#ofqual', '#algorithm', 'in', '#uk', 'what', 'happened', 'and', 'how', 'did', 'this', 'happen?', 'go', 'read', 'our', 'audit', 'of', 'the', 'algorithm', 'that', 'sparked', 'widespread', 'protests', 'this', 'month:', 'https://t.co/ji6oluym6i', '#education', '#facct', '#algorithmicjusti…	positive
8	1.29944E+18	2020-08-28T20:00:10.000Z		25	{'neg': 0.0, 'neu': 0.909, 'pos': 0.091, 'compound': 0.25}	0.25	Positive	['exam', 'results:', 'gavin', 'williamson', 'poised', 'for', 'algorithm', 'climbdown', '#exams', '#borisjohnson', '#a-levels', '#gcses', '#education', '#politics', '#schools', '#sixthform', '#uknews', '#gavinwilliamson', '#students', '#trendingtopics', 'https://t.co/i0cue42hfp']	anger
9	1.29941E+18	2020-08-28T18:12:44.000Z		45	{'neg': 0.037, 'neu': 0.963, 'pos': 0.0, 'compound': -0.1655}	-0.1655	Negative	['i', 'was', 'talking', 'about', 'slater...', 'ofqual', 'should', 'def', 'answer', 'for', 'lack', 'of', 'transparency', '-', 'but', 'don;t', 'think', 'we', 'know', 'who', 'told', 'whom', 'what', 'when..', 'the', 'algorithm', 'they', 'produced', 'met', 'the', 'direction', 'from', 'the', 'ed', 'sec', 'to', 'keep', 'grade', 'distribution', 'in', 'line', 'with', 'last', "year's"]	trust
10	1.29941E+18	2020-08-28T18:12:32.000Z		49	{'neg': 0.107, 'neu': 0.765, 'pos': 0.128, 'compound': 0.0258}	0.0258	Neutral	['teachers', 'want', 'children', 'to', 'be', 'rewarded', 'with', 'deserving', 'grades.', 'this', 'is', 'why', 'after', 'the', 'initial', 'a-level', 'results', 'the', 'level', 'of', 'outrage', 'was', 'vital.', 'there', 'was', 'a', 'lack', 'of', 'validity', 'over', 'the', 'algorithm', 'being', 'fully', 'tested.', 'dr', 'emma', 'kell,', 'a', 'teacher', 'and', 'a', 'researcher,', '#voidrivetime', 'ht…	positive
11	1.29941E+18	2020-08-28T18:01:46.000Z		25	{'neg': 0.155, 'neu': 0.845, 'pos': 0.0, 'compound': -0.5106}	-0.5106	Negative	['�f**k', 'the', 'algorithm�?:', 'what', 'the', 'world', 'can', 'learn', 'from', 'the', 'uk�s', 'a-level', 'grading', 'fiasco', '#algorithmicaccountability', '#policy', '#algorithms', '#alevelsresults', 'https://t.co/3ywmigj9jj']	trust
12	1.29941E+18	2020-08-28T18:01:30.000Z		12	{'neg': 0.0, 'neu': 1.0, 'pos': 0.0, 'compound': 0.0}	0	Neutral	['are', 'students', 'still', 'getting', 'their', 'algorithm', 'generated', 'results?', 'just', 'wondering...', '#gcseresults', '#examshambles']	No emotion
13	1.2994E+18	2020-08-28T17:34:53.000Z		49	{'neg': 0.195, 'neu': 0.721, 'pos': 0.084, 'compound': -0.8299}	-0.8299	Negative	['but', 'don�t', 'we', 'have', 'clarity', 're:', 'the', 'exam', 'fiasco,', 'in', 'that', 'the', 'dept', 'of', 'ed', 'committee', 'was', 'attended', 'by', 'ofqual,', 'unions,', 'teachers', '(?)', '&amp;', 'a', 'consensus', 'was', 'reached', 'as', 'per', 'the', 'way', 'forward,', '&amp;', 'ofqual', 'refused', 'to', 'disclose', 'the', 'algorithm', 'prior', 'to', 'release', 'date', 'due', 'to', 'fear…	negative
14	1.2994E+18	2020-08-28T17:27:16.000Z		44	{'neg': 0.123, 'neu': 0.752, 'pos': 0.125, 'compound': 0.0258}	0.0258	Neutral	['43.', 'ofqual', 'revealed', 'the', 'royal', 'statistical', 'society', 'had', 'offered', 'help', 'to', 'ofqual', 'design', 'its', 'algorithm,', 'but', 'refused', 'to', 'sign', "govt's", 'non-disclosure', 'agreement.', '44.', 'gavin', 'williamson', 'defended', 'his', 'staycation', 'the', 'week', 'before', '#examshambles', '&amp;', 'not', 'being', 'there', 'to', 'learn', 'from', "scotland's", 'mis…	trust
15	1.2994E+18	2020-08-28T17:15:04.000Z		35	{'neg': 0.0, 'neu': 0.82, 'pos': 0.18, 'compound': 0.7798}	0.7798	Positive	['co', 'founder', 'of', 'rhion', 'jones,', 'reflects', 'on', 'the', '#ofqual', 'exam', 'algorithm', 'controversy', '-', 'yes', 'there', 'was', 'a', '#consultation', 'process.', 'in', 'unprecedented', 'circumstances', 'it', 'was', 'a', 'complex,', 'technical', 'issue.', 'read', 'this', 'fascinating', 'insight.', 'https://t.co/qbgfumdkav']	surprise
16	1.29939E+18	2020-08-28T16:41:58.000Z		31	{'neg': 0.0, 'neu': 0.918, 'pos': 0.082, 'compound': 0.3612}	0.3612	Positive	['i', 'feel', 'like', 'the', 'a-level', 'algorithm', 'has', 'been', 'used', 'to', 'compile', 'these', 'groups.', "there's", 'at', 'least', 'one', 'group', 'that', 'all', 'deserve', 'to', 'go', 'through', 'and', 'another', 'where', 'none', 'do.']	anger
17	1.29937E+18	2020-08-28T15:38:26.000Z		44	{'neg': 0.094, 'neu': 0.861, 'pos': 0.045, 'compound': -0.3049}	-0.3049	Negative	['20aug2020', '5.', 'ofqual', 'revealed', 'it', 'had', 'warned', 'dfed', 'of', 'the', 'potential', 'for', '*erratic', 'outcomes*', 'from', 'the', 'algorithm,', 'but', 'was', 'put', 'under', 'pressure', 'by', 'the', 'minister', 'on', 'grade', 'inflation.', '6.', 'at', 'the', 'end', 'of', 'the', 'day,', 'gavin', 'williamson', 'still', "hadn't", 'resigned', 'or', 'been', 'sacked.']	negative
18	1.29937E+18	2020-08-28T15:35:29.000Z		26	{'neg': 0.242, 'neu': 0.685, 'pos': 0.073, 'compound': -0.6369}	-0.6369	Negative	['top', 'story:', 'a-levels', 'and', 'gcses:', 'boris', 'johnson', 'blames', "'mutant", "algorithm'", 'for', 'exam', 'fiasco', '-', 'bbc', 'news', 'https://t.co/ty5kcoylkg,', 'see', 'more', 'https://t.co/hes5x149kv']	trust
19	1.29936E+18	2020-08-28T15:05:26.000Z		21	{'neg': 0.288, 'neu': 0.636, 'pos': 0.076, 'compound': -0.7184}	-0.7184	Negative	['boris', 'johnson', 'blamed', 'a', "'mutant", "algorithm'", 'for', "students'", 'a-level', 'chaos', '-', 'these', '9', 'responses', 'earned', 'top', 'marks', 'https://t.co/rwjj3emofl']	fear
20	1.29936E+18	2020-08-28T15:02:53.000Z		48	{'neg': 0.111, 'neu': 0.469, 'pos': 0.42, 'compound': 0.9643}	0.9643	Positive	['why', "'ditch", 'the', "algorithm'", 'is', 'the', 'future', 'of', 'political', 'protest', 'https://t.co/dugezbn4gp', 'heh,', 'morning', 'song', 'time..."it\'s', 'so', 'easy', 'to', 'cheat', 'with', 'code,', "it's", 'so', 'easy,', 'so', 'easy,', 'yeah', "it's", 'so', 'easy,', 'so', 'easy', 'yeah,', "they're", 'gonna', 'do', 'it,', 'do', 'it,', 'yeah"..']	anger
21	1.29936E+18	2020-08-28T15:00:23.000Z		41	{'neg': 0.072, 'neu': 0.928, 'pos': 0.0, 'compound': -0.4215}	-0.4215	Negative	['same', 'gagging', 'requirements', 'that', 'kept', 'experts', 'away', 'from', 'the', 'a', 'levels', 'algorithm?', '"but', 'they', 'are', 'now', 'gone,', 'shunned', 'after', 'members', 'reportedly', 'refused', 'to', 'sign', 'sweeping', 'non-disclosure', 'deals', 'that', 'would', 'bind', 'signatories', 'for', 'at', 'least', 'seven', 'years"', 'https://t.co/gf5mgcptwj']	negative
22	1.29936E+18	2020-08-28T14:59:40.000Z		36	{'neg': 0.105, 'neu': 0.895, 'pos': 0.0, 'compound': -0.5106}	-0.5106	Negative	['an', 'expert', 'from', 'edge', 'hill', 'university', 'who', 'specialises', 'in', 'the', 'science', 'behind', 'big', 'data', 'explains', 'why', 'he', 'believes', 'ofqual�s', 'algorithm', 'failed', 'to', 'make', 'the', 'grade.', '#alevels', '#gcses', 'https://t.co/pudn69kmhw', 'https://t.co/ngzqny1gry']	positive
23	1.29936E+18	2020-08-28T14:36:39.000Z		29	{'neg': 0.0, 'neu': 0.857, 'pos': 0.143, 'compound': 0.4588}	0.4588	Positive	['�algorithms', 'offer', 'governments', 'the', 'allure', 'of', 'definitive', 'solutions', 'and', 'the', 'promise', 'of', 'reducing', 'intractable', 'decisions', 'to', 'simplified', 'outputs.', 'this', 'logic', 'runs', 'counter', 'to', 'democratic', 'politics�', 'https://t.co/ucslghxhgn']	positive
24	1.29935E+18	2020-08-28T14:29:21.000Z		27	{'neg': 0.211, 'neu': 0.789, 'pos': 0.0, 'compound': -0.6808}	-0.6808	Negative	['we', 'currently', 'lack', 'some', 'very', 'basic', 'transparency', 'about', 'algorithms', 'in', 'government', 'on', '4', 'things', 'government', 'must', 'learn', 'from', 'the', 'a-level', 'algorithm', 'fiasco:', 'https://t.co/cz2sq7wi0y']	negative
25	1.29935E+18	2020-08-28T14:29:21.000Z		27	{'neg': 0.211, 'neu': 0.789, 'pos': 0.0, 'compound': -0.6808}	-0.6808	Negative	['we', 'currently', 'lack', 'some', 'very', 'basic', 'transparency', 'about', 'algorithms', 'in', 'government', 'on', '4', 'things', 'government', 'must', 'learn', 'from', 'the', 'a-level', 'algorithm', 'fiasco:', 'https://t.co/cz2sq7wi0y']	negative
26	1.29935E+18	2020-08-28T14:28:38.000Z		42	{'neg': 0.1, 'neu': 0.733, 'pos': 0.167, 'compound': 0.3788}	0.3788	Positive	['�an', 'education', 'sec', 'who', 'never', 'stops', 'talking', 'about', 'what', 'his', 'scarborough', 'comprehensive', 'did', 'for', 'him', 'should', 'not', 'have', 'missed', 'the', 'admission', '�', 'buried', 'in', 'ofqual�s', 'own', 'published', 'notes', 'on', 'its', 'algorithm', '�', 'that', 'it', 'might', 'disadvantage', 'unusually', 'bright', 'students', 'in', 'poorer', 'schools.', '�', '??…	positive
27	1.29935E+18	2020-08-28T14:25:11.000Z		43	{'neg': 0.127, 'neu': 0.793, 'pos': 0.079, 'compound': -0.5106}	-0.5106	Negative	['marshalltitan1', 'jamesrbuk', 'how', 'exactly', 'did', 'she', 'fail?', 'ofqual', 'were', 'told', 'by', 'the', 'government', 'to', 'design', 'an', 'algorithm', 'that', 'awarded', 'grades', 'and', 'prevented', 'grade', 'inflation...they', 'did', 'as', 'they', 'were', 'told.', 'as', 'regulator', 'they', 'cannot', 'go', 'against', 'the', 'government', 'instructions', 'even', 'if', 'they', 'disagree…	negative
28	1.29935E+18	2020-08-28T14:25:10.000Z		41	{'neg': 0.133, 'neu': 0.784, 'pos': 0.083, 'compound': -0.5106}	-0.5106	Negative	['how', 'exactly', 'did', 'she', 'fail?', 'ofqual', 'were', 'told', 'by', 'the', 'government', 'to', 'design', 'an', 'algorithm', 'that', 'awarded', 'grades', 'and', 'prevented', 'grade', 'inflation...they', 'did', 'as', 'they', 'were', 'told.', 'as', 'regulator', 'they', 'cannot', 'go', 'against', 'the', 'government', 'instructions', 'even', 'if', 'they', 'disagree...']	negative
29	1.29935E+18	2020-08-28T14:13:08.000Z		49	{'neg': 0.132, 'neu': 0.808, 'pos': 0.06, 'compound': -0.3595}	-0.3595	Negative	['good', 'point', 'on', 'the', '#algorithm.', 'i�d', 'guess', 'it', 'wasn�t', 'spotted', 'because', 'there', 'was', 'limited', 'understanding', 'of', 'potential', 'risk', 'as', 'it', 'was', 'being', 'developed.', 'if', 'they�d', 'been', 'qualified', 'eyes,', 'questions', 'would', 'have', 'been', 'asked.', 'dev', 'teams', 'need', 'risk', 'and', 'reputation', 'people', 'on', 'teams!', 'https://t.co…	trust
30	1.29934E+18	2020-08-28T13:54:29.000Z		37	{'neg': 0.0, 'neu': 1.0, 'pos': 0.0, 'compound': 0.0}	0	Neutral	['issues', 'with', 'the', 'a-level', 'results', 'algorithm', 'have', 'already', 'been', 'detailed', 'across', 'traditional', 'and', 'social', 'media.', 'but', 'what', 'does', 'this', 'mean', 'for', 'the', 'technology', 'sector?', 'and', 'what', 'can', 'we', 'learn', 'from', 'the', 'response?', 'https://t.co/yhi3w9bcv1']	positive
31	1.29934E+18	2020-08-28T13:30:35.000Z		40	{'neg': 0.248, 'neu': 0.71, 'pos': 0.042, 'compound': -0.7886}	-0.7886	Negative	['ofqual', 'chair', 'roger', 'taylor', 'is', 'repeat', 'offender.', 'public', 'inquiry', 'into', 'mid', 'staffs', 'found', 'his', 'firm', 'guilty', 'of', '"lack', 'of', 'clarity"', 'about', 'an', 'algorithm.', 'but', 'ministers', 'really', 'to', 'blame', 'because', 'directed', 'ofqual', 'not', 'to', 'allow', 'grade', 'inflation.', 'https://t.co/92l6k01qpv']	negative
32	1.29934E+18	2020-08-28T13:26:28.000Z		25	{'neg': 0.155, 'neu': 0.845, 'pos': 0.0, 'compound': -0.5106}	-0.5106	Negative	['�f**k', 'the', 'algorithm?�:', 'what', 'the', 'world', 'can', 'learn', 'from', 'the', 'uk�s', 'a-level', 'grading', 'fiasco', 'impact', 'of', 'social', 'sciences', 'https://t.co/yhbtoham8x']	positive
33	1.29934E+18	2020-08-28T13:24:01.000Z		14	{'neg': 0.0, 'neu': 0.791, 'pos': 0.209, 'compound': 0.4404}	0.4404	Positive	["let's", 'hope', 'the', 'a-level', 'algorithm', 'has', 'mutated', 'into', 'a', 'border', 'check', 'algorithm.']	trust
34	1.29932E+18	2020-08-28T12:30:17.000Z		28	{'neg': 0.158, 'neu': 0.705, 'pos': 0.138, 'compound': 0.1027}	0.1027	Positive	['if', 'you', 'missed', 'it', 'last', 'week,', 'this', 'is', 'a', 'great', 'piece', 'by', 'on', 'the', 'politics', 'of', 'the', 'algorithm', '&amp;', 'the', 'uk', 'a-level', 'mess:', 'https://t.co/hiio2mogbh']	anger
35	1.29932E+18	2020-08-28T12:30:17.000Z		28	{'neg': 0.158, 'neu': 0.705, 'pos': 0.138, 'compound': 0.1027}	0.1027	Positive	['if', 'you', 'missed', 'it', 'last', 'week,', 'this', 'is', 'a', 'great', 'piece', 'by', 'on', 'the', 'politics', 'of', 'the', 'algorithm', '&amp;', 'the', 'uk', 'a-level', 'mess:', 'https://t.co/hiio2mogbh']	anger
36	1.29931E+18	2020-08-28T11:55:51.000Z		33	{'neg': 0.178, 'neu': 0.822, 'pos': 0.0, 'compound': -0.6597}	-0.6597	Negative	['read', 'our', 'report', 'on', 'the', 'a-level', 'grading', 'fiasco', 'which,', 'in', 'our', 'view,', 'stemmed', 'from', 'a', 'misuse', 'of', 'basic', 'data-science', 'principles', 'and', 'a', 'complete', 'disregard', 'for', 'data-ethics.', 'https://t.co/lbzrgvktao']	negative
37	1.29931E+18	2020-08-28T11:55:51.000Z		33	{'neg': 0.178, 'neu': 0.822, 'pos': 0.0, 'compound': -0.6597}	-0.6597	Negative	['read', 'our', 'report', 'on', 'the', 'a-level', 'grading', 'fiasco', 'which,', 'in', 'our', 'view,', 'stemmed', 'from', 'a', 'misuse', 'of', 'basic', 'data-science', 'principles', 'and', 'a', 'complete', 'disregard', 'for', 'data-ethics.', 'https://t.co/lbzrgvktao']	negative
38	1.29931E+18	2020-08-28T11:48:04.000Z		8	{'neg': 0.0, 'neu': 1.0, 'pos': 0.0, 'compound': 0.0}	0	Neutral	['was', 'the', 'email', 'about', 'the', 'a-level', 'algorithm!']	No emotion
39	1.29931E+18	2020-08-28T11:40:02.000Z		36	{'neg': 0.0, 'neu': 0.824, 'pos': 0.176, 'compound': 0.7798}	0.7798	Positive	['co', 'founder', 'of', 'rhion', 'jones', 'reflects', 'on', 'the', '#ofqual', 'exam', 'algorithm', 'controversy', '-', 'yes', 'there', 'was', 'a', '#consultation', 'process.', 'in', 'unprecedented', 'circumstances', 'it', 'was', 'a', 'complex,', 'technical', 'issue.', 'read', 'this', 'fascinating', 'insight.', '#ofqual', 'https://t.co/qbgfumdkav']	surprise
40	1.29931E+18	2020-08-28T11:17:18.000Z		49	{'neg': 0.172, 'neu': 0.797, 'pos': 0.031, 'compound': -0.7717}	-0.7717	Negative	['[w]ith', 'the', 'recent', 'u-turn', 'on', 'the', 'a-level...[many', 'ib', 'students]', 'are', 'arguably', 'feeling', 'even', 'further', 'aggrieved', 'that', 'their', 'results', 'are', 'still', 'tied', 'to', 'the', 'outcome', 'of', 'what', 'they', 'see', 'as', 'a', 'flawed', 'and', 'unfair', 'algorithmic', 'process', 'post', 'on', 'potential', 'mischcon', '#gdpr', 'action', 'https://t.co/xut6qod…	positive
41	1.2993E+18	2020-08-28T11:11:00.000Z		24	{'neg': 0.148, 'neu': 0.852, 'pos': 0.0, 'compound': -0.5106}	-0.5106	Negative	['five', 'data-ethics', 'and', 'ai', 'experts', 'on...', 'what', 'we', 'can', 'learn', 'from', 'the', 'qualifications', 'algorithm', 'fiasco', 'https://t.co/lqi58wfd8r', '#bigdata', '#algorithms', '#aiethics', '#ofqual']	positive
42	1.2993E+18	2020-08-28T11:08:24.000Z		13	{'neg': 0.286, 'neu': 0.714, 'pos': 0.0, 'compound': -0.4939}	-0.4939	Negative	["'shameful':", 'johnson', 'bashed', 'for', "'mutant", "algorithm'", 'a-level', 'bluster', 'https://t.co/8oep1awjyq']	No emotion
43	1.2993E+18	2020-08-28T10:53:29.000Z		18	{'neg': 0.0, 'neu': 1.0, 'pos': 0.0, 'compound': 0.0}	0	Neutral	['teenagers', 'unfairly', 'downgraded', 'in', 'gcses', 'and', 'a-levels', 'by', 'schools', 'second-guessing', 'ofqual', 'algorithm', 'https://t.co/cwtceu1pk1']	No emotion
44	1.2993E+18	2020-08-28T10:53:29.000Z		18	{'neg': 0.0, 'neu': 1.0, 'pos': 0.0, 'compound': 0.0}	0	Neutral	['teenagers', 'unfairly', 'downgraded', 'in', 'gcses', 'and', 'a-levels', 'by', 'schools', 'second-guessing', 'ofqual', 'algorithm', 'https://t.co/cwtceu1pk1']	No emotion
45	1.2993E+18	2020-08-28T10:53:29.000Z		18	{'neg': 0.0, 'neu': 1.0, 'pos': 0.0, 'compound': 0.0}	0	Neutral	['teenagers', 'unfairly', 'downgraded', 'in', 'gcses', 'and', 'a-levels', 'by', 'schools', 'second-guessing', 'ofqual', 'algorithm', 'https://t.co/cwtceu1pk1']	No emotion
46	1.2993E+18	2020-08-28T10:45:12.000Z		50	{'neg': 0.0, 'neu': 0.878, 'pos': 0.122, 'compound': 0.7501}	0.7501	Positive	['if', 'the', 'world', 'leading', 'app,', 'and', "ofqual's", '"mutant"', 'ai', 'algorithm,', 'are', 'shining', 'examples', 'of', 'the', 'uk', 'becoming', 'a', 'world', 'leader', 'in', 'tech,', 'i', 'will', 'watch', 'any', 'launch', 'from', 'a', 'very', 'safe', 'distance,', 'pop', 'corn', 'in', 'hand.', 'and', 'then', "there's", 'the', 'aftermath', 'of', 'what', 'the', 'tech', 'will', 'do.', 'geni…	positive
47	1.29929E+18	2020-08-28T10:31:36.000Z		40	{'neg': 0.078, 'neu': 0.866, 'pos': 0.056, 'compound': -0.2168}	-0.2168	Negative	['whenever', 'a', 'company', 'or', 'government', 'blames', 'a', 'mishap', 'on', 'technology,', 'you', 'can', 'bet', "there's", 'a', 'cybergoat', '??', 'nearby.', 'delves', 'into', 'the', 'a-level', 'results', "'mutant", "algorithm'", 'and', 'how', 'we', 'can', 'be', 'alert', 'to', 'similar', 'shoddy', 'excuses:', 'https://t.co/ennzleefas']	negative
48	1.29929E+18	2020-08-28T10:00:36.000Z		28	{'neg': 0.0, 'neu': 0.892, 'pos': 0.108, 'compound': 0.4404}	0.4404	Positive	['amoore:', '"the', 'ofqual', 'algorithm', 'was', 'the', 'technical', 'embodiment', 'of', 'a', 'deeply', 'political', 'idea:', 'that', 'a', 'person', 'is', 'only', 'as', 'good', 'as', 'their', 'circumstances', 'dictate"', 'https://t.co/pxmcklkbhv']	trust
49	1.29929E+18	2020-08-28T10:00:36.000Z		28	{'neg': 0.0, 'neu': 0.892, 'pos': 0.108, 'compound': 0.4404}	0.4404	Positive	['amoore:', '"the', 'ofqual', 'algorithm', 'was', 'the', 'technical', 'embodiment', 'of', 'a', 'deeply', 'political', 'idea:', 'that', 'a', 'person', 'is', 'only', 'as', 'good', 'as', 'their', 'circumstances', 'dictate"', 'https://t.co/pxmcklkbhv']	trust
50	1.29928E+18	2020-08-28T09:50:38.000Z		16	{'neg': 0.0, 'neu': 0.618, 'pos': 0.382, 'compound': 0.7783}	0.7783	Positive	['thanks.', 'i', 'found', 'this', 'on', 'how', 'it', 'actually', 'worked.', 'super', 'duper', 'complex.', 'https://t.co/tvfqcyyjyy']	trust
51	1.29928E+18	2020-08-28T09:41:10.000Z		17	{'neg': 0.0, 'neu': 0.534, 'pos': 0.466, 'compound': 0.8622}	0.8622	Positive	['thank', 'you.', 'here', 'is', 'a', 'good', 'explainer', 'of', 'the', 'algorithm', 'itself.', 'super', 'complex!', 'https://t.co/tvfqcyyjyy']	trust
52	1.29928E+18	2020-08-28T09:27:23.000Z		26	{'neg': 0.148, 'neu': 0.852, 'pos': 0.0, 'compound': -0.5106}	-0.5106	Negative	['f**k', 'the', 'algorithm?:', 'what', 'the', 'world', 'can', 'learn', 'from', 'the', "uk's", 'a-level', 'grading', 'fiasco', 'impact', 'of', 'social', 'sciences', 'https://t.co/piafruem0b', 'via']	positive
53	1.29928E+18	2020-08-28T09:25:14.000Z		17	{'neg': 0.146, 'neu': 0.657, 'pos': 0.197, 'compound': 0.2732}	0.2732	Positive	['twoogle,', 'what�s', 'the', 'best', 'article', 'you', 'have', 'read', 'about', 'what', 'went', 'wrong', 'with', 'that', 'ofqual', 'algorithm?']	negative
54	1.29928E+18	2020-08-28T09:24:52.000Z		24	{'neg': 0.218, 'neu': 0.782, 'pos': 0.0, 'compound': -0.6486}	-0.6486	Negative	['no', 'hurry,', 'they', 'had', '5', 'months', 'for', 'a', 'level', 'algorithm,', 'what', 'could', 'possibly', 'go', 'wrong', 'with', 'something', 'more', 'complex?', 'https://t.co/elwnhuph7e', 'via']	trust
55	1.29928E+18	2020-08-28T09:21:32.000Z		19	{'neg': 0.0, 'neu': 1.0, 'pos': 0.0, 'compound': 0.0}	0	Neutral	['simpson', 'millar', 'key', 'player', 'in', 'planned', 'judicial', 'review', 'that', 'led', 'to', 'overturning', 'of', 'algorithm.', 'they�re', 'on', 'our', 'side']	trust
56	1.29927E+18	2020-08-28T09:00:12.000Z		22	{'neg': 0.137, 'neu': 0.863, 'pos': 0.0, 'compound': -0.4019}	-0.4019	Negative	['read', 'my', 'aug', '28', 'newsletter', 'featuring', '�a-levels', 'and', 'gcses:', 'boris', 'johnson', 'blames', "'mutant", "algorithm'", 'for', 'exam', 'fiasco�', 'https://t.co/3xvgmseub8']	No emotion
57	1.29927E+18	2020-08-28T08:55:56.000Z		11	{'neg': 0.0, 'neu': 0.811, 'pos': 0.189, 'compound': 0.2732}	0.2732	Positive	['well', 'it', 'was', 'an', 'algorithm', 'in', 'the', 'a-level', 'maths', 'sense.']	positive
58	1.29927E+18	2020-08-28T08:41:20.000Z		42	{'neg': 0.112, 'neu': 0.771, 'pos': 0.118, 'compound': 0.0757}	0.0757	Positive	['#cagsappeal', 'generated', 'negligent', 'and', 'wrong', 'advice', 'which', 'schools', 'relied', 'on.', 'schools', 'moderated', 'and', 'results', 'when', 'rest', 'of', 'the', 'country', 'had', 'algorithm', 'removed.', 'has', 'a', 'duty', 'of', 'care', 'to', 'rectify', 'this.', 'no', 'good', 'trying', 'to', 'protect', 'them', 'saying', 'both', 'sets', 'of', 'grades', 'stand.']	positive
59	1.29926E+18	2020-08-28T08:34:52.000Z		42	{'neg': 0.112, 'neu': 0.771, 'pos': 0.118, 'compound': 0.0757}	0.0757	Positive	['generated', 'negligent', 'and', 'wrong', 'advice', 'which', 'schools', 'relied', 'on.', 'schools', 'moderated', 'and', 'downgraded', 'results', 'when', 'rest', 'of', 'the', 'country', 'had', 'algorithm', 'removed.', 'has', 'a', 'duty', 'of', 'care', 'to', 'rectify', 'this.', 'no', 'good', 'trying', 'to', 'protect', 'them', 'saying', 'both', 'sets', 'of', 'grades', 'stand.']	positive
60	1.29926E+18	2020-08-28T08:34:36.000Z		13	{'neg': 0.12, 'neu': 0.599, 'pos': 0.281, 'compound': 0.6072}	0.6072	Positive	['because', 'the', 'a-level', 'algorithm', 'worked', 'perfectly', '???????', 'stop', 'replacing', 'workers', 'with', 'duff', 'technologies']	No emotion
61	1.29926E+18	2020-08-28T08:23:56.000Z		41	{'neg': 0.125, 'neu': 0.769, 'pos': 0.105, 'compound': -0.2263}	-0.2263	Negative	['please', 'shine', 'a', 'light', 'on', 'the', '1/3rd', 'children', 'stuck', 'with', 'grades', 'moderated', 'down', 'to', 'fit', 'historic', 'data', 'by', 'their', 'school,', 'under', 'guidance,', 'only', 'to', 'find', '2/3rds', 'of', 'country', 'had', 'the', 'algorithm', 'ditched.', 'injustice', 'is', 'crippling', '#ofqual', 'walking', 'away.', '#cagsappeal']	trust
62	1.29926E+18	2020-08-28T08:13:15.000Z		25	{'neg': 0.155, 'neu': 0.845, 'pos': 0.0, 'compound': -0.5106}	-0.5106	Negative	['�f**k', 'the', 'algorithm?�:', 'what', 'the', 'world', 'can', 'learn', 'from', 'the', 'uk�s', 'a-level', 'grading', 'fiasco', 'impact', 'of', 'social', 'sciences', 'https://t.co/dlluclub75']	positive
63	1.29926E+18	2020-08-28T08:13:14.000Z		25	{'neg': 0.155, 'neu': 0.845, 'pos': 0.0, 'compound': -0.5106}	-0.5106	Negative	['�f**k', 'the', 'algorithm?�:', 'what', 'the', 'world', 'can', 'learn', 'from', 'the', 'uk�s', 'a-level', 'grading', 'fiasco', 'impact', 'of', 'social', 'sciences', 'https://t.co/xfpfew4mtg']	positive
64	1.29926E+18	2020-08-28T08:06:09.000Z		37	{'neg': 0.0, 'neu': 0.844, 'pos': 0.156, 'compound': 0.6249}	0.6249	Positive	['gers', 'is', 'an', 'algorithm', 'created', 'by', 'mutants', '(in', 'the', 'treasury)', 'to', 'produce', 'a', 'model', 'of', "scotland's", 'economy', 'which', 'bears', 'as', 'much', 'relation', 'to', 'the', 'truth', 'as', 'the', 'a', 'level', '"results"', 'that', 'ofqual', 'handed', 'out', 'last', 'week.']	trust
65	1.29926E+18	2020-08-28T08:00:04.000Z		40	{'neg': 0.094, 'neu': 0.855, 'pos': 0.051, 'compound': -0.3612}	-0.3612	Negative	['�f**k', 'the', 'algorithm�?:', 'what', 'the', 'world', 'can', 'learn', 'from', 'the', 'uk�s', 'a-level', 'grading', 'fiasco', '-', 'important', 'distinction', 'between', 'algorithm', '&amp;', 'machine', 'learning', 'algorithm', 'https://t.co/ldm3q9qle7', 'via', '#ai', '#artificialintelligence', '#machinelearning', '#deeplearning', '#algorithms', '#examshambles', 'https://t.co/lhk6ynrxpg']	positive
66	1.29925E+18	2020-08-28T07:56:00.000Z		52	{'neg': 0.0, 'neu': 0.905, 'pos': 0.095, 'compound': 0.5719}	0.5719	Positive	['many', 'like', 'our', 'pm', 'boris', 'johnson,', 'who', 'went', 'from', 'eton', 'to', 'oxford,', 'would', 'never', 'be', 'able', 'to', 'sympathise', 'with', 'the', 'realities', 'of', 'those', 'who', 'were', 'downgraded', '�', 'who', 'were', 'told', 'by', 'ofqual', 'and', 'the', 'government', 'that', 'their', 'future', 'prospects', 'would', 'be', 'defined', 'by', 'their', 'postcode.', 'https://t…	fear
67	1.29925E+18	2020-08-28T07:56:00.000Z		52	{'neg': 0.0, 'neu': 0.905, 'pos': 0.095, 'compound': 0.5719}	0.5719	Positive	['many', 'like', 'our', 'pm', 'boris', 'johnson,', 'who', 'went', 'from', 'eton', 'to', 'oxford,', 'would', 'never', 'be', 'able', 'to', 'sympathise', 'with', 'the', 'realities', 'of', 'those', 'who', 'were', 'downgraded', '�', 'who', 'were', 'told', 'by', 'ofqual', 'and', 'the', 'government', 'that', 'their', 'future', 'prospects', 'would', 'be', 'defined', 'by', 'their', 'postcode.', 'https://t…	fear
68	1.29925E+18	2020-08-28T07:42:06.000Z		46	{'neg': 0.099, 'neu': 0.901, 'pos': 0.0, 'compound': -0.5267}	-0.5267	Negative	['"(etags)', 'are', 'now', 'gone,', 'shunned', 'after', 'members', 'reportedly', 'refused', 'to', 'sign', 'sweeping', 'non-disclosure', 'deals', 'that', 'would', 'bind', 'signatories', 'for', 'at', 'least', 'seven', 'years.."', 'the', 'rss', 'refused', 'to', 'comply', 'with', 'a', '5yr', 'nda', 'by', 'ofqual.', 'it', 'would', 'seem', 'this', 'is', 'becoming', 'routine.', 'https://t.co/bipxpthn9m']	negative
69	1.29924E+18	2020-08-28T06:56:50.000Z		34	{'neg': 0.132, 'neu': 0.62, 'pos': 0.248, 'compound': 0.509}	0.509	Positive	['if', 'you', 'were', 'unhappy', 'with', 'your', 'module', 'downgrading,', "there's", 'a', 'petition', 'at', 'https://t.co/usppceww6f', 'share', 'share', 'share.', 'if', 'the', 'algorithm', "wasn't", 'fit', 'for', 'a', 'levels', 'why', 'should', 'we', 'accept', 'it?']	trust
70	1.29924E+18	2020-08-28T06:46:04.000Z		50	{'neg': 0.068, 'neu': 0.869, 'pos': 0.063, 'compound': -0.0772}	-0.0772	Negative	['oh,', 'i', 'fully', 'believe', 'that', 'it', 'was', 'built', 'into', 'the', 'ofqual', 'algorithm,', 'in', 'a', 'disgraceful', 'way.', 'but', 'as', 'a', 'teacher', 'we', 'were', 'basing', 'grades', 'to', 'a', 'large', 'extent', 'on', 'mock', 'grades,', 'which', 'used', 'mark', 'schemes', 'and', 'were', 'double', 'blind/anonymously', 'marked', 'and', 'moderated', 'to', 'ensure', 'the', 'fidelity'…	positive
71	1.29924E+18	2020-08-28T06:39:57.000Z		22	{'neg': 0.337, 'neu': 0.513, 'pos': 0.151, 'compound': -0.7783}	-0.7783	Negative	['what', 'sick', 'mind', 'would', 'devise', 'an', 'a-level', 'algorithm', 'that', 'has', 'an', 'inbuilt', 'class', 'prejudice?', 'the', 'class', 'war', 'is', 'alive', 'and', 'well.']	negative
72	1.29922E+18	2020-08-28T05:53:11.000Z		23	{'neg': 0.0, 'neu': 1.0, 'pos': 0.0, 'compound': 0.0}	0	Neutral	["it's", 'time', 'for', 'ofqual', 'to', 'cease', 'defending', 'the', 'indefensible', 'and', 'focus', 'on', 'fixing', 'the', 'issue.', 'another', '#toryshambles', '#bumblingmutantjohnson', '.', 'https://t.co/zbbewobdyq']	positive
73	1.29922E+18	2020-08-28T05:24:00.000Z		49	{'neg': 0.133, 'neu': 0.834, 'pos': 0.033, 'compound': -0.7476}	-0.7476	Negative	['dear', 'ofqual', 'or', 'should', 'it', 'be', 'unqualified??', 'who', 'in', 'their', 'right', 'mind', 'would', 'put', 'a', 'flawed', 'algorithm', 'in', 'place', 'to', 'decide', 'the', 'future', 'of', 'young', "people's", 'futures?', 'not', 'only', 'that', 'but', 'you', 'continued', 'to', 'use', 'it', 'despite', 'knowing', 'it', 'was', 'flawed', 'because', 'you', 'had', 'nothing', 'to', 'replace'…	positive
74	1.29921E+18	2020-08-28T05:13:57.000Z		47	{'neg': 0.031, 'neu': 0.942, 'pos': 0.027, 'compound': -0.0516}	-0.0516	Negative	['2400', 'school', 'submitted', 'their', 'cags', 'to', 'the', 'fft', 'gcse', 'moderation', 'thoughout', 'may.', 'this', 'applied', 'a', 'standardisation', 'algorithm,', 'based', 'on', 'ofqual', 'guidelines,', 'to', 'these', 'grades', 'which', 'conformity', 'bias', 'among', 'hoc', 'would', 'have', 'compelled', 'them', 'to', 'implement', 'given', 'the', 'wording', 'of', 'the', 'declaration', 'they'…	trust
75	1.2992E+18	2020-08-28T04:28:46.000Z		31	{'neg': 0.188, 'neu': 0.625, 'pos': 0.188, 'compound': 0.0}	0	Neutral	['top', 'story:eduation', 'is', 'a', 'best', 'legacytutor', 'a-levels', 'and', 'gcses:', 'boris', 'johnson', 'blames', "'mutant", "algorithm'", 'for', 'exam', 'fiasco', '-', 'bbc', 'news', 'https://t.co/rwbx3agk4h,', 'see', 'more', 'https://t.co/3g2uoxq4vx']	trust
