# Supplementary material for: Critical reflections on three popular computational linguistic approaches to examine Twitter discourses
Source: PeerJ Comput Sci. 2023 Jan 30;9:e1211. doi: 10.7717/peerj-cs.1211 (PMC10280252; doi:10.7717/peerj-cs.1211)
Supplement: Supplemental Information 1 [file peerj-cs-09-1211-s001.zip › Supplementary_Material_PeerJ_Oct22/Supplementary Material/Sentiment Analysis VADER cleaned data OALA/Aug 29.csv]

	User_name	Time	Location	description_lengths	scores	compound	Sentiment	temp_list	Emotion
0	1.29983E+18	2020-08-29T22:06:04.000Z		49	{'neg': 0.193, 'neu': 0.783, 'pos': 0.024, 'compound': -0.8834}	-0.8834	Negative	['you', 'know', 'what', 'i�ve', 'just', 'randomly', 'pondered', 'out', 'of', 'nowhere?', 'what', 'a', 'fundamentally', '*pathetic*', 'excuse', 'of', 'a', 'man', 'you', 'have', 'to', 'be', 'to', 'be', '#borisjohnson,', 'blaming', 'the', 'uproar', 'around', 'a-level', 'grades', 'on...', '�a', 'mutant', 'algorithm�...', 'that', 'his', 'own', 'cabinet', 'and', 'govt', 'signed', 'off', 'on.', 'that.',…	negative
1	1.29982E+18	2020-08-29T21:42:46.000Z		46	{'neg': 0.053, 'neu': 0.866, 'pos': 0.081, 'compound': 0.1027}	0.1027	Positive	['an', 'algorithm', 'would', 'i', 'understand', 'actually', 'solve', 'the', 'problem', 'directly', '-', 'so', 'the', 'a', 'level', 'algorithm', 'did', 'produce', 'estimated', 'grades', 'which', 'were', 'supposed', 'to', 'be', 'a', 'solution.', 'as', 'the', 'houses', 'in', 'the', 'sm', 'still', 'have', 'to', 'be', 'built,', 'i', 'would', 'call', 'it', 'a', 'formula', 'or', 'usually', 'target.']	positive
2	1.29982E+18	2020-08-29T21:12:09.000Z		47	{'neg': 0.216, 'neu': 0.719, 'pos': 0.065, 'compound': -0.7615}	-0.7615	Negative	['statistics', 'expert', 'said', '#alevel', '#ofqual', '#algorithm', '"wasn\'t', 'a', 'mutant', 'or', 'a', 'freak,', 'but', 'something', 'that', 'could', 'have', 'been', 'foreseen".', 'like', "#borisjohnson's", 'premiership.', 'dominic', 'grieve', 'warned', "johnson's", 'skills', 'as', 'a', 'leader', 'were', 'questionable.', 'britain', 'has', 'a', 'mutant', 'pm', '&amp;', '#spad', '#dominiccummin…	negative
3	1.29982E+18	2020-08-29T21:09:17.000Z		43	{'neg': 0.039, 'neu': 0.858, 'pos': 0.103, 'compound': 0.3826}	0.3826	Positive	['government', 'ministers', 'should', 'stop', 'outsourcing', 'their', 'power', 'to', 'quangos.', 'during', 'the', 'exams', 'row,', 'sally', 'collier,', 'ofqual�s', 'now-departing', 'chief', 'executive,', 'was', 'responsible', 'for', 'the', 'algorithm.', 'but', 'she', 'neither', 'made', 'the', 'case', 'for', 'her', 'policy,', 'nor', 'explained', 'her', 'errors.', 'https://t.co/wdplhpv7ql']	negative
4	1.29981E+18	2020-08-29T20:37:23.000Z		23	{'neg': 0.0, 'neu': 0.719, 'pos': 0.281, 'compound': 0.7783}	0.7783	Positive	['you', 'can', '-', 'the', 'a-level', 'algorithm', 'went', 'from', 'robust', 'to', 'mutant', 'in', 'about', '24', 'hours,', 'and', 'the', 'tory', 'party', 'still', 'has', '40%', 'support.']	positive
5	1.2998E+18	2020-08-29T19:54:31.000Z		42	{'neg': 0.0, 'neu': 0.754, 'pos': 0.246, 'compound': 0.908}	0.908	Positive	['after', 'the', 'recent', '"success"', 'of', 'the', 'tories', 'a-level', '&amp;', 'gcse', 'algorithm,', 'they', 'decide', 'to', 'follow', 'it', 'up', 'with', 'their', 'new', 'housing', 'development', 'planning', 'algorithm,', 'where', 'the', 'rich', 'get', 'to', 'build', 'houses', 'in', 'your', 'actual', 'back', 'garden.', 'winner!', 'https://t.co/hnca3tvfls']	positive
6	1.2998E+18	2020-08-29T19:47:35.000Z		54	{'neg': 0.167, 'neu': 0.757, 'pos': 0.076, 'compound': -0.6351}	-0.6351	Negative	['our', 'hearts', 'bled', 'when', 'we', 'saw', 'a-level', 'students', 'fact', 'a', 'crushing', 'disappointment', 'at', 'the', 'hands', 'of', 'a', 'broken', 'algorithm.', 'amazingly', 'jeff', 'decided', 'to', 'take', 'ever', 'student', 'who', 'was', 'effected', 'by', 'the', 'downgrading', 'for', 'a', 'night', 'on', 'the', 'town!', 'gwan', 'lad!', 'oh,', 'we', 'still', 'have', '$10,482,766,674', 'r…	negative
7	1.29977E+18	2020-08-29T17:50:03.000Z		49	{'neg': 0.036, 'neu': 0.852, 'pos': 0.112, 'compound': 0.5267}	0.5267	Positive	['optometry', 'courses', 'have', 'welcomed', 'the', 'decision', 'from', 'the', 'government', 'to', 'accept', 'a-level', 'student�s', 'centre', 'assessment', 'grades.', 'if', 'you', 'know', 'of', 'any', 'students', 'or', 'if', 'your', 'application', 'to', 'university', 'was', 'affected', 'by', 'the', 'grading', 'algorithm,', 'get', 'in', 'touch', 'with', '#ot.', 'https://t.co/drfy6fyxsf', 'https:/…	positive
8	1.29976E+18	2020-08-29T17:36:17.000Z		46	{'neg': 0.06, 'neu': 0.735, 'pos': 0.205, 'compound': 0.7579}	0.7579	Positive	['i', 'did', 'some', 'unpicking', 'of', 'the', '#ofqual', '#algorithm', 'to', 'find', 'out', '**where**', 'the', 'approach', 'went', 'wrong,', '**why**', 'the', 'awarded', 'grades', 'fell', 'in', 'favour', 'of', 'certain', 'subgroups', 'of', 'students', 'and', '**what**', 'we', 'need', 'to', 'do', 'better', 'in', 'the', 'future', '#algorithmicjustice', '#alevelresults', '#education', '#facct', 'h…	negative
9	1.29976E+18	2020-08-29T17:15:00.000Z		16	{'neg': 0.254, 'neu': 0.607, 'pos': 0.14, 'compound': -0.2225}	-0.2225	Negative	['transparency', 'alone', 'will', 'not', 'ensure', 'that', 'algorithms', 'are', 'accurate,', 'fair,', 'and', 'lawful', 'https://t.co/jp3igypeuw']	positive
10	1.29974E+18	2020-08-29T16:02:42.000Z		18	{'neg': 0.202, 'neu': 0.798, 'pos': 0.0, 'compound': -0.5106}	-0.5106	Negative	['northern', 'ireland', 'to', 'let', 'teachers', 'decide', 'gcse', 'grades', 'after', 'a-level', 'algorithm', 'fiasco', '#ukedchat', 'https://t.co/dvdienvsjt']	negative
11	1.29969E+18	2020-08-29T12:33:35.000Z		17	{'neg': 0.18, 'neu': 0.82, 'pos': 0.0, 'compound': -0.5106}	-0.5106	Negative	['where', 'was', 'the', 'concern', 'over', "children's", '"achievement', 'in', 'grades"', 'during', 'the', 'a', 'level', 'algorithm', 'fiasco?', '#bbcaq']	trust
12	1.29968E+18	2020-08-29T11:55:43.000Z		27	{'neg': 0.151, 'neu': 0.849, 'pos': 0.0, 'compound': -0.644}	-0.644	Negative	['mutant', 'algorithms', 'and', 'the', 'park:', 'what', 'the', 'world', 'can', 'learn', 'from', 'the', 'uk�s', 'a-level', 'grading', 'fiasco', '.......????????????', '????????', '????????', '????????????...............https://t.co/1wx8uenbmh', '#bigdata', '#datascience', '#ai', '#machinelearning', '#algorithms']	negative
13	1.29968E+18	2020-08-29T11:52:59.000Z		22	{'neg': 0.288, 'neu': 0.712, 'pos': 0.0, 'compound': -0.783}	-0.783	Negative	['des', 'algorithmes', 'mutants', 'maintenant....!!!', 'a-levels', 'and', 'gcses:', 'boris', 'johnson', 'blames', "'mutant", "algorithm'", 'for', 'exam', 'fiasco', '-', 'bbc', 'news', 'https://t.co/bqoaasecyi']	negative
14	1.29967E+18	2020-08-29T11:27:11.000Z		45	{'neg': 0.076, 'neu': 0.802, 'pos': 0.121, 'compound': 0.296}	0.296	Positive	['i', 'think', 'that', 'not', 'only', 'is', 'dominic', 'cummings', 'un-sackable,', 'but', 'everything', 'this', 'government', 'does', 'in', 'the', 'way', 'of', "nda's,", 'etc,', 'is', 'intended', 'to', "'protect'", 'him.', 'the', 'fact', 'that', 'ofqual', 'required', "nda's", 'regarding', 'their', 'algorithm,', 'suggests', 'that', 'the', 'prejudices', 'it', 'created', 'were', 'intentional.']	fear
15	1.29966E+18	2020-08-29T10:51:38.000Z		52	{'neg': 0.152, 'neu': 0.777, 'pos': 0.071, 'compound': -0.5187}	-0.5187	Negative	['charles', 'moore', 'doing', 'a', 'valiant', 'job', 'in', 'shifting', 'all', 'the', 'blame', 'for', 'the', 'a', 'level', 'chaos', 'onto', 'ofqual.', 'but', "he's", 'surely', 'wrong', 'in', 'that', 'it', "wasn't", "ofqual's", 'policy', '-', "isn't", 'grading', 'policy', 'set', 'by', 'the', 'dfe', 'which', 'ofqual', 'then', 'followed', 'by', 'the', 'infamous', "'mutant", "algorithm'?", 'https://t.…	negative
16	1.29966E+18	2020-08-29T10:38:04.000Z		25	{'neg': 0.0, 'neu': 1.0, 'pos': 0.0, 'compound': 0.0}	0	Neutral	['10', 'print', '�boris', 'johnson', 'is', 'a', 'massive', 'twat�', '20', 'goto', '10', 'mutant', 'algorithm', 'or', 'should', 'i', 'take', 'some', 'responsibility', 'for', 'it?', '#mutanalgorithm', '#ofqual', '#borisjohnson', '#conservatives']	negative
17	1.29965E+18	2020-08-29T10:08:51.000Z		14	{'neg': 0.28, 'neu': 0.72, 'pos': 0.0, 'compound': -0.5423}	-0.5423	Negative	['the', 'a-level', 'kids', 'have', 'nailed', 'it.', 'fuck', 'the', 'algorithm.', 'https://t.co/8uzdfrfpnt']	No emotion
18	1.29964E+18	2020-08-29T09:15:02.000Z		35	{'neg': 0.0, 'neu': 0.82, 'pos': 0.18, 'compound': 0.7798}	0.7798	Positive	['co', 'founder', 'of', 'rhion', 'jones', 'reflects', 'on', 'the', '#ofqual', 'exam', 'algorithm', 'controversy', '-', 'yes', 'there', 'was', 'a', '#consultation', 'process.', 'in', 'unprecedented', 'circumstances', 'it', 'was', 'a', 'complex,', 'technical', 'issue.', 'read', 'this', 'fascinating', 'insight.', 'https://t.co/qbgfumdkav']	surprise
19	1.29962E+18	2020-08-29T08:09:31.000Z		46	{'neg': 0.143, 'neu': 0.788, 'pos': 0.069, 'compound': -0.7096}	-0.7096	Negative	['government', 'forces', 'ofqual', 'to', 'use', 'algorithm', 'whose', 'goal', 'is', 'to', 'prevent', 'grade', 'inflation.', 'chaos', 'ensues.', 'govt', 'announces', 'plan', 'to', 'use', 'algorithm', 'whose', 'primary', 'goal', 'is', 'to', 'get', '300k', 'new', 'houses', 'built', 'a', 'year,', 'forcing', 'councils', 'to', 'accept', 'disastrous', 'housing', 'quotas.', 'this', 'is', 'not', 'a', 'tor…	fear
20	1.29961E+18	2020-08-29T07:30:58.000Z		26	{'neg': 0.079, 'neu': 0.789, 'pos': 0.132, 'compound': 0.4019}	0.4019	Positive	['i', 'think', 'twitter', 'wants', 'us', 'all', 'to', 'love', 'grime', 'and', 'lewis', 'hamilton', 'as', 'i', 'get', 'those', 'recommendations', 'too.', 'that', 'or', 'their', 'algorithm', 'was', 'written', 'by', 'ofqual', '...']	positive
21	1.29961E+18	2020-08-29T07:27:50.000Z		31	{'neg': 0.11, 'neu': 0.89, 'pos': 0.0, 'compound': -0.4767}	-0.4767	Negative	['boris', 'johnson', 'has', 'blamed', 'a', '"mutant', 'algorithm"', 'for', 'the', 'a-level', 'results', 'debacle', 'before', 'sacking', 'the', 'most', 'senior', 'official', 'at', 'the', 'department', 'for', 'education.', "labour's", 'shado...', 'https://t.co/2h4ikewrn5']	negative
22	1.2996E+18	2020-08-29T06:30:18.000Z		30	{'neg': 0.0, 'neu': 1.0, 'pos': 0.0, 'compound': 0.0}	0	Neutral	['the', 'uk', 'had', 'decided', 'to', 'use', 'the', 'direct', 'centre', 'performance', 'model', 'as', 'a', 'predictive', 'algorithm', 'to', 'allocate', 'a-levels', 'grade', 'to', 'students.', '#education', '#ukschools', '#educationsystem', '#grading', 'https://t.co/mncdfgurbg']	positive
23	1.2995E+18	2020-08-29T00:12:28.000Z		48	{'neg': 0.042, 'neu': 0.868, 'pos': 0.09, 'compound': 0.533}	0.533	Positive	['your', 'twitter', 'thread', 'is', 'great.', 'similar', 'position', 'with', 'leeds.', 'different', 'course.', 'what', 'is', 'the', 'immediate', 'plan.', 'are', 'you', 'going', 'to', 'defer', 'have', 'an', 'insurance', 'lined', 'up?', 'and', 'by', 'the', 'way', 'what', 'was', 'your', 'ofqual/algorithm', 'results', 'given', 'on', 'results', 'day?', 'presume', 'this', 'is', 'what', 'leeds', 'turned…	anticipation
