# Supplementary material for: Critical reflections on three popular computational linguistic approaches to examine Twitter discourses
Source: PeerJ Comput Sci. 2023 Jan 30;9:e1211. doi: 10.7717/peerj-cs.1211 (PMC10280252; doi:10.7717/peerj-cs.1211)
Supplement: Supplemental Information 1 [file peerj-cs-09-1211-s001.zip › Supplementary_Material_PeerJ_Oct22/Supplementary Material/Sentiment Analysis VADER cleaned data OALA/Aug 30.csv]

	User_name	Time	Location	description_lengths	scores	compound	Sentiment	temp_list	Emotion
0	1.30021E+18	2020-08-30T23:22:05.000Z		33	{'neg': 0.0, 'neu': 0.889, 'pos': 0.111, 'compound': 0.3612}	0.3612	Positive	['�this', 'algorithmic', 'worldview', 'is', 'one', 'of', 'defending', 'the', '�robustness�,', '�validity�', 'and', '�optimisation�', 'of', 'opaque', 'systems', 'and', 'their', 'outputs,', 'closing', 'off', 'spaces', 'for', 'public', 'challenges', 'that', 'are', 'vital', 'to', 'democracy.�', 'https://t.co/b7lobq3jsw']	positive
1	1.3002E+18	2020-08-30T22:17:45.000Z		48	{'neg': 0.142, 'neu': 0.788, 'pos': 0.071, 'compound': -0.5563}	-0.5563	Negative	['mutant', 'algorithm.', 'they', 'have', 'an', 'excuse', 'for', 'everything.', 'if', 'it', 'was', 'a', '"mutant', 'algorithm"', 'why', 'have', 'two', 'people', 'at', 'ofqual', 'resigned?', 'a', 'mutant', 'algorithm', 'acts', 'on', 'its', 'own', 'and', 'no', 'one', 'can', 'be', 'held', 'responsible.', 'more', 'nonsense', 'from', 'a', 'garbage', 'pm.', 'mutant', 'pm', '#borishasfaileduk', 'https://…	negative
2	1.30019E+18	2020-08-30T22:11:19.000Z		37	{'neg': 0.0, 'neu': 1.0, 'pos': 0.0, 'compound': 0.0}	0	Neutral	["a'level", 'students', 'downgraded', 'by', 'their', 'own', 'schools', 'algorithm', 'to', 'match', 'schools', 'historical', 'data', 'not', 'the', 'students', 'own', 'performance.', 'knows', 'schools', 'did', 'this', '&amp;', 'plans', 'to', 'do', 'nothing.', '#cagsappeal', '#cagsappeals', '#honourtheoffer', '#justiceforresitstudents', '#algi', 'https://t.co/i2chpsezj6']	No emotion
3	1.30019E+18	2020-08-30T21:36:10.000Z		25	{'neg': 0.0, 'neu': 1.0, 'pos': 0.0, 'compound': 0.0}	0	Neutral	['#alevelresults', '#alevelprotests', '#ofqual', 'can', 'anyone', 'tell', 'me', 'what', '"a', 'mutant', 'algorithm"', 'actually', 'means?', 'is', 'it', 'a', 'new', 'form', 'of', 'the', 'covid-19', 'virus?', '#virus', '#virology']	negative
4	1.30016E+18	2020-08-30T20:02:23.000Z		27	{'neg': 0.277, 'neu': 0.625, 'pos': 0.098, 'compound': -0.6808}	-0.6808	Negative	['oh', 'ffs', 'after', 'the', 'failing', 'tracking/tracing', 'app', 'after', 'a-level&amp;co', '�mutant', 'algorithm�', 'shambles', 'get', 'ready', 'for', 'housing', 'mutant', 'clusterf**k', 'https://t.co/38p9dqe12d']	negative
5	1.30016E+18	2020-08-30T19:35:02.000Z		40	{'neg': 0.074, 'neu': 0.88, 'pos': 0.045, 'compound': -0.3041}	-0.3041	Negative	['and', 'these', 'was', 'me', 'thinking', 'ofqual', 'devised', 'the', 'algorithm.', 'so', 'can', 'we', 'extend', 'the', 'simile', 'the', 'blaming', 'for', 'anything', 'his', 'cabinet', 'say', 'antisemitic,', 'and', 'anything', 'his', 'advisors', 'or', 'anyone', 'working', 'on', 'in', 'a', 'labour', 'think', 'tank', 'or', 'quango', 'says', 'antisemitic?']	positive
6	1.30015E+18	2020-08-30T19:01:52.000Z		29	{'neg': 0.0, 'neu': 0.801, 'pos': 0.199, 'compound': 0.7351}	0.7351	Positive	['is', 'it', 'a', 'cabinet', 'appointed', 'by', 'loyalty', 'or', 'possibly', 'by', 'self-interest.', 'gove/cummins', 'a', 'level', 'algorithm,', 'face', 'mask', 'order,', 'russian', 'oligarch', 'backers', 'being', 'awarded', 'a', 'knighthood', 'etc', 'etc.']	trust
7	1.30015E+18	2020-08-30T19:00:42.000Z		42	{'neg': 0.098, 'neu': 0.839, 'pos': 0.062, 'compound': -0.3612}	-0.3612	Negative	['whether', 'it', 'was', 'an', 'algorithm', 'or', 'someone', 'allocating', 'specific', 'grades', 'to', 'specific', 'areas,', 'what', 'happened', 'with', 'the', 'a-level', 'results', 'was', 'a', 'clear', 'example', 'of', 'systemic', 'racism', 'in', 'full', 'force.', 'read', 'more', 'in', 'this', "week's", 'blog', 'post', 'https://t.co/zsqltov385']	fear
8	1.30015E+18	2020-08-30T19:00:00.000Z		22	{'neg': 0.1, 'neu': 0.9, 'pos': 0.0, 'compound': -0.25}	-0.25	Negative	['check', 'it.', 'why', "'ditch", 'the', "algorithm'", 'is', 'the', 'future', 'of', 'political', 'protest', 'louise', 'amoore', 'https://t.co/ubiayglzfl', '#tech', '#digital', '#data', '#privacy']	No emotion
9	1.30012E+18	2020-08-30T17:13:50.000Z		46	{'neg': 0.174, 'neu': 0.826, 'pos': 0.0, 'compound': -0.8765}	-0.8765	Negative	['ks', 'regularly', 'wiped', 'the', 'floor', 'with', 'johnson', 'at', 'pmqs', 'but', 'the', 'polls', 'didn�t', 'change', 'much', 'until', 'the', 'children', 'and', 'grandchildren', 'of', 'daily', 'mail', 'readers', 'were', 'traumatised', 'by', 'the', 'a', 'level', 'algorithm', 'fiasco.', 'cummings,', 'covid,', 'corrupt', 'ppe', 'deals,', 'russia', 'report,', 'made', 'little', 'impact,', 'but', 'a…	anticipation
10	1.30012E+18	2020-08-30T17:13:50.000Z		46	{'neg': 0.174, 'neu': 0.826, 'pos': 0.0, 'compound': -0.8765}	-0.8765	Negative	['ks', 'regularly', 'wiped', 'the', 'floor', 'with', 'johnson', 'at', 'pmqs', 'but', 'the', 'polls', 'didn�t', 'change', 'much', 'until', 'the', 'children', 'and', 'grandchildren', 'of', 'daily', 'mail', 'readers', 'were', 'traumatised', 'by', 'the', 'a', 'level', 'algorithm', 'fiasco.', 'cummings,', 'covid,', 'corrupt', 'ppe', 'deals,', 'russia', 'report,', 'made', 'little', 'impact,', 'but', 'a…	anticipation
11	1.3001E+18	2020-08-30T16:04:51.000Z		17	{'neg': 0.205, 'neu': 0.795, 'pos': 0.0, 'compound': -0.4767}	-0.4767	Negative	['what', 'a', 'shame', 'the', 'same', 'can�t', 'be', 'said', 'for', 'the', 'ofqual', 'algorithm...', 'https://t.co/rze9oithog']	fear
12	1.3001E+18	2020-08-30T16:03:01.000Z		51	{'neg': 0.0, 'neu': 0.92, 'pos': 0.08, 'compound': 0.4939}	0.4939	Positive	['people', "don't", 'realise', 'we', 'that', 'back', 'in', 'the', 'day', 'we', 'had', 'to', 'take', 'exams', 'whilst', 'bands', 'were', 'playing', 'in', 'the', 'back', 'ground,', 'thompson', 'twins', 'played', 'at', 'my', 'school.', 'imagine', 'trying', 'to', 'pass', 'your', 'a', 'levels', 'with', 'doctor', 'doctor', 'blaring', 'in', 'the', 'background.', 'still', 'made', 'more', 'sense', 'than',…	trust
13	1.3001E+18	2020-08-30T16:02:22.000Z		18	{'neg': 0.202, 'neu': 0.798, 'pos': 0.0, 'compound': -0.5106}	-0.5106	Negative	['northern', 'ireland', 'to', 'let', 'teachers', 'decide', 'gcse', 'grades', 'after', 'a-level', 'algorithm', 'fiasco', '#ukedchat', 'https://t.co/gz4rvekqw4']	negative
14	1.3001E+18	2020-08-30T15:50:03.000Z		40	{'neg': 0.094, 'neu': 0.855, 'pos': 0.051, 'compound': -0.3612}	-0.3612	Negative	['�f**k', 'the', 'algorithm�?:', 'what', 'the', 'world', 'can', 'learn', 'from', 'the', 'uk�s', 'a-level', 'grading', 'fiasco', '-', 'important', 'distinction', 'between', 'algorithm', '&amp;', 'machine', 'learning', 'algorithm', 'https://t.co/ldm3q9qle7', 'via', '#ai', '#artificialintelligence', '#machinelearning', '#deeplearning', '#algorithms', '#examshambles', 'https://t.co/shn3hcywxv']	positive
15	1.30007E+18	2020-08-30T13:50:40.000Z		7	{'neg': 0.0, 'neu': 1.0, 'pos': 0.0, 'compound': 0.0}	0	Neutral	['ditch', 'the', 'algorithm', 'https://t.co/esrzbu0j2q']	No emotion
16	1.30006E+18	2020-08-30T13:33:06.000Z		36	{'neg': 0.053, 'neu': 0.849, 'pos': 0.098, 'compound': 0.4019}	0.4019	Positive	['technology', 'has', 'made', 'all', 'of', 'politics', 'algorithmic.', 'we', 'celebrated', '#icebucketchallenge.', 'facebook', 'normalized', 'qanon.', 'we', 'made', 'the', 'distinction', 'between', 'promotion', 'and', 'policymaking', 'indistinguishable.', '-', 'why', "'ditch", 'the', "algorithm'", 'is', 'the', 'future', 'of', 'political', 'protest', 'https://t.co/vfitr8vgny']	positive
17	1.30006E+18	2020-08-30T13:25:26.000Z		25	{'neg': 0.0, 'neu': 0.94, 'pos': 0.06, 'compound': 0.1027}	0.1027	Positive	['apparently', 'some', 'leagues', 'will', 'use', 'a', 'hybrid', 'between', 'the', 'government�s', 'a-level', 'algorithm', 'and', 'fifa', '21', 'to', 'forecast', 'the', 'next', '3', 'seasons', '(just', 'kidding).']	trust
18	1.30006E+18	2020-08-30T13:12:54.000Z		30	{'neg': 0.172, 'neu': 0.766, 'pos': 0.062, 'compound': -0.5794}	-0.5794	Negative	['what', 'information', 'changed', 'when', 'they', 'were', 'warned', 'in', 'june', 'that', 'the', 'a-level', 'algorithm', 'would', 'effect', 'the', 'most', 'deprived', 'in', 'society?', 'why', 'did', 'they', 'change', 'the', 'agreed', 'method', 'of', 'assessment?']	fear
19	1.30006E+18	2020-08-30T13:06:42.000Z		49	{'neg': 0.0, 'neu': 0.9, 'pos': 0.1, 'compound': 0.6369}	0.6369	Positive	['8', 'days', 'till', '#calculatedgrades', "what's", 'an', 'algorithm?', "'an", 'ofqual', 'paper�reveals', 'that', 'the', 'process,', 'developed', 'using', 'historical', 'data,', 'performed', 'best', 'at', 'predicting', 'marks', 'for', 'history', 'a-level,', 'when', 'it', 'was', 'right', 'slightly', 'more', 'than', 'two-thirds', 'of', 'the', "time.'", '#edchatie', 'https://t.co/lxssljhb3k', 'http…	anticipation
20	1.30006E+18	2020-08-30T13:06:42.000Z		49	{'neg': 0.0, 'neu': 0.9, 'pos': 0.1, 'compound': 0.6369}	0.6369	Positive	['8', 'days', 'till', '#calculatedgrades', "what's", 'an', 'algorithm?', "'an", 'ofqual', 'paper�reveals', 'that', 'the', 'process,', 'developed', 'using', 'historical', 'data,', 'performed', 'best', 'at', 'predicting', 'marks', 'for', 'history', 'a-level,', 'when', 'it', 'was', 'right', 'slightly', 'more', 'than', 'two-thirds', 'of', 'the', "time.'", '#edchatie', 'https://t.co/lxssljhb3k', 'http…	anticipation
21	1.30005E+18	2020-08-30T12:36:11.000Z		41	{'neg': 0.091, 'neu': 0.837, 'pos': 0.071, 'compound': 0.0498}	0.0498	Neutral	['good', 'plan', 'to', 'include', 'moderated', 'course', 'work', 'conducted', 'under', 'set', 'conditions', 'too,', 'and', 'avoid', 'current', 'over', 'reliance', 'on', 'final', 'exams', 'at', 'gcse', 'and', 'a-level.', 'fairer', 'to', 'use', 'a', 'range', 'of', 'assessments', '&amp;', 'less', 'risky', 're', 'pandemics', 'https://t.co/fixdpjxvld']	positive
22	1.30005E+18	2020-08-30T12:20:00.000Z		25	{'neg': 0.276, 'neu': 0.65, 'pos': 0.073, 'compound': -0.7184}	-0.7184	Negative	['boris', 'johnson', 'blamed', 'a', '�mutant', 'algorithm�', 'for', 'students�', 'a-level', 'chaos', '�', 'these', '9', 'responses', 'earned', 'top', 'marks', 'https://t.co/pcstu9wze8', 'https://t.co/qylm4qscmb']	fear
23	1.30004E+18	2020-08-30T12:04:01.000Z		36	{'neg': 0.071, 'neu': 0.732, 'pos': 0.197, 'compound': 0.6705}	0.6705	Positive	['award', 'ucas', 'now', 'with', 'firm', '2021', 'uni', 'offer.', 'shame', 'on', 'you', 'all', 'kids', 'earned', 'their', 'offers', 'with', 'a', 'year', 'of', 'uni', 'exams', 'and', 'interviews,', 'a', 'true', 'reflection', 'of', 'ability', 'vs', 'algorithm.', 'face', 'the', 'facts.', '#honourtheoffer', '#cagsappeal']	positive
24	1.30004E+18	2020-08-30T11:46:34.000Z		18	{'neg': 0.238, 'neu': 0.673, 'pos': 0.088, 'compound': -0.5514}	-0.5514	Negative	['ofqual', 'a', 'job', 'was', 'to', 'create', 'a', 'algorithm', 'that', 'worked.', 'they', 'failed', 'pure', 'and', 'simple.', 'usual', 'separatist', 'propaganda', '??']	positive
25	1.30004E+18	2020-08-30T11:42:56.000Z		41	{'neg': 0.137, 'neu': 0.863, 'pos': 0.0, 'compound': -0.6767}	-0.6767	Negative	['no', 'algorithm', 'to', 'be', 'used', '????what', 'about', 'the', 'students', 'penalised', 'by', 'the', 'use', 'of', 'the', 'same', 'algorithm', 'by', 'schools', 'internally??how', 'do', 'you', 'rectify', 'that', '#justiceforall', '#cagsappeal', '#honourtheoffer', '#alevelprotest', 'use', 'ucas', 'predicted', 'grades', 'to', 'undo', 'the', 'mistake', 'https://t.co/kvu6ihgvkk']	negative
26	1.30003E+18	2020-08-30T11:37:09.000Z		14	{'neg': 0.237, 'neu': 0.763, 'pos': 0.0, 'compound': -0.4767}	-0.4767	Negative	['and', 'we', 'thought', 'the', 'a', 'levels', 'results', 'algorithm', 'was', 'flawed...', 'https://t.co/q8dv9ryfxl']	anticipation
27	1.30003E+18	2020-08-30T11:18:08.000Z		16	{'neg': 0.143, 'neu': 0.857, 'pos': 0.0, 'compound': -0.25}	-0.25	Negative	['why', "'ditch", 'the', "algorithm'", 'is', 'the', 'future', 'of', 'political', 'protest', 'louise', 'amoore', 'https://t.co/bzcpcdz03u']	No emotion
28	1.30002E+18	2020-08-30T10:34:48.000Z		19	{'neg': 0.0, 'neu': 0.745, 'pos': 0.255, 'compound': 0.5859}	0.5859	Positive	['the', 'government', 'called', 'the', 'exam', 'algorithm', "'robust'.", 'how', 'robust', 'was', 'that', 'claim?', 'ofqual', 'the', 'guardian', 'https://t.co/vqzqn2ggds']	positive
29	1.30001E+18	2020-08-30T10:02:00.000Z		50	{'neg': 0.042, 'neu': 0.797, 'pos': 0.161, 'compound': 0.7537}	0.7537	Positive	['the', 'mantra', 'of', "'get", 'good', 'grades', '�', 'go', 'to', 'a', 'good', 'university', '�', 'get', 'a', 'good', "job'", 'that', 'we', 'feed', 'our', 'children', 'from', 'the', 'very', 'start', 'of', 'their', 'lives', 'reveals', 'nothing', 'of', 'the', 'values', 'we', 'should', 'really', 'be', 'holding', 'in', 'education...', 'read', 'more', 'by', ':', 'https://t.co/grvcewattp', 'https://t.…	positive
30	1.30001E+18	2020-08-30T09:54:04.000Z		23	{'neg': 0.153, 'neu': 0.746, 'pos': 0.101, 'compound': -0.34}	-0.34	Negative	['key,', 'as', 'the', 'a-level', 'disaster', 'showed:', 'the', 'goals', 'of', 'any', 'algorithm', 'clearly', 'specified', '-so', 'we', 'can', 'see', 'what', 'the', 'actual', 'intent', 'is....']	fear
31	1.30001E+18	2020-08-30T09:49:48.000Z		34	{'neg': 0.062, 'neu': 0.938, 'pos': 0.0, 'compound': -0.25}	-0.25	Negative	['predictive', 'modelling', 'has', 'a', 'history', 'that', 'goes', 'beyond', 'ai', 'and', 'tech.', 'it', 'is', 'a', 'feature', 'of', 'modernity', 'itself.', 'why', "'ditch", 'the', "algorithm'", 'is', 'the', 'future', 'of', 'political', 'protest', 'louise', 'amoore', 'https://t.co/qwv36ptrhd']	positive
32	1.30001E+18	2020-08-30T09:47:45.000Z		28	{'neg': 0.104, 'neu': 0.827, 'pos': 0.068, 'compound': -0.25}	-0.25	Negative	['could', 'the', 'a-level', 'scandal', 'be', 'a', 'turning', 'point', 'for', 'how', 'we', 'think', 'of', 'algorithms', '�', 'and', 'if', 'so,', 'what', 'durable', 'change', 'might', 'it', 'spark?', 'https://t.co/jbvgdzzzsm']	fear
33	1.30001E+18	2020-08-30T09:47:45.000Z		28	{'neg': 0.104, 'neu': 0.827, 'pos': 0.068, 'compound': -0.25}	-0.25	Negative	['could', 'the', 'a-level', 'scandal', 'be', 'a', 'turning', 'point', 'for', 'how', 'we', 'think', 'of', 'algorithms', '�', 'and', 'if', 'so,', 'what', 'durable', 'change', 'might', 'it', 'spark?', 'https://t.co/jbvgdzzzsm']	fear
34	1.3E+18	2020-08-30T09:29:49.000Z		44	{'neg': 0.128, 'neu': 0.872, 'pos': 0.0, 'compound': -0.6808}	-0.6808	Negative	['we�ve', 'witnessed', 'through', 'the', 'a', 'level', 'results', 'debacle', 'how', 'algorithms', 'designed', 'with', 'our', 'existing', 'prejudices', 'and', 'biases', 'and', 'without', 'input', 'from', 'those', 'on', 'the', 'receiving', 'end', 'of', 'their', 'calculations', 'are', 'likely', 'to', 'further', 'entrench', 'disadvantage', 'and', 'hold', 'people', 'back.', 'https://t.co/vcb5jheill']	positive
35	1.3E+18	2020-08-30T09:21:07.000Z		44	{'neg': 0.0, 'neu': 0.827, 'pos': 0.173, 'compound': 0.714}	0.714	Positive	['�resistance', 'to', 'algorithms', 'often', 'focused', 'privacy', '[..]', 'young', 'people', 'weren�t', 'focused', 'on', 'how', 'their', 'data', 'might', 'be', 'used', 'in', 'the', 'future,', 'but', 'how', 'data', 'had', 'been', 'actively', 'used', 'to', 'change', 'their', 'futures', '[..]', 'limiting', 'life', 'chances', 'according', 'to', 'an', 'oblique', 'prediction�', 'https://t.co/wiclivejy…	fear
36	1.3E+18	2020-08-30T09:18:26.000Z		16	{'neg': 0.143, 'neu': 0.857, 'pos': 0.0, 'compound': -0.25}	-0.25	Negative	['why', "'ditch", 'the', "algorithm'", 'is', 'the', 'future', 'of', 'political', 'protest', 'louise', 'amoore', 'https://t.co/jq4ercyygn']	No emotion
37	1.29999E+18	2020-08-30T08:50:21.000Z		19	{'neg': 0.118, 'neu': 0.882, 'pos': 0.0, 'compound': -0.25}	-0.25	Negative	['why', "'ditch", 'the', "algorithm'", 'is', 'the', 'future', 'of', 'political', 'protest', 'louise', 'amoore', 'https://t.co/9mdhc1erum', '#education', '#algorithms', '#alevels']	No emotion
38	1.29999E+18	2020-08-30T08:38:41.000Z		25	{'neg': 0.094, 'neu': 0.835, 'pos': 0.072, 'compound': -0.1431}	-0.1431	Negative	['our', 'life', 'chances', 'are', 'becoming', 'tightly', 'bound', 'up', 'with', 'algorithmic', 'outputs.', 'why', "'ditch", 'the', "algorithm'", 'is', 'the', 'future', 'of', 'political', 'protest', '??', 'https://t.co/n4hm1vmc0e']	negative
39	1.29998E+18	2020-08-30T08:15:12.000Z		34	{'neg': 0.078, 'neu': 0.922, 'pos': 0.0, 'compound': -0.4019}	-0.4019	Negative	['was', 'johnson', 'correct', 'to', 'describe', 'his', 'mishandling', 'of', 'the', 'a-level', 'results', 'as', 'the', 'fault', 'of', 'a', '"mutant', 'algorithm"?', 'if', 'you', 'could', 'also', 'explain', 'what', 'a', '"mutant', 'algorithm"', '(asking', 'as', 'a', 'computer', 'science', 'student).']	negative
40	1.29998E+18	2020-08-30T08:12:23.000Z		35	{'neg': 0.136, 'neu': 0.736, 'pos': 0.128, 'compound': -0.0754}	-0.0754	Negative	['i', 'think', 'assigning', 'them', 'effectively', 'random', 'a-level', 'grades', 'by', 'algorithm', 'might', 'be', 'a', 'tad', 'more', 'damaging', 'to', 'life', 'chances', 'than', 'being', 'a', 'bit', 'cautious', 'around', 'them', 'catching', 'a', 'deadly', 'disease.', 'https://t.co/8ambdrkhsu']	fear
41	1.29998E+18	2020-08-30T07:48:11.000Z		49	{'neg': 0.078, 'neu': 0.886, 'pos': 0.036, 'compound': -0.2774}	-0.2774	Negative	['this', 'isn�t', 'down', 'to', 'starmer.', 'it�s', 'more', 'about', 'the', 'huge', 'mistakes', 'the', 'tories', 'continue', 'to', 'make;', 'failed', 'track', 'and', 'trace,', '�a�', 'levels', 'algorithm', 'and', 'now', 'the', 'schools', 'and', 'working', 'from', 'home', 'decisions.', 'people', 'are', 'waking', 'up', 'finally', 'but', 'much', 'more', 'needs', 'to', 'be', 'done', 'by', 'the', 'opp…	positive
42	1.29994E+18	2020-08-30T05:37:35.000Z		48	{'neg': 0.304, 'neu': 0.696, 'pos': 0.0, 'compound': -0.9393}	-0.9393	Negative	['this', 'week', 'gone:', 'pm', 'returns-exams', 'fiasco', 'blamed', 'on', "'mutant", "algorithm'-", 'head', 'of', 'ofqual', 'made', 'the', 'scapegoat.', 'brussels', 'laments', '�completely', 'wasted�', 'summer.', 'brexit', 'talks', 'off', 'agenda', 'due', 'to', 'lack', 'of', '�tangible', 'progress�.', 'big', 'job', 'losses', 'in', 'hospitality', 'and', 'retail', 'as', 'folks', 'work', 'from', 'h…	negative
