# Supplementary material for: Critical reflections on three popular computational linguistic approaches to examine Twitter discourses
Source: PeerJ Comput Sci. 2023 Jan 30;9:e1211. doi: 10.7717/peerj-cs.1211 (PMC10280252; doi:10.7717/peerj-cs.1211)
Supplement: Supplemental Information 1 [file peerj-cs-09-1211-s001.zip › Supplementary_Material_PeerJ_Oct22/Supplementary Material/Sentiment Analysis VADER cleaned data OALA/Aug 31.csv]

	User_name	Time	Location	description_lengths	scores	compound	Sentiment	temp_list	Emotion
0	1.30056E+18	2020-08-31T22:35:09.000Z		39	{'neg': 0.056, 'neu': 0.944, 'pos': 0.0, 'compound': -0.296}	-0.296	Negative	['in', 'my', 'case', 'i', 'over', 'inflated', 'assuming', 'the', 'algorithm', 'would', 'lower', 'the', 'grades', 'and', 'it', 'would', 'even', 'things', 'out.', 'now', 'nearly', 'all', 'students', 'have', 'been', 'uplifted', 'and', 'some', 'will', 'go', 'into', 'a', 'levels', 'that', 'they', 'can�t', 'cope', 'with.']	negative
1	1.30056E+18	2020-08-31T22:22:04.000Z		26	{'neg': 0.192, 'neu': 0.808, 'pos': 0.0, 'compound': -0.6124}	-0.6124	Negative	['threats', 'by', 'of', 'malpractice', 'suits', 'for', 'schools', 'that', 'used', 'an', 'algorithm', 'to', 'downgrade', 'students', 'has', 'put', 'a', 'stop', 'to', 'their', 'appeals.', '#cagsappeals', 'https://t.co/220hogacrj']	anger
2	1.30056E+18	2020-08-31T22:12:36.000Z		48	{'neg': 0.058, 'neu': 0.794, 'pos': 0.148, 'compound': 0.6249}	0.6249	Positive	['my', 'eldest', 'nephew', 'had', 'his', 'a-level', 'results', 'this', 'year.', 'thankfully', 'he', 'found', 'a', 'course', 'he', 'liked', '-', 'because', 'bristol', 'rejected', 'him', 'based', 'on', 'the', '�mutant', 'algorithm�', 'designed', 'and', 'approved', 'by', 'the', 'muppet', 'in', 'dfe', '()', '&amp;', 'by', 'the', 'time', 'he', 'performed', 'the', 'inevitable', 'u', 'turn', 'it', 'was'…	negative
3	1.30055E+18	2020-08-31T22:00:23.000Z		23	{'neg': 0.141, 'neu': 0.798, 'pos': 0.061, 'compound': -0.4019}	-0.4019	Negative	["i've", 'been', 'forced', 'to', 'downgrade', 'gcse', 'and', 'a-level', 'results', '-', 'now', 'i', 'want', 'to', 'quit', 'teaching', 'https://t.co/9nsfxucdrj.', '#cagsappeals', '#cagsappeal']	negative
4	1.30055E+18	2020-08-31T21:51:40.000Z		38	{'neg': 0.149, 'neu': 0.815, 'pos': 0.036, 'compound': -0.5574}	-0.5574	Negative	['perhaps', 'there', 'is', 'a', 'bigger', 'scandal', '&amp;', 'don�t', 'want', 'an', 'enquiry', 'so', 'u�ll', 'never', 'know.', 'this', 'teacher', 'confessed', 'but', 'no', 'one', 'is', 'doing', 'anything', 'to', 'fix', 'it.https://t.co/lhplkdyasl', '#cagsappeal', 'https://t.co/qixdgmvp5m']	fear
5	1.30055E+18	2020-08-31T21:47:14.000Z		39	{'neg': 0.0, 'neu': 0.96, 'pos': 0.04, 'compound': 0.0772}	0.0772	Positive	['a', 'third', 'of', 'schools', 'downgraded.', 'these', 'results', 'were', 'not', 'allocated', 'fairly.', 'read', 'this', 'headteachers', 'confession.', 'don�t', 'want', 'the', 'public', 'to', 'know', '&amp;', 'now', '2021', 'exams', 'might', 'use', '#cags', 'also.', 'https://t.co/lhplkdyasl', '#cagsappeal', 'https://t.co/fg5ybpmbud']	positive
6	1.30055E+18	2020-08-31T21:44:15.000Z		38	{'neg': 0.0, 'neu': 0.931, 'pos': 0.069, 'compound': 0.3182}	0.3182	Positive	['they', 'know', 'the', 'truth', 'as', 'do', '.', 'a', 'third', 'of', 'schools', 'applied', 'own', 'algorithm', 'to', '2nd', 'guess', 'ofqual.', 'they', 'face', 'malpractice', 'suits', 'if', 'they', 'confess.', 'read', 'this', 'headteacher�s', 'confession.', 'https://t.co/lhplkdyasl', '#cagsappeal', 'https://t.co/umzi4ajw5m']	negative
7	1.30055E+18	2020-08-31T21:44:05.000Z		29	{'neg': 0.065, 'neu': 0.819, 'pos': 0.116, 'compound': 0.3612}	0.3612	Positive	['time', 'to', 'declare', 'a', 'uturn', 'on', 'algorithm', 'based', 'downgraded', 'cags', 'given', 'by', 'teachers', 'and', 'give', 'justice', 'to', 'the', '1000s', 'of', 'forgotten', 'students', '#cagsappeal', '#honortheoffer', '#alevelprotests', 'https://t.co/1pbdmosjyx']	fear
8	1.30055E+18	2020-08-31T21:42:13.000Z		35	{'neg': 0.0, 'neu': 1.0, 'pos': 0.0, 'compound': 0.0}	0	Neutral	['educate', 'yourself', 'on', 'the', 'story', '&amp;', 'you�ll', 'find', 'it�s', 'a', 'big', 'coverup', 'by', '.', 'up', 'to', 'a', 'third', 'of', 'schools', 'did', 'this!', 'read', 'this', 'headteachers', 'confession.https://t.co/lhplkdyasl', 'https://t.co/x9ydgy3egj']	positive
9	1.30055E+18	2020-08-31T21:38:48.000Z		25	{'neg': 0.0, 'neu': 0.78, 'pos': 0.22, 'compound': 0.5848}	0.5848	Positive	['honourable', 'teachers', 'admitted', 'applying', 'schools', 'own', 'a�level', 'algorithm', '&amp;', 'downgrading', 'students.', 'response', 'taken', 'by', '.....', 'nothing!', 'https://t.co/lhplkdyasl', '#cagsappeal', 'https://t.co/oe8bqrle0q']	No emotion
10	1.30055E+18	2020-08-31T21:38:48.000Z		25	{'neg': 0.0, 'neu': 0.78, 'pos': 0.22, 'compound': 0.5848}	0.5848	Positive	['honourable', 'teachers', 'admitted', 'applying', 'schools', 'own', 'a�level', 'algorithm', '&amp;', 'downgrading', 'students.', 'response', 'taken', 'by', '.....', 'nothing!', 'https://t.co/lhplkdyasl', '#cagsappeal', 'https://t.co/oe8bqrle0q']	No emotion
11	1.30055E+18	2020-08-31T21:36:07.000Z		22	{'neg': 0.198, 'neu': 0.802, 'pos': 0.0, 'compound': -0.4939}	-0.4939	Negative	['the', 'algorithm', 'inside', 'the', 'algorithm', '-', 'the', 'forgotten', 'victims', 'of', 'the', 'deflated', 'a-level', 'grades', '#cagsappeal', '#cagsappeals', '#honourtheoffer', 'https://t.co/loqxlondns', 'via']	fear
12	1.30055E+18	2020-08-31T21:26:03.000Z		36	{'neg': 0.223, 'neu': 0.711, 'pos': 0.066, 'compound': -0.75}	-0.75	Negative	['no.', 'the', '#cags', 'scandal', '&amp;', 'downgrading', 'by', 'schools', 'who', 'tried', 'to', '2nd', 'guess', 'the', 'algorithm', 'is', 'still', 'destroying', 'many', 'lives', '&amp;', 'dreams.', 'left', 'unfixed', '2021', 'cohort', 'will', 'be', 'victims', 'also!', '#cagsappeal', '#honourtheoffer', 'https://t.co/ymwm462rl4']	fear
13	1.30055E+18	2020-08-31T21:24:27.000Z		31	{'neg': 0.097, 'neu': 0.751, 'pos': 0.152, 'compound': 0.1891}	0.1891	Positive	['the', 'inaccurate', 'grading', 'of', '100,000s', 'of', 'gcses', 'cannot', 'be', 'ignored!', 'an', 'algorithm', 'before', "'the", "algorithm'", 'has', 'caused', 'too', 'many', 'wrong', 'and', 'deflated', 'grades.', 'please', 'do', 'something!', 'https://t.co/3roqutrx1m']	negative
14	1.30054E+18	2020-08-31T21:06:10.000Z		43	{'neg': 0.038, 'neu': 0.855, 'pos': 0.107, 'compound': 0.4404}	0.4404	Positive	['please', 'read', '&amp;', 'share', 'with', 'your', 'listeners.', 'many', 'will', 'be', 'parents', 'of', 'a�level', 'students', 'affected', 'by', 'the', 'downgrade.', 'their', 'schools', 'may', 'have', 'applied', 'their', 'own', 'algorithm', 'trying', 'to', '2nd', 'guess', 'ofqual.', 'it', 'could', 'also', 'happen', 'to', '2021', 'cohort.', 'https://t.co/fzb1iu2ygs']	anticipation
15	1.30054E+18	2020-08-31T20:56:49.000Z		42	{'neg': 0.108, 'neu': 0.835, 'pos': 0.057, 'compound': -0.2732}	-0.2732	Negative	['no', 'league', 'tables', 'because', 'the', 'truth', 'would', 'undermine', 'a�level', 'results.', 'whilst', 'average', 'grade', 'inflation', 'sky', 'rocketed', 'for', 'some', 'schools.', 'the', 'schools', 'that', 'tried', 'to', '2nd', 'guess', 'ofqual�s', 'algorithm', 'downgraded', 'students', '&amp;', 'left', 'their', 'lives', 'in', 'tatters.', 'https://t.co/3divtchbil']	positive
16	1.30054E+18	2020-08-31T20:46:41.000Z		34	{'neg': 0.099, 'neu': 0.813, 'pos': 0.087, 'compound': -0.1027}	-0.1027	Negative	['f**k', 'the', 'algorithm?:', 'what', 'the', 'world', 'can', 'learn', 'from', 'the', "uk's", 'a-level', 'grading', 'fiasco', 'good', 'reflection', 'on', 'the', 'use', 'of', 'data', 'models', 'in', 'decision', 'making', '#data', '#algorithms', '#', 'https://t.co/bjlv1hj8pr']	positive
17	1.30053E+18	2020-08-31T20:41:13.000Z		36	{'neg': 0.0, 'neu': 0.874, 'pos': 0.126, 'compound': 0.4898}	0.4898	Positive	['please', 'read.', 'just', 'one', 'of', '1000s', 'whose', 'cags', 'were', 'moderated', 'down', 'by', 'their', 'schools', 'due', 'to', 'ofsted', 'before', 'the', 'algorithm!', 'so', 'wrongl!!', '//www.spectator.co.uk/article/the-forgotten-victims-of-the-deflated-a-level-grades']	No emotion
18	1.30053E+18	2020-08-31T20:29:54.000Z		50	{'neg': 0.109, 'neu': 0.845, 'pos': 0.046, 'compound': -0.5085}	-0.5085	Negative	['a', 'few', 'weeks', 'ago', 'i', 'wrote', 'about', 'kaya', 'ilska,', 'a', 'brilliant', 'student', 'i', 'met', 'through', 'the', 'social', 'mobility', 'foundation.', 'but', 'her', 'story', 'is', 'one', 'of', '*deflated*', 'a-level', 'predictions,', 'a', 'quirk', 'of', 'the', 'algorithm.', 'in', 'her', 'category,', 'there', 'is', 'no', 'appeal', '-', 'and', 'no', 'help.', 'her', 'story:-', 'https:…	positive
19	1.30052E+18	2020-08-31T20:01:03.000Z		45	{'neg': 0.056, 'neu': 0.869, 'pos': 0.075, 'compound': 0.234}	0.234	Positive	['we', 'should', 'not', 'only', 'care', 'about', 'how', 'our', 'data', 'may', 'be', 'used', 'in', 'the', 'future.', 'we', 'should', 'care', 'about', 'how', 'our', 'data', 'is', 'used', 'to', 'change', 'our', 'futures', 'now.', '??', 'why', 'algorithms', 'should', 'remain', 'open', 'to', 'democracy,', 'scrutiny', '&amp;', 'accountability.', '#defenddemocracy', '#ditchthealgorithm', 'https://t.co/x…	positive
20	1.30052E+18	2020-08-31T19:27:04.000Z		41	{'neg': 0.08, 'neu': 0.854, 'pos': 0.065, 'compound': -0.1511}	-0.1511	Negative	['really!', 'checkout', 'the', '#cag', 'scandal', 'first.', 'some', 'schools', 'downgraded', 'using', 'historical', 'data', 'not', 'the', 'student�s', 'performance.', 'schools', 'hoped', 'to', 'outsmart', 'with', 'their', 'own', 'algorithm.', 'these', 'students', 'grades', 'remain', 'downgraded', '&amp;', 'their', 'lives', 'in', 'tatters.#cagsappeals', '#honourtheoffer', 'https://t.co/m31jgkfvmt']	fear
21	1.30051E+18	2020-08-31T19:24:08.000Z		29	{'neg': 0.0, 'neu': 1.0, 'pos': 0.0, 'compound': 0.0}	0	Neutral	['as', 'did', 'guidelines', 'to', 'schools.', 'showed', 'how', 'to', 'use', 'past', 'students', 'performance', 'to', 'calculate', 'a�level', 'grades', 'for', '2020', 'students', '&amp;', '2nd', 'guess', 'algorithm.', '#cagsappeals', 'https://t.co/xpxz9fiods']	surprise
22	1.30051E+18	2020-08-31T19:19:30.000Z		42	{'neg': 0.0, 'neu': 1.0, 'pos': 0.0, 'compound': 0.0}	0	Neutral	['what', 'about', 'schools', 'that', 'applied', 'their', 'own', 'algorithms?', 'they�ll', 'do', 'it', 'again', 'in', '2021', 'to', 'hoodwink', '.', 'parents', '&amp;', 'students', 'beware', '#cags.', 'students', 'in', '2020', 'were', 'downgraded', 'by', 'schools', 'algorithm', 'not', 'ofqual�s.', 'their', 'lives', 'are', 'in', 'pieces!', 'https://t.co/b5e6whuvr7']	fear
23	1.30051E+18	2020-08-31T19:15:37.000Z		40	{'neg': 0.079, 'neu': 0.921, 'pos': 0.0, 'compound': -0.4404}	-0.4404	Negative	['students', '&amp;', 'parents', 'should', 'be', 'very', 'afraid', 'of', 'cag�s', 'in', '2021.', 'the', '#cag�s', 'scandal', 'coverup', 'of', '2020', 'left', 'students', 'with', 'downgraded', 'results', 'after', 'schools', 'tried', 'to', '2nd', 'guess', '&amp;', 'applied', 'their', 'own', 'algorithm.', '#cagsappeals', 'https://t.co/dyv6lzdpdh']	fear
24	1.30051E+18	2020-08-31T18:56:43.000Z		44	{'neg': 0.0, 'neu': 1.0, 'pos': 0.0, 'compound': 0.0}	0	Neutral	['the', 'algorithm', 'that', 'replaced', 'a-levels', 'during', '#covid19', 'ended', 'up', 'increasing', 'inequities', 'between', 'students', 'in', 'the', 'uk.', 'read', '"la', 'ideolog�a', 'del', 'algoritmo,"', 'one', 'of', 'the', 'latest', 'spanish-language', 'articles', 'from', "'s", 'newsletter,', 'bolet�n', '89,', 'to', 'find', 'out', 'why', '??????', 'https://t.co/m5vaw7tjyi']	No emotion
25	1.3005E+18	2020-08-31T18:36:46.000Z		43	{'neg': 0.0, 'neu': 0.959, 'pos': 0.041, 'compound': 0.1513}	0.1513	Positive	['do', 'you', 'really', 'want', 'to', 'use', '#cag�s', 'again.', 'some', 'students', 'still', 'left', 'downgraded', 'by', 'schools', 'who', 'applied', 'own', 'algorithm', 'to', '2nd', 'guess', 'ofquals.their', 'lives', 'are', 'in', 'tatters.', 'inflated', 'grades', 'is', 'a', 'myth', 'for', 'many', 'schools.', '#cagsappeal', '#honourtheoffer', 'https://t.co/jfjyusd7pr']	surprise
26	1.3005E+18	2020-08-31T18:33:31.000Z		34	{'neg': 0.148, 'neu': 0.852, 'pos': 0.0, 'compound': -0.5943}	-0.5943	Negative	['what', 'about', 'schools', 'that', 'applied', 'own', 'algorithm', 'in', '2020', '&amp;', 'kids', 'left', 'with', 'downgraded', 'a�levels', 'based', 'on', 'past', 'performance', 'of', 'school', '&amp;', 'not', 'their', 'own', 'ability.', '#cags', 'scandal', 'coverup.', 'https://t.co/idpvxiv5zv']	fear
27	1.3005E+18	2020-08-31T18:33:31.000Z		34	{'neg': 0.148, 'neu': 0.852, 'pos': 0.0, 'compound': -0.5943}	-0.5943	Negative	['what', 'about', 'schools', 'that', 'applied', 'own', 'algorithm', 'in', '2020', '&amp;', 'kids', 'left', 'with', 'downgraded', 'a�levels', 'based', 'on', 'past', 'performance', 'of', 'school', '&amp;', 'not', 'their', 'own', 'ability.', '#cags', 'scandal', 'coverup.', 'https://t.co/idpvxiv5zv']	fear
28	1.30049E+18	2020-08-31T17:58:01.000Z		44	{'neg': 0.128, 'neu': 0.781, 'pos': 0.091, 'compound': -0.1779}	-0.1779	Negative	["ofqual's", "'cheating'", 'algorithm', 'under', 'review', '(https://t.co/5wkj3gkchm).', 'training', 'of', 'ml', 'algorithms', 'is', 'critical', '-', 'garbage', 'in,', 'garbage', 'out.', 'best', 'quote,', '"...', 'ethics', 'is', 'not', 'something', 'you', 'apply', 'at', 'the', 'end', 'of', 'any', 'process,', 'it', 'is', 'something', 'you', 'apply', 'throughout."', 'https://t.co/vatf12fhsd']	negative
29	1.30048E+18	2020-08-31T16:50:58.000Z		35	{'neg': 0.132, 'neu': 0.816, 'pos': 0.053, 'compound': -0.4588}	-0.4588	Negative	['so...', 'the', 'algorithm', 'this', 'year', 'didn�t', 'systematically', 'disadvantage', 'lower', 'ses', 'students.', 'the', 'issue', 'was', 'that', 'it', '*did*', 'advantage', 'those', 'in', 'smaller', 'schools', 'which', 'are', 'disproportionately', 'private', 'schools', '(and', 'students', 'are', 'more', 'often', 'high', 'ses).']	positive
30	1.30047E+18	2020-08-31T16:24:17.000Z		39	{'neg': 0.0, 'neu': 0.815, 'pos': 0.185, 'compound': 0.7579}	0.7579	Positive	['bbc', 'news', '-', 'coronavirus:', 'push', 'back', 'gcse', 'and', 'a-level', 'exams,', 'says', 'labour', 'https://t.co/ch15yrotgw', 'i', 'guess', 'the', 'good', 'old', 'labour', 'party', 'will', 'use', 'an', 'algorithm', 'to', 'allow', 'for', 'the', 'extra', 'revision', 'time', 'available', 'compared', 'to', 'other', 'years.']	surprise
31	1.30045E+18	2020-08-31T14:58:42.000Z		48	{'neg': 0.0, 'neu': 0.963, 'pos': 0.037, 'compound': 0.1901}	0.1901	Positive	['sounds', 'like', 'your', 'ht', 'followed', 'the', 'ofqual', 'guidance,', 'in', 'the', 'same', 'way', 'i', 'would', 'interpret', 'it...', 'but', 'some', 'schools', 'followed', 'ascl', 'guidance', '&amp;', 'used', 'previous', 'year�s', 'grade', 'rankings', 'to', 'moderate.', 'i', 'know', 'my', 'daughter�s', 'teacher', 'assessments', 'but', 'after', 'slt', 'tried', 'to', '2nd', 'guess', 'algorithm…	positive
32	1.30044E+18	2020-08-31T14:20:38.000Z		43	{'neg': 0.192, 'neu': 0.808, 'pos': 0.0, 'compound': -0.8511}	-0.8511	Negative	['does', 'anyone', 'else', 'wonder', 'if', 'the', 'co', 'of', 'sally', 'collier', 'really', 'did', 'resign', 'for', 'the', 'fiasco', 'she', 'made', 'out', 'of', 'her', 'punitive', 'algorithm', '....or', 'whether', 'it', 'was', 'a', 'pr', 'stunt', 'and', 'she�s', 'still', 'on', 'the', 'civil', 'service', 'payroll', 'somewhere?', 'because', 'i', 'do']	negative
33	1.30042E+18	2020-08-31T12:54:25.000Z		15	{'neg': 0.0, 'neu': 1.0, 'pos': 0.0, 'compound': 0.0}	0	Neutral	['hey', 'darth', '-', 'was', 'it', 'your', 'algorithm', 'they', 'used', 'for', 'the', 'recent', 'a-level/gcse', 'results!?!', '??????']	No emotion
34	1.30041E+18	2020-08-31T12:38:50.000Z		11	{'neg': 0.28, 'neu': 0.72, 'pos': 0.0, 'compound': -0.5423}	-0.5423	Negative	['sainsbury�s', 'algorithm', 'as', 'bad', 'as', 'the', 'a', 'levels', 'one', 'eh']	fear
35	1.30041E+18	2020-08-31T12:19:00.000Z		11	{'neg': 0.0, 'neu': 1.0, 'pos': 0.0, 'compound': 0.0}	0	Neutral	['acdc', 'or', 'using', "ofqual's", 'algorithm,', 'bded', 'https://t.co/3ajex69icq']	No emotion
36	1.3004E+18	2020-08-31T11:58:46.000Z		40	{'neg': 0.065, 'neu': 0.864, 'pos': 0.071, 'compound': 0.0516}	0.0516	Positive	['a�level', 'students', 'need', 'clarity', 'about', 'exams', '&amp;', 'use', 'of', 'cag�s', 'in', '2020.', 'schools', 'that', 'downgraded', 'students', 'by', 'applying', 'their', 'own', 'algorithm', '&amp;', '2nd', 'guessing', 'can�t', 'make', 'same', 'mistakes.', 'exam', 'enquiry', 'needed', 'now', '#cagsappeals', '.', 'https://t.co/kxyaf2venp']	No emotion
37	1.3004E+18	2020-08-31T11:30:00.000Z		48	{'neg': 0.094, 'neu': 0.906, 'pos': 0.0, 'compound': -0.6652}	-0.6652	Negative	['algorithms', 'are', 'hardly', 'a', 'new', 'phenomenon.', 'but', 'as', 'they', 'become', 'more', 'mainstream', 'and', 'are', 'hardwired', 'into', 'the', 'fabric', 'of', 'our', 'economy', 'and', 'society,', 'it', 'is', 'essential', 'that', 'we', 'all', 'become', 'more', 'literate', 'in', 'their', 'use,', 'wrote', 'in', 'the', 'wake', 'of', 'the', 'a-level', 'fiasco:', 'https://t.co/qx4dctwvyu']	trust
38	1.30039E+18	2020-08-31T11:28:08.000Z		17	{'neg': 0.0, 'neu': 0.828, 'pos': 0.172, 'compound': 0.3612}	0.3612	Positive	['this', 'exercise', 'feels', 'like', 'it�s', 'been', 'devised', 'according', 'to', 'the', 'ofqual', 'algorithm.', 'https://t.co/x7mzmhao4h']	No emotion
39	1.30038E+18	2020-08-31T10:34:57.000Z		48	{'neg': 0.129, 'neu': 0.783, 'pos': 0.088, 'compound': -0.4767}	-0.4767	Negative	["i've", 'been', 'forced', 'to', 'downgrade', 'my', "students'", 'gcse', 'and', 'a-level', 'results', '-', 'now', 'i', 'want', 'to', 'quit', 'teaching', '-', 'i', 'fully', 'understand', 'what', 'has', 'happened', '&amp;', 'more', 'to', 'the', 'point', 'i', 'care', 'about', 'the', 'futures', 'of', 'the', '2020', 'cohorts,', 'seems', 'you', 'don�t', 'nasty', 'https://t.co/t7vj7kt09p']	negative
40	1.30038E+18	2020-08-31T10:20:29.000Z		23	{'neg': 0.141, 'neu': 0.798, 'pos': 0.061, 'compound': -0.4019}	-0.4019	Negative	["i've", 'been', 'forced', 'to', 'downgrade', 'my', "students'", 'gcse', 'and', 'a-level', 'results', '-', 'now', 'i', 'want', 'to', 'quit', 'teaching', 'https://t.co/t7vj7kt09p']	negative
41	1.30037E+18	2020-08-31T10:08:54.000Z		20	{'neg': 0.257, 'neu': 0.743, 'pos': 0.0, 'compound': -0.6369}	-0.6369	Negative	['there', 'is', 'no', 'mutant', 'algorithm,', 'just', 'mutant', '#tories', 'depriving', 'you', 'of', 'your', 'future.', '#education', '#uk', '#examfiasco', 'https://t.co/jnkspxng4l']	negative
42	1.30037E+18	2020-08-31T09:33:19.000Z		35	{'neg': 0.076, 'neu': 0.884, 'pos': 0.04, 'compound': -0.2951}	-0.2951	Negative	['no', 'wonder!', 'did', 'guidance', 'advise', 'schools', 'how', 'to', '2nd', 'guess', 'algorithm?', 'now', 'those', 'students', 'are', 'left', 'with', 'downgraded', 'a�levels', 'despite', 'uturn.', 'graded', 'on', 'past', 'students', 'not', 'their', 'own', 'hard', 'work.', 'https://t.co/ki5afvff5v']	trust
43	1.30037E+18	2020-08-31T09:33:19.000Z		35	{'neg': 0.076, 'neu': 0.884, 'pos': 0.04, 'compound': -0.2951}	-0.2951	Negative	['no', 'wonder!', 'did', 'guidance', 'advise', 'schools', 'how', 'to', '2nd', 'guess', 'algorithm?', 'now', 'those', 'students', 'are', 'left', 'with', 'downgraded', 'a�levels', 'despite', 'uturn.', 'graded', 'on', 'past', 'students', 'not', 'their', 'own', 'hard', 'work.', 'https://t.co/ki5afvff5v']	trust
44	1.30036E+18	2020-08-31T09:28:52.000Z		24	{'neg': 0.0, 'neu': 1.0, 'pos': 0.0, 'compound': 0.0}	0	Neutral	['tell', 'your', 'listeners', 'about', 'the', 'a�level', 'students', 'downgraded', 'by', 'schools', '2nd', 'guessing', 'algorithm.', 'now', '2021', 'students', 'face', 'same', 'possibility.', 'https://t.co/i8lpsonyxf']	anticipation
45	1.30036E+18	2020-08-31T09:22:52.000Z		49	{'neg': 0.143, 'neu': 0.792, 'pos': 0.065, 'compound': -0.6652}	-0.6652	Negative	['2020', 'exam', 'pupils', 'have', 'been', 'let', 'down', 'not', 'by', 'the', 'government', 'but', 'by', 'their', 'teachers,', 'head', 'of', 'year', 'and', 'head', 'of', 'school?', 'we', 'know', 'that', 'ofqual', 'f*cked', 'up', 'with', 'their', 'stupid', 'algorithm', 'but', 'there', 'will', 'always', 'be', 'teacher', 'pupil', 'likes', 'and', 'dislikes.', 'those', 'teachers', 'have', 'seen', 'tha…	trust
46	1.30036E+18	2020-08-31T09:22:18.000Z		50	{'neg': 0.141, 'neu': 0.795, 'pos': 0.064, 'compound': -0.6652}	-0.6652	Negative	['2020', 'exam', 'pupils', 'have', 'been', 'let', 'down', 'not', 'by', 'the', 'government', 'but', 'by', 'their', 'teachers,', 'head', 'of', 'year', 'and', 'head', 'of', 'school?', 'we', 'know', 'that', 'ofqual', 'f*cked', 'up', 'with', 'their', 'stupid', 'algorithm', 'but', 'there', 'will', 'always', 'be', 'teacher', 'pupil', 'likes', 'and', 'dislikes.', 'those', 'teachers', 'have', 'seen', 'tha…	trust
47	1.30036E+18	2020-08-31T09:09:23.000Z		42	{'neg': 0.07, 'neu': 0.824, 'pos': 0.107, 'compound': 0.5789}	0.5789	Positive	['just', 'remember', 'guys', 'he', 'fluffed', 'his', 'a', 'levels', 'too', 'without', 'an', 'algorithm', 'to', 'blame', 'but', 'he', 'pulled', 'it', 'all', 'back', 'to', 'be', 'the', 'hereditary', 'lord', 'he', 'was', 'working', 'hard', 'to', 'become', 'all', 'along.', 'a', 'modern', 'success', 'story', 'we', 'can', 'all', 'relate', 'too....']	positive
48	1.30036E+18	2020-08-31T08:50:52.000Z		19	{'neg': 0.202, 'neu': 0.798, 'pos': 0.0, 'compound': -0.5106}	-0.5106	Negative	['northern', 'ireland', 'to', 'let', 'teachers', 'decide', 'gcse', 'grades', 'after', 'a-level', 'algorithm', 'fiasco', 'the�independent', 'https://t.co/vxemyc0kcc']	negative
49	1.30036E+18	2020-08-31T08:50:52.000Z		19	{'neg': 0.202, 'neu': 0.798, 'pos': 0.0, 'compound': -0.5106}	-0.5106	Negative	['northern', 'ireland', 'to', 'let', 'teachers', 'decide', 'gcse', 'grades', 'after', 'a-level', 'algorithm', 'fiasco', 'the�independent', 'https://t.co/vxemyc0kcc']	negative
50	1.30036E+18	2020-08-31T08:50:51.000Z		19	{'neg': 0.202, 'neu': 0.798, 'pos': 0.0, 'compound': -0.5106}	-0.5106	Negative	['northern', 'ireland', 'to', 'let', 'teachers', 'decide', 'gcse', 'grades', 'after', 'a-level', 'algorithm', 'fiasco', 'the�independent', 'https://t.co/v3mmex0twi']	negative
51	1.30036E+18	2020-08-31T08:50:51.000Z		19	{'neg': 0.202, 'neu': 0.798, 'pos': 0.0, 'compound': -0.5106}	-0.5106	Negative	['northern', 'ireland', 'to', 'let', 'teachers', 'decide', 'gcse', 'grades', 'after', 'a-level', 'algorithm', 'fiasco', 'the�independent', 'https://t.co/v3mmex0twi']	negative
52	1.30035E+18	2020-08-31T08:39:45.000Z		31	{'neg': 0.223, 'neu': 0.777, 'pos': 0.0, 'compound': -0.8153}	-0.8153	Negative	['has', 'this', 'govt', 'not', 'learnt', 'anything?', 'an', 'algorithm', 'got:', '?#covid_19', 'modelling', 'very', 'wrong', '?', 'a-level', '&amp;', 'gcse', 'results', 'wrong', 'why', 'do', 'they', 'now', 'think', 'it', 'will', 'work?', 'https://t.co/csrcullrsa']	negative
53	1.30035E+18	2020-08-31T08:30:16.000Z		40	{'neg': 0.047, 'neu': 0.953, 'pos': 0.0, 'compound': -0.1926}	-0.1926	Negative	['the', 'government', 'may', 'have', 'done', 'a', 'u', 'turn', 'on', 'its', 'controversial', 'a', 'level', 'algorithm', 'allocations,', 'but', 'how', 'is', 'educational', 'inequality', 'already', 'baked', 'into', 'the', 'system?', 'who', 'do', 'you', 'see', 'innovating', 'in', 'the', 'field', 'of', 'educational', 'inequality?', 'https://t.co/yki1vearmi']	trust
54	1.30035E+18	2020-08-31T08:24:40.000Z		20	{'neg': 0.0, 'neu': 1.0, 'pos': 0.0, 'compound': 0.0}	0	Neutral	['first', 'came', 'covid-19.', 'then', 'came', 'the', 'a-levels', 'algorithm.', 'and', 'then', 'came', 'the', 'u-turn', 'https://t.co/3ayrlpcpna']	No emotion
55	1.30035E+18	2020-08-31T08:24:03.000Z		16	{'neg': 0.143, 'neu': 0.857, 'pos': 0.0, 'compound': -0.25}	-0.25	Negative	['why', "'ditch", 'the', "algorithm'", 'is', 'the', 'future', 'of', 'political', 'protest', 'louise', 'amoore', 'https://t.co/jwwf0fwfaf']	No emotion
56	1.30035E+18	2020-08-31T08:23:59.000Z		38	{'neg': 0.178, 'neu': 0.76, 'pos': 0.063, 'compound': -0.69}	-0.69	Negative	['great', 'for', '2021', 'but', 'what', 'about', 'the', '100,000s', 'of', '2020', 'students', 'who', 'had', 'their', 'cags', 'moderated', 'and', 'deflated', 'by', 'a', 'school', 'algorithm', 'due', 'to', 'ofqual?', 'no', 'u', 'turn', 'for', 'them!', 'they', 'are', 'suffering.', 'https://t.co/b1un7nfexz']	fear
57	1.30033E+18	2020-08-31T07:00:49.000Z		21	{'neg': 0.191, 'neu': 0.809, 'pos': 0.0, 'compound': -0.5106}	-0.5106	Negative	['�f**k', 'the', 'algorithm�?:', 'what', 'the', 'world', 'can', 'learn', 'from', 'the', 'uk�s', 'a-level', 'grading', 'fiasco', 'https://t.co/3ywmigj9jj']	positive
58	1.30025E+18	2020-08-31T02:02:57.000Z		49	{'neg': 0.043, 'neu': 0.849, 'pos': 0.108, 'compound': 0.5067}	0.5067	Positive	['what', 'is', 'the', 'point', 'you', 'are', 'making', 'here?', 'not', 'clear.', 'is', 'it', 'that', 'a)', 'some', 'schools/centres', 'anticipated', 'ofqual', "algorithm's", 'fit', 'to', 'historic', 'curve', 'and', 'attempted', 'to', 'do', 'it', 'for', 'them', 'b)', 'most', 'schools', "didn't", '-', 'leaving', 'ofqual', 'to', 'downgrade', 'meaning', 'negating', "ofqual's", 'fitting', 'only', 'ben…	trust
