# Supplementary material for: Critical reflections on three popular computational linguistic approaches to examine Twitter discourses
Source: PeerJ Comput Sci. 2023 Jan 30;9:e1211. doi: 10.7717/peerj-cs.1211 (PMC10280252; doi:10.7717/peerj-cs.1211)
Supplement: Supplemental Information 1 [file peerj-cs-09-1211-s001.zip › Supplementary_Material_PeerJ_Oct22/Supplementary Material/Sentiment Analysis VADER cleaned data OALA/Sept 01.csv]

	User_name	Time	Location	description_lengths	scores	compound	Sentiment	temp_list	Emotion
0	1.30093E+18	2020-09-01T22:55:58.000Z		48	{'neg': 0.082, 'neu': 0.835, 'pos': 0.083, 'compound': 0.0196}	0.0196	Neutral	['according', 'to', 'this', 'local', 'authority', 'it', 'is', '"similar"', 'to', 'the', 'ofqual', 'algorithm', 'that', 'was', 'scrapped.', 'not', 'sure', 'why', 'these', 'fft-', 'moderated', 'cags', 'were', 'awarded', 'as', 'gsces', 'though', 'as', 'standardisation', 'never', 'happened.', 'original', 'cags', 'are', 'available', 'in', '.csv', 'files', 'and', 'should', 'be', 're-instated', 'asap', …	trust
1	1.30093E+18	2020-09-01T22:54:00.000Z		35	{'neg': 0.0, 'neu': 0.892, 'pos': 0.108, 'compound': 0.3612}	0.3612	Positive	['this', 'algorithmic', 'worldview', 'is', 'one', 'of', 'defending', 'the', '�robustness�,', '�validity�', 'and', '�optimisation�', 'of', 'opaque', 'systems', 'and', 'their', 'outputs,', 'closing', 'off', 'spaces', 'for', 'public', 'challenges', 'that', 'are', 'vital', 'to', 'democracy.', 'https://t.co/1glprorkhe', 'h/t']	positive
2	1.30093E+18	2020-09-01T22:47:38.000Z		36	{'neg': 0.0, 'neu': 1.0, 'pos': 0.0, 'compound': 0.0}	0	Neutral	['2000', 'schools', 'received', 'reports', 'and', 'most', 'used', 'the', 'detailed', 'analysis', 'to', 'internally', 'moderate', 'at', 'stage', '7', 'of', 'the', 'process.', 'essentially', 'ofqual', 'statistical', 'algorithm', 'lite', 'that', 'potentially', 'pre-standardised', '&gt;50%', 'of', 'the', 'state', 'cohort', 'in', 'may']	positive
3	1.30092E+18	2020-09-01T22:27:31.000Z		40	{'neg': 0.177, 'neu': 0.823, 'pos': 0.0, 'compound': -0.7964}	-0.7964	Negative	['perpetuating', 'the', "'flawed", "algorithm'", 'bs', 'again.', 'rubbish,', 'it', 'did', 'what', 'it', 'was', 'designed', 'to', 'do', 'but', 'cons', "couldn't", 'deal', 'with', 'the', 'backlash.', 'pathetic.', 'williamson', 'told', 'about', 'flaws', 'in', 'a-level', 'model', 'two', 'weeks', 'before', 'results', 'https://t.co/f9mkxkn6lh']	positive
4	1.30091E+18	2020-09-01T21:51:34.000Z		40	{'neg': 0.147, 'neu': 0.734, 'pos': 0.119, 'compound': -0.3182}	-0.3182	Negative	['yes,', 'the', 'a', 'level', 'algorithm', 'was', 'bad,', 'but', 'the', 'real', 'bastard', 'is', 'the', 'spotify', 'favourite', 'artist', 'algorithm.', 'rem', 'is', 'a', 'good', 'band', 'but', 'just', 'because', 'i', 'listened', 'to', 'two', 'of', 'their', 'songs', '6', 'weeks', 'ago,', 'apparently', "i'm", 'a', 'stan']	trust
5	1.3009E+18	2020-09-01T21:10:15.000Z		38	{'neg': 0.07, 'neu': 0.867, 'pos': 0.062, 'compound': -0.0772}	-0.0772	Negative	['please', 'ask', 'about', 'students', 'downgraded', 'by', 'schools', 'trying', 'to', '2nd', 'guess', 'algorithm.', 'schools', 'must', 'be', 'given', 'a', 'route', 'to', 'put', 'this', 'right', '&amp;', 'mustn�t', 'be', 'allowed', 'to', 'threaten', 'schools', 'with', 'mitigation', 'suits.', '#cagsappeals', 'https://t.co/djkawrahh4']	fear
6	1.3009E+18	2020-09-01T21:06:49.000Z		43	{'neg': 0.061, 'neu': 0.882, 'pos': 0.057, 'compound': -0.0516}	-0.0516	Negative	['#rt', ':', 'rt', ':', 'on', 'my', 'first', 'day', 'as', 'education', 'spokesperson,', 'i', 'asked', 'the', 'govt', 'to', 'publish', 'the', 'equality', 'impact', 'assessment', 'of', 'its', 'a-level', 'algorithm', 'which', 'hit', 'pupils', 'from', 'disadvantaged', 'schools', 'hardest.', 'sounds', 'to', 'me', 'like', 'there', 'may', 'not', 'ha�', 'https://t.co/5hwlyihwdi']	trust
7	1.3009E+18	2020-09-01T20:46:39.000Z		30	{'neg': 0.0, 'neu': 0.898, 'pos': 0.102, 'compound': 0.4696}	0.4696	Positive	['external', 'candidates', '&amp;', 'students', 'downgraded', 'by', 'schools', 'trying', 'to', '2nd', 'guess', 'algorithm', 'all', 'have', 'their', 'lives', 'on', 'hold.', 'their', 'dreams', 'in', 'tatters.', 'can', 'we', 'fix', 'this', '??', 'https://t.co/sbsc5oejyb']	surprise
8	1.30089E+18	2020-09-01T20:33:45.000Z		39	{'neg': 0.127, 'neu': 0.794, 'pos': 0.079, 'compound': 0.5435}	0.5435	Positive	['the', 'irony', 'in', 'words!!', 'which', 'kids', 'did', 'he', 'care', 'about?', 'the', '20000', 'external', 'candidates', 'who', 'have', 'no', 'a�level', 'results?', 'or', 'the', 'kids', 'downgraded', 'by', 'schools', 'trying', 'to', '2nd', 'guess', 'algorithm?', 'just', 'checking!!', '#cagsappeals', '#justiceforresitstudents', 'https://t.co/dlsb1ndkgf']	anger
9	1.30089E+18	2020-09-01T20:08:23.000Z		40	{'neg': 0.241, 'neu': 0.675, 'pos': 0.083, 'compound': -0.8385}	-0.8385	Negative	['why', 'is', 'this', 'not', 'in', 'the', 'news?', 'ofqual', 'decided', 'to', 'use', 'an', 'algorithm', 'that', 'at', 'best', 'would', 'likely', 'give', '1/3', 'students', 'the', 'wrong', 'result', 'and', 'at', 'worst', 'over', '3/4.', 'where', 'the', 'hell', 'did', 'they', 'get', 'their', 'degree', 'from?']	negative
10	1.30089E+18	2020-09-01T20:05:27.000Z		51	{'neg': 0.127, 'neu': 0.873, 'pos': 0.0, 'compound': -0.6408}	-0.6408	Negative	['the', 'exam', 'board', 'said', 'the', 'fiasco', 'could', 'have', 'been', 'avoided', '�if', 'extensive', 'checking', 'of', 'individual', 'school', 'and', 'college', 'results', 'had', 'been', 'conducted', 'prior', 'to', 'a-level', 'results', 'being', 'awarded�', 'but', 'ofqual', 'appears', 'to', 'have', 'done', 'little', 'or', 'no', 'modelling', 'of', 'its', 'algorithm�s', 'impact', 'on', 'indivi…	trust
11	1.30089E+18	2020-09-01T20:05:27.000Z		51	{'neg': 0.127, 'neu': 0.873, 'pos': 0.0, 'compound': -0.6408}	-0.6408	Negative	['the', 'exam', 'board', 'said', 'the', 'fiasco', 'could', 'have', 'been', 'avoided', '�if', 'extensive', 'checking', 'of', 'individual', 'school', 'and', 'college', 'results', 'had', 'been', 'conducted', 'prior', 'to', 'a-level', 'results', 'being', 'awarded�', 'but', 'ofqual', 'appears', 'to', 'have', 'done', 'little', 'or', 'no', 'modelling', 'of', 'its', 'algorithm�s', 'impact', 'on', 'indivi…	trust
12	1.30088E+18	2020-09-01T19:52:37.000Z		42	{'neg': 0.188, 'neu': 0.812, 'pos': 0.0, 'compound': -0.7622}	-0.7622	Negative	['just', 'seen', 'the', 'guardian', 'article', 'about', 'the', 'a', 'level', 'algorithm', 'latest.', 'are', 'you', 'writing', 'your', 'resignation', 'letter', 'to', 'yet?', 'he', 'can�t', 'blame', 'the', 'civil', 'service', 'or', 'ofqual', 'anymore', 'as', 'he', 'got', 'his', 'chaps', 'in', 'charge.', 'who', 'does', 'that', 'leave', 'to', 'blame?']	negative
13	1.30088E+18	2020-09-01T19:52:37.000Z		42	{'neg': 0.188, 'neu': 0.812, 'pos': 0.0, 'compound': -0.7622}	-0.7622	Negative	['just', 'seen', 'the', 'guardian', 'article', 'about', 'the', 'a', 'level', 'algorithm', 'latest.', 'are', 'you', 'writing', 'your', 'resignation', 'letter', 'to', 'yet?', 'he', 'can�t', 'blame', 'the', 'civil', 'service', 'or', 'ofqual', 'anymore', 'as', 'he', 'got', 'his', 'chaps', 'in', 'charge.', 'who', 'does', 'that', 'leave', 'to', 'blame?']	negative
14	1.30088E+18	2020-09-01T19:48:05.000Z		20	{'neg': 0.202, 'neu': 0.798, 'pos': 0.0, 'compound': -0.5848}	-0.5848	Negative	['mutant', 'algorithm', 'my', 'ass!', 'williamson', 'told', 'about', 'flaws', 'in', 'a-level', 'model', 'two', 'weeks', 'before', 'results', 'https://t.co/qteduvjkez']	negative
15	1.30088E+18	2020-09-01T19:41:44.000Z		43	{'neg': 0.079, 'neu': 0.863, 'pos': 0.058, 'compound': -0.2023}	-0.2023	Negative	['teacher', 'predictions', '&amp;', 'cags', 'could', 'be', 'worse.', 'make', 'sure', 'you', 'know', 'how', 'your', 'school', 'calculated', '#cags', 'in', '2020.', 'some', 'schools', 'tried', 'to', '2nd', 'guess', 'algorithm', '&amp;', 'downgraded', 'students', 'predictive', 'grades.', 'they�ll', 'do', 'it', 'again.', 'https://t.co/lhplkdyasl', 'https://t.co/kbggjoukup']	trust
16	1.30088E+18	2020-09-01T19:35:40.000Z		43	{'neg': 0.173, 'neu': 0.633, 'pos': 0.194, 'compound': -0.1511}	-0.1511	Negative	['please', 'don�t', 'repeat', 'the', '2020', 'a�level', 'exam', 'fiasco!', 'students', 'grades', 'remain', 'downgraded', 'because', 'some', 'schools', 'tried', 'to', '2nd', 'guess', 'algorithm.', 'fix', '2020', '&amp;', 'allow', 'students', 'fair', '#cagsappeals.', 'otherwise', 'more', '#alevels2021', 'students', 'lives', '&amp;', 'dreams', 'risk', 'being', 'ruined.', 'https://t.co/y7fnxld8o4']	negative
17	1.30088E+18	2020-09-01T19:30:42.000Z		38	{'neg': 0.072, 'neu': 0.871, 'pos': 0.057, 'compound': -0.1531}	-0.1531	Negative	['it', 'would', 'be', 'straightforward', 'to', 're-instate', 'the', 'verified', 'original', 'cags', 'submitted', 'to', 'gcse', 'statistical', 'subject', 'moderation', 'by', '2000', 'schools', 'in', 'may.', 'the', 'originals', 'are', 'in', '.csv', 'file', 'format.', 'the', 'algorithm', 'was', 'similar', 'to', 'ofquals', 'discredited', 'national', 'moderation.']	trust
18	1.30088E+18	2020-09-01T19:26:37.000Z		32	{'neg': 0.0, 'neu': 1.0, 'pos': 0.0, 'compound': 0.0}	0	Neutral	['will', 'you', 'address', 'gcse', '2020', 'statistical', 'moderation', 'algorithm', 'being', 'used', 'to', 'pre-standardise', 'the', 'cags', 'of', 'over', '2000', 'school', 'in', 'may?', 'reinstate', 'the', 'raw', 'cag', 'scores', 'from', 'the', '.csv', 'files', 'now.', '#moralhazard']	trust
19	1.30087E+18	2020-09-01T19:02:24.000Z		45	{'neg': 0.107, 'neu': 0.893, 'pos': 0.0, 'compound': -0.5848}	-0.5848	Negative	['what', 'about', 'the', '2020', 'exam', 'fiasco!', 'leave', 'it', 'unfixed', '&amp;', 'it', 'will', 'infect', 'the', 'results', '&amp;', 'lives', 'of', 'exam', 'students', 'in', '2021.', 'some', 'schools', 'tried', 'to', '2nd', 'guess', 'algorithm', '&amp;', 'downgraded', 'teacher', 'predictions.', 'these', 'students', 'lives', 'are', 'left', 'in', 'tatters.', '#cagsappeal', 'https://t.co/iqseen…	negative
20	1.30087E+18	2020-09-01T18:58:32.000Z		32	{'neg': 0.17, 'neu': 0.754, 'pos': 0.075, 'compound': -0.5267}	-0.5267	Negative	['and', 'the', 'exam', 'enquiry', 'into', '2020', '#cags', 'scandal.', 'teacher', 'predictions', 'downgraded', 'by', 'schools', 'applying', 'own', 'algorithm', 'trying', 'to', '2nd', 'guess', '.', 'students', 'dreams', 'now', 'destroyed', '&amp;', 'lives', 'in', 'tatters.', 'https://t.co/qnbmcrlxoa']	fear
21	1.30087E+18	2020-09-01T18:55:10.000Z		40	{'neg': 0.085, 'neu': 0.88, 'pos': 0.035, 'compound': -0.4389}	-0.4389	Negative	['ask', 'about', 'this', 'years', 'a�levels!', 'is', 'planning', 'an', 'exam', 'enquiry', 'into', '2020', '#cags', 'scandal?', 'they', 'don�t', 'want', 'anyone', 'to', 'know', 'some', 'schools', 'used', 'own', 'algorithm', '&amp;', 'downgraded', 'students', 'grades', 'to', '2nd', 'guess', 'algorithm.', '#cagsappeal', 'https://t.co/a35p5hbdjk']	fear
22	1.30087E+18	2020-09-01T18:55:10.000Z		40	{'neg': 0.085, 'neu': 0.88, 'pos': 0.035, 'compound': -0.4389}	-0.4389	Negative	['ask', 'about', 'this', 'years', 'a�levels!', 'is', 'planning', 'an', 'exam', 'enquiry', 'into', '2020', '#cags', 'scandal?', 'they', 'don�t', 'want', 'anyone', 'to', 'know', 'some', 'schools', 'used', 'own', 'algorithm', '&amp;', 'downgraded', 'students', 'grades', 'to', '2nd', 'guess', 'algorithm.', '#cagsappeal', 'https://t.co/a35p5hbdjk']	fear
23	1.30087E+18	2020-09-01T18:50:31.000Z		39	{'neg': 0.102, 'neu': 0.898, 'pos': 0.0, 'compound': -0.6249}	-0.6249	Negative	['fix', '2020', '#cags', 'first', '.', 'some', 'schools', 'used', 'past', 'students', 'performance', '&amp;', 'downgraded', 'students', 'grades', 'to', '2nd', 'guess', 'algorithm.', 'their', 'lives', 'are', 'in', 'tatters.', 'exam', 'enquiry', 'now', '&amp;', '#cagsappeal', 'or', '2021', 'is', 'a', 'disaster', 'in', 'waiting.', 'https://t.co/alfx5dflbg']	surprise
24	1.30086E+18	2020-09-01T18:27:47.000Z		43	{'neg': 0.064, 'neu': 0.877, 'pos': 0.059, 'compound': -0.0516}	-0.0516	Negative	['on', 'my', 'first', 'day', 'as', 'education', 'spokesperson,', 'i', 'asked', 'the', 'govt', 'to', 'publish', 'the', 'equality', 'impact', 'assessment', 'of', 'its', 'a-level', 'algorithm', 'which', 'hit', 'pupils', 'from', 'disadvantaged', 'schools', 'hardest.', 'sounds', 'to', 'me', 'like', 'there', 'may', 'not', 'have', 'been', 'one.....', 'https://t.co/c45ymfbkyk']	trust
25	1.30086E+18	2020-09-01T18:21:02.000Z		53	{'neg': 0.246, 'neu': 0.754, 'pos': 0.0, 'compound': -0.9186}	-0.9186	Negative	['how', 'to', 'design', 'a', 'biased', 'algorithm', '..', 'insights', 'from', 'the', 'uk:', '�', 'background', 'last', 'week,', 'the', 'uk', 'witnessed', 'chaos', 'over', 'exam', 'results', '(gcse', 'and', 'a-levels).', 'the', 'fiasco', 'also', 'provided', 'a', 'textbook', 'case', 'on', 'how', 'to', 'build', 'a', 'biased', 'algorithm.', 'sadly,', 'this', 'will', 'be', 'the', 'shape', 'of�', 'http…	negative
26	1.30085E+18	2020-09-01T17:54:52.000Z		25	{'neg': 0.082, 'neu': 0.918, 'pos': 0.0, 'compound': -0.2406}	-0.2406	Negative	['then', 'you', 'get', 'the', 'a', 'levels.algorithm', '??how', 'many', 'lives', 'did', 'they', 'crush', '.......after', 'it', "didn't", 'work', 'in', 'scotland', 'and', 'still', 'pushed', 'it', 'out']	No emotion
27	1.30085E+18	2020-09-01T17:31:33.000Z		48	{'neg': 0.185, 'neu': 0.815, 'pos': 0.0, 'compound': -0.8442}	-0.8442	Negative	['how', 'to', 'design', 'a', 'biased', 'algorithm', '..', 'insights', 'from', 'the', 'uk:', '�', 'background', 'last', 'week,', 'the', 'uk', 'witnessed', 'chaos', 'over', 'exam', 'results', '(gcse', 'and', 'a-levels).', 'the', 'fiasco', 'also', 'provided', 'a', 'textbook', 'case', 'on', 'how', 'to', 'build', 'a', 'biased�', 'https://t.co/2h0eoyp5bp', '#datascience', '#bigdataanalytics', '#ai', 'h…	negative
28	1.30085E+18	2020-09-01T17:26:49.000Z		48	{'neg': 0.081, 'neu': 0.866, 'pos': 0.053, 'compound': -0.1027}	-0.1027	Negative	['to', 'date,', 'the', 'govt�s', 'changes', '�of', 'tack�', 'are', 'probably', 'viewed', 'by', 'most', 'of', 'the', 'electorate', 'as', 'pragmatic', 'in', 'the', 'keynesian', '(�when', 'the', 'facts', 'change..�)', 'sense', 'rather', 'than', 'as', 'a', 'sign', 'of', 'capriciousness.', 'however,', 'the', 'a', 'level', 'algorithm', 'debacle', 'and', 'lack', 'of', 'clarity', 'on', 'masks', 'will', '…	trust
29	1.30085E+18	2020-09-01T17:20:03.000Z		37	{'neg': 0.088, 'neu': 0.912, 'pos': 0.0, 'compound': -0.457}	-0.457	Negative	["i've", 'found', 'the', 'debate', 'around', 'the', 'a-level', 'algorithm', 'shambles', 'a', 'bit', 'simplistic.', 'here', 'is', 'a', 'fictional', 'dialogue', 'that', 'does', 'not', 'make', 'things', 'better.', 'it', 'was', 'the', 'maths!', 'it', 'was', 'the', 'people!', 'https://t.co/ujd2nqmvgo']	positive
30	1.30084E+18	2020-09-01T16:50:42.000Z		48	{'neg': 0.105, 'neu': 0.714, 'pos': 0.181, 'compound': 0.5175}	0.5175	Positive	['saw', '#tenetfilm', 'today,', '-', 'enjoyable', 'action', 'fun,', 'if', 'probably', '30', 'minutes', 'too', 'long.', 'fits', 'most', 'diversity', 'pigeon', 'holes', '-', '#bame', ',', 'strong', 'female', 'character.', 'but', 'no!', 'no', 'lgbtq+character', 'that', 'i', 'noticed,', 'better', 'complain', 'to', 'the', 'mail.', '-but', 'an', 'algorithm', 'features', '-', "don't", 'tell', 'gavin', '…	positive
31	1.30083E+18	2020-09-01T16:27:58.000Z		52	{'neg': 0.109, 'neu': 0.891, 'pos': 0.0, 'compound': -0.6597}	-0.6597	Negative	['it', 'is', 'shocking', 'that', 'the', 'gov', 'either', "didn't", 'ask', 'to', 'see', 'the', 'a-level', 'algorithm', 'applied', 'to', 'real', 'world', 'results,', 'or', 'it', 'did,', 'and', "didn't", 'notice', 'that', 'it', 'hit', 'pupils', 'from', 'disadvantaged', 'schools', 'the', 'hardest.', 'will', 'the', 'gov', 'publish', 'details', 'of', 'the', 'equality', 'impact', 'assessment', 'used?', …	trust
32	1.30083E+18	2020-09-01T15:57:14.000Z		28	{'neg': 0.209, 'neu': 0.699, 'pos': 0.092, 'compound': -0.5709}	-0.5709	Negative	['because', 'blaming', 'the', 'algorithm,', "'as", 'if', 'it', 'is', 'some', 'shadowy,', 'omniscient', 'independent', 'actor', 'in', 'its', 'own', 'right,', 'is', 'too', 'easy', 'and', 'completely', "wrong',", 'writes', 'https://t.co/yqoo6lg35j']	positive
33	1.30082E+18	2020-09-01T15:52:31.000Z		38	{'neg': 0.0, 'neu': 1.0, 'pos': 0.0, 'compound': 0.0}	0	Neutral	['gavin', 'williamson', 'is', 'currently', 'addressing', 'the', 'commons', 'about', 'exam', 'results.', 'from', ':', '-', 'me', 'on', 'algorithms', 'https://t.co/iibpeumdll', '-', 'on', 'why', 'williamson', 'should', 'go', 'https://t.co/aty5gkfhfa', '-', 'on', 'ministerial', 'accountability', 'https://t.co/pdsynxzskn', 'https://t.co/lhrhkfnyfk']	trust
34	1.30082E+18	2020-09-01T15:47:34.000Z		46	{'neg': 0.119, 'neu': 0.824, 'pos': 0.057, 'compound': -0.4836}	-0.4836	Negative	['hope', 'mps', "don't", 'hold', 'back.', 'did', 'williamson', 'offer', 'resignation?', 'he', 'has', 'repeatedly', 'dodged', 'question.', 'why,', 'when', 'aware', 'of', 'algorithm,', 'did', 'he', 'not', 'change', 'plan?', 'he', 'knew', 'weeks', 'before.', 'why', 'is', 'he', 'stitching', 'up', 'ofqual', 'and', 'permanent', 'secretary,', 'when', 'it', 'is', 'his', 'incompetence', 'that', 'caused', …	positive
35	1.30082E+18	2020-09-01T15:18:42.000Z		6	{'neg': 0.0, 'neu': 0.685, 'pos': 0.315, 'compound': 0.3182}	0.3182	Positive	['was', 'the', 'algorithm', 'used', 'by', 'fair?']	positive
36	1.3008E+18	2020-09-01T14:32:58.000Z		52	{'neg': 0.061, 'neu': 0.801, 'pos': 0.138, 'compound': 0.6522}	0.6522	Positive	['i', 'will', 'be', 'watching', '&amp;', 'i', 'hope', 'i�m', 'not', 'disappointed...', 'i', 'want', 'to', 'know', 'why', 'there', 'is', 'no', 'grade', 'parity', 'for', 'the', '2020', 'cohorts.', 'why', 'is', 'it', 'acceptable', 'for', 'schools', 'to', 'downgrade', 'their', 'teachers�', 'pupil', 'grading', 'to', '2nd', 'guess', 'the', 'algorithm', '&amp;', 'shoe', 'horn', 'pupil�s', 'grades', 'int…	surprise
37	1.30079E+18	2020-09-01T13:50:10.000Z		20	{'neg': 0.146, 'neu': 0.708, 'pos': 0.146, 'compound': -0.0018}	-0.0018	Neutral	['i', 'found', 'this', 'a', 'really', 'helpful', 'explainer', '-', 'what', 'went', 'wrong', 'with', 'the', 'a-level', 'algorithm?', 'https://t.co/04zm1awenc', 'via']	trust
38	1.30078E+18	2020-09-01T13:17:25.000Z		5	{'neg': 0.0, 'neu': 1.0, 'pos': 0.0, 'compound': 0.0}	0	Neutral	['how', 'did', 'the', 'algorithm', 'mutate?']	No emotion
39	1.30078E+18	2020-09-01T13:00:02.000Z		32	{'neg': 0.231, 'neu': 0.769, 'pos': 0.0, 'compound': -0.7579}	-0.7579	Negative	['the', 'a-level', 'fiasco', 'exposes', 'the', 'humbug', 'swirling', 'around', 'the', 'uk', 'education', 'system', 'and', 'the', 'cynicism', 'with', 'which', 'the', 'government', 'treats', 'the', 'people', 'it', 'claims', 'to', 'represent.', '#examshambles', 'https://t.co/wgyhmrnyf1']	negative
40	1.30078E+18	2020-09-01T13:00:02.000Z		32	{'neg': 0.231, 'neu': 0.769, 'pos': 0.0, 'compound': -0.7579}	-0.7579	Negative	['the', 'a-level', 'fiasco', 'exposes', 'the', 'humbug', 'swirling', 'around', 'the', 'uk', 'education', 'system', 'and', 'the', 'cynicism', 'with', 'which', 'the', 'government', 'treats', 'the', 'people', 'it', 'claims', 'to', 'represent.', '#examshambles', 'https://t.co/wgyhmrnyf1']	negative
41	1.30076E+18	2020-09-01T11:30:45.000Z		33	{'neg': 0.17, 'neu': 0.694, 'pos': 0.136, 'compound': -0.2714}	-0.2714	Negative	['careful', 'what', 'you', 'wish', 'for!', "cag's", 'scandal', 'yet', 'to', 'unravel.', 'some', 'schools', 'downgraded', 'cags', 'trying', 'to', '2', 'no', 'guess', 'algorithm.', 'they', 'are', 'left', 'downgraded.', 'https://t.co/wn0plihihd', 'https://t.co/xekvu2pfk5']	fear
42	1.30075E+18	2020-09-01T10:59:51.000Z		33	{'neg': 0.08, 'neu': 0.801, 'pos': 0.119, 'compound': 0.128}	0.128	Positive	['algorithm', 'used', 'by', '#ofqual', 'was', 'unfair', 'and', 'incorrect', 'please', 'question', 'ofqual', 'how', 'they', 'instructed', 'schools', 'to', 'use', 'same', 'algorithm', 'to', 'give', 'cags', 'to', 'students', 'and', 'justify', 'it', 'as', 'fair', 'and', 'correct', '?', '#cagsappeal', '#honortheoffer']	positive
43	1.30074E+18	2020-09-01T10:02:50.000Z		15	{'neg': 0.108, 'neu': 0.563, 'pos': 0.329, 'compound': 0.6908}	0.6908	Positive	['faulty', 'algorithm', 'tower', '#correctingthebbccomedybias', '-', 'high', 'jinks', 'at', 'ofqual', 'in', 'this', 'lovely', 'centre-right', 'workplace', 'comedy']	positive
44	1.3007E+18	2020-09-01T07:51:48.000Z		30	{'neg': 0.0, 'neu': 0.862, 'pos': 0.138, 'compound': 0.5423}	0.5423	Positive	['indian', 'students', 'today', 'sitting', 'exams', 'for', 'engineering', 'colleges.', 'if', 'india', 'can', 'safely', 'manage', 'such', 'a', 'big', 'logistical', 'challenge.', 'why', 'should', 'our', 'students', 'have', 'to', 'make', 'do', 'with', 'a', '"mutant', 'algorithm']	negative
45	1.3007E+18	2020-09-01T07:30:57.000Z		24	{'neg': 0.104, 'neu': 0.896, 'pos': 0.0, 'compound': -0.296}	-0.296	Negative	['incoming', 'chair', 'sally-anne', 'huang', 'talks', 'eloquently', 'about', 'her', 'new', 'headship', 'and', 'the', 'warnings', 'hmc', 'gave', 'over', 'the', 'ofqual', 'algorithm', 'https://t.co/wiqzsuw6nz']	No emotion
46	1.3007E+18	2020-09-01T07:29:00.000Z		19	{'neg': 0.123, 'neu': 0.877, 'pos': 0.0, 'compound': -0.2732}	-0.2732	Negative	['there', 'must', 'be', 'rigorous,', 'expert', 'and', 'independent', 'scrutiny', 'of', 'government', 'algorithms', 'before', 'they', 'are', 'deployed', 'https://t.co/jp3igypeuw']	negative
47	1.30069E+18	2020-09-01T06:56:30.000Z		28	{'neg': 0.099, 'neu': 0.753, 'pos': 0.148, 'compound': 0.1531}	0.1531	Positive	['please', 'ensure', 'questions', 'are', 'not', 'only', 'about', 'the', 'failed', 'algorithm', 'and', 'u', 'turn.', 'some', 'cags', 'moderated', 'and', 'others', 'not', 'means', 'an', 'unreliable', 'set', 'of', 'grades', 'and', 'teacher', 'assessments']	trust
48	1.30069E+18	2020-09-01T06:50:05.000Z		47	{'neg': 0.198, 'neu': 0.678, 'pos': 0.125, 'compound': -0.6124}	-0.6124	Negative	['i', 'understand', 'and', 'would', 'forgive', 'their', 'mistakes.', 'the', 'problem', 'is', 'the', 'govt', 'don�t', 'admit', 'to', 'their', 'mistakes', 'even', 'during', 'their', 'various', 'u-turns,', 'they', 'deflect', 'responsibility.', 'a', '�robust�', 'means', 'of', 'assessing', 'a-levels', 'then', 'becomes', 'a', '�rouge', 'algorithm�.', 'better', 'to', 'just', 'say', 'we', 'got', 'it', 'w…	negative
49	1.30068E+18	2020-09-01T06:21:10.000Z		45	{'neg': 0.29, 'neu': 0.669, 'pos': 0.042, 'compound': -0.9141}	-0.9141	Negative	['ask', 'ofqual', 'about', 'the', '200,000', 'students', 'suffering', 'due', 'to', 'algorithm', 'induced', 'deflated', 'grades.', 'schools', 'cautiously', 'moderated', 'under', 'ofqual', 'pressure', 'and', 'students', 'have', 'grades', 'that', 'do', 'not', 'reflect', 'their', 'true', 'potential.', 'for', 'them', 'no', 'u', 'turn', 'exists', 'just', 'turmoil', 'and', 'a', 'huge', 'sense', 'of', 'i…	negative
50	1.30068E+18	2020-09-01T06:09:50.000Z		8	{'neg': 0.412, 'neu': 0.588, 'pos': 0.0, 'compound': -0.4215}	-0.4215	Negative	['britain', 'fails', 'its', 'students', 'https://t.co/fp0lclo7zc']	No emotion
51	1.30067E+18	2020-09-01T05:47:48.000Z		50	{'neg': 0.047, 'neu': 0.888, 'pos': 0.065, 'compound': 0.2263}	0.2263	Positive	['so,', 'my', 'suggested', 'definition', 'of', 'the', 'verb', '�#markwortle�', 'relates', 'to', 'the', 'a-level', '#algorithm', 'debacle:', 'v.', 'deliberately', 'to', 'reduce', 'the', 'marks', 'across', 'a', 'set', 'of', 'exams.', 'let�s', 'encourage', 'its', 'use,', 'as', 'a', 'warning,', 'so', '#oed', 'include', 'it', 'in', 'a', 'few', 'years', 'time,', 'which', 'will', 'memorialise', 'that', …	fear
52	1.30067E+18	2020-09-01T05:36:38.000Z		9	{'neg': 0.0, 'neu': 1.0, 'pos': 0.0, 'compound': 0.0}	0	Neutral	['who', 'was', 'ultimately', 'in', 'charge', 'of', 'the', 'algorithm', 'used?']	positive
