# Supplementary material for: Critical reflections on three popular computational linguistic approaches to examine Twitter discourses
Source: PeerJ Comput Sci. 2023 Jan 30;9:e1211. doi: 10.7717/peerj-cs.1211 (PMC10280252; doi:10.7717/peerj-cs.1211)
Supplement: Supplemental Information 1 [file peerj-cs-09-1211-s001.zip › Supplementary_Material_PeerJ_Oct22/Supplementary Material/Sentiment Analysis VADER cleaned data OALA/Sept 02.csv]

	User_name	Time	Location	description_lengths	scores	compound	Sentiment	temp_list	Emotion
0	1.30131E+18	2020-09-02T23:56:13.000Z		14	{'neg': 0.194, 'neu': 0.806, 'pos': 0.0, 'compound': -0.34}	-0.34	Negative	['ofqual', 'chief', 'says', 'adopting', 'results', 'algorithm', 'was', 'a', "'fundamental", "mistake'", 'https://t.co/jgzcagjjca']	negative
1	1.30131E+18	2020-09-02T23:49:21.000Z		46	{'neg': 0.154, 'neu': 0.789, 'pos': 0.057, 'compound': -0.6486}	-0.6486	Negative	['ofqual', 'now', 'say', 'exams', 'could', 'have', 'been', 'held', 'but', 'welcomed', 'them', 'being', 'cancelled', 'back', 'in', 'march', 'ofqual', 'also', 'said', 'grades', 'would', 'be', 'via', 'teachers', 'back', 'in', 'march', 'then', 'ofqual', 'went', 'the', 'algorithm', 'route', ',', 'now', 'they', 'blame', 'govenment', 'for', 'it', 'all', 'and', 'take', 'no', 'responsibility', 'at', 'all']	positive
2	1.3013E+18	2020-09-02T23:34:03.000Z		22	{'neg': 0.0, 'neu': 0.905, 'pos': 0.095, 'compound': 0.2263}	0.2263	Positive	['govt', 'had', 'been', 'advised', 'to', 'allow', 'a', 'levels', 'to', 'go', 'ahead', 'in', 'a', 'socially', 'distanced', 'manner.', '#alevelresults', '#cagsappeal', 'https://t.co/beoerb1606']	trust
3	1.3013E+18	2020-09-02T23:34:03.000Z		22	{'neg': 0.0, 'neu': 0.905, 'pos': 0.095, 'compound': 0.2263}	0.2263	Positive	['govt', 'had', 'been', 'advised', 'to', 'allow', 'a', 'levels', 'to', 'go', 'ahead', 'in', 'a', 'socially', 'distanced', 'manner.', '#alevelresults', '#cagsappeal', 'https://t.co/beoerb1606']	trust
4	1.30129E+18	2020-09-02T22:51:10.000Z		17	{'neg': 0.0, 'neu': 0.702, 'pos': 0.298, 'compound': 0.6249}	0.6249	Positive	['the', 'a-level', 'algorithm', 'was', 'meant', 'to', 'create', 'cheap', 'labour', 'post', '(no-deal)brexit', 'welcome', 'to', 'reality.']	positive
5	1.30129E+18	2020-09-02T22:45:38.000Z		43	{'neg': 0.089, 'neu': 0.757, 'pos': 0.153, 'compound': 0.5106}	0.5106	Positive	['please', 'remember', 'uk', 'students', 'who', 'did', 'ib', 'instead', 'of', 'a', 'levels.', 'still', 'downgraded', 'by', 'algorithm,', 'lost', 'uni', 'places', 'and', 'ignored', 'by', '.', 'many', 'appeals', 'and', 'court', 'cases', 'pending.', 'they', 'need', 'to', 'be', 'treated', 'equally', '&amp;', 'use', 'cag.', 'how', 'can', 'you', 'help', 'them?', 'thanks', '#ibscandal']	fear
6	1.30129E+18	2020-09-02T22:43:30.000Z		44	{'neg': 0.044, 'neu': 0.888, 'pos': 0.068, 'compound': 0.25}	0.25	Positive	['this', 'civil', 'servant', 'is', 'out', 'of', 'line.', 'had', '#gavinwilliamson', 'delayed', 'the', 'exams', 'the', 'state-school', 'children', 'may', 'have', 'completed', 'the', 'syllabus.', 'whilst', 'the', 'previous', 'years', 'component', 'of', 'the', 'algorithm', 'gives', 'better', 'results', 'to', 'the', 'private', 'schools.', '#examshambles', '#fortherich', '#torybritain', '#ofqual', 'ht…	negative
7	1.30128E+18	2020-09-02T22:16:36.000Z		30	{'neg': 0.115, 'neu': 0.819, 'pos': 0.066, 'compound': -0.3736}	-0.3736	Negative	['they�re', 'having', 'to', 'recalibrate', 'the', 'bot', 'algorithms', 'to', 'respond', 'to', 'a', 'new', 'level', 'of', 'incompetence', 'from', '#bozotheclown', '??', 'borrowing', 'the', 'a�level', 'algorithm', 'experts,', 'so', 'it', 'won�t', 'end', 'well.']	trust
8	1.30128E+18	2020-09-02T22:09:44.000Z		41	{'neg': 0.133, 'neu': 0.755, 'pos': 0.111, 'compound': -0.264}	-0.264	Negative	['someone', 'tell', 'me', 'why', 'an', 'algorithm', 'is', 'needed', 'to', 'assess', 'o/a', 'level', 'grades.', 'an', 'algorithm', 'is', 'a', '"logical', 'arithmetical', 'procedure', 'for', 'solving', 'problems"', 'what', 'problems?', 'too', 'many', 'good', 'grades?', 'who', 'says', 'so?', 'need', 'a', '"logical', 'answer"', 'why', 'does', 'ofqual', 'exist?']	positive
9	1.30128E+18	2020-09-02T21:45:40.000Z		23	{'neg': 0.137, 'neu': 0.863, 'pos': 0.0, 'compound': -0.4019}	-0.4019	Negative	['apparently', 'ofqual', 'flagged', 'up', 'the', 'algorithm', 'problem', 'in', 'march....but', 'i', 'would', 'not', 'believe', 'that', 'bojo', 'didn�t', 'know...', 'https://t.co/h1a9r2vpwb']	fear
10	1.30127E+18	2020-09-02T21:44:52.000Z		43	{'neg': 0.138, 'neu': 0.862, 'pos': 0.0, 'compound': -0.7263}	-0.7263	Negative	['the', 'institutions', 'are', 'full', 'of', 'mutants', 'that', 'do', 'not', 'know', 'their', 'role,', 'their', 'function', 'undermined.', 'bozo', 'the', 'liar', '(tas),', 'thinks', 'software', 'can', 'be', 'mutant,', 'quantum', 'computing...?', 'naaa!', 'just', 'everyday', 'design', '40%', 'grade', 'inflation', 'for', 'the', 'offspring', 'of', 'the', 'elite.', 'https://t.co/iowyunuver']	negative
11	1.30127E+18	2020-09-02T21:40:37.000Z		10	{'neg': 0.0, 'neu': 0.682, 'pos': 0.318, 'compound': 0.4215}	0.4215	Positive	['true.', '#schools', '#alevelresults', '#gcseresults2020', '#ofqual', '#algorithm', 'https://t.co/eauerwa1ug']	trust
12	1.30127E+18	2020-09-02T21:36:14.000Z		50	{'neg': 0.0, 'neu': 0.944, 'pos': 0.056, 'compound': 0.4404}	0.4404	Positive	['advised', 'the', 'minister', 'that', 'the', 'algorithm', 'did', 'not', 'work', 'why', 'then', 'did', 'the', 'minister', 'said', 'use', 'it?', 'it', 'is', 'simple', 'ofqual', 'had', 'advised', 'scotland,', 'wales', 'and', 'northern', 'ireland', 'the', 'same', 'advice', 'that', 'the', 'algorithm', 'was', 'safe', 'to', 'use', 'and', 'when', 'scotland', 'found', 'that', 'the', 'results', 'were', 'f…	trust
13	1.30127E+18	2020-09-02T21:35:09.000Z		50	{'neg': 0.0, 'neu': 0.944, 'pos': 0.056, 'compound': 0.4404}	0.4404	Positive	['advised', 'the', 'minister', 'that', 'the', 'algorithm', 'did', 'not', 'work', 'why', 'then', 'did', 'the', 'minister', 'said', 'use', 'it?', 'it', 'is', 'simple', 'ofqual', 'had', 'advised', 'scotland,', 'wales', 'and', 'northern', 'ireland', 'the', 'same', 'advice', 'that', 'the', 'algorithm', 'was', 'safe', 'to', 'use', 'and', 'when', 'scotland', 'found', 'that', 'the', 'results', 'were', 'f…	trust
14	1.30127E+18	2020-09-02T21:10:50.000Z		50	{'neg': 0.102, 'neu': 0.81, 'pos': 0.088, 'compound': -0.1882}	-0.1882	Negative	['the', 'problem', 'was', 'not', '#ofqual,', 'the', 'problem', 'was', 'not', 'the', '#algorithm,', 'the', 'problem', 'was', 'a', 'government', 'which', 'thought', 'a', 'bit', 'of', 'code', 'could', 'predict', 'what', 'individual', 'students', 'would', 'have', 'done.', 'and', 'they', 'are', 'still', 'at', 'it.', 'we', 'need', 'a', 'robust', 'regulatory', 'framework', 'for', '#algorithms', '&amp;',…	fear
15	1.30127E+18	2020-09-02T21:09:47.000Z		12	{'neg': 0.0, 'neu': 1.0, 'pos': 0.0, 'compound': 0.0}	0	Neutral	['the', 'tory', 'a-level', 'algorithm', 'revealed', 'in', 'full:', 'https://t.co/ti5y9le9pi']	positive
16	1.30127E+18	2020-09-02T21:08:59.000Z		35	{'neg': 0.235, 'neu': 0.553, 'pos': 0.212, 'compound': -0.0014}	-0.0014	Neutral	['ofqual', 'suggested', 'delaying', 'exams', 'or', 'conducting', 'them', 'in', 'socially', 'distanced', 'way', 'and', 'made', 'it', 'clear', 'algorithm', 'option', 'was', 'unacceptable.', 'gavin', 'williamson', 'overruled.', 'so', 'pretty', 'clear', 'where', 'the', 'blame', 'lies', 'should', 'resign', 'https://t.co/y38ln8mzcg']	negative
17	1.30126E+18	2020-09-02T21:04:01.000Z		44	{'neg': 0.101, 'neu': 0.782, 'pos': 0.116, 'compound': 0.1779}	0.1779	Positive	['the', 'ofqual', 'chair', 'says', "it's", "'unlikely", 'that', 'we', 'could', 'ever', 'have', 'delivered', 'this', 'policy', "successfully',", 'adding', "'the", 'fundamental', 'mistake', 'was', 'to', 'believe', 'that', 'this', 'would', 'ever', 'be', 'acceptable', 'to', 'the', "public'", '-', 'as', 'the', 'regulator', 'shifts', 'blame', 'back', 'to', 'williamson', 'https://t.co/bagcrtjfcg']	positive
18	1.30126E+18	2020-09-02T20:46:35.000Z		32	{'neg': 0.071, 'neu': 0.683, 'pos': 0.246, 'compound': 0.7065}	0.7065	Positive	['its', 'easy', 'to', 'blame', 'politicians.', "don't", 'forget', 'that', 'ofqual', 'are', 'meant', 'to', 'be', 'the', 'experts.', 'https://t.co/jrwlua7c1l', 'an', 'excellent', 'critique', 'of', "ofqual's", 'rationale', 'and', 'their', 'infamous', 'algorithm', 'by']	negative
19	1.30126E+18	2020-09-02T20:46:35.000Z		32	{'neg': 0.071, 'neu': 0.683, 'pos': 0.246, 'compound': 0.7065}	0.7065	Positive	['its', 'easy', 'to', 'blame', 'politicians.', "don't", 'forget', 'that', 'ofqual', 'are', 'meant', 'to', 'be', 'the', 'experts.', 'https://t.co/jrwlua7c1l', 'an', 'excellent', 'critique', 'of', "ofqual's", 'rationale', 'and', 'their', 'infamous', 'algorithm', 'by']	negative
20	1.30126E+18	2020-09-02T20:44:03.000Z		17	{'neg': 0.144, 'neu': 0.719, 'pos': 0.138, 'compound': -0.0258}	-0.0258	Neutral	["'fundamental", "mistake'", 'to', 'think', 'exams', 'algorithm', 'would', 'be', "'acceptable',", 'ofqual', 'chair', 'tells', 'mps', 'https://t.co/veo5oaezrm']	negative
21	1.30126E+18	2020-09-02T20:30:24.000Z		6	{'neg': 0.0, 'neu': 1.0, 'pos': 0.0, 'compound': 0.0}	0	Neutral	['they�re', 'using', 'the', 'ofqual', 'algorithm.']	No emotion
22	1.30125E+18	2020-09-02T20:15:55.000Z		42	{'neg': 0.314, 'neu': 0.686, 'pos': 0.0, 'compound': -0.9336}	-0.9336	Negative	['reading', 'it', 'reported', 'tonight', '"gavin', 'williamson', 'was', 'warned', 'of', 'major', 'flaws', 'in', 'exam', 'grading', 'algorithm', 'two', 'weeks', 'before', 'a-levels', 'fiasco', 'but', 'was', 'told', 'by', 'ofqual', 'that', 'problems', 'could', 'be', 'fixed', 'with', 'appeal"', 'appalling', '&amp;', 'so', 'wrong', 'x', 'https://t.co/q45ou8i7bf']	negative
23	1.30125E+18	2020-09-02T20:15:55.000Z		42	{'neg': 0.314, 'neu': 0.686, 'pos': 0.0, 'compound': -0.9336}	-0.9336	Negative	['reading', 'it', 'reported', 'tonight', '"gavin', 'williamson', 'was', 'warned', 'of', 'major', 'flaws', 'in', 'exam', 'grading', 'algorithm', 'two', 'weeks', 'before', 'a-levels', 'fiasco', 'but', 'was', 'told', 'by', 'ofqual', 'that', 'problems', 'could', 'be', 'fixed', 'with', 'appeal"', 'appalling', '&amp;', 'so', 'wrong', 'x', 'https://t.co/q45ou8i7bf']	negative
24	1.30125E+18	2020-09-02T20:05:02.000Z		34	{'neg': 0.074, 'neu': 0.771, 'pos': 0.154, 'compound': 0.4404}	0.4404	Positive	['in', 'response', 'to', "'s", 'multiple', 'questions', 'on', 'whether', 'the', 'prime', 'minister', 'knew', 'about', 'the', 'problems', 'with', 'the', 'results', 'algorithm,', 'responded', 'by', 'wishing', 'the', 'leader', 'of', 'the', 'opposition', 'a', 'happy', 'birthday...', 'https://t.co/b7g2phpe0h']	positive
25	1.30124E+18	2020-09-02T19:39:57.000Z		49	{'neg': 0.125, 'neu': 0.825, 'pos': 0.05, 'compound': -0.5984}	-0.5984	Negative	['govt', 'ministers', 'could', 'be', 'tested', 'to', 'see', 'how', 'far', 'they', 'they', 'have', 'become', 'incompetent', 'during', 'the', 'lockdown.', 'ofqual', 'is', 'understood', 'to', 'be', 'the', 'front', 'runner', 'in', 'bidding', 'for', 'the', 'tender.', 'their', 'algorithm', 'will', 'ensure', 'that', 'some', 'ministers', 'will', 'be', 'identified', 'as', 'more', 'incompetent', 'than', 'o…	anger
26	1.30124E+18	2020-09-02T19:37:19.000Z		15	{'neg': 0.265, 'neu': 0.735, 'pos': 0.0, 'compound': -0.5574}	-0.5574	Negative	['a-levels:', "ofqual's", "'cheating'", 'algorithm', 'under', 'review', '-', 'bbc', 'news', 'https://t.co/rrrgnpzwjo', '#ai']	No emotion
27	1.30124E+18	2020-09-02T19:37:19.000Z		15	{'neg': 0.265, 'neu': 0.735, 'pos': 0.0, 'compound': -0.5574}	-0.5574	Negative	['a-levels:', "ofqual's", "'cheating'", 'algorithm', 'under', 'review', '-', 'bbc', 'news', 'https://t.co/rrrgnpzwjo', '#ai']	No emotion
28	1.30124E+18	2020-09-02T19:30:49.000Z		31	{'neg': 0.08, 'neu': 0.731, 'pos': 0.189, 'compound': 0.5106}	0.5106	Positive	['roger', 'taylor,', 'head', 'of', 'exams', 'regulator', 'ofqual,', 'admits', 'the', 'decision', 'to', 'use', 'an', 'algorithm', 'to', 'award', 'results', 'was', 'a', '"fundamental', 'mistake".', 'read', 'more:', 'https://t.co/2kxv3mfgxr', 'https://t.co/zeclk7s5op']	trust
29	1.30124E+18	2020-09-02T19:30:49.000Z		31	{'neg': 0.08, 'neu': 0.731, 'pos': 0.189, 'compound': 0.5106}	0.5106	Positive	['roger', 'taylor,', 'head', 'of', 'exams', 'regulator', 'ofqual,', 'admits', 'the', 'decision', 'to', 'use', 'an', 'algorithm', 'to', 'award', 'results', 'was', 'a', '"fundamental', 'mistake".', 'read', 'more:', 'https://t.co/2kxv3mfgxr', 'https://t.co/zeclk7s5op']	trust
30	1.30124E+18	2020-09-02T19:29:52.000Z		44	{'neg': 0.053, 'neu': 0.791, 'pos': 0.156, 'compound': 0.5719}	0.5719	Positive	["'fundamental", "mistake'", 'to', 'think', 'exams', 'algorithm', 'would', 'be', "'acceptable',", 'ofqual', 'chair', 'tells', 'mps', 'looks', 'like', 'gavin', 'williamson', 'should', 'report', 'to', 'the', 'headteacher�s', 'office.', 'will', 'he', 'receive', 'appropriate', 'disciplining?', 'i', 'teach', 'my', 'students', 'to', 'own', 'up', 'and', 'tell', 'the', 'truth', 'https://t.co/qsegi35yka']	trust
31	1.30124E+18	2020-09-02T19:23:33.000Z		44	{'neg': 0.237, 'neu': 0.763, 'pos': 0.0, 'compound': -0.872}	-0.872	Negative	['mutant', 'algorithm', 'exam', 'fiasco:', '"the', 'blame', 'lies', 'with', 'us', 'collectively":', 'commenting', 'on', '�s', 'evidence', 'at', 'the', 'education', 'select', 'committee', '()�', 'the', 'chair', 'of', 'ofqual', 'told', 'mps', 'today', 'that', 'it', 'was', 'a', '"fundamental', 'mistake"', 'to', 'believe', 'a', 'controversial�', 'https://t.co/pnyaroqzby', 'https://t.co/qdz3seult3']	negative
32	1.30124E+18	2020-09-02T19:17:52.000Z		43	{'neg': 0.123, 'neu': 0.783, 'pos': 0.095, 'compound': -0.3182}	-0.3182	Negative	['it', 'was', 'a', 'rich', 'accusation', 'from', 'boris', 'given', 'that', 'earlier', 'today�before', '#pmqs�a', 'parliamentary', 'select', 'committee', 'heard', 'ofqual', 'testify', 'that', 'the', '�mutant', 'algorithm�', 'was', 'their', 'third', 'choice', 'but', 'williamson', 'directed', 'them', 'to', 'adopt', 'that', 'flawed', 'approach', 'over', 'ofqual�s', 'preferred', 'one.', '#torychaos']	anger
33	1.30123E+18	2020-09-02T18:55:02.000Z		44	{'neg': 0.06, 'neu': 0.825, 'pos': 0.115, 'compound': 0.3268}	0.3268	Positive	['ofqual:', '�fundamental', 'mistake�', 'to', 'believe', 'algorithm', 'grades', 'would', '�ever', 'be', 'acceptable', 'to', 'public�', 'https://t.co/rpjtykk6kl', '&lt;', 'chairman', 'believes', 'a', '�better�', 'algorithm', 'would', 'not', 'have', 'made', 'outcomes', 'more', 'acceptable,', 'nor', 'that', '�more', 'effective', 'communications', 'effort', 'would', 'have', 'overcome', 'this�.', 'htt…	positive
34	1.30123E+18	2020-09-02T18:53:27.000Z		18	{'neg': 0.0, 'neu': 1.0, 'pos': 0.0, 'compound': 0.0}	0	Neutral	['listening', 'to', 'from', 'this', 'morning', 'on', 'the', 'ofqual', 'algorithm.', 'the', 'sheer', 'amount', 'of', 'obfuscation', 'from', 'ofqual', 'beggars', 'belief.']	No emotion
35	1.30123E+18	2020-09-02T18:32:00.000Z		27	{'neg': 0.231, 'neu': 0.769, 'pos': 0.0, 'compound': -0.6908}	-0.6908	Negative	['the', 'head', 'of', 'the', 'exams', 'watchdog', 'delivered', 'a', 'damning', 'assessment', 'of', 'the', 'education', "secretary's", 'role', 'in', 'this', "summer's", 'a-levels', 'fiasco', 'https://t.co/ci4zeswala']	trust
36	1.30123E+18	2020-09-02T18:32:00.000Z		27	{'neg': 0.231, 'neu': 0.769, 'pos': 0.0, 'compound': -0.6908}	-0.6908	Negative	['the', 'head', 'of', 'the', 'exams', 'watchdog', 'delivered', 'a', 'damning', 'assessment', 'of', 'the', 'education', "secretary's", 'role', 'in', 'this', "summer's", 'a-levels', 'fiasco', 'https://t.co/ci4zeswala']	trust
37	1.30123E+18	2020-09-02T18:30:02.000Z		25	{'neg': 0.212, 'neu': 0.788, 'pos': 0.0, 'compound': -0.7339}	-0.7339	Negative	['so', 'ofqual,', 'who', 'came', 'up', 'with', 'the', 'exam', 'results', 'algorithm,', 'warned', 'the', 'govt', 'that', 'it', 'was', 'a', 'bad', 'idea', 'to', 'use', 'the', 'said', 'algorithm..?', 'riiight!!']	fear
38	1.30123E+18	2020-09-02T18:29:32.000Z		20	{'neg': 0.122, 'neu': 0.761, 'pos': 0.117, 'compound': -0.0258}	-0.0258	Neutral	['ofqual', 'chairman', 'says', 'it', 'was', 'a', "'fundamental", "mistake'", 'to', 'believe', 'algorithm', 'grades', "'would", 'ever', 'be', "acceptable'", 'https://t.co/x4idke89gl']	positive
39	1.30123E+18	2020-09-02T18:28:13.000Z		33	{'neg': 0.0, 'neu': 0.754, 'pos': 0.246, 'compound': 0.8176}	0.8176	Positive	['dear', 'twitter,', 'even', 'ofqual', 'could', 'come', 'up', 'with', 'a', 'better', 'algorithm', 'than', 'whatever', "you're", 'using', 'to', 'assume', 'i', 'have', 'any', 'interest,', 'at', 'all,', 'in', 'any', 'of', 'these', 'topics.', 'https://t.co/pxtm92yamk']	positive
40	1.30122E+18	2020-09-02T18:22:28.000Z		21	{'neg': 0.116, 'neu': 0.773, 'pos': 0.111, 'compound': -0.0258}	-0.0258	Neutral	["'fundamental", "mistake'", 'to', 'think', 'exams', 'algorithm', 'would', 'be', "'acceptable',", 'ofqual', 'chair', 'tells', 'mps', 'politics', 'news', 'sky', 'news', 'https://t.co/g35zigmafr']	anger
41	1.30122E+18	2020-09-02T18:06:56.000Z		41	{'neg': 0.116, 'neu': 0.633, 'pos': 0.251, 'compound': 0.767}	0.767	Positive	['enjoyed', 'chatting', 'to', 'brilliant', 'teenage', 'sprinter', 'amy', 'hunt', 'earlier:', 'she', 'was', 'very', 'good', 'on', 'pressure,', 'juggling', 'her', 'academic', 'and', 'track', 'career,', 'and', 'how', 'she', 'feared', 'the', 'a-level', 'algorithm', 'would', 'scupper', 'her', 'dream', 'of', 'going', 'to', 'cambridge', 'https://t.co/wqezh2ztpi']	positive
42	1.30122E+18	2020-09-02T18:02:02.000Z		36	{'neg': 0.071, 'neu': 0.861, 'pos': 0.068, 'compound': -0.0258}	-0.0258	Neutral	['the', "'fundamental", "mistake'", 'made', 'by', 'ofqual', 'throughout', 'this', 'year�s', 'exams', 'debacle', 'was', 'to', 'believe', 'that', 'its', 'calculated', 'grades', "'would", 'ever', 'be', 'acceptable', 'to', 'the', "public',", 'the', 'regulator�s', 'chair', 'has', 'said', 'https://t.co/bnwc44cpsv']	positive
43	1.30122E+18	2020-09-02T17:59:56.000Z		45	{'neg': 0.301, 'neu': 0.699, 'pos': 0.0, 'compound': -0.9201}	-0.9201	Negative	['1/2', 'so', '#ofqual', 'advised', 'to', 'either', 'hold', 'socially', 'distanced', 'exams', 'or', 'delay', 'them', 'as', 'algorithm', 'based', 'system', 'would', 'be', 'unacceptable', 'to', 'the', 'public.', 'you', 'were', 'warned', 'of', 'the', 'risks', 'which', 'you', 'ignored,', 'now', 'own', 'the', '#alevelresults', 'fiasco', 'and', '#resignwilliamson', 'now', 'https://t.co/c4dhdt0icy']	negative
44	1.30122E+18	2020-09-02T17:46:49.000Z		41	{'neg': 0.115, 'neu': 0.816, 'pos': 0.07, 'compound': -0.2212}	-0.2212	Negative	['so', 'was', 'warned', 'by', 'ofqual', 'about', 'the', 'issues', 'of', 'using', 'an', 'algorithm,', 'went', 'ahead', 'with', 'it', 'anyway,', 'then', 'u-turned', 'on', 'that', 'and', 'let', 'two', 'other', 'people', 'resign', 'rather', 'than', 'take', 'responsibility:', 'https://t.co/tljdnjj4hh', 'we', 'deserve', 'better', 'than', 'this.']	fear
45	1.30121E+18	2020-09-02T17:44:02.000Z		36	{'neg': 0.245, 'neu': 0.688, 'pos': 0.066, 'compound': -0.806}	-0.806	Negative	['this', 'is', 'also', 'v', 'interesting', 'reading.', "ofqual's", 'chair', 'suggesting', 'that', 'the', 'process', 'for', 'grading', 'exams', 'was', 'doomed', 'from', 'the', 'get', 'go', 'because', 'any', 'version', 'of', 'it', 'would', 'not', 'win', 'public', 'confidence.', 'https://t.co/1aigflyxzf']	positive
46	1.30121E+18	2020-09-02T17:44:02.000Z		36	{'neg': 0.245, 'neu': 0.688, 'pos': 0.066, 'compound': -0.806}	-0.806	Negative	['this', 'is', 'also', 'v', 'interesting', 'reading.', "ofqual's", 'chair', 'suggesting', 'that', 'the', 'process', 'for', 'grading', 'exams', 'was', 'doomed', 'from', 'the', 'get', 'go', 'because', 'any', 'version', 'of', 'it', 'would', 'not', 'win', 'public', 'confidence.', 'https://t.co/1aigflyxzf']	positive
47	1.30121E+18	2020-09-02T17:40:20.000Z		20	{'neg': 0.0, 'neu': 1.0, 'pos': 0.0, 'compound': 0.0}	0	Neutral	['ofqual', 'chairman', 'says', 'it', 'was', 'a', '�fundamental', 'mistake�', 'to', 'believe', 'algorithm', 'grades', '�would', 'ever', 'be', 'acceptable�', 'https://t.co/lmq6xhbqzh']	trust
48	1.30121E+18	2020-09-02T17:39:44.000Z		20	{'neg': 0.0, 'neu': 1.0, 'pos': 0.0, 'compound': 0.0}	0	Neutral	['ofqual', 'chairman', 'says', 'it', 'was', 'a', '�fundamental', 'mistake�', 'to', 'believe', 'algorithm', 'grades', '�would', 'ever', 'be', 'acceptable�', 'https://t.co/jxzizyoba5']	trust
49	1.30121E+18	2020-09-02T17:31:16.000Z		19	{'neg': 0.193, 'neu': 0.807, 'pos': 0.0, 'compound': -0.5562}	-0.5562	Negative	['so', 'the', 'mutant', 'algorithm', 'was', 'down', 'to', 'gav', 'and', 'boris!', '#mutantalgorithm', '#sackgavinwilliamson', '#borisout', '#incompetence', '#toryliars', 'https://t.co/jclauxcz6g']	negative
50	1.30121E+18	2020-09-02T17:28:29.000Z		40	{'neg': 0.12, 'neu': 0.787, 'pos': 0.093, 'compound': -0.0164}	-0.0164	Neutral	['ofqual', 'advised', 'ministers', 'to', 'hold', 'socially-distanced', 'exams', 'or', 'delay', 'them.', 'if', 'these', 'two', 'options', 'were', 'unworkable,', 'then', 'calculated', 'grades', 'could', 'be', 'used.', 'https://t.co/2hpfpcfq2r', 'wow.', 'so', 'gavin', 'williamson', 'ignored', "ofqal's", 'advice', 'to', 'go', 'with', 'an', 'algorithm.']	trust
51	1.30121E+18	2020-09-02T17:26:43.000Z		21	{'neg': 0.0, 'neu': 1.0, 'pos': 0.0, 'compound': 0.0}	0	Neutral	['ofqual', 'chairman', 'says', 'it', 'was', 'a', '�fundamental', 'mistake�', 'to', 'believe', 'algorithm', 'grades', '�would', 'ever', 'be', 'acceptable�', 'https://t.co/umfumxhopk', 'via']	trust
52	1.30121E+18	2020-09-02T17:26:25.000Z		21	{'neg': 0.0, 'neu': 1.0, 'pos': 0.0, 'compound': 0.0}	0	Neutral	['ofqual', 'chairman', 'says', 'it', 'was', 'a', '�fundamental', 'mistake�', 'to', 'believe', 'algorithm', 'grades', '�would', 'ever', 'be', 'acceptable�', 'https://t.co/lvnb4ywlyy', 'via']	trust
53	1.30121E+18	2020-09-02T17:26:23.000Z		21	{'neg': 0.0, 'neu': 1.0, 'pos': 0.0, 'compound': 0.0}	0	Neutral	['ofqual', 'chairman', 'says', 'it', 'was', 'a', '�fundamental', 'mistake�', 'to', 'believe', 'algorithm', 'grades', '�would', 'ever', 'be', 'acceptable�', 'https://t.co/higavvtfqg', 'via']	trust
54	1.30121E+18	2020-09-02T17:26:22.000Z		39	{'neg': 0.088, 'neu': 0.912, 'pos': 0.0, 'compound': -0.5106}	-0.5106	Negative	['ofqual', 'chairman', 'says', 'it', 'was', 'a', '�fundamental', 'mistake�', 'to', 'believe', 'algorithm', 'grades', '�would', 'ever', 'be', 'acceptable�', 'roger', 'taylor', 'defends', 'ofqual�s', 'role', 'in', 'the', 'exams', 'fiasco', 'during', 'an', 'appearance', 'in', 'front', 'of', 'mps.', '#williamsonresign', 'https://t.co/z2fuf3ww8m', 'via']	trust
55	1.30121E+18	2020-09-02T17:14:50.000Z		20	{'neg': 0.122, 'neu': 0.761, 'pos': 0.117, 'compound': -0.0258}	-0.0258	Neutral	['ofqual', 'chairman', 'says', 'it', 'was', 'a', '"fundamental', 'mistake"', 'to', 'believe', 'algorithm', 'grades', '"would', 'ever', 'be', 'acceptable"', 'https://t.co/9kq0qat28z']	positive
56	1.30121E+18	2020-09-02T17:08:23.000Z		45	{'neg': 0.083, 'neu': 0.917, 'pos': 0.0, 'compound': -0.4019}	-0.4019	Negative	['ofqual', 'advised', 'gavin', 'williams', 'not', 'to', 'use', 'the', 'algorithm', 'for', 'predicting', 'grades.', 'gavin', 'williams', 'overruled', 'it', 'and', 'decided', 'to', 'use', 'the', 'algorithm', 'anyway.', 'tory', "mp's", 'demand', 'to', 'know', 'why', 'ofqual', 'allowed', 'it.', 'the', 'torybxp', 'refuse', 'to', 'take', 'responsibility', 'for', 'their', 'own', "government's", 'decisio…	negative
57	1.30121E+18	2020-09-02T17:07:06.000Z		40	{'neg': 0.0, 'neu': 0.807, 'pos': 0.193, 'compound': 0.7845}	0.7845	Positive	['this', "year's", 'holiday', 'reading', 'was', 'a', 'maigret', 'novel', 'and', "ofqual's", 'interim', 'report', 'on', 'the', 'awarding', 'of', 'a', 'levels.', 'john', 'lanchester', 'had', 'already', 'written', 'about', 'maigret', 'for', ',', 'so', 'i', 'wrote', 'about', 'ofqual', 'and', 'the', 'algorithm:', 'https://t.co/1alpchzfj7']	positive
58	1.30121E+18	2020-09-02T17:07:06.000Z		40	{'neg': 0.0, 'neu': 0.807, 'pos': 0.193, 'compound': 0.7845}	0.7845	Positive	['this', "year's", 'holiday', 'reading', 'was', 'a', 'maigret', 'novel', 'and', "ofqual's", 'interim', 'report', 'on', 'the', 'awarding', 'of', 'a', 'levels.', 'john', 'lanchester', 'had', 'already', 'written', 'about', 'maigret', 'for', ',', 'so', 'i', 'wrote', 'about', 'ofqual', 'and', 'the', 'algorithm:', 'https://t.co/1alpchzfj7']	positive
59	1.3012E+18	2020-09-02T17:05:03.000Z		23	{'neg': 0.319, 'neu': 0.681, 'pos': 0.0, 'compound': -0.8176}	-0.8176	Negative	['the', 'chair', 'of', 'says', 'the', "body's", 'statistical', 'gcse', 'and', 'a-level', 'grading', 'model', 'was', 'always', 'doomed', 'to', 'failure', 'https://t.co/qp65pvxpbr']	fear
60	1.3012E+18	2020-09-02T17:05:03.000Z		23	{'neg': 0.319, 'neu': 0.681, 'pos': 0.0, 'compound': -0.8176}	-0.8176	Negative	['the', 'chair', 'of', 'says', 'the', "body's", 'statistical', 'gcse', 'and', 'a-level', 'grading', 'model', 'was', 'always', 'doomed', 'to', 'failure', 'https://t.co/qp65pvxpbr']	fear
61	1.3012E+18	2020-09-02T17:05:03.000Z		23	{'neg': 0.319, 'neu': 0.681, 'pos': 0.0, 'compound': -0.8176}	-0.8176	Negative	['the', 'chair', 'of', 'says', 'the', "body's", 'statistical', 'gcse', 'and', 'a-level', 'grading', 'model', 'was', 'always', 'doomed', 'to', 'failure', 'https://t.co/qp65pvxpbr']	fear
62	1.3012E+18	2020-09-02T17:00:57.000Z		27	{'neg': 0.336, 'neu': 0.664, 'pos': 0.0, 'compound': -0.9032}	-0.9032	Negative	['ofqual', 'bosses', 'grilled', 'by', 'education', 'committee', '-algorithm', 'flaws', 'were', 'known!', '�', 'computer', 'said', 'fail!', 'its', 'distressing', 'that', 'people', 'so', 'stupid', 'are', 'overseeing', 'exam', 'results.', 'https://t.co/rpouhrlchn']	negative
63	1.3012E+18	2020-09-02T17:00:08.000Z		20	{'neg': 0.247, 'neu': 0.753, 'pos': 0.0, 'compound': -0.5574}	-0.5574	Negative	['a-levels:', "ofqual's", "'cheating'", '#algorithm', 'under', 'review', 'https://t.co/6iy1cmca52', 'v/', '#aiethics', '#ai', 'cc', 'https://t.co/qomqrb2jgr']	No emotion
64	1.3012E+18	2020-09-02T17:00:08.000Z		20	{'neg': 0.247, 'neu': 0.753, 'pos': 0.0, 'compound': -0.5574}	-0.5574	Negative	['a-levels:', "ofqual's", "'cheating'", '#algorithm', 'under', 'review', 'https://t.co/6iy1cmca52', 'v/', '#aiethics', '#ai', 'cc', 'https://t.co/qomqrb2jgr']	No emotion
65	1.3012E+18	2020-09-02T16:48:01.000Z		44	{'neg': 0.101, 'neu': 0.782, 'pos': 0.116, 'compound': 0.1779}	0.1779	Positive	['the', 'ofqual', 'chair', 'says', "it's", "'unlikely", 'that', 'we', 'could', 'ever', 'have', 'delivered', 'this', 'policy', "successfully',", 'adding', "'the", 'fundamental', 'mistake', 'was', 'to', 'believe', 'that', 'this', 'would', 'ever', 'be', 'acceptable', 'to', 'the', "public'", '-', 'as', 'the', 'regulator', 'shifts', 'blame', 'back', 'to', 'williamson', 'https://t.co/bagcrtjfcg']	positive
66	1.3012E+18	2020-09-02T16:46:16.000Z		21	{'neg': 0.116, 'neu': 0.773, 'pos': 0.111, 'compound': -0.0258}	-0.0258	Neutral	['ofqual', 'chief', 'says', 'adopting', 'results', 'algorithm', 'was', 'a', "'fundamental", "mistake'", 'daily', 'mail', 'online', 'the', 'truth', 'will', 'out?', 'https://t.co/qu7isd7scj']	anticipation
67	1.3012E+18	2020-09-02T16:42:36.000Z		13	{'neg': 0.211, 'neu': 0.789, 'pos': 0.0, 'compound': -0.34}	-0.34	Negative	['ofqual', 'chief', 'says', 'adopting', 'results', 'algorithm', 'was', "'fundamental", "mistake'", 'https://t.co/bp28twgvvf']	negative
68	1.3012E+18	2020-09-02T16:38:51.000Z		22	{'neg': 0.252, 'neu': 0.748, 'pos': 0.0, 'compound': -0.6597}	-0.6597	Negative	['gavin', 'williamson', "'was", 'warned', 'of', 'major', 'flaws', 'in', 'algorithm', 'two', 'weeks', 'before', 'a-levels', "fiasco'", 'https://t.co/sr4l5mciwz', 'daily', 'mail', 'online']	anticipation
69	1.3012E+18	2020-09-02T16:38:45.000Z		22	{'neg': 0.252, 'neu': 0.748, 'pos': 0.0, 'compound': -0.6597}	-0.6597	Negative	['gavin', 'williamson', "'was", 'warned', 'of', 'major', 'flaws', 'in', 'algorithm', 'two', 'weeks', 'before', 'a-levels', "fiasco'", 'https://t.co/frdwvf02jz', 'daily', 'mail', 'online']	anticipation
70	1.3012E+18	2020-09-02T16:38:37.000Z		17	{'neg': 0.156, 'neu': 0.844, 'pos': 0.0, 'compound': -0.34}	-0.34	Negative	['ofqual', 'chief', 'says', 'adopting', 'results', 'algorithm', 'was', 'a', "'fundamental", "mistake'", 'https://t.co/rb0crhevnz', 'daily', 'mail', 'online']	anticipation
71	1.3012E+18	2020-09-02T16:38:24.000Z		17	{'neg': 0.156, 'neu': 0.844, 'pos': 0.0, 'compound': -0.34}	-0.34	Negative	['ofqual', 'chief', 'says', 'adopting', 'results', 'algorithm', 'was', 'a', "'fundamental", "mistake'", 'https://t.co/zwlzn3dwar', 'daily', 'mail', 'online']	anticipation
72	1.3012E+18	2020-09-02T16:36:41.000Z		15	{'neg': 0.163, 'neu': 0.68, 'pos': 0.156, 'compound': -0.0258}	-0.0258	Neutral	["'mistake'", 'to', 'think', 'exams', 'algorithm', 'would', 'be', "'acceptable',", 'ofqual', 'chief', 'says', 'https://t.co/icb8h8aykc']	No emotion
73	1.3012E+18	2020-09-02T16:27:49.000Z		43	{'neg': 0.271, 'neu': 0.665, 'pos': 0.064, 'compound': -0.9118}	-0.9118	Negative	['ofqual', 'chiefs', 'accepted', 'buck', 'for', 'the', 'algorithm', 'itself', 'stopped', 'with', 'them,', 'and', 'talked', 'of', 'shared', 'responsibility', 'for', 'the', 'results', 'fiasco.', 'but', 'their', 'bottom', 'line', 'was', 'gav', 'doomed', 'them', 'to', 'failure', 'by', 'insisting', 'on', 'the', '"impossible', 'task"', 'of', 'calculating', 'grades.', 'https://t.co/keri7nbom5']	negative
74	1.3012E+18	2020-09-02T16:27:38.000Z		44	{'neg': 0.193, 'neu': 0.807, 'pos': 0.0, 'compound': -0.8519}	-0.8519	Negative	['the', 'other', 'point', 'in', "#ofqual's", '#alevelresults', 'fiasco', "that's", 'impossible', 'to', 'justify', 'is', 'the', 'insistence', 'on', 'only', 'school', 'level', 'appeals,', 'when', 'they', 'knew', 'their', 'algorithm', 'failed', 'at', 'the', 'individual', 'level.', 'that', 'guaranteed', 'they', 'would', 'face', 'judicial', 'review', 'in', 'the', 'courts,', 'and', 'would', 'lose.']	trust
75	1.30119E+18	2020-09-02T16:25:19.000Z		50	{'neg': 0.083, 'neu': 0.793, 'pos': 0.124, 'compound': 0.4875}	0.4875	Positive	['watched', 'all', '1', '3/4', 'hours', 'of', 'it', 'and', 'amazed', 'no', 'questions', 'about', 'private', 'schools', '+', 'their', 'pre-u', 'results.', 'noticed', 'cambridge', 'assessment', 'was', 'involved', 'with', 'algorithm', 'so', 'seemed', 'natural', 'to', 'ask', 'about', 'their', 'exam`s', 'results.', 'not', 'a', 'dicky-bird!', 'students', 'get', 'hundreds', 'of', 'uni', 'places', 'with'…	trust
76	1.30119E+18	2020-09-02T16:25:19.000Z		50	{'neg': 0.083, 'neu': 0.793, 'pos': 0.124, 'compound': 0.4875}	0.4875	Positive	['watched', 'all', '1', '3/4', 'hours', 'of', 'it', 'and', 'amazed', 'no', 'questions', 'about', 'private', 'schools', '+', 'their', 'pre-u', 'results.', 'noticed', 'cambridge', 'assessment', 'was', 'involved', 'with', 'algorithm', 'so', 'seemed', 'natural', 'to', 'ask', 'about', 'their', 'exam`s', 'results.', 'not', 'a', 'dicky-bird!', 'students', 'get', 'hundreds', 'of', 'uni', 'places', 'with'…	trust
77	1.30119E+18	2020-09-02T16:20:54.000Z		41	{'neg': 0.116, 'neu': 0.834, 'pos': 0.05, 'compound': -0.4184}	-0.4184	Negative	['perhaps', 'the', 'most', 'extraordinary', 'thing', 'to', 'come', 'out', 'of', "today's", '#ofqual', 'performance', 'is', 'their', 'insistence', 'the', '#alevelresults', 'algorithm', 'worked,', 'the', 'only', 'problem', 'is', 'people', "wouldn't", 'accept', 'selectively', 'downgrading', 'state', 'schoolers', 'and', 'upgrading', 'those', 'at', 'private', 'schools.', 'well', "d'uh."]	fear
78	1.30119E+18	2020-09-02T16:17:30.000Z		41	{'neg': 0.058, 'neu': 0.882, 'pos': 0.06, 'compound': 0.0258}	0.0258	Neutral	['�johnson', 'had', 'by', 'then', 'already', 'been', 'reprimanded', 'by', 'hoyle', 'after', 'he', 'ignored', 'starmer�s', 'questions', 'on', 'when', 'he', 'had', 'first', 'known', 'about', 'issues', 'with', 'the', 'algorithm', 'for', 'giving', 'a-level', 'students', 'results', 'in', 'the', 'absence', 'of', 'exams.', '�', 'https://t.co/j2tjwap3jk']	fear
79	1.30119E+18	2020-09-02T16:16:49.000Z		16	{'neg': 0.161, 'neu': 0.839, 'pos': 0.0, 'compound': -0.3182}	-0.3182	Negative	['the', 'inept', 'gov', 'simply', 'ignored', 'the', 'experts', 'as', 'they', 'have', 'consistently', 'done.', 'https://t.co/kicgnty6qn']	anger
80	1.30119E+18	2020-09-02T16:14:54.000Z		42	{'neg': 0.043, 'neu': 0.823, 'pos': 0.134, 'compound': 0.6586}	0.6586	Positive	['they', 'knew', 'months', 'ago', 'that', 'an', 'algorithm', 'ofqual', 'were', 'inventing', 'because', 'of', 'the', 'unprecedented', 'circumstance', 'that', 'exam', 'grades', 'would', 'need', 'to', 'be', 'awarded', 'without', 'sitting', 'exams,', "wouldn't", 'be', 'fit', 'for', 'purpose', '?', 'wow', '-', 'wonder', 'if', 'they', 'have', 'next', 'weeks', 'lottery', 'numbers', 'too..']	surprise
81	1.30119E+18	2020-09-02T16:12:22.000Z		39	{'neg': 0.054, 'neu': 0.946, 'pos': 0.0, 'compound': -0.25}	-0.25	Negative	['it', 'was', 'the', 'secretary', 'of', 'state', 'who', 'then', 'subsequently', 'took', 'the', 'decision', 'and', 'announced', 'without', 'further', 'consultation', 'with', 'ofqual', 'that', 'exams', 'were', 'to', 'be', 'cancelled', 'and', 'the', 'system', 'of', 'calculated', 'grades', 'were', 'to', 'be', 'implemented.', 'https://t.co/qazdcxjssn']	trust
82	1.30119E+18	2020-09-02T16:11:06.000Z		20	{'neg': 0.122, 'neu': 0.761, 'pos': 0.117, 'compound': -0.0258}	-0.0258	Neutral	['ofqual', 'chairman', 'says', 'it', 'was', 'a', "'fundamental", "mistake'", 'to', 'believe', 'algorithm', 'grades', "'would", 'ever', 'be', "acceptable'", 'https://t.co/brznkkxfzg']	positive
83	1.30119E+18	2020-09-02T16:07:14.000Z		21	{'neg': 0.175, 'neu': 0.825, 'pos': 0.0, 'compound': -0.5267}	-0.5267	Negative	['ofqual', 'chair', 'gets', 'his', 'revenge', 'as', 'he', 'tells', 'mps', 'the', "'mutant", "algorithm'", 'was', 'gavin', "williamson's", 'idea', 'https://t.co/3yimmrjw2f']	fear
84	1.30119E+18	2020-09-02T15:59:10.000Z		44	{'neg': 0.063, 'neu': 0.887, 'pos': 0.05, 'compound': -0.1531}	-0.1531	Negative	['over', '50%', 'of', 'state', 'school', '#gcse', 'cags', 'were', 'pre-standardised', 'by', 'an', 'ftt', 'gcse', 'statistical', 'subject', 'moderation', 'algorithm', 'throughout', 'may', 'that', 'used', 'the', 'same', 'metrics', 'at', 'the', 'discredited', 'ofqual', 'national', 'algorithm.', 'those', 'cags', 'need', 'to', 'be', 'returned', 'to', 'their', 'original', 'teacher', 'assessed', 'grades…	trust
85	1.30118E+18	2020-09-02T15:46:37.000Z		20	{'neg': 0.491, 'neu': 0.509, 'pos': 0.0, 'compound': -0.8891}	-0.8891	Negative	['what,', 'no', 'mutant', 'algorithm,', 'shock!', 'bbc', 'news', '-', 'ofqual', 'warned', 'grades', 'system', 'would', 'not', 'win', 'public', 'support', 'https://t.co/fx3vvxndls']	fear
86	1.30118E+18	2020-09-02T15:44:37.000Z		45	{'neg': 0.119, 'neu': 0.803, 'pos': 0.078, 'compound': -0.466}	-0.466	Negative	['dear', 'we', 'need', 'to', 'know', 'the', 'answer', 'to', 'three', 'questions:', '1.', 'did', 'ofqual', 'want', 'examinations', 'to', 'go', 'ahead', 'and', 'were', 'over-ruled?', '2.', 'when', 'did', 'gavin', 'williamson', 'know', 'about', 'problems', 'with', 'the', 'algorithm?', '3.', 'when', 'did', 'you', 'know', 'about', 'problems', 'with', 'the', 'algorithm?', 'answers', 'to']	positive
87	1.30118E+18	2020-09-02T15:42:27.000Z		21	{'neg': 0.122, 'neu': 0.761, 'pos': 0.117, 'compound': -0.0258}	-0.0258	Neutral	["'fundamental", "mistake'", 'to', 'think', 'a-level', 'and', 'gcse', 'exams', 'algorithm', 'would', 'be', "'acceptable',", 'ofqual', 'chief', 'tells', 'mps', 'https://t.co/yl3tdn2o1w']	negative
88	1.30118E+18	2020-09-02T15:42:27.000Z		21	{'neg': 0.122, 'neu': 0.761, 'pos': 0.117, 'compound': -0.0258}	-0.0258	Neutral	["'fundamental", "mistake'", 'to', 'think', 'a-level', 'and', 'gcse', 'exams', 'algorithm', 'would', 'be', "'acceptable',", 'ofqual', 'chief', 'tells', 'mps', 'https://t.co/yl3tdn2o1w']	negative
89	1.30118E+18	2020-09-02T15:35:56.000Z		23	{'neg': 0.202, 'neu': 0.703, 'pos': 0.095, 'compound': -0.3802}	-0.3802	Negative	['in', 'normal', 'times', 'a', 'resignation!', "'fundamental", "mistake'", 'to', 'think', 'exams', 'algorithm', 'would', 'be', "'acceptable',", 'ofqual', 'chair', 'tells', 'mps', 'https://t.co/4cmkhgccoo', '#smartnews']	negative
90	1.30118E+18	2020-09-02T15:34:51.000Z		17	{'neg': 0.231, 'neu': 0.769, 'pos': 0.0, 'compound': -0.5106}	-0.5106	Negative	['what', 'the', 'world', 'can', 'learn', 'from', 'the', "uk's", 'a-level', 'grading', 'fiasco', 'https://t.co/xt7imeoq7o']	positive
91	1.30118E+18	2020-09-02T15:34:24.000Z		21	{'neg': 0.116, 'neu': 0.773, 'pos': 0.111, 'compound': -0.0258}	-0.0258	Neutral	["'fundamental", "mistake'", 'to', 'think', 'exams', 'algorithm', 'would', 'be', "'acceptable',", 'ofqual', 'chair', 'tells', 'mps', 'politics', 'news', 'sky', 'news', 'https://t.co/govf3d7w4k']	anger
92	1.30118E+18	2020-09-02T15:25:34.000Z		18	{'neg': 0.193, 'neu': 0.807, 'pos': 0.0, 'compound': -0.4767}	-0.4767	Negative	['government', 'pushed', 'forward', 'with', 'flawed', 'a-level', 'algorithm', 'despite', 'other', 'options,', 'exams', 'chief', 'says', 'https://t.co/dtsas3qnhg']	fear
93	1.30118E+18	2020-09-02T15:25:34.000Z		18	{'neg': 0.193, 'neu': 0.807, 'pos': 0.0, 'compound': -0.4767}	-0.4767	Negative	['government', 'pushed', 'forward', 'with', 'flawed', 'a-level', 'algorithm', 'despite', 'other', 'options,', 'exams', 'chief', 'says', 'https://t.co/dtsas3qnhg']	fear
94	1.30118E+18	2020-09-02T15:20:08.000Z		21	{'neg': 0.0, 'neu': 1.0, 'pos': 0.0, 'compound': 0.0}	0	Neutral	['richard', ',', 'did', 'we', 'ever', 'find', 'out', 'who', 'wrote', 'the', 'a-level', 'algorithm', 'and', 'how', 'much', 'they', 'were', 'paid', 'to', 'do', 'so?']	No emotion
95	1.30118E+18	2020-09-02T15:10:03.000Z		18	{'neg': 0.262, 'neu': 0.738, 'pos': 0.0, 'compound': -0.69}	-0.69	Negative	['gavin', 'williamson', "'was", 'warned', 'of', 'major', 'flaws', 'in', 'algorithm', 'two', 'weeks', 'before', 'a-levels', "fiasco'", '!', 'the', 'pm', '#pafc']	fear
96	1.30118E+18	2020-09-02T15:09:32.000Z		17	{'neg': 0.0, 'neu': 0.85, 'pos': 0.15, 'compound': 0.3182}	0.3182	Positive	['ofqual:', '�fundamental', 'mistake�', 'to', 'believe', 'algorithm', 'grades', 'would', '�ever', 'be', 'acceptable', 'to', 'public�', 'https://t.co/tnxpg1ifyd']	positive
97	1.30118E+18	2020-09-02T15:08:54.000Z		48	{'neg': 0.05, 'neu': 0.718, 'pos': 0.232, 'compound': 0.836}	0.836	Positive	['sir', 'keir', 'asked', 'mr', 'johnson', 'for', '"a', 'straight', 'answer', 'to', 'a', 'straight', 'question".', 'when', 'did', 'he', 'first', 'know', 'there', 'was', 'a', 'problem', 'with', 'the', 'algorithm?', 'he', 'responded', 'by', 'wishing', 'sir', 'keir', 'a', 'happy', 'birthday,', 'before', 'asking', 'him', 'to', 'congratulate', 'students', 'on', 'their', 'grades.', 'https://t.co/r9hkjwy…	positive
98	1.30117E+18	2020-09-02T15:04:33.000Z		15	{'neg': 0.163, 'neu': 0.68, 'pos': 0.156, 'compound': -0.0258}	-0.0258	Neutral	["'mistake'", 'to', 'think', 'exams', 'algorithm', 'would', 'be', "'acceptable',", 'ofqual', 'chief', 'says', 'https://t.co/s0bsacoka0']	No emotion
99	1.30117E+18	2020-09-02T15:00:43.000Z		15	{'neg': 0.163, 'neu': 0.68, 'pos': 0.156, 'compound': -0.0258}	-0.0258	Neutral	["'mistake'", 'to', 'think', 'exams', 'algorithm', 'would', 'be', "'acceptable',", 'ofqual', 'chief', 'says', 'https://t.co/uncaqklcwo']	No emotion
100	1.30117E+18	2020-09-02T14:51:50.000Z		30	{'neg': 0.079, 'neu': 0.707, 'pos': 0.215, 'compound': 0.6124}	0.6124	Positive	['dreadful', 'johnson', 'performance...starmer', '-', "'when", 'did', 'you', 'know', 'about', 'the', 'a', 'level', "algorithm?'", '...johnson', "'you", 'worked', 'for', 'someone', 'who', 'protected', 'the', "ira'", 'speaker', 'did', 'well.', 'silent', 'parliament', 'is', 'miles', 'better']	trust
101	1.30117E+18	2020-09-02T14:51:19.000Z		40	{'neg': 0.124, 'neu': 0.876, 'pos': 0.0, 'compound': -0.6595}	-0.6595	Negative	['mr', 'taylor', 'insisted', 'standardisation', 'via', 'the', 'algorithm', 'was', 'fairer', 'to', 'candidates', 'from', 'disadvantaged', 'backgrounds,', 'and', 'his', 'officials', 'said', 'its', 'accuracy', 'had', 'been', 'shown', 'to', 'be', '90%', 'in', 'testing.', 'how', 'accurate', 'is', 'ibo', 'algorithm?', 'and,', '90%', 'is', 'not', 'good', 'enough!', '#ibscandal']	trust
102	1.30117E+18	2020-09-02T14:50:35.000Z		26	{'neg': 0.105, 'neu': 0.816, 'pos': 0.078, 'compound': -0.2023}	-0.2023	Negative	['so', 'if', 'the', 'algorithm', 'was', 'scrapped', 'because', 'of', 'unfair', 'results...', 'why', 'is', 'it', 'acceptable', 'for', 'schools', 'to', 'moderate', 'on', 'the', 'basis', 'of', '2nd', 'guessing', 'the', 'algorithm?']	positive
103	1.30117E+18	2020-09-02T14:48:10.000Z		36	{'neg': 0.0, 'neu': 1.0, 'pos': 0.0, 'compound': 0.0}	0	Neutral	['but', 'on', 'monday', 'when', 'u-turn', 'announced,', 'williamson', 'claimed', 'that', 'it', 'was', 'his', 'call', 'to', 'revert', 'to', 'cags,', 'and', 'one', 'he', 'made', 'after', 'discovering', 'unfairness', 'in', "ofqual's", 'algorithm', '"over', 'the', 'weekend"', 'https://t.co/kdss0cfiy9']	anger
104	1.30117E+18	2020-09-02T14:48:10.000Z		36	{'neg': 0.0, 'neu': 1.0, 'pos': 0.0, 'compound': 0.0}	0	Neutral	['but', 'on', 'monday', 'when', 'u-turn', 'announced,', 'williamson', 'claimed', 'that', 'it', 'was', 'his', 'call', 'to', 'revert', 'to', 'cags,', 'and', 'one', 'he', 'made', 'after', 'discovering', 'unfairness', 'in', "ofqual's", 'algorithm', '"over', 'the', 'weekend"', 'https://t.co/kdss0cfiy9']	anger
105	1.30117E+18	2020-09-02T14:45:00.000Z		17	{'neg': 0.195, 'neu': 0.805, 'pos': 0.0, 'compound': -0.4404}	-0.4404	Negative	['boris', 'johnson', 'refuses', 'to', 'say', 'when', 'he', 'knew', 'a-level', 'algorithm', 'was', 'problematic', 'https://t.co/axwfmesvwu']	No emotion
106	1.30117E+18	2020-09-02T14:43:34.000Z		38	{'neg': 0.149, 'neu': 0.851, 'pos': 0.0, 'compound': -0.6808}	-0.6808	Negative	['ofqual', 'bites', 'back.', 'this', 'isn�t', 'going', 'away', 'for', 'williamson.', 'johnson', 'pointedly', 'declined', 'at', '#pmqs', 'to', 'say', 'when', 'he', 'was', 'first', 'told', 'the', 'algorithm', 'was', 'faulty.', 'their', 'incompetence', 'will', 'get', 'them', 'before', 'their', 'corruption.', 'https://t.co/izum7cufai']	negative
107	1.30117E+18	2020-09-02T14:41:32.000Z		23	{'neg': 0.154, 'neu': 0.846, 'pos': 0.0, 'compound': -0.4767}	-0.4767	Negative	['�worst-case', 'scenario�:', 'government', 'pushed', 'forward', 'with', 'flawed', 'a-level', 'algorithm', 'despite', 'other', 'options,', 'exams', 'chief', 'says', 'https://t.co/sdvb3jhbc1', 'the', 'independent']	fear
108	1.30117E+18	2020-09-02T14:41:32.000Z		23	{'neg': 0.154, 'neu': 0.846, 'pos': 0.0, 'compound': -0.4767}	-0.4767	Negative	['�worst-case', 'scenario�:', 'government', 'pushed', 'forward', 'with', 'flawed', 'a-level', 'algorithm', 'despite', 'other', 'options,', 'exams', 'chief', 'says', 'https://t.co/sdvb3jhbc1', 'the', 'independent']	fear
109	1.30117E+18	2020-09-02T14:41:27.000Z		23	{'neg': 0.154, 'neu': 0.846, 'pos': 0.0, 'compound': -0.4767}	-0.4767	Negative	['�worst-case', 'scenario�:', 'government', 'pushed', 'forward', 'with', 'flawed', 'a-level', 'algorithm', 'despite', 'other', 'options,', 'exams', 'chief', 'says', 'https://t.co/v4ugpsclcm', 'the', 'independent']	fear
110	1.30117E+18	2020-09-02T14:41:27.000Z		23	{'neg': 0.154, 'neu': 0.846, 'pos': 0.0, 'compound': -0.4767}	-0.4767	Negative	['�worst-case', 'scenario�:', 'government', 'pushed', 'forward', 'with', 'flawed', 'a-level', 'algorithm', 'despite', 'other', 'options,', 'exams', 'chief', 'says', 'https://t.co/v4ugpsclcm', 'the', 'independent']	fear
111	1.30117E+18	2020-09-02T14:36:13.000Z		45	{'neg': 0.239, 'neu': 0.73, 'pos': 0.03, 'compound': -0.8834}	-0.8834	Negative	['according', 'to', 'ofqual,', '"policies', 'were', 'being', 'put', 'forward', 'by', 'mr', 'williamson', 'that', "weren't", 'consistent', 'with', 'our', 'legal', 'duties."', 'gavin', 'williamson', 'making', 'things', 'up,', 'ignoring', 'the', 'law', 'and', 'blaming', 'others.', 'this', 'is', 'the', 'state', 'of', 'our', 'hopeless', 'embarrassment', 'of', 'a', 'government.', 'https://t.co/c5jqjyiq…	fear
112	1.30117E+18	2020-09-02T14:36:00.000Z		25	{'neg': 0.14, 'neu': 0.86, 'pos': 0.0, 'compound': -0.4767}	-0.4767	Negative	['�worst-case', 'scenario�:', 'uk', 'government', 'pushed', 'forward', 'with', 'flawed', 'a-level', 'algorithm', 'despite', 'other', 'options,', 'exams', 'chief', 'says', 'the', 'independent', 'independent', 'https://t.co/u9zljpfktc']	fear
113	1.30117E+18	2020-09-02T14:36:00.000Z		25	{'neg': 0.14, 'neu': 0.86, 'pos': 0.0, 'compound': -0.4767}	-0.4767	Negative	['�worst-case', 'scenario�:', 'uk', 'government', 'pushed', 'forward', 'with', 'flawed', 'a-level', 'algorithm', 'despite', 'other', 'options,', 'exams', 'chief', 'says', 'the', 'independent', 'independent', 'https://t.co/u9zljpfktc']	fear
114	1.30117E+18	2020-09-02T14:35:46.000Z		36	{'neg': 0.0, 'neu': 0.929, 'pos': 0.071, 'compound': 0.3182}	0.3182	Positive	['the', '�fundamental', 'mistake�', 'made', 'by', 'throughout', 'this', 'year�s', 'exams', 'debacle', 'was', 'to', 'believe', 'that', 'its', 'algorithm', 'calculated', 'grades', '�would', 'ever', 'be', 'acceptable', 'to', 'the', 'public�,', 'the', 'regulator�s', 'chair', 'has', 'said.', 'https://t.co/ohtykqyvbe']	fear
115	1.30117E+18	2020-09-02T14:34:52.000Z		21	{'neg': 0.116, 'neu': 0.773, 'pos': 0.111, 'compound': -0.0258}	-0.0258	Neutral	['ofqual', 'chairman', 'says', 'it', 'was', 'a', '"fundamental', 'mistake"', 'to', 'believe', 'algorithm', 'grades', '"would', 'ever', 'be', 'acceptable"', 'https://t.co/fzuxrx43vk', 'politicshome']	positive
116	1.30117E+18	2020-09-02T14:34:48.000Z		21	{'neg': 0.116, 'neu': 0.773, 'pos': 0.111, 'compound': -0.0258}	-0.0258	Neutral	['ofqual', 'chairman', 'says', 'it', 'was', 'a', '"fundamental', 'mistake"', 'to', 'believe', 'algorithm', 'grades', '"would', 'ever', 'be', 'acceptable"', 'https://t.co/0qir3wpsj3', 'politicshome']	positive
117	1.30117E+18	2020-09-02T14:29:28.000Z		27	{'neg': 0.192, 'neu': 0.808, 'pos': 0.0, 'compound': -0.6124}	-0.6124	Negative	['after', 'all', "johnson's", 'lies', 'about', 'mutant', 'algorithm', 'ofqual', 'told', 'select', 'committee', 'there', 'was', 'no', 'mutation', 'i', 'suppose', 'except', 'for', 'govt', 'policy', '#torymutatedtruth', 'https://t.co/zt1vc40lrf']	trust
118	1.30116E+18	2020-09-02T14:26:07.000Z		50	{'neg': 0.109, 'neu': 0.831, 'pos': 0.06, 'compound': -0.3676}	-0.3676	Negative	['-', 'no', 'fan', 'of', 'but', 'as', 'far', 'as', 'i', 'can', 'see,', "it's", 'he', 'said', 'v', 'he', 'said.', "didn't", 'unions', 'back', 'algorithm?', 'labour', 'certainly', "didn't", 'back', 'teacher', 'assessments', '&amp;', 'i', "don't", 'remember', 'them', 'or', 'stating', 'that', 'exams', 'should', 'go', 'ahead', 'pre', 'yesterday.', 'correct', 'me', 'if', "i'm", 'wrong']	positive
119	1.30116E+18	2020-09-02T14:25:20.000Z		34	{'neg': 0.277, 'neu': 0.723, 'pos': 0.0, 'compound': -0.9161}	-0.9161	Negative	['ofqual', 'tells', 'parliament', 'that', 'they', 'advised', 'against', 'using', 'the', 'flawed', 'exams', 'algorithm', 'but', 'gavin', 'williams', 'insisted', 'it', 'go', 'ahead,', 'with', 'predictably', 'disastrous', 'results.', 'a', 'failed', 'minister', 'in', 'a', 'negligent', 'and', 'dishonorable', 'torybxp', 'johnson', 'regime.']	trust
120	1.30116E+18	2020-09-02T14:18:48.000Z		21	{'neg': 0.116, 'neu': 0.773, 'pos': 0.111, 'compound': -0.0258}	-0.0258	Neutral	["'fundamental", "mistake'", 'to', 'think', 'exams', 'algorithm', 'would', 'be', "'acceptable',", 'ofqual', 'chair', 'tells', 'mps', 'politics', 'news', 'sky', 'news', 'https://t.co/ikh92azavh']	anger
121	1.30116E+18	2020-09-02T14:18:03.000Z		23	{'neg': 0.162, 'neu': 0.838, 'pos': 0.0, 'compound': -0.4767}	-0.4767	Negative	['�worst-case', 'scenario�:', 'government', 'pushed', 'forward', 'with', 'flawed', 'a-level', 'algorithm', 'despite', 'other', 'options,', 'exams', 'chief', 'says', 'the�independent', 'https://t.co/v6ohbx5vt2']	fear
122	1.30116E+18	2020-09-02T14:18:03.000Z		23	{'neg': 0.162, 'neu': 0.838, 'pos': 0.0, 'compound': -0.4767}	-0.4767	Negative	['�worst-case', 'scenario�:', 'government', 'pushed', 'forward', 'with', 'flawed', 'a-level', 'algorithm', 'despite', 'other', 'options,', 'exams', 'chief', 'says', 'the�independent', 'https://t.co/v6ohbx5vt2']	fear
123	1.30116E+18	2020-09-02T14:15:15.000Z		51	{'neg': 0.167, 'neu': 0.833, 'pos': 0.0, 'compound': -0.8555}	-0.8555	Negative	['it', 'may', 'be', 'a', 'family', 'illness,', 'hay', 'fever,', "didn't", 'read', 'the', 'back', 'of', 'the', 'paper,', 'dog', 'died', 'or', 'a', 'plethora', 'of', 'other', 'reasons.', 'an', 'algorithm', 'that', 'simply', "'assigns'", 'that', 'the', 'those', 'ranked', 'at', 'the', 'bottom', 'will', 'always', 'appear', 'unfair', 'as', 'it', 'is', 'out', 'of', 'the', 'students', 'control', '&amp;',…	negative
124	1.30116E+18	2020-09-02T14:12:26.000Z		52	{'neg': 0.224, 'neu': 0.595, 'pos': 0.18, 'compound': -0.4408}	-0.4408	Negative	['pathetic', 'responses', 'from', 'johnson', 'at', '#pmqs', 'today.', "i'm", 'glad', 'party', 'members', 'are', 'getting', 'fed', 'up', 'with', 'him', '&amp;', 'i', 'hope', 'a', 'resignation', 'or', 'no', 'confidence', 'vote', "isn't", 'far', 'off.', 'asked', 'when', 'he', 'knew', 'the', 'a-level', 'algorithm', 'was', 'problematic,', 'he', 'said', "let's", 'congratulate', 'students.', 'the', 'man…	positive
125	1.30116E+18	2020-09-02T14:08:21.000Z		17	{'neg': 0.144, 'neu': 0.719, 'pos': 0.138, 'compound': -0.0258}	-0.0258	Neutral	["'fundamental", "mistake'", 'to', 'think', 'exams', 'algorithm', 'would', 'be', "'acceptable',", 'ofqual', 'chair', 'tells', 'mps', 'https://t.co/ohgoh3oxhf']	negative
126	1.30116E+18	2020-09-02T14:06:03.000Z		44	{'neg': 0.185, 'neu': 0.696, 'pos': 0.12, 'compound': -0.4588}	-0.4588	Negative	['mutant', 'algorithm', 'exam', 'fiasco:', '"the', 'blame', 'lies', 'with', 'us', 'collectively":', 'roger', 'taylor', "'s", 'written', 'statement', 'on', 'this', 'year�s', 'gcse,', 'as,', 'a', 'level,', 'extended', 'project', 'and', 'advanced', 'extension', 'award', 'qualification', 'results', 'to', 'the', 'education', 'select', 'committee�', 'https://t.co/uqpukomje8', 'https://t.co/uy4ewfqi7t']	positive
127	1.30116E+18	2020-09-02T14:04:05.000Z		47	{'neg': 0.045, 'neu': 0.858, 'pos': 0.097, 'compound': 0.4005}	0.4005	Positive	['quite', 'clear', 'to', 'anyone', 'with', 'the', 'most', 'basic', 'knowledge', 'of', 'statistics', 'that', 'the', 'algorithm', 'was', 'being', 'asked', 'to', 'square', 'a', 'circle', 'with', 'government', 'policy', 'and', 'equity', 'for', 'students', 'in', 'conflict', 'what', 'i', 'do', 'not', 'understand', 'still', 'is', 'why', 'ofqual', 'agreed', 'to', 'participate', 'in', 'such', 'a', 'nonsen…	positive
128	1.30116E+18	2020-09-02T14:02:45.000Z		50	{'neg': 0.0, 'neu': 1.0, 'pos': 0.0, 'compound': 0.0}	0	Neutral	['can�t', 'believe', 'the', 'head', 'of', 'ofqual', '*still*', 'thinks', 'an', 'algorithm', 'is', 'not', 'deficient', 'if', 'it', 'moves', 'students', '�one', 'grade�', 'away', 'from', 'estimate', 'relied', 'upon', 'for', 'university', 'offers.', 'that�s', 'the', 'difference', 'between', 'getting', 'a', 'place', 'and', 'not.', 'what', 'does', 'he', 'think', 'grades', 'are', 'used', 'for?!', 'http…	positive
129	1.30116E+18	2020-09-02T14:02:26.000Z		14	{'neg': 0.175, 'neu': 0.657, 'pos': 0.168, 'compound': -0.0258}	-0.0258	Neutral	['ofqual:', "'mistake'", 'to', 'believe', 'algorithm', 'would', 'be', "'acceptable'", 'https://t.co/aqobbbj3jz', 'schools', 'week']	No emotion
130	1.30116E+18	2020-09-02T14:02:22.000Z		14	{'neg': 0.175, 'neu': 0.657, 'pos': 0.168, 'compound': -0.0258}	-0.0258	Neutral	['ofqual:', "'mistake'", 'to', 'believe', 'algorithm', 'would', 'be', "'acceptable'", 'https://t.co/eqyjfajrxg', 'schools', 'week']	No emotion
131	1.30116E+18	2020-09-02T14:01:33.000Z		19	{'neg': 0.128, 'neu': 0.749, 'pos': 0.123, 'compound': -0.0258}	-0.0258	Neutral	['ofqual:', "'fundamental", "mistake'", 'to', 'believe', 'algorithm', 'grades', 'would', "'ever", 'be', 'acceptable', 'to', "public'", 'https://t.co/5tqaakuk2x', 'fe', 'week']	positive
132	1.30116E+18	2020-09-02T14:01:28.000Z		19	{'neg': 0.128, 'neu': 0.749, 'pos': 0.123, 'compound': -0.0258}	-0.0258	Neutral	['ofqual:', "'fundamental", "mistake'", 'to', 'believe', 'algorithm', 'grades', 'would', "'ever", 'be', 'acceptable', 'to', "public'", 'https://t.co/klwe20ofrb', 'fe', 'week']	positive
133	1.30116E+18	2020-09-02T14:01:24.000Z		19	{'neg': 0.128, 'neu': 0.749, 'pos': 0.123, 'compound': -0.0258}	-0.0258	Neutral	['ofqual:', "'fundamental", "mistake'", 'to', 'believe', 'algorithm', 'grades', 'would', "'ever", 'be', 'acceptable', 'to', "public'", 'https://t.co/7img7uknlp', 'fe', 'week']	positive
134	1.30116E+18	2020-09-02T13:51:18.000Z		18	{'neg': 0.167, 'neu': 0.833, 'pos': 0.0, 'compound': -0.3818}	-0.3818	Negative	['ofqual:', 'gcse', 'and', 'a-level', 'results', 'algorithm', 'was', 'always', 'doomed', 'but', "'not", 'biased�', 'https://t.co/rsjropbeof', 'tes']	fear
135	1.30116E+18	2020-09-02T13:51:18.000Z		18	{'neg': 0.167, 'neu': 0.833, 'pos': 0.0, 'compound': -0.3818}	-0.3818	Negative	['ofqual:', 'gcse', 'and', 'a-level', 'results', 'algorithm', 'was', 'always', 'doomed', 'but', "'not", 'biased�', 'https://t.co/rsjropbeof', 'tes']	fear
136	1.30116E+18	2020-09-02T13:51:18.000Z		18	{'neg': 0.167, 'neu': 0.833, 'pos': 0.0, 'compound': -0.3818}	-0.3818	Negative	['ofqual:', 'gcse', 'and', 'a-level', 'results', 'algorithm', 'was', 'always', 'doomed', 'but', "'not", 'biased�', 'https://t.co/rsjropbeof', 'tes']	fear
137	1.30116E+18	2020-09-02T13:51:14.000Z		18	{'neg': 0.167, 'neu': 0.833, 'pos': 0.0, 'compound': -0.3818}	-0.3818	Negative	['ofqual:', 'gcse', 'and', 'a-level', 'results', 'algorithm', 'was', 'always', 'doomed', 'but', "'not", 'biased�', 'https://t.co/aodoua9kys', 'tes']	fear
138	1.30116E+18	2020-09-02T13:51:14.000Z		18	{'neg': 0.167, 'neu': 0.833, 'pos': 0.0, 'compound': -0.3818}	-0.3818	Negative	['ofqual:', 'gcse', 'and', 'a-level', 'results', 'algorithm', 'was', 'always', 'doomed', 'but', "'not", 'biased�', 'https://t.co/aodoua9kys', 'tes']	fear
139	1.30116E+18	2020-09-02T13:51:14.000Z		18	{'neg': 0.167, 'neu': 0.833, 'pos': 0.0, 'compound': -0.3818}	-0.3818	Negative	['ofqual:', 'gcse', 'and', 'a-level', 'results', 'algorithm', 'was', 'always', 'doomed', 'but', "'not", 'biased�', 'https://t.co/aodoua9kys', 'tes']	fear
140	1.30116E+18	2020-09-02T13:51:01.000Z		23	{'neg': 0.0, 'neu': 1.0, 'pos': 0.0, 'compound': 0.0}	0	Neutral	['a', 'composed', 'appearance', 'this', 'morning', 'from', 'roger', 'taylor.', 'then', 'again', 'he�s', 'used', 'to', 'performing', 'under', 'pressure??*boom', 'tish*', 'https://t.co/6su17bj36k']	positive
141	1.30116E+18	2020-09-02T13:51:01.000Z		23	{'neg': 0.0, 'neu': 1.0, 'pos': 0.0, 'compound': 0.0}	0	Neutral	['a', 'composed', 'appearance', 'this', 'morning', 'from', 'roger', 'taylor.', 'then', 'again', 'he�s', 'used', 'to', 'performing', 'under', 'pressure??*boom', 'tish*', 'https://t.co/6su17bj36k']	positive
142	1.30115E+18	2020-09-02T13:48:05.000Z		28	{'neg': 0.091, 'neu': 0.607, 'pos': 0.302, 'compound': 0.6784}	0.6784	Positive	['ofqual', 'surprised', 'public', 'didn�t', 'find', 'algorithm', 'acceptable!!!', 'surely', 'mr', 'gibb', 'must', 'resign', 'now', 'share/sign', '#gibbmustgo', 'petition', 'here:', 'https://t.co/2hwcsugh6n', '#eduselectcommittee', 'https://t.co/ydvylmwrxg']	positive
143	1.30115E+18	2020-09-02T13:46:16.000Z		34	{'neg': 0.082, 'neu': 0.819, 'pos': 0.099, 'compound': 0.128}	0.128	Positive	['�at', 'what', 'point', 'did', 'the', 'algorithm', 'mutate?�', '�i', 'don�t', 'believe', 'the', 'algorithm', 'ever', 'mutated�', '�errr�', 'surely', 'mr', 'gibb', 'must', 'resign', 'share/sign', '#gibbmustgo', 'petition', 'here:', 'https://t.co/2hwcsugh6n', 'https://t.co/rvdpbfvfgg']	fear
144	1.30115E+18	2020-09-02T13:45:00.000Z		17	{'neg': 0.195, 'neu': 0.805, 'pos': 0.0, 'compound': -0.4404}	-0.4404	Negative	['boris', 'johnson', 'refuses', 'to', 'say', 'when', 'he', 'knew', 'a-level', 'algorithm', 'was', 'problematic', 'https://t.co/7gkk5wmxsw']	No emotion
145	1.30115E+18	2020-09-02T13:42:21.000Z		17	{'neg': 0.144, 'neu': 0.719, 'pos': 0.138, 'compound': -0.0258}	-0.0258	Neutral	["'fundamental", "mistake'", 'to', 'think', 'exams', 'algorithm', 'would', 'be', "'acceptable',", 'ofqual', 'chair', 'tells', 'mps', 'https://t.co/sbzo2yauvf']	negative
146	1.30115E+18	2020-09-02T13:41:48.000Z		18	{'neg': 0.193, 'neu': 0.807, 'pos': 0.0, 'compound': -0.4767}	-0.4767	Negative	['government', 'pushed', 'forward', 'with', 'flawed', 'a-level', 'algorithm', 'despite', 'other', 'options,', 'exams', 'chief', 'says', 'https://t.co/4j0sgrbpo3']	fear
147	1.30115E+18	2020-09-02T13:41:48.000Z		18	{'neg': 0.193, 'neu': 0.807, 'pos': 0.0, 'compound': -0.4767}	-0.4767	Negative	['government', 'pushed', 'forward', 'with', 'flawed', 'a-level', 'algorithm', 'despite', 'other', 'options,', 'exams', 'chief', 'says', 'https://t.co/4j0sgrbpo3']	fear
148	1.30115E+18	2020-09-02T13:28:43.000Z		40	{'neg': 0.0, 'neu': 0.935, 'pos': 0.065, 'compound': 0.3804}	0.3804	Positive	['statement', 'from', 'chair', 'of', 'ofqual,', 'today', '�', 'a', '�better�', 'algorithm', 'would', 'not', 'have', 'made', 'the', 'outcomes', 'significantly', 'more', 'acceptable.', 'the', 'inherent', 'limitations', 'of', 'the', 'data', 'and', 'the', 'nature', 'of', 'the', 'process', 'were', 'what', 'made', 'it', 'unacceptable�', '#ibscandal', 'https://t.co/bcfofo7gnx']	positive
149	1.30115E+18	2020-09-02T13:27:58.000Z		21	{'neg': 0.0, 'neu': 1.0, 'pos': 0.0, 'compound': 0.0}	0	Neutral	['some', 'kids', 'on', 'foundation', 'papers', '(capped', 'at', 'grade', '5)', 'recieved', 'grade', '6', 'or', 'higher', 'as', 'the', 'algorithm', 'pushed', 'their', 'results', 'up.']	positive
150	1.30115E+18	2020-09-02T13:24:12.000Z		26	{'neg': 0.0, 'neu': 1.0, 'pos': 0.0, 'compound': 0.0}	0	Neutral	['eton', 'rifles', 'comes', 'to', 'mind', 'with', 'all', 'the', 'public', 'school', 'baffoons', 'behind', 'the', 'gcse', 'and', 'a', 'levels', 'algorithm.', 'https://t.co/xwfkccxkbu', 'https://t.co/e2csc7tsnc']	trust
151	1.30115E+18	2020-09-02T13:23:13.000Z		37	{'neg': 0.115, 'neu': 0.822, 'pos': 0.063, 'compound': -0.2263}	-0.2263	Negative	['the', 'head', 'of', 'the', 'exams', 'watchdog', 'has', 'said', 'it', 'was', 'a', '"fundamental', 'mistake"', 'to', 'believe', 'a', 'controversial', 'algorithm', 'initially', 'used', 'for', 'a-level', 'and', 'gcse', 'results', 'would', '"ever', 'be', 'acceptable', 'to', 'the', 'public"', 'https://t.co/uwi1pudras']	positive
152	1.30115E+18	2020-09-02T13:23:13.000Z		37	{'neg': 0.115, 'neu': 0.822, 'pos': 0.063, 'compound': -0.2263}	-0.2263	Negative	['the', 'head', 'of', 'the', 'exams', 'watchdog', 'has', 'said', 'it', 'was', 'a', '"fundamental', 'mistake"', 'to', 'believe', 'a', 'controversial', 'algorithm', 'initially', 'used', 'for', 'a-level', 'and', 'gcse', 'results', 'would', '"ever', 'be', 'acceptable', 'to', 'the', 'public"', 'https://t.co/uwi1pudras']	positive
153	1.30115E+18	2020-09-02T13:23:11.000Z		14	{'neg': 0.202, 'neu': 0.798, 'pos': 0.0, 'compound': -0.5106}	-0.5106	Negative	["'s", 'account', 'is', 'temporarily', 'unavailable', 'because', 'it', 'violates', 'the', 'twitter', 'media', 'policy.', 'learn', 'more.']	trust
154	1.30115E+18	2020-09-02T13:19:59.000Z		46	{'neg': 0.0, 'neu': 0.938, 'pos': 0.062, 'compound': 0.4404}	0.4404	Positive	['are', 'they', 'really', 'making', 'these', 'decisions', 'based', 'on', 'such', 'a', 'simplistic', 'criterion?', 'surely,', 'they', 'must', 'be', 'able', 'to', 'analyse', 'the', 'numbers', 'as', 'you', 'say', 'in', 'a', 'more', 'nuanced', 'way.', 'maybe', 'they', 'can', 'give', 'this', 'task', 'to', 'the', 'folks', 'who', 'came', 'up', 'with', 'the', 'a-levels', 'algorithm...']	positive
155	1.30115E+18	2020-09-02T13:14:20.000Z		39	{'neg': 0.086, 'neu': 0.858, 'pos': 0.056, 'compound': -0.296}	-0.296	Negative	['ofqual', 'has', 'always', 'said', 'its', 'now-scrapped', 'system', 'was', 'as', "'fair", 'as', "possible'", 'an', 'adviser', 'said', 'it', 'was', 'evident', 'that', 'the', 'algorithm', 'would', 'fail', 'as', 'soon', 'as', 'schools', 'began', 'submitting', 'their', 'teacher-assessed', 'grades,', 'between', 'june', '1', 'and', '12']	trust
156	1.30115E+18	2020-09-02T13:13:48.000Z		27	{'neg': 0.201, 'neu': 0.799, 'pos': 0.0, 'compound': -0.743}	-0.743	Negative	['gavin', 'williamson', 'was', 'warned', 'that', 'the', 'algorithm', 'was', 'only', '75', 'per', 'cent', 'accurate', 'watchdog', 'ofqual', 'knew', 'algorithm', 'was', "'doomed'", 'as', 'far', 'back', 'as', 'june,', 'it', 'is', 'claimed']	trust
157	1.30115E+18	2020-09-02T13:13:13.000Z		13	{'neg': 0.211, 'neu': 0.789, 'pos': 0.0, 'compound': -0.34}	-0.34	Negative	['ofqual', 'chief', 'says', 'adopting', 'results', 'algorithm', 'was', "'fundamental", "mistake'", 'https://t.co/ltkd7tkvup']	negative
158	1.30115E+18	2020-09-02T13:12:15.000Z		31	{'neg': 0.24, 'neu': 0.76, 'pos': 0.0, 'compound': -0.7841}	-0.7841	Negative	['absolutely.', 'no', 'effort', 'was', 'made', 'to', 'even', 'try', 'to', 'see', 'how', 'exams', 'could', 'have', 'gone', 'ahead.', 'panicked.', 'ofqual', 'chief', 'says', 'adopting', 'results', 'algorithm', 'was', "'fundamental", "mistake'", 'https://t.co/f3b1z1rlt5', 'via']	positive
159	1.30115E+18	2020-09-02T13:10:49.000Z		33	{'neg': 0.18, 'neu': 0.627, 'pos': 0.193, 'compound': 0.5499}	0.5499	Positive	['ofqual', 'is', 'breaking', 'ranks', 'with', 'their', 'political', 'bosses.', 'accusations', 'that', '#williamson', 'was', 'warned', 'about', 'the', 'dodgy', 'algorithm,', 'but', 'unilaterally', 'went', 'ahead', 'against', 'advice.', 'surely', 'time', 'for', '#williamson', 'to', 'be', 'honest', 'and', 'to', 'resign']	fear
160	1.30115E+18	2020-09-02T13:10:11.000Z		34	{'neg': 0.058, 'neu': 0.942, 'pos': 0.0, 'compound': -0.2244}	-0.2244	Negative	['do', 'you', 'know', 'a', 'young', 'writer', 'who', 'was', 'affected', 'by', 'the', 'a', 'level', 'algorithm?', 'there', 'is', '1', 'month', 'left', 'to', 'apply', 'to', 'our', 'mentorship', 'and', 'publication', 'scheme', 'in', 'collaboration', 'with', '!', 'https://t.co/oil6qf6n1z']	positive
161	1.30115E+18	2020-09-02T13:09:59.000Z		48	{'neg': 0.045, 'neu': 0.955, 'pos': 0.0, 'compound': -0.2846}	-0.2846	Negative	['the', 'speaker', 'did', 'pull', 'johnson', 'up', 'on', 'not', 'answering', 'the', 'question', 'about', 'when', 'he', 'knew', 'about', 'the', 'algorithm', 'failure.', 'but', 'after', 'a', 'lie', 'about', 'ofqual', 'he', 'still', 'circumvented', 'an', 'answer.', "that's", 'the', 'way', 'they', 'operate', 'never', 'answer', 'but', 'if', 'you', 'must', 'then', 'lie', 'and', 'pass', 'the', 'buck.']	negative
162	1.30115E+18	2020-09-02T13:09:37.000Z		33	{'neg': 0.122, 'neu': 0.878, 'pos': 0.0, 'compound': -0.6322}	-0.6322	Negative	['.', 'at', '#pmqs:', "'when", 'did', 'the', 'pm', 'know', 'about', 'the', 'failings', 'in', 'the', 'algorithm?', '#boris:', 'waffle,', 'bluster', 'has', '#ofqual�s', 'julie', 'swan', 'helped', 'provide', 'the', 'answer?', '(august', '7th)', '??', '#examshambles', '#education', 'https://t.co/pd4gqulw4j']	positive
163	1.30114E+18	2020-09-02T13:07:00.000Z		24	{'neg': 0.17, 'neu': 0.701, 'pos': 0.129, 'compound': -0.0258}	-0.0258	Neutral	['.', 'accused', 'of', 'twice', '"avoiding"', 'question', 'about', 'the', 'algorithm', 'used', 'to', 'award', 'this', "year's", 'gcse', 'and', 'a', 'level', 'grades', 'https://t.co/n2x8azjbzu', '-', 'via']	positive
164	1.30114E+18	2020-09-02T13:04:32.000Z		45	{'neg': 0.123, 'neu': 0.877, 'pos': 0.0, 'compound': -0.7096}	-0.7096	Negative	['they', 'did', 'though', 'say', 'they', 'were', 'always', 'worried', 're', 'the', 'algorithm', '&amp;', 'altered', 'ministers,', 'but', 'dfe', 'went', 'ahead.', 'and', 'ofqual', 'acknowledged', 'that', 'the', 'group', 'who', 'have', 'suffered', 'the', 'most', 'out', 'of', 'all', 'this', 'are', 'the', '20k', 'external/private', 'a', 'level', 'students', 'still', 'left', 'without', 'grades.']	positive
165	1.30114E+18	2020-09-02T13:03:12.000Z		26	{'neg': 0.365, 'neu': 0.556, 'pos': 0.08, 'compound': -0.8481}	-0.8481	Negative	["'fundamental", "mistake'", 'to', 'think', 'exams', 'algorithm', 'would', 'be', "'acceptable',", 'ofqual', 'chair', 'tells', 'mps.', '#torybrexit', 'britain', 'catastrophe', 'and', 'chaos', 'https://t.co/0hkojvpe1q', 'https://t.co/3pnkn83ahs']	negative
166	1.30114E+18	2020-09-02T13:02:47.000Z		21	{'neg': 0.0, 'neu': 1.0, 'pos': 0.0, 'compound': 0.0}	0	Neutral	['the', 'story', 'also', 'contains', 'this', 'gem', 'of', 'an', 'interaction:', 'dr', 'meadows', 'was', 'also', 'asked', 'at', 'what', 'point', 'the', 'ofqual', 'algorithm', '"mutated']	positive
167	1.30114E+18	2020-09-02T13:01:28.000Z		34	{'neg': 0.051, 'neu': 0.699, 'pos': 0.25, 'compound': 0.7605}	0.7605	Positive	['fascinating', 'session', 'in', 'this', 'morning', '-', 'insisting', 'no', 'other', 'algorithm', 'would', 'have', 'been', 'fairer', 'and', 'there', 'was', 'no', 'bias.', 'lots', 'on', 'if', 'you', 'need', 'to', 'catch', 'up', '-', 'there', 'certainly', 'was', 'no', 'shortage', 'of', 'important', 'comments']	anger
168	1.30114E+18	2020-09-02T12:50:31.000Z		25	{'neg': 0.157, 'neu': 0.843, 'pos': 0.0, 'compound': -0.4404}	-0.4404	Negative	['the', 'government', 'was', 'warned', 'that', 'cancelling', 'exams', 'and', 'opting', 'for', 'calculated', 'grades', 'for', 'students', 'amid', 'the', 'covid-19', 'pandemic', 'would', 'be', 'the', '"worst-case', 'scenario']	fear
169	1.30114E+18	2020-09-02T12:48:22.000Z		23	{'neg': 0.0, 'neu': 1.0, 'pos': 0.0, 'compound': 0.0}	0	Neutral	['gavin', 'williamson', '�warned', 'of', 'major', 'flaws', 'in', 'a-levels', 'algorithm�', 'two', 'weeks', 'before', 'results', 'day', 'https://t.co/1os3rropct', 'https://t.co/zvnifidqfi']	positive
170	1.30114E+18	2020-09-02T12:45:53.000Z		44	{'neg': 0.14, 'neu': 0.86, 'pos': 0.0, 'compound': -0.7464}	-0.7464	Negative	['not', 'making', 'students', 'sit', 'their', 'exams', 'was', "'the'", 'fundamental', 'mistake', '!', 'there', 'would', 'have', 'been', 'plenty', 'of', 'room', 'in', 'schools', 'halls', 'to', 'make', 'this', 'happen', 'if', 'the', 'headmasters', '&amp;', 'teachers', "weren't", 'enjoying', 'their', 'extended', 'time', 'off', 'at', "taxpayer's", 'expense', '!!!', 'https://t.co/tr4dghoeax']	anticipation
171	1.30114E+18	2020-09-02T12:43:56.000Z		38	{'neg': 0.149, 'neu': 0.758, 'pos': 0.093, 'compound': -0.4939}	-0.4939	Negative	['will', 'now', 'to', 'repair', 'damage', 'to', 'students', 'still', 'disadvantaged', 'by', 'schools', 'that', 'applied', 'their', 'own', 'algorithm?', 'schools', 'weren�t', 'just', 'over', 'optimistic', '&amp;', 'realistic.', 'some', 'schools', 'admitted', 'downgrading', 'trying', 'to', '2nd', 'guess', 'algorithm.', '#cagsappeals', 'https://t.co/olxcrljmaz']	anger
172	1.30114E+18	2020-09-02T12:42:44.000Z		18	{'neg': 0.0, 'neu': 0.859, 'pos': 0.141, 'compound': 0.3182}	0.3182	Positive	['ofqual:', '�fundamental', 'mistake�', 'to', 'believe', 'algorithm', 'grades', 'would', '�ever', 'be', 'acceptable', 'to', 'public�', 'https://t.co/5ngw7glnum', 'via']	positive
173	1.30114E+18	2020-09-02T12:35:14.000Z		42	{'neg': 0.116, 'neu': 0.833, 'pos': 0.052, 'compound': -0.4299}	-0.4299	Negative	['when', 'did', 'you', 'know', 'about', 'the', 'ofqual', 'algorithm?', "'you", 'voted', "remain!'", 'when', 'did', 'you', 'know', 'about', 'the', 'ofqual', 'algorithm?', "'jeremy", 'corbyn', 'supported', 'the', "ira!'.", "i'd", 'stick', 'to', 'hiding', 'in', 'fridges', 'and', 'getting', 'stuck', 'on', 'zip', 'wires', 'if', 'i', "we're", 'you.']	fear
174	1.30114E+18	2020-09-02T12:32:00.000Z		22	{'neg': 0.128, 'neu': 0.749, 'pos': 0.123, 'compound': -0.0258}	-0.0258	Neutral	['news:', "'fundamental", "mistake'", 'to', 'think', 'exams', 'algorithm', 'would', 'be', "'acceptable',", 'ofqual', 'chair', 'tells', 'mps', 'https://t.co/prlz6ebhxc', 'https://t.co/dgpgqopbfs']	negative
175	1.30114E+18	2020-09-02T12:31:27.000Z		15	{'neg': 0.163, 'neu': 0.68, 'pos': 0.156, 'compound': -0.0258}	-0.0258	Neutral	["'mistake'", 'to', 'think', 'exams', 'algorithm', 'would', 'be', "'acceptable',", 'ofqual', 'chief', 'says', 'https://t.co/epvzphdjtn']	No emotion
176	1.30114E+18	2020-09-02T12:30:00.000Z		17	{'neg': 0.195, 'neu': 0.805, 'pos': 0.0, 'compound': -0.4404}	-0.4404	Negative	['boris', 'johnson', 'refuses', 'to', 'say', 'when', 'he', 'knew', 'a-level', 'algorithm', 'was', 'problematic', 'https://t.co/snnvqx116e']	No emotion
177	1.30114E+18	2020-09-02T12:29:02.000Z		17	{'neg': 0.0, 'neu': 0.85, 'pos': 0.15, 'compound': 0.3182}	0.3182	Positive	['ofqual:', '�fundamental', 'mistake�', 'to', 'believe', 'algorithm', 'grades', 'would', '�ever', 'be', 'acceptable', 'to', 'public�', 'https://t.co/wn9lgxghcw']	positive
178	1.30113E+18	2020-09-02T12:25:47.000Z		38	{'neg': 0.0, 'neu': 0.923, 'pos': 0.077, 'compound': 0.4404}	0.4404	Positive	['hi', 'marshall,', 'thanks', 'for', 'getting', 'in', 'touch.', 'in', 'short,', 'it', 'was', 'not', 'our', 'model.', 'the', 'algorithm', 'for', 'calculating', 'outcomes', 'this', 'summer', 'was', 'provided', 'by', 'ofqual', 'directly.', 'you', 'can', 'find', 'out', 'more', 'about', 'it', 'here', '-', 'https://t.co/bbkdk0sh9w.']	positive
179	1.30113E+18	2020-09-02T12:23:24.000Z		33	{'neg': 0.157, 'neu': 0.843, 'pos': 0.0, 'compound': -0.6597}	-0.6597	Negative	['turns', 'out', 'williamson', 'ignored', 'advice', 'from', 'head', 'of', 'ofsted,', 'told', 'him', 'what', 'to', 'do', '-', 'then', 'sacked', 'him', 'for', 'doing', 'it.', 'the', 'wrong', 'man', 'paid', 'the', 'price.', 'williamson', 'must', 'go.', 'https://t.co/ywhyqvrrw0']	trust
180	1.30113E+18	2020-09-02T12:22:38.000Z		43	{'neg': 0.13, 'neu': 0.769, 'pos': 0.1, 'compound': -0.34}	-0.34	Negative	['ib', 'students', 'still', 'on', 'algorithm', 'based', 'grades,', 'still', 'with', 'unfair', 'downgrades,', 'and', 'now', 'forced', 'to', 'do', 'autumn', 'exams', 'on', 'top', 'as', 'only', 'hope.', 'if', 'ibo', 'education', 'provider', 'refuses', 'to', 'address', 'this,', 'where', 'are', 'the', 'regulators?', 'these', 'students', 'need', 'you.', 'https://t.co/53ywvgd9v5']	trust
181	1.30113E+18	2020-09-02T12:18:19.000Z		20	{'neg': 0.159, 'neu': 0.841, 'pos': 0.0, 'compound': -0.5562}	-0.5562	Negative	['a', 'level', 'algorithm', 'fiasco.', 'the', 'next', 'uk', 'algorithm', 'will', 'be', 'driving', '30', 'million', 'cars.', 'it', 'will', 'be', 'a', 'smash', 'hit!']	negative
182	1.30113E+18	2020-09-02T12:15:17.000Z		51	{'neg': 0.061, 'neu': 0.839, 'pos': 0.1, 'compound': 0.2942}	0.2942	Positive	['so', 'the', 'government', 'was', 'advised', 'to', 'go', 'ahead', 'with', 'a-level', 'exams.', 'stupid', 'algorithm', 'was', '3rd', 'choice.', 'i', 'have', 'always', 'thought', 'letting', 'the', 'exams', 'happen', 'was', 'fairest', '&amp;', 'could', 'easily', 'have', 'been', 'done', 'in', 'a', 'safe', 'way,', 'with', 'a', 'bit', 'of', 'organisation.', 'germany', 'managed', 'it.', 'this', 'all', …	positive
183	1.30113E+18	2020-09-02T12:14:36.000Z		39	{'neg': 0.167, 'neu': 0.807, 'pos': 0.026, 'compound': -0.7552}	-0.7552	Negative	[':', 'why', 'did', 'you', 'ignore', 'advice', 'and', 'opt', 'for', 'the', 'algorithm', '-', 'the', 'least', 'desirable', 'option', 'after', 'holding', 'socially', 'distanced', 'exams', 'or', 'delaying', 'exams?', 'seems', 'that', 'you�re', 'the', 'ones', 'who', 'screwed', 'up', '-', 'not', 'ofqual.', 'an', 'abject', 'apology', 'is', 'in', 'order.']	positive
184	1.30113E+18	2020-09-02T12:14:10.000Z		30	{'neg': 0.0, 'neu': 0.809, 'pos': 0.191, 'compound': 0.7644}	0.7644	Positive	['finally', 'someone', 'on', 'the', 'bbc', 'news', '(the', 'world', 'at', 'one,', 'of', 'all', 'things)', 'telling', 'the', 'truth', 'about', 'the', 'wretched', '"mutant', 'algorithm"', 'horseshit', 're', 'exams.', 'professor', 'baird,', 'of', 'ofqual,', 'apparently.', 'hallelujah!']	trust
185	1.30113E+18	2020-09-02T12:11:50.000Z		20	{'neg': 0.122, 'neu': 0.761, 'pos': 0.117, 'compound': -0.0258}	-0.0258	Neutral	['ofqual', 'chairman', 'says', 'it', 'was', 'a', '"fundamental', 'mistake"', 'to', 'believe', 'algorithm', 'grades', '"would', 'ever', 'be', 'acceptable"', 'https://t.co/dw79xq7yza']	positive
186	1.30113E+18	2020-09-02T12:09:39.000Z		21	{'neg': 0.136, 'neu': 0.734, 'pos': 0.13, 'compound': -0.0258}	-0.0258	Neutral	["'fundamental", "mistake'", 'to', 'think', 'exams', 'algorithm', 'would', 'be', "'acceptable',", 'ofqual', 'chair', 'tells', 'mps', 'https://t.co/do41o17wfr', 'https://t.co/odecywnfka']	negative
187	1.30113E+18	2020-09-02T12:07:45.000Z		21	{'neg': 0.171, 'neu': 0.829, 'pos': 0.0, 'compound': -0.4767}	-0.4767	Negative	['�worst-case', 'scenario�:', 'government', 'pushed', 'forward', 'with', 'flawed', 'a-level', 'algorithm', 'despite', 'other', 'options,', 'exams', 'chief', 'says', 'https://t.co/rik66hzitu']	fear
188	1.30113E+18	2020-09-02T12:07:45.000Z		21	{'neg': 0.171, 'neu': 0.829, 'pos': 0.0, 'compound': -0.4767}	-0.4767	Negative	['�worst-case', 'scenario�:', 'government', 'pushed', 'forward', 'with', 'flawed', 'a-level', 'algorithm', 'despite', 'other', 'options,', 'exams', 'chief', 'says', 'https://t.co/rik66hzitu']	fear
189	1.30113E+18	2020-09-02T12:07:30.000Z		47	{'neg': 0.157, 'neu': 0.789, 'pos': 0.054, 'compound': -0.6072}	-0.6072	Negative	['so', 'why', 'was', 'government', 'so', 'wedded', 'to', 'making', 'a-level', 'grade', 'decisions', 'by', 'algorithm,', 'when', 'roger', 'taylor', 'says', 'ofqal', 'warned', 'of', 'problems', '&amp;', 'it', 'was', 'a', '"fundamental', 'mistake"', 'to', 'think', 'the', 'public', 'would', 'accept', 'it?', 'because', "it's", 'part', 'of', 'a', 'wider', 'strategy?', 'https://t.co/1o2b2thbkz']	fear
190	1.30113E+18	2020-09-02T12:06:14.000Z		32	{'neg': 0.0, 'neu': 0.868, 'pos': 0.132, 'compound': 0.6422}	0.6422	Positive	['??so', 'much', 'for', 'the', '#mutantalgorithm!', '??', 'a', 'very', 'interesting', 'exchange', 'at', '#edselctte', "'at", 'what', 'point', 'did', 'the', 'algorithm', "mutate?'", "'i", "don't", 'believe', 'the', 'algorithm', 'ever', "mutated'", 'michelle', 'meadows', 'https://t.co/sxt1p8jkl4']	positive
191	1.30113E+18	2020-09-02T12:05:28.000Z		32	{'neg': 0.2, 'neu': 0.748, 'pos': 0.052, 'compound': -0.7149}	-0.7149	Negative	['#education', 'chiefs', 'get', 'revenge', 'on', 'williamson', 'over', '#exams', 'fiasco:', 'ofqual', 'chair', 'tells', 'mps', 'the', "'mutant", "algorithm'", 'was', "minister's", 'idea', 'and', 'the', 'regulator', 'advised', 'not', 'to', 'cancel', 'exams', 'https://t.co/peagr2qfiq']	negative
192	1.30113E+18	2020-09-02T12:00:17.000Z		22	{'neg': 0.18, 'neu': 0.82, 'pos': 0.0, 'compound': -0.5106}	-0.5106	Negative	['�f**k', 'the', 'algorithm�?:', 'what', 'the', 'world', 'can', 'learn', 'from', 'the', 'uk�s', 'a-level', 'grading', 'fiasco', '#algorithms', 'https://t.co/3ywmigj9jj']	positive
193	1.30113E+18	2020-09-02T11:58:16.000Z		28	{'neg': 0.0, 'neu': 1.0, 'pos': 0.0, 'compound': 0.0}	0	Neutral	['this', 'is', '??????', '"the', 'decision', 'to', 'use', '[an', 'algorithm]', 'was', 'made', 'by', 'the', 'secretary', 'of', 'state', 'for', 'education', 'and', 'issued', 'as', 'a', 'direction', 'to', '"', '#williamsonresign', 'https://t.co/9yomu2fiwz']	No emotion
194	1.30113E+18	2020-09-02T11:55:38.000Z		50	{'neg': 0.046, 'neu': 0.755, 'pos': 0.199, 'compound': 0.8357}	0.8357	Positive	['starmer,', 'second', 'attempt', 'at', 'this', 'question', '"when', 'did', 'he', 'first', 'know', 'there', 'was', 'a', 'problem', 'with', 'this', 'algorithm"?johnson', '"mr', 'speaker', 'you', 'know', 'perfectly', 'well,', 'ofqual', 'made', 'it', 'absolutely', 'clear', 'time', 'and', 'again', 'in', 'their', 'view', 'the', 'system', 'that', 'was', 'in', 'place', 'was', 'robust,', 'ocqual', 'as', …	positive
195	1.30113E+18	2020-09-02T11:51:19.000Z		17	{'neg': 0.144, 'neu': 0.719, 'pos': 0.138, 'compound': -0.0258}	-0.0258	Neutral	["'fundamental", "mistake'", 'to', 'think', 'exams', 'algorithm', 'would', 'be', "'acceptable',", 'ofqual', 'chair', 'tells', 'mps', 'https://t.co/mvnk9s7vk0']	negative
196	1.30112E+18	2020-09-02T11:44:11.000Z		49	{'neg': 0.029, 'neu': 0.971, 'pos': 0.0, 'compound': -0.1154}	-0.1154	Negative	['any', 'algorithm', 'would', 'be', 'dodgy,', 'but', 'this', 'one', 'really', 'was', 'blunt.', '1.', 'used', 'centre', 'previous', 'grades', 'without', 'looking', 'at', 'the', 'starting', 'points', 'of', 'those', 'centre', 'cohorts.', '2.', 'used', 'national', 'cohort', 'profile', 'for', 'this', 'year,', 'not', 'the', 'centre', 'cohort', 'profile.', 'all', 'data', 'they', 'have', 'if', 'they', 'w…	No emotion
197	1.30112E+18	2020-09-02T11:39:02.000Z		6	{'neg': 0.0, 'neu': 0.488, 'pos': 0.512, 'compound': 0.2732}	0.2732	Positive	['well.', 'again.', 'https://t.co/oalz9aupjz']	No emotion
198	1.30112E+18	2020-09-02T11:37:04.000Z		49	{'neg': 0.14, 'neu': 0.709, 'pos': 0.151, 'compound': 0.1511}	0.1511	Positive	['no', 'wonder', 'he', 'had', 'to', 'go!', 'he', 'managed', 'to', 'insult', 'gavin', '&amp;', 'diss', 'gove', '&amp;', 'cummins', 'algorithm', 'company.', 'wow', '2', 'ministers', '&amp;', 'the', 'leader', 'of', 'the', 'country', 'in', 'one', 'go,', 'well', 'done', "'fundamental", "mistake'", 'to', 'think', 'exams', 'algorithm', 'would', 'be', "'acceptable',", 'ofqual', 'chair', 'tells', 'mps', '…	negative
199	1.30112E+18	2020-09-02T11:30:16.000Z		34	{'neg': 0.081, 'neu': 0.842, 'pos': 0.077, 'compound': -0.0258}	-0.0258	Neutral	['the', 'news', 'at', '13:30:16', 'news', 'source:', 'https://t.co/nscsaycs91', 'title:', "'fundamental", "mistake'", 'to', 'think', 'exams', 'algorithm', 'would', 'be', "'acceptable',", 'ofqual', 'chair', 'tells', 'mps', '-', 'sky', 'news', 'https://t.co/vq0fpckjtk', '#news', '#headlines']	positive
200	1.30112E+18	2020-09-02T11:30:16.000Z		47	{'neg': 0.158, 'neu': 0.842, 'pos': 0.0, 'compound': -0.7717}	-0.7717	Negative	['ofqual', 'tell', 'government', 'to', 'proceed', 'with', 'exams', 'following', 'social', 'distancing,', 'the', 'government', 'ignore', 'them.', 'ofqual', 'tell', 'government', 'the', 'algorithm', 'is', 'unnaceptable,', 'the', 'government', 'ignore', 'them.', 'so', 'naturally', 'it', 'is', 'all', 'ofquals', 'fault', '&amp;', 'nothing', 'to', 'do', 'with', 'the', 'government', 'who', 'made', 'the'…	negative
201	1.30112E+18	2020-09-02T11:30:04.000Z		21	{'neg': 0.136, 'neu': 0.734, 'pos': 0.13, 'compound': -0.0258}	-0.0258	Neutral	["'fundamental", "mistake'", 'to', 'think', 'exams', 'algorithm', 'would', 'be', "'acceptable',", 'ofqual', 'chair', 'tells', 'mps', 'https://t.co/e8cgnqslxh', 'https://t.co/bnozsaam5d']	negative
202	1.30112E+18	2020-09-02T11:27:47.000Z		19	{'neg': 0.0, 'neu': 1.0, 'pos': 0.0, 'compound': 0.0}	0	Neutral	['�fundamental', 'mistake�', 'to', 'think', 'exams', 'algorithm', 'would', 'be', '�acceptable�,', 'ofqual', 'chair', 'tells', 'mps', 'politics�news', 'https://t.co/pslnsdxhjm']	No emotion
203	1.30112E+18	2020-09-02T11:26:50.000Z		35	{'neg': 0.143, 'neu': 0.654, 'pos': 0.203, 'compound': 0.1531}	0.1531	Positive	['after', 'a', 'challenging', '#edselctte', 'with', 'representatives', 'of', 'ofqual,', 'the', 'urgent', 'need', 'for', 'independent', 'statistical', 'scrutiny', 'is', 'clear.', 'ofqual', 'arguing', 'the', 'algorithm', 'wastested', 'and', 'non-discriminatory,', 'whereas', 'committee', 'members', '(&amp;', 'others)', 'clearly', 'believe', 'it', 'was', 'unfair?']	negative
204	1.30112E+18	2020-09-02T11:26:44.000Z		18	{'neg': 0.0, 'neu': 0.859, 'pos': 0.141, 'compound': 0.3182}	0.3182	Positive	['ofqual:', '�fundamental', 'mistake�', 'to', 'believe', 'algorithm', 'grades', 'would', '�ever', 'be', 'acceptable', 'to', 'public�', 'https://t.co/hpnjgaduvz', 'via']	positive
205	1.30112E+18	2020-09-02T11:26:35.000Z		16	{'neg': 0.118, 'neu': 0.882, 'pos': 0.0, 'compound': -0.25}	-0.25	Negative	['the', 'ofqual', 'chief', 'claimed', 'gavin', 'williamson', 'went', 'ahead', 'with', 'plans', 'to', 'cancel', 'exams', '"without', 'further', 'consultation']	positive
206	1.30112E+18	2020-09-02T11:26:16.000Z		43	{'neg': 0.137, 'neu': 0.832, 'pos': 0.031, 'compound': -0.5707}	-0.5707	Negative	['committee', 'just', 'finished', 'questioning', 'ofqual', '-admitted', 'cambridge', 'assessment', 'had', 'a', 'role', 'in', 'the', 'algorithm.', 'yet', 'no', 'one', 'mentioned', 'grade', 'inflation', 'in', 'results', 'for', 'private', 'schools', 'or', 'pre-u', 'exams', 'which', 'private', 'schools', 'take', 'to', 'avoid', 'a-levels', 'which', 'are', 'run', 'by', 'cambridge', 'assessment!']	trust
207	1.30112E+18	2020-09-02T11:26:16.000Z		43	{'neg': 0.137, 'neu': 0.832, 'pos': 0.031, 'compound': -0.5707}	-0.5707	Negative	['committee', 'just', 'finished', 'questioning', 'ofqual', '-admitted', 'cambridge', 'assessment', 'had', 'a', 'role', 'in', 'the', 'algorithm.', 'yet', 'no', 'one', 'mentioned', 'grade', 'inflation', 'in', 'results', 'for', 'private', 'schools', 'or', 'pre-u', 'exams', 'which', 'private', 'schools', 'take', 'to', 'avoid', 'a-levels', 'which', 'are', 'run', 'by', 'cambridge', 'assessment!']	trust
208	1.30112E+18	2020-09-02T11:24:55.000Z		26	{'neg': 0.496, 'neu': 0.504, 'pos': 0.0, 'compound': -0.9493}	-0.9493	Negative	['boris', 'johnson', 'miserably', 'tried', 'to', 'smear', 'keir', 'starmer,', 'who', 'prosecuted', 'terrorist,', 'as', 'a', 'terrorist', 'sympathiser.', 'but', 'ignored', 'when', 'he', 'knew', 'about', 'the', 'a', 'level', 'algorithm', 'failure.']	negative
209	1.30112E+18	2020-09-02T11:24:18.000Z		45	{'neg': 0.124, 'neu': 0.876, 'pos': 0.0, 'compound': -0.7131}	-0.7131	Negative	['first', '#pmqs', 'since', 'summer', 'recess:', '?', 'asks', '?', 'when', 'did', 'the', 'pm', 'first', 'know', 'there', 'was', 'a', 'problem', 'with', 'the', "'a'", 'level', 'algorithm?', 'johnson', 'answers', 'by', 'criticising', 'starmer', 'on', 'his', 'views', 'on', '#brexit', 'and', 'the', '#eu.', 'speaker', 'asks', 'johnson', 'to', 'answer', 'the', 'question.', 'https://t.co/0t7qejnyrn']	positive
210	1.30112E+18	2020-09-02T11:22:57.000Z		21	{'neg': 0.116, 'neu': 0.773, 'pos': 0.111, 'compound': -0.0258}	-0.0258	Neutral	['new:', 'ofqual', 'chairman', 'says', 'it', 'was', 'a', '"fundamental', 'mistake"', 'to', 'believe', 'algorithm', 'grades', '"would', 'ever', 'be', 'acceptable"', 'https://t.co/ci4zetecaa']	positive
211	1.30112E+18	2020-09-02T11:17:05.000Z		18	{'neg': 0.179, 'neu': 0.821, 'pos': 0.0, 'compound': -0.34}	-0.34	Negative	['ofqual', 'chief', 'says', 'adopting', 'results', 'algorithm', 'was', 'a', "'fundamental", "mistake'", 'https://t.co/eaobwbggqc', 'https://t.co/9agejfcfoa']	negative
212	1.30112E+18	2020-09-02T11:15:39.000Z		15	{'neg': 0.0, 'neu': 1.0, 'pos': 0.0, 'compound': 0.0}	0	Neutral	['�mistake�', 'to', 'think', 'exams', 'algorithm', 'would', 'be', '�acceptable�,', 'ofqual', 'chief�says', 'https://t.co/z5s8ucjxjv']	No emotion
213	1.30112E+18	2020-09-02T11:15:09.000Z		24	{'neg': 0.0, 'neu': 0.885, 'pos': 0.115, 'compound': 0.3818}	0.3818	Positive	['roger', 'taylor', 'tells', 'mps', 'it', 'was', 'a', '�fundamental', 'mistake�', 'to', 'believe', 'the', 'public', 'would', 'accept', 'results', 'decided', 'by', 'an', 'algorithm.', 'https://t.co/jgixy4ftbv']	positive
214	1.30112E+18	2020-09-02T11:12:52.000Z		17	{'neg': 0.0, 'neu': 1.0, 'pos': 0.0, 'compound': 0.0}	0	Neutral	['�fundamental', 'mistake�', 'to', 'think', 'exams', 'algorithm', 'would', 'be', '�acceptable�,', 'ofqual', 'chair', 'tells�mps', 'https://t.co/iycomxi0ju']	No emotion
215	1.30112E+18	2020-09-02T11:10:42.000Z		14	{'neg': 0.0, 'neu': 1.0, 'pos': 0.0, 'compound': 0.0}	0	Neutral	['ofqual', 'chief', 'says', 'adopting', 'results', 'algorithm', 'was', 'a', '�fundamental', 'mistake�', 'https://t.co/cg33dkjhnp']	No emotion
216	1.30112E+18	2020-09-02T11:10:28.000Z		22	{'neg': 0.0, 'neu': 1.0, 'pos': 0.0, 'compound': 0.0}	0	Neutral	['.', 'compares', 'to', 'soldiers', 'in', 'the', 'charge', 'of', 'the', 'light', 'brigade', 'in', 'their', 'intransigence', 'over', 'publishing', 'the', 'algorithm.', "'theirs", 'not', 'to', 'reason', "why....'"]	fear
217	1.30112E+18	2020-09-02T11:10:03.000Z		24	{'neg': 0.253, 'neu': 0.681, 'pos': 0.066, 'compound': -0.7149}	-0.7149	Negative	['education', 'chiefs', 'get', 'revenge', 'on', 'williamson', 'over', 'exams', 'fiasco:', 'ofqual', 'chair', 'tells', 'mps', 'he', 'told', 'minister', 'not', 'to', 'cancel', 'exams', 'https://t.co/ltxy6vy6k6']	negative
218	1.30112E+18	2020-09-02T11:10:00.000Z		43	{'neg': 0.0, 'neu': 0.918, 'pos': 0.082, 'compound': 0.5106}	0.5106	Positive	['our', 'a-level', 'students', 'faced', 'the', 'same', 'algorithm', 'that', 'sixth', 'form', 'students', 'experienced', 'on', 'results', 'day.', 'luckily,', 'many', 'oxbridge', 'students', 'benefited', 'from', 'their', "tutor's", 'predicted', 'grades.', 'the', 'telegraph', 'interviewed', 'two', 'of', 'our', 'students', 'to', 'hear', 'about', 'their', 'experience:', 'https://t.co/moiubchlp2']	positive
219	1.30111E+18	2020-09-02T11:09:13.000Z		22	{'neg': 0.123, 'neu': 0.773, 'pos': 0.105, 'compound': -0.1027}	-0.1027	Negative	['sure', 'pm', 'will', 'get', 'around', 'to', 'when', 'he', 'first', 'knew', 'about', 'problems', 'with', 'the', 'algorithm', 'and', 'a-levels....oh,', 'maybe', 'not...#pmqs']	No emotion
220	1.30111E+18	2020-09-02T11:08:29.000Z		14	{'neg': 0.0, 'neu': 1.0, 'pos': 0.0, 'compound': 0.0}	0	Neutral	['ofqual', 'chief', 'says', 'adopting', 'results', 'algorithm', 'was', 'a', '�fundamental', 'mistake�', 'https://t.co/5obbklfsyq']	No emotion
221	1.30111E+18	2020-09-02T11:08:06.000Z		24	{'neg': 0.105, 'neu': 0.895, 'pos': 0.0, 'compound': -0.4019}	-0.4019	Negative	['johnson', 'asked', 'twice', 'by', 'starmer', 'when', 'did', 'he', 'know', 'there', 'was', 'a', 'problem', 'with', 'the', 'a', 'level', 'algorithm.', 'twice', 'he', 'refuses', 'to', 'answer.', '#pmqs']	fear
222	1.30111E+18	2020-09-02T11:06:54.000Z		43	{'neg': 0.063, 'neu': 0.886, 'pos': 0.052, 'compound': -0.128}	-0.128	Negative	['asked', 'by', 'starmer', 'when', 'he', 'first', 'knew', 'the', 'exam', 'algorithm', 'was', 'problematic,', 'boris', 'johnson', 'claims', 'ofqual', 'have', 'said', 'that', 'the', 'algorithm', 'was', '*robust*.', 'this', 'flies', 'in', 'the', 'face', 'of', 'what', 'ofqual', 'chairman', 'roger', 'taylor', 'told', 'the', 'education', 'select', 'committee', 'only', 'an', 'hour', 'ago.']	trust
223	1.30111E+18	2020-09-02T11:06:48.000Z		33	{'neg': 0.207, 'neu': 0.551, 'pos': 0.242, 'compound': 0.1511}	0.1511	Positive	['teaching', 'unions', 'supported', 'the', 'algorithm', 'designed', 'by#ofqual.', 'banging', 'on', '"when', 'was', 'problem', 'with', 'algorithm"', 'who', 'cares,', 'move', 'on!', '#starmer', '"undermining"', 'confidence.', 'well', 'said', '#borisjohnson', '#backboris', '#starmer', 'descends', 'to', 'abuse', 'now.', 'voice', 'wobbly.']	fear
224	1.30111E+18	2020-09-02T11:06:45.000Z		44	{'neg': 0.099, 'neu': 0.733, 'pos': 0.168, 'compound': 0.5859}	0.5859	Positive	['when', 'did', 'pm', 'first', 'know', 'there', 'was', 'problem', 'with', 'the', 'algorithm,', 'asks', '?', 'responds', 'by', 'saying', "'we", 'did', "act'", 'once', 'we', 'discovered', 'there', 'was', 'a', 'problem.', "'ofqual", 'made', 'it', 'perfectly', 'clear', 'the', 'system', 'was', "robust,'", 'adds', 'the', 'pm', 'as', 'starmer', 'asks', 'same', 'question', 'again.', '#pmqs']	fear
225	1.30111E+18	2020-09-02T11:06:44.000Z		25	{'neg': 0.287, 'neu': 0.587, 'pos': 0.126, 'compound': -0.6079}	-0.6079	Negative	['ofqual', 'arguing', 'their', 'algorithm', 'was', 'neither', 'mutant', 'nor', 'deficient', 'but', 'agree', 'that', 'the', 'process', 'for', 'awarding', 'grades', 'this', 'year', 'was', 'unfair.', 'https://t.co/eyekkvkimt']	negative
226	1.30111E+18	2020-09-02T11:06:36.000Z		45	{'neg': 0.131, 'neu': 0.869, 'pos': 0.0, 'compound': -0.7351}	-0.7351	Negative	['a', 'very', 'lacklustre', 'response', 'from', 'boris', 'johnson', 'over', 'the', 'govts', 'shambolic', 'handling', 'of', 'a-level', 'results.', 'keir', 'starmer', 'asks', 'again', '-', 'when', 'did', 'the', 'govt', 'know', 'the', 'algorithm', 'was', 'flawed?', 'boris', 'won�t', 'answer', 'because', 'everyone', 'knew', 'it', 'was', 'flawed', 'following', 'scotland�s', 'exam', 'results.', '#pmqs']	No emotion
227	1.30111E+18	2020-09-02T11:06:29.000Z		39	{'neg': 0.281, 'neu': 0.671, 'pos': 0.048, 'compound': -0.8442}	-0.8442	Negative	['kier', 'starmer', 'beginning', 'with', 'the', 'exams', 'fiasco.', 'q.', 'when', 'did', 'the', 'pm', 'first', 'know', 'there', 'was', 'a', 'problem', 'with', 'the', 'algorithm?', 'a.', 'no', 'answer', 'q.', 'please', 'answer', 'the', 'question', 'a.', 'i', 'blame', 'ofqual', 'blah', 'blah', 'im', 'not', 'answering.', '#pmqs']	negative
228	1.30111E+18	2020-09-02T11:06:26.000Z		39	{'neg': 0.141, 'neu': 0.785, 'pos': 0.074, 'compound': -0.4389}	-0.4389	Negative	['#pmqs:', '�when', 'did', 'you', 'first', 'know', 'of', 'faults', 'with', 'the', 'algorithm?�', 'asks', 'starmer.', 'johnson', 'says', 'there', 'was', 'a', 'pandemic', 'and', 'asks', 'starmer', 'to', 'congratulate', 'students.', 'he�s', 'asked', 'again.', 'johnson', 'then', 'blames', 'ofqual.', 'simply', '*won�t*', 'answer', 'the', 'question!']	fear
229	1.30111E+18	2020-09-02T11:05:59.000Z		38	{'neg': 0.077, 'neu': 0.878, 'pos': 0.045, 'compound': -0.3094}	-0.3094	Negative	['#pmqs', 'starmer/johnson', 'q2:', 'starmer:', 'i', 'ask', 'again,', 'when', 'did', 'pm', 'know', 'there', 'were', 'problems', 'with', 'the', 'algorithm?', 'johnson:', 'ofqual', 'said', 'it', 'was', 'fine.', 'harrumph.', 'kids', 'back', 'at', 'school', 'today,', 'despite', 'the', 'leader', 'of', 'the', 'opposition.', 'erm', 'what?']	trust
230	1.30111E+18	2020-09-02T11:05:58.000Z		34	{'neg': 0.17, 'neu': 0.743, 'pos': 0.088, 'compound': -0.2732}	-0.2732	Negative	["starmer's", 'forensic', 'questioning', 'style', 'continues', 'after', 'the', 'summer', 'break', 're-asking', 'his', 'initial', 'question.', 'johnson', 'says', 'algorithm', 'was', 'down', 'to', 'ofqual', 'and', 'says', 'starmer', 'has', 'spent', 'the', 'summer', '"undermining', 'confidence"', 'and', '"spreading', 'doubt".']	fear
231	1.30111E+18	2020-09-02T11:05:55.000Z		34	{'neg': 0.066, 'neu': 0.934, 'pos': 0.0, 'compound': -0.296}	-0.296	Negative	['ks.', 'bj', "hasn't", 'answered', 'the', 'q.', 'about', 'the', 'algorithm.', 'when', 'did', 'the', 'pm', '1st', 'know', 'that', 'there', 'was', 'a', 'prob', 'with', 'the', 'algorithm?', '(a-levels)', 'more', 'wiffle,', 'whaffle,', 'wamble', 'and', 'no', 'answer.', '#pmqs']	No emotion
232	1.30111E+18	2020-09-02T11:05:52.000Z		37	{'neg': 0.06, 'neu': 0.744, 'pos': 0.196, 'compound': 0.6722}	0.6722	Positive	["'fundamental", "mistake'", 'to', 'think', 'exams', 'algorithm', 'would', 'be', "'acceptable',", 'ofqual', 'chair', 'tells', 'mps', 'https://t.co/z1lkwwd8y6', 'i', 'wonder', 'who', 'put', 'the', 'young', 'ladies', 'up', 'to', 'this', 'one;', 'they', 'are', 'so', 'easily', 'led.', 'you', 'have', 'to', 'smile.']	surprise
233	1.30111E+18	2020-09-02T11:04:54.000Z		18	{'neg': 0.234, 'neu': 0.766, 'pos': 0.0, 'compound': -0.5994}	-0.5994	Negative	['first', 'question;', 'when', 'did', 'the', 'pm', 'become', 'aware', 'of', 'the', 'problem', 'with', 'the', 'a', 'level', 'algorithm?', 'no', 'answer']	positive
234	1.30111E+18	2020-09-02T11:04:45.000Z		46	{'neg': 0.182, 'neu': 0.769, 'pos': 0.049, 'compound': -0.765}	-0.765	Negative	['#pmqs', 'starmer/johnson', 'q1:', 'starmer:', 'when', 'a-level', 'results', 'degraded,', 'pm', 'called', 'them', 'robust,', 'said', 'wouldn�t', 'be', 'u-turn.', 'sec', 'of', 'state', 'knew', 'in', 'advance', 'problems', 'with', 'algorithm.', 'when', 'did', 'the', 'pm', 'know?', 'johnson:', 'students', 'have', 'had', 'horrible', 'time.', 'we', 'did', 'change.', 'students', 'have', 'grades.']	fear
235	1.30111E+18	2020-09-02T11:04:33.000Z		46	{'neg': 0.154, 'neu': 0.798, 'pos': 0.048, 'compound': -0.6486}	-0.6486	Negative	['ks', 'on', 'a-level', 'fiasco.', 'bj', 'started', 'by', 'saying', 'that', 'the', 'exam', 'results', 'were', 'robust', '&amp;', 'no', 'u-turn.', 'then', 'he', 'said', 'there', 'was', 'a', 'prob', 'with', 'the', 'algorithm.', 'when', 'did', 'he', '1st', 'know', 'there', 'was', 'a', 'prob', 'with', 'algorithm.', 'whiffle,', 'waffle', 'and', 'no', 'answer.', '#pmqs']	negative
236	1.30111E+18	2020-09-02T11:04:25.000Z		36	{'neg': 0.079, 'neu': 0.921, 'pos': 0.0, 'compound': -0.4574}	-0.4574	Negative	['starmer;', 'when', 'did', 'the', 'pm', 'first', 'know', 'there', 'was', 'a', 'problem', 'with', 'the', "'a'", 'level', 'algorithm?', 'johnson;', 'as', 'a', 'result', 'of', 'what', 'we', 'learned', 'from', 'the', 'results', 'that', 'came', 'in', 'we', 'did', 'act.', '#pmqs', 'are', 'back!']	fear
237	1.30111E+18	2020-09-02T11:03:06.000Z		18	{'neg': 0.179, 'neu': 0.821, 'pos': 0.0, 'compound': -0.34}	-0.34	Negative	['ofqual', 'chief', 'says', 'adopting', 'results', 'algorithm', 'was', 'a', "'fundamental", "mistake'", 'https://t.co/nw1pxkc3ay', 'https://t.co/x4hdnlfmg1']	negative
238	1.30111E+18	2020-09-02T11:01:10.000Z		36	{'neg': 0.161, 'neu': 0.717, 'pos': 0.122, 'compound': -0.3527}	-0.3527	Negative	['civil', 'servant', 'tells', 'the', 'truth', 'about', 'williamson�s', 'incompetence.', 'he', 'will', 'be', 'sacked', 'later', 'today', '??', '-', "'fundamental", 'mistake', 'to', 'think', 'exams', 'algorithm', 'would', 'be', 'acceptable,', 'ofqual', 'chair', 'tells', 'mps�', 'https://t.co/jzvajkc3ac', 'https://t.co/0xfajiheiq']	positive
239	1.30111E+18	2020-09-02T11:00:17.000Z		14	{'neg': 0.0, 'neu': 1.0, 'pos': 0.0, 'compound': 0.0}	0	Neutral	['ofqual', 'chief', 'says', 'adopting', 'results', 'algorithm', 'was', 'a', '�fundamental', 'mistake�', 'https://t.co/lcdo4fzfyc']	No emotion
240	1.30111E+18	2020-09-02T10:59:57.000Z		47	{'neg': 0.046, 'neu': 0.813, 'pos': 0.14, 'compound': 0.5913}	0.5913	Positive	['the', 'chair', 'of', 'exams', 'regulator', 'ofqual', 'has', 'told', 'mps', 'it', 'was', 'a', "'fundamental", "mistake'", 'to', 'think', 'gcse', '&amp;', 'a-level', 'results', 'algorithm', 'would', "'ever", 'be', 'acceptable', 'to', 'the', "public'.", 'roger', 'taylor', 'said', 'exams', 'could', 'have', 'been', 'held', 'safely', '&amp;', 'advised', 'the', 'education', 'secretary', 'not', 'to', '…	positive
241	1.30111E+18	2020-09-02T10:59:57.000Z		47	{'neg': 0.046, 'neu': 0.813, 'pos': 0.14, 'compound': 0.5913}	0.5913	Positive	['the', 'chair', 'of', 'exams', 'regulator', 'ofqual', 'has', 'told', 'mps', 'it', 'was', 'a', "'fundamental", "mistake'", 'to', 'think', 'gcse', '&amp;', 'a-level', 'results', 'algorithm', 'would', "'ever", 'be', 'acceptable', 'to', 'the', "public'.", 'roger', 'taylor', 'said', 'exams', 'could', 'have', 'been', 'held', 'safely', '&amp;', 'advised', 'the', 'education', 'secretary', 'not', 'to', '…	positive
242	1.30111E+18	2020-09-02T10:58:21.000Z		46	{'neg': 0.18, 'neu': 0.769, 'pos': 0.051, 'compound': -0.7096}	-0.7096	Negative	['roger', 'taylor', 'still', 'claiming', 'the', 'algorithm', 'was', 'fair,', 'and', 'that', 'ofqual�s', 'only', 'mistake', 'was', 'their', 'inability', 'to', 'predict', 'that', 'the', 'public�s', 'would', 'perceive', 'it', 'as', 'unfair.', 'why', 'aren�t', 'mps', 'presenting', 'him', 'with', 'ofqual�s', 'own', 'a', 'and', 'a*', 'stats:', 'https://t.co/9qusurlgwa']	negative
243	1.30111E+18	2020-09-02T10:57:15.000Z		35	{'neg': 0.079, 'neu': 0.825, 'pos': 0.096, 'compound': 0.128}	0.128	Positive	['�at', 'what', 'point', 'did', 'the', 'algorithm', 'mutate?�', '�i', 'don�t', 'believe', 'the', 'algorithm', 'ever', 'mutated�', '�errr�', 'surely', 'mr', 'gibb', 'must', 'resign', 'share/sign', '#gibbmustgo', 'petition', 'here:', 'https://t.co/2hwcsugh6n', 'cc', 'https://t.co/vxshlruiml']	fear
244	1.30111E+18	2020-09-02T10:50:27.000Z		43	{'neg': 0.104, 'neu': 0.766, 'pos': 0.13, 'compound': 0.2996}	0.2996	Positive	['�not', 'me', 'guv�', 'brilliant', 'summary', 'by', 'of', 'ofqual', 'statement', 'on', '#examshambles', '-', 'did', 'what', 'ministers', 'asked', '-', 'algorithm', 'was', 'fair', '-', 'only', 'problem', 'was', 'students', 'not', 'accepting', 'the', 'grades', 'they', 'were', 'given', 'more', 'proof', '#gibbmustgo', 'sign', 'petition', 'here:', 'https://t.co/s6nknx58j9', 'https://t.co/eddunpxwko']	trust
245	1.30111E+18	2020-09-02T10:49:47.000Z		24	{'neg': 0.263, 'neu': 0.656, 'pos': 0.081, 'compound': -0.6908}	-0.6908	Negative	['so,', '#gavinwilliamson', 'is', 'both', 'incompetent', 'and', 'dishonest', 'he', 'fits', 'in', 'well', 'with', "#johnson's", '#tory', 'government', 'expect', 'a', 'knighthood', 'soon', 'https://t.co/hpu31snra6']	negative
246	1.30111E+18	2020-09-02T10:48:37.000Z		43	{'neg': 0.104, 'neu': 0.766, 'pos': 0.13, 'compound': 0.2996}	0.2996	Positive	['�not', 'me', 'guv�', 'brilliant', 'summary', 'by', 'of', 'ofqual', 'statement', 'on', '#examshambles', '-', 'did', 'what', 'ministers', 'asked', '-', 'algorithm', 'was', 'fair', '-', 'only', 'problem', 'was', 'students', 'not', 'accepting', 'the', 'grades', 'they', 'were', 'given', 'more', 'proof', '#gibbmustgo', 'sign', 'petition', 'here:', 'https://t.co/s6nknx58j9', 'https://t.co/e1myxdz335']	trust
247	1.30111E+18	2020-09-02T10:48:32.000Z		21	{'neg': 0.136, 'neu': 0.734, 'pos': 0.13, 'compound': -0.0258}	-0.0258	Neutral	["'fundamental", "mistake'", 'to', 'think', 'exams', 'algorithm', 'would', 'be', "'acceptable',", 'ofqual', 'chair', 'tells', 'mps', 'https://t.co/e7zvvkh0ns', 'https://t.co/jbfcptpcjr']	negative
248	1.30111E+18	2020-09-02T10:42:15.000Z		28	{'neg': 0.171, 'neu': 0.643, 'pos': 0.186, 'compound': 0.1027}	0.1027	Positive	['surely', 'the', 'education', 'secretary', 'has', 'to', 'resign?', '�fundamental', "mistake'", 'to', 'think', 'exams', 'algorithm', 'would', 'be', "'acceptable',", 'ofqual', 'chair', 'tells', 'mps', 'https://t.co/jeaenleqho', 'https://t.co/rhawyuhq9o']	negative
249	1.30111E+18	2020-09-02T10:41:02.000Z		19	{'neg': 0.0, 'neu': 1.0, 'pos': 0.0, 'compound': 0.0}	0	Neutral	['�fundamental', 'mistake�', 'to', 'think', 'exams', 'algorithm', 'would', 'be', '�acceptable�,', 'ofqual', 'chair', 'tells', 'mps', 'politics�news', 'https://t.co/sgjculhbpi']	No emotion
250	1.30111E+18	2020-09-02T10:39:16.000Z		32	{'neg': 0.184, 'neu': 0.752, 'pos': 0.064, 'compound': -0.5129}	-0.5129	Negative	['-', 'now', 'will', 'you', 'resign?', '-', 'you', 'too', '-', 'if', 'you', "didn't", 'know....', 'well', 'you', 'should', 'have....', "'fundamental", "mistake'", 'to', 'think', 'exams', 'algorithm', 'would', 'be', "'acceptable',", 'ofqual', 'chair', 'tells', 'mps', 'https://t.co/w9mcqam8rg']	negative
251	1.30111E+18	2020-09-02T10:38:27.000Z		21	{'neg': 0.136, 'neu': 0.734, 'pos': 0.13, 'compound': -0.0258}	-0.0258	Neutral	["'fundamental", "mistake'", 'to', 'think', 'exams', 'algorithm', 'would', 'be', "'acceptable',", 'ofqual', 'chair', 'tells', 'mps', 'https://t.co/bkocaxkrhf', 'https://t.co/edcmmb9jeo']	negative
252	1.30111E+18	2020-09-02T10:36:29.000Z		32	{'neg': 0.062, 'neu': 0.853, 'pos': 0.085, 'compound': 0.1999}	0.1999	Positive	['an', 'algorithm', 'is', 'only', 'as', 'good', 'as', 'the', 'person', 'who', 'wrote', 'it.', 'it', 'doesn�t', 'have', 'to', '�go', 'rogue�', 'it', 'just', 'has', 'to', 'be', 'not', 'fit', 'for', 'purpose', 'in', 'the', 'first', 'place.']	trust
253	1.30111E+18	2020-09-02T10:35:01.000Z		32	{'neg': 0.077, 'neu': 0.797, 'pos': 0.126, 'compound': 0.1446}	0.1446	Positive	["'mistake'", 'to', 'think', 'exams', 'algorithm', 'would', 'be', "'acceptable',", 'chief', 'says', "let's", 'not', 'forget', 'signature', 'signed', 'off', 'on', 'the', 'entire', 'thing', 'should', 'release', 'it', 'under', '#freeedomofinformationact', '#sackwilliamson', '#toriesout', 'https://t.co/4eubp7cg9z']	trust
254	1.30111E+18	2020-09-02T10:33:40.000Z		40	{'neg': 0.189, 'neu': 0.811, 'pos': 0.0, 'compound': -0.8122}	-0.8122	Negative	['so', 'was', 'aware', 'of', 'the', 'algorithm', 'two', 'weeks', 'ahead', 'and', 'also', 'he', 'decided', 'to', 'cancel', 'a-level', 'exams', 'although', 'recommendation', 'was', 'not', 'to', 'but', 'for', 'the', 'fiasco', 'he', 'is', 'not', 'responsible', 'in', 'this', 'corrupt', 'government', 'that', 'never', 'takes', 'responsibility', '#torycorruption']	negative
255	1.30111E+18	2020-09-02T10:32:57.000Z		11	{'neg': 0.0, 'neu': 1.0, 'pos': 0.0, 'compound': 0.0}	0	Neutral	['.', 'ran', '2019', 'results', 'through', 'algorithm', 'to', 'test', 'accuracy,', 'says', 'meadows.', '#eduselectcommittee']	No emotion
256	1.30111E+18	2020-09-02T10:32:00.000Z		50	{'neg': 0.0, 'neu': 0.936, 'pos': 0.064, 'compound': 0.4215}	0.4215	Positive	['if', 'this', 'is', 'true', 'the', 'education', 'secretary', 'should', 'go', 'taylor', 'told', 'the', 'committee', 'of', 'mps', 'that', 'ofqual�s', '�initial', 'advice�', 'to', 'williamson', 'was', 'that', 'the', '�best', 'way', 'to', 'handle', 'this', '[lockdown]', 'was', 'to', 'try', 'and', 'hold', 'exams', 'in', 'a', 'socially', 'distanced', 'man�https://t.co/bcehoahg9i', 'https://t.co/damvar…	trust
257	1.30111E+18	2020-09-02T10:31:11.000Z		17	{'neg': 0.144, 'neu': 0.719, 'pos': 0.138, 'compound': -0.0258}	-0.0258	Neutral	["'elementary", "mistake'", 'to', 'assume', 'exams', 'algorithm', 'can', 'be', "'acceptable',", 'ofqual', 'chair', 'tells', 'mps', 'https://t.co/am3vhkwehs']	negative
258	1.30111E+18	2020-09-02T10:30:47.000Z		33	{'neg': 0.0, 'neu': 1.0, 'pos': 0.0, 'compound': 0.0}	0	Neutral	['most', 'people', "don't", 'know', 'what', 'an', 'algorithm', 'is.', 'they', 'think', "'magic'.", "it's", 'a', 'set', 'of', 'instructions,', 'a', 'kind', 'of', "'if", 'this,', 'then', "that'.", 'somebody', 'writes', 'the', 'instructions,', 'it', "can't", 'mutate.']	trust
259	1.30111E+18	2020-09-02T10:30:15.000Z		21	{'neg': 0.33, 'neu': 0.573, 'pos': 0.097, 'compound': -0.743}	-0.743	Negative	['ofqual�s', 'statistical', 'gcse', 'and', 'a-level', 'grading', 'model', 'was', 'always', 'doomed', 'to', 'failure,', 'admits', 'roger', 'taylor', 'https://t.co/yiownyovqj']	fear
260	1.30111E+18	2020-09-02T10:30:15.000Z		21	{'neg': 0.33, 'neu': 0.573, 'pos': 0.097, 'compound': -0.743}	-0.743	Negative	['ofqual�s', 'statistical', 'gcse', 'and', 'a-level', 'grading', 'model', 'was', 'always', 'doomed', 'to', 'failure,', 'admits', 'roger', 'taylor', 'https://t.co/yiownyovqj']	fear
261	1.30111E+18	2020-09-02T10:30:15.000Z		21	{'neg': 0.33, 'neu': 0.573, 'pos': 0.097, 'compound': -0.743}	-0.743	Negative	['ofqual�s', 'statistical', 'gcse', 'and', 'a-level', 'grading', 'model', 'was', 'always', 'doomed', 'to', 'failure,', 'admits', 'roger', 'taylor', 'https://t.co/yiownyovqj']	fear
262	1.30111E+18	2020-09-02T10:30:07.000Z		17	{'neg': 0.0, 'neu': 0.718, 'pos': 0.282, 'compound': 0.7096}	0.7096	Positive	['#cagsappeal', 'why', 'were', 'individuals', 'gcse', 'results', 'not', 'part', 'of', 'the', 'algorithm,', 'surely', 'they', 'have', 'a', 'trajectory', 'benefit']	positive
263	1.3011E+18	2020-09-02T10:29:24.000Z		14	{'neg': 0.097, 'neu': 0.903, 'pos': 0.0, 'compound': -0.1027}	-0.1027	Negative	['in', 'that', 'the', 'algorithm', 'accurately', 'modeled', 'the', 'bias', 'in', 'a', 'levels?', 'go', 'on', 'then.']	anger
264	1.3011E+18	2020-09-02T10:28:48.000Z		35	{'neg': 0.04, 'neu': 0.96, 'pos': 0.0, 'compound': -0.1027}	-0.1027	Negative	['mearns', 'says', 'there', 'is', 'an', '"inherent', 'bias"', 'in', 'the', 'algorithm', 'to', 'esol', 'students.', 'meadows', 'says', 'they', 'ran', 'the', 'algorithm', 'through', '2019', 'results,', 'including', 'through', 'socioeconomic', 'groups', 'and', 'they', 'all', 'perform', '"quite', 'differently"', 'in', 'exams', '#edselctte']	anger
265	1.3011E+18	2020-09-02T10:28:44.000Z		35	{'neg': 0.04, 'neu': 0.96, 'pos': 0.0, 'compound': -0.1027}	-0.1027	Negative	['mearns', 'says', 'there', 'is', 'an', '"inherent', 'bias"', 'in', 'the', 'algorithm', 'to', 'esol', 'students.', 'meadows', 'says', 'they', 'ran', 'the', 'algorithm', 'through', '2019', 'results,', 'including', 'through', 'socioeconomic', 'groups', 'and', 'they', 'all', 'perform', '"quite', 'differently"', 'in', 'exams', '#edselctte']	anger
266	1.3011E+18	2020-09-02T10:28:25.000Z		18	{'neg': 0.0, 'neu': 0.859, 'pos': 0.141, 'compound': 0.3182}	0.3182	Positive	['ofqual:', '�fundamental', 'mistake�', 'to', 'believe', 'algorithm', 'grades', 'would', '�ever', 'be', 'acceptable', 'to', 'public�', 'https://t.co/btw0zs4lgl', 'via']	positive
267	1.3011E+18	2020-09-02T10:27:18.000Z		39	{'neg': 0.133, 'neu': 0.803, 'pos': 0.064, 'compound': -0.3612}	-0.3612	Negative	['post-results', 'fallout', 'begins.', 'damning', 'response', 'from', 'ofqual', 'on', 'gavin', 'williamson', 'handling', 'of', 'gcse', 'and', 'a', 'level', 'exams.', 'fundamental', "mistake'", 'to', 'think', 'exams', 'algorithm', 'would', 'be', "'acceptable',", 'ofqual', 'chair', 'tells', 'mps', 'https://t.co/ch64lttmhk', 'https://t.co/cpq80pzyy5']	trust
268	1.3011E+18	2020-09-02T10:27:12.000Z		9	{'neg': 0.192, 'neu': 0.641, 'pos': 0.166, 'compound': -0.0736}	-0.0736	Negative	['a', 'levels', 'are', 'biased.', '"the', 'algorithm"', 'was', 'not', 'biased.']	negative
269	1.3011E+18	2020-09-02T10:24:21.000Z		15	{'neg': 0.163, 'neu': 0.68, 'pos': 0.156, 'compound': -0.0258}	-0.0258	Neutral	["'mistake'", 'to', 'think', 'exams', 'algorithm', 'would', 'be', "'acceptable',", 'ofqual', 'chief', 'says', 'https://t.co/jhk9r9hmfo']	No emotion
270	1.3011E+18	2020-09-02T10:22:40.000Z		25	{'neg': 0.153, 'neu': 0.764, 'pos': 0.084, 'compound': -0.2263}	-0.2263	Negative	['it', 'was', 'a', '"fundamental', 'mistake"', 'to', 'believe', 'a', 'controversial', 'algorithm', 'initially', 'used', 'for', 'a-level', 'and', 'gcse', 'results', 'would', '"ever', 'be', 'acceptable', 'to', 'the', 'public']	positive
271	1.3011E+18	2020-09-02T10:22:40.000Z		25	{'neg': 0.153, 'neu': 0.764, 'pos': 0.084, 'compound': -0.2263}	-0.2263	Negative	['it', 'was', 'a', '"fundamental', 'mistake"', 'to', 'believe', 'a', 'controversial', 'algorithm', 'initially', 'used', 'for', 'a-level', 'and', 'gcse', 'results', 'would', '"ever', 'be', 'acceptable', 'to', 'the', 'public']	positive
272	1.3011E+18	2020-09-02T10:22:27.000Z		17	{'neg': 0.0, 'neu': 0.85, 'pos': 0.15, 'compound': 0.3182}	0.3182	Positive	['ofqual:', '�fundamental', 'mistake�', 'to', 'believe', 'algorithm', 'grades', 'would', '�ever', 'be', 'acceptable', 'to', 'public�', 'https://t.co/bnwc44cpsv']	positive
273	1.3011E+18	2020-09-02T10:22:19.000Z		34	{'neg': 0.065, 'neu': 0.935, 'pos': 0.0, 'compound': -0.3182}	-0.3182	Negative	['committee', 'member', 'jonathan', 'gullis', 'says', 'the', 'btec', 'approach', '"makes', 'a', 'mockery"', '-', 'how', 'much', 'consultation', 'was', 'done', 'with', 'pearson', 'on', 'the', 'algorithm', 'and', 'how', 'much', 'did', 'you', 'talk', 'with', 'them', 'before', 'the', 'u-turn?', '#edselctte']	trust
274	1.3011E+18	2020-09-02T10:22:13.000Z		34	{'neg': 0.065, 'neu': 0.935, 'pos': 0.0, 'compound': -0.3182}	-0.3182	Negative	['committee', 'member', 'jonathan', 'gullis', 'says', 'the', 'btec', 'approach', '"makes', 'a', 'mockery"', '-', 'how', 'much', 'consultation', 'was', 'done', 'with', 'pearson', 'on', 'the', 'algorithm', 'and', 'how', 'much', 'did', 'you', 'talk', 'with', 'them', 'before', 'the', 'u-turn?', '#edselctte']	trust
275	1.3011E+18	2020-09-02T10:20:11.000Z		19	{'neg': 0.0, 'neu': 0.83, 'pos': 0.17, 'compound': 0.5994}	0.5994	Positive	['i', 'loved', 'the', 'question', '�at', 'which', 'point', 'did', 'the', 'algorithm', 'mutate?�', '-', 'the', 'answer', 'from', 'ofqual', 'was', '�it', 'didn�t', '�.']	positive
276	1.3011E+18	2020-09-02T10:19:55.000Z		27	{'neg': 0.194, 'neu': 0.658, 'pos': 0.148, 'compound': -0.3434}	-0.3434	Negative	['williamson', 'lied', 'about', 'who', 'was', 'responsible', 'for', 'the', 'exams', 'fiasco', 'it', 'really', 'never', 'pays', 'to', 'dump', 'on', 'your', 'civil', 'servants', 'or', 'agencies', '#williamsonresign', 'https://t.co/7qboo15kyo']	positive
277	1.3011E+18	2020-09-02T10:18:47.000Z		44	{'neg': 0.101, 'neu': 0.782, 'pos': 0.116, 'compound': 0.1779}	0.1779	Positive	['the', 'ofqual', 'chair', 'says', "it's", "'unlikely", 'that', 'we', 'could', 'ever', 'have', 'delivered', 'this', 'policy', "successfully',", 'adding', "'the", 'fundamental', 'mistake', 'was', 'to', 'believe', 'that', 'this', 'would', 'ever', 'be', 'acceptable', 'to', 'the', "public'", '-', 'as', 'the', 'regulator', 'shifts', 'blame', 'back', 'to', 'williamson', 'https://t.co/bagcrtjfcg']	positive
278	1.3011E+18	2020-09-02T10:17:24.000Z		20	{'neg': 0.141, 'neu': 0.6, 'pos': 0.259, 'compound': 0.4082}	0.4082	Positive	['surely', 'it', 'must', 'be', 'time', 'for', 'to', 'go???', 'how', 'can', 'this', 'level', 'of', 'incompetence', 'be', 'acceptable!', 'https://t.co/g0o4nmnkhu']	positive
279	1.3011E+18	2020-09-02T10:16:47.000Z		42	{'neg': 0.181, 'neu': 0.78, 'pos': 0.039, 'compound': -0.7743}	-0.7743	Negative	["it's", 'lazy', 'or', 'misinformed', 'thinking', 'to', 'believe', 'that', 'an', 'algorithm', 'will', 'provide', 'the', 'right', 'answer', 'in', 'every', 'circumstance.', 'the', 'computer', 'says', '"no"', 'when', 'the', 'obvious', 'answer', 'should', 'be', '"yes".', 'but', 'because', 'its', 'computer', 'generated', 'it', 'has', 'to', 'be', 'believed.', 'really', 'stupid.']	trust
280	1.3011E+18	2020-09-02T10:16:35.000Z		37	{'neg': 0.144, 'neu': 0.644, 'pos': 0.212, 'compound': 0.5002}	0.5002	Positive	['ofqual', 'in', 'brief:', 'our', 'algorithm', 'was', 'awesome', 'but', 'actually', 'it', 'was', 'terrible', 'and', 'no', 'algorithm', 'to', 'award', 'grades', 'could', 'work', 'because', 'of', 'public', 'opinion,', 'and', 'if', 'only', 'someone', 'had', 'done', 'something', 'else', "it's", 'not', 'our', 'fault.']	positive
281	1.3011E+18	2020-09-02T10:15:34.000Z		21	{'neg': 0.136, 'neu': 0.734, 'pos': 0.13, 'compound': -0.0258}	-0.0258	Neutral	["'fundamental", "mistake'", 'to', 'think', 'exams', 'algorithm', 'would', 'be', "'acceptable',", 'ofqual', 'chair', 'tells', 'mps', 'https://t.co/nxuojn1lww', 'https://t.co/00ywtrpuq0']	negative
282	1.3011E+18	2020-09-02T10:14:53.000Z		28	{'neg': 0.085, 'neu': 0.915, 'pos': 0.0, 'compound': -0.34}	-0.34	Negative	['ofqual', 'claim', 'to', 'have', 'done', 'lots', 'of', 'testing', 'on', 'the', 'algorithm.', 'ian', 'mearns', 'said', 'that', 'this', 'was', 'worrying', 'as', 'despite', 'testing,', 'it', 'didn�t', 'work', 'properly.', '#educationselectcommittee', '#edselctte']	fear
283	1.3011E+18	2020-09-02T10:13:40.000Z		22	{'neg': 0.213, 'neu': 0.716, 'pos': 0.072, 'compound': -0.5792}	-0.5792	Negative	['so', 'ofqual', 'advised', 'against', 'cancelling', 'the', 'exams', 'and', 'using', 'an', 'algorithm.', 'anybody', 'surprised', 'that', 'the', 'government', 'lied', 'again?!', '?', '?', '?', 'https://t.co/iv1bse3mlx']	fear
284	1.3011E+18	2020-09-02T10:12:36.000Z		40	{'neg': 0.17, 'neu': 0.65, 'pos': 0.179, 'compound': 0.1172}	0.1172	Positive	['algorithm', 'was', 'flawed', 'imho.', 'obviously', 'did', 'the', 'best', 'they', 'can', 'in', 'the', 'time', 'available,', 'but', 'wrong', 'to', 'say', 'that', 'there', "wasn't", 'another', 'algorithm', 'that', 'might', 'have', 'done', 'better.', 'not', 'sure', 'that', 'one', 'existed', 'that', 'would', 'have', 'done', 'well', 'enough.']	negative
285	1.3011E+18	2020-09-02T10:12:35.000Z		40	{'neg': 0.123, 'neu': 0.877, 'pos': 0.0, 'compound': -0.6369}	-0.6369	Negative	['#ofqual', 'chair', '�the', 'notion', 'that', 'a', 'different', 'algorithm', 'would', 'have', 'been', 'fairer', 'is', 'the', 'wrong', 'conclusion', 'to', 'take�....the', 'level', 'of', 'accuracy', 'that', 'was', 'fundamentally', 'possible', 'was', '"too', 'low', 'to', 'be', 'acceptable�.', 'he', 'says:', '�we', 'identified', 'this', 'at', 'the', 'outset�.']	positive
286	1.3011E+18	2020-09-02T10:11:45.000Z		15	{'neg': 0.175, 'neu': 0.657, 'pos': 0.168, 'compound': -0.0258}	-0.0258	Neutral	["'mistake'", 'to', 'think', 'exams', 'algorithm', 'would', 'be', "'acceptable',", 'ofqual', 'chief�says', 'https://t.co/owglrt4za2']	No emotion
287	1.3011E+18	2020-09-02T10:11:17.000Z		12	{'neg': 0.163, 'neu': 0.68, 'pos': 0.156, 'compound': -0.0258}	-0.0258	Neutral	['#breaking:', "'mistake'", 'to', 'think', 'exams', 'algorithm', 'would', 'be', "'acceptable',", 'ofqual', 'chief', 'says']	No emotion
288	1.3011E+18	2020-09-02T10:11:05.000Z		21	{'neg': 0.136, 'neu': 0.734, 'pos': 0.13, 'compound': -0.0258}	-0.0258	Neutral	["'fundamental", "mistake'", 'to', 'think', 'exams', 'algorithm', 'would', 'be', "'acceptable',", 'ofqual', 'chair', 'tells', 'mps', 'https://t.co/dwxobufs0y', 'https://t.co/lya7ixdvko']	negative
289	1.3011E+18	2020-09-02T10:10:43.000Z		21	{'neg': 0.136, 'neu': 0.734, 'pos': 0.13, 'compound': -0.0258}	-0.0258	Neutral	["'fundamental", "mistake'", 'to', 'think', 'exams', 'algorithm', 'would', 'be', "'acceptable',", 'ofqual', 'chair', 'tells', 'mps', 'https://t.co/hbv0zafeer', 'https://t.co/zsrwivyyco']	negative
290	1.3011E+18	2020-09-02T10:10:40.000Z		19	{'neg': 0.139, 'neu': 0.861, 'pos': 0.0, 'compound': -0.2732}	-0.2732	Negative	['gavin', 'williamson', '�was', 'warned', 'of', 'major', 'flaws', 'in', 'algorithm', 'two', 'weeks', 'before', 'a-levels�fiasco�', 'https://t.co/2qrpzx2tw1']	fear
291	1.3011E+18	2020-09-02T10:10:40.000Z		19	{'neg': 0.139, 'neu': 0.861, 'pos': 0.0, 'compound': -0.2732}	-0.2732	Negative	['gavin', 'williamson', '�was', 'warned', 'of', 'major', 'flaws', 'in', 'algorithm', 'two', 'weeks', 'before', 'a-levels�fiasco�', 'https://t.co/2qrpzx2tw1']	fear
292	1.3011E+18	2020-09-02T10:10:25.000Z		22	{'neg': 0.125, 'neu': 0.771, 'pos': 0.104, 'compound': -0.1179}	-0.1179	Negative	['sky', 'news', 'politics:', '"', "'mistake'", 'to', 'think', 'exams', 'algorithm', 'would', 'be', "'acceptable',", 'ofqual', 'chief', 'says', '"', '??', 'https://t.co/ojpcclbilz', 'https://t.co/vsazbiulfw']	anger
293	1.3011E+18	2020-09-02T10:09:40.000Z		21	{'neg': 0.136, 'neu': 0.734, 'pos': 0.13, 'compound': -0.0258}	-0.0258	Neutral	["'fundamental", "mistake'", 'to', 'think', 'exams', 'algorithm', 'would', 'be', "'acceptable',", 'ofqual', 'chair', 'tells', 'mps', 'https://t.co/bsg7wfzbvg', 'https://t.co/hoamze3mkn']	negative
294	1.3011E+18	2020-09-02T10:09:16.000Z		21	{'neg': 0.136, 'neu': 0.734, 'pos': 0.13, 'compound': -0.0258}	-0.0258	Neutral	["'fundamental", "mistake'", 'to', 'think', 'exams', 'algorithm', 'would', 'be', "'acceptable',", 'ofqual', 'chair', 'tells', 'mps', 'https://t.co/lgwqoizkiu', 'https://t.co/vsn7777hkk']	negative
295	1.3011E+18	2020-09-02T10:09:13.000Z		21	{'neg': 0.138, 'neu': 0.748, 'pos': 0.115, 'compound': -0.1179}	-0.1179	Negative	['sky', '(uk):', '"', "'mistake'", 'to', 'think', 'exams', 'algorithm', 'would', 'be', "'acceptable',", 'ofqual', 'chief', 'says', '"??', 'https://t.co/ojpcclbilz', 'https://t.co/jestct1ipj']	positive
296	1.3011E+18	2020-09-02T10:08:42.000Z		35	{'neg': 0.118, 'neu': 0.612, 'pos': 0.27, 'compound': 0.714}	0.714	Positive	['#educationselectcommittee', 'roger', 'taylor,', 'chair,', 'accepts', 'it', 'was', 'misleading', 'and', 'inaccurate', 'to', 'suggest', "'s", 'solution', 'was', "'fair'", 'but', 'says', 'it', 'a', 'nonsense', 'to', 'suggest', 'the', 'algorithm', 'could', 'have', 'been', 'better', 'or', 'went', 'rogue.', 'interesting', 'for', '&amp;']	negative
297	1.3011E+18	2020-09-02T10:08:38.000Z		15	{'neg': 0.163, 'neu': 0.68, 'pos': 0.156, 'compound': -0.0258}	-0.0258	Neutral	["'mistake'", 'to', 'think', 'exams', 'algorithm', 'would', 'be', "'acceptable',", 'ofqual', 'chief', 'says', 'https://t.co/xjt7pdcd9a']	No emotion
298	1.3011E+18	2020-09-02T10:07:30.000Z		17	{'neg': 0.144, 'neu': 0.719, 'pos': 0.138, 'compound': -0.0258}	-0.0258	Neutral	["'fundamental", "mistake'", 'to', 'think', 'exams', 'algorithm', 'would', 'be', "'acceptable',", 'ofqual', 'chair', 'tells', 'mps', 'https://t.co/jgykts3sww']	negative
299	1.3011E+18	2020-09-02T10:06:40.000Z		36	{'neg': 0.235, 'neu': 0.765, 'pos': 0.0, 'compound': -0.7906}	-0.7906	Negative	['germany,', 'italy,', 'czech', 'republic,', 'slovakia:', 'took', 'exams', 'uk:', 'ignored', 'advice', 'from', 'and', 'cancelled', 'exams.', 'then', 'used', 'a', 'secret', 'algorithm', 'that', "hadn't", 'been', 'peer', 'reviewed,', 'resulting', 'in', 'chaos.', 'https://t.co/mibmh4ftyr', 'https://t.co/uf57chp6bt']	trust
300	1.3011E+18	2020-09-02T10:05:49.000Z		31	{'neg': 0.193, 'neu': 0.747, 'pos': 0.059, 'compound': -0.6369}	-0.6369	Negative	['taylor', 'seems', 'to', 'be', 'arguing', 'that', 'no', 'algorithm', 'could', 'have', 'produced', 'a', 'fair', 'outcome', 'for', 'students', '-', 'or', 'for', 'all', 'students', '-', 'given', 'the', 'situation', 'ofqual', 'was', 'facing,', 'ie', 'the', 'lack', 'of', 'exams.']	positive
301	1.3011E+18	2020-09-02T10:05:43.000Z		36	{'neg': 0.186, 'neu': 0.787, 'pos': 0.027, 'compound': -0.7687}	-0.7687	Negative	["'i", 'want', 'to', 'disagree', 'with', 'the', 'notion', 'that', 'this', 'algorithm', 'was', 'not', 'fit', 'for', "purpose',", 'chair', 'tells', '-', 'but', 'acknowledges', 'regulator', 'knew', 'there', 'would', 'be', 'students', 'who', 'would', 'get', 'a', 'result', 'they', 'would', 'feel', 'was', "'fundamentally", "unjust'"]	anger
302	1.3011E+18	2020-09-02T10:05:42.000Z		17	{'neg': 0.144, 'neu': 0.719, 'pos': 0.138, 'compound': -0.0258}	-0.0258	Neutral	["'fundamental", "mistake'", 'to', 'think', 'exams', 'algorithm', 'would', 'be', "'acceptable',", 'ofqual', 'chair', 'tells', 'mps', 'https://t.co/0r5vj6edj9']	negative
303	1.3011E+18	2020-09-02T10:05:25.000Z		17	{'neg': 0.0, 'neu': 1.0, 'pos': 0.0, 'compound': 0.0}	0	Neutral	['ofqual', 'bosses', 'grilled', 'by', 'education', 'committee', '-algorithm', 'flaws', 'were', 'known!', '�', 'computer', 'said�fail!', 'https://t.co/z4fosfa4iz']	trust
304	1.3011E+18	2020-09-02T10:05:21.000Z		49	{'neg': 0.218, 'neu': 0.782, 'pos': 0.0, 'compound': -0.8873}	-0.8873	Negative	['quite', 'how', 'a', 'ofqual', 'was', 'going', 'to', 'hold', 'exams', 'in', 'tne', 'middle', 'of', 'a', 'pandemic', 'beggars', 'belief.', 'and', 'williamson', 'knew', 'weeks', 'in', 'advance', 'the', 'algorithm', 'was', 'fatally', 'flawed.', 'lots', 'of', 'lies', 'and', 'obsfucation', 'from', 'all', 'involved.', 'but', 'it�s', 'the', 'civil', 'servants', 'that', 'get', 'fired.', 'https://t.co/xc…	fear
305	1.3011E+18	2020-09-02T10:04:45.000Z		31	{'neg': 0.27, 'neu': 0.677, 'pos': 0.054, 'compound': -0.8257}	-0.8257	Negative	['it', 'is', '�unlikely�', 'that', 'gcse', 'and', 'a-level', 'grading', 'algorithm', 'would', 'ever', 'have', 'succeeded', 'says', ',', 'but', 'regulator', 'denies', 'it', 'was', 'biased', 'despite', 'benefit', 'for', 'private', 'schools', '#edselctte', 'https://t.co/qp65pvxpbr']	positive
306	1.3011E+18	2020-09-02T10:04:45.000Z		31	{'neg': 0.27, 'neu': 0.677, 'pos': 0.054, 'compound': -0.8257}	-0.8257	Negative	['it', 'is', '�unlikely�', 'that', 'gcse', 'and', 'a-level', 'grading', 'algorithm', 'would', 'ever', 'have', 'succeeded', 'says', ',', 'but', 'regulator', 'denies', 'it', 'was', 'biased', 'despite', 'benefit', 'for', 'private', 'schools', '#edselctte', 'https://t.co/qp65pvxpbr']	positive
307	1.3011E+18	2020-09-02T10:04:45.000Z		31	{'neg': 0.27, 'neu': 0.677, 'pos': 0.054, 'compound': -0.8257}	-0.8257	Negative	['it', 'is', '�unlikely�', 'that', 'gcse', 'and', 'a-level', 'grading', 'algorithm', 'would', 'ever', 'have', 'succeeded', 'says', ',', 'but', 'regulator', 'denies', 'it', 'was', 'biased', 'despite', 'benefit', 'for', 'private', 'schools', '#edselctte', 'https://t.co/qp65pvxpbr']	positive
308	1.3011E+18	2020-09-02T10:04:23.000Z		18	{'neg': 0.147, 'neu': 0.853, 'pos': 0.0, 'compound': -0.4767}	-0.4767	Negative	["'the", 'notion', 'that', 'a', 'different', 'algorithm', 'would', 'have', 'been', 'fairer', 'is', 'the', 'wrong', 'conclusion', 'to', "take'", '-', 'chair', 'in']	positive
309	1.3011E+18	2020-09-02T10:04:05.000Z		34	{'neg': 0.153, 'neu': 0.847, 'pos': 0.0, 'compound': -0.7003}	-0.7003	Negative	['halfon', 'says', 'it', 'was', 'a', '"charge', 'of', 'the', 'light', 'brigade"', 'policy', 'as', 'ofqual', 'knew', 'there', 'were', 'problems', 'and', 'carried', 'on', 'anyway', 'taylor', 'says', 'the', 'notion', 'the', 'algorithm', 'was', 'deficient', 'is', 'the', '"wrong', 'conclusion"', '#edselctte']	negative
310	1.3011E+18	2020-09-02T10:03:59.000Z		34	{'neg': 0.153, 'neu': 0.847, 'pos': 0.0, 'compound': -0.7003}	-0.7003	Negative	['halfon', 'says', 'it', 'was', 'a', '"charge', 'of', 'the', 'light', 'brigade"', 'policy', 'as', 'ofqual', 'knew', 'there', 'were', 'problems', 'and', 'carried', 'on', 'anyway', 'taylor', 'says', 'the', 'notion', 'the', 'algorithm', 'was', 'deficient', 'is', 'the', '"wrong', 'conclusion"', '#edselctte']	negative
311	1.3011E+18	2020-09-02T10:03:00.000Z		35	{'neg': 0.0, 'neu': 0.92, 'pos': 0.08, 'compound': 0.4215}	0.4215	Positive	['�', 'and', 'the', 'current', 'and', 'historic', 'prior', 'attainment', 'data', 'at', 'the', 'centre.', 'moreover,', 'they', 'released', 'the', 'algorithm', 'on', 'a-level', 'results', 'day,', 'so', 'if', 'it', 'were', 'true', 'for', 'a-levels,', 'why', 'not', 'for', 'gcses?', '(2/2)']	positive
312	1.3011E+18	2020-09-02T10:03:00.000Z		35	{'neg': 0.0, 'neu': 0.92, 'pos': 0.08, 'compound': 0.4215}	0.4215	Positive	['�', 'and', 'the', 'current', 'and', 'historic', 'prior', 'attainment', 'data', 'at', 'the', 'centre.', 'moreover,', 'they', 'released', 'the', 'algorithm', 'on', 'a-level', 'results', 'day,', 'so', 'if', 'it', 'were', 'true', 'for', 'a-levels,', 'why', 'not', 'for', 'gcses?', '(2/2)']	positive
313	1.3011E+18	2020-09-02T09:53:14.000Z		8	{'neg': 0.0, 'neu': 1.0, 'pos': 0.0, 'compound': 0.0}	0	Neutral	['#educationselectcommittee', "don't", 'think', 'the', 'algorithm', 'ever', '"mutated"....']	No emotion
314	1.3011E+18	2020-09-02T09:52:35.000Z		21	{'neg': 0.0, 'neu': 0.864, 'pos': 0.136, 'compound': 0.5093}	0.5093	Positive	['inevitably,', 'asks', 'that', 'question....', "'when", 'did', 'the', 'algorithm', "mutate?'", 'ofqual', 'response:', 'we', 'do', 'not', 'believe', 'that', 'the', 'algorithm', 'ever', 'mutated!', '#edselctte', ':)']	positive
315	1.3011E+18	2020-09-02T09:51:31.000Z		22	{'neg': 0.0, 'neu': 1.0, 'pos': 0.0, 'compound': 0.0}	0	Neutral	['ooh...ian', 'mearns:', '"at', 'what', 'point', 'did', 'the', 'algorithm', 'mutate?"', 'michelle', 'meadows', 'of', 'ofqual:', '"i', "don't", 'believe', 'the', 'algorithm', 'ever', 'mutated."']	No emotion
316	1.3011E+18	2020-09-02T09:51:17.000Z		9	{'neg': 0.0, 'neu': 1.0, 'pos': 0.0, 'compound': 0.0}	0	Neutral	['i', "don't", 'believe', 'the', 'algorithm', 'ever', 'mutated', 'to', '.']	No emotion
317	1.3011E+18	2020-09-02T09:51:07.000Z		45	{'neg': 0.0, 'neu': 1.0, 'pos': 0.0, 'compound': 0.0}	0	Neutral	['who', 'constructed', 'the', 'guidance', 'for', 'the', 'algorithm,', 'the', 'algorithm,', 'and', 'was', 'it', 'outsourced?', 'meadows', 'says', 'they', 'consulted', 'on', 'the', 'principles', 'of', 'it', 'and', 'set', 'up', 'a', 'working', 'group', 'with', 'exam', 'boards.', 'decisions', 'taken', 'were', "ofqual's", 'and', 'they', 'picked', 'algorithm', 'with', 'most', 'accurate', 'results', '#e…	positive
318	1.3011E+18	2020-09-02T09:51:03.000Z		45	{'neg': 0.0, 'neu': 1.0, 'pos': 0.0, 'compound': 0.0}	0	Neutral	['who', 'constructed', 'the', 'guidance', 'for', 'the', 'algorithm,', 'the', 'algorithm,', 'and', 'was', 'it', 'outsourced?', 'meadows', 'says', 'they', 'consulted', 'on', 'the', 'principles', 'of', 'it', 'and', 'set', 'up', 'a', 'working', 'group', 'with', 'exam', 'boards.', 'decisions', 'taken', 'were', "ofqual's", 'and', 'they', 'picked', 'algorithm', 'with', 'most', 'accurate', 'results', '#e…	positive
319	1.30109E+18	2020-09-02T09:49:38.000Z		42	{'neg': 0.056, 'neu': 0.87, 'pos': 0.074, 'compound': 0.1779}	0.1779	Positive	['ofqual', 'now', 'being', 'asked', 'about', 'the', 'guidance', 'it', 'gave', 'to', 'schools', 'on', 'centre-assessed', 'grades.', 'as', "we've", 'reported,', 'some', 'schools', 'effectively', '"pre-standardised"', 'their', 'grades,', 'which', 'means', 'pupils', 'now', 'lumbered', 'with', 'lower', 'grades', 'than', 'in', 'other', 'schools', 'https://t.co/kzavanevpt']	trust
320	1.30109E+18	2020-09-02T09:49:38.000Z		42	{'neg': 0.056, 'neu': 0.87, 'pos': 0.074, 'compound': 0.1779}	0.1779	Positive	['ofqual', 'now', 'being', 'asked', 'about', 'the', 'guidance', 'it', 'gave', 'to', 'schools', 'on', 'centre-assessed', 'grades.', 'as', "we've", 'reported,', 'some', 'schools', 'effectively', '"pre-standardised"', 'their', 'grades,', 'which', 'means', 'pupils', 'now', 'lumbered', 'with', 'lower', 'grades', 'than', 'in', 'other', 'schools', 'https://t.co/kzavanevpt']	trust
321	1.30109E+18	2020-09-02T09:48:16.000Z		43	{'neg': 0.104, 'neu': 0.766, 'pos': 0.13, 'compound': 0.2996}	0.2996	Positive	['�not', 'me', 'guv�', 'brilliant', 'summary', 'by', 'of', 'ofqual', 'statement', 'on', '#examshambles', '-', 'did', 'what', 'ministers', 'asked', '-', 'algorithm', 'was', 'fair', '-', 'only', 'problem', 'was', 'students', 'not', 'accepting', 'the', 'grades', 'they', 'were', 'given', 'more', 'proof', '#gibbmustgo', 'sign', 'petition', 'here:', 'https://t.co/s6nknx58j9', 'https://t.co/brnrkgdwka']	trust
322	1.30109E+18	2020-09-02T09:47:17.000Z		42	{'neg': 0.12, 'neu': 0.69, 'pos': 0.189, 'compound': 0.3612}	0.3612	Positive	['summary', 'of', 'ofqual', 'chief', 'roger', "taylor's", 'evidence', 'to', 'mps', 'on', 'results', 'debacle:', '-regulator', 'does', 'accept', "'share", 'of', "responsibility'", '(note', 'the', 'word', "'share')", "-'fundamental", "mistake'", 'was', 'to', 'think', 'pupils', 'would', 'ever', 'accept', 'algorithm', 'grades', '-during', 'chaos', 'things', 'went', "'rapidly", 'out', 'of', 'control�']	negative
323	1.30109E+18	2020-09-02T09:37:20.000Z		43	{'neg': 0.104, 'neu': 0.766, 'pos': 0.13, 'compound': 0.2996}	0.2996	Positive	['�not', 'me', 'guv�', 'brilliant', 'summary', 'by', 'of', 'ofqual', 'statement', 'on', '#examshambles', '-', 'did', 'what', 'ministers', 'asked', '-', 'algorithm', 'was', 'fair', '-', 'only', 'problem', 'was', 'students', 'not', 'accepting', 'the', 'grades', 'they', 'were', 'given', 'more', 'proof', '#gibbmustgo', 'sign', 'petition', 'here:', 'https://t.co/s6nknx58j9', 'https://t.co/mtvobfpwle']	trust
324	1.30109E+18	2020-09-02T09:36:23.000Z		47	{'neg': 0.309, 'neu': 0.492, 'pos': 0.199, 'compound': -0.6908}	-0.6908	Negative	["you've", 'got', 'to', 'admire', "no10's", 'faith', 'in', 'shiny-new-digital-solutions-to-problems-for-which-there-are-tried-and-tested-alternatives,', 'after', 'the', 'a-level', 'algorithm', 'fiasco,', 'the', 'track-and-trace', 'app', 'fiasco,', 'the', 'universal', 'credit', 'gov[.]uk', 'verify', 'fiasco,', 'the', "'tech", "borders'", 'fiasco...', '#digitalid']	negative
325	1.30109E+18	2020-09-02T09:31:22.000Z		20	{'neg': 0.121, 'neu': 0.879, 'pos': 0.0, 'compound': -0.296}	-0.296	Negative	['so', 'made', 'all', 'the', 'decisions', 'regarding', 'this', 'algorithm', 'and', 'stepped', 'in', 'to', 'stop', 'it.', 'scrap', 'ofqual', 'https://t.co/uatii9bezw']	No emotion
326	1.30109E+18	2020-09-02T09:30:54.000Z		41	{'neg': 0.054, 'neu': 0.866, 'pos': 0.079, 'compound': 0.25}	0.25	Positive	['of', 'course', 'knew.', 'he', 'knows', 'about', 'the', 'students', 'downgraded', 'by', 'schools', 'trying', 'to', '2nd', 'guess', 'algorithm.', 'he', 'knew', 'about', 'the', '20k', 'external', 'candidates.', 'he', 'just', 'didn�t', 'care', '&amp;', 'thought', 'no', 'one', 'would', 'find', 'out.', '#cagsappeal', '#algi', 'https://t.co/p8bc4w4szj']	surprise
327	1.30109E+18	2020-09-02T09:29:40.000Z		38	{'neg': 0.052, 'neu': 0.844, 'pos': 0.105, 'compound': 0.4497}	0.4497	Positive	['useless', 'gavin', 'williamson', '�warned', 'of', 'major', 'flaws', 'in', 'a-levels', 'algorithm�', 'two', 'weeks', 'before', 'results', 'day', 'but', 'chose', 'to', 'do', 'nothing.', "i'd", 'say', 'the', 'uk', 'deserves', 'better,', 'but', 'they', 'voted', 'the', 'tories', 'in.', 'https://t.co/cvv7egz8dr']	positive
328	1.30109E+18	2020-09-02T09:28:17.000Z		30	{'neg': 0.115, 'neu': 0.738, 'pos': 0.148, 'compound': 0.2878}	0.2878	Positive	['how', 'could', 'you', 'successfully', 'appeal', 'the', 'algorithm', 'without', 'ofqual', 'either', 'giving', 'up', 'on', 'the', 'algorithm', 'or', 'shifting', 'the', 'unfairness', 'elsewhere?', 'at', 'least', 'cags', 'bore', 'some', 'relationship', 'to', 'the', "recipients'", 'abilities.']	negative
329	1.30109E+18	2020-09-02T09:26:22.000Z		41	{'neg': 0.198, 'neu': 0.699, 'pos': 0.102, 'compound': -0.7269}	-0.7269	Negative	['yes', 'but', 'still', 'a', 'problem', 'as', 'ofqual', 'stated', 'that', 'even', 'if', 'standardisation', 'process', 'reduced', 'grade', 'inflation', 'in', 'private', 'schools', 'using', 'algorithm', '-', 'this', 'means', 'those', 'in', 'large', 'classes', 'in', 'private', 'schools', 'penalised', 'compared', 'to', 'small', 'classes', 'where', 'no', 'algorithm', 'applied.', 'clearly', 'unfair.']	negative
330	1.30109E+18	2020-09-02T09:22:39.000Z		23	{'neg': 0.191, 'neu': 0.809, 'pos': 0.0, 'compound': -0.5106}	-0.5106	Negative	['what', 'the', 'world', 'can', 'learn', 'from', 'the', "uk's", 'a-level', 'grading', 'fiasco', 'link:', 'https://t.co/4k1rz8btn9', 'comments:', 'https://t.co/ydix3hpxku']	positive
331	1.30109E+18	2020-09-02T09:20:33.000Z		21	{'neg': 0.216, 'neu': 0.784, 'pos': 0.0, 'compound': -0.5106}	-0.5106	Negative	['what', 'the', 'world', 'can', 'learn', 'from', 'the', "uk's", 'a-level', 'grading', 'fiasco', 'https://t.co/rmj0wvbs1x', 'https://t.co/dplutvvleq']	positive
332	1.30109E+18	2020-09-02T09:20:03.000Z		22	{'neg': 0.202, 'neu': 0.798, 'pos': 0.0, 'compound': -0.5106}	-0.5106	Negative	['what', 'the', 'world', 'can', 'learn', 'from', 'the', "uk's", 'a-level', 'grading', 'fiasco:', 'https://t.co/cvir9uakle', 'comments:', 'https://t.co/ksgbebxz85']	positive
333	1.30109E+18	2020-09-02T09:16:49.000Z		27	{'neg': 0.097, 'neu': 0.903, 'pos': 0.0, 'compound': -0.4215}	-0.4215	Negative	['should', 'you', 'have', 'done', 'your', 'own', 'mock', 'exam', 'with', 'the', 'algorithm,', 'halfon', 'asks.', 'meadows', 'says', 'they', 'tested', 'it', '"thoroughly"', 'against', 'centre', 'type,', 'ethnicity,', 'socioecominc', 'background', 'etc', '#edselctte']	No emotion
334	1.30109E+18	2020-09-02T09:16:42.000Z		27	{'neg': 0.097, 'neu': 0.903, 'pos': 0.0, 'compound': -0.4215}	-0.4215	Negative	['should', 'you', 'have', 'done', 'your', 'own', 'mock', 'exam', 'with', 'the', 'algorithm,', 'halfon', 'asks.', 'meadows', 'says', 'they', 'tested', 'it', '"thoroughly"', 'against', 'centre', 'type,', 'ethnicity,', 'socioecominc', 'background', 'etc', '#edselctte']	No emotion
335	1.30109E+18	2020-09-02T09:15:50.000Z		23	{'neg': 0.278, 'neu': 0.722, 'pos': 0.0, 'compound': -0.6597}	-0.6597	Negative	['gavin', '#williamson', "'was", 'warned', 'of', 'major', 'flaws', 'in', 'algorithm', 'two', 'weeks', 'before', 'a-levels', "fiasco'", 'https://t.co/bghsphlca0', 'https://t.co/6apwndpbyh']	fear
336	1.30109E+18	2020-09-02T09:14:41.000Z		39	{'neg': 0.114, 'neu': 0.818, 'pos': 0.068, 'compound': -0.25}	-0.25	Negative	['confirmed', 'on', '14', 'august', 'that', 'pupils', 'from', 'lower', 'socioeconomic', 'groups', 'were', 'more', 'likely', 'to', 'have', 'their', 'centre', 'assessed', 'grades', 'downgraded', 'by', 'ofqual�s', 'algorithm', 'at', 'grade', 'c', 'and', 'above.', 'insists', 'disadvantaged', 'pupils', 'had', 'a', 'better', 'outcome', 'under', 'moderated', 'results.']	positive
337	1.30109E+18	2020-09-02T09:10:53.000Z		43	{'neg': 0.104, 'neu': 0.766, 'pos': 0.13, 'compound': 0.2996}	0.2996	Positive	['�not', 'me', 'guv�', 'brilliant', 'summary', 'by', 'of', 'ofqual', 'statement', 'on', '#examshambles', '-', 'did', 'what', 'ministers', 'asked', '-', 'algorithm', 'was', 'fair', '-', 'only', 'problem', 'was', 'students', 'not', 'accepting', 'the', 'grades', 'they', 'were', 'given', 'more', 'proof', '#gibbmustgo', 'sign', 'petition', 'here:', 'https://t.co/s6nknx58j9', 'https://t.co/eglvdrh6cx']	trust
338	1.30109E+18	2020-09-02T09:10:22.000Z		29	{'neg': 0.074, 'neu': 0.926, 'pos': 0.0, 'compound': -0.3595}	-0.3595	Negative	['ofqual', '-', 'standardisation', 'process', 'reduced', 'grade', 'inflation', 'in', 'private', 'schools', 'using', 'algorithm', '-', 'which', 'means', 'those', 'in', 'large', 'classes', 'in', 'private', 'schools', 'penalised', 'compared', 'to', 'small', 'classes', 'where', 'no', 'algorithm', 'applied', '!']	negative
339	1.30109E+18	2020-09-02T09:10:18.000Z		35	{'neg': 0.151, 'neu': 0.769, 'pos': 0.079, 'compound': -0.4404}	-0.4404	Negative	['he', 'adds', 'they', 'were', 'confident', 'the', 'algorithm', "wasn't", 'penalising', 'disadvanatged', 'pupils.', 'says', 'government', 'decision', 'after', 'scotland', 'fiasco', 'was', 'to', 'introduce', 'mock', 'appeal', 'route', '-', 'ofqual', 'advised', 'against', 'this', 'as', 'it', "wasn't", 'possible', 'to', 'implement']	trust
340	1.30108E+18	2020-09-02T09:10:07.000Z		16	{'neg': 0.0, 'neu': 0.724, 'pos': 0.276, 'compound': 0.6072}	0.6072	Positive	['wasn�t', 'the', 'algorithm', 'only', '60%', 'accurate?', 'if', 'so', 'how', 'was', 'this', 'remotely', 'fair', 'or', 'acceptable?']	positive
341	1.30108E+18	2020-09-02T09:07:18.000Z		28	{'neg': 0.062, 'neu': 0.938, 'pos': 0.0, 'compound': -0.2023}	-0.2023	Negative	['we', 'initially', 'advised', 'against', 'cancelling', 'exams,', 'says', 'taylor.', 'the', 'algorithm', 'was', 'done', 'by', 'continuous', 'collaboration', 'and', 'they', 'were', 'constructing', 'the', 'system', 'with', 'the', 'dfe', 'and', 'exam', 'boards', '#edselctte']	trust
342	1.30108E+18	2020-09-02T09:07:12.000Z		28	{'neg': 0.062, 'neu': 0.938, 'pos': 0.0, 'compound': -0.2023}	-0.2023	Negative	['we', 'initially', 'advised', 'against', 'cancelling', 'exams,', 'says', 'taylor.', 'the', 'algorithm', 'was', 'done', 'by', 'continuous', 'collaboration', 'and', 'they', 'were', 'constructing', 'the', 'system', 'with', 'the', 'dfe', 'and', 'exam', 'boards', '#edselctte']	trust
343	1.30108E+18	2020-09-02T09:02:46.000Z		26	{'neg': 0.0, 'neu': 1.0, 'pos': 0.0, 'compound': 0.0}	0	Neutral	['ofqual', 'chair', 'roger', 'taylor', 'says', 'their', 'first', 'option', 'was', 'to', 'have', 'exams', 'take', 'place', 'with', 'social', 'distancing.', 'ofqual', 'says', 'they', 'designed', 'the', 'algorithm', 'for', 'exam', 'grading.']	positive
344	1.30108E+18	2020-09-02T09:01:58.000Z		33	{'neg': 0.043, 'neu': 0.917, 'pos': 0.04, 'compound': -0.0258}	-0.0258	Neutral	['chair', 'confirms', 'to', 'that', 'it', 'was', '-', 'rather', 'than', '-', 'who', 'had', 'ultimate', 'authority', 'for', 'the', 'decisions', 'around', 'the', 'design', 'of', 'the', 'algorithm', 'for', 'exam', 'grading', 'this', 'year.', 'watch', 'questioning', 'live:', 'https://t.co/1dxbvdklcx']	anticipation
345	1.30108E+18	2020-09-02T09:00:15.000Z		15	{'neg': 0.0, 'neu': 0.833, 'pos': 0.167, 'compound': 0.4215}	0.4215	Positive	['but', 'ofqual', 'took', 'all', 'the', 'decisions', 'on', 'the', 'development', 'of', 'the', 'algorithm,', 'admits', 'taylor', '#edselctte']	No emotion
346	1.30108E+18	2020-09-02T09:00:12.000Z		15	{'neg': 0.0, 'neu': 0.833, 'pos': 0.167, 'compound': 0.4215}	0.4215	Positive	['but', 'ofqual', 'took', 'all', 'the', 'decisions', 'on', 'the', 'development', 'of', 'the', 'algorithm,', 'admits', 'taylor', '#edselctte']	No emotion
347	1.30108E+18	2020-09-02T08:58:31.000Z		39	{'neg': 0.178, 'neu': 0.771, 'pos': 0.051, 'compound': -0.7003}	-0.7003	Negative	['education', 'select', 'committee', 'chair', 'claims', 'are', 'essentially', 'saying', '�not', 'me,', 'gov�', 'when', 'determining', 'blame', 'for', 'exams', 'results', 'fiasco.', '#ofqual', 'chair', 'roger', 'taylor', 'says', 'it', 'was', 'a', '�fundamental', 'mistake"', 'to', 'believe', 'the', 'algorithm', 'would', '"ever', 'be', 'acceptable', 'to', 'the', 'public�.']	negative
348	1.30108E+18	2020-09-02T08:58:27.000Z		26	{'neg': 0.0, 'neu': 0.907, 'pos': 0.093, 'compound': 0.3724}	0.3724	Positive	['watching', 'this', 'morning', 'and', 'are', 'delusional.', 'as', 'put', 'it', '"', 'not', 'me', 'guv"', '...basically', 'saying', 'their', 'algorithm', 'was', 'right', 'and', "wasn't", 'anything', 'wrong', 'with', 'it.', '#staggering']	negative
349	1.30108E+18	2020-09-02T08:56:45.000Z		39	{'neg': 0.037, 'neu': 0.902, 'pos': 0.061, 'compound': 0.2263}	0.2263	Positive	['opening', 'the', 'questioning', 'of', 'on', 'a', 'statement', 'sent', 'to', 'late', 'last', 'night', '(to', 'be', 'published', 'v', 'shortly', 'on', 'our', 'website)', 'suggesting', 'did', 'everything', 'ministers', 'asked', 'them', 'to', 'do', 'and', 'the', 'algorithm', 'was', 'fair,', 'despite', 'anomalies.', 'https://t.co/r0je23hkpe']	positive
350	1.30108E+18	2020-09-02T08:55:52.000Z		21	{'neg': 0.144, 'neu': 0.743, 'pos': 0.113, 'compound': -0.1984}	-0.1984	Negative	['woah,', 'ofqual', 'knew', 'that', 'private', 'schools', 'would', 'be', 'marked', 'better', 'by', 'the', 'mutant', 'algorithm', 'before', 'the', 'marking', 'happened!', 'that', 'is', 'terrible!']	negative
351	1.30108E+18	2020-09-02T08:55:50.000Z		34	{'neg': 0.064, 'neu': 0.875, 'pos': 0.061, 'compound': -0.0258}	-0.0258	Neutral	['fundamental', 'mistake', 'was', 'that', 'the', 'algorithm', 'would', 'be', 'acceptable', 'to', 'the', 'public', '-', 'says', 'chair', 'roger', 'taylor.', 'whilst', 'in', 'statement', 'to', 'be', 'released', ',they', 'say', 'they', 'did', 'everything', 'they', 'were', 'asked', 'by', 'minister', 'to', 'do..']	positive
352	1.30108E+18	2020-09-02T08:54:24.000Z		43	{'neg': 0.046, 'neu': 0.954, 'pos': 0.0, 'compound': -0.2411}	-0.2411	Negative	['watching', 'the', 'education', 'committee', 'on', 'bbc', 'news', 'at', 'the', 'moment.', 'how,', 'how,', 'did', 'the', 'ofqual', 'people', 'not', 'realise', 'that', 'what', 'they', 'did', 'with', 'the', 'algorithm', 'would', 'not', 'be', 'acceptable', 'to', 'the', 'public.', "it's", 'insanely', 'obvious', 'that', 'this', 'was', 'always', 'going', 'to', 'happen.']	positive
353	1.30108E+18	2020-09-02T08:53:39.000Z		46	{'neg': 0.059, 'neu': 0.885, 'pos': 0.055, 'compound': -0.046}	-0.046	Neutral	['maybe', 'they', 'did', 'check', 'the', 'algorithm,', 'and', 'it', 'looked', 'like', 'it', 'would', 'work', 'as', 'designed,', 'and', 'did?', 'it', 'only', 'had', '6', 'variables', 'mr', 'gibb', 'oversaw', 'this', 'and', 'as', 'schools', 'minister', 'for', 'ten', 'years', 'now', 'really', 'must', 'resign', 'share/sign', 'the', '#gibbmustgo', 'petition', 'https://t.co/jcdslwxwvd']	fear
354	1.30108E+18	2020-09-02T08:53:39.000Z		46	{'neg': 0.059, 'neu': 0.885, 'pos': 0.055, 'compound': -0.046}	-0.046	Neutral	['maybe', 'they', 'did', 'check', 'the', 'algorithm,', 'and', 'it', 'looked', 'like', 'it', 'would', 'work', 'as', 'designed,', 'and', 'did?', 'it', 'only', 'had', '6', 'variables', 'mr', 'gibb', 'oversaw', 'this', 'and', 'as', 'schools', 'minister', 'for', 'ten', 'years', 'now', 'really', 'must', 'resign', 'share/sign', 'the', '#gibbmustgo', 'petition', 'https://t.co/jcdslwxwvd']	fear
355	1.30108E+18	2020-09-02T08:52:44.000Z		42	{'neg': 0.0, 'neu': 1.0, 'pos': 0.0, 'compound': 0.0}	0	Neutral	['also', 'from', 'on', 'this:', '-', 'on', 'verify,', 'from', 'may', '2019', 'https://t.co/ty9vbqalyj', '-', 'on', 'verify', '(and', 'more)', 'in', 'wm2020', 'https://t.co/icljwblhj3', '-', 'on', 'personal', 'data', 'in', 'govt', 'https://t.co/odpkvclre3', '-', 'on', 'algorithms', 'https://t.co/5hxbc4whwl', 'https://t.co/qav5idfvlf']	trust
356	1.30108E+18	2020-09-02T08:52:07.000Z		32	{'neg': 0.0, 'neu': 0.929, 'pos': 0.071, 'compound': 0.25}	0.25	Positive	['the', 'authorities', 'announcement', 'regrading', 'the', 'countrywide', 'a-level', 'outcomes', 'closing', 'week', 'gave', 'college', 'students', 'teacher-assessed', 'grades', 'after', 'an', 'algorithm', 'created', 'through', 'assessments', 'regulator', 'ofqual', 'downgraded', 'some', '40%�', 'https://t.co/adjb9gho3s']	anticipation
357	1.30108E+18	2020-09-02T08:52:07.000Z		32	{'neg': 0.0, 'neu': 0.929, 'pos': 0.071, 'compound': 0.25}	0.25	Positive	['the', 'authorities', 'announcement', 'regrading', 'the', 'countrywide', 'a-level', 'outcomes', 'closing', 'week', 'gave', 'college', 'students', 'teacher-assessed', 'grades', 'after', 'an', 'algorithm', 'created', 'through', 'assessments', 'regulator', 'ofqual', 'downgraded', 'some', '40%�', 'https://t.co/adjb9gho3s']	anticipation
358	1.30108E+18	2020-09-02T08:31:22.000Z		19	{'neg': 0.13, 'neu': 0.87, 'pos': 0.0, 'compound': -0.2732}	-0.2732	Negative	['gavin', 'williamson', '�was', 'warned', 'of', 'major', 'flaws', 'in', 'algorithm', 'two', 'weeks', 'before', 'a-levels', 'fiasco�', 'https://t.co/s35mgqrrku']	fear
359	1.30108E+18	2020-09-02T08:31:22.000Z		19	{'neg': 0.13, 'neu': 0.87, 'pos': 0.0, 'compound': -0.2732}	-0.2732	Negative	['gavin', 'williamson', '�was', 'warned', 'of', 'major', 'flaws', 'in', 'algorithm', 'two', 'weeks', 'before', 'a-levels', 'fiasco�', 'https://t.co/s35mgqrrku']	fear
360	1.30108E+18	2020-09-02T08:31:03.000Z		19	{'neg': 0.0, 'neu': 1.0, 'pos': 0.0, 'compound': 0.0}	0	Neutral	['gavin', 'williamson', '�warned', 'of', 'major', 'flaws', 'in', 'a-levels', 'algorithm�', 'two', 'weeks', 'before', 'results', 'day', 'https://t.co/xjlrzjzps1']	positive
361	1.30107E+18	2020-09-02T08:22:34.000Z		19	{'neg': 0.13, 'neu': 0.87, 'pos': 0.0, 'compound': -0.2732}	-0.2732	Negative	['gavin', 'williamson', '�was', 'warned', 'of', 'major', 'flaws', 'in', 'algorithm', 'two', 'weeks', 'before', 'a-levels', 'fiasco�', 'https://t.co/cdz4uccib5']	fear
362	1.30107E+18	2020-09-02T08:22:34.000Z		19	{'neg': 0.13, 'neu': 0.87, 'pos': 0.0, 'compound': -0.2732}	-0.2732	Negative	['gavin', 'williamson', '�was', 'warned', 'of', 'major', 'flaws', 'in', 'algorithm', 'two', 'weeks', 'before', 'a-levels', 'fiasco�', 'https://t.co/cdz4uccib5']	fear
363	1.30107E+18	2020-09-02T08:15:31.000Z		14	{'neg': 0.0, 'neu': 1.0, 'pos': 0.0, 'compound': 0.0}	0	Neutral	['he�s', 'going', 'to', 'employ', 'the', 'a-level', 'marking', 'algorithm', 'to', 'fix', 'them', 'all.']	trust
364	1.30107E+18	2020-09-02T08:13:44.000Z		50	{'neg': 0.0, 'neu': 1.0, 'pos': 0.0, 'compound': 0.0}	0	Neutral	['bcs', 'has', 'called', 'for', 'standards', 'to', 'prove', 'the', 'ethics', 'and', 'competence', 'of', 'the', 'use', 'of', 'algorithms', 'and', 'data', 'science', 'in', 'public', 'policy', '-', 'its', 'report', 'responds', 'to', 'the', 'controversy', 'over', 'examinations', 'regulator', 'ofqual�s', 'use', 'of', 'an', 'algorithm', 'in', 'revising', 'a', 'level', 'grades', 'https://t.co/wr6cg3j8xl…	positive
365	1.30107E+18	2020-09-02T08:13:33.000Z		34	{'neg': 0.122, 'neu': 0.805, 'pos': 0.073, 'compound': 0.0}	0	Neutral	['and', 'when', 'will', 'you', 'be', 'questioning', 'and', '????', 'surely', 'they', 'need', 'to', 'explain', 'why', 'they', 'knew', 'nothing', 'about', 'this', 'algorithm', 'until', '3', 'days', 'after', 'a', 'level', 'results', 'were', 'released?', '(or', 'did', 'lie', 'about', 'his', 'ignorance?)']	trust
366	1.30107E+18	2020-09-02T08:13:03.000Z		16	{'neg': 0.0, 'neu': 1.0, 'pos': 0.0, 'compound': 0.0}	0	Neutral	["they'll", 'probably', 'try', 'to', 'use', 'the', 'results', 'in', 'next', "year's", 'a', 'level', 'algorithm.', '#jokingnotjoking']	trust
367	1.30107E+18	2020-09-02T08:12:03.000Z		23	{'neg': 0.278, 'neu': 0.722, 'pos': 0.0, 'compound': -0.6597}	-0.6597	Negative	['gavin', 'williamson', "'was", 'warned', 'of', 'major', 'flaws', 'in', 'algorithm', 'two', 'weeks', 'before', 'a-levels', "fiasco'", 'https://t.co/tlithbcdv8', 'https://t.co/owyqziunro']	fear
368	1.30107E+18	2020-09-02T08:11:36.000Z		34	{'neg': 0.122, 'neu': 0.805, 'pos': 0.073, 'compound': 0.0}	0	Neutral	['and', 'when', 'will', 'you', 'be', 'questioning', 'and', '????', 'surely', 'they', 'need', 'to', 'explain', 'why', 'they', 'knew', 'nothing', 'about', 'this', 'algorithm', 'until', '3', 'days', 'after', 'a', 'level', 'results', 'were', 'released?', '(or', 'did', 'lie', 'about', 'his', 'ignorance?)']	trust
369	1.30107E+18	2020-09-02T08:08:40.000Z		19	{'neg': 0.139, 'neu': 0.861, 'pos': 0.0, 'compound': -0.2732}	-0.2732	Negative	['gavin', 'williamson', '�was', 'warned', 'of', 'major', 'flaws', 'in', 'algorithm', 'two', 'weeks', 'before', 'a-levels�fiasco�', 'https://t.co/ngzarjwbfl']	fear
370	1.30107E+18	2020-09-02T08:08:40.000Z		19	{'neg': 0.139, 'neu': 0.861, 'pos': 0.0, 'compound': -0.2732}	-0.2732	Negative	['gavin', 'williamson', '�was', 'warned', 'of', 'major', 'flaws', 'in', 'algorithm', 'two', 'weeks', 'before', 'a-levels�fiasco�', 'https://t.co/ngzarjwbfl']	fear
371	1.30107E+18	2020-09-02T08:08:35.000Z		44	{'neg': 0.092, 'neu': 0.862, 'pos': 0.046, 'compound': -0.3182}	-0.3182	Negative	['.', 'please', 'question', 'what', 'is', 'happening', 'with', 'the', 'ib', 'students,', 'over', '130', 'schools', '&amp;', 'colleges', 'do', 'ib', 'instead', 'of', 'a', 'levels.', 'students', 'still', 'downgraded', 'by', 'algorithm,', 'lost', 'university', 'places', 'and', 'ignored', 'by', 'the', '.', 'all', 'students', 'need', 'to', 'be', 'treated', 'equally', 'and', 'use', 'cag.', 'see', '#ibs…	positive
372	1.30107E+18	2020-09-02T08:08:35.000Z		44	{'neg': 0.092, 'neu': 0.862, 'pos': 0.046, 'compound': -0.3182}	-0.3182	Negative	['.', 'please', 'question', 'what', 'is', 'happening', 'with', 'the', 'ib', 'students,', 'over', '130', 'schools', '&amp;', 'colleges', 'do', 'ib', 'instead', 'of', 'a', 'levels.', 'students', 'still', 'downgraded', 'by', 'algorithm,', 'lost', 'university', 'places', 'and', 'ignored', 'by', 'the', '.', 'all', 'students', 'need', 'to', 'be', 'treated', 'equally', 'and', 'use', 'cag.', 'see', '#ibs…	positive
373	1.30107E+18	2020-09-02T08:04:54.000Z		19	{'neg': 0.139, 'neu': 0.861, 'pos': 0.0, 'compound': -0.2732}	-0.2732	Negative	['gavin', 'williamson', '�was', 'warned', 'of', 'major', 'flaws', 'in', 'algorithm', 'two', 'weeks', 'before', 'a-levels�fiasco�', 'https://t.co/nrwd1nkhvq']	fear
374	1.30107E+18	2020-09-02T08:04:54.000Z		19	{'neg': 0.139, 'neu': 0.861, 'pos': 0.0, 'compound': -0.2732}	-0.2732	Negative	['gavin', 'williamson', '�was', 'warned', 'of', 'major', 'flaws', 'in', 'algorithm', 'two', 'weeks', 'before', 'a-levels�fiasco�', 'https://t.co/nrwd1nkhvq']	fear
375	1.30106E+18	2020-09-02T07:43:11.000Z		39	{'neg': 0.08, 'neu': 0.852, 'pos': 0.068, 'compound': -0.1298}	-0.1298	Negative	['ofqual', 'is', 'being', 'grilled', 'about', 'the', 'exams', 'fiasco', 'by', 'the', 'select', 'committee', 'this', 'morning.', 'has', 'set', 'out', 'some', 'questions', 'that', 'they', 'should', 'be', 'asked.', 'https://t.co/dvhaoxtjjf', 'i', 'particularly', 'like', 'q1:', "'who", 'decided', 'to', 'use', 'a', 'complex', "algorithm?'", '()']	trust
376	1.30106E+18	2020-09-02T07:22:40.000Z		49	{'neg': 0.058, 'neu': 0.897, 'pos': 0.045, 'compound': -0.1531}	-0.1531	Negative	['however,', 'gavin', 'freeguard,', 'head', 'of', 'data', 'and', 'transparency', 'at', 'the', 'institute', 'for', 'government,', 'said', 'recent', '�fiascos�', 'had', 'created', 'obstacles.', '�we�ve', 'seen', 'with', 'the', 'contact-tracing', 'app', 'and', 'the', 'a-level', 'algorithm', 'that', 'the', 'government', 'really', 'needs', 'to', 'earn', 'the', 'public�s', 'trust,�', 'he', 'said.', 'ht…	fear
377	1.30106E+18	2020-09-02T07:12:58.000Z		32	{'neg': 0.153, 'neu': 0.784, 'pos': 0.063, 'compound': -0.5362}	-0.5362	Negative	['his', 'apologies', 'are', 'just', 'a', 'load', 'of', '??', 'he', 'said', 'it', 'was', 'a', 'robust', 'algorithm', 'and', 'then', 'as', 'soon', 'as', 'it', 'went', 'wrong', 'shifted', 'the', 'blame', 'as', 'fast', 'as', 'he', 'could', 'to', 'ofqual']	negative
378	1.30106E+18	2020-09-02T07:12:55.000Z		47	{'neg': 0.026, 'neu': 0.861, 'pos': 0.113, 'compound': 0.5994}	0.5994	Positive	['�i', 'don�t', 'think', 'its', 'news', 'that', 'gavin,', 'and', 'the', 'dfe', 'had', 'looked', 'at', 'the', 'algorithm,', 'and', 'ofqual', 'had', 'given', 'them', 'reassurances.�', 'backs', 'gavin', 'williamson�s', 'ability', 'as', 'education', 'secretary,', 'and', 'says', 'parliament', 'has', 'been', 'given', 'the', 'opportunity', 'to', 'scrutinise', 'him.', 'jm', '#kayburley', 'https://t.co/oc…	positive
379	1.30106E+18	2020-09-02T07:11:19.000Z		19	{'neg': 0.286, 'neu': 0.714, 'pos': 0.0, 'compound': -0.802}	-0.802	Negative	['not', 'all', 'algorithms', 'are', 'shit', '-', 'the', 'difference', 'is', 'they', 'knew', 'the', 'ofqual', 'algorithm', 'was', 'shit', 'and', 'used', 'it', 'anyway.']	anger
380	1.30105E+18	2020-09-02T07:06:52.000Z		13	{'neg': 0.422, 'neu': 0.578, 'pos': 0.0, 'compound': -0.7441}	-0.7441	Negative	['gavin', 'didnt', 'create', 'the', 'algorithm,', 'blame', 'the', 'incompetent', 'ofqual', 'and', 'the', 'civil', 'service.']	anger
381	1.30104E+18	2020-09-02T06:27:23.000Z		29	{'neg': 0.0, 'neu': 0.856, 'pos': 0.144, 'compound': 0.6369}	0.6369	Positive	['best', 'to', 'order', 'them', 'by', 'either', 'height', 'or', 'thickness.', 'teaching', 'academics', 'should', 'use', 'a', 'combined', 'height', 'and', 'thickness', 'algorithm', 'which', 'can', 'be', 'obtained', 'from', 'ofqual', 'https://t.co/qmuxqvv3vw']	No emotion
382	1.30104E+18	2020-09-02T05:51:51.000Z		39	{'neg': 0.167, 'neu': 0.833, 'pos': 0.0, 'compound': -0.6597}	-0.6597	Negative	['the', 'head', 'of', 'the', 'exams', 'watchdog', 'will', 'be', 'questioned', 'by', 'mps', 'later', 'over', 'the', 'chaotic', 'grading', 'of', '#alevels', 'and', '#gcses.', 'roger', "taylor's", 'the', 'chairman', 'of', 'ofqual,', 'whose', 'controversial', 'algorithm', 'was', 'used', 'to', 'calculate', 'results.', 'https://t.co/9akxiaz6gt']	anger
383	1.30103E+18	2020-09-02T05:35:02.000Z		37	{'neg': 0.0, 'neu': 1.0, 'pos': 0.0, 'compound': 0.0}	0	Neutral	['https://t.co/qofm3ulxvf', 'change', 'of', 'leadership', 'is', 'only', 'one', 'factor.', 'understanding', 'that', 'an', 'algorithm', 'is', 'not', 'a', 'substitute', 'for', 'professional', 'moderation', 'of', 'teacher', 'assessment', 'and', 'separating', 'individual', 'student', 'achievement', 'from', 'school', 'accountability', 'measures', 'would', 'be', 'essential.']	trust
384	1.30103E+18	2020-09-02T05:34:59.000Z		23	{'neg': 0.0, 'neu': 0.896, 'pos': 0.104, 'compound': 0.2732}	0.2732	Positive	['gavin', 'williamson', 'was', 'well', 'aware', 'of', 'irregularities', 'in', 'the', 'a-level', 'algorithm', '2', 'weeks', 'before', 'results.', '#education', '#uk', '#tories', 'https://t.co/uxijnwr1rx']	No emotion
385	1.30101E+18	2020-09-02T04:23:37.000Z		17	{'neg': 0.234, 'neu': 0.629, 'pos': 0.137, 'compound': -0.4019}	-0.4019	Negative	['a-levels', 'disaster:', 'eton', 'safeguards', 'it', 'own�in', '2020,', 'with', 'an', 'algorithm.', ',', 'https://t.co/pmrr7qc3ca', 'via']	fear
386	1.30101E+18	2020-09-02T04:23:37.000Z		17	{'neg': 0.234, 'neu': 0.629, 'pos': 0.137, 'compound': -0.4019}	-0.4019	Negative	['a-levels', 'disaster:', 'eton', 'safeguards', 'it', 'own�in', '2020,', 'with', 'an', 'algorithm.', ',', 'https://t.co/pmrr7qc3ca', 'via']	fear
387	1.30097E+18	2020-09-02T01:40:39.000Z		45	{'neg': 0.065, 'neu': 0.935, 'pos': 0.0, 'compound': -0.466}	-0.466	Negative	['what', 'did', 'gavin', 'williamson', 'specifically', 'ask', 'ofqual', 'to', 'provide', 'in', 'march', 'in', 'terms', 'of', 'a', 'method', 'of', 'setting', 'exam', 'grades?', 'when', 'did', 'the', 'dfe', 'review', 'the', 'grades', 'being', 'generated', 'by', 'the', 'ofqual', 'algorithm?', 'why', 'did', 'the', 'dfe', 'ignore', 'the', 'concerns', 'expressed', 'by', 'the', 'teaching', 'profession?']	positive
