# Supplementary material for: Critical reflections on three popular computational linguistic approaches to examine Twitter discourses
Source: PeerJ Comput Sci. 2023 Jan 30;9:e1211. doi: 10.7717/peerj-cs.1211 (PMC10280252; doi:10.7717/peerj-cs.1211)
Supplement: Supplemental Information 1 [file peerj-cs-09-1211-s001.zip › Supplementary_Material_PeerJ_Oct22/Supplementary Material/Sentiment Analysis VADER cleaned data OALA/Sept 03.csv]

	User_name	Time	Location	description_lengths	scores	compound	Sentiment	temp_list	Emotion
0	1.30164E+18	2020-09-03T22:11:39.000Z		24	{'neg': 0.0, 'neu': 0.878, 'pos': 0.122, 'compound': 0.4939}	0.4939	Positive	['they', 'should', 'try', 'the', 'ofqual', 'algorithm', 'to', 'sort', 'out', 'the', 'numbers', 'for', 'the', 'food', 'labels.', 'would', 'save', 'developing', 'another', 'one', 'and', 'nobody', 'will', 'notice.']	positive
1	1.30164E+18	2020-09-03T21:53:50.000Z		6	{'neg': 0.0, 'neu': 1.0, 'pos': 0.0, 'compound': 0.0}	0	Neutral	['did', 'they', 'borrow', 'the', 'ofqual', 'algorithm?']	No emotion
2	1.30163E+18	2020-09-03T21:20:09.000Z		28	{'neg': 0.129, 'neu': 0.569, 'pos': 0.302, 'compound': 0.7514}	0.7514	Positive	['but', 'then,', 'why', 'is', 'it', 'ok', 'for', 'the', 'to', 'award', 'grades', 'using', 'an', 'algorithm?', 'why', 'do', 'ib', 'students', 'have', 'to', 'suffer', 'like', 'this?', '#ibscandal', 'https://t.co/xirsvtxoia']	trust
3	1.30163E+18	2020-09-03T21:04:57.000Z		13	{'neg': 0.0, 'neu': 1.0, 'pos': 0.0, 'compound': 0.0}	0	Neutral	['are', 'they', 'using', 'the', 'ofqual', 'algorithm', 'to', 'find', 'your', 'nearest', 'covid19', 'testing', 'site?']	No emotion
4	1.30162E+18	2020-09-03T20:47:40.000Z		40	{'neg': 0.045, 'neu': 0.771, 'pos': 0.184, 'compound': 0.7269}	0.7269	Positive	['so', 'they', 'should', 'have', 'resigned', 'then', 'to', 'protect', 'the', 'integrity', 'of', 'the', 'system.', 'that�s', 'what', 'they', 'should', 'have', 'done.', 'private', 'messages', 'and', 'keeping', 'the', 'algorithm', 'secret', 'until', 'it', 'was', 'too', 'late', 'doesn�t', 'make', 'them', 'look', 'good', 'at', 'all']	trust
5	1.30162E+18	2020-09-03T20:29:09.000Z		48	{'neg': 0.051, 'neu': 0.809, 'pos': 0.139, 'compound': 0.7556}	0.7556	Positive	['oh,', 'of', 'course!!!', 'sorry!!!', 'of', 'course', "it's", '"you', 'know"!!!', 'that', 'engagement', 'group', 'malarkey', 'sounds', 'way', 'too', 'complicated.', 'plus', 'after', 'the', 'a-level', 'results', 'furore,', "i'm", 'not', 'going', 'anywhere', 'near', 'an', 'algorithm!', 'sorry,', 'predictive', 'text', 'got', 'the', 'better', 'of', 'me', 'calling', 'myself', 'a', 'divot', 'in', 'ear…	negative
6	1.3016E+18	2020-09-03T19:35:37.000Z		42	{'neg': 0.062, 'neu': 0.86, 'pos': 0.078, 'compound': -0.09}	-0.09	Negative	['the', 'chair', 'of', 'ofqual,', 'roger', 'taylor,', 'told', 'the', 'education', 'committee', 'on', 'wednesday', 'that', 'the', 'regulator', 'accepts', 'responsibility', 'for', 'creating', 'the', 'doomed', 'algorithm', 'but', 'said', 'the', 'decision', 'to', 'use', 'a', 'standardisation', 'formula', '"was', 'taken', 'by', 'the', 'secretary', 'of', 'state".', 'https://t.co/5eu8mbljao']	trust
7	1.3016E+18	2020-09-03T19:24:48.000Z		5	{'neg': 0.0, 'neu': 1.0, 'pos': 0.0, 'compound': 0.0}	0	Neutral	['would', 'that', 'involve', 'an', 'algorithm?']	No emotion
8	1.30159E+18	2020-09-03T18:51:34.000Z		43	{'neg': 0.0, 'neu': 0.881, 'pos': 0.119, 'compound': 0.6904}	0.6904	Positive	['so', 'the', 'main', 'examiner', 'body,', 'ofqual', 'were', 'not', 'to', 'blame?', 'i', 'believe', 'the', 'algorithm', 'they', 'suggested', 'is', 'already', 'used', 'in', 'other', 'countries', '...', 'if', 'you', 'have', 'public', 'bodies', 'you', 'can�t', 'trust?', 'the', 'doe,', 'unions', 'and', 'teachers', 'were', 'al', 'involved', 'in', 'the', 'exams', 'decision', '...']	positive
9	1.30158E+18	2020-09-03T18:06:02.000Z		29	{'neg': 0.0, 'neu': 1.0, 'pos': 0.0, 'compound': 0.0}	0	Neutral	['with', '#ofqual', 'on', 'the', 'naughty', 'step', 'dfe', 'advisers', 'have', 'been', 'tasked', 'with', 'producing', 'the', 'algorithm', 'for', 'next', 'year�s', 'gcse', '&amp;', 'a', 'level', 'exams.', '#gavinwilliamson', 'https://t.co/2r6hff5jdd']	positive
10	1.30157E+18	2020-09-03T17:37:05.000Z		5	{'neg': 0.0, 'neu': 1.0, 'pos': 0.0, 'compound': 0.0}	0	Neutral	['a-level/gcse', 'grading', 'algorithm...']	No emotion
11	1.30157E+18	2020-09-03T17:10:46.000Z		36	{'neg': 0.148, 'neu': 0.792, 'pos': 0.061, 'compound': -0.5106}	-0.5106	Negative	['please', 'get', 'to', 'do', 'the', 'right', 'thing.', 'ib', 'students', 'ignored.', 'still', 'waiting', 'for', 'reply', 'to', 'letter', 'sent', 'to', '2', 'weeks', 'ago', 'about', 'unjust', 'treatment', 'by', 'who', 'are', 'still', 'using', 'grading', 'algorithm.', '#ibscandal', 'https://t.co/2arl7depbg']	anger
12	1.30157E+18	2020-09-03T17:10:30.000Z		36	{'neg': 0.092, 'neu': 0.722, 'pos': 0.186, 'compound': 0.5256}	0.5256	Positive	['the', 'emergence', 'of', 'a', '�critical', 'audience�', 'in', 'the', 'a-level', 'grading', 'fiasco', 'poses', 'a', 'model', 'for', 'a', 'more', 'effective', 'means', 'of', 'countering�bias', 'and', 'intellectual', 'lock-in', 'in', 'the', 'development', 'of', 'algorithms.�https://t.co/exvyy5iyvq']	positive
13	1.30157E+18	2020-09-03T17:08:20.000Z		36	{'neg': 0.092, 'neu': 0.722, 'pos': 0.186, 'compound': 0.5256}	0.5256	Positive	['the', 'emergence', 'of', 'a', '�critical', 'audience�', 'in', 'the', 'a-level', 'grading', 'fiasco', 'poses', 'a', 'model', 'for', 'a', 'more', 'effective', 'means', 'of', 'countering�bias', 'and', 'intellectual', 'lock-in', 'in', 'the', 'development', 'of', 'algorithms.�https://t.co/pd4cemhsab']	positive
14	1.30156E+18	2020-09-03T16:45:06.000Z		38	{'neg': 0.035, 'neu': 0.965, 'pos': 0.0, 'compound': -0.0258}	-0.0258	Neutral	['williamson', 'made', '�fundamental', 'mistake�', 'on', 'algorithms,', 'says', 'ofqual', 'chair.', 'roger', 'taylor', 'tells', 'select', 'committee', 'that', 'government', 'repeatedly', 'overlooked', 'regulator�s', 'guidance', 'read', 'more', '&gt;', '&gt;', '&gt;', 'https://t.co/myx2djsf5h', '#gavinwilliamson', '#ofqual', '#exams', '#algorithm', 'https://t.co/g8o5lbnrhg']	trust
15	1.30156E+18	2020-09-03T16:31:06.000Z		14	{'neg': 0.195, 'neu': 0.55, 'pos': 0.255, 'compound': -0.3839}	-0.3839	Negative	['looks', 'like', 'this', 'shit', 'has', 'been', 'run', 'through', 'the', 'a', 'level', 'algorithm', 'as', 'well', '??????']	anger
16	1.30154E+18	2020-09-03T15:35:40.000Z		26	{'neg': 0.0, 'neu': 1.0, 'pos': 0.0, 'compound': 0.0}	0	Neutral	['we', 'know', 'what', 'he', 'knew.', 'ofqual', 'advised', 'having', 'distanced', 'exams', 'and', 'he', 'instead', 'decided', 'on', 'the', 'algorithm.', 'we', 'lds', 'should', 'be', 'calling', 'for', 'him', 'to', 'go.']	trust
17	1.30154E+18	2020-09-03T15:30:05.000Z		36	{'neg': 0.0, 'neu': 0.847, 'pos': 0.153, 'compound': 0.6808}	0.6808	Positive	['after', 'the', 'uproar', 'caused', 'by', 'the', 'a-level', 'grading', '#algorithm,', ',', 'ceo', 'at', 'profusion,', 'shares', 'some', 'words', 'of', 'wisdom', 'on', 'how', '#datadriven', '#marketers', 'should', 'learn', 'from', 'this', 'experience.', 'read', 'more', 'below:', 'https://t.co/z15ombmciq', '#alevelresults', '#wordsofwisdom']	negative
18	1.30154E+18	2020-09-03T15:30:05.000Z		36	{'neg': 0.0, 'neu': 0.847, 'pos': 0.153, 'compound': 0.6808}	0.6808	Positive	['after', 'the', 'uproar', 'caused', 'by', 'the', 'a-level', 'grading', '#algorithm,', ',', 'ceo', 'at', 'profusion,', 'shares', 'some', 'words', 'of', 'wisdom', 'on', 'how', '#datadriven', '#marketers', 'should', 'learn', 'from', 'this', 'experience.', 'read', 'more', 'below:', 'https://t.co/z15ombmciq', '#alevelresults', '#wordsofwisdom']	negative
19	1.30154E+18	2020-09-03T15:03:40.000Z		23	{'neg': 0.171, 'neu': 0.829, 'pos': 0.0, 'compound': -0.5719}	-0.5719	Negative	['ofqual', 'suggests', 'online', 'exams', 'could', 'be', 'option', 'next', 'summer', 'in', 'wake', 'of', 'this', 'year�s', 'grading', 'chaos', 'https://t.co/duxoikwrdt', 'the', 'independent']	fear
20	1.30154E+18	2020-09-03T15:03:36.000Z		23	{'neg': 0.171, 'neu': 0.829, 'pos': 0.0, 'compound': -0.5719}	-0.5719	Negative	['ofqual', 'suggests', 'online', 'exams', 'could', 'be', 'option', 'next', 'summer', 'in', 'wake', 'of', 'this', 'year�s', 'grading', 'chaos', 'https://t.co/eummibdvck', 'the', 'independent']	fear
21	1.30153E+18	2020-09-03T14:50:04.000Z		22	{'neg': 0.0, 'neu': 1.0, 'pos': 0.0, 'compound': 0.0}	0	Neutral	['what', 'we', 'learned', 'from', '#ofqual', 'chair', 'roger', 'taylor', 'as', 'he', 'answered', 'questions', 'in', 'front', 'of', 'the', '#education', 'committee.', 'https://t.co/uaserxp3lq']	trust
22	1.30153E+18	2020-09-03T14:30:40.000Z		49	{'neg': 0.152, 'neu': 0.717, 'pos': 0.131, 'compound': -0.296}	-0.296	Negative	["'the", 'blame', 'lies', 'with', 'us', 'collectively', '�', 'all', 'of', 'us', 'who', 'failed', 'to', 'design', 'a', 'mechanism', 'for', 'awarding', 'grades', 'that', 'was', 'acceptable', 'to', 'the', 'public', 'and', 'met', 'the', 'secretary', 'of', 'state�s', 'policy', 'intent', 'of', 'ensuring', 'grades', 'were', 'in', 'a', 'way', 'consistent', 'with', 'the', 'previous', "year.'", 'https://t.…	positive
23	1.30152E+18	2020-09-03T14:13:29.000Z		20	{'neg': 0.0, 'neu': 1.0, 'pos': 0.0, 'compound': 0.0}	0	Neutral	['williamson', 'initially', 'got', 'a', '"u"', 'but', 'the', 'ofqual', 'algorithm', 'he', 'sanctioned', 'reclassified', 'him', 'as', 'an', 'a*', 'https://t.co/rx624hg6nv']	No emotion
24	1.30152E+18	2020-09-03T14:03:12.000Z		19	{'neg': 0.0, 'neu': 0.873, 'pos': 0.127, 'compound': 0.2235}	0.2235	Positive	["i'm", 'reading', 'government', 'used', 'a-level', 'algorithm', 'despite', 'warnings', 'via', 'the', 'independent', 'daily', 'edition', 'https://t.co/w6cnc70y05']	anticipation
25	1.30152E+18	2020-09-03T13:58:37.000Z		19	{'neg': 0.209, 'neu': 0.791, 'pos': 0.0, 'compound': -0.5719}	-0.5719	Negative	['ofqual', 'suggests', 'online', 'exams', 'could', 'be', 'option', 'next', 'summer', 'after', 'this', "year's", 'grading', 'chaos', 'https://t.co/ki3wplplwb']	fear
26	1.30152E+18	2020-09-03T13:52:06.000Z		45	{'neg': 0.0, 'neu': 0.876, 'pos': 0.124, 'compound': 0.6573}	0.6573	Positive	['resititution', 'is', 'simple:', '2000', 'state', 'schools', 'used', 'the', 'gcse', 'statistical', 'subject', 'moderation', 'algorithm', 'to', 'pre-standardise', 'grades', 'in', 'may.', 'hofc', 'had', 'to', 'sign', 'the', 'submitted', 'cags', 'as', 'true', 'so', 'these', 'original', 'grades', 'can', 'be', 're-instated', 'automatically', 'delivering', 'parity', 'for', 'all', 'https://t.co/hpdnfmz…	trust
27	1.30151E+18	2020-09-03T13:32:58.000Z		41	{'neg': 0.0, 'neu': 0.845, 'pos': 0.155, 'compound': 0.7003}	0.7003	Positive	["couldn't", 'give', 'a', 'stuff;', "don't", 'use', 'handicaps,', "haven't", 'got', 'a', 'handicap,', 'if', 'anybody', 'wants', 'to', 'play', 'me', 'they', 'will', 'have', 'to', 'play', 'off', 'scratch.', 'i', 'think', 'the', 'whole', 'idea', 'is', 'as', 'bonkers', 'as', 'the', 'a', 'level', 'algorithm', '-', 'winks', ';-)']	trust
28	1.30151E+18	2020-09-03T13:10:25.000Z		40	{'neg': 0.0, 'neu': 0.942, 'pos': 0.058, 'compound': 0.3291}	0.3291	Positive	['started', 'a', 'new', 'twitter', 'account', 'for', 'the', 'beer', 'tours', 'and', 'so', 'far', 'have', 'followed', 'nothing', 'but', 'breweries.', 'twitter', 'recommends', 'i', 'follow', 'a', 'bunch', 'of', 'sky', 'sports', 'related', 'accounts.', 'are', 'they', 'using', 'the', 'same', 'algorithm', 'that', 'did', 'the', 'a-level', 'results?']	trust
29	1.30151E+18	2020-09-03T13:09:08.000Z		43	{'neg': 0.036, 'neu': 0.909, 'pos': 0.055, 'compound': 0.2023}	0.2023	Positive	['parents', 'of', 'gcse', 'students', 'in', 'schools', 'that', 'did', 'stage', '7', 'pre-moderation', 'using', 'the', 'gcse', 'statistical', 'moderation', 'could', 'demand', 'the', 'original', 'tags', 'that', 'were', 'submitted', 'to', 'the', 'algorithm', 'be', 're-instated', 'as', 'we', 'now', 'know', 'external', 'pre-moderation', 'was', 'not', 'mandated', 'by', 'ofqual']	anger
30	1.3015E+18	2020-09-03T12:51:31.000Z		46	{'neg': 0.12, 'neu': 0.88, 'pos': 0.0, 'compound': -0.7184}	-0.7184	Negative	['scummings', 'never', 'really', 'thought', 'this', 'through,', 'did', 'he?', 'this', 'is', 'an', 'algorithm', 'of', 'at', 'least', 'ofqual', 'proportions.', 'asking', 'somebody', 'who', 'might', 'be', 'ill', 'with', 'a', 'deadly', 'disease', 'to', 'drive', 'a', '250', 'mile', 'round', 'trip', 'for', 'a', 'test', 'that', 'takes', 'a', 'couple', 'of', 'minutes,', 'heartless', 'beyond', 'reason....…	negative
31	1.3015E+18	2020-09-03T12:49:54.000Z		47	{'neg': 0.068, 'neu': 0.882, 'pos': 0.05, 'compound': -0.2247}	-0.2247	Negative	['then', 'why', 'is', 'ofqual', 'not', 'opening', 'an', 'appeal', 'route', 'to', 'kids', 'penalised', 'by', 'the', 'algorithm', 'at', 'the', 'school', 'level.', 'some', 'schools', 'second-guessed', 'the', 'algorithm', 'by', 'moderating', 'their', 'cags', 'to', 'fit', 'past', 'years', 'result', 'distribution', 'before', 'sending', 'them', 'to', 'the', 'exam', 'board.', 'it', 'is', 'totally', 'unfa…	anticipation
32	1.3015E+18	2020-09-03T12:48:12.000Z		29	{'neg': 0.15, 'neu': 0.85, 'pos': 0.0, 'compound': -0.5719}	-0.5719	Negative	['the', 'cause', 'of', 'this', "summer's", 'a-level', 'chaos', "wasn't", 'an', 'algorithm,', 'it', 'was', 'our', 'reliance', 'on', 'high-stakes', 'exams', '#alevels', '#alevels2021', '#gcseresults2020', '#gcses2021', 'https://t.co/ozai04cytk']	fear
33	1.30149E+18	2020-09-03T11:59:04.000Z		20	{'neg': 0.122, 'neu': 0.761, 'pos': 0.117, 'compound': -0.0258}	-0.0258	Neutral	['ofqual', 'chairman', 'says', 'it', 'was', 'a', '"fundamental', 'mistake"', 'to', 'believe', 'algorithm', 'grades', '"would', 'ever', 'be', 'acceptable"', 'https://t.co/8sbpw09yh4']	positive
34	1.30148E+18	2020-09-03T11:26:38.000Z		28	{'neg': 0.094, 'neu': 0.906, 'pos': 0.0, 'compound': -0.4003}	-0.4003	Negative	['williamson', 'to', 'blame', 'for', '#england', '#examshambles', 'says', 'chair', 'of', '?', 'ed', 'sec', 'told', 'in', 'march', 'that', 'algorithm', 'was', '�worst', 'option�', '!', '#toryshambles', '#johnsonhasfailedthenation', '#thursdaythoughts', '#liarjohnson', '#torylies', 'https://t.co/wbfngrnqbz']	anger
35	1.30148E+18	2020-09-03T11:09:18.000Z		36	{'neg': 0.182, 'neu': 0.696, 'pos': 0.122, 'compound': -0.558}	-0.558	Negative	['accepted', 'advice', 'of', 'labour', 'teaching', 'unions', 'who', 'backed', 'algorithm', 'from', '#ofqual.', 'your', 'nutso', 'lefty', 'sources', 'conveniently', 'refuse', 'to', 'mention', 'that.', 'he', 'wont', 'make', 'that', 'mistake', 'again.', 'eh???', '2', 'faced', 'unions', 'a', 'bust.', 'dump', 'the', 'brainwashing', 'hon.']	negative
36	1.30148E+18	2020-09-03T11:04:40.000Z		16	{'neg': 0.0, 'neu': 1.0, 'pos': 0.0, 'compound': 0.0}	0	Neutral	['https://t.co/0vawugwsnu', 'https://t.co/b3hpqyword', 'https://t.co/cgo4w7dt8u', 'i', 'could', 'go', 'on.']	No emotion
37	1.30147E+18	2020-09-03T10:22:09.000Z		45	{'neg': 0.073, 'neu': 0.812, 'pos': 0.115, 'compound': 0.2732}	0.2732	Positive	['who', 'appreciated', 'that', 'teachers', 'had', 'been', 'asked', 'to', 'do', 'their', 'own', 'adjustments', 'based', 'on', 'their', 'previous', 'year�s', 'results,', 'even', 'before', 'ofqual', 'algorithm?', 'those', 'who', 'did', 'it', 'conscientiously', 'had', 'to', 'mis-', 'grade', 'some', 'grade', 'a', 'students', 'down', 'to', 'fit', 'pattern', 'of', 'previous', 'year.', 'double', 'injusti…	anger
38	1.30146E+18	2020-09-03T10:18:09.000Z		22	{'neg': 0.202, 'neu': 0.798, 'pos': 0.0, 'compound': -0.5106}	-0.5106	Negative	['what', 'the', 'world', 'can', 'learn', 'from', 'the', "uk's", 'a-level', 'grading', 'fiasco', 'https://t.co/jxw2hfr0tt', 'comm:', 'https://t.co/keqxc9nmsl']	positive
39	1.30146E+18	2020-09-03T09:44:03.000Z		36	{'neg': 0.092, 'neu': 0.722, 'pos': 0.186, 'compound': 0.5256}	0.5256	Positive	['the', 'emergence', 'of', 'a', '�critical', 'audience�', 'in', 'the', 'a-level', 'grading', 'fiasco', 'poses', 'a', 'model', 'for', 'a', 'more', 'effective', 'means', 'of', 'countering�bias', 'and', 'intellectual', 'lock-in', 'in', 'the', 'development', 'of', 'algorithms.�https://t.co/wxml9jv5dt']	positive
40	1.30145E+18	2020-09-03T09:34:24.000Z		23	{'neg': 0.0, 'neu': 0.858, 'pos': 0.142, 'compound': 0.5122}	0.5122	Positive	["ofsted's", 'algorithm', 'has', 'downgraded', 'your', 'results', 'in', 'the', 'pedantry', 'a-level', 'to', 'a', "'u',", 'but', 'i', 'am', 'sure', 'that', 'you', 'can', 'appeal??']	anticipation
41	1.30145E+18	2020-09-03T09:21:54.000Z		41	{'neg': 0.077, 'neu': 0.873, 'pos': 0.05, 'compound': -0.2732}	-0.2732	Negative	['after', 'the', 'dust', 'of', 'the', 'a-levels', 'algorithm', 'has', 'begun', 'to', 'settle,', 'i', 'had', 'the', 'chance', 'to', 'analyse', 'why', 'the', 'algorithm', 'was', 'originally', 'deemed', 'to', 'be', 'necessary,', 'what', 'went', 'wrong,', 'and', 'what', 'the', 'short', 'run', 'impact', 'was.', 'https://t.co/6hdw3tbr1u']	negative
42	1.30145E+18	2020-09-03T09:09:01.000Z		19	{'neg': 0.128, 'neu': 0.749, 'pos': 0.123, 'compound': -0.0258}	-0.0258	Neutral	["'the", 'fundamental', 'mistake', 'was', 'to', 'believe', 'that', 'this', 'would', 'ever', 'be', 'acceptable', 'to', 'the', "public'", 'https://t.co/bnwc44cpsv']	positive
43	1.30144E+18	2020-09-03T08:43:00.000Z		46	{'neg': 0.043, 'neu': 0.832, 'pos': 0.125, 'compound': 0.507}	0.507	Positive	['as', 'mr', 'states,', 'and', 'most', 'research', 'supports,', 'our', 'system', 'is', 'designed', 'to', 'reproduce', 'the', 'same', 'people', 'coming', 'out', 'on', 'top', '-', 'recently', 'illustrated', 'by', 'a', 'level', 'algorithm.', 'some', 'have', 'to', 'break', 'through', 'to', 'give', 'the', 'impression', "'anyone", 'can', 'make', "it'", 'and', 'stop', 'the', 'majority', 'seeking', 'mass…	trust
44	1.30144E+18	2020-09-03T08:39:38.000Z		35	{'neg': 0.0, 'neu': 1.0, 'pos': 0.0, 'compound': 0.0}	0	Neutral	['back', 'to', 'that', 'algorithm', '-', '"the', 'decision', 'to', 'use', 'a', 'system', 'of', 'statistical', 'standardised', 'teacher', 'assessments', 'was', 'taken', 'by', 'the', 'secretary', 'of', 'state', 'and', 'issued', 'as', 'a', 'direction', 'to', 'ofqual."', '-', 'roger', 'taylor', '(chair', 'of', 'ofqual)', 'yesterday']	trust
45	1.30143E+18	2020-09-03T08:19:23.000Z		50	{'neg': 0.0, 'neu': 0.879, 'pos': 0.121, 'compound': 0.7351}	0.7351	Positive	["that's", 'a', 'blame-ascribing', 'political', 'debate', 'between', 'ofqual', 'and', 'the', 'minister', 'that', "doesn't", 'impact', 'the', 'concern', 'raised', 'in', 'this', 'piece.', 'whoever', 'took', 'the', 'decisions', 'it', 'would', 'have', 'been', 'better', 'to', 'do', 'some', 'kind', 'of', 'test', 'than', 'use', 'an', 'algorithm', 'or', 'rely', 'on', 'estimates', 'known', 'to', 'be', 'ov…	positive
46	1.30143E+18	2020-09-03T08:15:19.000Z		34	{'neg': 0.062, 'neu': 0.938, 'pos': 0.0, 'compound': -0.25}	-0.25	Negative	['just', 'that', 'the', 'ofqual', 'chair', 'yesterday', 'declared', 'before', 'uk', 'parliamentary', 'committee', 'that', 'it', 'was', 'who', 'cancelled', 'a', 'level', 'exams', 'and', 'advised', 'to', 'use', 'an', 'algorithm', 'to', 'calculate', 'a', 'level', 'exams:', 'https://t.co/s6h4qezn0i']	trust
47	1.30143E+18	2020-09-03T08:12:01.000Z		45	{'neg': 0.076, 'neu': 0.856, 'pos': 0.067, 'compound': -0.1027}	-0.1027	Negative	['#technology', 'is', 'only', 'as', 'good', 'as', 'the', 'humans', 'behind', 'it.', 'the', 'uk', 'government�s', 'exam-results', 'algorithm', 'prompted', 'a', 'public', 'outcry', 'after', '40%', 'of', 'grades', 'were', 'downgraded.', 'from', 'equitable', 'design', 'to', 'transparency,', 'here�s', 'what', 'we', 'can', 'learn', 'from', 'the', 'backlash', 'https://t.co/4yejinvqps']	positive
48	1.30143E+18	2020-09-03T08:10:00.000Z		38	{'neg': 0.115, 'neu': 0.782, 'pos': 0.103, 'compound': -0.1441}	-0.1441	Negative	['...', 'as', 'decided', 'to', 'use', 'the', 'algorithm.', 'and', 'his', 'decision', 'was', 'clearly', 'politically', 'driven', 'and', 'left', 'no', 'room', 'for', 'ofqual.', 'so', 'you', 'just', 'add', 'willingly', 'or', 'not', 'to', 'the', 'blame', 'game', 'on', 'ofqual', '...', 'to', 'divert', 'from', 'wrong', '#tory', 'policies?']	negative
49	1.30143E+18	2020-09-03T08:09:26.000Z		15	{'neg': 0.179, 'neu': 0.821, 'pos': 0.0, 'compound': -0.34}	-0.34	Negative	['ofqual', 'chief', 'says', 'adopting', 'results', 'algorithm', 'was', 'a', "'fundamental", "mistake'", 'https://t.co/hwt1zenrtl', 'via']	negative
50	1.30143E+18	2020-09-03T08:07:32.000Z		19	{'neg': 0.149, 'neu': 0.743, 'pos': 0.108, 'compound': -0.1808}	-0.1808	Negative	['in', 'shock', 'news', "'government", 'used', 'a-level', 'algorithm', 'despite', "warnings'", 'from', 'the', 'independent', 'daily', 'edition', 'https://t.co/eecnnlgyth']	anticipation
51	1.30143E+18	2020-09-03T07:55:38.000Z		17	{'neg': 0.0, 'neu': 1.0, 'pos': 0.0, 'compound': 0.0}	0	Neutral	['.', 'i', 'see', "they've", 'put', 'the', 'a-level', 'mutant', 'algorithm', 'to', 'some', 'use', 'counting', 'covid', 'deaths', 'now']	negative
52	1.30143E+18	2020-09-03T07:53:39.000Z		40	{'neg': 0.11, 'neu': 0.778, 'pos': 0.112, 'compound': 0.0258}	0.0258	Neutral	['ofqual', 'went', 'as', 'far', 'as', 'saying', 'that', 'having', 'socially', 'distanced', 'or', 'delayed', 'exams', 'would', 'be', 'a', 'better', 'choice', 'than', 'calculated', 'results,', '*months*', 'ago,', 'and', 'gw', 'overruled', 'them', 'and', 'went', 'for', 'an', 'algorithm', 'instead.', 'fairly', 'sure', 'everyone', 'involved', 'screwed', 'up', 'somewhere']	positive
53	1.30142E+18	2020-09-03T07:33:00.000Z		43	{'neg': 0.116, 'neu': 0.681, 'pos': 0.202, 'compound': 0.5994}	0.5994	Positive	['in', 'creating', 'the', 'algorithm', 'to', 'award', 'a-level', 'grades,', 'ofqual', 'were', 'presented', 'with', 'two', 'competing', 'priorities:', 'the', 'need', 'to', 'award', 'students', 'the', '�correct�', 'grade', '&amp;', 'the', 'need', 'to', 'avoid', 'grade', 'inflation,', 'analyses', 'what', 'went', 'wrong', 'https://t.co/mvv4urvqya', 'https://t.co/o3xemeslqd']	negative
54	1.30142E+18	2020-09-03T07:33:00.000Z		43	{'neg': 0.116, 'neu': 0.681, 'pos': 0.202, 'compound': 0.5994}	0.5994	Positive	['in', 'creating', 'the', 'algorithm', 'to', 'award', 'a-level', 'grades,', 'ofqual', 'were', 'presented', 'with', 'two', 'competing', 'priorities:', 'the', 'need', 'to', 'award', 'students', 'the', '�correct�', 'grade', '&amp;', 'the', 'need', 'to', 'avoid', 'grade', 'inflation,', 'analyses', 'what', 'went', 'wrong', 'https://t.co/mvv4urvqya', 'https://t.co/o3xemeslqd']	negative
55	1.30142E+18	2020-09-03T07:22:00.000Z		35	{'neg': 0.0, 'neu': 0.876, 'pos': 0.124, 'compound': 0.6428}	0.6428	Positive	['#ddkpod', 'episode', '2', 'talks', 'about', 'this', 'fantastic', 'article', 'from', 'jeni', 'tennison', 'which', 'breaks', 'down', 'exactly', 'how', 'the', 'a-level', 'algorithm', 'used', 'recently', 'in', 'the', 'uk', 'worked', 'https://t.co/n2cwuxpfzc', '#ddkpod', '#ddk', '#podcastrecommendations', '#alevels2020', '#itconsultancy']	No emotion
56	1.30142E+18	2020-09-03T07:22:00.000Z		35	{'neg': 0.0, 'neu': 0.876, 'pos': 0.124, 'compound': 0.6428}	0.6428	Positive	['#ddkpod', 'episode', '2', 'talks', 'about', 'this', 'fantastic', 'article', 'from', 'jeni', 'tennison', 'which', 'breaks', 'down', 'exactly', 'how', 'the', 'a-level', 'algorithm', 'used', 'recently', 'in', 'the', 'uk', 'worked', 'https://t.co/n2cwuxpfzc', '#ddkpod', '#ddk', '#podcastrecommendations', '#alevels2020', '#itconsultancy']	No emotion
57	1.30142E+18	2020-09-03T07:21:00.000Z		14	{'neg': 0.0, 'neu': 1.0, 'pos': 0.0, 'compound': 0.0}	0	Neutral	['ofqual', 'chief', 'says', 'adopting', 'results', 'algorithm', 'was', 'a', '�fundamental', 'mistake�', '??', 'https://t.co/trfgvhj4z3']	No emotion
58	1.30142E+18	2020-09-03T07:17:39.000Z		40	{'neg': 0.098, 'neu': 0.902, 'pos': 0.0, 'compound': -0.4215}	-0.4215	Negative	['exams:', 'here', 'speak', 'up', 'and', 'explain', 'that', 'they', 'were', 'speaking', 'with', 'and', 'on', 'a', 'weekly', 'basis', 'throughout', 'the', 'pandemic.', 'there', 'is', 'no', 'way', 'williamson', 'was', 'not', 'aware', 'of', 'the', '#algorithm.', 'this', 'is', 'awkward', 'for', 'the', 'dfe.', 'https://t.co/x34h54jcsr']	fear
59	1.30142E+18	2020-09-03T07:16:58.000Z		41	{'neg': 0.082, 'neu': 0.918, 'pos': 0.0, 'compound': -0.5106}	-0.5106	Negative	['ddk', 'pod', 'episode', '2', 'is', 'now', 'available', 'on', 'your', 'podcast', 'platform', 'of', 'choice.', 'listen', 'to', 'our', 'take', 'on', 'the', 'a', 'level', 'fiasco', 'here', 'in', 'the', 'uk,', 'plus', 'news', 'and', 'recommendations', 'https://t.co/gvt9fhzevi', '#podcast', '#podcastrecommendations', '#ddk', '#ddkpod', '#consultant', '#informationtechnology', '#alevels2020']	positive
60	1.30142E+18	2020-09-03T07:12:33.000Z		21	{'neg': 0.084, 'neu': 0.916, 'pos': 0.0, 'compound': -0.1406}	-0.1406	Negative	['ofqual', 'chairman', 'says', 'gavin', 'williamson', '�was', 'warned', 'over', 'grades�', 'but', 'he', 'pressed', 'ahead', 'with', 'the', 'algorithm', 'anyway', 'https://t.co/md69xj7hfv']	positive
61	1.30141E+18	2020-09-03T06:50:19.000Z		44	{'neg': 0.126, 'neu': 0.874, 'pos': 0.0, 'compound': -0.6808}	-0.6808	Negative	['so', 'opposite', 'to', 'what', 'you', 'said', 'ofqual', 'advised', 'to', 'go', 'ahead', 'with', 'exams', 'but', 'your', 'conservative', 'education', 'secretary', 'of', 'state', 'wanted', 'them', 'to', 'be', 'cancelled', 'to', 'push', 'through', 'the', '�algorithm�', 'he,', 'you', 'and', 'now', 'say', 'is', 'false', 'and', 'blame', 'ofqual.', 'https://t.co/bnsccjtk60']	anger
62	1.30141E+18	2020-09-03T06:49:32.000Z		31	{'neg': 0.185, 'neu': 0.815, 'pos': 0.0, 'compound': -0.7177}	-0.7177	Negative	['start', 'up', 'no.1383:', 'the', 'a-level', 'algorithm', 'lesson,', 'kill', 'twitter', 'trends!,', 'google', 'remixes', 'radio,', 'india', 'bans', 'pubg,', 'reels', 'v', 'facebook,', 'and', 'more', 'https://t.co/ohbxprjqyo', 'https://t.co/fhj8vcq6gh']	positive
63	1.30141E+18	2020-09-03T06:48:56.000Z		43	{'neg': 0.164, 'neu': 0.836, 'pos': 0.0, 'compound': -0.7052}	-0.7052	Negative	['the', 'government', 'went', 'ahead', 'with', 'the', 'controversial', 'exam', 'results', 'algorithm', 'despite', 'england�s', 'exams', 'regulator', 'warning', 'it', 'was', 'the', '�worst-case', 'scenario�,', 'ofqual�s', 'chair', 'has', 'said', '??and', 'yet', 'it', 'was', 'the', 'head', 'of', 'ofqual', 'who', 'resigned', 'rather', 'than', '!', 'https://t.co/e5sc2tsv2d']	negative
64	1.30141E+18	2020-09-03T06:48:16.000Z		13	{'neg': 0.0, 'neu': 0.661, 'pos': 0.339, 'compound': 0.6249}	0.6249	Positive	['a', 'great', 'piece', 'on', 'the', 'a-level', 'algorithm', 'from', 'https://t.co/wso4zuu0vl']	No emotion
65	1.30141E+18	2020-09-03T06:41:02.000Z		31	{'neg': 0.185, 'neu': 0.815, 'pos': 0.0, 'compound': -0.7177}	-0.7177	Negative	['start', 'up', 'no.1383:', 'the', 'a-level', 'algorithm', 'lesson,', 'kill', 'twitter', 'trends!,', 'google', 'remixes', 'radio,', 'india', 'bans', 'pubg,', 'reels', 'v', 'facebook,', 'and', 'more', 'https://t.co/8q9g1bv0jx', 'https://t.co/bbkcfubouq']	positive
66	1.3014E+18	2020-09-03T06:20:01.000Z		22	{'neg': 0.0, 'neu': 1.0, 'pos': 0.0, 'compound': 0.0}	0	Neutral	['ofqual', 'bosses', 'were', 'grilled', 'by', 'education', 'committee', '-algorithm', 'flaws', 'were', 'known', 'but', 'they', 'used', 'them', 'anyway!', '#gmb', '#covid19gr', 'https://t.co/rpouhrlchn']	trust
67	1.3014E+18	2020-09-03T06:19:02.000Z		18	{'neg': 0.193, 'neu': 0.807, 'pos': 0.0, 'compound': -0.4767}	-0.4767	Negative	['government', 'pushed', 'forward', 'with', 'flawed', 'a-level', 'algorithm', 'despite', 'other', 'options,', 'exams', 'chief', 'says', 'https://t.co/kf0d7zutfc']	fear
68	1.3014E+18	2020-09-03T06:19:02.000Z		18	{'neg': 0.193, 'neu': 0.807, 'pos': 0.0, 'compound': -0.4767}	-0.4767	Negative	['government', 'pushed', 'forward', 'with', 'flawed', 'a-level', 'algorithm', 'despite', 'other', 'options,', 'exams', 'chief', 'says', 'https://t.co/kf0d7zutfc']	fear
69	1.3014E+18	2020-09-03T05:59:36.000Z		31	{'neg': 0.068, 'neu': 0.742, 'pos': 0.19, 'compound': 0.644}	0.644	Positive	['roger', 'taylor,', 'head', 'of', 'exams', 'regulator', 'ofqual,', 'admits', 'the', 'decision', 'to', 'use', 'an', 'algorithm', 'in', 'england', '??????????????', 'to', 'award', 'results', 'was', 'a', '"fundamental', 'mistake".', 'fixed', 'your', 'tweet', '#sayengland', 'https://t.co/gjkn9napem']	trust
70	1.3014E+18	2020-09-03T05:50:05.000Z		31	{'neg': 0.167, 'neu': 0.702, 'pos': 0.132, 'compound': -0.0516}	-0.0516	Negative	['you', 'thought', 'the', 'uk', 'a-level', 'algorithm', 'was', 'bad?', 'get', 'a', 'load', 'of', 'this', 'beauty.', 'kids', 'get', 'a', 'grade', 'back', 'in', 'under', 'a', 'second.', 'no', 'teacher', 'involved.', 'https://t.co/zgwju2mm9e']	positive
71	1.30132E+18	2020-09-03T00:30:00.000Z		31	{'neg': 0.08, 'neu': 0.731, 'pos': 0.189, 'compound': 0.5106}	0.5106	Positive	['roger', 'taylor,', 'head', 'of', 'exams', 'regulator', 'ofqual,', 'admits', 'the', 'decision', 'to', 'use', 'an', 'algorithm', 'to', 'award', 'results', 'was', 'a', '"fundamental', 'mistake".', 'read', 'more:', 'https://t.co/2kxv3mfgxr', 'https://t.co/cvlumrkq05']	trust
72	1.30132E+18	2020-09-03T00:30:00.000Z		31	{'neg': 0.08, 'neu': 0.731, 'pos': 0.189, 'compound': 0.5106}	0.5106	Positive	['roger', 'taylor,', 'head', 'of', 'exams', 'regulator', 'ofqual,', 'admits', 'the', 'decision', 'to', 'use', 'an', 'algorithm', 'to', 'award', 'results', 'was', 'a', '"fundamental', 'mistake".', 'read', 'more:', 'https://t.co/2kxv3mfgxr', 'https://t.co/cvlumrkq05']	trust
73	1.30131E+18	2020-09-03T00:15:00.000Z		13	{'neg': 0.224, 'neu': 0.776, 'pos': 0.0, 'compound': -0.3818}	-0.3818	Negative	['ofqual:', 'grades', 'algorithm', 'always', 'doomed', 'but', "'not", 'biased�', 'https://t.co/g2675abiut', '#edselctte']	fear
74	1.30131E+18	2020-09-03T00:15:00.000Z		13	{'neg': 0.224, 'neu': 0.776, 'pos': 0.0, 'compound': -0.3818}	-0.3818	Negative	['ofqual:', 'grades', 'algorithm', 'always', 'doomed', 'but', "'not", 'biased�', 'https://t.co/g2675abiut', '#edselctte']	fear
