# Supplementary material for: Critical reflections on three popular computational linguistic approaches to examine Twitter discourses
Source: PeerJ Comput Sci. 2023 Jan 30;9:e1211. doi: 10.7717/peerj-cs.1211 (PMC10280252; doi:10.7717/peerj-cs.1211)
Supplement: Supplemental Information 1 [file peerj-cs-09-1211-s001.zip › Supplementary_Material_PeerJ_Oct22/Supplementary Material/Topic Modelling cleaned data NHS.csv]

Tweet No	Time	Location	Topic 1	Topic 2	Topic 3
1	23/09/2020		0	0.4375	0.0625
2	23/09/2020		0.4	0.2	0
3	23/09/2020		0	0	0.27272727
4	23/09/2020		0.33333333	0	0.095238095
5	23/09/2020		0	0.2	0.2
6	23/09/2020		0.051282051	0.17948718	0
7	23/09/2020		0	0.25	0
8	23/09/2020		0.375	0	0
9	23/09/2020		0	0.3	0.1
10	23/09/2020		0	0	0.42105263
11	23/09/2020		0.021276596	0.17021277	0.12765957
12	23/09/2020		0.076923077	0.076923077	0.19230769
13	23/09/2020		0	0	0.4
14	23/09/2020		0	0	0.27272727
15	23/09/2020		0	0.068181818	0.29545455
16	23/09/2020		0.25	0.0625	0.0625
17	23/09/2020		0	0.5	0
18	23/09/2020		0	0.46153846	0
19	23/09/2020		0	0.3125	0
20	23/09/2020		0.30434783	0	0
21	23/09/2020		0.14285714	0.19047619	0
22	23/09/2020		0.055555556	0.5	0
23	23/09/2020		0.36956522	0	0
24	23/09/2020		0	0	0.75
25	23/09/2020		0	0.35714286	0
26	23/09/2020		0.038461538	0.30769231	0
27	23/09/2020		0	0.45454545	0.03030303
28	23/09/2020		0	0.6	0
29	23/09/2020		0.25581395	0.069767442	0.046511628
30	23/09/2020		0.032258065	0.16129032	0.096774194
31	23/09/2020		0.068965517	0.17241379	0
32	23/09/2020		0.39130435	0	0
33	23/09/2020		0.33333333	0	0
34	23/09/2020		0	0.4	0
35	23/09/2020		0	0	0.42857143
36	23/09/2020		0	0	0.4
37	23/09/2020		0.037735849	0.33962264	0
38	23/09/2020		0.75	0	0
39	23/09/2020		0.064516129	0.38709677	0.064516129
40	23/09/2020		0.43243243	0	0
41	23/09/2020		0	0.2	0.1
42	23/09/2020		0.31818182	0	0
43	23/09/2020		0	0.14285714	0.28571429
44	23/09/2020		0.21428571	0.32142857	0
45	23/09/2020		0.086956522	0.2173913	0
46	23/09/2020		0.31034483	0	0
47	23/09/2020		0.5	0	0.5
48	23/09/2020		0.27272727	0.090909091	0
49	23/09/2020		0.35483871	0	0
50	23/09/2020		0.43333333	0.033333333	0
51	23/09/2020		0	0.3125	0
52	23/09/2020		0	0.20689655	0
53	23/09/2020		0.064516129	0.5483871	0
54	23/09/2020		0	0.28125	0
55	23/09/2020		0	0.42857143	0
56	23/09/2020		0.27272727	0	0
57	23/09/2020		0	0.47727273	0
58	23/09/2020		0.38461538	0	0
59	23/09/2020		0	0	0.36842105
60	23/09/2020		0.05	0.2	0
61	23/09/2020		0.25	0.16666667	0
62	23/09/2020		0	1	0
63	23/09/2020		0.11111111	0.33333333	0
64	23/09/2020		0	0.53333333	0
65	23/09/2020		0	0.11111111	0.44444444
66	23/09/2020		0.34782609	0.13043478	0
67	23/09/2020		0.4	0	0
68	23/09/2020		0	0.5	0
69	23/09/2020		0.32142857	0	0.25
70	23/09/2020		0.037037037	0.40740741	0
71	23/09/2020		0.066666667	0.066666667	0.13333333
72	23/09/2020		0	0	0.30769231
73	23/09/2020		0.26315789	0.21052632	0
74	23/09/2020		0.33333333	0.03030303	0.090909091
75	23/09/2020		0.23809524	0	0
76	23/09/2020		0	0	0.16666667
77	23/09/2020		0.46938776	0.020408163	0.040816327
78	23/09/2020		0	0.39285714	0
79	23/09/2020		0.57894737	0	0
80	23/09/2020		0.029411765	0.41176471	0
81	23/09/2020		0	0	0.33333333
82	23/09/2020		0	0.4	0
83	23/09/2020		0.28571429	0.14285714	0
84	23/09/2020		0	0.31578947	0
85	23/09/2020		0.24444444	0.044444444	0
86	23/09/2020		0.33333333	0	0.22222222
87	23/09/2020		0.11764706	0.35294118	0
88	23/09/2020		0.25	0.035714286	0.10714286
89	23/09/2020		0	0	0.44444444
90	23/09/2020		0	0	0.25
91	23/09/2020		0.15384615	0	0
92	23/09/2020		0.14	0.16	0
93	23/09/2020		0	0	0.26086957
94	23/09/2020		0.25	0.25	0
95	23/09/2020		0.25	0	0.125
96	23/09/2020		0.16666667	0	0.33333333
97	23/09/2020		0	0	0.375
98	23/09/2020		0.096774194	0.12903226	0.096774194
99	23/09/2020		0.3	0	0.1
100	23/09/2020		0.28125	0.09375	0
101	23/09/2020		0	0.4	0
102	23/09/2020		0.12903226	0	0.032258065
103	23/09/2020		0	0.6	0
104	23/09/2020		0.28571429	0	0.071428571
105	23/09/2020		0.096774194	0.22580645	0.064516129
106	23/09/2020		0	0	0.41176471
107	23/09/2020		0	0.25	0.375
108	23/09/2020		0	0.2	0
109	23/09/2020		0.25	0	0.1875
110	23/09/2020		0	0.23333333	0.16666667
111	23/09/2020		0	0.3030303	0.12121212
112	23/09/2020		0.36363636	0	0.060606061
113	23/09/2020		0	0	0.6
114	23/09/2020		0	0.3902439	0.048780488
115	23/09/2020		0.23809524	0	0
116	23/09/2020		0	0.32142857	0.10714286
117	23/09/2020		0	0	0.5
118	23/09/2020		0.2	0.36	0
119	23/09/2020		0.090909091	0	0.18181818
120	23/09/2020		0	0	0.5
121	23/09/2020		0	0.19148936	0.021276596
122	23/09/2020		0	0.25	0.125
123	23/09/2020		0	0.41666667	0
124	23/09/2020		0	0.2	0.066666667
125	23/09/2020		0.25	0.2	0
126	23/09/2020		0	0	0.31428571
127	23/09/2020		0	0	0.42857143
128	23/09/2020		0	0.66666667	0
129	23/09/2020		0.45	0	0
130	23/09/2020		0.46666667	0	0
131	23/09/2020		0.23076923	0	0
132	23/09/2020		0.3125	0.0625	0.1875
133	23/09/2020		0	0.55555556	0
134	23/09/2020		0.625	0	0
135	23/09/2020		0.125	0	0.125
136	23/09/2020		0.25	0	0
137	23/09/2020		0	0	0.54545455
138	23/09/2020		0	0.6	0
139	23/09/2020		0	0	0.33333333
140	23/09/2020		0	0	0.18181818
141	23/09/2020		0.076923077	0	0.15384615
142	23/09/2020		0	0.14285714	0.14285714
143	23/09/2020		0.076923077	0.30769231	0
144	23/09/2020		0	0.11111111	0.22222222
145	23/09/2020		0	0	0.375
146	23/09/2020		0	0.44827586	0.13793103
147	23/09/2020		0	0	0.34883721
148	23/09/2020		0.4	0	0
149	23/09/2020		0	0	0.375
150	23/09/2020		0	0.25	0
151	23/09/2020		0.36111111	0	0
152	23/09/2020		0	0	0.33333333
153	23/09/2020		0.27272727	0	0
154	23/09/2020		0	0.18367347	0.16326531
155	23/09/2020		0	0.11111111	0.33333333
156	23/09/2020		0	0	0.43902439
157	23/09/2020		0	0.4	0
158	23/09/2020		0.66666667	0	0
159	23/09/2020		0	0.36363636	0.090909091
160	23/09/2020		0.33333333	0	0
161	23/09/2020		0.5	0	0
162	23/09/2020		0	0.19230769	0.11538462
163	23/09/2020		0.095238095	0.16666667	0
164	23/09/2020		0.15384615	0.23076923	0
165	23/09/2020		0.48275862	0	0
166	23/09/2020		0	0	0.29166667
167	23/09/2020		0.225	0.125	0
168	23/09/2020		0	0	0.625
169	23/09/2020		0.25	0.15	0
170	23/09/2020		0	0	0.38461538
171	23/09/2020		0.6	0	0
172	23/09/2020		0.1875	0.1875	0
173	23/09/2020		0.13636364	0	0.22727273
174	23/09/2020		0	0	0.21052632
175	23/09/2020		0	0.30769231	0
176	23/09/2020		0	0	0.31578947
177	23/09/2020		0.35294118	0	0
178	23/09/2020		0	0	0.27272727
179	23/09/2020		0.3	0	0.1
180	23/09/2020		0.27272727	0.090909091	0.13636364
181	23/09/2020		0.1	0.2	0.1
182	23/09/2020		0	0	0.1
183	23/09/2020		0.19230769	0	0.038461538
184	23/09/2020		0	0.14285714	0
185	23/09/2020		0	0	0
186	23/09/2020		0.076923077	0	0.15384615
187	23/09/2020		0.47368421	0	0
188	23/09/2020		0.29411765	0.088235294	0
189	23/09/2020		0.45	0.15	0
190	23/09/2020		0.05	0.025	0.25
191	23/09/2020		0	0	0.4
192	23/09/2020		0.48648649	0	0
193	23/09/2020		0.3030303	0	0.03030303
194	23/09/2020		0	0.14285714	0
195	23/09/2020		0.5	0	0
196	23/09/2020		0.75	0	0
197	23/09/2020		0	0	0.5
198	23/09/2020		1	0	0
199	23/09/2020		0	0	0
200	23/09/2020		0.28571429	0	0.11904762
201	23/09/2020		0	0	0.4375
202	23/09/2020		0.11111111	0	0.22222222
203	23/09/2020		0.31818182	0.13636364	0
204	23/09/2020		0.66666667	0	0
205	23/09/2020		0.47368421	0	0
206	23/09/2020		0.83333333	0	0
207	23/09/2020		0.17857143	0	0.10714286
208	23/09/2020		0	0.5	0
209	23/09/2020		0.16071429	0.19642857	0
210	23/09/2020		0.0625	0.375	0
211	23/09/2020		0.033333333	0	0.53333333
212	23/09/2020		0	0.5	0
213	23/09/2020		0	0	0
214	23/09/2020		0.2	0	0
215	23/09/2020		0.076923077	0.19230769	0
216	23/09/2020		0.33333333	0	0.055555556
217	23/09/2020		0	1	0
218	23/09/2020		0	0.2	0
219	23/09/2020		0	0.38709677	0.032258065
220	23/09/2020		0.11111111	0.33333333	0
221	23/09/2020		0.2	0.1	0.2
222	23/09/2020		0.46153846	0.038461538	0
223	23/09/2020		0	0.36111111	0
224	23/09/2020		0	0.35714286	0
225	23/09/2020		0.375	0	0
226	23/09/2020		0	0.5	0
227	23/09/2020		0.5	0.5	0
228	23/09/2020		0	0.66666667	0
229	23/09/2020		0.39583333	0	0.020833333
230	23/09/2020		0.57142857	0	0
231	23/09/2020		0.30769231	0.076923077	0
232	23/09/2020		0	0.2	0
233	23/09/2020		0	0	0.36363636
234	23/09/2020		0	0.28571429	0.28571429
235	23/09/2020		0	0.38461538	0.076923077
236	23/09/2020		0.25	0	0
237	23/09/2020		0	0.5	0
238	23/09/2020		0	0.25	0.1875
239	23/09/2020		0.33333333	0	0
240	23/09/2020		0.25	0.25	0
241	23/09/2020		0	0.22222222	0
242	23/09/2020		0.14634146	0.31707317	0
243	23/09/2020		0.32258065	0.032258065	0
244	23/09/2020		0.27272727	0	0.27272727
245	23/09/2020		0.25	0	0.17857143
246	23/09/2020		0.25	0	0
247	23/09/2020		0	0.5	0
248	23/09/2020		0.28571429	0.14285714	0
249	23/09/2020		0.25	0	0
250	23/09/2020		0	0	0.39285714
251	23/09/2020		0.6	0	0
252	23/09/2020		0	0	0.28571429
253	23/09/2020		0.5	0	0
254	23/09/2020		0.11764706	0.29411765	0
255	23/09/2020		0.3125	0	0
256	23/09/2020		0.37209302	0.046511628	0
257	23/09/2020		0	0	0.25
258	23/09/2020		0.42424242	0	0
259	23/09/2020		0.5	0	0
260	23/09/2020		0	0	0.5
261	23/09/2020		0.13793103	0.17241379	0.10344828
262	23/09/2020		0.086956522	0.39130435	0.13043478
263	23/09/2020		0	0	0.17647059
264	23/09/2020		0	0	0.36585366
265	23/09/2020		0	0.33333333	0
266	23/09/2020		0	0	0.42105263
267	23/09/2020		0	0	0.38095238
268	23/09/2020		0	0.071428571	0.21428571
269	23/09/2020		0.23809524	0	0
270	23/09/2020		0	0.14285714	0
271	23/09/2020		0.33333333	0.26666667	0
272	23/09/2020		0.25	0	0.25
273	23/09/2020		0.31428571	0	0
274	23/09/2020		0.33333333	0.083333333	0
275	23/09/2020		0	0	0.3
276	23/09/2020		0.28	0	0.12
277	23/09/2020		0.30612245	0	0.081632653
278	23/09/2020		0.090909091	0.36363636	0
279	23/09/2020		0.22222222	0	0.33333333
280	23/09/2020		0	0.42857143	0
281	23/09/2020		0.35135135	0	0
282	23/09/2020		0	0.47058824	0
283	23/09/2020		0	0.5	0.16666667
284	23/09/2020		0.125	0.125	0.375
285	23/09/2020		0.16	0	0.24
286	23/09/2020		0.29411765	0	0
287	23/09/2020		0	0	0.30434783
288	23/09/2020		0.055555556	0.44444444	0
289	23/09/2020		0.2	0	0
290	23/09/2020		0.28947368	0.052631579	0.026315789
291	23/09/2020		0	0.21428571	0
292	23/09/2020		0.090909091	0	0.45454545
293	23/09/2020		0	0.058823529	0.41176471
294	23/09/2020		0.083333333	0.41666667	0
295	23/09/2020		0	0.21212121	0
296	23/09/2020		0.058823529	0.058823529	0.17647059
297	23/09/2020		0	0.36363636	0
298	23/09/2020		0.4047619	0	0.047619048
299	23/09/2020		0	0	0.16666667
300	23/09/2020		0	0.5	0
301	23/09/2020		0.22222222	0.11111111	0.27777778
302	23/09/2020		0.11111111	0.11111111	0.22222222
303	23/09/2020		0	0.34090909	0
304	23/09/2020		1	0	0
305	23/09/2020		0	0.33333333	0.019607843
306	23/09/2020		0.375	0	0
307	23/09/2020		0	0	0.7
308	23/09/2020		0.375	0.0625	0
309	23/09/2020		0.27586207	0.068965517	0
310	23/09/2020		0.058823529	0.47058824	0
311	23/09/2020		0.25	0.083333333	0.25
312	23/09/2020		0	0.21428571	0.23809524
313	23/09/2020		0	0.46666667	0
314	23/09/2020		0	0	0.22222222
315	23/09/2020		0	0.5	0
316	23/09/2020		0.2	0.5	0
317	23/09/2020		0	0.26315789	0.052631579
318	23/09/2020		0	0.081081081	0.32432432
319	23/09/2020		0.15384615	0.076923077	0
320	23/09/2020		0.3	0	0.05
321	23/09/2020		0.18181818	0	0
322	23/09/2020		0	0	0.44444444
323	23/09/2020		0	0	0.8
324	23/09/2020		0.33333333	0	0
325	23/09/2020		0	0	0.34
326	23/09/2020		0.022222222	0.17777778	0.088888889
327	23/09/2020		0.18518519	0	0.14814815
328	23/09/2020		0	0	0.42857143
329	23/09/2020		0	0	0.37837838
330	23/09/2020		0.3125	0	0
331	23/09/2020		0.37037037	0	0
332	23/09/2020		0	0.25	0
333	23/09/2020		0.066666667	0	0.2
334	23/09/2020		0.57142857	0	0
335	23/09/2020		0.31818182	0	0
336	23/09/2020		0	0	0.375
337	23/09/2020		0	0.23076923	0.38461538
338	23/09/2020		0	0	0.15384615
339	23/09/2020		0	0.42857143	0
340	23/09/2020		0.08	0.08	0.16
341	23/09/2020		0.33333333	0	0
342	23/09/2020		0	0.33333333	0
343	23/09/2020		0.36	0	0
344	23/09/2020		0.66666667	0	0
345	23/09/2020		0	0.22222222	0.16666667
346	23/09/2020		0	0	0.25
347	23/09/2020		0.095238095	0	0.19047619
348	23/09/2020		0.175	0.275	0
349	23/09/2020		0	0.44444444	0
350	23/09/2020		0	0	0.23076923
351	23/09/2020		0.0625	0	0.375
352	23/09/2020		0	0	0.625
353	23/09/2020		0	0.46428571	0
354	23/09/2020		0	0.26666667	0.2
355	23/09/2020		0.29166667	0	0
356	23/09/2020		0	0.25641026	0.1025641
357	23/09/2020		0	0.44444444	0
358	23/09/2020		0	0.19512195	0.26829268
359	23/09/2020		0	0.19230769	0.26923077
360	23/09/2020		0.27777778	0.27777778	0
361	23/09/2020		0.10344828	0	0.44827586
362	23/09/2020		0	0.26315789	0
363	23/09/2020		0	0	0.26666667
364	23/09/2020		0	0	0.25
365	23/09/2020		0	0.26923077	0.076923077
366	23/09/2020		0.26923077	0	0.15384615
367	23/09/2020		0.48648649	0	0
368	23/09/2020		0.066666667	0.33333333	0
369	23/09/2020		0.38461538	0	0
370	23/09/2020		0	0	0.5
371	23/09/2020		0	0.13636364	0.27272727
372	23/09/2020		0.38461538	0	0
373	23/09/2020		0.375	0	0
374	23/09/2020		0.2	0	0.2
375	23/09/2020		0	0	0.4137931
376	23/09/2020		0.2	0	0
377	23/09/2020		0.30769231	0	0
378	23/09/2020		0	0	0.64285714
379	23/09/2020		0.42857143	0	0
380	23/09/2020		0.06	0	0.32
381	23/09/2020		0	0	0.375
382	23/09/2020		0	0.625	0
383	23/09/2020		0	0.33333333	0.11111111
384	23/09/2020		0	0.23076923	0.26923077
385	23/09/2020		0.5	0	0
386	23/09/2020		0	0	0.4
387	23/09/2020		0	0	0.16666667
388	23/09/2020		0.125	0	0.125
389	23/09/2020		0	0	0.36363636
390	23/09/2020		0.15789474	0	0
391	23/09/2020		0.6	0.1	0
392	23/09/2020		0	0.57142857	0
393	23/09/2020		0.069767442	0	0.39534884
394	23/09/2020		0	0.26470588	0
395	23/09/2020		0	0.33333333	0
396	23/09/2020		0	0.4	0
397	23/09/2020		0.26470588	0.14705882	0
398	23/09/2020		0.13636364	0.27272727	0
399	23/09/2020		0	0	0.66666667
400	23/09/2020		0	0.12121212	0.090909091
401	23/09/2020		0	0.13888889	0.25
402	23/09/2020		0	0.26666667	0
403	23/09/2020		0.22222222	0	0
404	23/09/2020		0	0.33333333	0
405	23/09/2020		0.40740741	0	0
406	23/09/2020		0	0.4	0
407	23/09/2020		0.15151515	0	0.21212121
408	23/09/2020		0.40625	0.125	0
409	23/09/2020		0.45	0.05	0
410	23/09/2020		0.17647059	0	0.35294118
411	23/09/2020		0	0	0.31578947
412	23/09/2020		0	0	0.26666667
413	23/09/2020		0	0.2	0.3
414	23/09/2020		0	0	0.27272727
415	23/09/2020		0	0.36363636	0.18181818
416	23/09/2020		0	0.42857143	0
417	23/09/2020		0.33333333	0	0
418	23/09/2020		0	1	0
419	23/09/2020		0	0.15384615	0.17307692
420	23/09/2020		0.16666667	0.16666667	0
421	23/09/2020		0.22222222	0	0
422	23/09/2020		0.41935484	0	0.096774194
423	23/09/2020		0	0.2	0
424	23/09/2020		0	0	0.36842105
425	23/09/2020		0.42857143	0	0
426	23/09/2020		0.23076923	0	0.15384615
427	23/09/2020		0.36363636	0	0
428	23/09/2020		0.060606061	0.45454545	0
429	23/09/2020		0.071428571	0.071428571	0.21428571
430	23/09/2020		0.048780488	0.097560976	0.17073171
431	23/09/2020		0.076923077	0.19230769	0
432	23/09/2020		0	0.39130435	0.10869565
433	23/09/2020		0	0.47058824	0.11764706
434	23/09/2020		0	0	0.39393939
435	23/09/2020		0	0	0.1875
436	23/09/2020		0	0	0
437	23/09/2020		1	0	0
438	23/09/2020		0	0	0.35294118
439	23/09/2020		0	0	0.28571429
440	23/09/2020		0	0.052631579	0.52631579
441	23/09/2020		0	0.083333333	0.29166667
442	23/09/2020		0	0	0.25
443	23/09/2020		0	0.095238095	0.19047619
444	23/09/2020		0.090909091	0.36363636	0
445	23/09/2020		0.4	0	0.2
446	23/09/2020		0.17647059	0	0.29411765
447	23/09/2020		0	0.15384615	0.15384615
448	23/09/2020		0	0	0.42857143
449	23/09/2020		0.34	0	0
450	23/09/2020		0	0.45454545	0
451	23/09/2020		0.31578947	0	0
452	23/09/2020		0.13043478	0.043478261	0.2173913
453	23/09/2020		0.42857143	0	0.071428571
454	23/09/2020		0	0.30434783	0.34782609
455	23/09/2020		0	0.17857143	0.14285714
456	23/09/2020		0.29166667	0.041666667	0
457	23/09/2020		0	0.47058824	0
458	23/09/2020		0.18181818	0	0.18181818
459	23/09/2020		0	0	0.34090909
460	23/09/2020		0	0.5	0
461	23/09/2020		0	0.090909091	0.36363636
462	23/09/2020		0.35555556	0	0.022222222
463	23/09/2020		0	0.44444444	0
464	23/09/2020		0.25	0	0
465	23/09/2020		0.25	0	0
466	23/09/2020		0.4	0.1	0
467	23/09/2020		0.30434783	0	0
468	23/09/2020		0.375	0	0
469	23/09/2020		0.45	0	0
470	23/09/2020		0.2	0.8	0
471	23/09/2020		0.2	0	0.3
472	23/09/2020		0	0.33333333	0
473	23/09/2020		0.18181818	0	0
474	23/09/2020		0	0.52	0
475	23/09/2020		1	0	0
476	23/09/2020		0	0	0.22727273
477	23/09/2020		0	0.45454545	0
478	23/09/2020		0	0.2	0
479	23/09/2020		0	0	0.41666667
480	23/09/2020		0.33333333	0	0.083333333
481	23/09/2020		0	0	0.38709677
482	23/09/2020		0	0	0.36585366
483	23/09/2020		0	0	0.46153846
484	23/09/2020		0	0.18181818	0
485	23/09/2020		0.33333333	0.027777778	0.16666667
486	23/09/2020		0.20833333	0.125	0
487	23/09/2020		0.41666667	0	0
488	23/09/2020		0	0.42857143	0
489	23/09/2020		0.15686275	0.11764706	0.1372549
490	23/09/2020		0.21428571	0.071428571	0
491	23/09/2020		0	0.5	0
492	23/09/2020		0.23529412	0	0.17647059
493	23/09/2020		0	0	0.14285714
494	23/09/2020		0.26666667	0	0
495	23/09/2020		0	0.34146341	0
496	23/09/2020		0.33333333	0	0.11111111
497	23/09/2020		0	0	0.51351351
498	23/09/2020		0	0.33333333	0
499	23/09/2020		0.2	0.2	0.2
500	23/09/2020		0	0.11764706	0
501	23/09/2020		0.3	0	0.15
502	23/09/2020		0.4	0	0.066666667
503	23/09/2020		0	0.071428571	0.21428571
504	23/09/2020		0	0.71428571	0
505	23/09/2020		0.35135135	0	0
506	23/09/2020		0.04	0	0.36
507	23/09/2020		0.3125	0	0.1875
508	23/09/2020		0.39473684	0.026315789	0.026315789
509	23/09/2020		0.5	0	0
510	23/09/2020		0.28571429	0	0
511	23/09/2020		0	0.33333333	0
512	23/09/2020		0	0.35714286	0
513	23/09/2020		0.071428571	0.21428571	0
514	23/09/2020		0.45454545	0	0.18181818
515	23/09/2020		0.3	0.1	0
516	23/09/2020		0	0	0.57894737
517	23/09/2020		0.025	0	0.325
518	23/09/2020		0.26923077	0	0
519	23/09/2020		0	0.22222222	0
520	23/09/2020		0.35714286	0	0
521	23/09/2020		0.45454545	0	0
522	23/09/2020		0.16666667	0	0
523	23/09/2020		0.36363636	0	0
524	23/09/2020		0.083333333	0.25	0
525	23/09/2020		0.25	0	0.13461538
526	23/09/2020		0	0	0.35555556
527	23/09/2020		0	0.7	0
528	23/09/2020		0	0.55555556	0
529	23/09/2020		0.28571429	0	0
530	23/09/2020		0	0.3030303	0
531	23/09/2020		0	0	0.22222222
532	23/09/2020		0.043478261	0	0.34782609
533	23/09/2020		0	0.033333333	0.4
534	23/09/2020		0.11764706	0	0.23529412
535	23/09/2020		1	0	0
536	23/09/2020		0	0.5	0
537	23/09/2020		0.31707317	0.048780488	0
538	23/09/2020		0.375	0	0.0625
539	23/09/2020		0.125	0	0.0625
540	23/09/2020		0.48484848	0	0
541	23/09/2020		0.125	0	0
542	23/09/2020		0.034482759	0.17241379	0.24137931
543	23/09/2020		0.24137931	0	0.17241379
544	23/09/2020		0.085106383	0.021276596	0.19148936
545	23/09/2020		0.043478261	0.26086957	0.086956522
546	23/09/2020		0.61538462	0	0
547	23/09/2020		0.17391304	0	0.17391304
548	23/09/2020		0	0	0
549	23/09/2020		0.2	0	0
550	23/09/2020		0	0.4375	0
551	23/09/2020		0.15384615	0.15384615	0
552	23/09/2020		0.41025641	0.025641026	0
553	23/09/2020		0	0	0.5
554	23/09/2020		0	0	0
555	23/09/2020		0	0.1875	0.1875
556	23/09/2020		0	0.25	0.041666667
557	23/09/2020		0.38888889	0.055555556	0
558	23/09/2020		0.033333333	0	0.4
559	23/09/2020		0	0.19148936	0.27659574
560	23/09/2020		0	0	0.5
561	23/09/2020		0	0.25	0
562	23/09/2020		0	1	0
563	23/09/2020		0.54545455	0	0
564	23/09/2020		0.16666667	0.16666667	0.33333333
565	23/09/2020		0.3	0	0
566	23/09/2020		0	0.45454545	0
567	23/09/2020		0.33333333	0	0.083333333
568	23/09/2020		0	0	0.4
569	23/09/2020		0	0.28947368	0.23684211
570	23/09/2020		0	0.21428571	0
571	23/09/2020		0	0	0.35294118
572	23/09/2020		0.5	0	0.0625
573	23/09/2020		0	0.57692308	0.038461538
574	23/09/2020		0	0	0.2
575	23/09/2020		0.5	0	0
576	23/09/2020		0.0625	0.28125	0
577	23/09/2020		0	0	0
578	23/09/2020		0.076923077	0.30769231	0
579	23/09/2020		0.3125	0	0.041666667
580	23/09/2020		0.16666667	0.5	0
581	23/09/2020		0	0	0.52173913
582	23/09/2020		0.375	0	0
583	23/09/2020		0	0.090909091	0
584	23/09/2020		0	0.42857143	0
585	23/09/2020		0.15384615	0.11538462	0.13461538
586	23/09/2020		0.66666667	0	0
587	23/09/2020		0	0.69230769	0
588	23/09/2020		0.2173913	0.10869565	0
589	23/09/2020		0.44444444	0	0.11111111
590	23/09/2020		0.16666667	0.5	0
591	23/09/2020		0.28571429	0	0.42857143
592	23/09/2020		0	0.4	0
593	23/09/2020		0	0	0.6
594	23/09/2020		0	0.081632653	0.26530612
595	23/09/2020		0	0	0.29787234
596	23/09/2020		0.55555556	0	0
597	23/09/2020		0	0.625	0
598	23/09/2020		0.24137931	0.34482759	0
599	23/09/2020		0	0.5	0
600	23/09/2020		0	0	0.5
601	23/09/2020		0	0	0.46808511
602	23/09/2020		0	0.024390244	0.51219512
603	23/09/2020		0	0.28571429	0
604	23/09/2020		0	0.25	0
605	23/09/2020		0.33333333	0	0
606	23/09/2020		0.33333333	0	0
607	23/09/2020		0	0.5	0
608	23/09/2020		0.13333333	0.2	0
609	23/09/2020		0	0	0
610	23/09/2020		0.16666667	0.5	0
611	23/09/2020		0	0	0.4
612	23/09/2020		0	0.5	0.1
613	23/09/2020		0.22222222	0	0
614	23/09/2020		0.076923077	0.23076923	0
615	23/09/2020		0.090909091	0.27272727	0.090909091
616	23/09/2020		0	0	1
617	23/09/2020		0	0.29166667	0
618	23/09/2020		0	0	0.54545455
619	23/09/2020		0	0	0.43181818
620	23/09/2020		0	0.5	0
621	23/09/2020		0.23684211	0.052631579	0.10526316
622	23/09/2020		0	0	0
623	23/09/2020		0	0.25	0
624	23/09/2020		0.073170732	0.12195122	0.31707317
625	23/09/2020		0.37037037	0	0
626	23/09/2020		0	1	0
627	23/09/2020		0.18181818	0	0.090909091
628	23/09/2020		1	0	0
629	23/09/2020		0.45833333	0.041666667	0
630	23/09/2020		0.71428571	0.14285714	0
631	23/09/2020		0	0.45454545	0
632	23/09/2020		0	0.26315789	0.26315789
633	23/09/2020		0	0.42857143	0
634	23/09/2020		0.2	0	0.25714286
635	23/09/2020		0	1	0
636	23/09/2020		0.33333333	0	0
637	23/09/2020		0.5	0	0
638	23/09/2020		0	0.40740741	0
639	23/09/2020		0.17857143	0	0.21428571
640	23/09/2020		0.30769231	0	0
641	23/09/2020		0	0.33333333	0.33333333
642	23/09/2020		0	0.61538462	0
643	23/09/2020		0.21212121	0	0.18181818
644	23/09/2020		0.27777778	0	0.055555556
645	23/09/2020		0.36363636	0	0
646	23/09/2020		0	0.3125	0.125
647	23/09/2020		0	0.16666667	0.27777778
648	23/09/2020		0.45454545	0	0
649	23/09/2020		0.037037037	0	0.33333333
650	23/09/2020		0.66666667	0	0
651	23/09/2020		0	0	0.39130435
652	23/09/2020		0	0	0.46153846
653	23/09/2020		0.043478261	0	0.34782609
654	23/09/2020		0	0	0.48648649
655	23/09/2020		0	0.5	0.25
656	23/09/2020		0.033333333	0.4	0
657	23/09/2020		0.16666667	0	0
658	23/09/2020		0	0.086956522	0.30434783
659	23/09/2020		0.23809524	0.14285714	0.095238095
660	23/09/2020		0.23255814	0	0.11627907
661	23/09/2020		0.28571429	0	0
662	23/09/2020		0.17647059	0.058823529	0
663	23/09/2020		0	0	0.25
664	23/09/2020		0	0	0.47619048
665	23/09/2020		0.32	0.16	0
666	23/09/2020		0.26666667	0.15555556	0
667	23/09/2020		0	0	0.48148148
668	23/09/2020		0	0	0.2826087
669	23/09/2020		0	0	0.40909091
670	23/09/2020		0	0	0.46511628
671	23/09/2020		0	0	0.47727273
672	23/09/2020		0	0	0.37931034
673	23/09/2020		0	0	0.56756757
674	23/09/2020		0	0	0.3125
675	23/09/2020		0.13333333	0	0.23333333
676	23/09/2020		0	0.45454545	0
677	23/09/2020		0.4	0	0
678	23/09/2020		0.5	0	0
679	23/09/2020		0.2	0.4	0
680	23/09/2020		0	0.27659574	0.10638298
681	23/09/2020		0	0.28571429	0
682	23/09/2020		0	0	0.5
683	23/09/2020		0.44444444	0	0
684	23/09/2020		0	0.38888889	0.13888889
685	23/09/2020		0	0	0.33333333
686	23/09/2020		0.058823529	0.058823529	0.35294118
687	23/09/2020		0.28571429	0	0
688	23/09/2020		0	0	0.30434783
689	23/09/2020		0	0	0.5
690	23/09/2020		0.42857143	0	0
691	23/09/2020		0.15384615	0	0.076923077
692	23/09/2020		0	0	0.5
693	23/09/2020		0.66666667	0	0
694	23/09/2020		0.15151515	0.090909091	0.15151515
695	23/09/2020		0	0.4	0
696	23/09/2020		0.53571429	0.071428571	0
697	23/09/2020		0	0.35714286	0.14285714
698	23/09/2020		0	0	0
699	23/09/2020		0.39130435	0	0
700	23/09/2020		0.1875	0	0.40625
701	23/09/2020		0	0	0.46341463
702	23/09/2020		0	0	0.37037037
703	23/09/2020		0	0.020833333	0.41666667
704	23/09/2020		0	0	0.54545455
705	23/09/2020		0	0.2	0
706	23/09/2020		0	0	0.36111111
707	23/09/2020		0.59090909	0	0
708	23/09/2020		0	0	0.57692308
709	23/09/2020		0.071428571	0.023809524	0.30952381
710	23/09/2020		0	0	0.45238095
711	23/09/2020		0.26190476	0	0
712	23/09/2020		0.11428571	0	0.31428571
713	23/09/2020		0	0	0.2972973
714	23/09/2020		0.097560976	0	0.51219512
715	23/09/2020		0	0	0.41860465
716	23/09/2020		0.09375	0	0.28125
717	23/09/2020		0	0	0.41935484
718	23/09/2020		0	0	0.31428571
719	23/09/2020		0	0	0.43589744
720	23/09/2020		0	0	0.28888889
721	23/09/2020		0	0	0.59375
722	23/09/2020		0	0.05	0.4
723	23/09/2020		0	0	0.31578947
724	23/09/2020		0	0.097560976	0.26829268
725	23/09/2020		0.022222222	0	0.31111111
726	23/09/2020		0.25	0	0
727	23/09/2020		0.14285714	0	0.26530612
728	23/09/2020		0.13157895	0	0.28947368
729	23/09/2020		0.11627907	0.30232558	0
730	23/09/2020		0.33333333	0	0
731	23/09/2020		0.16129032	0	0.32258065
732	23/09/2020		0.15384615	0.20512821	0.35897436
733	23/09/2020		0	0	0.6
734	23/09/2020		0.025	0.025	0.325
735	23/09/2020		0	0	0.56410256
736	23/09/2020		0	0	0.40540541
737	23/09/2020		0.44444444	0	0
738	23/09/2020		0.29268293	0	0
739	23/09/2020		0	0.33333333	0
740	23/09/2020		0.29032258	0	0
741	23/09/2020		0.21428571	0	0.14285714
742	23/09/2020		0	0	0.26086957
743	23/09/2020		0	1	0
744	23/09/2020		0	0.42105263	0.026315789
745	23/09/2020		0.047619048	0.023809524	0.38095238
746	23/09/2020		0	0	0.37037037
747	23/09/2020		0.3125	0.25	0.125
748	23/09/2020		0	0	0.58333333
749	23/09/2020		0	0	0.33333333
750	23/09/2020		0.45454545	0	0
751	23/09/2020		0	0	0.39473684
752	23/09/2020		0	1	0
753	23/09/2020		0	0.14285714	0.21428571
754	23/09/2020		0.1875	0.0625	0.0625
755	23/09/2020		0.125	0.125	0
756	23/09/2020		0	0	0.4
757	23/09/2020		0.023255814	0	0.39534884
758	23/09/2020		0	0	0.75
759	23/09/2020		0.4	0	0
760	23/09/2020		0.13333333	0	0.2
761	23/09/2020		0	0	0.21428571
762	23/09/2020		0	0.047619048	0.47619048
763	23/09/2020		0.058823529	0.058823529	0.23529412
764	23/09/2020		0.30434783	0	0.02173913
765	23/09/2020		0	0	0.25
766	23/09/2020		0.46153846	0	0
767	23/09/2020		0.074074074	0	0.14814815
768	23/09/2020		0	0.52777778	0.027777778
769	23/09/2020		0	0	0.54761905
770	23/09/2020		0	0	0.6
771	23/09/2020		0	0	0.6097561
772	23/09/2020		0	0.66666667	0
773	23/09/2020		0.37777778	0	0
774	23/09/2020		0.36363636	0	0.18181818
775	23/09/2020		0.060606061	0.060606061	0.24242424
776	23/09/2020		0.36842105	0	0
777	23/09/2020		0	0.022222222	0.31111111
778	23/09/2020		0.027777778	0	0.41666667
779	23/09/2020		0.083333333	0	0.30555556
780	23/09/2020		0	0	0.57894737
781	23/09/2020		0	0	0.48
782	23/09/2020		0.53846154	0	0
783	23/09/2020		0.23076923	0	0.038461538
784	23/09/2020		0	0.046511628	0.37209302
785	23/09/2020		0.05	0	0.35
786	23/09/2020		0.066666667	0.33333333	0
787	23/09/2020		0	0	0.5
788	23/09/2020		0	0.33333333	0
789	23/09/2020		0	0.25	0
790	23/09/2020		0.39130435	0	0
791	23/09/2020		0.42857143	0	0
792	23/09/2020		0	0	0.22222222
793	23/09/2020		0.21621622	0	0.10810811
794	23/09/2020		0	0.11764706	0.29411765
795	23/09/2020		0.38461538	0	0
796	23/09/2020		0.047619048	0	0.47619048
797	23/09/2020		0	0	0.46666667
798	23/09/2020		0	0	0.61538462
799	23/09/2020		0	0	0.43243243
800	23/09/2020		0	0	0.375
801	23/09/2020		0.25	0.2	0
802	23/09/2020		0.20454545	0	0.20454545
803	23/09/2020		1	0	0
804	23/09/2020		0.42857143	0	0
805	23/09/2020		0	0	0.35897436
806	23/09/2020		0.16666667	0.16666667	0
807	23/09/2020		0.2	0	0.13333333
808	23/09/2020		0.034482759	0	0.34482759
809	23/09/2020		0	0	0.43243243
810	23/09/2020		0	0.33333333	0
811	23/09/2020		0	0.4	0
812	23/09/2020		0.54545455	0	0
813	23/09/2020		0.32608696	0	0.02173913
814	23/09/2020		0	0.6	0
815	23/09/2020		0	0.22727273	0.045454545
816	23/09/2020		0	0	0.6
817	23/09/2020		0	0	0
818	23/09/2020		0	0	0.51515152
819	23/09/2020		0	0.28571429	0
820	23/09/2020		0.26923077	0.23076923	0
821	23/09/2020		0	0	0.47619048
822	23/09/2020		0.25925926	0	0.14814815
823	23/09/2020		0	0.10344828	0.27586207
824	23/09/2020		0.48888889	0.022222222	0
825	23/09/2020		0.058823529	0.29411765	0
826	23/09/2020		0.32075472	0	0
827	23/09/2020		0.42857143	0	0.057142857
828	23/09/2020		0	0	0.61764706
829	23/09/2020		0.21621622	0	0.35135135
830	23/09/2020		0	0	0.58823529
831	23/09/2020		0.44444444	0	0
832	23/09/2020		0	0.051282051	0.41025641
833	23/09/2020		0.28571429	0.071428571	0
834	23/09/2020		0.45454545	0	0
835	23/09/2020		0	0.5	0
836	23/09/2020		0.32	0	0.28
837	23/09/2020		0	0.03030303	0.36363636
838	23/09/2020		0	0.625	0.125
839	23/09/2020		0	0.75	0
840	23/09/2020		0	0.6875	0.0625
841	23/09/2020		0	0.625	0.125
842	23/09/2020		0	0.4	0
843	23/09/2020		0	0.66666667	0
844	23/09/2020		0.24137931	0	0.13793103
845	23/09/2020		0.14285714	0	0
846	23/09/2020		0	0.125	0.28125
847	23/09/2020		0.041666667	0.41666667	0.083333333
848	23/09/2020		0	0	0.47058824
849	23/09/2020		0.0625	0	0.34375
850	23/09/2020		0.033333333	0	0.4
851	23/09/2020		0	0.18181818	0
852	23/09/2020		0.058823529	0	0.32352941
853	23/09/2020		0	0	0.27272727
854	23/09/2020		0	0	0.42105263
855	23/09/2020		0	0	0.41463415
856	23/09/2020		0	0.026315789	0.47368421
857	23/09/2020		0.20588235	0.088235294	0
858	23/09/2020		0	0.086956522	0.30434783
859	23/09/2020		0	0.42857143	0
860	23/09/2020		0	0	0.375
861	23/09/2020		0.081632653	0.20408163	0.14285714
862	23/09/2020		0.41666667	0	0
863	23/09/2020		0	0.024390244	0.48780488
864	23/09/2020		0.35714286	0	0
865	23/09/2020		0.45454545	0.045454545	0.045454545
866	23/09/2020		0	0.47826087	0.043478261
867	23/09/2020		0.071428571	0	0.33333333
868	23/09/2020		0	0	0.60606061
869	23/09/2020		0	0	0.66666667
870	23/09/2020		0.11111111	0.027777778	0.33333333
871	23/09/2020		0.32142857	0.071428571	0
872	23/09/2020		0.5	0	0
873	23/09/2020		0	0	0.37037037
874	23/09/2020		0.5	0	0
875	23/09/2020		0	0.55555556	0
876	23/09/2020		0	0.29411765	0
877	23/09/2020		0.12244898	0	0.2244898
878	23/09/2020		0	0	0.51351351
879	23/09/2020		0.025	0	0.425
880	23/09/2020		0	0	0.60465116
881	23/09/2020		0.125	0	0.25
882	23/09/2020		0	0	0.16666667
883	23/09/2020		0.060606061	0	0.36363636
884	23/09/2020		0.095238095	0.14285714	0.14285714
885	23/09/2020		0	0.42222222	0
886	23/09/2020		0	0.4	0
887	23/09/2020		0.028571429	0	0.6
888	23/09/2020		0	0	0.36842105
889	23/09/2020		0	0	0.46666667
890	23/09/2020		0	0	0.44117647
891	23/09/2020		0.3	0.1	0
892	23/09/2020		0.03030303	0.36363636	0
893	23/09/2020		0	0	0.52173913
894	23/09/2020		0	0.46666667	0
895	23/09/2020		0	0.023255814	0.39534884
896	23/09/2020		0	0	0.43589744
897	23/09/2020		0	0	0.40540541
898	23/09/2020		0	0	0.52631579
899	23/09/2020		0	0	0.53571429
900	23/09/2020		0.12903226	0.096774194	0
901	23/09/2020		0	0	0.42105263
902	23/09/2020		0	0.27272727	0
903	23/09/2020		0	0.42857143	0
904	23/09/2020		0.27027027	0.027027027	0.054054054
905	23/09/2020		0	0.32142857	0.071428571
906	23/09/2020		0	0.30769231	0
907	23/09/2020		0.064516129	0	0.38709677
908	23/09/2020		0.11320755	0.018867925	0.11320755
909	23/09/2020		0	0	0
910	23/09/2020		0.032258065	0	0.32258065
911	23/09/2020		0	0	0.40425532
912	23/09/2020		0	0.033333333	0.33333333
913	23/09/2020		0.029411765	0	0.29411765
914	23/09/2020		0	0	0.25
915	23/09/2020		0.14285714	0.23809524	0
916	23/09/2020		0	0	0.53846154
917	23/09/2020		0	0	0.4047619
918	23/09/2020		0	0	0.55555556
919	23/09/2020		0	0	0.41304348
920	23/09/2020		0	0	0.39534884
921	23/09/2020		0	0.025641026	0.51282051
922	23/09/2020		0	0	0.57142857
923	23/09/2020		0.22727273	0.22727273	0
924	23/09/2020		0.13888889	0	0.30555556
925	23/09/2020		0	0	0.38095238
926	23/09/2020		0	0.23809524	0
927	23/09/2020		1	0	0
928	23/09/2020		0	0.375	0
929	23/09/2020		0.14285714	0	0.37142857
930	23/09/2020		0.13888889	0.027777778	0.38888889
931	23/09/2020		0.045454545	0.090909091	0.34090909
932	23/09/2020		0	0	0.5
933	23/09/2020		0.66666667	0	0
934	23/09/2020		0	0	0.4
935	23/09/2020		0	0	0.41666667
936	23/09/2020		0	0	0.45454545
937	23/09/2020		0	0.02173913	0.41304348
938	23/09/2020		0	0	0.24137931
939	23/09/2020		0	0	0.5
940	23/09/2020		0	0	0.39130435
941	23/09/2020		0	0	0.42857143
942	23/09/2020		0	0.025	0.45
943	23/09/2020		0.16666667	0.16666667	0
944	23/09/2020		0.21428571	0	0
945	23/09/2020		0.23076923	0.076923077	0
946	23/09/2020		0.3	0	0.1
947	23/09/2020		0.2	0	0.066666667
948	23/09/2020		0.18181818	0	0
949	23/09/2020		0.25	0	0
950	23/09/2020		0	0.019607843	0.37254902
951	23/09/2020		0.025641026	0	0.56410256
952	23/09/2020		0	0.16666667	0
953	23/09/2020		0.2	0	0.2
954	23/09/2020		0.24242424	0.18181818	0.03030303
955	23/09/2020		0	0	0.38095238
956	23/09/2020		0	0	0.4375
957	23/09/2020		0	0	0.46511628
958	23/09/2020		0.033333333	0	0.33333333
959	23/09/2020		0.58333333	0	0.041666667
960	23/09/2020		0	0	0.74193548
961	23/09/2020		0	0	0.74193548
962	23/09/2020		0	0	0.52777778
963	23/09/2020		0.39534884	0	0
964	23/09/2020		0.33333333	0.083333333	0
965	23/09/2020		0.4375	0.0625	0.1875
966	23/09/2020		0.56	0	0
967	23/09/2020		0.5	0	0.071428571
968	23/09/2020		0	0	0.22222222
969	23/09/2020		0.24561404	0	0.01754386
970	23/09/2020		0.31914894	0.085106383	0
971	23/09/2020		0.30769231	0.19230769	0
972	23/09/2020		0.42	0	0
973	23/09/2020		0.36363636	0	0
974	23/09/2020		0.36538462	0	0
975	23/09/2020		0	0.33333333	0
976	23/09/2020		0	0.33333333	0
977	23/09/2020		0.27272727	0.090909091	0
978	23/09/2020		0	0.42857143	0
979	24/09/2020		0.05	0.475	0
980	24/09/2020		0.42857143	0.14285714	0
981	24/09/2020		0	0.43333333	0
982	24/09/2020		0	0.5	0
983	24/09/2020		0.5	0	0
984	24/09/2020		0.5	0	0
985	24/09/2020		0.14285714	0.22857143	0
986	24/09/2020		0.17647059	0.23529412	0
987	24/09/2020		0	0.33333333	0
988	24/09/2020		0	0.66666667	0
989	24/09/2020		0	0.26315789	0.052631579
990	24/09/2020		0	0.41666667	0
991	24/09/2020		0	0.47222222	0
992	24/09/2020		0.25	0.083333333	0.25
993	24/09/2020		0	0	0.63636364
994	24/09/2020		0	0.6	0
995	24/09/2020		0	0.27586207	0
996	24/09/2020		0.15789474	0.36842105	0
997	24/09/2020		0.30188679	0	0.037735849
998	24/09/2020		0	0.33333333	0
999	24/09/2020		0.026315789	0.28947368	0
1000	24/09/2020		0	0	0.6875
1001	24/09/2020		0	0.27777778	0
1002	24/09/2020		0	0.52380952	0
1003	24/09/2020		0.41666667	0.041666667	0
1004	24/09/2020		0	0	0.5
1005	24/09/2020		0	0.24324324	0.081081081
1006	24/09/2020		0.29411765	0.11764706	0
1007	24/09/2020		0.2	0	0.1
1008	24/09/2020		0.027777778	0.083333333	0.41666667
1009	24/09/2020		0.4	0.13333333	0
1010	24/09/2020		0.19512195	0.19512195	0
1011	24/09/2020		0.34090909	0	0
1012	24/09/2020		0.16666667	0.047619048	0.28571429
1013	24/09/2020		0	0.31818182	0
1014	24/09/2020		0.066666667	0.53333333	0
1015	24/09/2020		0	0.1	0.65
1016	24/09/2020		0	0	0.68421053
1017	24/09/2020		0.25581395	0.069767442	0.023255814
1018	24/09/2020		0	0.58333333	0
1019	24/09/2020		0	0.058823529	0.058823529
1020	24/09/2020		0	0.5	0
1021	24/09/2020		0.3125	0	0.09375
1022	24/09/2020		0	0.37931034	0.034482759
1023	24/09/2020		0	0	0
1024	24/09/2020		0.33333333	0.33333333	0
1025	24/09/2020		0	0.38888889	0
1026	24/09/2020		0.36538462	0	0
1027	24/09/2020		0	0.38888889	0
1028	24/09/2020		0.125	0.45833333	0
1029	24/09/2020		0	0.58823529	0
1030	24/09/2020		0	0	0.28571429
1031	24/09/2020		0.19230769	0.30769231	0
1032	24/09/2020		0	0.36363636	0
1033	24/09/2020		0.54545455	0	0
1034	24/09/2020		0	0.5	0
1035	24/09/2020		0.10869565	0.34782609	0
1036	24/09/2020		0	0.5	0
1037	24/09/2020		0.36538462	0	0
1038	24/09/2020		0.33333333	0	0.33333333
1039	24/09/2020		0.34042553	0.021276596	0
1040	24/09/2020		0.26	0	0.06
1041	24/09/2020		0	0.3	0
1042	24/09/2020		0	0.5	0
1043	24/09/2020		0.47368421	0	0
1044	24/09/2020		0	0.35	0.25
1045	24/09/2020		0	0.5	0
1046	24/09/2020		0	1	0
1047	24/09/2020		0	0	0.5
1048	24/09/2020		0	0	0.64285714
1049	24/09/2020		0.29787234	0.021276596	0.10638298
1050	24/09/2020		0.04	0.4	0
1051	24/09/2020		0	0.4	0
1052	24/09/2020		0.57894737	0	0
1053	24/09/2020		0.027027027	0.10810811	0.2972973
1054	24/09/2020		0.18181818	0	0.18181818
1055	24/09/2020		0	0.44444444	0
1056	24/09/2020		0	0.75	0
1057	24/09/2020		0.3	0	0.2
1058	24/09/2020		0	0.3030303	0
1059	24/09/2020		0.4	0	0
1060	24/09/2020		0.42857143	0	0
1061	24/09/2020		0	0.53488372	0.069767442
1062	24/09/2020		0.4	0	0
1063	24/09/2020		0.41176471	0	0
1064	24/09/2020		0.055555556	0.16666667	0
1065	24/09/2020		0.27777778	0	0.055555556
1066	24/09/2020		0.25	0.1875	0.0625
1067	24/09/2020		0.16666667	0.16666667	0.041666667
1068	24/09/2020		0	0.46153846	0
1069	24/09/2020		0.30769231	0.23076923	0
1070	24/09/2020		0	0.40425532	0.042553191
1071	24/09/2020		0.4	0	0.1
1072	24/09/2020		0.18181818	0.27272727	0
1073	24/09/2020		0	0	0
1074	24/09/2020		0.1627907	0.30232558	0.023255814
1075	24/09/2020		0.375	0	0
1076	24/09/2020		0	0.175	0.125
1077	24/09/2020		0.2	0.23333333	0
1078	24/09/2020		0	0	0.63636364
1079	24/09/2020		0.35714286	0	0
1080	24/09/2020		0	0.44444444	0
1081	24/09/2020		0	0.4	0
1082	24/09/2020		0	0.25806452	0.12903226
1083	24/09/2020		0	0	0.23529412
1084	24/09/2020		0.21212121	0.3030303	0
1085	24/09/2020		0.53846154	0	0
1086	24/09/2020		0	0.4	0
1087	24/09/2020		0	0.34615385	0
1088	24/09/2020		0.33333333	0	0
1089	24/09/2020		0	0.66666667	0
1090	24/09/2020		0.375	0	0
1091	24/09/2020		0.16666667	0.19047619	0
1092	24/09/2020		0.45833333	0	0
1093	24/09/2020		0.19047619	0.21428571	0.047619048
1094	24/09/2020		0.14285714	0.42857143	0
1095	24/09/2020		0	0.3	0
1096	24/09/2020		0.17857143	0	0.25
1097	24/09/2020		0	0.66666667	0
1098	24/09/2020		0	0.41176471	0
1099	24/09/2020		0	0.058823529	0.11764706
1100	24/09/2020		0.25	0	0
1101	24/09/2020		0.28571429	0	0
1102	24/09/2020		0	0.5	0
1103	24/09/2020		0	0	0.36363636
1104	24/09/2020		0.14285714	0.10714286	0
1105	24/09/2020		0	0.28571429	0
1106	24/09/2020		0.5	0	0
1107	24/09/2020		0.18181818	0	0
1108	24/09/2020		0.057142857	0.45714286	0
1109	24/09/2020		0	0.14285714	0.14285714
1110	24/09/2020		0.5	0	0
1111	24/09/2020		0.25806452	0	0
1112	24/09/2020		0.57142857	0	0
1113	24/09/2020		0.28571429	0	0.071428571
1114	24/09/2020		0.16666667	0	0.16666667
1115	24/09/2020		0.25	0.20833333	0.041666667
1116	24/09/2020		0	0	0.33333333
1117	24/09/2020		0.33333333	0	0
1118	24/09/2020		0.5	0	0
1119	24/09/2020		0	0	0.34146341
1120	24/09/2020		0.041666667	0.29166667	0
1121	24/09/2020		0	0	0.5
1122	24/09/2020		0.076923077	0	0.23076923
1123	24/09/2020		0.13793103	0.4137931	0
1124	24/09/2020		0	0.375	0.125
1125	24/09/2020		0	0.8	0
1126	24/09/2020		0.53846154	0	0
1127	24/09/2020		0	0	0
1128	24/09/2020		0	0.375	0
1129	24/09/2020		0	0.025	0.35
1130	24/09/2020		0.5	0	0
1131	24/09/2020		0.055555556	0.44444444	0
1132	24/09/2020		0	0.5	0
1133	24/09/2020		0	1	0
1134	24/09/2020		0.6	0.2	0
1135	24/09/2020		0.24242424	0.060606061	0.060606061
1136	24/09/2020		0	0.33333333	0
1137	24/09/2020		0	0.5	0.083333333
1138	24/09/2020		0.12903226	0.32258065	0
1139	24/09/2020		0	0.29166667	0
1140	24/09/2020		0	0.11111111	0.11111111
1141	24/09/2020		0.090909091	0.18181818	0.045454545
1142	24/09/2020		0	0	0
1143	24/09/2020		0.090909091	0.39393939	0
1144	24/09/2020		0.0625	0.4375	0.0625
1145	24/09/2020		0	0.57142857	0
1146	24/09/2020		0	0	0.11764706
1147	24/09/2020		0	0	0
1148	24/09/2020		0.3	0	0.16666667
1149	24/09/2020		0.13636364	0.22727273	0.022727273
1150	24/09/2020		0	0.51612903	0.064516129
1151	24/09/2020		0	0	0.35
1152	24/09/2020		0.38461538	0	0.15384615
1153	24/09/2020		0	1	0
1154	24/09/2020		0.33333333	0	0
1155	24/09/2020		0	0.5	0
1156	24/09/2020		0.66666667	0	0.33333333
1157	24/09/2020		0	0.23529412	0
1158	24/09/2020		0	0.375	0
1159	24/09/2020		0	0	0.375
1160	24/09/2020		0	0.47826087	0
1161	24/09/2020		0	0.2	0
1162	24/09/2020		0	0.4	0
1163	24/09/2020		0.05	0.3	0
1164	24/09/2020		0	0	0.33333333
1165	24/09/2020		0	0	0
1166	24/09/2020		0	0	0.34146341
1167	24/09/2020		0.19565217	0.043478261	0.13043478
1168	24/09/2020		0	0.33333333	0
1169	24/09/2020		0.33333333	0.16666667	0
1170	24/09/2020		0	0.5	0
1171	24/09/2020		0	0.125	0.083333333
1172	24/09/2020		0.5	0	0
1173	24/09/2020		0.055555556	0.38888889	0.055555556
1174	24/09/2020		0	0.2	0
1175	24/09/2020		0	0.6	0
1176	24/09/2020		0	0.4	0
1177	24/09/2020		0	0.26086957	0.086956522
1178	24/09/2020		0	0.33333333	0
1179	24/09/2020		0.125	0	0.125
1180	24/09/2020		0	0.42857143	0
1181	24/09/2020		0.15384615	0	0.30769231
1182	24/09/2020		1	0	0
1183	24/09/2020		0.076923077	0.38461538	0
1184	24/09/2020		0	0.38461538	0
1185	24/09/2020		0	0.5	0
1186	24/09/2020		0	0.21621622	0.16216216
1187	24/09/2020		0	0.66666667	0
1188	24/09/2020		0	0	0
1189	24/09/2020		0.44444444	0	0
1190	24/09/2020		0	0.33333333	0
1191	24/09/2020		0	0.4	0.1
1192	24/09/2020		0.5	0	0
1193	24/09/2020		0	0.75	0.125
1194	24/09/2020		0.040816327	0.36734694	0.020408163
1195	24/09/2020		0.35294118	0.058823529	0
1196	24/09/2020		0	0.6	0
1197	24/09/2020		0	0	0.57142857
1198	24/09/2020		0.7	0	0
1199	24/09/2020		0.33333333	0	0.22222222
1200	24/09/2020		0.28571429	0.10714286	0
1201	24/09/2020		0	0.17647059	0.23529412
1202	24/09/2020		0.18181818	0.27272727	0
1203	24/09/2020		0	0.33333333	0
1204	24/09/2020		0	0.41666667	0
1205	24/09/2020		0.36666667	0	0
1206	24/09/2020		0	0.083333333	0.5
1207	24/09/2020		0	0.2	0.2
1208	24/09/2020		1	0	0
1209	24/09/2020		0.4	0.15	0
1210	24/09/2020		0	0.33333333	0
1211	24/09/2020		0	0	0.5
1212	24/09/2020		0.3125	0	0.125
1213	24/09/2020		0.33333333	0.33333333	0
1214	24/09/2020		0	0	0
1215	24/09/2020		0.625	0	0
1216	24/09/2020		0.7	0	0
1217	24/09/2020		0	0.26666667	0
1218	24/09/2020		0.2	0	0.2
1219	24/09/2020		0.052631579	0	0.26315789
1220	24/09/2020		0.46666667	0	0
1221	24/09/2020		0.7	0	0
1222	24/09/2020		0.42105263	0.15789474	0.21052632
1223	24/09/2020		0.2972973	0.16216216	0.081081081
1224	24/09/2020		0	0.75	0
1225	24/09/2020		0.27272727	0.13636364	0.090909091
1226	24/09/2020		0.46153846	0.076923077	0
1227	24/09/2020		0.375	0	0
1228	24/09/2020		0	0.6	0
1229	24/09/2020		0.081081081	0	0.32432432
1230	24/09/2020		0.42857143	0.071428571	0
1231	24/09/2020		0	0.56410256	0.025641026
1232	24/09/2020		0.047619048	0.47619048	0
1233	24/09/2020		0.15625	0.3125	0
1234	24/09/2020		0.33333333	0.33333333	0
1235	24/09/2020		0.2	0.1	0
1236	24/09/2020		0.14285714	0	0.31428571
1237	24/09/2020		0.083333333	0.29166667	0.041666667
1238	24/09/2020		0	0.48387097	0
1239	24/09/2020		0	0.41666667	0
1240	24/09/2020		0	0.25641026	0
1241	24/09/2020		0.33333333	0	0
1242	24/09/2020		0	0	0.2
1243	24/09/2020		0	0	0
1244	24/09/2020		0.11111111	0	0.11111111
1245	24/09/2020		0	0.25	0
1246	24/09/2020		0.75	0	0
1247	24/09/2020		0	0.3	0
1248	24/09/2020		0.33333333	0	0
1249	24/09/2020		0	0.32258065	0
1250	24/09/2020		0.33333333	0	0
1251	24/09/2020		0	0.24489796	0
1252	24/09/2020		0.38709677	0.096774194	0
1253	24/09/2020		0.57142857	0	0
1254	24/09/2020		0.4375	0	0
1255	24/09/2020		0.33333333	0.11111111	0
1256	24/09/2020		0.65384615	0	0
1257	24/09/2020		0.38709677	0	0
1258	24/09/2020		0.30769231	0.076923077	0
1259	24/09/2020		0.13333333	0	0.2
1260	24/09/2020		0	0.5	0
1261	24/09/2020		0	0.375	0
1262	24/09/2020		0.026315789	0.39473684	0
1263	24/09/2020		0	0.21428571	0.071428571
1264	24/09/2020		0	0.4	0
1265	24/09/2020		0	0.36363636	0
1266	24/09/2020		0.5	0	0
1267	24/09/2020		0.08	0.36	0
1268	24/09/2020		0	0.25	0
1269	24/09/2020		0.36363636	0	0
1270	24/09/2020		0	0.38461538	0
1271	24/09/2020		0	0.5	0
1272	24/09/2020		0	0.3125	0.041666667
1273	24/09/2020		0.4	0	0
1274	24/09/2020		0	0.30769231	0
1275	24/09/2020		0.3	0.5	0
1276	24/09/2020		0	0.23076923	0
1277	24/09/2020		0.4	0	0
1278	24/09/2020		0	0.4	0
1279	24/09/2020		0	0.21052632	0.15789474
1280	24/09/2020		0	0	0.36363636
1281	24/09/2020		0.375	0	0
1282	24/09/2020		0.1875	0.1875	0
1283	24/09/2020		0	0.25	0.05
1284	24/09/2020		0.33333333	0.066666667	0
1285	24/09/2020		0.02173913	0.30434783	0
1286	24/09/2020		0.026315789	0.44736842	0
1287	24/09/2020		0.16666667	0.125	0.16666667
1288	24/09/2020		0	0.4375	0
1289	24/09/2020		0	0.58333333	0
1290	24/09/2020		0.30434783	0	0.043478261
1291	24/09/2020		0	0.36363636	0
1292	24/09/2020		0.038461538	0.30769231	0.038461538
1293	24/09/2020		0	0.625	0
1294	24/09/2020		0.35294118	0	0.058823529
1295	24/09/2020		0	0.1875	0.21875
1296	24/09/2020		0.020833333	0.35416667	0
1297	24/09/2020		0	0.5	0
1298	24/09/2020		0.085714286	0.14285714	0.17142857
1299	24/09/2020		0	0.36363636	0
1300	24/09/2020		0.66666667	0	0
1301	24/09/2020		0.17647059	0.58823529	0
1302	24/09/2020		0	0.10714286	0.32142857
1303	24/09/2020		0.29545455	0	0.068181818
1304	24/09/2020		0	0.29411765	0
1305	24/09/2020		0	0.33333333	0
1306	24/09/2020		0.022222222	0.35555556	0
1307	24/09/2020		0.5	0	0
1308	24/09/2020		0.2244898	0.18367347	0
1309	24/09/2020		0	0.33333333	0
1310	24/09/2020		0.45098039	0.058823529	0
1311	24/09/2020		0.5	0	0
1312	24/09/2020		0	0	0.4
1313	24/09/2020		0.44117647	0	0
1314	24/09/2020		0	0	0.3125
1315	24/09/2020		0.33333333	0	0
1316	24/09/2020		0.33333333	0.047619048	0
1317	24/09/2020		0.16666667	0	0.33333333
1318	24/09/2020		0.47058824	0	0
1319	24/09/2020		0.13333333	0	0.26666667
1320	24/09/2020		0.33333333	0	0
1321	24/09/2020		0	0.28571429	0
1322	24/09/2020		0.083333333	0.25	0
1323	24/09/2020		0	0.21052632	0
1324	24/09/2020		0.14814815	0	0.18518519
1325	24/09/2020		0	0	0
1326	24/09/2020		0	0.47619048	0
1327	24/09/2020		0	0.75	0
1328	24/09/2020		0.20689655	0	0.17241379
1329	24/09/2020		0	0.23076923	0.15384615
1330	24/09/2020		0	0.41025641	0.025641026
1331	24/09/2020		0	0.4	0
1332	24/09/2020		0.1	0.2	0
1333	24/09/2020		0	0.58974359	0
1334	24/09/2020		0	0.32	0
1335	24/09/2020		0	0.35714286	0
1336	24/09/2020		0.2	0	0.2
1337	24/09/2020		0.46666667	0.066666667	0
1338	24/09/2020		0	0.4375	0
1339	24/09/2020		0.23529412	0.088235294	0
1340	24/09/2020		0	0.4	0
1341	24/09/2020		0	0.44444444	0
1342	24/09/2020		0.2	0.3	0.2
1343	24/09/2020		0.2	0.1	0
1344	24/09/2020		0	0.5	0
1345	24/09/2020		0	0.5	0
1346	24/09/2020		0	0	0.16666667
1347	24/09/2020		0	0.15789474	0.052631579
1348	24/09/2020		0	0.076923077	0
1349	24/09/2020		0	0.35294118	0.058823529
1350	24/09/2020		0	0.26666667	0
1351	24/09/2020		0.16666667	0.33333333	0
1352	24/09/2020		0.15625	0.21875	0
1353	24/09/2020		0.45454545	0	0.03030303
1354	24/09/2020		0.0625	0	0.25
1355	24/09/2020		0.4	0	0
1356	24/09/2020		0.071428571	0.39285714	0
1357	24/09/2020		0	0.42857143	0
1358	24/09/2020		0	0.5	0
1359	24/09/2020		0.36363636	0	0
1360	24/09/2020		0.5	0	0
1361	24/09/2020		0	0	0.85714286
1362	24/09/2020		0.066666667	0.2	0.066666667
1363	24/09/2020		0.16666667	0.25	0
1364	24/09/2020		0.16666667	0	0.16666667
1365	24/09/2020		0.33333333	0	0
1366	24/09/2020		0	0.33333333	0
1367	24/09/2020		0	0.5	0
1368	24/09/2020		0.23809524	0	0.047619048
1369	24/09/2020		0	0.4375	0
1370	24/09/2020		0	0.2195122	0
1371	24/09/2020		0	0.4	0
1372	24/09/2020		0.23529412	0	0
1373	24/09/2020		0.4	0.1	0
1374	24/09/2020		0.25	0	0
1375	24/09/2020		0	0.16666667	0.083333333
1376	24/09/2020		0.23076923	0	0
1377	24/09/2020		0.5	0	0
1378	24/09/2020		0.23913043	0	0.13043478
1379	24/09/2020		0.071428571	0.28571429	0.071428571
1380	24/09/2020		0.37209302	0	0.023255814
1381	24/09/2020		0	0.43478261	0
1382	24/09/2020		0.4	0.1	0
1383	24/09/2020		0.55555556	0.11111111	0
1384	24/09/2020		0.26315789	0	0
1385	24/09/2020		0	0.25	0.375
1386	24/09/2020		0	1	0
1387	24/09/2020		0.5	0	0
1388	24/09/2020		0	0.5	0
1389	24/09/2020		0	0.34482759	0
1390	24/09/2020		0	0.13043478	0.043478261
1391	24/09/2020		0	0.33333333	0
1392	24/09/2020		0.40425532	0	0
1393	24/09/2020		0	0	0
1394	24/09/2020		0.44444444	0.11111111	0
1395	24/09/2020		0.4137931	0	0
1396	24/09/2020		0	0.23333333	0.033333333
1397	24/09/2020		0	0.33333333	0
1398	24/09/2020		0.30769231	0	0
1399	24/09/2020		0.33333333	0	0
1400	24/09/2020		0.048780488	0.29268293	0.024390244
1401	24/09/2020		0	0	0.44444444
1402	24/09/2020		0.16666667	0.33333333	0
1403	24/09/2020		0	0.054054054	0.27027027
1404	24/09/2020		0	0.5	0
1405	24/09/2020		0.31818182	0.090909091	0
1406	24/09/2020		0	0.16666667	0.16666667
1407	24/09/2020		0.25	0	0
1408	24/09/2020		0	0.75	0
1409	24/09/2020		0	0	0.16666667
1410	24/09/2020		0.39130435	0	0
1411	24/09/2020		0.5	0	0.1
1412	24/09/2020		0.04	0.32	0
1413	24/09/2020		0	0.5	0
1414	24/09/2020		0.14285714	0	0.14285714
1415	24/09/2020		0.5	0	0
1416	24/09/2020		0.45454545	0	0
1417	24/09/2020		0	0	0.25
1418	24/09/2020		0.17857143	0.035714286	0.14285714
1419	24/09/2020		0	0.15789474	0
1420	24/09/2020		0	0.33333333	0
1421	24/09/2020		0.19230769	0	0.15384615
1422	24/09/2020		0.25	0	0.125
1423	24/09/2020		0.36	0	0.12
1424	24/09/2020		0	0.33333333	0
1425	24/09/2020		0.38461538	0	0
1426	24/09/2020		0	0.33333333	0
1427	24/09/2020		0.16666667	0.33333333	0
1428	24/09/2020		0.10869565	0.23913043	0.02173913
1429	24/09/2020		0	0.66666667	0
1430	24/09/2020		0.3	0.1	0.2
1431	24/09/2020		0	0.5	0
1432	24/09/2020		0.4	0	0
1433	24/09/2020		0.038461538	0.076923077	0
1434	24/09/2020		0	0.42857143	0.14285714
1435	24/09/2020		0.33333333	0.17777778	0.066666667
1436	24/09/2020		0	0.29166667	0
1437	24/09/2020		0	0.26315789	0
1438	24/09/2020		0	0.41666667	0.0625
1439	24/09/2020		0.14285714	0	0.14285714
1440	24/09/2020		0	0.33333333	0
1441	24/09/2020		0	0.083333333	0.20833333
1442	24/09/2020		0.5	0.5	0
1443	24/09/2020		0.086956522	0.34782609	0
1444	24/09/2020		0	0.38709677	0
1445	24/09/2020		0	0.33333333	0
1446	24/09/2020		0	0.2	0
1447	24/09/2020		0.23529412	0	0
1448	24/09/2020		0	0.44444444	0
1449	24/09/2020		0	0.076923077	0.30769231
1450	24/09/2020		0.3255814	0.1627907	0
1451	24/09/2020		0.16666667	0.36111111	0
1452	24/09/2020		0.12121212	0	0.33333333
1453	24/09/2020		0	0	0.5
1454	24/09/2020		0.45454545	0	0
1455	24/09/2020		0.39130435	0	0
1456	24/09/2020		0.29411765	0	0
1457	24/09/2020		0	0.5	0
1458	24/09/2020		0	0.28571429	0
1459	24/09/2020		0.2962963	0.074074074	0.11111111
1460	24/09/2020		0	0.46153846	0
1461	24/09/2020		0.020408163	0.30612245	0
1462	24/09/2020		0	0.4	0
1463	24/09/2020		0.5	0	0
1464	24/09/2020		0.26086957	0	0
1465	24/09/2020		0.41176471	0	0
1466	24/09/2020		0	0.31428571	0
1467	24/09/2020		0.55172414	0	0
1468	24/09/2020		0.5	0	0
1469	24/09/2020		0	1	0
1470	24/09/2020		0.30232558	0.093023256	0
1471	24/09/2020		0.25	0	0
1472	24/09/2020		0.28571429	0	0
1473	24/09/2020		0	0	0.30769231
1474	24/09/2020		0.28571429	0.14285714	0
1475	24/09/2020		0.19230769	0.23076923	0.038461538
1476	24/09/2020		0.32	0	0
1477	24/09/2020		0	0.16666667	0.33333333
1478	24/09/2020		0.34375	0	0
1479	24/09/2020		0	0	0
1480	24/09/2020		0.25	0	0
1481	24/09/2020		0	0.1875	0
1482	24/09/2020		0.33333333	0	0.066666667
1483	24/09/2020		0.24	0.08	0
1484	24/09/2020		0.2	0	0
1485	24/09/2020		0.33333333	0	0
1486	24/09/2020		0.125	0	0
1487	24/09/2020		0	0	0
1488	24/09/2020		0.17142857	0.11428571	0
1489	24/09/2020		0.47368421	0	0
1490	24/09/2020		0	0.39534884	0
1491	24/09/2020		0	1	0
1492	24/09/2020		0.4	0	0
1493	24/09/2020		0	0.75	0
1494	24/09/2020		0.26086957	0	0
1495	24/09/2020		0	0.28	0
1496	24/09/2020		0	1	0
1497	24/09/2020		0.088888889	0.35555556	0
1498	24/09/2020		0.17647059	0	0.17647059
1499	24/09/2020		0.41666667	0	0
1500	24/09/2020		0	0	0
1501	24/09/2020		0	0	0
1502	24/09/2020		0	0.35714286	0
1503	24/09/2020		0.08	0.44	0
1504	24/09/2020		0	0.61904762	0
1505	24/09/2020		0	0	0.25
1506	24/09/2020		0	0.45454545	0
1507	24/09/2020		0.27272727	0.090909091	0
1508	24/09/2020		0.36363636	0	0
1509	24/09/2020		0.2962963	0	0
1510	24/09/2020		0.12	0.26	0
1511	24/09/2020		0.078947368	0	0.26315789
1512	24/09/2020		0	0.11111111	0.44444444
1513	24/09/2020		0.375	0	0
1514	24/09/2020		0	0.66666667	0
1515	24/09/2020		0.28571429	0	0
1516	24/09/2020		0.11428571	0	0.31428571
1517	24/09/2020		0.14285714	0	0
1518	24/09/2020		0.27272727	0.27272727	0
1519	24/09/2020		0.045454545	0.27272727	0
1520	24/09/2020		0	0.23076923	0
1521	24/09/2020		0	0.44444444	0.11111111
1522	24/09/2020		0	0.5	0.125
1523	24/09/2020		0	0.66666667	0
1524	24/09/2020		0.47058824	0	0
1525	24/09/2020		0	0.31818182	0
1526	24/09/2020		0	0.12195122	0.26829268
1527	24/09/2020		0.4	0	0
1528	24/09/2020		0.5	0	0
1529	24/09/2020		0.12903226	0.12903226	0
1530	24/09/2020		0	0.6	0
1531	24/09/2020		0.125	0	0.125
1532	24/09/2020		0	0.46153846	0.11538462
1533	24/09/2020		0.14705882	0.41176471	0
1534	24/09/2020		0.3	0	0.16666667
1535	24/09/2020		0.25581395	0.13953488	0
1536	24/09/2020		0	0	0.35135135
1537	24/09/2020		0.375	0	0
1538	24/09/2020		0	0.5	0
1539	24/09/2020		1	0	0
1540	24/09/2020		0.3125	0	0
1541	24/09/2020		0.16666667	0	0
1542	24/09/2020		0.24	0	0
1543	24/09/2020		0.46153846	0	0
1544	24/09/2020		0.5	0	0
1545	24/09/2020		0	0.44444444	0
1546	24/09/2020		0	0.66666667	0
1547	24/09/2020		0	0.3	0
1548	24/09/2020		0.18518519	0.18518519	0
1549	24/09/2020		0	0.34042553	0.063829787
1550	24/09/2020		0.3125	0	0
1551	24/09/2020		0	0.066666667	0.53333333
1552	24/09/2020		0	0.41304348	0
1553	24/09/2020		0	0	0.3
1554	24/09/2020		0	0.5	0
1555	24/09/2020		0	0.57142857	0
1556	24/09/2020		0.35714286	0	0
1557	24/09/2020		0.42857143	0	0
1558	24/09/2020		0.28	0	0.08
1559	24/09/2020		0	0.25	0.25
1560	24/09/2020		0	0	0.33333333
1561	24/09/2020		0	0.5	0
1562	24/09/2020		0	0.41666667	0.25
1563	24/09/2020		0.125	0.083333333	0.41666667
1564	24/09/2020		0.06	0	0.38
1565	24/09/2020		0.066666667	0.2	0
1566	24/09/2020		0.3	0.3	0
1567	24/09/2020		0.42857143	0	0
1568	24/09/2020		0.30769231	0.076923077	0
1569	24/09/2020		0.33333333	0	0
1570	24/09/2020		0	0.51724138	0
1571	24/09/2020		0.21052632	0.10526316	0.10526316
1572	24/09/2020		0	0.33333333	0
1573	24/09/2020		0.44736842	0	0
1574	24/09/2020		0.25	0	0.5
1575	24/09/2020		0	0.6	0
1576	24/09/2020		0.4	0	0
1577	24/09/2020		0	0.30769231	0
1578	24/09/2020		0	0.33333333	0
1579	24/09/2020		0.047619048	0.4047619	0
1580	24/09/2020		0.33333333	0.33333333	0
1581	24/09/2020		0.18181818	0.27272727	0
1582	24/09/2020		0	0	0
1583	24/09/2020		0.4	0	0.2
1584	24/09/2020		0	0	0
1585	24/09/2020		0.2	0.26666667	0
1586	24/09/2020		0.21052632	0.31578947	0
1587	24/09/2020		0	0.4	0
1588	24/09/2020		0.022727273	0.40909091	0
1589	24/09/2020		0	0.25	0
1590	24/09/2020		0	0.41666667	0
1591	24/09/2020		0.22222222	0.11111111	0
1592	24/09/2020		0.45714286	0	0
1593	24/09/2020		0	0.53333333	0.066666667
1594	24/09/2020		0.22727273	0.090909091	0
1595	24/09/2020		0.22	0	0.2
1596	24/09/2020		0.33333333	0	0
1597	24/09/2020		0.23333333	0.33333333	0
1598	24/09/2020		0.26190476	0.38095238	0
1599	24/09/2020		0.23076923	0	0.15384615
1600	24/09/2020		0	0.4	0
1601	24/09/2020		0.22727273	0.045454545	0.045454545
1602	24/09/2020		0.47368421	0	0
1603	24/09/2020		0	0.5	0
1604	24/09/2020		0.34285714	0	0
1605	24/09/2020		0.26666667	0.11111111	0
1606	24/09/2020		0.15	0.05	0.4
1607	24/09/2020		1	0	0
1608	24/09/2020		0	0.25	0
1609	24/09/2020		0	0.6	0
1610	24/09/2020		0	0.43243243	0.054054054
1611	24/09/2020		0.55555556	0	0
1612	24/09/2020		0.5	0	0
1613	24/09/2020		0	0	0.41176471
1614	24/09/2020		0	0.60869565	0
1615	24/09/2020		0.086956522	0.52173913	0
1616	24/09/2020		0.16666667	0.11111111	0.16666667
1617	24/09/2020		0.33333333	0.083333333	0
1618	24/09/2020		0	0.47826087	0
1619	24/09/2020		0.27906977	0.093023256	0
1620	24/09/2020		0.3	0.125	0
1621	24/09/2020		0.34482759	0	0.10344828
1622	24/09/2020		0	0	0
1623	24/09/2020		0.33333333	0	0
1624	24/09/2020		0.33333333	0.33333333	0
1625	24/09/2020		0.25	0.1875	0
1626	24/09/2020		0.33333333	0	0
1627	24/09/2020		0	0	1
1628	24/09/2020		0	0.625	0
1629	24/09/2020		0.5	0.25	0
1630	24/09/2020		0.125	0	0.125
1631	24/09/2020		0	0.27272727	0
1632	24/09/2020		0.13636364	0.38636364	0
1633	24/09/2020		0	0	0
1634	24/09/2020		0	0.22222222	0.074074074
1635	24/09/2020		0.26666667	0.2	0
1636	24/09/2020		0	0.2	0
1637	24/09/2020		0.25	0	0.125
1638	24/09/2020		0	0.16666667	0.27777778
1639	24/09/2020		0	0.13333333	0.26666667
1640	24/09/2020		0	0	0.33333333
1641	24/09/2020		0	0.4	0
1642	24/09/2020		0.26923077	0	0.11538462
1643	24/09/2020		1	0	0
1644	24/09/2020		0	0.41666667	0.083333333
1645	24/09/2020		0	0.38095238	0
1646	24/09/2020		0	0.27272727	0
1647	24/09/2020		0	0.35714286	0.071428571
1648	24/09/2020		0	0.076923077	0.076923077
1649	24/09/2020		0.75	0	0
1650	24/09/2020		0	0.625	0
1651	24/09/2020		0.14285714	0.42857143	0
1652	24/09/2020		0.21428571	0.14285714	0.14285714
1653	24/09/2020		0	0	0.5625
1654	24/09/2020		0.074074074	0.11111111	0.22222222
1655	24/09/2020		0.5	0.16666667	0
1656	24/09/2020		0.36363636	0	0.068181818
1657	24/09/2020		0	1	0
1658	24/09/2020		0.57142857	0	0
1659	24/09/2020		0	0.076923077	0.38461538
1660	24/09/2020		0	0	0.16666667
1661	24/09/2020		0.16666667	0	0.16666667
1662	24/09/2020		0	0.45833333	0
1663	24/09/2020		0	0.44444444	0
1664	24/09/2020		0	0	0.41666667
1665	24/09/2020		0	0.47826087	0
1666	24/09/2020		0.33333333	0	0.33333333
1667	24/09/2020		0	0.25	0
1668	24/09/2020		0.071428571	0.42857143	0
1669	24/09/2020		0	0.2173913	0.17391304
1670	24/09/2020		0.25490196	0	0
1671	24/09/2020		0	0.66666667	0
1672	24/09/2020		0.47368421	0	0
1673	24/09/2020		0.095238095	0	0.28571429
1674	24/09/2020		0	0.033333333	0.26666667
1675	24/09/2020		0	0.33333333	0.03030303
1676	24/09/2020		0	0	0
1677	24/09/2020		0	0.41666667	0
1678	24/09/2020		0.375	0	0
1679	24/09/2020		0	0.5	0
1680	24/09/2020		0.4	0.2	0
1681	24/09/2020		0	0.57142857	0
1682	24/09/2020		0.13636364	0.18181818	0
1683	24/09/2020		0.47368421	0.052631579	0
1684	24/09/2020		0	0.4375	0
1685	24/09/2020		0.36842105	0.10526316	0
1686	24/09/2020		0	0.55555556	0
1687	24/09/2020		0	0	0
1688	24/09/2020		0	0.28571429	0
1689	24/09/2020		0	0.5	0
1690	24/09/2020		0.26530612	0.16326531	0
1691	24/09/2020		0.21428571	0.16666667	0
1692	24/09/2020		0.3	0.066666667	0
1693	24/09/2020		0	0.25	0.25
1694	24/09/2020		0.31034483	0	0
1695	24/09/2020		0	0.5	0
1696	24/09/2020		0.25	0.5	0
1697	24/09/2020		0.28571429	0	0
1698	24/09/2020		0.46341463	0	0
1699	24/09/2020		0	0.024390244	0.34146341
1700	24/09/2020		0.068965517	0.24137931	0.034482759
1701	24/09/2020		0	0.375	0
1702	24/09/2020		0	1	0
1703	24/09/2020		0	0	0.5
1704	24/09/2020		0	0.46153846	0
1705	24/09/2020		0.5	0	0
1706	24/09/2020		0.48148148	0	0
1707	24/09/2020		0	0.57142857	0
1708	24/09/2020		0	0.15151515	0.27272727
1709	24/09/2020		0.13333333	0	0.26666667
1710	24/09/2020		0.46153846	0	0.15384615
1711	24/09/2020		0.4	0	0
1712	24/09/2020		0.19444444	0	0.055555556
1713	24/09/2020		0.42857143	0.071428571	0.071428571
1714	24/09/2020		0.25	0	0.11111111
1715	24/09/2020		0	1	0
1716	24/09/2020		0	0.5625	0
1717	24/09/2020		0	0.75	0
1718	24/09/2020		0.33333333	0	0
1719	24/09/2020		0.11111111	0.33333333	0
1720	24/09/2020		0	0.66666667	0
1721	24/09/2020		0.26470588	0.29411765	0
1722	24/09/2020		0.11538462	0.30769231	0.11538462
1723	24/09/2020		0.22580645	0	0
1724	24/09/2020		0.25	0.25	0
1725	24/09/2020		0	0	0.14285714
1726	24/09/2020		0.43181818	0	0
1727	24/09/2020		0	0.55555556	0
1728	24/09/2020		0.39130435	0.086956522	0
1729	24/09/2020		0.21428571	0.28571429	0
1730	24/09/2020		0	0.3	0
1731	24/09/2020		0	1	0
1732	24/09/2020		0	0.5	0
1733	24/09/2020		0	0.5	0
1734	24/09/2020		0.25	0	0
1735	24/09/2020		0.3125	0	0
1736	24/09/2020		0.058823529	0.35294118	0
1737	24/09/2020		0	0.25	0
1738	24/09/2020		0	0.5	0
1739	24/09/2020		0	0.33333333	0
1740	24/09/2020		0	0.24324324	0.081081081
1741	24/09/2020		0	0.57142857	0.28571429
1742	24/09/2020		0.37142857	0.11428571	0.11428571
1743	24/09/2020		0.34782609	0	0
1744	24/09/2020		0	0	0
1745	24/09/2020		0.24242424	0	0
1746	24/09/2020		0	0.71428571	0
1747	24/09/2020		0.085106383	0.34042553	0
1748	24/09/2020		0.5	0	0
1749	24/09/2020		0	1	0
1750	24/09/2020		0.41176471	0	0
1751	24/09/2020		0.4	0	0
1752	24/09/2020		0	0.22727273	0.13636364
1753	24/09/2020		0.2	0.2	0
1754	24/09/2020		0	0.5	0
1755	24/09/2020		0.30769231	0	0
1756	24/09/2020		0	0	1
1757	24/09/2020		0	0.33333333	0
1758	24/09/2020		0	0	0.45945946
1759	24/09/2020		0	0	0.46153846
1760	24/09/2020		0	0	0.48648649
1761	24/09/2020		0	1	0
1762	24/09/2020		0	0	0.5
1763	24/09/2020		0	0.16666667	0.16666667
1764	24/09/2020		0	1	0
1765	24/09/2020		0	0	0.73684211
1766	24/09/2020		0	0	0.66666667
1767	24/09/2020		0.25	0	0.375
1768	24/09/2020		0	0	0
1769	24/09/2020		0.19047619	0.33333333	0
1770	24/09/2020		0	0	0.73684211
1771	24/09/2020		0.28571429	0.095238095	0
1772	24/09/2020		0	0	0.66666667
1773	24/09/2020		0.56521739	0	0
1774	24/09/2020		0.38888889	0	0
1775	24/09/2020		0.071428571	0	0.21428571
1776	24/09/2020		0.4	0	0
1777	24/09/2020		0	0.5	0
1778	24/09/2020		0.51219512	0	0
1779	24/09/2020		0.5	0	0
1780	24/09/2020		0.41666667	0	0
1781	24/09/2020		0.33333333	0.33333333	0
1782	24/09/2020		0.090909091	0	0.20454545
1783	24/09/2020		0.25	0	0.05
1784	24/09/2020		0	0.027777778	0.30555556
1785	24/09/2020		0	0.3125	0.1875
1786	24/09/2020		0	0.28571429	0
1787	24/09/2020		0.14814815	0.25925926	0
1788	24/09/2020		0.5	0	0
1789	24/09/2020		0.33333333	0	0
1790	24/09/2020		1	0	0
1791	24/09/2020		0.20588235	0.088235294	0.11764706
1792	24/09/2020		0	0.6	0
1793	24/09/2020		0.28571429	0.14285714	0
1794	24/09/2020		0	0.11111111	0
1795	24/09/2020		0.30434783	0.043478261	0
1796	24/09/2020		0.26923077	0	0
1797	24/09/2020		0.44444444	0	0
1798	24/09/2020		0.71428571	0	0
1799	24/09/2020		0	0.33333333	0
1800	24/09/2020		0.13333333	0	0.066666667
1801	24/09/2020		0.85714286	0	0
1802	24/09/2020		0.024390244	0.29268293	0
1803	24/09/2020		0.53846154	0	0
1804	24/09/2020		0.375	0	0
1805	24/09/2020		0.21428571	0	0
1806	24/09/2020		0.57142857	0	0
1807	24/09/2020		0.33333333	0	0.33333333
1808	24/09/2020		0	1	0
1809	24/09/2020		0.24242424	0.18181818	0
1810	24/09/2020		0	0.4375	0.09375
1811	24/09/2020		0.4	0	0
1812	24/09/2020		0.21052632	0	0
1813	24/09/2020		0	0	0.4
1814	24/09/2020		0.34285714	0.14285714	0
1815	24/09/2020		0.60526316	0	0
1816	24/09/2020		0	0	0
1817	24/09/2020		1	0	0
1818	24/09/2020		0.3125	0.03125	0
1819	24/09/2020		0	0.16666667	0
1820	24/09/2020		0.5	0	0.25
1821	24/09/2020		0.30769231	0	0
1822	24/09/2020		0.090909091	0	0.22727273
1823	24/09/2020		0.11111111	0.25	0
1824	24/09/2020		0	0.36170213	0
1825	24/09/2020		0.35	0	0
1826	24/09/2020		0	0	0.37777778
1827	24/09/2020		0	0.1875	0.0625
1828	24/09/2020		0.4	0	0
1829	24/09/2020		0	0.33333333	0.5
1830	24/09/2020		0.25	0.083333333	0
1831	24/09/2020		0.35135135	0.32432432	0
1832	24/09/2020		0.125	0	0
1833	24/09/2020		0.3	0	0
1834	24/09/2020		0	1	0
1835	24/09/2020		0.39534884	0	0.023255814
1836	24/09/2020		0.086956522	0.45652174	0
1837	24/09/2020		0.53846154	0	0
1838	24/09/2020		0	0.3	0
1839	24/09/2020		0	1	0
1840	24/09/2020		0	0.4	0.2
1841	24/09/2020		0.16666667	0.27777778	0
1842	24/09/2020		0.22580645	0	0
1843	24/09/2020		0	0	0
1844	24/09/2020		0	0.5	0
1845	24/09/2020		0	0.28571429	0
1846	24/09/2020		0	0.6	0
1847	24/09/2020		0	0.45	0
1848	24/09/2020		0.14285714	0.57142857	0
1849	24/09/2020		0	0.23529412	0.058823529
1850	24/09/2020		0.2972973	0	0
1851	24/09/2020		0.060606061	0.3030303	0
1852	24/09/2020		0.2	0	0
1853	24/09/2020		0.21428571	0	0.071428571
1854	24/09/2020		0	0.53846154	0
1855	24/09/2020		0.625	0	0
1856	24/09/2020		0	0.5	0
1857	24/09/2020		0.23529412	0	0.058823529
1858	24/09/2020		0.46153846	0	0
1859	24/09/2020		0.033333333	0.3	0
1860	24/09/2020		0	0.4375	0
1861	24/09/2020		0.375	0	0.09375
1862	24/09/2020		0	0.45454545	0
1863	24/09/2020		0	0.5	0
1864	24/09/2020		0.33333333	0	0
1865	24/09/2020		0	0.38	0
1866	24/09/2020		0	0	0.33333333
1867	24/09/2020		0.5	0	0
1868	24/09/2020		0	0.47058824	0
1869	24/09/2020		0.28571429	0.23809524	0
1870	24/09/2020		0.22	0.2	0
1871	24/09/2020		0.4	0	0
1872	24/09/2020		0.20833333	0.083333333	0.16666667
1873	24/09/2020		0.25	0.14583333	0
1874	24/09/2020		0.5	0	0
1875	24/09/2020		0.33333333	0.083333333	0
1876	24/09/2020		0.625	0	0
1877	24/09/2020		0	0.36363636	0.090909091
1878	24/09/2020		0.5	0	0
1879	24/09/2020		0.093023256	0.46511628	0
1880	24/09/2020		0	0.5	0
1881	24/09/2020		0.4	0	0
1882	24/09/2020		0.33333333	0	0.083333333
1883	24/09/2020		0.29411765	0	0.058823529
1884	24/09/2020		0.4	0	0
1885	24/09/2020		0	0.5	0
1886	24/09/2020		0	0.34	0
1887	24/09/2020		0	0.2	0
1888	24/09/2020		0	0.63636364	0
1889	24/09/2020		0	0.2	0.2
1890	24/09/2020		0	0.375	0
1891	24/09/2020		0	0	0
1892	24/09/2020		0.66666667	0	0
1893	24/09/2020		0	0	0.41025641
1894	24/09/2020		0.16666667	0	0.083333333
1895	24/09/2020		0.058823529	0.29411765	0
1896	24/09/2020		0	0	0
1897	24/09/2020		0	0.47826087	0
1898	24/09/2020		0	0.41176471	0
1899	24/09/2020		0.11428571	0.31428571	0
1900	24/09/2020		0	0.25	0
1901	24/09/2020		0	0.375	0
1902	24/09/2020		0.5	0.33333333	0
1903	24/09/2020		0	0.40909091	0
1904	24/09/2020		0.375	0.125	0
1905	24/09/2020		0	0	0.5
1906	24/09/2020		0.27083333	0.041666667	0
1907	24/09/2020		0	0	0.58333333
1908	24/09/2020		0	0	0.33333333
1909	24/09/2020		0	0.27272727	0
1910	24/09/2020		0	0.25	0.16666667
1911	24/09/2020		0.375	0	0
1912	24/09/2020		0.1	0.5	0
1913	24/09/2020		0.23076923	0.11538462	0
1914	24/09/2020		0.20833333	0.16666667	0
1915	24/09/2020		0	0.33333333	0
1916	24/09/2020		0	0.46938776	0.020408163
1917	24/09/2020		0	0.41666667	0
1918	24/09/2020		0.18181818	0.090909091	0
1919	24/09/2020		0	0.33333333	0
1920	24/09/2020		0	0.34482759	0
1921	24/09/2020		0	0	0
1922	24/09/2020		0	0	1
1923	24/09/2020		0	0.33962264	0.075471698
1924	24/09/2020		0	0.1875	0.25
1925	24/09/2020		0	0.54545455	0
1926	24/09/2020		0.16666667	0	0.16666667
1927	24/09/2020		0.2	0	0
1928	24/09/2020		0	0.5	0
1929	24/09/2020		0	0.11111111	0.22222222
1930	24/09/2020		0.4	0	0
1931	24/09/2020		0.33333333	0	0
1932	24/09/2020		0	0.375	0
1933	24/09/2020		0	0.125	0.25
1934	24/09/2020		0	0.75	0
1935	24/09/2020		0	0	0.25
1936	24/09/2020		0.33333333	0	0
1937	24/09/2020		0.5	0	0
1938	24/09/2020		1	0	0
1939	24/09/2020		0	0.26666667	0
1940	24/09/2020		0.029411765	0.44117647	0
1941	24/09/2020		0.23076923	0.076923077	0
1942	24/09/2020		0.3	0	0
1943	24/09/2020		0.5	0	0
1944	24/09/2020		0	0.47058824	0
1945	24/09/2020		0.28571429	0	0
1946	24/09/2020		0.26666667	0	0
1947	24/09/2020		0	0.53333333	0
1948	24/09/2020		0.35	0	0.05
1949	24/09/2020		0	0.33333333	0
1950	24/09/2020		0	0.20833333	0.125
1951	24/09/2020		0.41666667	0	0.020833333
1952	24/09/2020		0	0.27272727	0
1953	24/09/2020		0.25	0.083333333	0.083333333
1954	24/09/2020		0	0.28	0
1955	24/09/2020		0.28571429	0.14285714	0
1956	24/09/2020		0	0.2	0
1957	24/09/2020		0	0.47368421	0.10526316
1958	24/09/2020		0	0.5	0
1959	24/09/2020		0	0.33333333	0
1960	24/09/2020		0.047619048	0.38095238	0
1961	24/09/2020		0.25925926	0.074074074	0
1962	24/09/2020		0	0.5	0
1963	24/09/2020		0.15384615	0.23076923	0
1964	24/09/2020		0	0.35294118	0
1965	24/09/2020		0	0.51162791	0
1966	24/09/2020		0	0.5	0
1967	24/09/2020		0.30769231	0	0
1968	24/09/2020		0.25	0.2	0
1969	24/09/2020		0.16666667	0	0
1970	24/09/2020		0.20689655	0.17241379	0
1971	24/09/2020		0	0	0.6
1972	24/09/2020		0	0.38888889	0
1973	24/09/2020		0	0.5	0
1974	24/09/2020		0.3	0.4	0
1975	24/09/2020		0.25	0	0
1976	24/09/2020		0.44444444	0	0
1977	24/09/2020		0	0	0.43589744
1978	24/09/2020		0.38636364	0	0.045454545
1979	24/09/2020		0	0	0.22222222
1980	24/09/2020		0.064516129	0.32258065	0
1981	24/09/2020		0.17391304	0.19565217	0
1982	24/09/2020		0.46153846	0	0
1983	24/09/2020		0	0.3125	0
1984	24/09/2020		0	0.4375	0
1985	24/09/2020		0	0	0.5
1986	24/09/2020		0.2	0.1	0
1987	24/09/2020		0.083333333	0.25	0
1988	24/09/2020		0	0	0.55555556
1989	24/09/2020		0	0.38888889	0
1990	24/09/2020		0	0.42857143	0
1991	24/09/2020		0	0	0
1992	24/09/2020		0.2	0	0.1
1993	24/09/2020		0.12	0	0.32
1994	24/09/2020		0	0	0.11111111
1995	24/09/2020		0.36363636	0	0
1996	24/09/2020		0	0.3	0
1997	24/09/2020		0.16666667	0.26190476	0
1998	24/09/2020		0	0.40909091	0
1999	24/09/2020		0	0.28125	0
[truncated: 80,287 more rows]
