# Supplementary material for: Critical reflections on three popular computational linguistic approaches to examine Twitter discourses
Source: PeerJ Comput Sci. 2023 Jan 30;9:e1211. doi: 10.7717/peerj-cs.1211 (PMC10280252; doi:10.7717/peerj-cs.1211)
Supplement: Supplemental Information 1 [file peerj-cs-09-1211-s001.zip › Supplementary_Material_PeerJ_Oct22/Supplementary Material/Topic Modelling cleaned data OALA.xlsx]

## Sheet: M
Label	EntryID	Published	T1	T2	T3	T4
ofqual algorithm	1.29335e+18	2020-08-12T00:50:27.000Z	0.15	0	0	0.4
ofqual algorithm	1.29339e+18	2020-08-12T03:34:55.000Z	0	0	0	0.473684
ofqual algorithm	1.2934e+18	2020-08-12T04:29:08.000Z	0	0	0	0.375
a-level algorithm	1.29342e+18	2020-08-12T05:19:50.000Z	0.05	0.175	0	0.3
a-levels algorithm	1.29342e+18	2020-08-12T05:19:50.000Z	0	0.275	0	0.25
ofqual algorithm	1.29343e+18	2020-08-12T06:27:39.000Z	0	0	0	0.355556
ofqual algorithm	1.29345e+18	2020-08-12T07:15:47.000Z	0.125	0.25	0	0
a-levels algorithm	1.29345e+18	2020-08-12T07:17:41.000Z	0	0	0	0.486486
ofqual algorithm	1.29345e+18	2020-08-12T07:34:39.000Z	0.1	0	0	0.3
a levels algorithm	1.29345e+18	2020-08-12T07:35:23.000Z	0	0	0	0.34375
ofqual algorithm	1.29345e+18	2020-08-12T07:35:58.000Z	0.097561	0.0487805	0.0243902	0.439024
ofqual algorithm	1.29345e+18	2020-08-12T07:41:22.000Z	0	0	0.0222222	0.4
ofqual algorithm	1.29345e+18	2020-08-12T07:44:29.000Z	0	0	0.0243902	0.439024
a-level algorithm	1.29346e+18	2020-08-12T07:54:17.000Z	0	0	0.0243902	0.439024
ofqual algorithm	1.29346e+18	2020-08-12T08:28:50.000Z	0.131579	0	0	0.421053
A level algorithm	1.29346e+18	2020-08-12T08:30:45.000Z	0.409091	0	0	0
a levels algorithm	1.29347e+18	2020-08-12T08:35:49.000Z	0	0	0	0.45
ofqual algorithm	1.29347e+18	2020-08-12T08:37:09.000Z	0	0.0322581	0.0322581	0.419355
a-level algorithm	1.29347e+18	2020-08-12T08:39:51.000Z	0.0222222	0	0.0444444	0.4
a-level algorithm	1.29347e+18	2020-08-12T08:42:33.000Z	0	0	0	0.173913
ofqual algorithm	1.29347e+18	2020-08-12T08:51:46.000Z	0	0	0.0232558	0.465116
a-level algorithm	1.29347e+18	2020-08-12T09:03:47.000Z	0.047619	0	0	0.380952
a-level algorithm	1.29348e+18	2020-08-12T09:26:17.000Z	0.136364	0	0	0.25
a levels algorithm	1.29348e+18	2020-08-12T09:31:55.000Z	0	0	0.0851064	0.297872
ofqual algorithm	1.29348e+18	2020-08-12T09:37:22.000Z	0.0833333	0	0	0.444444
a-level algorithm	1.29348e+18	2020-08-12T09:41:20.000Z	0.103448	0	0	0.344828
ofqual algorithm	1.29348e+18	2020-08-12T09:42:49.000Z	0.119048	0	0	0.380952
a-level algorithm	1.29349e+18	2020-08-12T10:08:29.000Z	0	0	0	0.354167
a-levels algorithm	1.2935e+18	2020-08-12T11:06:57.000Z	0.0344828	0.0344828	0.0689655	0.310345
a-level algorithm	1.29351e+18	2020-08-12T11:35:54.000Z	0.217391	0.0434783	0.217391	0.0869565
a levels algorithm	1.29351e+18	2020-08-12T11:36:04.000Z	0.0714286	0	0	0.571429
a-level algorithm	1.29352e+18	2020-08-12T11:59:46.000Z	0.0789474	0.105263	0	0.263158
a levels algorithm	1.29352e+18	2020-08-12T12:04:29.000Z	0	0	0	0.363636
a-levels algorithm	1.29352e+18	2020-08-12T12:04:29.000Z	0	0	0	0.363636
a-level algorithm	1.29353e+18	2020-08-12T12:29:44.000Z	0	0	0.125	0.208333
ofqual algorithm	1.29353e+18	2020-08-12T12:38:12.000Z	0	0	0	0.45
a levels algorithm	1.29353e+18	2020-08-12T12:51:41.000Z	0.0645161	0	0	0.548387
a-level algorithm	1.29353e+18	2020-08-12T12:51:41.000Z	0.0322581	0	0.0322581	0.548387
A level algorithm	1.29353e+18	2020-08-12T13:01:11.000Z	0	0.5	0	0.333333
ofqual algorithm	1.29354e+18	2020-08-12T13:20:40.000Z	0.037037	0	0.037037	0.555556
a-level algorithm	1.29354e+18	2020-08-12T13:20:40.000Z	0	0.0740741	0	0.555556
ofqual algorithm	1.29354e+18	2020-08-12T13:20:52.000Z	0.235294	0	0	0.147059
a-level algorithm	1.29354e+18	2020-08-12T13:38:13.000Z	0	0	0	0.307692
a-levels algorithm	1.29355e+18	2020-08-12T14:11:38.000Z	0	0	0	0.386364
ofqual algorithm	1.29356e+18	2020-08-12T14:32:07.000Z	0.282609	0	0	0.173913
ofqual algorithm	1.29356e+18	2020-08-12T14:47:15.000Z	0.0638298	0	0.255319	0.170213
ofqual algorithm	1.29356e+18	2020-08-12T14:55:02.000Z	0	0	0	0.405405
ofqual algorithm	1.29356e+18	2020-08-12T15:05:25.000Z	0.166667	0	0	0.357143
ofqual algorithm	1.29357e+18	2020-08-12T15:14:10.000Z	0.181818	0.030303	0	0.272727
a-level algorithm	1.29357e+18	2020-08-12T15:14:12.000Z	0	0.217391	0	0.217391
a levels algorithm	1.29357e+18	2020-08-12T15:27:52.000Z	0.243243	0	0	0.162162
ofqual algorithm	1.29357e+18	2020-08-12T15:31:32.000Z	0	0	0	0.441176
ofqual algorithm	1.29357e+18	2020-08-12T15:33:12.000Z	0	0	0.142857	0.285714
ofqual algorithm	1.29358e+18	2020-08-12T16:02:56.000Z	0.0392157	0	0	0.411765
a-level algorithm	1.29359e+18	2020-08-12T16:28:54.000Z	0	0	0	0.38
ofqual algorithm	1.29359e+18	2020-08-12T16:50:36.000Z	0.382353	0	0	0
a-level algorithm	1.2936e+18	2020-08-12T17:10:08.000Z	0	0	0	0.407407
ofqual algorithm	1.2936e+18	2020-08-12T17:25:54.000Z	0.285714	0.0285714	0	0.171429
a-level algorithm	1.29361e+18	2020-08-12T18:12:26.000Z	0	0	0	0.366667
ofqual algorithm	1.29362e+18	2020-08-12T18:52:18.000Z	0.341463	0	0.170732	0
A level algorithm	1.29363e+18	2020-08-12T19:10:37.000Z	0	0	0.352941	0
a-level algorithm	1.29363e+18	2020-08-12T19:10:37.000Z	0	0	0.352941	0
ofqual algorithm	1.29364e+18	2020-08-12T20:09:43.000Z	0.113636	0	0	0.295455
a-level algorithm	1.29364e+18	2020-08-12T20:24:29.000Z	0.0454545	0	0	0.568182
a levels algorithm	1.29365e+18	2020-08-12T20:48:45.000Z	0.186047	0.0232558	0	0.209302
ofqual algorithm	1.29366e+18	2020-08-12T21:09:18.000Z	0.243902	0	0.0487805	0.317073
ofqual algorithm	1.29366e+18	2020-08-12T21:13:01.000Z	0.0232558	0	0	0.395349
a levels algorithm	1.29366e+18	2020-08-12T21:13:01.000Z	0.0465116	0	0	0.372093
a levels algorithm	1.29366e+18	2020-08-12T21:40:39.000Z	0	0.0555556	0	0.305556
a levels algorithm	1.29367e+18	2020-08-12T22:22:50.000Z	0.191489	0.0212766	0	0.212766
a levels algorithm	1.29368e+18	2020-08-12T22:40:15.000Z	0	0	0	0.416667
a-levels algorithm	1.29368e+18	2020-08-12T22:40:15.000Z	0	0	0	0.416667
a levels algorithm	1.29368e+18	2020-08-12T22:50:43.000Z	0.6	0	0	0
ofqual algorithm	1.29369e+18	2020-08-12T23:39:06.000Z	0.461538	0	0	0
a-level algorithm	1.2937e+18	2020-08-12T23:57:54.000Z	0.104167	0	0	0.395833
ofqual algorithm	1.29377e+18	2020-08-13T04:51:33.000Z	0	0.147059	0	0.147059
a-level algorithm	1.29378e+18	2020-08-13T05:09:48.000Z	0.131579	0	0	0.368421
ofqual algorithm	1.29378e+18	2020-08-13T05:21:55.000Z	0.0416667	0	0	0.354167
a-level algorithm	1.29379e+18	2020-08-13T06:00:50.000Z	0.108696	0	0	0.304348
A level algorithm	1.29379e+18	2020-08-13T06:05:00.000Z	0	0	0.294118	0
a-level algorithm	1.29379e+18	2020-08-13T06:05:00.000Z	0	0	0.294118	0
A level algorithm	1.29379e+18	2020-08-13T06:08:52.000Z	0.875	0	0	0
ofqual algorithm	1.29379e+18	2020-08-13T06:16:28.000Z	0	0	0	0.3125
a-level algorithm	1.29379e+18	2020-08-13T06:19:23.000Z	0.0217391	0.152174	0	0.217391
ofqual algorithm	1.2938e+18	2020-08-13T06:22:31.000Z	0.0714286	0	0	0.5
a-level algorithm	1.2938e+18	2020-08-13T06:25:39.000Z	0.155556	0	0.0666667	0.266667
ofqual algorithm	1.2938e+18	2020-08-13T06:26:14.000Z	0	0	0	0.55
ofqual algorithm	1.2938e+18	2020-08-13T06:26:25.000Z	0.0731707	0.0243902	0	0.487805
a-levels algorithm	1.2938e+18	2020-08-13T06:37:40.000Z	0.4	0.0285714	0.0285714	0.171429
ofqual algorithm	1.2938e+18	2020-08-13T06:54:36.000Z	0.117647	0.0784314	0	0.27451
ofqual algorithm	1.2938e+18	2020-08-13T06:54:58.000Z	0	0	0	0.694444
a levels algorithm	1.2938e+18	2020-08-13T06:57:40.000Z	0	0	0	0.363636
ofqual algorithm	1.29381e+18	2020-08-13T07:02:13.000Z	0.230769	0	0	0.115385
ofqual algorithm	1.29381e+18	2020-08-13T07:05:39.000Z	0	0	0	0.357143
ofqual algorithm	1.29381e+18	2020-08-13T07:07:41.000Z	0.157895	0	0	0.473684
a-levels algorithm	1.29381e+18	2020-08-13T07:08:23.000Z	0	0	0	0.538462
a-level algorithm	1.29381e+18	2020-08-13T07:10:48.000Z	0	0.363636	0	0.227273
ofqual algorithm	1.29381e+18	2020-08-13T07:18:20.000Z	0.222222	0	0.111111	0
a levels algorithm	1.29381e+18	2020-08-13T07:24:20.000Z	0.025	0.025	0	0.475
ofqual algorithm	1.29381e+18	2020-08-13T07:25:10.000Z	0	0	0	0.291667
a-level algorithm	1.29381e+18	2020-08-13T07:30:18.000Z	0.111111	0	0	0.333333
a-level algorithm	1.29381e+18	2020-08-13T07:31:04.000Z	0	0.12766	0	0.319149
a-levels algorithm	1.29381e+18	2020-08-13T07:37:51.000Z	0	0	0	0.522727
ofqual algorithm	1.29382e+18	2020-08-13T07:42:01.000Z	0	0.0222222	0	0.422222
a-level algorithm	1.29382e+18	2020-08-13T07:43:29.000Z	0.0882353	0.0294118	0.176471	0.294118
ofqual algorithm	1.29382e+18	2020-08-13T07:48:01.000Z	0.571429	0	0	0
a-level algorithm	1.29382e+18	2020-08-13T07:48:52.000Z	0.238095	0	0.0952381	0.238095
a-level algorithm	1.29382e+18	2020-08-13T07:52:07.000Z	0	0	0	0.309524
ofqual algorithm	1.29382e+18	2020-08-13T07:56:53.000Z	0	0	0	0.263158
ofqual algorithm	1.29382e+18	2020-08-13T07:58:04.000Z	0.030303	0	0	0.363636
a-level algorithm	1.29382e+18	2020-08-13T07:58:46.000Z	0	0	0	0.365854
ofqual algorithm	1.29382e+18	2020-08-13T07:59:52.000Z	0.222222	0	0.0555556	0.222222
A level algorithm	1.29382e+18	2020-08-13T08:01:36.000Z	0.147059	0.0882353	0	0.0882353
ofqual algorithm	1.29382e+18	2020-08-13T08:02:15.000Z	0	0	0	0.4375
ofqual algorithm	1.29382e+18	2020-08-13T08:05:18.000Z	0	0.0294118	0.147059	0.294118
ofqual algorithm	1.29382e+18	2020-08-13T08:06:47.000Z	0	0.290323	0	0.193548
a levels algorithm	1.29382e+18	2020-08-13T08:06:47.000Z	0	0.290323	0	0.193548
a-levels algorithm	1.29382e+18	2020-08-13T08:06:47.000Z	0	0.258065	0.0645161	0.16129
a-level algorithm	1.29382e+18	2020-08-13T08:08:16.000Z	0.434783	0	0	0
A level algorithm	1.29382e+18	2020-08-13T08:11:46.000Z	0.289474	0.157895	0.0263158	0.0789474
ofqual algorithm	1.29382e+18	2020-08-13T08:12:47.000Z	0.47619	0	0	0
a-level algorithm	1.29382e+18	2020-08-13T08:15:47.000Z	0	0.0196078	0.0784314	0.352941
ofqual algorithm	1.29382e+18	2020-08-13T08:16:45.000Z	0.2	0	0.04	0
ofqual algorithm	1.29382e+18	2020-08-13T08:18:11.000Z	0.162791	0	0	0.325581
ofqual algorithm	1.29382e+18	2020-08-13T08:20:42.000Z	0	0	0	0.416667
a-level algorithm	1.29383e+18	2020-08-13T08:22:52.000Z	0.171429	0	0.0571429	0.228571
ofqual algorithm	1.29383e+18	2020-08-13T08:24:35.000Z	0.146341	0	0	0.341463
a-level algorithm	1.29383e+18	2020-08-13T08:26:19.000Z	0	0	0	0.454545
ofqual algorithm	1.29383e+18	2020-08-13T08:28:05.000Z	0.0222222	0	0	0.422222
ofqual algorithm	1.29383e+18	2020-08-13T08:28:50.000Z	0.09375	0	0	0.25
a-level algorithm	1.29383e+18	2020-08-13T08:31:52.000Z	0	0	0	0.380952
ofqual algorithm	1.29383e+18	2020-08-13T08:33:06.000Z	0.047619	0.142857	0	0.333333
ofqual algorithm	1.29383e+18	2020-08-13T08:34:25.000Z	0.0540541	0	0	0.324324
a levels algorithm	1.29383e+18	2020-08-13T08:36:23.000Z	0.0625	0	0.1875	0.166667
a-level algorithm	1.29383e+18	2020-08-13T08:37:33.000Z	0	0.538462	0	0
ofqual algorithm	1.29383e+18	2020-08-13T08:38:17.000Z	0.142857	0	0.047619	0.238095
a-level algorithm	1.29383e+18	2020-08-13T08:40:29.000Z	0.0294118	0.0588235	0.0882353	0.382353
ofqual algorithm	1.29383e+18	2020-08-13T08:41:59.000Z	0.166667	0	0	0.291667
a-level algorithm	1.29383e+18	2020-08-13T08:42:13.000Z	0.0882353	0.0294118	0	0.147059
a levels algorithm	1.29383e+18	2020-08-13T08:42:25.000Z	0	0	0.0263158	0.447368
a-level algorithm	1.29383e+18	2020-08-13T08:44:11.000Z	0	0	0.285714	0
ofqual algorithm	1.29383e+18	2020-08-13T08:44:59.000Z	0.0212766	0	0	0.382979
ofqual algorithm	1.29383e+18	2020-08-13T08:45:26.000Z	0.0625	0	0	0.25
a-level algorithm	1.29383e+18	2020-08-13T08:46:18.000Z	0	0	0	0.516129
a-level algorithm	1.29383e+18	2020-08-13T08:47:46.000Z	0	0.025	0	0.375
A level algorithm	1.29383e+18	2020-08-13T08:49:02.000Z	0.153846	0	0	0.384615
a-level algorithm	1.29383e+18	2020-08-13T08:50:01.000Z	0	0	0	0.384615
a-level algorithm	1.29383e+18	2020-08-13T08:50:03.000Z	0.243243	0	0	0.216216
a-level algorithm	1.29383e+18	2020-08-13T08:52:54.000Z	0.181818	0	0	0.333333
a-levels algorithm	1.29383e+18	2020-08-13T08:53:13.000Z	0	0	0	0.272727
ofqual algorithm	1.29383e+18	2020-08-13T08:53:33.000Z	0.0714286	0	0	0.392857
a-level algorithm	1.29383e+18	2020-08-13T08:53:46.000Z	0	0.235294	0	0.294118
ofqual algorithm	1.29383e+18	2020-08-13T08:53:53.000Z	0.0857143	0	0	0.228571
a-level algorithm	1.29383e+18	2020-08-13T08:53:54.000Z	0	0	0	0.5
a-levels algorithm	1.29383e+18	2020-08-13T08:53:57.000Z	0	0	0	0.375
ofqual algorithm	1.29383e+18	2020-08-13T08:56:23.000Z	0.0666667	0.166667	0.0333333	0.3
ofqual algorithm	1.29383e+18	2020-08-13T08:57:27.000Z	0	0	0.0217391	0.326087
a-level algorithm	1.29383e+18	2020-08-13T08:59:06.000Z	0	0	0	0.357143
a levels algorithm	1.29383e+18	2020-08-13T09:00:39.000Z	0	0	0	0.466667
a levels algorithm	1.29384e+18	2020-08-13T09:01:38.000Z	0	0	0	0.342105
ofqual algorithm	1.29384e+18	2020-08-13T09:04:11.000Z	0	0.0344828	0	0.62069
a levels algorithm	1.29384e+18	2020-08-13T09:04:52.000Z	0	0	0	0.52381
ofqual algorithm	1.29384e+18	2020-08-13T09:05:14.000Z	0	0	0	0.461538
a-level algorithm	1.29384e+18	2020-08-13T09:05:19.000Z	0.0238095	0	0	0.428571
a-level algorithm	1.29384e+18	2020-08-13T09:08:01.000Z	0.0204082	0	0	0.428571
ofqual algorithm	1.29384e+18	2020-08-13T09:10:45.000Z	0.138889	0	0	0.25
a levels algorithm	1.29384e+18	2020-08-13T09:13:13.000Z	0.0416667	0	0	0.458333
a-levels algorithm	1.29384e+18	2020-08-13T09:13:17.000Z	0.0714286	0	0	0.214286
ofqual algorithm	1.29384e+18	2020-08-13T09:13:58.000Z	0.114286	0	0	0.457143
a-levels algorithm	1.29384e+18	2020-08-13T09:15:20.000Z	0	0.111111	0.111111	0.166667
a-levels algorithm	1.29384e+18	2020-08-13T09:18:29.000Z	0.0588235	0	0	0.411765
a-level algorithm	1.29384e+18	2020-08-13T09:23:16.000Z	0	0	0	0.473684
a-level algorithm	1.29384e+18	2020-08-13T09:23:43.000Z	0	0.25	0	0.3125
a-level algorithm	1.29384e+18	2020-08-13T09:28:29.000Z	0.0571429	0	0	0.4
a-level algorithm	1.29384e+18	2020-08-13T09:30:05.000Z	0.375	0	0	0
a-level algorithm	1.29384e+18	2020-08-13T09:30:49.000Z	0	0	0.0833333	0.277778
a-level algorithm	1.29384e+18	2020-08-13T09:32:53.000Z	0.454545	0	0	0.0909091
a-levels algorithm	1.29384e+18	2020-08-13T09:35:05.000Z	0.0714286	0	0	0.285714
a-level algorithm	1.29384e+18	2020-08-13T09:35:19.000Z	0	0	0	0.486486
ofqual algorithm	1.29384e+18	2020-08-13T09:35:21.000Z	0.0238095	0	0	0.47619
a-level algorithm	1.29384e+18	2020-08-13T09:35:34.000Z	0.12	0.02	0.02	0.2
ofqual algorithm	1.29384e+18	2020-08-13T09:36:42.000Z	0.333333	0.0555556	0	0.166667
ofqual algorithm	1.29384e+18	2020-08-13T09:36:42.000Z	0.304348	0.108696	0.0652174	0.0217391
ofqual algorithm	1.29384e+18	2020-08-13T09:36:43.000Z	0.176471	0	0	0.294118
a-level algorithm	1.29384e+18	2020-08-13T09:37:42.000Z	0.113636	0	0	0.295455
ofqual algorithm	1.29384e+18	2020-08-13T09:37:46.000Z	0.0263158	0	0.105263	0.263158
a-level algorithm	1.29384e+18	2020-08-13T09:38:02.000Z	0	0	0	0.487805
a-level algorithm	1.29384e+18	2020-08-13T09:38:05.000Z	0.121212	0	0	0.393939
ofqual algorithm	1.29384e+18	2020-08-13T09:40:27.000Z	0.108696	0	0.0217391	0.282609
ofqual algorithm	1.29385e+18	2020-08-13T09:42:33.000Z	0.3125	0	0	0.1875
a levels algorithm	1.29385e+18	2020-08-13T09:43:06.000Z	0	0	0.0222222	0.422222
a-level algorithm	1.29385e+18	2020-08-13T09:43:21.000Z	0	0	0	0.409091
a-level algorithm	1.29385e+18	2020-08-13T09:44:48.000Z	0.0888889	0	0	0.488889
a levels algorithm	1.29385e+18	2020-08-13T09:44:49.000Z	0	0	0	0.4
a levels algorithm	1.29385e+18	2020-08-13T09:45:14.000Z	0	0	0.0243902	0.414634
A level algorithm	1.29385e+18	2020-08-13T09:45:28.000Z	0.111111	0	0	0.305556
a levels algorithm	1.29385e+18	2020-08-13T09:46:04.000Z	0	0	0	0.416667
ofqual algorithm	1.29385e+18	2020-08-13T09:46:27.000Z	0	0.4	0	0.2
a-level algorithm	1.29385e+18	2020-08-13T09:47:14.000Z	0.0333333	0	0	0.466667
a-levels algorithm	1.29385e+18	2020-08-13T09:48:27.000Z	0.0571429	0.0285714	0	0.514286
ofqual algorithm	1.29385e+18	2020-08-13T09:49:08.000Z	0	0.189189	0	0.324324
a-level algorithm	1.29385e+18	2020-08-13T09:49:11.000Z	0.025641	0	0	0.564103
a levels algorithm	1.29385e+18	2020-08-13T09:49:26.000Z	0	0	0.15625	0.40625
ofqual algorithm	1.29385e+18	2020-08-13T09:50:08.000Z	0.217391	0.0434783	0	0.0869565
ofqual algorithm	1.29385e+18	2020-08-13T09:51:06.000Z	0.454545	0	0	0.227273
a-levels algorithm	1.29385e+18	2020-08-13T09:51:53.000Z	0	0	0.0555556	0.388889
a-level algorithm	1.29385e+18	2020-08-13T09:51:55.000Z	0.363636	0	0	0
a levels algorithm	1.29385e+18	2020-08-13T09:52:49.000Z	0	0	0	0.380952
a levels algorithm	1.29385e+18	2020-08-13T09:54:07.000Z	0	0	0	0.470588
ofqual algorithm	1.29385e+18	2020-08-13T09:54:46.000Z	0	0	0.125	0.25
a-level algorithm	1.29385e+18	2020-08-13T09:55:09.000Z	0	0	0	0.424242
ofqual algorithm	1.29385e+18	2020-08-13T09:55:31.000Z	0	0	0	0.473684
ofqual algorithm	1.29385e+18	2020-08-13T09:55:43.000Z	0.347826	0	0	0
a-level algorithm	1.29385e+18	2020-08-13T09:56:02.000Z	0	0	0	0.425532
ofqual algorithm	1.29385e+18	2020-08-13T09:58:51.000Z	0.0810811	0	0	0.459459
ofqual algorithm	1.29385e+18	2020-08-13T09:59:08.000Z	0	0	0.0487805	0.439024
a-level algorithm	1.29385e+18	2020-08-13T09:59:11.000Z	0	0	0.194444	0.25
ofqual algorithm	1.29385e+18	2020-08-13T09:59:27.000Z	0.428571	0	0	0
a-levels algorithm	1.29385e+18	2020-08-13T09:59:42.000Z	0	0	0	0.365854
ofqual algorithm	1.29385e+18	2020-08-13T10:01:14.000Z	0	0	0	0.416667
a-level algorithm	1.29385e+18	2020-08-13T10:02:55.000Z	0	0	0	0.428571
ofqual algorithm	1.29385e+18	2020-08-13T10:02:56.000Z	0	0	0	0.375
A level algorithm	1.29385e+18	2020-08-13T10:05:07.000Z	0	0	0	0.571429
a levels algorithm	1.29385e+18	2020-08-13T10:06:08.000Z	0	0	0	0.483871
a-level algorithm	1.29385e+18	2020-08-13T10:06:19.000Z	0	0	0.0322581	0.354839
a-levels algorithm	1.29385e+18	2020-08-13T10:06:43.000Z	0	0	0	0.62963
a-level algorithm	1.29385e+18	2020-08-13T10:06:48.000Z	0.047619	0	0	0.357143
a levels algorithm	1.29385e+18	2020-08-13T10:07:58.000Z	0	0	0	0.432432
a-level algorithm	1.29385e+18	2020-08-13T10:10:39.000Z	0.244444	0	0	0.177778
a levels algorithm	1.29385e+18	2020-08-13T10:11:07.000Z	0	0.0217391	0.108696	0.413043
ofqual algorithm	1.29385e+18	2020-08-13T10:11:12.000Z	0	0	0	0.46875
a-level algorithm	1.29385e+18	2020-08-13T10:12:04.000Z	0.119048	0	0	0.357143
ofqual algorithm	1.29385e+18	2020-08-13T10:12:19.000Z	0	0	0	0.513514
a-level algorithm	1.29385e+18	2020-08-13T10:12:54.000Z	0	0	0	0.434783
ofqual algorithm	1.29385e+18	2020-08-13T10:13:07.000Z	0	0	0	0.424242
a levels algorithm	1.29385e+18	2020-08-13T10:15:26.000Z	0.0789474	0	0	0.368421
a-level algorithm	1.29385e+18	2020-08-13T10:16:14.000Z	0	0	0.0322581	0.387097
a-level algorithm	1.29385e+18	2020-08-13T10:16:43.000Z	0.170732	0.0243902	0	0.341463
a-level algorithm	1.29385e+18	2020-08-13T10:18:38.000Z	0.0555556	0	0	0.333333
ofqual algorithm	1.29385e+18	2020-08-13T10:19:13.000Z	0.289474	0	0.0263158	0.131579
a-level algorithm	1.29385e+18	2020-08-13T10:19:46.000Z	0	0	0	0.444444
a levels algorithm	1.29386e+18	2020-08-13T10:20:55.000Z	0	0	0	0.4375
a levels algorithm	1.29386e+18	2020-08-13T10:21:01.000Z	0	0	0	0.577778
a-level algorithm	1.29386e+18	2020-08-13T10:21:44.000Z	0.375	0	0	0
ofqual algorithm	1.29386e+18	2020-08-13T10:23:47.000Z	0.454545	0	0.136364	0
a-level algorithm	1.29386e+18	2020-08-13T10:23:47.000Z	0.454545	0	0.136364	0
ofqual algorithm	1.29386e+18	2020-08-13T10:24:50.000Z	0	0	0.0714286	0.464286
a levels algorithm	1.29386e+18	2020-08-13T10:24:50.000Z	0	0	0.0714286	0.464286
ofqual algorithm	1.29386e+18	2020-08-13T10:26:17.000Z	0	0	0	0.461538
ofqual algorithm	1.29386e+18	2020-08-13T10:27:13.000Z	0.111111	0.037037	0	0.185185
a-level algorithm	1.29386e+18	2020-08-13T10:27:23.000Z	0	0	0	0.222222
a-level algorithm	1.29386e+18	2020-08-13T10:27:54.000Z	0	0	0	0.5
a-level algorithm	1.29386e+18	2020-08-13T10:28:16.000Z	0	0	0.03125	0.34375
a-levels algorithm	1.29386e+18	2020-08-13T10:29:20.000Z	0	0	0	0.466667
A level algorithm	1.29386e+18	2020-08-13T10:29:25.000Z	0.5	0	0	0
a levels algorithm	1.29386e+18	2020-08-13T10:29:39.000Z	0	0	0.0454545	0.386364
a levels algorithm	1.29386e+18	2020-08-13T10:31:12.000Z	0	0	0.0952381	0.428571
a levels algorithm	1.29386e+18	2020-08-13T10:31:24.000Z	0	0	0	0.5
a-level algorithm	1.29386e+18	2020-08-13T10:31:24.000Z	0	0	0	0.5
ofqual algorithm	1.29386e+18	2020-08-13T10:32:00.000Z	0.324324	0	0	0.0540541
a-level algorithm	1.29386e+18	2020-08-13T10:32:00.000Z	0.0540541	0	0	0.324324
ofqual algorithm	1.29386e+18	2020-08-13T10:32:03.000Z	0	0	0	0.475
a-level algorithm	1.29386e+18	2020-08-13T10:32:03.000Z	0	0	0	0.475
a-level algorithm	1.29386e+18	2020-08-13T10:32:04.000Z	0.08	0	0	0.28
a-level algorithm	1.29386e+18	2020-08-13T10:33:36.000Z	0	0.25	0	0
a-level algorithm	1.29386e+18	2020-08-13T10:36:44.000Z	0	0.0930233	0	0.348837
a-levels algorithm	1.29386e+18	2020-08-13T10:36:55.000Z	0	0.0243902	0	0.439024
a levels algorithm	1.29386e+18	2020-08-13T10:37:05.000Z	0	0.0851064	0	0.382979
a-levels algorithm	1.29386e+18	2020-08-13T10:37:31.000Z	0.210526	0	0	0.368421
ofqual algorithm	1.29386e+18	2020-08-13T10:38:57.000Z	0.48	0	0.08	0.04
ofqual algorithm	1.29386e+18	2020-08-13T10:40:01.000Z	0	0	0	0.6
a-level algorithm	1.29386e+18	2020-08-13T10:40:32.000Z	0	0	0.3	0.175
a levels algorithm	1.29386e+18	2020-08-13T10:41:04.000Z	0	0	0	0.541667
a-levels algorithm	1.29386e+18	2020-08-13T10:41:16.000Z	0	0	0	0.275
a-level algorithm	1.29386e+18	2020-08-13T10:41:28.000Z	0.1	0	0	0.325
ofqual algorithm	1.29386e+18	2020-08-13T10:41:47.000Z	0.40625	0	0	0
a-level algorithm	1.29386e+18	2020-08-13T10:41:57.000Z	0	0	0	0.465116
ofqual algorithm	1.29386e+18	2020-08-13T10:42:01.000Z	0.1875	0	0	0.3125
ofqual algorithm	1.29386e+18	2020-08-13T10:42:07.000Z	0.375	0.025	0	0.125
a-level algorithm	1.29386e+18	2020-08-13T10:42:11.000Z	0	0.0666667	0.0222222	0.311111
a levels algorithm	1.29386e+18	2020-08-13T10:42:38.000Z	0	0	0	0.522727
ofqual algorithm	1.29386e+18	2020-08-13T10:43:14.000Z	0	0	0	0.44
A level algorithm	1.29386e+18	2020-08-13T10:44:21.000Z	0.25	0	0	0.25
ofqual algorithm	1.29386e+18	2020-08-13T10:45:52.000Z	0	0	0	0.181818
ofqual algorithm	1.29386e+18	2020-08-13T10:47:48.000Z	0.2	0	0	0
ofqual algorithm	1.29386e+18	2020-08-13T10:47:49.000Z	0	0.05	0	0.5
a-level algorithm	1.29386e+18	2020-08-13T10:48:22.000Z	0	0.0967742	0.0322581	0.387097
a-level algorithm	1.29386e+18	2020-08-13T10:51:18.000Z	0	0	0	0.386364
a-level algorithm	1.29386e+18	2020-08-13T10:52:41.000Z	0.12766	0	0	0.319149
a-level algorithm	1.29386e+18	2020-08-13T10:52:44.000Z	0	0	0.210526	0.157895
a-level algorithm	1.29386e+18	2020-08-13T10:53:07.000Z	0	0.0217391	0	0.326087
ofqual algorithm	1.29386e+18	2020-08-13T10:55:47.000Z	0.0740741	0	0.0740741	0.37037
a-level algorithm	1.29386e+18	2020-08-13T10:57:08.000Z	0	0	0	0.419355
ofqual algorithm	1.29386e+18	2020-08-13T10:58:18.000Z	0	0.5	0	0
a-level algorithm	1.29386e+18	2020-08-13T10:58:18.000Z	0	0.5	0	0
A level algorithm	1.29386e+18	2020-08-13T10:58:44.000Z	0.363636	0	0.0909091	0
ofqual algorithm	1.29386e+18	2020-08-13T10:59:19.000Z	0	0	0	0.585366
ofqual algorithm	1.29386e+18	2020-08-13T10:59:49.000Z	0.344828	0.0344828	0	0
a-levels algorithm	1.29386e+18	2020-08-13T10:59:49.000Z	0	0	0.047619	0.333333
a-level algorithm	1.29386e+18	2020-08-13T11:00:21.000Z	0.178571	0	0	0.214286
a-levels algorithm	1.29387e+18	2020-08-13T11:00:38.000Z	0.119048	0	0	0.357143
A level algorithm	1.29387e+18	2020-08-13T11:01:39.000Z	0.0588235	0.0588235	0	0.529412
a-level algorithm	1.29387e+18	2020-08-13T11:02:55.000Z	0.352941	0	0	0.176471
a levels algorithm	1.29387e+18	2020-08-13T11:03:41.000Z	0	0	0	0.481481
a-level algorithm	1.29387e+18	2020-08-13T11:04:27.000Z	0	0.181818	0	0.272727
a-levels algorithm	1.29387e+18	2020-08-13T11:05:47.000Z	0.0238095	0.0238095	0.0714286	0.214286
a-level algorithm	1.29387e+18	2020-08-13T11:06:13.000Z	0.4375	0	0	0.28125
A level algorithm	1.29387e+18	2020-08-13T11:06:45.000Z	0	0	0	0.6
a-level algorithm	1.29387e+18	2020-08-13T11:08:16.000Z	0.325	0	0	0.1
a levels algorithm	1.29387e+18	2020-08-13T11:10:03.000Z	0.0238095	0	0	0.333333
a-level algorithm	1.29387e+18	2020-08-13T11:10:32.000Z	0	0	0	0.514286
a-level algorithm	1.29387e+18	2020-08-13T11:10:39.000Z	0.446809	0	0.0425532	0
a-level algorithm	1.29387e+18	2020-08-13T11:10:50.000Z	0	0.0540541	0.108108	0.243243
a levels algorithm	1.29387e+18	2020-08-13T11:11:51.000Z	0	0	0	0.553191
a levels algorithm	1.29387e+18	2020-08-13T11:12:41.000Z	0	0	0.102564	0.358974
ofqual algorithm	1.29387e+18	2020-08-13T11:14:53.000Z	0.315789	0.0526316	0	0.210526
ofqual algorithm	1.29387e+18	2020-08-13T11:15:42.000Z	0	0	0.0625	0.395833
a levels algorithm	1.29387e+18	2020-08-13T11:15:47.000Z	0	0	0	0.468085
a-level algorithm	1.29387e+18	2020-08-13T11:15:59.000Z	0	0	0	0.552632
ofqual algorithm	1.29387e+18	2020-08-13T11:16:56.000Z	0.025641	0	0	0.410256
a levels algorithm	1.29387e+18	2020-08-13T11:18:07.000Z	0.291667	0.0416667	0	0
ofqual algorithm	1.29387e+18	2020-08-13T11:18:07.000Z	0	0	0.0769231	0.423077
ofqual algorithm	1.29387e+18	2020-08-13T11:19:10.000Z	0.5	0	0.0833333	0
ofqual algorithm	1.29387e+18	2020-08-13T11:19:22.000Z	0	0	0	0.44186
ofqual algorithm	1.29387e+18	2020-08-13T11:20:09.000Z	0	0	0.142857	0.428571
a levels algorithm	1.29387e+18	2020-08-13T11:20:36.000Z	0	0	0	0.272727
ofqual algorithm	1.29387e+18	2020-08-13T11:20:44.000Z	0.0227273	0	0	0.454545
ofqual algorithm	1.29387e+18	2020-08-13T11:21:05.000Z	0.166667	0	0	0.25
a levels algorithm	1.29387e+18	2020-08-13T11:21:37.000Z	0.304348	0	0	0.217391
ofqual algorithm	1.29387e+18	2020-08-13T11:21:58.000Z	0	0	0	0.486486
a-level algorithm	1.29387e+18	2020-08-13T11:24:33.000Z	0.344828	0.0344828	0	0
a-level algorithm	1.29387e+18	2020-08-13T11:25:41.000Z	0	0	0	0.5625
a levels algorithm	1.29387e+18	2020-08-13T11:25:56.000Z	0.363636	0	0.121212	0
a levels algorithm	1.29387e+18	2020-08-13T11:28:07.000Z	0	0	0	0.294118
a-level algorithm	1.29387e+18	2020-08-13T11:28:09.000Z	0.0238095	0.119048	0	0.285714
a-level algorithm	1.29387e+18	2020-08-13T11:28:14.000Z	0	0	0.454545	0
a levels algorithm	1.29387e+18	2020-08-13T11:28:53.000Z	0.458333	0	0	0.0833333
ofqual algorithm	1.29387e+18	2020-08-13T11:32:04.000Z	0.0740741	0	0.037037	0.333333
a-level algorithm	1.29387e+18	2020-08-13T11:33:36.000Z	0.482759	0	0	0
A level algorithm	1.29387e+18	2020-08-13T11:33:57.000Z	0	0.0285714	0	0.428571
a-level algorithm	1.29387e+18	2020-08-13T11:35:17.000Z	0.190476	0	0	0.214286
ofqual algorithm	1.29387e+18	2020-08-13T11:36:03.000Z	0	0	0.0425532	0.361702
ofqual algorithm	1.29387e+18	2020-08-13T11:36:39.000Z	0	0	0	0.466667
a levels algorithm	1.29387e+18	2020-08-13T11:38:26.000Z	0	0	0	0.5
a levels algorithm	1.29388e+18	2020-08-13T11:40:15.000Z	0.0232558	0	0	0.581395
ofqual algorithm	1.29388e+18	2020-08-13T11:40:53.000Z	0.319149	0	0	0.191489
a-level algorithm	1.29388e+18	2020-08-13T11:41:06.000Z	0	0	0	0.473684
a-level algorithm	1.29388e+18	2020-08-13T11:43:30.000Z	0.227273	0	0	0.227273
a-level algorithm	1.29388e+18	2020-08-13T11:43:42.000Z	0	0	0.0810811	0.432432
a levels algorithm	1.29388e+18	2020-08-13T11:43:55.000Z	0	0	0	0.378378
a-level algorithm	1.29388e+18	2020-08-13T11:44:24.000Z	0	0	0	0.40625
ofqual algorithm	1.29388e+18	2020-08-13T11:44:58.000Z	0.307692	0	0	0
ofqual algorithm	1.29388e+18	2020-08-13T11:45:03.000Z	0.113636	0	0	0.272727
ofqual algorithm	1.29388e+18	2020-08-13T11:45:57.000Z	0.139535	0	0	0.209302
ofqual algorithm	1.29388e+18	2020-08-13T11:45:58.000Z	0.166667	0	0	0
A level algorithm	1.29388e+18	2020-08-13T11:46:01.000Z	0	0	0.625	0
A level algorithm	1.29388e+18	2020-08-13T11:46:33.000Z	0.166667	0	0	0
a-level algorithm	1.29388e+18	2020-08-13T11:46:43.000Z	0.0322581	0	0	0.387097
ofqual algorithm	1.29388e+18	2020-08-13T11:46:53.000Z	0.454545	0	0	0
a-level algorithm	1.29388e+18	2020-08-13T11:47:52.000Z	0	0	0	0.4
a-levels algorithm	1.29388e+18	2020-08-13T11:49:24.000Z	0	0	0	0.534884
a-level algorithm	1.29388e+18	2020-08-13T11:52:38.000Z	0	0	0	0.315789
a-level algorithm	1.29388e+18	2020-08-13T11:52:56.000Z	0.0416667	0	0	0.291667
a levels algorithm	1.29388e+18	2020-08-13T11:53:00.000Z	0	0.0571429	0	0.371429
a-level algorithm	1.29388e+18	2020-08-13T11:53:32.000Z	0.133333	0	0	0.244444
ofqual algorithm	1.29388e+18	2020-08-13T11:55:22.000Z	0	0	0	0.411765
a-level algorithm	1.29388e+18	2020-08-13T11:55:22.000Z	0	0	0	0.411765
ofqual algorithm	1.29388e+18	2020-08-13T11:57:51.000Z	0.235294	0.117647	0	0.176471
ofqual algorithm	1.29388e+18	2020-08-13T11:57:53.000Z	0.166667	0	0	0.208333
a-levels algorithm	1.29388e+18	2020-08-13T11:59:25.000Z	0	0	0	0.404762
a-level algorithm	1.29388e+18	2020-08-13T12:00:01.000Z	0.0526316	0	0	0.421053
a-level algorithm	1.29388e+18	2020-08-13T12:00:17.000Z	0.0689655	0	0	0.448276
a-level algorithm	1.29388e+18	2020-08-13T12:01:09.000Z	0	0	0	0.333333
a-level algorithm	1.29388e+18	2020-08-13T12:03:42.000Z	0	0	0	0.4
a levels algorithm	1.29388e+18	2020-08-13T12:03:54.000Z	0	0.0377358	0	0.264151
a levels algorithm	1.29388e+18	2020-08-13T12:05:18.000Z	0	0	0.0697674	0.395349
ofqual algorithm	1.29388e+18	2020-08-13T12:05:48.000Z	0.323529	0	0	0
ofqual algorithm	1.29388e+18	2020-08-13T12:07:08.000Z	0.291667	0	0	0.125
a-level algorithm	1.29388e+18	2020-08-13T12:07:23.000Z	0.0625	0	0	0.4375
a-level algorithm	1.29388e+18	2020-08-13T12:08:29.000Z	0.311111	0	0	0.133333
a levels algorithm	1.29388e+18	2020-08-13T12:10:03.000Z	0	0	0	0.388889
ofqual algorithm	1.29388e+18	2020-08-13T12:10:13.000Z	0.0222222	0	0	0.355556
a-level algorithm	1.29388e+18	2020-08-13T12:12:22.000Z	0.0769231	0.102564	0	0.282051
a-level algorithm	1.29388e+18	2020-08-13T12:12:52.000Z	0.363636	0.181818	0	0
ofqual algorithm	1.29388e+18	2020-08-13T12:13:11.000Z	0.166667	0	0.1875	0.0416667
a levels algorithm	1.29388e+18	2020-08-13T12:14:45.000Z	0.097561	0	0	0.536585
a-level algorithm	1.29388e+18	2020-08-13T12:15:09.000Z	0.404762	0	0.0238095	0.0952381
a-level algorithm	1.29388e+18	2020-08-13T12:16:04.000Z	0.484848	0	0	0
a-level algorithm	1.29388e+18	2020-08-13T12:16:38.000Z	0	0	0	0.452381
ofqual algorithm	1.29388e+18	2020-08-13T12:17:38.000Z	0	0	0.448276	0.206897
a-level algorithm	1.29388e+18	2020-08-13T12:17:38.000Z	0	0	0.551724	0.103448
ofqual algorithm	1.29388e+18	2020-08-13T12:17:50.000Z	0	0.05	0	0.525
a-level algorithm	1.29388e+18	2020-08-13T12:18:12.000Z	0	0	0	0.478261
a-level algorithm	1.29388e+18	2020-08-13T12:18:45.000Z	0	0	0	0.333333
a levels algorithm	1.29388e+18	2020-08-13T12:19:09.000Z	0	0	0.0769231	0.461538
ofqual algorithm	1.29388e+18	2020-08-13T12:19:32.000Z	0.392857	0	0	0.142857
a-level algorithm	1.29389e+18	2020-08-13T12:20:15.000Z	0.276596	0	0	0.170213
a-level algorithm	1.29389e+18	2020-08-13T12:20:54.000Z	0	0.0833333	0	0.416667
a-level algorithm	1.29389e+18	2020-08-13T12:21:48.000Z	0	0	0	0.459459
a-level algorithm	1.29389e+18	2020-08-13T12:22:30.000Z	0.236842	0	0	0.315789
ofqual algorithm	1.29389e+18	2020-08-13T12:22:51.000Z	0.0212766	0	0	0.425532
ofqual algorithm	1.29389e+18	2020-08-13T12:22:52.000Z	0.233333	0	0.0666667	0.1
ofqual algorithm	1.29389e+18	2020-08-13T12:23:58.000Z	0.238095	0.380952	0.0238095	0
a-level algorithm	1.29389e+18	2020-08-13T12:23:58.000Z	0.166667	0.452381	0.0238095	0
ofqual algorithm	1.29389e+18	2020-08-13T12:24:03.000Z	0.0652174	0	0.0652174	0.23913
a levels algorithm	1.29389e+18	2020-08-13T12:24:15.000Z	0	0	0	0.35
a-level algorithm	1.29389e+18	2020-08-13T12:24:31.000Z	0.0333333	0	0	0.433333
a levels algorithm	1.29389e+18	2020-08-13T12:25:16.000Z	0	0	0	0.340426
ofqual algorithm	1.29389e+18	2020-08-13T12:26:03.000Z	0.0645161	0	0.0645161	0.387097
ofqual algorithm	1.29389e+18	2020-08-13T12:26:51.000Z	0	0.0212766	0	0.531915
ofqual algorithm	1.29389e+18	2020-08-13T12:27:00.000Z	0	0	0.09375	0.375
a-levels algorithm	1.29389e+18	2020-08-13T12:27:00.000Z	0	0.025641	0	0.307692
a-level algorithm	1.29389e+18	2020-08-13T12:27:55.000Z	0	0	0.25	0.375
A level algorithm	1.29389e+18	2020-08-13T12:28:08.000Z	0	0	0	0.576923
ofqual algorithm	1.29389e+18	2020-08-13T12:29:44.000Z	0.21875	0.03125	0	0.15625
a-levels algorithm	1.29389e+18	2020-08-13T12:30:47.000Z	0	0	0	0.487805
ofqual algorithm	1.29389e+18	2020-08-13T12:31:24.000Z	0.0555556	0	0	0.388889
ofqual algorithm	1.29389e+18	2020-08-13T12:31:32.000Z	0	0	0	0.342857
a levels algorithm	1.29389e+18	2020-08-13T12:32:29.000Z	0.205128	0.102564	0	0.230769
a-levels algorithm	1.29389e+18	2020-08-13T12:32:29.000Z	0.25641	0.128205	0	0.153846
a-level algorithm	1.29389e+18	2020-08-13T12:33:55.000Z	0	0	0	0.272727
a-level algorithm	1.29389e+18	2020-08-13T12:34:16.000Z	0	0	0.25	0.166667
a-levels algorithm	1.29389e+18	2020-08-13T12:34:29.000Z	0.0227273	0	0	0.5
ofqual algorithm	1.29389e+18	2020-08-13T12:35:21.000Z	0.185185	0	0.0740741	0.222222
a levels algorithm	1.29389e+18	2020-08-13T12:35:37.000Z	0.0555556	0	0	0.361111
ofqual algorithm	1.29389e+18	2020-08-13T12:35:37.000Z	0	0	0	0.44186
ofqual algorithm	1.29389e+18	2020-08-13T12:36:26.000Z	0.186047	0	0	0.255814
ofqual algorithm	1.29389e+18	2020-08-13T12:37:13.000Z	0.176471	0	0	0.235294
a levels algorithm	1.29389e+18	2020-08-13T12:37:31.000Z	0.0576923	0	0	0.307692
ofqual algorithm	1.29389e+18	2020-08-13T12:38:01.000Z	0	0	0	0.8
ofqual algorithm	1.29389e+18	2020-08-13T12:38:02.000Z	0.173913	0	0.0869565	0.173913
a-level algorithm	1.29389e+18	2020-08-13T12:38:15.000Z	0.105263	0	0	0.210526
ofqual algorithm	1.29389e+18	2020-08-13T12:38:17.000Z	0.111111	0	0.277778	0.111111
ofqual algorithm	1.29389e+18	2020-08-13T12:38:22.000Z	0	0	0	0.625
a-levels algorithm	1.29389e+18	2020-08-13T12:38:26.000Z	0	0.0322581	0	0.354839
a-level algorithm	1.29389e+18	2020-08-13T12:40:39.000Z	0.236842	0	0	0.210526
a-level algorithm	1.29389e+18	2020-08-13T12:41:40.000Z	0.0204082	0	0.0204082	0.387755
a-level algorithm	1.29389e+18	2020-08-13T12:42:01.000Z	0	0	0	0.512821
a-level algorithm	1.29389e+18	2020-08-13T12:44:23.000Z	0	0	0.181818	0.272727
A level algorithm	1.29389e+18	2020-08-13T12:44:43.000Z	0	0	0	0.4375
a levels algorithm	1.29389e+18	2020-08-13T12:46:37.000Z	0	0	0.0243902	0.365854
a-level algorithm	1.29389e+18	2020-08-13T12:46:54.000Z	0	0	0	0.28125
a-level algorithm	1.29389e+18	2020-08-13T12:47:01.000Z	0.12766	0.0212766	0.0212766	0.361702
a-level algorithm	1.29389e+18	2020-08-13T12:47:33.000Z	0	0	0	0.405405
ofqual algorithm	1.29389e+18	2020-08-13T12:47:36.000Z	0.0222222	0	0	0.311111
ofqual algorithm	1.29389e+18	2020-08-13T12:48:09.000Z	0	0	0	0.340909
ofqual algorithm	1.29389e+18	2020-08-13T12:48:34.000Z	0.521739	0.173913	0	0
a-level algorithm	1.29389e+18	2020-08-13T12:49:47.000Z	0.363636	0	0	0.181818
a-level algorithm	1.29389e+18	2020-08-13T12:50:32.000Z	0.113636	0	0	0.25
ofqual algorithm	1.29389e+18	2020-08-13T12:50:42.000Z	0.25	0	0	0.291667
ofqual algorithm	1.29389e+18	2020-08-13T12:51:45.000Z	0	0	0	0.3
a levels algorithm	1.29389e+18	2020-08-13T12:51:53.000Z	0.117647	0	0	0.235294
A level algorithm	1.29389e+18	2020-08-13T12:52:50.000Z	0.166667	0	0	0.166667
a-level algorithm	1.29389e+18	2020-08-13T12:53:01.000Z	0	0	0.111111	0.111111
A level algorithm	1.29389e+18	2020-08-13T12:54:08.000Z	0	0	0	0.388889
a-level algorithm	1.29389e+18	2020-08-13T12:54:15.000Z	0.297297	0	0.0540541	0.162162
a levels algorithm	1.29389e+18	2020-08-13T12:54:48.000Z	0.315789	0.263158	0	0.0526316
a-levels algorithm	1.29389e+18	2020-08-13T12:54:48.000Z	0.210526	0.368421	0	0.0526316
A level algorithm	1.29389e+18	2020-08-13T12:56:39.000Z	0	0	0.0208333	0.458333
ofqual algorithm	1.29389e+18	2020-08-13T12:57:08.000Z	0.363636	0	0	0
a levels algorithm	1.29389e+18	2020-08-13T12:57:08.000Z	0.363636	0	0	0
ofqual algorithm	1.29389e+18	2020-08-13T12:57:17.000Z	0.229167	0	0.104167	0.0625
a-level algorithm	1.29389e+18	2020-08-13T12:57:25.000Z	0.16	0	0.04	0.24
A level algorithm	1.29389e+18	2020-08-13T12:58:18.000Z	0.4	0	0	0
ofqual algorithm	1.29389e+18	2020-08-13T12:59:29.000Z	0	0	0	0.40625
ofqual algorithm	1.2939e+18	2020-08-13T13:00:41.000Z	0.148936	0	0	0.404255
A level algorithm	1.2939e+18	2020-08-13T13:02:09.000Z	0.0930233	0	0	0.465116
a levels algorithm	1.2939e+18	2020-08-13T13:02:09.000Z	0.0930233	0	0	0.465116
ofqual algorithm	1.2939e+18	2020-08-13T13:04:01.000Z	0.205128	0.102564	0	0
a-level algorithm	1.2939e+18	2020-08-13T13:04:27.000Z	0	0.463415	0	0
a-level algorithm	1.2939e+18	2020-08-13T13:05:14.000Z	0	0.463415	0	0
ofqual algorithm	1.2939e+18	2020-08-13T13:05:54.000Z	0.1	0	0.1	0.233333
a levels algorithm	1.2939e+18	2020-08-13T13:06:05.000Z	0.108696	0	0	0.347826
a levels algorithm	1.2939e+18	2020-08-13T13:06:17.000Z	0	0	0	0.571429
a levels algorithm	1.2939e+18	2020-08-13T13:06:49.000Z	0.06	0	0	0.3
ofqual algorithm	1.2939e+18	2020-08-13T13:06:55.000Z	0.102564	0.025641	0	0.358974
a-level algorithm	1.2939e+18	2020-08-13T13:07:21.000Z	0	0.463415	0	0
a-level algorithm	1.2939e+18	2020-08-13T13:07:55.000Z	0	0.533333	0	0
a-levels algorithm	1.2939e+18	2020-08-13T13:08:15.000Z	0	0	0	0.5
ofqual algorithm	1.2939e+18	2020-08-13T13:08:29.000Z	0	0	0.0232558	0.418605
a-level algorithm	1.2939e+18	2020-08-13T13:09:35.000Z	0.28125	0	0.03125	0.15625
a-level algorithm	1.2939e+18	2020-08-13T13:09:39.000Z	0.0882353	0.0294118	0.0588235	0.323529
ofqual algorithm	1.2939e+18	2020-08-13T13:09:54.000Z	0.333333	0	0	0
ofqual algorithm	1.2939e+18	2020-08-13T13:10:29.000Z	0.15	0	0	0.3
a-level algorithm	1.2939e+18	2020-08-13T13:10:49.000Z	0.272727	0	0	0
ofqual algorithm	1.2939e+18	2020-08-13T13:11:03.000Z	0.243243	0	0	0.324324
a-level algorithm	1.2939e+18	2020-08-13T13:11:03.000Z	0.189189	0	0	0.378378
a-level algorithm	1.2939e+18	2020-08-13T13:11:06.000Z	0.272727	0	0	0
a-level algorithm	1.2939e+18	2020-08-13T13:11:14.000Z	0.272727	0	0	0
a-levels algorithm	1.2939e+18	2020-08-13T13:11:31.000Z	0	0	0.1875	0.4375
ofqual algorithm	1.2939e+18	2020-08-13T13:11:59.000Z	0	0	0	0.382353
ofqual algorithm	1.2939e+18	2020-08-13T13:12:10.000Z	0.027027	0	0	0.432432
a-level algorithm	1.2939e+18	2020-08-13T13:12:24.000Z	0	0.463415	0	0
a-level algorithm	1.2939e+18	2020-08-13T13:12:55.000Z	0	0.463415	0	0
a levels algorithm	1.2939e+18	2020-08-13T13:13:03.000Z	0.03125	0	0.03125	0.59375
a-level algorithm	1.2939e+18	2020-08-13T13:13:03.000Z	0.272727	0	0	0
a-level algorithm	1.2939e+18	2020-08-13T13:13:28.000Z	0.181818	0	0	0.0909091
a-level algorithm	1.2939e+18	2020-08-13T13:14:14.000Z	0.272727	0	0	0
a-level algorithm	1.2939e+18	2020-08-13T13:14:46.000Z	0	0.463415	0	0
a-level algorithm	1.2939e+18	2020-08-13T13:15:23.000Z	0.0909091	0	0.181818	0
ofqual algorithm	1.2939e+18	2020-08-13T13:15:53.000Z	0	0	0	0.411765
a-level algorithm	1.2939e+18	2020-08-13T13:15:54.000Z	0.0909091	0.181818	0	0
ofqual algorithm	1.2939e+18	2020-08-13T13:16:19.000Z	0.117647	0.0294118	0	0.411765
a-level algorithm	1.2939e+18	2020-08-13T13:17:36.000Z	0.181818	0	0	0.0909091
a-level algorithm	1.2939e+18	2020-08-13T13:17:49.000Z	0	0.463415	0	0
a-level algorithm	1.2939e+18	2020-08-13T13:18:08.000Z	0.272727	0	0	0
ofqual algorithm	1.2939e+18	2020-08-13T13:18:12.000Z	0	0	0.64	0
a-level algorithm	1.2939e+18	2020-08-13T13:18:12.000Z	0	0	0.64	0
a-level algorithm	1.2939e+18	2020-08-13T13:18:41.000Z	0.181818	0.0909091	0	0
a-level algorithm	1.2939e+18	2020-08-13T13:18:44.000Z	0	0	0	0.6
a-level algorithm	1.2939e+18	2020-08-13T13:19:19.000Z	0.272727	0	0	0
a-level algorithm	1.2939e+18	2020-08-13T13:19:35.000Z	0	0.0357143	0	0.428571
ofqual algorithm	1.2939e+18	2020-08-13T13:19:52.000Z	0.272727	0	0	0
a-level algorithm	1.2939e+18	2020-08-13T13:19:52.000Z	0.272727	0	0	0
a-level algorithm	1.2939e+18	2020-08-13T13:19:59.000Z	0.113636	0.0227273	0	0.295455
ofqual algorithm	1.2939e+18	2020-08-13T13:20:07.000Z	0.25	0	0	0.1875
a-level algorithm	1.2939e+18	2020-08-13T13:20:45.000Z	0.444444	0	0	0
ofqual algorithm	1.2939e+18	2020-08-13T13:20:46.000Z	0	0	0	0.461538
a-level algorithm	1.2939e+18	2020-08-13T13:20:46.000Z	0	0	0	0.461538
a-level algorithm	1.2939e+18	2020-08-13T13:21:15.000Z	0	0	0	0.428571
a-level algorithm	1.2939e+18	2020-08-13T13:21:38.000Z	0	0	0	0.297297
a-levels algorithm	1.2939e+18	2020-08-13T13:23:25.000Z	0	0.0833333	0	0.444444
a-levels algorithm	1.2939e+18	2020-08-13T13:25:48.000Z	0	0	0	0.541667
a-levels algorithm	1.2939e+18	2020-08-13T13:25:51.000Z	0	0	0	0.25
ofqual algorithm	1.2939e+18	2020-08-13T13:27:54.000Z	0.0277778	0	0	0.416667
a levels algorithm	1.2939e+18	2020-08-13T13:28:03.000Z	0.0689655	0	0	0.448276
a levels algorithm	1.2939e+18	2020-08-13T13:28:14.000Z	0.113636	0	0	0.272727
a-levels algorithm	1.2939e+18	2020-08-13T13:28:19.000Z	0	0	0	0.47619
a-level algorithm	1.2939e+18	2020-08-13T13:29:05.000Z	0	0.463415	0	0
a-level algorithm	1.2939e+18	2020-08-13T13:29:20.000Z	0	0	0	0.48
ofqual algorithm	1.2939e+18	2020-08-13T13:30:04.000Z	0	0	0	0.456522
ofqual algorithm	1.2939e+18	2020-08-13T13:30:17.000Z	0.384615	0	0	0.153846
A level algorithm	1.2939e+18	2020-08-13T13:30:36.000Z	0	0.0238095	0.166667	0.333333
a-levels algorithm	1.2939e+18	2020-08-13T13:31:08.000Z	0	0	0	0.307692
a-level algorithm	1.2939e+18	2020-08-13T13:31:45.000Z	0.0714286	0	0	0.321429
a-level algorithm	1.2939e+18	2020-08-13T13:32:16.000Z	0.027027	0	0.108108	0.351351
A level algorithm	1.2939e+18	2020-08-13T13:33:11.000Z	0.162162	0	0	0.486486
a levels algorithm	1.2939e+18	2020-08-13T13:33:11.000Z	0.108108	0	0	0.540541
ofqual algorithm	1.2939e+18	2020-08-13T13:34:32.000Z	0.106383	0	0	0.255319
ofqual algorithm	1.2939e+18	2020-08-13T13:36:10.000Z	0	0	0.0857143	0.342857
a-level algorithm	1.2939e+18	2020-08-13T13:36:40.000Z	0.181818	0.0909091	0	0
a-level algorithm	1.2939e+18	2020-08-13T13:36:56.000Z	0.272727	0	0	0
a levels algorithm	1.2939e+18	2020-08-13T13:37:07.000Z	0	0	0	0.454545
a-level algorithm	1.2939e+18	2020-08-13T13:38:38.000Z	0.355556	0	0	0.133333
ofqual algorithm	1.2939e+18	2020-08-13T13:38:55.000Z	0.285714	0	0.047619	0
a-level algorithm	1.2939e+18	2020-08-13T13:38:55.000Z	0.190476	0	0.142857	0
ofqual algorithm	1.2939e+18	2020-08-13T13:39:19.000Z	0	0.0357143	0	0.357143
a levels algorithm	1.29391e+18	2020-08-13T13:39:28.000Z	0	0	0.0882353	0.323529
ofqual algorithm	1.29391e+18	2020-08-13T13:41:45.000Z	0.157895	0.0263158	0	0.131579
a-level algorithm	1.29391e+18	2020-08-13T13:42:49.000Z	0	0	0	0.46875
a levels algorithm	1.29391e+18	2020-08-13T13:43:45.000Z	0	0	0	0.5
a-level algorithm	1.29391e+18	2020-08-13T13:43:50.000Z	0.272727	0	0	0
a-level algorithm	1.29391e+18	2020-08-13T13:44:25.000Z	0.333333	0	0	0.296296
a-level algorithm	1.29391e+18	2020-08-13T13:46:27.000Z	0	0	0.0217391	0.347826
a levels algorithm	1.29391e+18	2020-08-13T13:46:33.000Z	0	0.05	0	0.35
a-level algorithm	1.29391e+18	2020-08-13T13:46:38.000Z	0.56	0	0	0.04
a-level algorithm	1.29391e+18	2020-08-13T13:47:00.000Z	0.117647	0	0	0.352941
ofqual algorithm	1.29391e+18	2020-08-13T13:47:01.000Z	0	0	0	0.333333
ofqual algorithm	1.29391e+18	2020-08-13T13:48:02.000Z	0	0	0	0.636364
a-levels algorithm	1.29391e+18	2020-08-13T13:52:04.000Z	0	0	0	0.285714
a-level algorithm	1.29391e+18	2020-08-13T13:55:34.000Z	0.09375	0	0	0.40625
a-level algorithm	1.29391e+18	2020-08-13T13:55:45.000Z	0.111111	0	0	0
a-level algorithm	1.29391e+18	2020-08-13T13:57:28.000Z	0.15	0	0.25	0
a-levels algorithm	1.29391e+18	2020-08-13T13:59:12.000Z	0.111111	0.166667	0	0
a-level algorithm	1.29391e+18	2020-08-13T13:59:51.000Z	0.225806	0	0	0.225806
a levels algorithm	1.29391e+18	2020-08-13T13:59:52.000Z	0.106383	0	0	0.340426
ofqual algorithm	1.29391e+18	2020-08-13T13:59:58.000Z	0	0	0	0.428571
ofqual algorithm	1.29391e+18	2020-08-13T14:01:10.000Z	0	0	0.25	0
A level algorithm	1.29391e+18	2020-08-13T14:01:14.000Z	0.5	0.125	0	0
a-level algorithm	1.29391e+18	2020-08-13T14:01:39.000Z	0	0	0	0.392857
a-level algorithm	1.29391e+18	2020-08-13T14:01:44.000Z	0.375	0	0	0
a-level algorithm	1.29391e+18	2020-08-13T14:02:09.000Z	0.612903	0	0	0.0322581
a-level algorithm	1.29391e+18	2020-08-13T14:02:23.000Z	0.333333	0	0	0.047619
a-level algorithm	1.29391e+18	2020-08-13T14:02:50.000Z	0.142857	0	0	0.2
a levels algorithm	1.29391e+18	2020-08-13T14:03:36.000Z	0	0	0	0.285714
a-levels algorithm	1.29391e+18	2020-08-13T14:04:01.000Z	0	0	0	0.302326
a-level algorithm	1.29391e+18	2020-08-13T14:04:21.000Z	0.0526316	0	0	0.263158
a-level algorithm	1.29391e+18	2020-08-13T14:04:39.000Z	0.6	0	0	0
a levels algorithm	1.29391e+18	2020-08-13T14:04:49.000Z	0.0606061	0	0	0.393939
a-level algorithm	1.29391e+18	2020-08-13T14:06:03.000Z	0	0.166667	0.166667	0
ofqual algorithm	1.29391e+18	2020-08-13T14:06:43.000Z	0.666667	0	0	0
ofqual algorithm	1.29391e+18	2020-08-13T14:08:15.000Z	0	0	0	0.414634
ofqual algorithm	1.29391e+18	2020-08-13T14:08:18.000Z	0.0243902	0	0	0.487805
a levels algorithm	1.29391e+18	2020-08-13T14:08:34.000Z	0	0	0.285714	0
a-level algorithm	1.29391e+18	2020-08-13T14:08:47.000Z	0.666667	0	0	0
a-level algorithm	1.29391e+18	2020-08-13T14:09:33.000Z	0	0	0	0.5
a levels algorithm	1.29391e+18	2020-08-13T14:10:01.000Z	0	0	0	0.461538
a-level algorithm	1.29391e+18	2020-08-13T14:10:01.000Z	0	0	0	0.461538
ofqual algorithm	1.29391e+18	2020-08-13T14:10:41.000Z	0.513514	0	0	0
ofqual algorithm	1.29391e+18	2020-08-13T14:13:02.000Z	0.0333333	0	0	0.433333
a-level algorithm	1.29391e+18	2020-08-13T14:13:14.000Z	0	0	0	0.45
ofqual algorithm	1.29391e+18	2020-08-13T14:13:31.000Z	0	0	0	0.542857
ofqual algorithm	1.29391e+18	2020-08-13T14:14:11.000Z	0.257143	0	0	0.257143
a-level algorithm	1.29391e+18	2020-08-13T14:17:36.000Z	0.421053	0	0	0
a-level algorithm	1.29391e+18	2020-08-13T14:17:37.000Z	0.285714	0.0571429	0	0.2
ofqual algorithm	1.29391e+18	2020-08-13T14:17:56.000Z	0.175	0	0	0.375
ofqual algorithm	1.29391e+18	2020-08-13T14:18:11.000Z	0.0263158	0	0	0.5
a-level algorithm	1.29391e+18	2020-08-13T14:18:19.000Z	0	0	0.0714286	0.464286
a-level algorithm	1.29391e+18	2020-08-13T14:18:44.000Z	0.615385	0	0	0
a levels algorithm	1.29391e+18	2020-08-13T14:18:57.000Z	0.216216	0.027027	0	0.135135
a levels algorithm	1.29392e+18	2020-08-13T14:19:44.000Z	0	0	0	0.5
a-level algorithm	1.29392e+18	2020-08-13T14:21:49.000Z	0.590909	0	0	0.0454545
a-level algorithm	1.29392e+18	2020-08-13T14:21:52.000Z	0.571429	0	0	0
a-level algorithm	1.29392e+18	2020-08-13T14:23:03.000Z	0.363636	0.363636	0	0
ofqual algorithm	1.29392e+18	2020-08-13T14:23:53.000Z	0	0.0344828	0	0.448276
a-level algorithm	1.29392e+18	2020-08-13T14:24:28.000Z	0	0	0	0.514286
a-level algorithm	1.29392e+18	2020-08-13T14:25:28.000Z	0	0	0	0.55
A level algorithm	1.29392e+18	2020-08-13T14:25:36.000Z	0.517241	0	0	0
ofqual algorithm	1.29392e+18	2020-08-13T14:25:42.000Z	0.194444	0	0.0833333	0.166667
a levels algorithm	1.29392e+18	2020-08-13T14:25:54.000Z	0	0	0.037037	0.407407
ofqual algorithm	1.29392e+18	2020-08-13T14:27:32.000Z	0.0512821	0	0	0.435897
a levels algorithm	1.29392e+18	2020-08-13T14:28:14.000Z	0.2	0	0	0.233333
a-level algorithm	1.29392e+18	2020-08-13T14:28:45.000Z	0.0454545	0	0	0.340909
ofqual algorithm	1.29392e+18	2020-08-13T14:28:47.000Z	0.162162	0	0	0.216216
a-level algorithm	1.29392e+18	2020-08-13T14:29:03.000Z	0.047619	0	0	0.428571
ofqual algorithm	1.29392e+18	2020-08-13T14:32:40.000Z	0.3	0.05	0	0
a-level algorithm	1.29392e+18	2020-08-13T14:32:42.000Z	0	0.463415	0	0
ofqual algorithm	1.29392e+18	2020-08-13T14:33:01.000Z	0.25641	0	0	0.25641
a-level algorithm	1.29392e+18	2020-08-13T14:33:08.000Z	0.409091	0	0	0.272727
a levels algorithm	1.29392e+18	2020-08-13T14:33:16.000Z	0.04	0	0.2	0.4
a-levels algorithm	1.29392e+18	2020-08-13T14:33:16.000Z	0	0	0.24	0.4
a levels algorithm	1.29392e+18	2020-08-13T14:33:44.000Z	0	0	0.0555556	0.472222
a-level algorithm	1.29392e+18	2020-08-13T14:35:16.000Z	0	0	0	0.3125
ofqual algorithm	1.29392e+18	2020-08-13T14:35:33.000Z	0.395349	0	0	0.0930233
a-level algorithm	1.29392e+18	2020-08-13T14:36:51.000Z	0	0.05	0	0.4
a-level algorithm	1.29392e+18	2020-08-13T14:37:13.000Z	0.28	0	0	0.2
ofqual algorithm	1.29392e+18	2020-08-13T14:38:16.000Z	0.375	0	0	0.0833333
ofqual algorithm	1.29392e+18	2020-08-13T14:39:05.000Z	0.176471	0	0	0.205882
a-level algorithm	1.29392e+18	2020-08-13T14:39:47.000Z	0.478261	0	0.0434783	0
a-level algorithm	1.29392e+18	2020-08-13T14:39:50.000Z	0	0.0526316	0	0.368421
A level algorithm	1.29392e+18	2020-08-13T14:40:17.000Z	0.384615	0	0	0.102564
a levels algorithm	1.29392e+18	2020-08-13T14:41:23.000Z	0.204545	0	0.0454545	0.159091
a-level algorithm	1.29392e+18	2020-08-13T14:41:37.000Z	0.357143	0.0714286	0	0.285714
a-level algorithm	1.29392e+18	2020-08-13T14:42:26.000Z	0.105263	0	0	0.473684
a levels algorithm	1.29392e+18	2020-08-13T14:43:35.000Z	0	0	0.454545	0
a-levels algorithm	1.29392e+18	2020-08-13T14:43:35.000Z	0	0	0.454545	0
ofqual algorithm	1.29392e+18	2020-08-13T14:44:19.000Z	0.105263	0.0263158	0	0.342105
ofqual algorithm	1.29392e+18	2020-08-13T14:46:28.000Z	0	0	0	0.75
a levels algorithm	1.29392e+18	2020-08-13T14:46:51.000Z	0	0	0.111111	0.222222
ofqual algorithm	1.29392e+18	2020-08-13T14:46:55.000Z	0	0	0	0.375
ofqual algorithm	1.29392e+18	2020-08-13T14:48:05.000Z	0	0	0	0.318182
ofqual algorithm	1.29392e+18	2020-08-13T14:49:31.000Z	0.166667	0	0	0.25
ofqual algorithm	1.29392e+18	2020-08-13T14:49:38.000Z	0.0425532	0	0	0.276596
a-level algorithm	1.29392e+18	2020-08-13T14:51:26.000Z	0	0	0.0465116	0.465116
a levels algorithm	1.29392e+18	2020-08-13T14:51:48.000Z	0.175	0	0	0.2
a-level algorithm	1.29392e+18	2020-08-13T14:52:42.000Z	0	0	0	0.357143
a levels algorithm	1.29392e+18	2020-08-13T14:53:39.000Z	0	0.0555556	0	0.444444
a-levels algorithm	1.29392e+18	2020-08-13T14:55:15.000Z	0	0	0	0.393939
ofqual algorithm	1.29392e+18	2020-08-13T14:55:30.000Z	0.342105	0.0263158	0	0
ofqual algorithm	1.29392e+18	2020-08-13T14:55:43.000Z	0.25	0.125	0	0
a-level algorithm	1.29392e+18	2020-08-13T14:56:57.000Z	0.0222222	0	0	0.488889
a levels algorithm	1.29392e+18	2020-08-13T14:57:37.000Z	0	0	0.025641	0.512821
a-level algorithm	1.29392e+18	2020-08-13T14:58:35.000Z	0.6	0	0	0
ofqual algorithm	1.29393e+18	2020-08-13T14:59:41.000Z	0	0	0	0.391304
a-level algorithm	1.29393e+18	2020-08-13T15:00:34.000Z	0.35	0	0	0.25
ofqual algorithm	1.29393e+18	2020-08-13T15:01:44.000Z	0	0	0.025641	0.538462
ofqual algorithm	1.29393e+18	2020-08-13T15:02:11.000Z	0.538462	0	0	0
a levels algorithm	1.29393e+18	2020-08-13T15:03:10.000Z	0.0833333	0	0.0555556	0.416667
A level algorithm	1.29393e+18	2020-08-13T15:06:45.000Z	0.444444	0	0	0.0555556
a-levels algorithm	1.29393e+18	2020-08-13T15:08:00.000Z	0.0227273	0	0	0.386364
ofqual algorithm	1.29393e+18	2020-08-13T15:09:06.000Z	0.25641	0	0	0.230769
a-level algorithm	1.29393e+18	2020-08-13T15:09:46.000Z	0.636364	0.0454545	0	0
a-level algorithm	1.29393e+18	2020-08-13T15:09:48.000Z	0	0	0	0.404762
ofqual algorithm	1.29393e+18	2020-08-13T15:12:26.000Z	0	0	0	0.6
a-level algorithm	1.29393e+18	2020-08-13T15:12:39.000Z	0	0	0	0.666667
ofqual algorithm	1.29393e+18	2020-08-13T15:12:59.000Z	0.0277778	0	0.0277778	0.444444
ofqual algorithm	1.29393e+18	2020-08-13T15:13:17.000Z	0.0714286	0	0	0.428571
a-level algorithm	1.29393e+18	2020-08-13T15:15:44.000Z	0	0.4	0	0.1
a levels algorithm	1.29393e+18	2020-08-13T15:16:00.000Z	0	0	0.0487805	0.390244
ofqual algorithm	1.29393e+18	2020-08-13T15:16:40.000Z	0	0	0	0.333333
ofqual algorithm	1.29393e+18	2020-08-13T15:16:44.000Z	0.225806	0	0	0.258065
ofqual algorithm	1.29393e+18	2020-08-13T15:18:03.000Z	0	0	0	0.642857
ofqual algorithm	1.29393e+18	2020-08-13T15:18:20.000Z	0	0	0	0.481481
a-level algorithm	1.29393e+18	2020-08-13T15:19:29.000Z	0	0.04	0.08	0.16
a-level algorithm	1.29393e+18	2020-08-13T15:20:45.000Z	0.46875	0.1875	0	0
a-level algorithm	1.29393e+18	2020-08-13T15:20:47.000Z	0.377778	0.0222222	0.0444444	0.0222222
ofqual algorithm	1.29393e+18	2020-08-13T15:22:19.000Z	0.025	0	0	0.325
ofqual algorithm	1.29393e+18	2020-08-13T15:23:44.000Z	0	0	0	0.422222
a-level algorithm	1.29393e+18	2020-08-13T15:23:47.000Z	0	0	0.0689655	0.37931
ofqual algorithm	1.29393e+18	2020-08-13T15:23:59.000Z	0.0232558	0	0	0.325581
a levels algorithm	1.29393e+18	2020-08-13T15:24:10.000Z	0.352941	0	0	0.235294
a-level algorithm	1.29393e+18	2020-08-13T15:24:10.000Z	0.352941	0	0	0.235294
a-levels algorithm	1.29393e+18	2020-08-13T15:24:32.000Z	0	0	0	0.421053
ofqual algorithm	1.29393e+18	2020-08-13T15:25:10.000Z	0.45	0	0.025	0
ofqual algorithm	1.29393e+18	2020-08-13T15:25:20.000Z	0.0882353	0	0	0.441176
a-level algorithm	1.29393e+18	2020-08-13T15:26:22.000Z	0.608696	0	0	0
a-level algorithm	1.29393e+18	2020-08-13T15:27:12.000Z	0.428571	0.047619	0.047619	0.142857
A level algorithm	1.29393e+18	2020-08-13T15:27:13.000Z	0	0	0	0.456522
A level algorithm	1.29393e+18	2020-08-13T15:27:48.000Z	0.230769	0.0769231	0	0.269231
a-level algorithm	1.29393e+18	2020-08-13T15:29:10.000Z	0.190476	0	0	0.47619
ofqual algorithm	1.29393e+18	2020-08-13T15:31:29.000Z	0	0	0	0.342105
a levels algorithm	1.29393e+18	2020-08-13T15:31:41.000Z	0	0	0	0.472222
ofqual algorithm	1.29393e+18	2020-08-13T15:31:53.000Z	0.285714	0	0	0
ofqual algorithm	1.29393e+18	2020-08-13T15:33:02.000Z	0.0606061	0	0	0.545455
a levels algorithm	1.29393e+18	2020-08-13T15:33:07.000Z	0.275862	0	0.0344828	0.206897
ofqual algorithm	1.29393e+18	2020-08-13T15:33:10.000Z	0.25	0	0	0
a-level algorithm	1.29393e+18	2020-08-13T15:33:29.000Z	0	0	0	0.377358
a levels algorithm	1.29393e+18	2020-08-13T15:34:44.000Z	0.22	0	0	0.22
ofqual algorithm	1.29393e+18	2020-08-13T15:36:37.000Z	0.333333	0	0	0.1875
a-level algorithm	1.29393e+18	2020-08-13T15:38:03.000Z	0.4	0	0	0.142857
ofqual algorithm	1.29394e+18	2020-08-13T15:38:50.000Z	0	0	0	0.333333
ofqual algorithm	1.29394e+18	2020-08-13T15:39:41.000Z	0.177778	0	0	0.266667
a levels algorithm	1.29394e+18	2020-08-13T15:40:26.000Z	0.0238095	0	0	0.47619
a-level algorithm	1.29394e+18	2020-08-13T15:40:43.000Z	0.36	0	0	0.06
ofqual algorithm	1.29394e+18	2020-08-13T15:41:29.000Z	0.266667	0	0.2	0.0666667
ofqual algorithm	1.29394e+18	2020-08-13T15:41:44.000Z	0.0666667	0.0222222	0	0.4
a-level algorithm	1.29394e+18	2020-08-13T15:43:11.000Z	0.416667	0	0	0.291667
A level algorithm	1.29394e+18	2020-08-13T15:45:49.000Z	0.5	0	0	0
ofqual algorithm	1.29394e+18	2020-08-13T15:46:10.000Z	0.2	0	0	0.433333
ofqual algorithm	1.29394e+18	2020-08-13T15:46:43.000Z	0	0	0	0.470588
ofqual algorithm	1.29394e+18	2020-08-13T15:47:53.000Z	0	0	0	0.653846
ofqual algorithm	1.29394e+18	2020-08-13T15:48:01.000Z	0.285714	0	0	0.190476
a-level algorithm	1.29394e+18	2020-08-13T15:48:09.000Z	0	0.0434783	0	0.608696
ofqual algorithm	1.29394e+18	2020-08-13T15:48:11.000Z	0.285714	0	0	0
ofqual algorithm	1.29394e+18	2020-08-13T15:49:00.000Z	0	0.025	0	0.375
ofqual algorithm	1.29394e+18	2020-08-13T15:49:07.000Z	0.097561	0	0	0.317073
a-level algorithm	1.29394e+18	2020-08-13T15:49:08.000Z	0.173913	0	0	0.217391
a-level algorithm	1.29394e+18	2020-08-13T15:50:54.000Z	0	0.0294118	0	0.411765
a-level algorithm	1.29394e+18	2020-08-13T15:51:22.000Z	0	0	0	0.366667
a-levels algorithm	1.29394e+18	2020-08-13T15:53:42.000Z	0	0	0	0.425
a-level algorithm	1.29394e+18	2020-08-13T15:54:56.000Z	0.0930233	0	0.0232558	0.395349
a-level algorithm	1.29394e+18	2020-08-13T15:55:28.000Z	0.0789474	0	0	0.368421
a-levels algorithm	1.29394e+18	2020-08-13T15:57:12.000Z	0	0	0.111111	0.444444
a-level algorithm	1.29394e+18	2020-08-13T15:58:11.000Z	0	0.103448	0	0.413793
A level algorithm	1.29394e+18	2020-08-13T15:58:24.000Z	0.142857	0	0	0.261905
a levels algorithm	1.29394e+18	2020-08-13T15:58:25.000Z	0	0	0	0.431818
ofqual algorithm	1.29394e+18	2020-08-13T16:00:53.000Z	0.259259	0.259259	0	0
ofqual algorithm	1.29394e+18	2020-08-13T16:01:23.000Z	0.0425532	0	0	0.446809
ofqual algorithm	1.29394e+18	2020-08-13T16:01:28.000Z	0.238095	0	0.047619	0.142857
ofqual algorithm	1.29394e+18	2020-08-13T16:01:45.000Z	0.0967742	0	0.258065	0.225806
ofqual algorithm	1.29394e+18	2020-08-13T16:01:57.000Z	0	0	0	0.52381
a-level algorithm	1.29394e+18	2020-08-13T16:02:13.000Z	0	0	0	0.142857
a-level algorithm	1.29394e+18	2020-08-13T16:02:31.000Z	0.108108	0.0540541	0	0.243243
a-levels algorithm	1.29394e+18	2020-08-13T16:02:36.000Z	0	0	0.111111	0.333333
a-level algorithm	1.29394e+18	2020-08-13T16:03:07.000Z	0.0540541	0.108108	0	0.297297
a levels algorithm	1.29394e+18	2020-08-13T16:03:41.000Z	0.111111	0	0.0222222	0.4
A level algorithm	1.29394e+18	2020-08-13T16:04:37.000Z	0	0	0	0.521739
a-level algorithm	1.29394e+18	2020-08-13T16:05:06.000Z	0	0	0	0.477273
a-level algorithm	1.29394e+18	2020-08-13T16:06:14.000Z	0	0	0	0.611111
a-level algorithm	1.29394e+18	2020-08-13T16:06:26.000Z	0.458333	0	0	0.166667
ofqual algorithm	1.29394e+18	2020-08-13T16:07:23.000Z	0.27907	0	0	0.0697674
a-level algorithm	1.29394e+18	2020-08-13T16:08:06.000Z	0.12	0.04	0	0.24
a levels algorithm	1.29394e+18	2020-08-13T16:08:13.000Z	0.0222222	0	0	0.4
ofqual algorithm	1.29394e+18	2020-08-13T16:08:34.000Z	0.277778	0.0555556	0	0.333333
a-level algorithm	1.29394e+18	2020-08-13T16:09:06.000Z	0.0588235	0	0	0.411765
ofqual algorithm	1.29394e+18	2020-08-13T16:11:14.000Z	0.266667	0	0	0
a-level algorithm	1.29394e+18	2020-08-13T16:11:38.000Z	0.195652	0	0	0.304348
a-level algorithm	1.29394e+18	2020-08-13T16:12:05.000Z	0	0	0	0.4
a-levels algorithm	1.29394e+18	2020-08-13T16:12:28.000Z	0.0731707	0	0	0.365854
a-levels algorithm	1.29394e+18	2020-08-13T16:12:59.000Z	0.0185185	0	0.0185185	0.444444
ofqual algorithm	1.29394e+18	2020-08-13T16:13:16.000Z	0	0	0	0.555556
a-level algorithm	1.29394e+18	2020-08-13T16:13:20.000Z	0.0612245	0	0	0.346939
a-level algorithm	1.29394e+18	2020-08-13T16:14:32.000Z	0	0	0.307692	0.205128
a-levels algorithm	1.29394e+18	2020-08-13T16:14:32.000Z	0	0	0.102564	0.410256
a levels algorithm	1.29394e+18	2020-08-13T16:15:20.000Z	0.16129	0	0	0.290323
a-level algorithm	1.29394e+18	2020-08-13T16:15:20.000Z	0.129032	0	0	0.322581
a-level algorithm	1.29394e+18	2020-08-13T16:15:40.000Z	0	0.0909091	0	0.272727
a-level algorithm	1.29394e+18	2020-08-13T16:15:43.000Z	0.740741	0	0	0
a levels algorithm	1.29394e+18	2020-08-13T16:16:27.000Z	0	0	0.0833333	0.375
ofqual algorithm	1.29394e+18	2020-08-13T16:16:48.000Z	0.130435	0	0	0.304348
a levels algorithm	1.29394e+18	2020-08-13T16:16:48.000Z	0	0.121212	0	0.272727
a-level algorithm	1.29394e+18	2020-08-13T16:16:58.000Z	0.166667	0	0	0.333333
ofqual algorithm	1.29394e+18	2020-08-13T16:17:40.000Z	0.0731707	0	0	0.243902
a-level algorithm	1.29394e+18	2020-08-13T16:17:54.000Z	0.181818	0	0	0.272727
a-level algorithm	1.29394e+18	2020-08-13T16:17:57.000Z	0	0	0.6	0
a-level algorithm	1.29395e+18	2020-08-13T16:18:47.000Z	0.25	0	0	0.2
ofqual algorithm	1.29395e+18	2020-08-13T16:18:53.000Z	0.146341	0	0	0.390244
a-level algorithm	1.29395e+18	2020-08-13T16:18:53.000Z	0.146341	0	0.0243902	0.365854
a-level algorithm	1.29395e+18	2020-08-13T16:19:23.000Z	0.0526316	0.526316	0	0
a-levels algorithm	1.29395e+18	2020-08-13T16:19:37.000Z	0.235294	0.117647	0.0294118	0.176471
a-level algorithm	1.29395e+18	2020-08-13T16:19:42.000Z	0.108108	0	0	0.324324
a levels algorithm	1.29395e+18	2020-08-13T16:20:05.000Z	0	0	0	0.442308
A level algorithm	1.29395e+18	2020-08-13T16:20:06.000Z	0.5	0	0	0
ofqual algorithm	1.29395e+18	2020-08-13T16:20:51.000Z	0.272727	0	0.030303	0.0606061
ofqual algorithm	1.29395e+18	2020-08-13T16:22:05.000Z	0.179487	0	0	0.410256
a-level algorithm	1.29395e+18	2020-08-13T16:22:54.000Z	0	0	0.102564	0.358974
a-level algorithm	1.29395e+18	2020-08-13T16:25:56.000Z	0	0	0	0.413043
a-level algorithm	1.29395e+18	2020-08-13T16:27:18.000Z	0.0882353	0	0.117647	0.323529
ofqual algorithm	1.29395e+18	2020-08-13T16:29:43.000Z	0.106383	0	0.0425532	0.191489
a-level algorithm	1.29395e+18	2020-08-13T16:31:05.000Z	0	0	0.4	0
a-level algorithm	1.29395e+18	2020-08-13T16:31:25.000Z	0	0.0625	0	0.46875
a-level algorithm	1.29395e+18	2020-08-13T16:31:26.000Z	0	0	0	0.368421
a-level algorithm	1.29395e+18	2020-08-13T16:33:08.000Z	0.15625	0	0	0.375
A level algorithm	1.29395e+18	2020-08-13T16:35:14.000Z	0.24	0.04	0	0.2
a-level algorithm	1.29395e+18	2020-08-13T16:37:28.000Z	0	0	0	0.595238
ofqual algorithm	1.29395e+18	2020-08-13T16:37:50.000Z	0.0322581	0	0	0.387097
a-level algorithm	1.29395e+18	2020-08-13T16:37:52.000Z	0.285714	0	0	0
ofqual algorithm	1.29395e+18	2020-08-13T16:38:33.000Z	0	0	0.1	0.3
a-level algorithm	1.29395e+18	2020-08-13T16:39:52.000Z	0	0	0.0833333	0.375
ofqual algorithm	1.29395e+18	2020-08-13T16:40:14.000Z	0.321429	0.0357143	0	0.142857
a-level algorithm	1.29395e+18	2020-08-13T16:40:25.000Z	0	0	0	0.387097
ofqual algorithm	1.29395e+18	2020-08-13T16:40:38.000Z	0.027027	0	0	0.432432
ofqual algorithm	1.29395e+18	2020-08-13T16:40:45.000Z	0	0	0	0.307692
a-level algorithm	1.29395e+18	2020-08-13T16:40:49.000Z	0	0	0.190476	0.214286
ofqual algorithm	1.29395e+18	2020-08-13T16:43:19.000Z	0	0	0	0.545455
ofqual algorithm	1.29395e+18	2020-08-13T16:43:22.000Z	0	0.04	0	0.4
a-level algorithm	1.29395e+18	2020-08-13T16:43:25.000Z	0	0	0	0.456522
a-level algorithm	1.29395e+18	2020-08-13T16:44:23.000Z	0.178571	0	0	0.25
ofqual algorithm	1.29395e+18	2020-08-13T16:48:03.000Z	0	0	0.047619	0.238095
a-level algorithm	1.29395e+18	2020-08-13T16:48:11.000Z	0	0	0	0.317073
a-level algorithm	1.29395e+18	2020-08-13T16:50:22.000Z	0	0	0	0.447368
a-level algorithm	1.29395e+18	2020-08-13T16:50:41.000Z	0	0	0.0277778	0.416667
a levels algorithm	1.29395e+18	2020-08-13T16:50:44.000Z	0.125	0	0.09375	0.25
ofqual algorithm	1.29395e+18	2020-08-13T16:50:45.000Z	0	0	0	0.470588
a-level algorithm	1.29395e+18	2020-08-13T16:51:17.000Z	0.238095	0	0	0.380952
ofqual algorithm	1.29395e+18	2020-08-13T16:52:38.000Z	0	0	0.0263158	0.210526
a levels algorithm	1.29395e+18	2020-08-13T16:53:24.000Z	0.2	0.0571429	0	0.371429
ofqual algorithm	1.29395e+18	2020-08-13T16:53:49.000Z	0.0416667	0	0	0.291667
a levels algorithm	1.29395e+18	2020-08-13T16:54:06.000Z	0	0	0.0217391	0.413043
ofqual algorithm	1.29395e+18	2020-08-13T16:54:19.000Z	0.464286	0.0357143	0	0
a-levels algorithm	1.29395e+18	2020-08-13T16:54:28.000Z	0.08	0	0.04	0.32
a levels algorithm	1.29395e+18	2020-08-13T16:54:33.000Z	0	0.416667	0	0
a-levels algorithm	1.29395e+18	2020-08-13T16:54:33.000Z	0	0.416667	0	0
a-level algorithm	1.29395e+18	2020-08-13T16:55:22.000Z	0.473684	0	0	0
ofqual algorithm	1.29395e+18	2020-08-13T16:55:56.000Z	0.142857	0	0	0.357143
a-level algorithm	1.29395e+18	2020-08-13T16:56:17.000Z	0.147059	0	0	0.294118
A level algorithm	1.29395e+18	2020-08-13T16:56:56.000Z	0	0	0.025641	0.512821
ofqual algorithm	1.29395e+18	2020-08-13T16:56:58.000Z	0	0.0625	0	0.5
a-level algorithm	1.29395e+18	2020-08-13T16:57:12.000Z	0.0769231	0	0	0.692308
a-level algorithm	1.29395e+18	2020-08-13T16:57:27.000Z	0.5	0.0789474	0	0
a levels algorithm	1.29396e+18	2020-08-13T16:58:10.000Z	0	0	0.136364	0.409091
ofqual algorithm	1.29396e+18	2020-08-13T17:00:01.000Z	0	0	0	0.705882
a-level algorithm	1.29396e+18	2020-08-13T17:00:01.000Z	0	0	0	0.705882
a levels algorithm	1.29396e+18	2020-08-13T17:00:14.000Z	0	0.111111	0.0555556	0.277778
ofqual algorithm	1.29396e+18	2020-08-13T17:00:56.000Z	0	0	0	0.444444
a-level algorithm	1.29396e+18	2020-08-13T17:03:00.000Z	0	0	0	0.181818
a-level algorithm	1.29396e+18	2020-08-13T17:03:45.000Z	0	0	0	0.294118
a levels algorithm	1.29396e+18	2020-08-13T17:04:48.000Z	0	0	0	0.465116
a levels algorithm	1.29396e+18	2020-08-13T17:04:55.000Z	0.243243	0	0.0540541	0.216216
A level algorithm	1.29396e+18	2020-08-13T17:05:22.000Z	0.121951	0	0	0.365854
a-level algorithm	1.29396e+18	2020-08-13T17:06:20.000Z	0.0588235	0	0	0.235294
a levels algorithm	1.29396e+18	2020-08-13T17:06:33.000Z	0.025	0	0	0.3
a-levels algorithm	1.29396e+18	2020-08-13T17:07:41.000Z	0	0.0333333	0	0.633333
a-levels algorithm	1.29396e+18	2020-08-13T17:07:53.000Z	0	0	0.6	0
ofqual algorithm	1.29396e+18	2020-08-13T17:08:25.000Z	0	0.0263158	0	0.421053
a levels algorithm	1.29396e+18	2020-08-13T17:09:35.000Z	0	0	0	0.5
ofqual algorithm	1.29396e+18	2020-08-13T17:09:50.000Z	0.387755	0	0	0
a-levels algorithm	1.29396e+18	2020-08-13T17:10:35.000Z	0.05	0	0	0.625
ofqual algorithm	1.29396e+18	2020-08-13T17:10:49.000Z	0	0	0.0625	0.4375
a-level algorithm	1.29396e+18	2020-08-13T17:10:53.000Z	0.03125	0	0	0.5
ofqual algorithm	1.29396e+18	2020-08-13T17:11:22.000Z	0	0	0	0.485714
ofqual algorithm	1.29396e+18	2020-08-13T17:11:52.000Z	0.214286	0	0	0.285714
a levels algorithm	1.29396e+18	2020-08-13T17:12:06.000Z	0	0.037037	0	0.444444
a-levels algorithm	1.29396e+18	2020-08-13T17:12:06.000Z	0	0.0740741	0	0.407407
ofqual algorithm	1.29396e+18	2020-08-13T17:14:16.000Z	0	0.0243902	0	0.414634
a-level algorithm	1.29396e+18	2020-08-13T17:14:33.000Z	0.105263	0	0.210526	0.184211
a-levels algorithm	1.29396e+18	2020-08-13T17:14:33.000Z	0.0526316	0	0.131579	0.315789
a-levels algorithm	1.29396e+18	2020-08-13T17:15:11.000Z	0	0	0	0.465116
ofqual algorithm	1.29396e+18	2020-08-13T17:15:16.000Z	0	0	0	0.52
a-level algorithm	1.29396e+18	2020-08-13T17:16:01.000Z	0.181818	0.0454545	0	0.136364
a levels algorithm	1.29396e+18	2020-08-13T17:17:35.000Z	0.2	0	0	0.257143
a levels algorithm	1.29396e+18	2020-08-13T17:17:37.000Z	0	0	0	0.512195
a-levels algorithm	1.29396e+18	2020-08-13T17:19:18.000Z	0	0	0	0.285714
a-level algorithm	1.29396e+18	2020-08-13T17:20:19.000Z	0	0.166667	0.333333	0
a-level algorithm	1.29396e+18	2020-08-13T17:20:40.000Z	0.139535	0	0	0.255814
ofqual algorithm	1.29396e+18	2020-08-13T17:20:51.000Z	0.0285714	0	0	0.542857
a levels algorithm	1.29396e+18	2020-08-13T17:22:24.000Z	0	0	0	0.4
ofqual algorithm	1.29396e+18	2020-08-13T17:24:11.000Z	0	0	0.025	0.425
a-levels algorithm	1.29396e+18	2020-08-13T17:24:13.000Z	0	0.027027	0	0.513514
a levels algorithm	1.29396e+18	2020-08-13T17:25:31.000Z	0.292683	0	0.243902	0.0243902
a-level algorithm	1.29396e+18	2020-08-13T17:25:31.000Z	0.243902	0	0.317073	0
a levels algorithm	1.29396e+18	2020-08-13T17:25:59.000Z	0.0540541	0	0	0.486486
ofqual algorithm	1.29396e+18	2020-08-13T17:26:15.000Z	0.258065	0	0	0.322581
a-level algorithm	1.29396e+18	2020-08-13T17:26:33.000Z	0.409091	0	0	0.0454545
A level algorithm	1.29396e+18	2020-08-13T17:26:35.000Z	0	0	0	0.714286
a-level algorithm	1.29396e+18	2020-08-13T17:26:35.000Z	0	0	0.04	0.48
a levels algorithm	1.29396e+18	2020-08-13T17:26:58.000Z	0	0	0	0.404255
a levels algorithm	1.29396e+18	2020-08-13T17:27:34.000Z	0.107143	0.178571	0	0.142857
a-levels algorithm	1.29396e+18	2020-08-13T17:27:34.000Z	0.0714286	0.25	0	0.107143
a levels algorithm	1.29396e+18	2020-08-13T17:27:53.000Z	0	0	0	0.5
a-levels algorithm	1.29396e+18	2020-08-13T17:28:26.000Z	0.238095	0	0	0.261905
a-level algorithm	1.29396e+18	2020-08-13T17:28:39.000Z	0	0	0.04	0.4
a-level algorithm	1.29396e+18	2020-08-13T17:28:40.000Z	0.0217391	0.0434783	0	0.282609
a-levels algorithm	1.29396e+18	2020-08-13T17:28:57.000Z	0.0869565	0	0	0.369565
a levels algorithm	1.29396e+18	2020-08-13T17:29:00.000Z	0.0588235	0	0	0.264706
a-level algorithm	1.29396e+18	2020-08-13T17:30:09.000Z	0.473684	0	0	0
a-level algorithm	1.29396e+18	2020-08-13T17:30:30.000Z	0.264706	0	0	0.205882
ofqual algorithm	1.29396e+18	2020-08-13T17:31:54.000Z	0.243902	0	0	0.219512
a levels algorithm	1.29396e+18	2020-08-13T17:33:31.000Z	0	0	0.5	0
a-levels algorithm	1.29396e+18	2020-08-13T17:33:31.000Z	0	0	0.5	0
a-level algorithm	1.29396e+18	2020-08-13T17:33:39.000Z	0	0	0	0.454545
a levels algorithm	1.29396e+18	2020-08-13T17:34:37.000Z	0	0	0	0.421053
ofqual algorithm	1.29396e+18	2020-08-13T17:34:45.000Z	0.153846	0.0769231	0	0.307692
a-level algorithm	1.29397e+18	2020-08-13T17:38:11.000Z	0	0	0	0.421053
ofqual algorithm	1.29397e+18	2020-08-13T17:38:42.000Z	0	0	0	0.538462
ofqual algorithm	1.29397e+18	2020-08-13T17:39:07.000Z	0	0	0	0.404762
a levels algorithm	1.29397e+18	2020-08-13T17:39:55.000Z	0	0.384615	0	0
a-levels algorithm	1.29397e+18	2020-08-13T17:39:55.000Z	0	0.384615	0	0
ofqual algorithm	1.29397e+18	2020-08-13T17:41:35.000Z	0.333333	0	0	0.111111
a-level algorithm	1.29397e+18	2020-08-13T17:42:37.000Z	0.363636	0	0.363636	0
A level algorithm	1.29397e+18	2020-08-13T17:43:12.000Z	0.475	0	0	0.025
a-levels algorithm	1.29397e+18	2020-08-13T17:43:55.000Z	0.216216	0	0	0.351351
ofqual algorithm	1.29397e+18	2020-08-13T17:45:02.000Z	0.272727	0	0	0.227273
ofqual algorithm	1.29397e+18	2020-08-13T17:45:05.000Z	0	0	0	0.382353
ofqual algorithm	1.29397e+18	2020-08-13T17:46:13.000Z	0.166667	0	0	0.25
a levels algorithm	1.29397e+18	2020-08-13T17:46:43.000Z	0	0	0.0277778	0.527778
a-levels algorithm	1.29397e+18	2020-08-13T17:46:46.000Z	0.459459	0	0.0540541	0
a-level algorithm	1.29397e+18	2020-08-13T17:48:41.000Z	0	0	0.102564	0.282051
a-levels algorithm	1.29397e+18	2020-08-13T17:48:41.000Z	0	0	0.102564	0.282051
ofqual algorithm	1.29397e+18	2020-08-13T17:50:34.000Z	0.538462	0	0	0
ofqual algorithm	1.29397e+18	2020-08-13T17:50:59.000Z	0.121212	0.030303	0	0.484848
A level algorithm	1.29397e+18	2020-08-13T17:51:13.000Z	0	0	0.666667	0
a-level algorithm	1.29397e+18	2020-08-13T17:51:18.000Z	0.4	0	0.04	0
a-level algorithm	1.29397e+18	2020-08-13T17:52:00.000Z	0	0	0.294118	0.0588235
ofqual algorithm	1.29397e+18	2020-08-13T17:52:02.000Z	0.0645161	0	0	0.258065
a-level algorithm	1.29397e+18	2020-08-13T17:52:20.000Z	0.4	0.0666667	0	0
a-levels algorithm	1.29397e+18	2020-08-13T17:52:44.000Z	0	0	0.454545	0
a-level algorithm	1.29397e+18	2020-08-13T17:52:52.000Z	0	0	0.538462	0
a-level algorithm	1.29397e+18	2020-08-13T17:52:57.000Z	0	0.0487805	0.341463	0.0731707
a levels algorithm	1.29397e+18	2020-08-13T17:53:48.000Z	0	0	0.0222222	0.6
a-level algorithm	1.29397e+18	2020-08-13T17:54:29.000Z	0.351351	0.027027	0	0.243243
ofqual algorithm	1.29397e+18	2020-08-13T17:56:24.000Z	0	0	0.0277778	0.416667
a levels algorithm	1.29397e+18	2020-08-13T17:56:34.000Z	0.484848	0	0	0
a-level algorithm	1.29397e+18	2020-08-13T17:56:41.000Z	0.115385	0.230769	0	0
a-level algorithm	1.29397e+18	2020-08-13T17:58:26.000Z	0.0638298	0	0.0425532	0.276596
a levels algorithm	1.29397e+18	2020-08-13T18:00:21.000Z	0	0	0.24	0.4
a-levels algorithm	1.29397e+18	2020-08-13T18:00:21.000Z	0	0	0.2	0.44
a-level algorithm	1.29397e+18	2020-08-13T18:00:54.000Z	0	0	0	0.527778
a-level algorithm	1.29397e+18	2020-08-13T18:01:56.000Z	0	0.0416667	0	0.458333
a-level algorithm	1.29397e+18	2020-08-13T18:03:22.000Z	0.0652174	0	0	0.413043
a levels algorithm	1.29397e+18	2020-08-13T18:04:41.000Z	0.166667	0	0.0333333	0.3
ofqual algorithm	1.29397e+18	2020-08-13T18:05:56.000Z	0.0666667	0	0	0.4
A level algorithm	1.29397e+18	2020-08-13T18:06:26.000Z	0	0	0	0.478261
ofqual algorithm	1.29397e+18	2020-08-13T18:06:57.000Z	0.166667	0	0.0555556	0.277778
A level algorithm	1.29397e+18	2020-08-13T18:06:59.000Z	0.191489	0	0	0.297872
a-levels algorithm	1.29397e+18	2020-08-13T18:07:01.000Z	0	0	0.0212766	0.404255
a levels algorithm	1.29397e+18	2020-08-13T18:07:03.000Z	0	0	0	0.388889
ofqual algorithm	1.29397e+18	2020-08-13T18:09:28.000Z	0.244444	0	0	0.2
a-level algorithm	1.29397e+18	2020-08-13T18:09:57.000Z	0	0.0588235	0	0.441176
ofqual algorithm	1.29397e+18	2020-08-13T18:10:07.000Z	0	0	0	0.512821
a-level algorithm	1.29397e+18	2020-08-13T18:10:32.000Z	0.148148	0	0	0.296296
ofqual algorithm	1.29397e+18	2020-08-13T18:10:58.000Z	0.0930233	0	0	0.186047
a levels algorithm	1.29397e+18	2020-08-13T18:11:10.000Z	0	0.0416667	0.416667	0.125
a-levels algorithm	1.29397e+18	2020-08-13T18:11:10.000Z	0	0.0833333	0.333333	0.166667
a-levels algorithm	1.29397e+18	2020-08-13T18:11:41.000Z	0.185185	0	0	0.333333
a levels algorithm	1.29397e+18	2020-08-13T18:12:07.000Z	0.375	0	0	0
A level algorithm	1.29397e+18	2020-08-13T18:12:53.000Z	0.153846	0	0	0.512821
a-level algorithm	1.29397e+18	2020-08-13T18:14:33.000Z	0.208333	0	0	0.166667
ofqual algorithm	1.29397e+18	2020-08-13T18:15:09.000Z	0.0666667	0	0	0.433333
a levels algorithm	1.29397e+18	2020-08-13T18:16:44.000Z	0.285714	0	0	0.285714
a levels algorithm	1.29397e+18	2020-08-13T18:16:46.000Z	0.25	0.111111	0	0
A level algorithm	1.29397e+18	2020-08-13T18:17:33.000Z	0.173913	0	0	0.695652
a-level algorithm	1.29398e+18	2020-08-13T18:17:40.000Z	0	0	0	0.5
ofqual algorithm	1.29398e+18	2020-08-13T18:17:43.000Z	0	0	0	0.391304
a levels algorithm	1.29398e+18	2020-08-13T18:18:25.000Z	0.0645161	0	0	0.483871
a levels algorithm	1.29398e+18	2020-08-13T18:19:07.000Z	0	0	0	0.357143
ofqual algorithm	1.29398e+18	2020-08-13T18:19:14.000Z	0.233333	0	0	0.0666667
a-levels algorithm	1.29398e+18	2020-08-13T18:19:14.000Z	0	0	0	0.266667
ofqual algorithm	1.29398e+18	2020-08-13T18:19:27.000Z	0.268293	0	0	0.146341
ofqual algorithm	1.29398e+18	2020-08-13T18:21:53.000Z	0.166667	0	0	0.5
a levels algorithm	1.29398e+18	2020-08-13T18:22:10.000Z	0.355556	0	0	0.0888889
ofqual algorithm	1.29398e+18	2020-08-13T18:23:37.000Z	0.136364	0	0	0.318182
a levels algorithm	1.29398e+18	2020-08-13T18:24:05.000Z	0	0.0416667	0	0.291667
ofqual algorithm	1.29398e+18	2020-08-13T18:25:14.000Z	0.230769	0	0	0.269231
ofqual algorithm	1.29398e+18	2020-08-13T18:25:47.000Z	0.371429	0	0	0.114286
a-level algorithm	1.29398e+18	2020-08-13T18:27:58.000Z	0	0	0.368421	0
ofqual algorithm	1.29398e+18	2020-08-13T18:28:04.000Z	0	0	0	0.555556
a-level algorithm	1.29398e+18	2020-08-13T18:28:40.000Z	0	0	0.384615	0
ofqual algorithm	1.29398e+18	2020-08-13T18:29:58.000Z	0.272727	0	0	0.242424
ofqual algorithm	1.29398e+18	2020-08-13T18:33:44.000Z	0	0	0	0.459459
a-level algorithm	1.29398e+18	2020-08-13T18:34:41.000Z	0	0	0	0.463415
ofqual algorithm	1.29398e+18	2020-08-13T18:35:16.000Z	0	0	0.416667	0.0833333
a levels algorithm	1.29398e+18	2020-08-13T18:35:19.000Z	0	0	0	0.348837
a levels algorithm	1.29398e+18	2020-08-13T18:36:59.000Z	0.136364	0.363636	0	0.0909091
a-levels algorithm	1.29398e+18	2020-08-13T18:36:59.000Z	0	0.363636	0.0454545	0.181818
a levels algorithm	1.29398e+18	2020-08-13T18:37:03.000Z	0.121212	0	0	0.212121
ofqual algorithm	1.29398e+18	2020-08-13T18:37:32.000Z	0	0	0	0.446809
a-levels algorithm	1.29398e+18	2020-08-13T18:38:06.000Z	0.166667	0.0416667	0.0416667	0
a levels algorithm	1.29398e+18	2020-08-13T18:39:12.000Z	0.047619	0	0	0.261905
a levels algorithm	1.29398e+18	2020-08-13T18:39:43.000Z	0.0277778	0	0.0555556	0.333333
a levels algorithm	1.29398e+18	2020-08-13T18:40:10.000Z	0.243902	0	0	0.268293
a levels algorithm	1.29398e+18	2020-08-13T18:40:24.000Z	0.0816327	0	0	0.326531
a-levels algorithm	1.29398e+18	2020-08-13T18:40:29.000Z	0	0	0	0.235294
ofqual algorithm	1.29398e+18	2020-08-13T18:41:27.000Z	0.128205	0	0.0512821	0.333333
ofqual algorithm	1.29398e+18	2020-08-13T18:41:57.000Z	0	0	0	0.44186
ofqual algorithm	1.29398e+18	2020-08-13T18:43:12.000Z	0	0	0	0.454545
a-level algorithm	1.29398e+18	2020-08-13T18:43:14.000Z	0.409091	0	0	0.318182
a levels algorithm	1.29398e+18	2020-08-13T18:43:24.000Z	0.0217391	0.0217391	0.0217391	0.347826
ofqual algorithm	1.29398e+18	2020-08-13T18:43:42.000Z	0	0	0.625	0.125
a levels algorithm	1.29398e+18	2020-08-13T18:45:33.000Z	0	0.0285714	0.0571429	0.542857
ofqual algorithm	1.29398e+18	2020-08-13T18:46:04.000Z	0.346154	0.0384615	0	0
ofqual algorithm	1.29398e+18	2020-08-13T18:48:14.000Z	0.2	0	0	0.1
ofqual algorithm	1.29398e+18	2020-08-13T18:49:05.000Z	0	0	0	0
a-level algorithm	1.29398e+18	2020-08-13T18:49:17.000Z	0	0	0	0.384615
ofqual algorithm	1.29398e+18	2020-08-13T18:52:35.000Z	0	0	0	0.432432
ofqual algorithm	1.29398e+18	2020-08-13T18:52:36.000Z	0.4	0	0	0.15
a-level algorithm	1.29398e+18	2020-08-13T18:52:36.000Z	0.525	0	0	0.025
A level algorithm	1.29398e+18	2020-08-13T18:53:38.000Z	0.166667	0.0208333	0	0.208333
a-level algorithm	1.29398e+18	2020-08-13T18:54:16.000Z	0	0	0	0.452381
a levels algorithm	1.29398e+18	2020-08-13T18:54:49.000Z	0	0	0	0.513514
a-level algorithm	1.29398e+18	2020-08-13T18:55:31.000Z	0.0285714	0	0.0285714	0.228571
a-level algorithm	1.29398e+18	2020-08-13T18:55:50.000Z	0	0	0.0212766	0.361702
a levels algorithm	1.29398e+18	2020-08-13T18:56:26.000Z	0.0434783	0	0	0.347826
ofqual algorithm	1.29399e+18	2020-08-13T18:58:23.000Z	0.3	0	0	0
ofqual algorithm	1.29399e+18	2020-08-13T18:58:30.000Z	0.358974	0.025641	0	0.179487
a-level algorithm	1.29399e+18	2020-08-13T18:58:30.000Z	0.0512821	0	0	0.512821
ofqual algorithm	1.29399e+18	2020-08-13T18:58:34.000Z	0.363636	0	0	0
a-level algorithm	1.29399e+18	2020-08-13T18:59:09.000Z	0.166667	0	0	0.0555556
ofqual algorithm	1.29399e+18	2020-08-13T19:03:47.000Z	0	0	0	0.466667
a-level algorithm	1.29399e+18	2020-08-13T19:04:28.000Z	0.0571429	0	0	0.457143
a-level algorithm	1.29399e+18	2020-08-13T19:04:41.000Z	0	0.2	0.133333	0.2
A level algorithm	1.29399e+18	2020-08-13T19:05:39.000Z	0	0	0	0.529412
ofqual algorithm	1.29399e+18	2020-08-13T19:06:52.000Z	0	0	0	0.481481
ofqual algorithm	1.29399e+18	2020-08-13T19:07:08.000Z	0	0	0.03125	0.375
a-level algorithm	1.29399e+18	2020-08-13T19:07:11.000Z	0.075	0	0	0.425
a-level algorithm	1.29399e+18	2020-08-13T19:07:39.000Z	0.177778	0	0	0.244444
a levels algorithm	1.29399e+18	2020-08-13T19:07:59.000Z	0	0	0	0.428571
a-level algorithm	1.29399e+18	2020-08-13T19:08:01.000Z	0.454545	0	0.363636	0
ofqual algorithm	1.29399e+18	2020-08-13T19:08:43.000Z	0.475	0	0	0
ofqual algorithm	1.29399e+18	2020-08-13T19:09:13.000Z	0.0952381	0	0	0.357143
a-level algorithm	1.29399e+18	2020-08-13T19:09:24.000Z	0.0277778	0	0	0.527778
a levels algorithm	1.29399e+18	2020-08-13T19:09:42.000Z	0	0.363636	0	0
a-levels algorithm	1.29399e+18	2020-08-13T19:09:42.000Z	0	0.363636	0	0
ofqual algorithm	1.29399e+18	2020-08-13T19:09:57.000Z	0	0.0769231	0.230769	0.0769231
a-level algorithm	1.29399e+18	2020-08-13T19:10:07.000Z	0	0	0.2	0.333333
a levels algorithm	1.29399e+18	2020-08-13T19:10:28.000Z	0	0.416667	0	0
a-levels algorithm	1.29399e+18	2020-08-13T19:10:28.000Z	0	0.416667	0	0
ofqual algorithm	1.29399e+18	2020-08-13T19:11:07.000Z	0.28	0	0	0
a-level algorithm	1.29399e+18	2020-08-13T19:12:23.000Z	0.0454545	0.0454545	0.318182	0
a-level algorithm	1.29399e+18	2020-08-13T19:14:03.000Z	0.333333	0	0	0
a levels algorithm	1.29399e+18	2020-08-13T19:14:06.000Z	0	0.384615	0	0
a-levels algorithm	1.29399e+18	2020-08-13T19:14:06.000Z	0	0.307692	0	0.0769231
a levels algorithm	1.29399e+18	2020-08-13T19:14:09.000Z	0	0.4	0	0
a-levels algorithm	1.29399e+18	2020-08-13T19:14:09.000Z	0	0.4	0	0
ofqual algorithm	1.29399e+18	2020-08-13T19:14:16.000Z	0.115385	0	0	0.461538
ofqual algorithm	1.29399e+18	2020-08-13T19:15:14.000Z	0	0.027027	0	0.459459
a levels algorithm	1.29399e+18	2020-08-13T19:16:22.000Z	0	0	0	0.431818
a-level algorithm	1.29399e+18	2020-08-13T19:16:25.000Z	0	0	0	0.407407
a-level algorithm	1.29399e+18	2020-08-13T19:20:48.000Z	0	0.136364	0	0.363636
A level algorithm	1.29399e+18	2020-08-13T19:21:33.000Z	0	0	0.047619	0.47619
ofqual algorithm	1.29399e+18	2020-08-13T19:21:44.000Z	0.333333	0	0.121212	0
a-level algorithm	1.29399e+18	2020-08-13T19:22:54.000Z	0	0	0	0.409091
a-level algorithm	1.29399e+18	2020-08-13T19:22:59.000Z	0.395349	0	0	0
a levels algorithm	1.29399e+18	2020-08-13T19:23:05.000Z	0	0.0731707	0	0.365854
a-levels algorithm	1.29399e+18	2020-08-13T19:23:05.000Z	0	0.121951	0	0.317073
A level algorithm	1.29399e+18	2020-08-13T19:23:48.000Z	0.0227273	0.0681818	0	0.431818
a levels algorithm	1.29399e+18	2020-08-13T19:23:58.000Z	0	0	0	0.44
a-level algorithm	1.29399e+18	2020-08-13T19:23:58.000Z	0	0	0.04	0.4
a-level algorithm	1.29399e+18	2020-08-13T19:24:34.000Z	0.0434783	0	0	0.347826
a levels algorithm	1.29399e+18	2020-08-13T19:25:01.000Z	0	0	0.52381	0
a-levels algorithm	1.29399e+18	2020-08-13T19:25:01.000Z	0	0	0.52381	0
A level algorithm	1.29399e+18	2020-08-13T19:26:17.000Z	0.421053	0	0	0
ofqual algorithm	1.29399e+18	2020-08-13T19:26:33.000Z	0	0	0	0.222222
A level algorithm	1.29399e+18	2020-08-13T19:27:05.000Z	0.208333	0.0416667	0.0833333	0.25
ofqual algorithm	1.29399e+18	2020-08-13T19:27:11.000Z	0.0952381	0	0	0.47619
ofqual algorithm	1.29399e+18	2020-08-13T19:28:18.000Z	0.0909091	0	0	0.454545
ofqual algorithm	1.29399e+18	2020-08-13T19:29:23.000Z	0.228571	0	0	0.285714
a levels algorithm	1.29399e+18	2020-08-13T19:29:23.000Z	0.228571	0	0	0.285714
a-level algorithm	1.29399e+18	2020-08-13T19:30:17.000Z	0.0344828	0	0.0344828	0.344828
a-level algorithm	1.29399e+18	2020-08-13T19:30:42.000Z	0.225	0	0.1	0.15
ofqual algorithm	1.29399e+18	2020-08-13T19:30:45.000Z	0.314286	0.0285714	0.0571429	0.0571429
a-level algorithm	1.29399e+18	2020-08-13T19:31:00.000Z	0.153846	0	0	0.346154
a levels algorithm	1.29399e+18	2020-08-13T19:31:44.000Z	0.142857	0.190476	0	0
a-levels algorithm	1.29399e+18	2020-08-13T19:31:44.000Z	0.142857	0.190476	0	0
a-level algorithm	1.29399e+18	2020-08-13T19:32:29.000Z	0.238095	0	0	0.333333
a levels algorithm	1.29399e+18	2020-08-13T19:33:00.000Z	0	0	0	0.375
a levels algorithm	1.29399e+18	2020-08-13T19:36:36.000Z	0	0	0	0.571429
a-level algorithm	1.294e+18	2020-08-13T19:37:07.000Z	0.181818	0	0	0.181818
a-level algorithm	1.294e+18	2020-08-13T19:39:25.000Z	0	0	0.533333	0
ofqual algorithm	1.294e+18	2020-08-13T19:40:26.000Z	0.307692	0	0.0512821	0.128205
a-level algorithm	1.294e+18	2020-08-13T19:40:26.000Z	0.282051	0.102564	0.025641	0.0769231
a-level algorithm	1.294e+18	2020-08-13T19:41:42.000Z	0	0	0.454545	0
a levels algorithm	1.294e+18	2020-08-13T19:42:09.000Z	0.030303	0	0	0.424242
ofqual algorithm	1.294e+18	2020-08-13T19:42:20.000Z	0.363636	0	0.0454545	0
a-level algorithm	1.294e+18	2020-08-13T19:45:00.000Z	0	0.05	0.35	0
ofqual algorithm	1.294e+18	2020-08-13T19:45:29.000Z	0.3	0	0	0
a-level algorithm	1.294e+18	2020-08-13T19:45:50.000Z	0	0	0	0.428571
ofqual algorithm	1.294e+18	2020-08-13T19:45:51.000Z	0.463415	0	0	0
a levels algorithm	1.294e+18	2020-08-13T19:46:13.000Z	0	0.190476	0	0.238095
a-levels algorithm	1.294e+18	2020-08-13T19:46:13.000Z	0	0.285714	0	0.142857
a-levels algorithm	1.294e+18	2020-08-13T19:46:15.000Z	0	0	0.6	0
a-level algorithm	1.294e+18	2020-08-13T19:47:11.000Z	0	0.130435	0.130435	0.173913
a-level algorithm	1.294e+18	2020-08-13T19:47:29.000Z	0	0.0526316	0	0.315789
ofqual algorithm	1.294e+18	2020-08-13T19:48:01.000Z	0	0.0526316	0	0.473684
ofqual algorithm	1.294e+18	2020-08-13T19:49:34.000Z	0.116279	0.0232558	0	0.395349
a levels algorithm	1.294e+18	2020-08-13T19:52:36.000Z	0	0	0.6	0
a-levels algorithm	1.294e+18	2020-08-13T19:52:36.000Z	0	0	0.6	0
ofqual algorithm	1.294e+18	2020-08-13T19:53:33.000Z	0.371429	0.0571429	0	0
ofqual algorithm	1.294e+18	2020-08-13T19:55:13.000Z	0	0.0238095	0	0.47619
ofqual algorithm	1.294e+18	2020-08-13T19:56:33.000Z	0	0	0.333333	0.291667
a-level algorithm	1.294e+18	2020-08-13T19:56:33.000Z	0	0	0.375	0.25
a levels algorithm	1.294e+18	2020-08-13T19:56:37.000Z	0.275	0	0.05	0.2
a levels algorithm	1.294e+18	2020-08-13T19:57:14.000Z	0.0909091	0	0	0.272727
a levels algorithm	1.294e+18	2020-08-13T19:58:01.000Z	0.186047	0.0465116	0	0.372093
ofqual algorithm	1.294e+18	2020-08-13T19:58:33.000Z	0	0	0	0.625
ofqual algorithm	1.294e+18	2020-08-13T19:59:22.000Z	0.108696	0	0	0.304348
ofqual algorithm	1.294e+18	2020-08-13T19:59:46.000Z	0	0	0	0.413043
ofqual algorithm	1.294e+18	2020-08-13T20:00:38.000Z	0.15	0	0	0.35
a-level algorithm	1.294e+18	2020-08-13T20:01:26.000Z	0.0512821	0	0.025641	0.358974
ofqual algorithm	1.294e+18	2020-08-13T20:01:31.000Z	0	0	0.0416667	0.333333
A level algorithm	1.294e+18	2020-08-13T20:01:57.000Z	0.214286	0.214286	0	0
a-level algorithm	1.294e+18	2020-08-13T20:01:57.000Z	0.0714286	0.357143	0	0
a-level algorithm	1.294e+18	2020-08-13T20:02:32.000Z	0.194444	0	0	0.305556
ofqual algorithm	1.294e+18	2020-08-13T20:03:03.000Z	0.116279	0	0	0.232558
a-level algorithm	1.294e+18	2020-08-13T20:03:55.000Z	0.238095	0	0	0.142857
ofqual algorithm	1.294e+18	2020-08-13T20:04:43.000Z	0.0243902	0	0	0.390244
ofqual algorithm	1.294e+18	2020-08-13T20:05:09.000Z	0	0	0	0.461538
ofqual algorithm	1.294e+18	2020-08-13T20:05:18.000Z	0.297297	0	0	0.243243
a-level algorithm	1.294e+18	2020-08-13T20:05:18.000Z	0.297297	0	0	0.243243
a levels algorithm	1.294e+18	2020-08-13T20:05:23.000Z	0.5	0	0	0
a levels algorithm	1.294e+18	2020-08-13T20:05:34.000Z	0.037037	0	0	0.444444
a levels algorithm	1.294e+18	2020-08-13T20:05:58.000Z	0.125	0	0	0.375
ofqual algorithm	1.294e+18	2020-08-13T20:06:03.000Z	0.347826	0	0.0434783	0
a-level algorithm	1.294e+18	2020-08-13T20:06:03.000Z	0.391304	0	0	0
a-level algorithm	1.294e+18	2020-08-13T20:07:53.000Z	0	0	0	0.477273
a-level algorithm	1.294e+18	2020-08-13T20:08:08.000Z	0.142857	0	0	0.214286
a levels algorithm	1.294e+18	2020-08-13T20:08:09.000Z	0.130435	0	0.0217391	0.217391
a levels algorithm	1.294e+18	2020-08-13T20:08:50.000Z	0.24	0	0.12	0.04
a-levels algorithm	1.294e+18	2020-08-13T20:08:53.000Z	0	0	0.333333	0.0555556
ofqual algorithm	1.294e+18	2020-08-13T20:09:29.000Z	0.423077	0	0.0384615	0
a-level algorithm	1.294e+18	2020-08-13T20:10:11.000Z	0.297297	0	0.0810811	0.189189
ofqual algorithm	1.294e+18	2020-08-13T20:11:27.000Z	0.210526	0	0	0.210526
ofqual algorithm	1.294e+18	2020-08-13T20:12:19.000Z	0.346154	0	0	0.115385
ofqual algorithm	1.294e+18	2020-08-13T20:12:51.000Z	0	0.037037	0	0.407407
ofqual algorithm	1.294e+18	2020-08-13T20:13:03.000Z	0.333333	0	0	0.2
a levels algorithm	1.294e+18	2020-08-13T20:13:54.000Z	0.0285714	0	0	0.542857
a-level algorithm	1.294e+18	2020-08-13T20:15:00.000Z	0.290323	0	0	0.225806
A level algorithm	1.294e+18	2020-08-13T20:15:53.000Z	0.545455	0	0	0.0909091
ofqual algorithm	1.294e+18	2020-08-13T20:16:07.000Z	0.37037	0	0.111111	0
ofqual algorithm	1.29401e+18	2020-08-13T20:17:22.000Z	0	0	0.64	0
a-level algorithm	1.29401e+18	2020-08-13T20:17:22.000Z	0	0	0.64	0
a-levels algorithm	1.29401e+18	2020-08-13T20:17:22.000Z	0	0.025	0	0.55
a levels algorithm	1.29401e+18	2020-08-13T20:18:15.000Z	0.157895	0	0	0.263158
a-level algorithm	1.29401e+18	2020-08-13T20:18:29.000Z	0.257143	0	0	0.314286
ofqual algorithm	1.29401e+18	2020-08-13T20:19:15.000Z	0.275862	0.0344828	0.0689655	0.137931
ofqual algorithm	1.29401e+18	2020-08-13T20:20:17.000Z	0.481481	0	0	0
ofqual algorithm	1.29401e+18	2020-08-13T20:20:35.000Z	0.194444	0	0	0.222222
a-level algorithm	1.29401e+18	2020-08-13T20:20:53.000Z	0.391304	0	0	0.0869565
a-level algorithm	1.29401e+18	2020-08-13T20:21:00.000Z	0	0.025	0.25	0.15
ofqual algorithm	1.29401e+18	2020-08-13T20:21:04.000Z	0.0810811	0	0	0.297297
ofqual algorithm	1.29401e+18	2020-08-13T20:21:39.000Z	0.4	0	0	0
a levels algorithm	1.29401e+18	2020-08-13T20:22:53.000Z	0.4	0	0	0.266667
a-level algorithm	1.29401e+18	2020-08-13T20:24:08.000Z	0	0.02	0	0.4
a levels algorithm	1.29401e+18	2020-08-13T20:24:39.000Z	0.0769231	0.0769231	0	0.153846
ofqual algorithm	1.29401e+18	2020-08-13T20:24:41.000Z	0.464286	0	0	0.0357143
ofqual algorithm	1.29401e+18	2020-08-13T20:25:04.000Z	0.195652	0	0	0.195652
ofqual algorithm	1.29401e+18	2020-08-13T20:26:06.000Z	0.26087	0.0434783	0	0.304348
a-level algorithm	1.29401e+18	2020-08-13T20:26:54.000Z	0.238095	0	0	0.142857
a-level algorithm	1.29401e+18	2020-08-13T20:26:55.000Z	0	0.0444444	0.0888889	0.333333
a levels algorithm	1.29401e+18	2020-08-13T20:31:08.000Z	0	0	0	0.513514
a levels algorithm	1.29401e+18	2020-08-13T20:31:21.000Z	0	0.363636	0	0
a-levels algorithm	1.29401e+18	2020-08-13T20:31:21.000Z	0	0.363636	0	0
a-level algorithm	1.29401e+18	2020-08-13T20:32:04.000Z	0	0	0	0.416667
a levels algorithm	1.29401e+18	2020-08-13T20:32:32.000Z	0.363636	0	0	0
a-level algorithm	1.29401e+18	2020-08-13T20:32:43.000Z	0.030303	0	0	0.363636
ofqual algorithm	1.29401e+18	2020-08-13T20:33:44.000Z	0.289474	0	0	0.0789474
a-level algorithm	1.29401e+18	2020-08-13T20:34:24.000Z	0.538462	0.0769231	0	0
ofqual algorithm	1.29401e+18	2020-08-13T20:35:23.000Z	0	0	0	0.4
a-level algorithm	1.29401e+18	2020-08-13T20:35:23.000Z	0	0	0	0.4
a-level algorithm	1.29401e+18	2020-08-13T20:36:17.000Z	0.296296	0	0	0
a-level algorithm	1.29401e+18	2020-08-13T20:36:21.000Z	0.322581	0	0.0645161	0.0322581
a levels algorithm	1.29401e+18	2020-08-13T20:37:15.000Z	0	0	0.75	0
ofqual algorithm	1.29401e+18	2020-08-13T20:38:10.000Z	0.295455	0	0	0.0909091
a-level algorithm	1.29401e+18	2020-08-13T20:38:58.000Z	0.16	0	0.28	0
ofqual algorithm	1.29401e+18	2020-08-13T20:41:37.000Z	0.097561	0.0731707	0	0.341463
ofqual algorithm	1.29401e+18	2020-08-13T20:41:54.000Z	0.387097	0	0.0322581	0.0322581
ofqual algorithm	1.29401e+18	2020-08-13T20:43:55.000Z	0	0.114286	0	0.457143
a-level algorithm	1.29401e+18	2020-08-13T20:45:06.000Z	0.175	0	0	0.325
a levels algorithm	1.29401e+18	2020-08-13T20:45:08.000Z	0	0.666667	0	0
a-levels algorithm	1.29401e+18	2020-08-13T20:45:08.000Z	0	0.666667	0	0
a-level algorithm	1.29401e+18	2020-08-13T20:45:11.000Z	0	0	0	0.363636
a levels algorithm	1.29401e+18	2020-08-13T20:45:20.000Z	0	0.666667	0	0
a-levels algorithm	1.29401e+18	2020-08-13T20:45:20.000Z	0	0.666667	0	0
a levels algorithm	1.29401e+18	2020-08-13T20:45:27.000Z	0	0.692308	0	0
a-levels algorithm	1.29401e+18	2020-08-13T20:45:27.000Z	0	0.692308	0	0
a levels algorithm	1.29401e+18	2020-08-13T20:46:00.000Z	0	0.636364	0	0
a-levels algorithm	1.29401e+18	2020-08-13T20:46:00.000Z	0	0.636364	0	0
a-levels algorithm	1.29401e+18	2020-08-13T20:46:03.000Z	0.0555556	0	0	0.5
a levels algorithm	1.29401e+18	2020-08-13T20:46:04.000Z	0	0.666667	0	0
a-levels algorithm	1.29401e+18	2020-08-13T20:46:04.000Z	0	0.666667	0	0
a levels algorithm	1.29401e+18	2020-08-13T20:46:31.000Z	0	0.571429	0	0
a-levels algorithm	1.29401e+18	2020-08-13T20:46:31.000Z	0	0.571429	0	0
a levels algorithm	1.29401e+18	2020-08-13T20:46:58.000Z	0	0	0	0.425532
ofqual algorithm	1.29401e+18	2020-08-13T20:47:11.000Z	0.131579	0	0	0.315789
a levels algorithm	1.29401e+18	2020-08-13T20:47:17.000Z	0	0	0	0.422222
ofqual algorithm	1.29401e+18	2020-08-13T20:47:30.000Z	0.465116	0	0	0
a-level algorithm	1.29401e+18	2020-08-13T20:47:53.000Z	0	0	0.181818	0.136364
a-levels algorithm	1.29401e+18	2020-08-13T20:48:32.000Z	0.136364	0	0	0.363636
ofqual algorithm	1.29401e+18	2020-08-13T20:48:32.000Z	0.111111	0	0	0.361111
a-level algorithm	1.29401e+18	2020-08-13T20:49:16.000Z	0	0	0	0.302326
ofqual algorithm	1.29401e+18	2020-08-13T20:49:17.000Z	0	0	0	0.428571
ofqual algorithm	1.29401e+18	2020-08-13T20:49:40.000Z	0	0	0	0
a levels algorithm	1.29401e+18	2020-08-13T20:49:43.000Z	0	0.416667	0	0
a-levels algorithm	1.29401e+18	2020-08-13T20:49:43.000Z	0	0.416667	0	0
A level algorithm	1.29401e+18	2020-08-13T20:49:48.000Z	0.375	0	0	0
a-level algorithm	1.29401e+18	2020-08-13T20:51:31.000Z	0	0	0.0526316	0.368421
ofqual algorithm	1.29401e+18	2020-08-13T20:51:48.000Z	0.0384615	0	0	0.384615
ofqual algorithm	1.29401e+18	2020-08-13T20:51:56.000Z	0	0	0.0833333	0.208333
a-level algorithm	1.29401e+18	2020-08-13T20:52:51.000Z	0	0.105263	0.263158	0
a-levels algorithm	1.29401e+18	2020-08-13T20:52:52.000Z	0.233333	0	0	0.266667
ofqual algorithm	1.29401e+18	2020-08-13T20:53:20.000Z	0.444444	0	0	0.0555556
ofqual algorithm	1.29401e+18	2020-08-13T20:54:09.000Z	0.270833	0	0.0208333	0.0625
ofqual algorithm	1.29401e+18	2020-08-13T20:55:33.000Z	0.113636	0	0	0.340909
ofqual algorithm	1.29402e+18	2020-08-13T20:57:03.000Z	0	0	0	0.446809
ofqual algorithm	1.29402e+18	2020-08-13T20:57:09.000Z	0.214286	0	0	0.285714
a-level algorithm	1.29402e+18	2020-08-13T20:57:18.000Z	0.0952381	0	0.0714286	0.357143
ofqual algorithm	1.29402e+18	2020-08-13T20:59:08.000Z	0.243243	0.27027	0.027027	0
ofqual algorithm	1.29402e+18	2020-08-13T20:59:15.000Z	0	0	0	0.390244
a levels algorithm	1.29402e+18	2020-08-13T20:59:15.000Z	0	0	0	0.390244
ofqual algorithm	1.29402e+18	2020-08-13T21:00:53.000Z	0	0	0	0.44
a-level algorithm	1.29402e+18	2020-08-13T21:01:14.000Z	0	0	0	0.588235
ofqual algorithm	1.29402e+18	2020-08-13T21:01:53.000Z	0	0	0	0.391304
a levels algorithm	1.29402e+18	2020-08-13T21:01:53.000Z	0	0	0	0.391304
a levels algorithm	1.29402e+18	2020-08-13T21:02:02.000Z	0	0.384615	0.153846	0
a-level algorithm	1.29402e+18	2020-08-13T21:02:14.000Z	0.24	0.08	0	0.04
a-level algorithm	1.29402e+18	2020-08-13T21:04:23.000Z	0.310345	0	0.206897	0
a-level algorithm	1.29402e+18	2020-08-13T21:04:30.000Z	0.37931	0	0.103448	0
A level algorithm	1.29402e+18	2020-08-13T21:09:34.000Z	0.166667	0	0	0
a-level algorithm	1.29402e+18	2020-08-13T21:09:37.000Z	0	0	0.4	0
A level algorithm	1.29402e+18	2020-08-13T21:09:44.000Z	0.375	0	0	0
a-levels algorithm	1.29402e+18	2020-08-13T21:10:15.000Z	0	0	0	0.322581
a levels algorithm	1.29402e+18	2020-08-13T21:11:44.000Z	0	0.363636	0	0
a-levels algorithm	1.29402e+18	2020-08-13T21:11:44.000Z	0	0.363636	0	0
a levels algorithm	1.29402e+18	2020-08-13T21:11:47.000Z	0.0909091	0.545455	0	0.0909091
a-levels algorithm	1.29402e+18	2020-08-13T21:11:47.000Z	0.181818	0.545455	0	0
a levels algorithm	1.29402e+18	2020-08-13T21:11:50.000Z	0	0.0217391	0	0.347826
a-level algorithm	1.29402e+18	2020-08-13T21:11:58.000Z	0	0	0.097561	0.390244
a-level algorithm	1.29402e+18	2020-08-13T21:12:00.000Z	0	0	0	0.47619
a-level algorithm	1.29402e+18	2020-08-13T21:12:04.000Z	0.352941	0	0	0
A level algorithm	1.29402e+18	2020-08-13T21:12:21.000Z	0	0	0	0.375
a levels algorithm	1.29402e+18	2020-08-13T21:13:42.000Z	0	0.545455	0	0
a-levels algorithm	1.29402e+18	2020-08-13T21:13:42.000Z	0	0.545455	0	0
ofqual algorithm	1.29402e+18	2020-08-13T21:13:42.000Z	0.2	0.0666667	0.266667	0
ofqual algorithm	1.29402e+18	2020-08-13T21:13:54.000Z	0.136364	0.0227273	0	0.340909
a levels algorithm	1.29402e+18	2020-08-13T21:13:54.000Z	0.204545	0.0454545	0	0.25
ofqual algorithm	1.29402e+18	2020-08-13T21:16:52.000Z	0	0	0	0.444444
ofqual algorithm	1.29402e+18	2020-08-13T21:17:13.000Z	0	0	0	0.315789
ofqual algorithm	1.29402e+18	2020-08-13T21:18:00.000Z	0.238095	0	0	0.119048
ofqual algorithm	1.29402e+18	2020-08-13T21:18:39.000Z	0	0	0	0.5
a levels algorithm	1.29402e+18	2020-08-13T21:18:56.000Z	0	0	0	0.352941
A level algorithm	1.29402e+18	2020-08-13T21:19:32.000Z	0.333333	0	0.111111	0
ofqual algorithm	1.29402e+18	2020-08-13T21:20:00.000Z	0	0	0	0.4
a levels algorithm	1.29402e+18	2020-08-13T21:20:23.000Z	0	0	0	0.411765
a-level algorithm	1.29402e+18	2020-08-13T21:21:30.000Z	0	0.0392157	0	0.333333
ofqual algorithm	1.29402e+18	2020-08-13T21:22:33.000Z	0	0	0	0.439024
a levels algorithm	1.29402e+18	2020-08-13T21:22:39.000Z	0	0	0	0.578947
a-level algorithm	1.29402e+18	2020-08-13T21:22:39.000Z	0.0526316	0	0	0.526316
ofqual algorithm	1.29402e+18	2020-08-13T21:22:49.000Z	0	0	0	0.324324
ofqual algorithm	1.29402e+18	2020-08-13T21:24:52.000Z	0.139535	0	0	0.348837
ofqual algorithm	1.29402e+18	2020-08-13T21:25:59.000Z	0	0	0	0.45
ofqual algorithm	1.29402e+18	2020-08-13T21:26:18.000Z	0	0	0	0.461538
ofqual algorithm	1.29402e+18	2020-08-13T21:26:25.000Z	0.103448	0	0	0.344828
a-levels algorithm	1.29402e+18	2020-08-13T21:27:20.000Z	0	0	0	0.333333
a levels algorithm	1.29402e+18	2020-08-13T21:27:40.000Z	0	0.6	0	0
a-levels algorithm	1.29402e+18	2020-08-13T21:27:40.000Z	0	0.6	0	0
ofqual algorithm	1.29402e+18	2020-08-13T21:28:28.000Z	0.4375	0	0	0.1875
a levels algorithm	1.29402e+18	2020-08-13T21:28:28.000Z	0.4375	0	0	0.1875
a levels algorithm	1.29402e+18	2020-08-13T21:29:27.000Z	0	0	0	0.358974
a-level algorithm	1.29402e+18	2020-08-13T21:29:37.000Z	0.0714286	0	0	0.214286
a-levels algorithm	1.29402e+18	2020-08-13T21:30:10.000Z	0.347826	0.0217391	0	0
ofqual algorithm	1.29402e+18	2020-08-13T21:31:58.000Z	0.432432	0	0.189189	0
A level algorithm	1.29402e+18	2020-08-13T21:32:08.000Z	0.36	0	0	0.04
a levels algorithm	1.29402e+18	2020-08-13T21:32:21.000Z	0	0.384615	0	0
a-levels algorithm	1.29402e+18	2020-08-13T21:32:21.000Z	0	0.384615	0	0
a levels algorithm	1.29402e+18	2020-08-13T21:32:32.000Z	0	0.478261	0	0.130435
a levels algorithm	1.29402e+18	2020-08-13T21:32:45.000Z	0	0.555556	0	0.0555556
a-levels algorithm	1.29402e+18	2020-08-13T21:32:45.000Z	0	0.555556	0	0.0555556
ofqual algorithm	1.29402e+18	2020-08-13T21:33:44.000Z	0	0.0243902	0	0.317073
ofqual algorithm	1.29402e+18	2020-08-13T21:34:04.000Z	0	0	0.0666667	0.4
a-level algorithm	1.29402e+18	2020-08-13T21:34:15.000Z	0	0	0	0.315789
a levels algorithm	1.29402e+18	2020-08-13T21:35:07.000Z	0	0.666667	0	0
a-levels algorithm	1.29402e+18	2020-08-13T21:35:07.000Z	0	0.666667	0	0
a levels algorithm	1.29402e+18	2020-08-13T21:36:15.000Z	0	0.727273	0	0
a-levels algorithm	1.29402e+18	2020-08-13T21:36:15.000Z	0	0.727273	0	0
a levels algorithm	1.29403e+18	2020-08-13T21:37:25.000Z	0.0526316	0	0	0.421053
A level algorithm	1.29403e+18	2020-08-13T21:37:49.000Z	0.4375	0	0	0.0625
a levels algorithm	1.29403e+18	2020-08-13T21:37:51.000Z	0	0	0.5	0
ofqual algorithm	1.29403e+18	2020-08-13T21:38:33.000Z	0	0	0.0588235	0.588235
a levels algorithm	1.29403e+18	2020-08-13T21:38:33.000Z	0	0.0588235	0.0588235	0.529412
a levels algorithm	1.29403e+18	2020-08-13T21:39:27.000Z	0	0.666667	0	0
a-levels algorithm	1.29403e+18	2020-08-13T21:39:27.000Z	0	0.666667	0	0
a levels algorithm	1.29403e+18	2020-08-13T21:39:55.000Z	0	0.636364	0	0
a-levels algorithm	1.29403e+18	2020-08-13T21:39:55.000Z	0	0.636364	0	0
a levels algorithm	1.29403e+18	2020-08-13T21:40:14.000Z	0	0	0	0.75
a levels algorithm	1.29403e+18	2020-08-13T21:40:56.000Z	0	0	0	0.468085
a levels algorithm	1.29403e+18	2020-08-13T21:41:17.000Z	0.205882	0	0.0588235	0.176471
ofqual algorithm	1.29403e+18	2020-08-13T21:41:21.000Z	0.0555556	0.0277778	0	0.5
a levels algorithm	1.29403e+18	2020-08-13T21:41:41.000Z	0.194444	0.277778	0	0
a levels algorithm	1.29403e+18	2020-08-13T21:45:28.000Z	0	0.727273	0	0
a-levels algorithm	1.29403e+18	2020-08-13T21:45:28.000Z	0	0.727273	0	0
a-level algorithm	1.29403e+18	2020-08-13T21:45:46.000Z	0	0.1875	0	0
a levels algorithm	1.29403e+18	2020-08-13T21:47:01.000Z	0	0.243243	0.27027	0.0810811
a-levels algorithm	1.29403e+18	2020-08-13T21:47:01.000Z	0	0.297297	0.297297	0
ofqual algorithm	1.29403e+18	2020-08-13T21:47:03.000Z	0	0	0	0.456522
a-level algorithm	1.29403e+18	2020-08-13T21:47:18.000Z	0.0416667	0.0208333	0	0.3125
a levels algorithm	1.29403e+18	2020-08-13T21:47:19.000Z	0.583333	0	0.0833333	0
a levels algorithm	1.29403e+18	2020-08-13T21:47:26.000Z	0	0	0.0344828	0.37931
a levels algorithm	1.29403e+18	2020-08-13T21:47:52.000Z	0	0.666667	0	0
a-levels algorithm	1.29403e+18	2020-08-13T21:47:52.000Z	0	0.666667	0	0
a-level algorithm	1.29403e+18	2020-08-13T21:48:31.000Z	0.375	0	0	0.25
a-levels algorithm	1.29403e+18	2020-08-13T21:49:01.000Z	0	0.0277778	0	0.5
a levels algorithm	1.29403e+18	2020-08-13T21:49:57.000Z	0	0.545455	0	0
a-levels algorithm	1.29403e+18	2020-08-13T21:49:57.000Z	0	0.545455	0	0
a levels algorithm	1.29403e+18	2020-08-13T21:50:07.000Z	0	0.7	0	0
a-levels algorithm	1.29403e+18	2020-08-13T21:50:07.000Z	0	0.7	0	0
a levels algorithm	1.29403e+18	2020-08-13T21:50:10.000Z	0	0.666667	0	0
a-levels algorithm	1.29403e+18	2020-08-13T21:50:10.000Z	0	0.666667	0	0
a levels algorithm	1.29403e+18	2020-08-13T21:51:19.000Z	0	0	0.23913	0.26087
ofqual algorithm	1.29403e+18	2020-08-13T21:51:32.000Z	0	0	0.0540541	0.324324
a-level algorithm	1.29403e+18	2020-08-13T21:51:35.000Z	0	0	0	0.463415
a levels algorithm	1.29403e+18	2020-08-13T21:51:50.000Z	0.259259	0	0	0.259259
a levels algorithm	1.29403e+18	2020-08-13T21:51:59.000Z	0	0	0	1
ofqual algorithm	1.29403e+18	2020-08-13T21:52:15.000Z	0.266667	0	0	0.244444
a levels algorithm	1.29403e+18	2020-08-13T21:52:22.000Z	0	0	0.0666667	0.355556
ofqual algorithm	1.29403e+18	2020-08-13T21:52:55.000Z	0.410256	0.025641	0	0.0512821
ofqual algorithm	1.29403e+18	2020-08-13T21:53:38.000Z	0.454545	0	0	0
a-levels algorithm	1.29403e+18	2020-08-13T21:55:48.000Z	0.0384615	0	0	0.538462
A level algorithm	1.29403e+18	2020-08-13T21:55:57.000Z	0.214286	0	0	0.321429
a levels algorithm	1.29403e+18	2020-08-13T21:56:19.000Z	0	0.24	0	0.24
a-levels algorithm	1.29403e+18	2020-08-13T21:56:19.000Z	0	0.2	0	0.28
a-level algorithm	1.29403e+18	2020-08-13T21:56:48.000Z	0.3	0.0333333	0.133333	0
ofqual algorithm	1.29403e+18	2020-08-13T21:57:16.000Z	0.3	0	0	0.15
a levels algorithm	1.29403e+18	2020-08-13T21:59:47.000Z	0	0.428571	0.0952381	0
a-levels algorithm	1.29403e+18	2020-08-13T21:59:47.000Z	0	0.428571	0.047619	0.047619
a levels algorithm	1.29403e+18	2020-08-13T22:00:35.000Z	0	0	0	0.541667
a-level algorithm	1.29403e+18	2020-08-13T22:00:47.000Z	0.1875	0.0625	0	0.166667
a levels algorithm	1.29403e+18	2020-08-13T22:00:58.000Z	0	0	0	0.44186
a-level algorithm	1.29403e+18	2020-08-13T22:02:00.000Z	0	0	0	0.514286
a-level algorithm	1.29403e+18	2020-08-13T22:03:11.000Z	0	0	0	0.465116
a levels algorithm	1.29403e+18	2020-08-13T22:03:24.000Z	0	0.555556	0	0
a-levels algorithm	1.29403e+18	2020-08-13T22:03:24.000Z	0	0.555556	0	0
ofqual algorithm	1.29403e+18	2020-08-13T22:03:30.000Z	0	0	0	0.5
a levels algorithm	1.29403e+18	2020-08-13T22:03:52.000Z	0.0465116	0	0	0.418605
a levels algorithm	1.29403e+18	2020-08-13T22:04:02.000Z	0	0	0	1
a-level algorithm	1.29403e+18	2020-08-13T22:04:56.000Z	0	0	0	0.285714
a-level algorithm	1.29403e+18	2020-08-13T22:06:53.000Z	0	0	0.190476	0.333333
ofqual algorithm	1.29403e+18	2020-08-13T22:08:35.000Z	0	0.0322581	0.0967742	0.419355
a levels algorithm	1.29403e+18	2020-08-13T22:11:16.000Z	0	0.666667	0	0
a-levels algorithm	1.29403e+18	2020-08-13T22:11:16.000Z	0	0.666667	0	0
a-level algorithm	1.29403e+18	2020-08-13T22:11:52.000Z	0	0	0	0.30303
a-level algorithm	1.29403e+18	2020-08-13T22:12:07.000Z	0.0681818	0	0.0909091	0.340909
ofqual algorithm	1.29403e+18	2020-08-13T22:12:50.000Z	0	0	0	0.52381
A level algorithm	1.29403e+18	2020-08-13T22:13:05.000Z	0.375	0	0.208333	0
A level algorithm	1.29403e+18	2020-08-13T22:13:22.000Z	0.466667	0	0	0
ofqual algorithm	1.29403e+18	2020-08-13T22:15:31.000Z	0.0930233	0	0	0.372093
ofqual algorithm	1.29403e+18	2020-08-13T22:15:53.000Z	0.214286	0	0	0.214286
a levels algorithm	1.29404e+18	2020-08-13T22:18:31.000Z	0	0.0434783	0	0.521739
a-level algorithm	1.29404e+18	2020-08-13T22:18:56.000Z	0.357143	0	0	0
a-level algorithm	1.29404e+18	2020-08-13T22:19:04.000Z	0.363636	0	0.0606061	0.272727
ofqual algorithm	1.29404e+18	2020-08-13T22:19:32.000Z	0.275862	0	0	0.0344828
a-level algorithm	1.29404e+18	2020-08-13T22:20:13.000Z	0.25641	0	0	0.230769
a levels algorithm	1.29404e+18	2020-08-13T22:23:09.000Z	0	0.666667	0	0
a-levels algorithm	1.29404e+18	2020-08-13T22:23:09.000Z	0	0.666667	0	0
A level algorithm	1.29404e+18	2020-08-13T22:23:40.000Z	0.236842	0	0	0.263158
ofqual algorithm	1.29404e+18	2020-08-13T22:24:35.000Z	0.351351	0	0	0.108108
a levels algorithm	1.29404e+18	2020-08-13T22:24:35.000Z	0.351351	0	0	0.108108
a-level algorithm	1.29404e+18	2020-08-13T22:25:58.000Z	0.12	0	0.28	0.28
ofqual algorithm	1.29404e+18	2020-08-13T22:26:48.000Z	0	0	0	0.3
ofqual algorithm	1.29404e+18	2020-08-13T22:28:10.000Z	0.125	0	0	0.375
a levels algorithm	1.29404e+18	2020-08-13T22:28:31.000Z	0	0.03125	0	0.53125
ofqual algorithm	1.29404e+18	2020-08-13T22:29:24.000Z	0	0	0	0.459459
a levels algorithm	1.29404e+18	2020-08-13T22:29:41.000Z	0	0.636364	0.0909091	0
a-levels algorithm	1.29404e+18	2020-08-13T22:29:41.000Z	0	0.636364	0.0909091	0
ofqual algorithm	1.29404e+18	2020-08-13T22:30:13.000Z	0.45	0	0	0
a-level algorithm	1.29404e+18	2020-08-13T22:30:13.000Z	0.45	0	0	0
ofqual algorithm	1.29404e+18	2020-08-13T22:30:35.000Z	0	0	0	0.176471
A level algorithm	1.29404e+18	2020-08-13T22:30:37.000Z	0.3125	0	0	0
ofqual algorithm	1.29404e+18	2020-08-13T22:32:27.000Z	0	0	0.0697674	0.348837
ofqual algorithm	1.29404e+18	2020-08-13T22:32:49.000Z	0.0294118	0	0.0294118	0.558824
a-level algorithm	1.29404e+18	2020-08-13T22:32:49.000Z	0	0	0.117647	0.5
a-levels algorithm	1.29404e+18	2020-08-13T22:33:47.000Z	0	0	0	0.404762
a-levels algorithm	1.29404e+18	2020-08-13T22:34:24.000Z	0	0.1	0	0.35
ofqual algorithm	1.29404e+18	2020-08-13T22:34:35.000Z	0.333333	0	0	0.0833333
a-levels algorithm	1.29404e+18	2020-08-13T22:34:35.000Z	0.25	0	0	0.166667
ofqual algorithm	1.29404e+18	2020-08-13T22:35:18.000Z	0.12	0	0	0.44
ofqual algorithm	1.29404e+18	2020-08-13T22:39:02.000Z	0.0208333	0	0	0.395833
a levels algorithm	1.29404e+18	2020-08-13T22:39:23.000Z	0.0833333	0	0.25	0.0416667
a levels algorithm	1.29404e+18	2020-08-13T22:40:17.000Z	0.208333	0	0.0416667	0.333333
a-level algorithm	1.29404e+18	2020-08-13T22:41:20.000Z	0	0	0.0666667	0.288889
ofqual algorithm	1.29404e+18	2020-08-13T22:42:53.000Z	0	0	0	0.428571
ofqual algorithm	1.29404e+18	2020-08-13T22:43:22.000Z	0.0263158	0	0	0.605263
a-level algorithm	1.29404e+18	2020-08-13T22:45:54.000Z	0.121951	0	0	0.268293
ofqual algorithm	1.29404e+18	2020-08-13T22:46:44.000Z	0.166667	0	0.166667	0.194444
a-level algorithm	1.29404e+18	2020-08-13T22:47:19.000Z	0	0	0	0.432432
a levels algorithm	1.29404e+18	2020-08-13T22:49:35.000Z	0	0	0	0.512195
ofqual algorithm	1.29404e+18	2020-08-13T22:49:54.000Z	0.393939	0	0.0909091	0.0606061
a levels algorithm	1.29404e+18	2020-08-13T22:50:28.000Z	0.0222222	0.0222222	0	0.444444
ofqual algorithm	1.29404e+18	2020-08-13T22:50:31.000Z	0.5625	0.0625	0	0
a-level algorithm	1.29404e+18	2020-08-13T22:50:31.000Z	0.625	0	0	0
ofqual algorithm	1.29404e+18	2020-08-13T22:51:01.000Z	0.0851064	0.0425532	0	0.234043
a-levels algorithm	1.29404e+18	2020-08-13T22:51:55.000Z	0	0	0	0.568182
ofqual algorithm	1.29404e+18	2020-08-13T22:53:03.000Z	0.030303	0	0	0.30303
ofqual algorithm	1.29404e+18	2020-08-13T22:53:17.000Z	0	0	0	0.434783
a-level algorithm	1.29404e+18	2020-08-13T22:55:32.000Z	0.266667	0	0.0333333	0
a levels algorithm	1.29405e+18	2020-08-13T22:57:33.000Z	0	0	0.08	0.52
a-level algorithm	1.29405e+18	2020-08-13T22:57:33.000Z	0	0	0.12	0.48
ofqual algorithm	1.29405e+18	2020-08-13T22:57:46.000Z	0	0	0.0208333	0.375
a levels algorithm	1.29405e+18	2020-08-13T22:58:59.000Z	0.0465116	0	0	0.44186
ofqual algorithm	1.29405e+18	2020-08-13T22:59:26.000Z	0.210526	0	0	0.105263
A level algorithm	1.29405e+18	2020-08-13T22:59:55.000Z	0	0	0	0.421053
a levels algorithm	1.29405e+18	2020-08-13T23:00:18.000Z	0.0606061	0	0.030303	0.454545
a-level algorithm	1.29405e+18	2020-08-13T23:00:28.000Z	0.0638298	0.0212766	0	0.382979
a-level algorithm	1.29405e+18	2020-08-13T23:00:42.000Z	0.25	0.3125	0	0
A level algorithm	1.29405e+18	2020-08-13T23:03:32.000Z	0.25	0	0.25	0
a-level algorithm	1.29405e+18	2020-08-13T23:03:32.000Z	0.25	0	0.25	0
a-level algorithm	1.29405e+18	2020-08-13T23:03:41.000Z	0	0.0526316	0.0789474	0.447368
a-level algorithm	1.29405e+18	2020-08-13T23:06:33.000Z	0.190476	0.0238095	0	0.404762
ofqual algorithm	1.29405e+18	2020-08-13T23:06:49.000Z	0.296296	0	0	0.111111
a levels algorithm	1.29405e+18	2020-08-13T23:08:04.000Z	0	0	0	0.387097
a-level algorithm	1.29405e+18	2020-08-13T23:08:39.000Z	0.232558	0	0	0.209302
a levels algorithm	1.29405e+18	2020-08-13T23:11:27.000Z	0.142857	0.428571	0	0
a levels algorithm	1.29405e+18	2020-08-13T23:12:23.000Z	0	0	0	0.468085
a-level algorithm	1.29405e+18	2020-08-13T23:12:25.000Z	0	0	0.32	0.04
A level algorithm	1.29405e+18	2020-08-13T23:13:05.000Z	0.375	0.0625	0	0.125
a levels algorithm	1.29405e+18	2020-08-13T23:15:24.000Z	0	0.384615	0	0
a-levels algorithm	1.29405e+18	2020-08-13T23:15:24.000Z	0	0.384615	0	0
ofqual algorithm	1.29405e+18	2020-08-13T23:17:35.000Z	0.214286	0	0	0.238095
A level algorithm	1.29405e+18	2020-08-13T23:19:47.000Z	0.136364	0	0	0.340909
a-level algorithm	1.29405e+18	2020-08-13T23:25:31.000Z	0	0.181818	0.227273	0
a levels algorithm	1.29405e+18	2020-08-13T23:26:36.000Z	0	0.692308	0	0
a-levels algorithm	1.29405e+18	2020-08-13T23:26:36.000Z	0	0.692308	0	0
a levels algorithm	1.29405e+18	2020-08-13T23:27:44.000Z	0	0.333333	0	0
a-levels algorithm	1.29405e+18	2020-08-13T23:27:44.000Z	0	0.333333	0	0
ofqual algorithm	1.29405e+18	2020-08-13T23:28:42.000Z	0	0	0	0.513514
a levels algorithm	1.29405e+18	2020-08-13T23:31:35.000Z	0	0	0	0.382353
a levels algorithm	1.29405e+18	2020-08-13T23:32:44.000Z	0.0652174	0	0	0.304348
a-level algorithm	1.29406e+18	2020-08-13T23:37:36.000Z	0	0	0.380952	0
a levels algorithm	1.29406e+18	2020-08-13T23:43:39.000Z	0	0.25	0	0
ofqual algorithm	1.29406e+18	2020-08-13T23:44:12.000Z	0.236842	0	0	0.105263
a-levels algorithm	1.29406e+18	2020-08-13T23:46:24.000Z	0	0	0.139535	0.255814
a levels algorithm	1.29406e+18	2020-08-13T23:46:31.000Z	0	0	0	0.606061
ofqual algorithm	1.29406e+18	2020-08-13T23:47:25.000Z	0	0	0	0.52381
a levels algorithm	1.29406e+18	2020-08-13T23:47:25.000Z	0	0	0	0.52381
a levels algorithm	1.29406e+18	2020-08-13T23:48:27.000Z	0	0	0	0.4
ofqual algorithm	1.29406e+18	2020-08-13T23:49:14.000Z	0.0857143	0	0.228571	0.342857
ofqual algorithm	1.29406e+18	2020-08-13T23:52:06.000Z	0.075	0	0	0.35
ofqual algorithm	1.29406e+18	2020-08-13T23:52:20.000Z	0.130435	0.130435	0	0.304348
ofqual algorithm	1.29406e+18	2020-08-13T23:52:32.000Z	0.114286	0	0.0285714	0.2
ofqual algorithm	1.29406e+18	2020-08-13T23:57:20.000Z	0.0576923	0	0.115385	0.153846
a-level algorithm	1.29406e+18	2020-08-13T23:57:40.000Z	0.4	0	0	0.0285714
ofqual algorithm	1.29406e+18	2020-08-13T23:58:14.000Z	0	0	0	0.416667
a-level algorithm	1.29406e+18	2020-08-13T23:58:43.000Z	0.32	0	0	0.08
a-levels algorithm	1.29406e+18	2020-08-13T23:58:43.000Z	0.24	0	0	0.16
a levels algorithm	1.29406e+18	2020-08-13T23:58:49.000Z	0.171429	0	0	0.228571
a levels algorithm	1.29406e+18	2020-08-14T00:00:06.000Z	0.3	0	0	0.1
ofqual algorithm	1.29406e+18	2020-08-14T00:01:30.000Z	0.2	0	0	0.342857
a-level algorithm	1.29406e+18	2020-08-14T00:02:47.000Z	0	0	0	0.5
ofqual algorithm	1.29406e+18	2020-08-14T00:05:11.000Z	0.159091	0	0	0.25
a-level algorithm	1.29406e+18	2020-08-14T00:09:05.000Z	0	0.0357143	0.0357143	0.142857
ofqual algorithm	1.29406e+18	2020-08-14T00:14:12.000Z	0.0731707	0	0	0.317073
ofqual algorithm	1.29406e+18	2020-08-14T00:14:51.000Z	0	0	0	0.459459
a-level algorithm	1.29406e+18	2020-08-14T00:14:51.000Z	0	0	0	0.459459
a levels algorithm	1.29407e+18	2020-08-14T00:16:37.000Z	0	0.636364	0	0
a-levels algorithm	1.29407e+18	2020-08-14T00:16:37.000Z	0	0.636364	0	0
ofqual algorithm	1.29407e+18	2020-08-14T00:17:08.000Z	0.30303	0	0	0.212121
ofqual algorithm	1.29407e+18	2020-08-14T00:19:47.000Z	0	0	0	0.475
a-level algorithm	1.29407e+18	2020-08-14T00:23:04.000Z	0.0666667	0	0	0.266667
ofqual algorithm	1.29407e+18	2020-08-14T00:23:14.000Z	0	0	0	0.375
A level algorithm	1.29407e+18	2020-08-14T00:23:25.000Z	0.0357143	0	0.214286	0.5
a levels algorithm	1.29407e+18	2020-08-14T00:23:25.000Z	0.107143	0	0.178571	0.464286
ofqual algorithm	1.29407e+18	2020-08-14T00:25:04.000Z	0.269231	0.0769231	0	0
a levels algorithm	1.29407e+18	2020-08-14T00:26:02.000Z	0	0.428571	0.285714	0
a-levels algorithm	1.29407e+18	2020-08-14T00:26:02.000Z	0	0.428571	0.285714	0
ofqual algorithm	1.29407e+18	2020-08-14T00:27:50.000Z	0	0.0344828	0	0.310345
a levels algorithm	1.29407e+18	2020-08-14T00:30:24.000Z	0	0.0227273	0	0.386364
ofqual algorithm	1.29407e+18	2020-08-14T00:31:38.000Z	0.235294	0	0	0
ofqual algorithm	1.29407e+18	2020-08-14T00:33:01.000Z	0	0	0.333333	0
ofqual algorithm	1.29407e+18	2020-08-14T00:34:30.000Z	0	0	0.111111	0.333333
a-level algorithm	1.29407e+18	2020-08-14T00:36:59.000Z	0	0	0	0.488889
a-level algorithm	1.29407e+18	2020-08-14T00:37:17.000Z	0	0.0222222	0.0222222	0.333333
ofqual algorithm	1.29407e+18	2020-08-14T00:39:48.000Z	0.0384615	0	0	0.384615
a levels algorithm	1.29407e+18	2020-08-14T00:40:37.000Z	0	0.363636	0	0
a-levels algorithm	1.29407e+18	2020-08-14T00:40:37.000Z	0	0.363636	0	0
a levels algorithm	1.29407e+18	2020-08-14T00:41:21.000Z	0	0	0	0.4
ofqual algorithm	1.29407e+18	2020-08-14T00:44:26.000Z	0	0	0	0.340426
ofqual algorithm	1.29407e+18	2020-08-14T00:48:30.000Z	0.0416667	0	0.0416667	0.333333
a levels algorithm	1.29407e+18	2020-08-14T00:49:04.000Z	0.0810811	0	0	0.351351
ofqual algorithm	1.29407e+18	2020-08-14T00:49:42.000Z	0.25	0	0	0.295455
ofqual algorithm	1.29407e+18	2020-08-14T00:52:26.000Z	0.411765	0	0	0.235294
a-level algorithm	1.29408e+18	2020-08-14T01:00:00.000Z	0.363636	0	0.454545	0
ofqual algorithm	1.29408e+18	2020-08-14T01:02:00.000Z	0.266667	0	0	0.155556
ofqual algorithm	1.29408e+18	2020-08-14T01:03:12.000Z	0.027027	0	0.135135	0.297297
ofqual algorithm	1.29408e+18	2020-08-14T01:03:42.000Z	0.315789	0	0	0
ofqual algorithm	1.29408e+18	2020-08-14T01:04:14.000Z	0.432432	0	0.027027	0.027027
a-levels algorithm	1.29408e+18	2020-08-14T01:05:29.000Z	0.097561	0.121951	0	0.414634
a-levels algorithm	1.29408e+18	2020-08-14T01:07:08.000Z	0.0588235	0	0	0.382353
ofqual algorithm	1.29408e+18	2020-08-14T01:08:25.000Z	0.387097	0	0	0.0645161
ofqual algorithm	1.29408e+18	2020-08-14T01:20:12.000Z	0.4	0	0	0.1
a-level algorithm	1.29408e+18	2020-08-14T01:22:12.000Z	0.378378	0	0.027027	0.216216
ofqual algorithm	1.29408e+18	2020-08-14T01:24:47.000Z	0	0	0	0.439024
a levels algorithm	1.29408e+18	2020-08-14T01:24:47.000Z	0	0	0	0.439024
ofqual algorithm	1.29409e+18	2020-08-14T01:42:37.000Z	0.166667	0	0	0
a levels algorithm	1.29409e+18	2020-08-14T01:45:58.000Z	0	0	0.0192308	0.365385
ofqual algorithm	1.29409e+18	2020-08-14T01:55:41.000Z	0	0	0.0232558	0.395349
ofqual algorithm	1.29409e+18	2020-08-14T02:01:40.000Z	0.255319	0	0.297872	0
a-level algorithm	1.2941e+18	2020-08-14T02:14:55.000Z	0.545455	0	0	0
a-level algorithm	1.2941e+18	2020-08-14T02:52:44.000Z	0.0227273	0	0	0.454545
a-level algorithm	1.2941e+18	2020-08-14T02:52:44.000Z	0.0425532	0	0	0.404255
ofqual algorithm	1.29411e+18	2020-08-14T03:28:26.000Z	0.138889	0.0277778	0	0.305556
a levels algorithm	1.29412e+18	2020-08-14T03:37:24.000Z	0.4	0	0	0.4
a levels algorithm	1.29412e+18	2020-08-14T03:51:25.000Z	0	0	0.030303	0.484848
ofqual algorithm	1.29412e+18	2020-08-14T03:55:31.000Z	0.0857143	0	0	0.257143
a-level algorithm	1.29412e+18	2020-08-14T03:55:31.000Z	0	0	0	0.342857
a-level algorithm	1.29412e+18	2020-08-14T04:10:02.000Z	0.157895	0	0.105263	0.236842
a-levels algorithm	1.29412e+18	2020-08-14T04:10:02.000Z	0.184211	0	0.157895	0.157895
a-level algorithm	1.29413e+18	2020-08-14T04:25:19.000Z	0	0.142857	0.214286	0
a levels algorithm	1.29413e+18	2020-08-14T04:33:59.000Z	0	0.666667	0	0
a-levels algorithm	1.29413e+18	2020-08-14T04:33:59.000Z	0	0.666667	0	0
a levels algorithm	1.29413e+18	2020-08-14T04:34:03.000Z	0	0.189189	0.027027	0.216216
a-levels algorithm	1.29413e+18	2020-08-14T04:34:03.000Z	0	0.135135	0.0540541	0.243243
A level algorithm	1.29413e+18	2020-08-14T04:46:55.000Z	0.047619	0	0.142857	0.333333
ofqual algorithm	1.29413e+18	2020-08-14T04:47:27.000Z	0.0606061	0	0	0.515152
a levels algorithm	1.29413e+18	2020-08-14T04:47:41.000Z	0	0	0.0416667	0.416667
ofqual algorithm	1.29413e+18	2020-08-14T04:52:19.000Z	0.53125	0	0	0
a-level algorithm	1.29413e+18	2020-08-14T04:53:13.000Z	0	0.307692	0.115385	0.230769
a-level algorithm	1.29414e+18	2020-08-14T04:54:43.000Z	0	0	0	0.384615
a-levels algorithm	1.29414e+18	2020-08-14T04:56:26.000Z	0	0	0.0714286	0.380952
a-level algorithm	1.29414e+18	2020-08-14T05:08:33.000Z	0.243902	0	0	0.317073
ofqual algorithm	1.29414e+18	2020-08-14T05:13:30.000Z	0.391304	0	0	0
a-level algorithm	1.29414e+18	2020-08-14T05:14:39.000Z	0.230769	0.0769231	0	0.179487
a levels algorithm	1.29414e+18	2020-08-14T05:15:55.000Z	0.12766	0	0	0.297872
a-level algorithm	1.29414e+18	2020-08-14T05:18:39.000Z	0	0	0.333333	0
ofqual algorithm	1.29414e+18	2020-08-14T05:19:50.000Z	0.333333	0	0.133333	0
a levels algorithm	1.29414e+18	2020-08-14T05:21:07.000Z	0.0285714	0	0.171429	0.4
ofqual algorithm	1.29414e+18	2020-08-14T05:24:11.000Z	0.291667	0	0	0
a-level algorithm	1.29414e+18	2020-08-14T05:24:28.000Z	0	0	0	0.307692
ofqual algorithm	1.29414e+18	2020-08-14T05:24:44.000Z	0.291667	0.0833333	0.0833333	0
a-level algorithm	1.29414e+18	2020-08-14T05:28:28.000Z	0	0.0909091	0	0.333333
a levels algorithm	1.29414e+18	2020-08-14T05:31:46.000Z	0	0.0555556	0	0.388889
a-levels algorithm	1.29414e+18	2020-08-14T05:31:46.000Z	0	0.0833333	0	0.361111
a levels algorithm	1.29415e+18	2020-08-14T05:33:50.000Z	0.535714	0	0.107143	0
ofqual algorithm	1.29415e+18	2020-08-14T05:34:06.000Z	0.325581	0	0	0.0930233
ofqual algorithm	1.29415e+18	2020-08-14T05:41:05.000Z	0.1	0	0	0.4
ofqual algorithm	1.29415e+18	2020-08-14T05:45:01.000Z	0	0	0	0.631579
a levels algorithm	1.29415e+18	2020-08-14T05:47:28.000Z	0	0	0.454545	0
a-levels algorithm	1.29415e+18	2020-08-14T05:47:28.000Z	0	0	0.454545	0
ofqual algorithm	1.29415e+18	2020-08-14T05:49:28.000Z	0.153846	0	0.025641	0.128205
a levels algorithm	1.29415e+18	2020-08-14T05:49:32.000Z	0.0227273	0.0227273	0	0.340909
a-level algorithm	1.29415e+18	2020-08-14T05:51:21.000Z	0	0.025641	0	0.435897
a-level algorithm	1.29415e+18	2020-08-14T05:51:47.000Z	0.470588	0	0.0294118	0.0294118
ofqual algorithm	1.29415e+18	2020-08-14T05:53:33.000Z	0	0	0	0.5
ofqual algorithm	1.29415e+18	2020-08-14T05:55:31.000Z	0.0238095	0.142857	0	0.333333
a levels algorithm	1.29415e+18	2020-08-14T05:57:08.000Z	0.404255	0.0425532	0	0
a-levels algorithm	1.29415e+18	2020-08-14T05:57:08.000Z	0.361702	0.0851064	0	0
ofqual algorithm	1.29415e+18	2020-08-14T06:00:54.000Z	0.0434783	0	0.304348	0.0434783
ofqual algorithm	1.29415e+18	2020-08-14T06:01:46.000Z	0.266667	0	0	0.333333
A level algorithm	1.29415e+18	2020-08-14T06:04:00.000Z	0.6	0	0	0.0666667
ofqual algorithm	1.29415e+18	2020-08-14T06:04:00.000Z	0.296296	0.148148	0.037037	0
ofqual algorithm	1.29415e+18	2020-08-14T06:04:12.000Z	0.333333	0	0	0.111111
a-level algorithm	1.29415e+18	2020-08-14T06:04:42.000Z	0.318182	0.0454545	0	0.181818
ofqual algorithm	1.29415e+18	2020-08-14T06:05:22.000Z	0.354167	0.0833333	0	0
a-level algorithm	1.29415e+18	2020-08-14T06:08:03.000Z	0	0	0	0.413793
a-level algorithm	1.29415e+18	2020-08-14T06:08:25.000Z	0	0	0	0.432432
a levels algorithm	1.29415e+18	2020-08-14T06:09:22.000Z	0	0.185185	0	0.333333
a-levels algorithm	1.29415e+18	2020-08-14T06:09:22.000Z	0	0.185185	0	0.333333
a levels algorithm	1.29415e+18	2020-08-14T06:09:24.000Z	0	0	0.0714286	0.392857
a-level algorithm	1.29415e+18	2020-08-14T06:09:32.000Z	0.0666667	0.0444444	0	0.444444
ofqual algorithm	1.29415e+18	2020-08-14T06:09:36.000Z	0	0	0	0.4375
a levels algorithm	1.29415e+18	2020-08-14T06:10:03.000Z	0	0	0.238095	0.380952
a levels algorithm	1.29415e+18	2020-08-14T06:10:38.000Z	0	0	0.0606061	0.363636
ofqual algorithm	1.29415e+18	2020-08-14T06:10:44.000Z	0	0.0571429	0	0.342857
a levels algorithm	1.29416e+18	2020-08-14T06:14:04.000Z	0.28125	0	0	0.125
a levels algorithm	1.29416e+18	2020-08-14T06:18:03.000Z	0	0.125	0.03125	0.46875
a-levels algorithm	1.29416e+18	2020-08-14T06:18:03.000Z	0	0.1875	0.0625	0.375
ofqual algorithm	1.29416e+18	2020-08-14T06:19:39.000Z	0	0	0.115385	0.307692
a levels algorithm	1.29416e+18	2020-08-14T06:20:13.000Z	0	0.307692	0	0
a-levels algorithm	1.29416e+18	2020-08-14T06:20:13.000Z	0	0.307692	0	0
a-level algorithm	1.29416e+18	2020-08-14T06:21:01.000Z	0	0	0.0333333	0.3
a levels algorithm	1.29416e+18	2020-08-14T06:21:48.000Z	0	0.642857	0	0
a-levels algorithm	1.29416e+18	2020-08-14T06:21:48.000Z	0	0.642857	0	0
a-levels algorithm	1.29416e+18	2020-08-14T06:22:32.000Z	0	0.047619	0	0.309524
ofqual algorithm	1.29416e+18	2020-08-14T06:23:41.000Z	0.125	0	0	0.35
ofqual algorithm	1.29416e+18	2020-08-14T06:23:56.000Z	0.363636	0	0.0606061	0
a levels algorithm	1.29416e+18	2020-08-14T06:24:23.000Z	0	0	0.153846	0.461538
a levels algorithm	1.29416e+18	2020-08-14T06:24:26.000Z	0.0285714	0	0	0.4
ofqual algorithm	1.29416e+18	2020-08-14T06:26:34.000Z	0.382353	0	0.0294118	0
a levels algorithm	1.29416e+18	2020-08-14T06:27:02.000Z	0	0	0	0.578947
a-level algorithm	1.29416e+18	2020-08-14T06:27:09.000Z	0	0	0	0.464286
a-levels algorithm	1.29416e+18	2020-08-14T06:27:09.000Z	0	0	0	0.464286
ofqual algorithm	1.29416e+18	2020-08-14T06:27:09.000Z	0.162162	0	0	0.297297
a levels algorithm	1.29416e+18	2020-08-14T06:27:22.000Z	0.456522	0.0652174	0.0217391	0.0434783
a levels algorithm	1.29416e+18	2020-08-14T06:27:22.000Z	0	0.214286	0	0
a-levels algorithm	1.29416e+18	2020-08-14T06:27:22.000Z	0	0.214286	0	0
a levels algorithm	1.29416e+18	2020-08-14T06:28:36.000Z	0	0	0	0.538462
a-level algorithm	1.29416e+18	2020-08-14T06:29:41.000Z	0.0714286	0	0	0.428571
A level algorithm	1.29416e+18	2020-08-14T06:32:10.000Z	0.4	0	0.142857	0.0285714
ofqual algorithm	1.29416e+18	2020-08-14T06:33:15.000Z	0.1	0	0	0.2
a levels algorithm	1.29416e+18	2020-08-14T06:33:26.000Z	0	0.642857	0.0714286	0
a-levels algorithm	1.29416e+18	2020-08-14T06:33:26.000Z	0	0.714286	0	0
a-level algorithm	1.29416e+18	2020-08-14T06:35:20.000Z	0.125	0	0	0.208333
a levels algorithm	1.29416e+18	2020-08-14T06:36:55.000Z	0.025641	0	0.102564	0.435897
ofqual algorithm	1.29416e+18	2020-08-14T06:37:46.000Z	0.228571	0.0285714	0	0
a levels algorithm	1.29416e+18	2020-08-14T06:38:24.000Z	0	0	0	0.520833
ofqual algorithm	1.29416e+18	2020-08-14T06:41:16.000Z	0	0	0	0.466667
a-levels algorithm	1.29416e+18	2020-08-14T06:41:24.000Z	0.4	0	0	0
ofqual algorithm	1.29416e+18	2020-08-14T06:41:56.000Z	0.166667	0	0.047619	0.404762
ofqual algorithm	1.29416e+18	2020-08-14T06:42:23.000Z	0	0	0	0.393939
a levels algorithm	1.29416e+18	2020-08-14T06:43:11.000Z	0	0.166667	0.166667	0.333333
ofqual algorithm	1.29416e+18	2020-08-14T06:43:15.000Z	0.26087	0	0	0.173913
a levels algorithm	1.29416e+18	2020-08-14T06:43:35.000Z	0.191489	0.0425532	0	0.234043
a-level algorithm	1.29416e+18	2020-08-14T06:44:19.000Z	0.125	0.0625	0.3125	0.125
A level algorithm	1.29416e+18	2020-08-14T06:44:35.000Z	0.189189	0	0	0.27027
a-level algorithm	1.29416e+18	2020-08-14T06:44:38.000Z	0	0	0	0.431818
ofqual algorithm	1.29416e+18	2020-08-14T06:45:03.000Z	0	0	0.1875	0.4375
a-levels algorithm	1.29416e+18	2020-08-14T06:45:48.000Z	0.0416667	0	0.0416667	0.291667
a-level algorithm	1.29416e+18	2020-08-14T06:46:10.000Z	0.304348	0	0	0.130435
ofqual algorithm	1.29416e+18	2020-08-14T06:46:34.000Z	0.114286	0	0	0.4
a-level algorithm	1.29416e+18	2020-08-14T06:46:58.000Z	0.0869565	0.0869565	0.173913	0.304348
a-level algorithm	1.29416e+18	2020-08-14T06:47:21.000Z	0	0.176471	0	0.176471
a levels algorithm	1.29416e+18	2020-08-14T06:48:01.000Z	0	0.232558	0	0.325581
a-levels algorithm	1.29416e+18	2020-08-14T06:48:01.000Z	0	0.232558	0	0.325581
a-level algorithm	1.29416e+18	2020-08-14T06:48:12.000Z	0.583333	0.0416667	0	0
a-levels algorithm	1.29416e+18	2020-08-14T06:48:12.000Z	0.583333	0.0416667	0	0
ofqual algorithm	1.29416e+18	2020-08-14T06:49:27.000Z	0	0	0	0.377778
a-level algorithm	1.29416e+18	2020-08-14T06:50:22.000Z	0	0.0263158	0	0.473684
a-level algorithm	1.29416e+18	2020-08-14T06:50:24.000Z	0.170732	0	0	0.439024
ofqual algorithm	1.29416e+18	2020-08-14T06:50:25.000Z	0.185185	0.148148	0.037037	0.111111
a levels algorithm	1.29417e+18	2020-08-14T06:53:33.000Z	0.0833333	0	0	0.3125
a levels algorithm	1.29417e+18	2020-08-14T06:53:54.000Z	0	0.416667	0	0
a-levels algorithm	1.29417e+18	2020-08-14T06:53:54.000Z	0	0.416667	0	0
ofqual algorithm	1.29417e+18	2020-08-14T06:54:16.000Z	0	0	0	0.586207
a levels algorithm	1.29417e+18	2020-08-14T06:54:48.000Z	0.0769231	0	0	0.576923
ofqual algorithm	1.29417e+18	2020-08-14T06:55:04.000Z	0.285714	0	0.238095	0
a-level algorithm	1.29417e+18	2020-08-14T06:57:10.000Z	0.277778	0	0	0.166667
ofqual algorithm	1.29417e+18	2020-08-14T06:57:22.000Z	0.0833333	0	0	0.333333
a levels algorithm	1.29417e+18	2020-08-14T06:59:48.000Z	0	0	0	0.285714
A level algorithm	1.29417e+18	2020-08-14T06:59:59.000Z	0	0	0	0.428571
ofqual algorithm	1.29417e+18	2020-08-14T07:00:27.000Z	0	0.186047	0	0.325581
a levels algorithm	1.29417e+18	2020-08-14T07:00:27.000Z	0	0.0697674	0	0.44186
A level algorithm	1.29417e+18	2020-08-14T07:01:33.000Z	0	0	0.0416667	0.291667
a-level algorithm	1.29417e+18	2020-08-14T07:01:39.000Z	0.0487805	0	0	0.341463
a levels algorithm	1.29417e+18	2020-08-14T07:02:07.000Z	0	0.416667	0	0
a-levels algorithm	1.29417e+18	2020-08-14T07:02:07.000Z	0	0.416667	0	0
A level algorithm	1.29417e+18	2020-08-14T07:02:17.000Z	0.0434783	0	0	0.434783
a levels algorithm	1.29417e+18	2020-08-14T07:02:48.000Z	0	0.333333	0	0
a-levels algorithm	1.29417e+18	2020-08-14T07:02:48.000Z	0	0.333333	0	0
ofqual algorithm	1.29417e+18	2020-08-14T07:02:55.000Z	0	0	0	0.413043
a-levels algorithm	1.29417e+18	2020-08-14T07:02:55.000Z	0.244444	0.133333	0	0.0444444
a-levels algorithm	1.29417e+18	2020-08-14T07:03:57.000Z	0.0869565	0.0217391	0	0.304348
a-level algorithm	1.29417e+18	2020-08-14T07:04:11.000Z	0.1	0	0	0.45
a-level algorithm	1.29417e+18	2020-08-14T07:04:33.000Z	0	0	0	0.44186
ofqual algorithm	1.29417e+18	2020-08-14T07:05:03.000Z	0.365854	0	0	0
A level algorithm	1.29417e+18	2020-08-14T07:05:14.000Z	0.232558	0	0	0.348837
a levels algorithm	1.29417e+18	2020-08-14T07:05:34.000Z	0	0.416667	0	0
a-levels algorithm	1.29417e+18	2020-08-14T07:05:34.000Z	0	0.416667	0	0
a-level algorithm	1.29417e+18	2020-08-14T07:06:27.000Z	0.62963	0	0	0
a-level algorithm	1.29417e+18	2020-08-14T07:06:57.000Z	0.142857	0	0	0.314286
a levels algorithm	1.29417e+18	2020-08-14T07:07:11.000Z	0.5	0	0	0.142857
a levels algorithm	1.29417e+18	2020-08-14T07:07:13.000Z	0	0.363636	0	0
a-levels algorithm	1.29417e+18	2020-08-14T07:07:13.000Z	0	0.363636	0	0
a levels algorithm	1.29417e+18	2020-08-14T07:07:22.000Z	0	0.416667	0	0
a-levels algorithm	1.29417e+18	2020-08-14T07:07:22.000Z	0	0.416667	0	0
a levels algorithm	1.29417e+18	2020-08-14T07:07:47.000Z	0.1875	0	0	0.34375
ofqual algorithm	1.29417e+18	2020-08-14T07:08:14.000Z	0.357143	0	0	0.238095
ofqual algorithm	1.29417e+18	2020-08-14T07:09:08.000Z	0.380952	0	0	0
a levels algorithm	1.29417e+18	2020-08-14T07:09:10.000Z	0	0	0	0.25
a-level algorithm	1.29417e+18	2020-08-14T07:09:24.000Z	0.25641	0	0	0.128205
ofqual algorithm	1.29417e+18	2020-08-14T07:12:30.000Z	0.326531	0	0	0.0408163
a-level algorithm	1.29417e+18	2020-08-14T07:12:38.000Z	0.097561	0	0	0.512195
a-level algorithm	1.29417e+18	2020-08-14T07:13:00.000Z	0.105263	0	0	0.578947
a levels algorithm	1.29417e+18	2020-08-14T07:13:22.000Z	0	0.636364	0	0
a-levels algorithm	1.29417e+18	2020-08-14T07:13:22.000Z	0	0.636364	0	0
a levels algorithm	1.29417e+18	2020-08-14T07:13:25.000Z	0	0.333333	0	0.142857
a-levels algorithm	1.29417e+18	2020-08-14T07:13:25.000Z	0	0.333333	0	0.142857
ofqual algorithm	1.29417e+18	2020-08-14T07:13:47.000Z	0.205128	0.025641	0.0512821	0.0512821
ofqual algorithm	1.29417e+18	2020-08-14T07:14:04.000Z	0.0833333	0	0	0.361111
a-level algorithm	1.29417e+18	2020-08-14T07:14:52.000Z	0	0	0	0.487805
a-levels algorithm	1.29417e+18	2020-08-14T07:15:29.000Z	0	0	0.5	0
a levels algorithm	1.29417e+18	2020-08-14T07:15:36.000Z	0	0	0.0238095	0.428571
ofqual algorithm	1.29417e+18	2020-08-14T07:18:06.000Z	0.212121	0.363636	0	0
ofqual algorithm	1.29417e+18	2020-08-14T07:18:42.000Z	0.194444	0	0.0555556	0.25
a levels algorithm	1.29417e+18	2020-08-14T07:19:11.000Z	0	0.0666667	0	0.466667
a-level algorithm	1.29417e+18	2020-08-14T07:20:09.000Z	0.512821	0	0	0
ofqual algorithm	1.29417e+18	2020-08-14T07:20:54.000Z	0.372093	0	0	0.0930233
ofqual algorithm	1.29417e+18	2020-08-14T07:22:06.000Z	0.0294118	0	0	0.264706
a-levels algorithm	1.29417e+18	2020-08-14T07:22:40.000Z	0.282051	0	0.025641	0.25641
a levels algorithm	1.29417e+18	2020-08-14T07:22:55.000Z	0.0322581	0	0.0645161	0.290323
a levels algorithm	1.29417e+18	2020-08-14T07:23:31.000Z	0	0	0.0571429	0.342857
a-level algorithm	1.29417e+18	2020-08-14T07:23:49.000Z	0	0.25	0.333333	0.0833333
ofqual algorithm	1.29417e+18	2020-08-14T07:24:05.000Z	0	0.0588235	0	0.411765
a levels algorithm	1.29417e+18	2020-08-14T07:24:41.000Z	0	0.333333	0	0
a-levels algorithm	1.29417e+18	2020-08-14T07:24:41.000Z	0	0.333333	0	0
a-level algorithm	1.29417e+18	2020-08-14T07:24:48.000Z	0.166667	0	0	0.305556
ofqual algorithm	1.29417e+18	2020-08-14T07:25:02.000Z	0.647059	0	0	0
a-level algorithm	1.29417e+18	2020-08-14T07:25:02.000Z	0.647059	0	0	0
a-levels algorithm	1.29417e+18	2020-08-14T07:25:20.000Z	0.05	0	0	0.55
ofqual algorithm	1.29417e+18	2020-08-14T07:25:58.000Z	0	0	0	0.478261
ofqual algorithm	1.29417e+18	2020-08-14T07:26:42.000Z	0.342857	0	0	0.114286
ofqual algorithm	1.29417e+18	2020-08-14T07:27:32.000Z	0.290323	0	0	0.193548
a-level algorithm	1.29417e+18	2020-08-14T07:28:19.000Z	0.333333	0	0	0.166667
A level algorithm	1.29417e+18	2020-08-14T07:28:23.000Z	0.257143	0	0.0285714	0.2
ofqual algorithm	1.29417e+18	2020-08-14T07:29:16.000Z	0.114286	0	0	0.285714
a levels algorithm	1.29417e+18	2020-08-14T07:30:00.000Z	0	0.097561	0.146341	0.195122
a levels algorithm	1.29417e+18	2020-08-14T07:31:08.000Z	0	0.363636	0	0
a-levels algorithm	1.29417e+18	2020-08-14T07:31:08.000Z	0	0.363636	0	0
a-level algorithm	1.29417e+18	2020-08-14T07:31:30.000Z	0.0769231	0	0	0.269231
a-levels algorithm	1.29417e+18	2020-08-14T07:31:45.000Z	0.142857	0.0238095	0	0.309524
a levels algorithm	1.29417e+18	2020-08-14T07:31:58.000Z	0.333333	0	0	0.166667
a-level algorithm	1.29417e+18	2020-08-14T07:32:12.000Z	0.0232558	0	0	0.418605
a-level algorithm	1.29418e+18	2020-08-14T07:32:30.000Z	0	0	0.0454545	0.318182
a-levels algorithm	1.29418e+18	2020-08-14T07:32:30.000Z	0.0606061	0	0	0.212121
a-level algorithm	1.29418e+18	2020-08-14T07:33:02.000Z	0	0	0.222222	0
a-level algorithm	1.29418e+18	2020-08-14T07:33:39.000Z	0	0.0952381	0	0.380952
ofqual algorithm	1.29418e+18	2020-08-14T07:33:48.000Z	0	0	0	0.142857
a levels algorithm	1.29418e+18	2020-08-14T07:33:55.000Z	0.0512821	0	0	0.358974
ofqual algorithm	1.29418e+18	2020-08-14T07:34:09.000Z	0	0.142857	0	0
ofqual algorithm	1.29418e+18	2020-08-14T07:34:33.000Z	0.2	0	0	0.4
a levels algorithm	1.29418e+18	2020-08-14T07:34:33.000Z	0.171429	0	0	0.428571
ofqual algorithm	1.29418e+18	2020-08-14T07:34:35.000Z	0.304348	0	0.173913	0
a-level algorithm	1.29418e+18	2020-08-14T07:34:35.000Z	0.391304	0	0.0869565	0
a levels algorithm	1.29418e+18	2020-08-14T07:34:45.000Z	0	0	0	0.47619
a-levels algorithm	1.29418e+18	2020-08-14T07:34:54.000Z	0	0	0	0.459459
ofqual algorithm	1.29418e+18	2020-08-14T07:34:59.000Z	0	0	0.466667	0.266667
a levels algorithm	1.29418e+18	2020-08-14T07:35:00.000Z	0.105263	0	0	0.263158
a levels algorithm	1.29418e+18	2020-08-14T07:35:11.000Z	0.114286	0	0	0.342857
ofqual algorithm	1.29418e+18	2020-08-14T07:35:17.000Z	0	0	0	0.485714
a levels algorithm	1.29418e+18	2020-08-14T07:35:50.000Z	0.2	0	0	0.171429
a levels algorithm	1.29418e+18	2020-08-14T07:36:17.000Z	0.30303	0.242424	0	0
a-level algorithm	1.29418e+18	2020-08-14T07:36:17.000Z	0.30303	0.242424	0	0
a-levels algorithm	1.29418e+18	2020-08-14T07:36:17.000Z	0.30303	0.242424	0	0
ofqual algorithm	1.29418e+18	2020-08-14T07:36:55.000Z	0.0416667	0.0416667	0.0833333	0.208333
ofqual algorithm	1.29418e+18	2020-08-14T07:37:07.000Z	0.142857	0	0	0.142857
a levels algorithm	1.29418e+18	2020-08-14T07:37:14.000Z	0	0.0277778	0.111111	0.333333
ofqual algorithm	1.29418e+18	2020-08-14T07:38:07.000Z	0.333333	0	0	0.177778
a-level algorithm	1.29418e+18	2020-08-14T07:38:07.000Z	0	0.0444444	0	0.333333
a-level algorithm	1.29418e+18	2020-08-14T07:38:31.000Z	0	0	0	0.513514
a-level algorithm	1.29418e+18	2020-08-14T07:38:50.000Z	0.0882353	0	0	0.411765
a-level algorithm	1.29418e+18	2020-08-14T07:39:17.000Z	0	0	0.409091	0
a-levels algorithm	1.29418e+18	2020-08-14T07:39:35.000Z	0.0638298	0	0	0.361702
a levels algorithm	1.29418e+18	2020-08-14T07:40:08.000Z	0.473684	0.0789474	0.0526316	0
a levels algorithm	1.29418e+18	2020-08-14T07:40:09.000Z	0.153846	0.025641	0.0769231	0.282051
a-levels algorithm	1.29418e+18	2020-08-14T07:40:09.000Z	0.25641	0	0.102564	0.179487
ofqual algorithm	1.29418e+18	2020-08-14T07:40:36.000Z	0.0930233	0	0	0.44186
a-level algorithm	1.29418e+18	2020-08-14T07:40:55.000Z	0.075	0	0.1	0.2
a levels algorithm	1.29418e+18	2020-08-14T07:40:55.000Z	0	0.333333	0	0
a-levels algorithm	1.29418e+18	2020-08-14T07:40:55.000Z	0	0.333333	0	0
A level algorithm	1.29418e+18	2020-08-14T07:41:06.000Z	0	0	0	0.4375
a levels algorithm	1.29418e+18	2020-08-14T07:41:26.000Z	0	0.571429	0	0
a-levels algorithm	1.29418e+18	2020-08-14T07:41:26.000Z	0.0714286	0.5	0	0
a-level algorithm	1.29418e+18	2020-08-14T07:41:41.000Z	0.333333	0	0.128205	0.025641
a-level algorithm	1.29418e+18	2020-08-14T07:43:27.000Z	0.170732	0	0.0731707	0.439024
ofqual algorithm	1.29418e+18	2020-08-14T07:43:35.000Z	0.0444444	0	0	0.511111
A level algorithm	1.29418e+18	2020-08-14T07:43:41.000Z	0	0	0	0.586207
a-level algorithm	1.29418e+18	2020-08-14T07:43:44.000Z	0.28	0	0	0.32
ofqual algorithm	1.29418e+18	2020-08-14T07:44:10.000Z	0.131579	0	0.0526316	0.157895
a-level algorithm	1.29418e+18	2020-08-14T07:44:47.000Z	0	0	0.166667	0.0833333
a levels algorithm	1.29418e+18	2020-08-14T07:45:13.000Z	0.047619	0.52381	0	0
a-levels algorithm	1.29418e+18	2020-08-14T07:45:13.000Z	0.047619	0.52381	0	0
ofqual algorithm	1.29418e+18	2020-08-14T07:45:21.000Z	0.195652	0	0	0.26087
a levels algorithm	1.29418e+18	2020-08-14T07:45:23.000Z	0	0	0	0.558824
a levels algorithm	1.29418e+18	2020-08-14T07:45:30.000Z	0	0	0	0.352941
a-level algorithm	1.29418e+18	2020-08-14T07:46:17.000Z	0	0	0	0.266667
a levels algorithm	1.29418e+18	2020-08-14T07:46:21.000Z	0	0.333333	0	0
a-levels algorithm	1.29418e+18	2020-08-14T07:46:21.000Z	0	0.333333	0	0
a levels algorithm	1.29418e+18	2020-08-14T07:47:13.000Z	0.488372	0.0232558	0.0232558	0
a-level algorithm	1.29418e+18	2020-08-14T07:47:36.000Z	0	0.1	0	0.55
a-level algorithm	1.29418e+18	2020-08-14T07:47:51.000Z	0	0.0232558	0	0.488372
A level algorithm	1.29418e+18	2020-08-14T07:48:11.000Z	0.47619	0.047619	0	0.047619
ofqual algorithm	1.29418e+18	2020-08-14T07:48:25.000Z	0	0	0	0.44
ofqual algorithm	1.29418e+18	2020-08-14T07:48:27.000Z	0	0	0	0.457143
a levels algorithm	1.29418e+18	2020-08-14T07:49:07.000Z	0	0	0.0833333	0.5
a-level algorithm	1.29418e+18	2020-08-14T07:49:07.000Z	0.0416667	0	0.0833333	0.458333
A level algorithm	1.29418e+18	2020-08-14T07:49:26.000Z	0.333333	0	0	0
a levels algorithm	1.29418e+18	2020-08-14T07:50:16.000Z	0.214286	0	0	0.178571
a-level algorithm	1.29418e+18	2020-08-14T07:50:27.000Z	0.111111	0	0	0.266667
a-level algorithm	1.29418e+18	2020-08-14T07:50:32.000Z	0	0	0	0.477273
A level algorithm	1.29418e+18	2020-08-14T07:50:41.000Z	0.25	0.0555556	0	0.111111
ofqual algorithm	1.29418e+18	2020-08-14T07:50:45.000Z	0	0	0	0.434783
ofqual algorithm	1.29418e+18	2020-08-14T07:52:41.000Z	0.419355	0	0	0.0967742
A level algorithm	1.29418e+18	2020-08-14T07:52:42.000Z	0.488372	0	0	0.0465116
A level algorithm	1.29418e+18	2020-08-14T07:52:43.000Z	0.388889	0	0	0.0833333
ofqual algorithm	1.29418e+18	2020-08-14T07:52:45.000Z	0	0	0	0.463415
a levels algorithm	1.29418e+18	2020-08-14T07:52:54.000Z	0	0	0.05	0.4
a-level algorithm	1.29418e+18	2020-08-14T07:52:58.000Z	0.025	0.05	0.025	0.375
a-level algorithm	1.29418e+18	2020-08-14T07:53:52.000Z	0	0	0.434783	0
a levels algorithm	1.29418e+18	2020-08-14T07:53:54.000Z	0.104167	0	0.0208333	0.354167
A level algorithm	1.29418e+18	2020-08-14T07:54:58.000Z	0.481481	0	0	0.037037
a-level algorithm	1.29418e+18	2020-08-14T07:55:12.000Z	0	0	0	0.488889
ofqual algorithm	1.29418e+18	2020-08-14T07:56:29.000Z	0.3	0	0.025	0
ofqual algorithm	1.29418e+18	2020-08-14T07:57:28.000Z	0.3	0.166667	0	0
ofqual algorithm	1.29418e+18	2020-08-14T07:57:39.000Z	0.318182	0.0454545	0.0454545	0
a levels algorithm	1.29418e+18	2020-08-14T07:57:54.000Z	0.395833	0	0	0
A level algorithm	1.29418e+18	2020-08-14T07:57:56.000Z	0.142857	0	0	0.380952
ofqual algorithm	1.29418e+18	2020-08-14T07:58:02.000Z	0.571429	0	0	0
a levels algorithm	1.29418e+18	2020-08-14T07:58:21.000Z	0	0	0.0652174	0.391304
a-level algorithm	1.29418e+18	2020-08-14T07:58:29.000Z	0	0.125	0	0.291667
ofqual algorithm	1.29418e+18	2020-08-14T07:58:43.000Z	0.411765	0	0	0.0588235
a-level algorithm	1.29418e+18	2020-08-14T07:58:46.000Z	0	0	0	0.454545
ofqual algorithm	1.29418e+18	2020-08-14T07:58:47.000Z	0.3125	0.0625	0	0.125
a-level algorithm	1.29418e+18	2020-08-14T07:59:26.000Z	0.652174	0	0	0
a-level algorithm	1.29418e+18	2020-08-14T07:59:28.000Z	0	0	0.139535	0.325581
a-level algorithm	1.29418e+18	2020-08-14T08:00:45.000Z	0.0697674	0	0	0.372093
ofqual algorithm	1.29418e+18	2020-08-14T08:01:29.000Z	0.15625	0.28125	0.03125	0.0625
ofqual algorithm	1.29418e+18	2020-08-14T08:01:31.000Z	0	0	0.0555556	0.5
a-levels algorithm	1.29418e+18	2020-08-14T08:01:31.000Z	0	0	0	0.555556
a-level algorithm	1.29418e+18	2020-08-14T08:02:05.000Z	0.0952381	0.380952	0	0
ofqual algorithm	1.29418e+18	2020-08-14T08:02:31.000Z	0.461538	0	0	0
a levels algorithm	1.29418e+18	2020-08-14T08:02:54.000Z	0	0	0	0.555556
a-levels algorithm	1.29418e+18	2020-08-14T08:03:12.000Z	0.214286	0	0.0714286	0.238095
ofqual algorithm	1.29418e+18	2020-08-14T08:04:08.000Z	0.139535	0.0232558	0.0465116	0.255814
a levels algorithm	1.29418e+18	2020-08-14T08:04:09.000Z	0.3125	0	0	0.1875
ofqual algorithm	1.29418e+18	2020-08-14T08:04:18.000Z	0.355556	0	0	0
a levels algorithm	1.29418e+18	2020-08-14T08:04:18.000Z	0.355556	0	0	0
a-levels algorithm	1.29418e+18	2020-08-14T08:04:34.000Z	0	0	0.0487805	0.414634
a-level algorithm	1.29418e+18	2020-08-14T08:04:35.000Z	0.0285714	0	0	0.571429
ofqual algorithm	1.29418e+18	2020-08-14T08:04:51.000Z	0	0	0	0.52381
ofqual algorithm	1.29418e+18	2020-08-14T08:04:51.000Z	0	0.0588235	0.117647	0.323529
a levels algorithm	1.29418e+18	2020-08-14T08:05:06.000Z	0	0	0	0.30303
A level algorithm	1.29418e+18	2020-08-14T08:05:21.000Z	0	0	0	0.390244
a-level algorithm	1.29418e+18	2020-08-14T08:05:45.000Z	0.466667	0	0	0
ofqual algorithm	1.29418e+18	2020-08-14T08:06:51.000Z	0.16	0.04	0	0.16
ofqual algorithm	1.29418e+18	2020-08-14T08:06:51.000Z	0.181818	0	0	0.181818
a-level algorithm	1.29418e+18	2020-08-14T08:07:07.000Z	0.0540541	0	0.0540541	0.351351
ofqual algorithm	1.29418e+18	2020-08-14T08:07:10.000Z	0.0652174	0	0	0.478261
ofqual algorithm	1.29418e+18	2020-08-14T08:07:25.000Z	0.363636	0.030303	0	0
ofqual algorithm	1.29418e+18	2020-08-14T08:07:26.000Z	0	0.0714286	0	0.392857
a levels algorithm	1.29418e+18	2020-08-14T08:07:55.000Z	0.375	0	0	0
ofqual algorithm	1.29418e+18	2020-08-14T08:07:57.000Z	0.047619	0	0.047619	0.428571
a levels algorithm	1.29418e+18	2020-08-14T08:08:14.000Z	0.155556	0	0.0666667	0.311111
a-level algorithm	1.29418e+18	2020-08-14T08:08:16.000Z	0.148936	0	0.0638298	0.255319
a levels algorithm	1.29418e+18	2020-08-14T08:08:27.000Z	0.075	0	0	0.475
ofqual algorithm	1.29418e+18	2020-08-14T08:08:29.000Z	0.272727	0	0	0
a levels algorithm	1.29418e+18	2020-08-14T08:08:46.000Z	0.115385	0.153846	0	0.153846
a-levels algorithm	1.29418e+18	2020-08-14T08:08:46.000Z	0.0384615	0.153846	0	0.230769
a levels algorithm	1.29418e+18	2020-08-14T08:08:50.000Z	0	0	0	0.369565
ofqual algorithm	1.29418e+18	2020-08-14T08:08:56.000Z	0.162791	0	0	0.186047
a-level algorithm	1.29418e+18	2020-08-14T08:09:09.000Z	0	0.0454545	0.409091	0
ofqual algorithm	1.29418e+18	2020-08-14T08:09:11.000Z	0.0322581	0	0	0.451613
ofqual algorithm	1.29418e+18	2020-08-14T08:09:53.000Z	0.190476	0	0.0952381	0.214286
a-level algorithm	1.29418e+18	2020-08-14T08:10:03.000Z	0.225806	0	0	0.16129
a-levels algorithm	1.29418e+18	2020-08-14T08:10:33.000Z	0.0652174	0	0.0652174	0.391304
A level algorithm	1.29418e+18	2020-08-14T08:10:49.000Z	0	0	0	0.536585
ofqual algorithm	1.29418e+18	2020-08-14T08:10:49.000Z	0	0	0.16	0.24
a-level algorithm	1.29418e+18	2020-08-14T08:11:25.000Z	0	0.0731707	0	0.463415
a levels algorithm	1.29418e+18	2020-08-14T08:11:33.000Z	0.0243902	0	0	0.463415
a levels algorithm	1.29418e+18	2020-08-14T08:11:36.000Z	0	0.192308	0	0.269231
a-levels algorithm	1.29418e+18	2020-08-14T08:11:36.000Z	0	0.115385	0	0.346154
a levels algorithm	1.29419e+18	2020-08-14T08:12:40.000Z	0	0	0.0217391	0.5
ofqual algorithm	1.29419e+18	2020-08-14T08:13:01.000Z	0.5	0	0	0
a-levels algorithm	1.29419e+18	2020-08-14T08:13:09.000Z	0.0769231	0	0	0.333333
a levels algorithm	1.29419e+18	2020-08-14T08:14:08.000Z	0.25	0.0625	0	0.15625
a levels algorithm	1.29419e+18	2020-08-14T08:14:49.000Z	0.157895	0	0.0263158	0.5
ofqual algorithm	1.29419e+18	2020-08-14T08:15:02.000Z	0.0434783	0	0	0.347826
a levels algorithm	1.29419e+18	2020-08-14T08:15:20.000Z	0.266667	0.0444444	0	0.2
a-level algorithm	1.29419e+18	2020-08-14T08:16:01.000Z	0.535714	0	0	0
a-level algorithm	1.29419e+18	2020-08-14T08:16:07.000Z	0.321429	0.107143	0.0714286	0
ofqual algorithm	1.29419e+18	2020-08-14T08:16:55.000Z	0.119048	0	0	0.380952
a levels algorithm	1.29419e+18	2020-08-14T08:17:45.000Z	0	0.416667	0	0
a-levels algorithm	1.29419e+18	2020-08-14T08:17:45.000Z	0	0.416667	0	0
ofqual algorithm	1.29419e+18	2020-08-14T08:18:18.000Z	0.212766	0	0	0.276596
A level algorithm	1.29419e+18	2020-08-14T08:18:27.000Z	0.473684	0	0	0
a-level algorithm	1.29419e+18	2020-08-14T08:18:36.000Z	0	0	0	0.454545
a-level algorithm	1.29419e+18	2020-08-14T08:18:43.000Z	0	0	0	0.52
ofqual algorithm	1.29419e+18	2020-08-14T08:19:08.000Z	0	0	0	0.5
a-level algorithm	1.29419e+18	2020-08-14T08:19:08.000Z	0	0	0.0384615	0.461538
a levels algorithm	1.29419e+18	2020-08-14T08:20:46.000Z	0.12	0	0	0.12
ofqual algorithm	1.29419e+18	2020-08-14T08:21:05.000Z	0.26087	0	0	0.23913
a-levels algorithm	1.29419e+18	2020-08-14T08:21:07.000Z	0	0	0	0.296296
a levels algorithm	1.29419e+18	2020-08-14T08:22:02.000Z	0	0	0	0.470588
a-level algorithm	1.29419e+18	2020-08-14T08:22:10.000Z	0.030303	0	0	0.454545
A level algorithm	1.29419e+18	2020-08-14T08:22:15.000Z	0.0606061	0	0	0.515152
ofqual algorithm	1.29419e+18	2020-08-14T08:22:49.000Z	0	0.0238095	0	0.452381
a levels algorithm	1.29419e+18	2020-08-14T08:23:07.000Z	0.0263158	0.0263158	0	0.631579
a-level algorithm	1.29419e+18	2020-08-14T08:23:35.000Z	0.136364	0.0681818	0.0227273	0.181818
a-level algorithm	1.29419e+18	2020-08-14T08:23:36.000Z	0	0	0.466667	0.133333
a-level algorithm	1.29419e+18	2020-08-14T08:24:09.000Z	0.3	0	0	0
a levels algorithm	1.29419e+18	2020-08-14T08:24:10.000Z	0	0.363636	0	0
a-levels algorithm	1.29419e+18	2020-08-14T08:24:10.000Z	0	0.363636	0	0
a-level algorithm	1.29419e+18	2020-08-14T08:24:11.000Z	0	0	0	0.319149
ofqual algorithm	1.29419e+18	2020-08-14T08:24:51.000Z	0	0	0	0.542857
a levels algorithm	1.29419e+18	2020-08-14T08:25:21.000Z	0	0	0	0.5
a levels algorithm	1.29419e+18	2020-08-14T08:25:23.000Z	0	0	0	0.361702
a levels algorithm	1.29419e+18	2020-08-14T08:25:38.000Z	0.0625	0	0	0.59375
a levels algorithm	1.29419e+18	2020-08-14T08:25:40.000Z	0.166667	0.0416667	0	0.291667
a-levels algorithm	1.29419e+18	2020-08-14T08:26:19.000Z	0.222222	0	0	0.155556
a-level algorithm	1.29419e+18	2020-08-14T08:27:02.000Z	0.378378	0	0	0
ofqual algorithm	1.29419e+18	2020-08-14T08:27:18.000Z	0.275	0	0	0.15
a levels algorithm	1.29419e+18	2020-08-14T08:27:51.000Z	0.0810811	0	0	0.351351
ofqual algorithm	1.29419e+18	2020-08-14T08:28:28.000Z	0.047619	0	0.047619	0.452381
a-levels algorithm	1.29419e+18	2020-08-14T08:28:35.000Z	0	0	0	0.375
ofqual algorithm	1.29419e+18	2020-08-14T08:28:45.000Z	0	0	0	0.25
a levels algorithm	1.29419e+18	2020-08-14T08:28:45.000Z	0	0	0	0.25
a-level algorithm	1.29419e+18	2020-08-14T08:29:18.000Z	0	0.16	0	0.52
a levels algorithm	1.29419e+18	2020-08-14T08:29:41.000Z	0	0.333333	0.0833333	0
a-levels algorithm	1.29419e+18	2020-08-14T08:29:41.000Z	0	0.333333	0	0.0833333
a levels algorithm	1.29419e+18	2020-08-14T08:30:03.000Z	0	0.384615	0	0
a-levels algorithm	1.29419e+18	2020-08-14T08:30:03.000Z	0	0.384615	0	0
ofqual algorithm	1.29419e+18	2020-08-14T08:30:30.000Z	0.333333	0	0	0.185185
a-level algorithm	1.29419e+18	2020-08-14T08:30:31.000Z	0.172414	0	0	0.172414
a-level algorithm	1.29419e+18	2020-08-14T08:30:51.000Z	0.255814	0	0	0.162791
a-level algorithm	1.29419e+18	2020-08-14T08:30:58.000Z	0.208333	0	0.291667	0
a-level algorithm	1.29419e+18	2020-08-14T08:31:18.000Z	0	0	0	0.4
a-level algorithm	1.29419e+18	2020-08-14T08:32:00.000Z	0.0588235	0.0882353	0.0588235	0.352941
A level algorithm	1.29419e+18	2020-08-14T08:32:34.000Z	0	0	0	0.441176
ofqual algorithm	1.29419e+18	2020-08-14T08:33:52.000Z	0.512821	0	0	0.102564
a-level algorithm	1.29419e+18	2020-08-14T08:33:52.000Z	0.615385	0	0	0
a levels algorithm	1.29419e+18	2020-08-14T08:34:03.000Z	0.4	0.1	0	0
ofqual algorithm	1.29419e+18	2020-08-14T08:34:05.000Z	0	0	0	0.375
ofqual algorithm	1.29419e+18	2020-08-14T08:34:06.000Z	0	0	0	0.4
A level algorithm	1.29419e+18	2020-08-14T08:34:09.000Z	0.351351	0.0540541	0	0
ofqual algorithm	1.29419e+18	2020-08-14T08:34:52.000Z	0.0285714	0	0	0.428571
ofqual algorithm	1.29419e+18	2020-08-14T08:35:25.000Z	0.191489	0	0	0.170213
A level algorithm	1.29419e+18	2020-08-14T08:36:02.000Z	0	0	0	0.487179
a-level algorithm	1.29419e+18	2020-08-14T08:36:06.000Z	0	0.0681818	0.0909091	0.136364
ofqual algorithm	1.29419e+18	2020-08-14T08:36:07.000Z	0.0454545	0.0227273	0	0.295455
ofqual algorithm	1.29419e+18	2020-08-14T08:36:36.000Z	0.466667	0	0	0.133333
a-level algorithm	1.29419e+18	2020-08-14T08:36:36.000Z	0.6	0	0	0
ofqual algorithm	1.29419e+18	2020-08-14T08:36:43.000Z	0.130435	0	0	0.304348
a-level algorithm	1.29419e+18	2020-08-14T08:36:47.000Z	0.0333333	0	0	0.366667
ofqual algorithm	1.29419e+18	2020-08-14T08:37:08.000Z	0.564103	0	0	0
ofqual algorithm	1.29419e+18	2020-08-14T08:38:12.000Z	0.555556	0	0	0
ofqual algorithm	1.29419e+18	2020-08-14T08:38:42.000Z	0.08	0	0	0.56
a-levels algorithm	1.29419e+18	2020-08-14T08:39:45.000Z	0.152174	0	0	0.282609
a levels algorithm	1.29419e+18	2020-08-14T08:40:06.000Z	0	0	0	0.418605
a-level algorithm	1.29419e+18	2020-08-14T08:40:08.000Z	0.25	0	0	0.25
ofqual algorithm	1.29419e+18	2020-08-14T08:40:17.000Z	0.3	0.025	0.1	0
A level algorithm	1.29419e+18	2020-08-14T08:41:17.000Z	0	0	0	0.5
a-level algorithm	1.29419e+18	2020-08-14T08:41:17.000Z	0	0	0	0.5
a-level algorithm	1.29419e+18	2020-08-14T08:41:18.000Z	0	0	0	0.538462
ofqual algorithm	1.29419e+18	2020-08-14T08:41:19.000Z	0	0	0	0.266667
A level algorithm	1.29419e+18	2020-08-14T08:41:19.000Z	0	0	0	0.529412
a-level algorithm	1.29419e+18	2020-08-14T08:41:19.000Z	0	0	0	0.529412
a-levels algorithm	1.29419e+18	2020-08-14T08:41:31.000Z	0	0	0	0.473684
a levels algorithm	1.29419e+18	2020-08-14T08:41:33.000Z	0.121212	0	0	0.393939
a-level algorithm	1.29419e+18	2020-08-14T08:42:03.000Z	0.378378	0	0	0.216216
a-levels algorithm	1.29419e+18	2020-08-14T08:42:57.000Z	0.097561	0	0	0.365854
a levels algorithm	1.29419e+18	2020-08-14T08:44:13.000Z	0.511628	0	0	0.0232558
a-level algorithm	1.29419e+18	2020-08-14T08:45:42.000Z	0	0.153846	0	0.384615
A level algorithm	1.29419e+18	2020-08-14T08:45:44.000Z	0	0	0	0.526316
a-level algorithm	1.29419e+18	2020-08-14T08:45:52.000Z	0.238095	0	0.0238095	0.190476
a levels algorithm	1.29419e+18	2020-08-14T08:46:14.000Z	0	0	0	0.487805
a levels algorithm	1.29419e+18	2020-08-14T08:46:57.000Z	0	0	0	0.55
a-level algorithm	1.29419e+18	2020-08-14T08:47:40.000Z	0.153846	0	0	0.384615
ofqual algorithm	1.29419e+18	2020-08-14T08:47:54.000Z	0	0	0	0.263158
ofqual algorithm	1.29419e+18	2020-08-14T08:48:01.000Z	0.214286	0	0	0.178571
a-level algorithm	1.29419e+18	2020-08-14T08:48:15.000Z	0	0	0	0.4375
ofqual algorithm	1.29419e+18	2020-08-14T08:48:44.000Z	0	0.5	0	0
a levels algorithm	1.29419e+18	2020-08-14T08:48:49.000Z	0	0	0.0277778	0.472222
a-level algorithm	1.29419e+18	2020-08-14T08:48:49.000Z	0	0	0	0.5
A level algorithm	1.29419e+18	2020-08-14T08:48:50.000Z	0	0	0	0.464286
a-level algorithm	1.29419e+18	2020-08-14T08:48:58.000Z	0	0	0	0.441176
ofqual algorithm	1.29419e+18	2020-08-14T08:49:13.000Z	0.314286	0	0.0285714	0.0857143
a-level algorithm	1.29419e+18	2020-08-14T08:49:50.000Z	0	0.461538	0	0
a-level algorithm	1.29419e+18	2020-08-14T08:50:30.000Z	0	0	0	0.326531
a-level algorithm	1.2942e+18	2020-08-14T08:51:53.000Z	0.259259	0	0	0.222222
a-levels algorithm	1.2942e+18	2020-08-14T08:52:05.000Z	0.0434783	0	0	0.413043
a-levels algorithm	1.2942e+18	2020-08-14T08:52:13.000Z	0	0.0277778	0.0833333	0.361111
a-level algorithm	1.2942e+18	2020-08-14T08:52:57.000Z	0.425	0	0	0.025
a levels algorithm	1.2942e+18	2020-08-14T08:53:07.000Z	0	0	0.0769231	0.564103
a-levels algorithm	1.2942e+18	2020-08-14T08:53:41.000Z	0	0	0.0714286	0.309524
ofqual algorithm	1.2942e+18	2020-08-14T08:55:32.000Z	0.261905	0.142857	0	0
ofqual algorithm	1.2942e+18	2020-08-14T08:55:46.000Z	0.512195	0	0	0
a levels algorithm	1.2942e+18	2020-08-14T08:56:59.000Z	0.230769	0	0	0.384615
ofqual algorithm	1.2942e+18	2020-08-14T08:57:32.000Z	0	0	0.0243902	0.536585
A level algorithm	1.2942e+18	2020-08-14T08:57:39.000Z	0	0.0526316	0	0.552632
a levels algorithm	1.2942e+18	2020-08-14T09:00:38.000Z	0.347826	0	0	0.152174
a levels algorithm	1.2942e+18	2020-08-14T09:01:02.000Z	0	0	0	0.352941
a-level algorithm	1.2942e+18	2020-08-14T09:01:23.000Z	0.117647	0	0	0.352941
a-levels algorithm	1.2942e+18	2020-08-14T09:03:38.000Z	0.136364	0	0	0.159091
ofqual algorithm	1.2942e+18	2020-08-14T09:03:59.000Z	0	0	0.137931	0.241379
ofqual algorithm	1.2942e+18	2020-08-14T09:04:29.000Z	0	0.0714286	0	0.285714
a-level algorithm	1.2942e+18	2020-08-14T09:04:35.000Z	0	0	0	0.368421
ofqual algorithm	1.2942e+18	2020-08-14T09:04:40.000Z	0.4	0	0.175	0.075
ofqual algorithm	1.2942e+18	2020-08-14T09:05:11.000Z	0	0	0	0.518519
ofqual algorithm	1.2942e+18	2020-08-14T09:05:33.000Z	0.241379	0	0.103448	0.206897
a-levels algorithm	1.2942e+18	2020-08-14T09:06:55.000Z	0.333333	0	0.037037	0.0740741
A level algorithm	1.2942e+18	2020-08-14T09:07:18.000Z	0.166667	0	0	0.333333
A level algorithm	1.2942e+18	2020-08-14T09:09:14.000Z	0.529412	0	0	0
a-levels algorithm	1.2942e+18	2020-08-14T09:09:21.000Z	0	0	0.6	0
a levels algorithm	1.2942e+18	2020-08-14T09:09:21.000Z	0.576923	0	0	0
a levels algorithm	1.2942e+18	2020-08-14T09:09:29.000Z	0	0	0	0.466667
a-level algorithm	1.2942e+18	2020-08-14T09:09:48.000Z	0	0	0	0.342105
a-level algorithm	1.2942e+18	2020-08-14T09:11:18.000Z	0	0.0243902	0.0243902	0.365854
a levels algorithm	1.2942e+18	2020-08-14T09:11:25.000Z	0	0.375	0	0
a-level algorithm	1.2942e+18	2020-08-14T09:11:31.000Z	0	0	0.0454545	0.318182
a-levels algorithm	1.2942e+18	2020-08-14T09:12:01.000Z	0	0	0	0.5
a levels algorithm	1.2942e+18	2020-08-14T09:14:23.000Z	0.0909091	0.272727	0	0
a-levels algorithm	1.2942e+18	2020-08-14T09:14:23.000Z	0.0454545	0.318182	0	0
a-level algorithm	1.2942e+18	2020-08-14T09:14:31.000Z	0	0	0	0.342857
a-level algorithm	1.2942e+18	2020-08-14T09:14:35.000Z	0.229167	0	0	0.125
ofqual algorithm	1.2942e+18	2020-08-14T09:14:56.000Z	0.0952381	0	0.0238095	0.333333
A level algorithm	1.2942e+18	2020-08-14T09:14:59.000Z	0.483871	0.0322581	0	0.0645161
A level algorithm	1.2942e+18	2020-08-14T09:14:59.000Z	0.0833333	0	0.5	0
a levels algorithm	1.2942e+18	2020-08-14T09:15:08.000Z	0	0.692308	0	0
a-levels algorithm	1.2942e+18	2020-08-14T09:15:08.000Z	0	0.692308	0	0
a-level algorithm	1.2942e+18	2020-08-14T09:15:13.000Z	0.263158	0.0526316	0.0263158	0.131579
ofqual algorithm	1.2942e+18	2020-08-14T09:15:14.000Z	0.15	0	0	0.425
ofqual algorithm	1.2942e+18	2020-08-14T09:15:55.000Z	0.111111	0	0.444444	0
a-level algorithm	1.2942e+18	2020-08-14T09:16:06.000Z	0.365854	0	0.097561	0
ofqual algorithm	1.2942e+18	2020-08-14T09:16:08.000Z	0.25	0	0	0
a levels algorithm	1.2942e+18	2020-08-14T09:17:10.000Z	0.222222	0	0.333333	0
ofqual algorithm	1.2942e+18	2020-08-14T09:17:50.000Z	0.447368	0	0	0
a-levels algorithm	1.2942e+18	2020-08-14T09:18:05.000Z	0	0	0	0.241379
ofqual algorithm	1.2942e+18	2020-08-14T09:18:38.000Z	0.0540541	0	0	0.324324
a-level algorithm	1.2942e+18	2020-08-14T09:18:45.000Z	0	0	0.025	0.45
a-levels algorithm	1.2942e+18	2020-08-14T09:18:54.000Z	0.423077	0	0	0
a-level algorithm	1.2942e+18	2020-08-14T09:19:36.000Z	0	0	0.642857	0
a-level algorithm	1.2942e+18	2020-08-14T09:20:39.000Z	0	0	0	0.363636
A level algorithm	1.2942e+18	2020-08-14T09:21:00.000Z	0.0645161	0	0.225806	0.290323
A level algorithm	1.2942e+18	2020-08-14T09:21:02.000Z	0	0.5	0	0
a-level algorithm	1.2942e+18	2020-08-14T09:21:02.000Z	0	0.5	0	0
a levels algorithm	1.2942e+18	2020-08-14T09:21:20.000Z	0.516129	0	0	0.193548
ofqual algorithm	1.2942e+18	2020-08-14T09:22:18.000Z	0.0227273	0	0.0454545	0.409091
A level algorithm	1.2942e+18	2020-08-14T09:22:19.000Z	0.166667	0.166667	0	0.333333
A level algorithm	1.2942e+18	2020-08-14T09:22:56.000Z	0	0.390244	0	0.195122
a levels algorithm	1.2942e+18	2020-08-14T09:23:03.000Z	0	0.636364	0	0
a-levels algorithm	1.2942e+18	2020-08-14T09:23:03.000Z	0	0.636364	0	0
A level algorithm	1.2942e+18	2020-08-14T09:23:16.000Z	0.0666667	0	0	0.433333
a-level algorithm	1.2942e+18	2020-08-14T09:23:29.000Z	0.5	0	0	0
[truncated: 16,239 more rows]
