# Supplementary material for: Critical reflections on three popular computational linguistic approaches to examine Twitter discourses
Source: PeerJ Comput Sci. 2023 Jan 30;9:e1211. doi: 10.7717/peerj-cs.1211 (PMC10280252; doi:10.7717/peerj-cs.1211)
Supplement: Supplemental Information 2 [file peerj-cs-09-1211-s002.zip]

Archive with 4 entries (4 files):
- Code/gensim LDA code.py
- Code/TextBlob code.py
- Code/Tweepy code.py
- Code/VADER and EmoLex code.py
