# Supplementary material for: Critical reflections on three popular computational linguistic approaches to examine Twitter discourses
Source: PeerJ Comput Sci. 2023 Jan 30;9:e1211. doi: 10.7717/peerj-cs.1211 (PMC10280252; doi:10.7717/peerj-cs.1211)
Supplement: Supplemental Information 2 [file peerj-cs-09-1211-s002.zip › Code/gensim LDA code.py]

# Create a new corpus, made of previously unseen documents.
other_texts = [
    ['computer', 'time', 'graph'],
    ['survey', 'response', 'eps'],
    ['human', 'system', 'computer']
]
other_corpus = [common_dictionary.doc2bow(text) for text in other_texts]
>>>
unseen_doc = other_corpus[0]
vector = lda[unseen_doc]  # get topic probability distribution for a document
