# Supplementary material for: Critical reflections on three popular computational linguistic approaches to examine Twitter discourses
Source: PeerJ Comput Sci. 2023 Jan 30;9:e1211. doi: 10.7717/peerj-cs.1211 (PMC10280252; doi:10.7717/peerj-cs.1211)
Supplement: Supplemental Information 2 [file peerj-cs-09-1211-s002.zip › Code/TextBlob code.py]

import csv
from textblob import TextBlob

with open('09-03.csv') as csvfile:
    rows = csv.reader(csvfile)
    for row in rows:
        sentence = row[2]
        blob = TextBlob(sentence)
        print (blob.sentiment)
