# Supplementary material for: Critical reflections on three popular computational linguistic approaches to examine Twitter discourses
Source: PeerJ Comput Sci. 2023 Jan 30;9:e1211. doi: 10.7717/peerj-cs.1211 (PMC10280252; doi:10.7717/peerj-cs.1211)
Supplement: Supplemental Information 2 [file peerj-cs-09-1211-s002.zip › Code/VADER and EmoLex code.py]

#!/usr/bin/env python
# coding: utf-8

# In[99]:


# File Path
import os
for dirname, _, filenames in os.walk('/kaggle/input'):
    for filename in filenames:
        print(os.path.join(dirname, filename))


# In[100]:


#Loading libraries
import numpy as np # provides a high-performance multidimensional array and tools for its manipulation
import pandas as pd # for data munging, it contains manipulation tools designed to make data analysis fast and easy
import re # Regular Expressions - useful for extracting information from text 
import nltk # Natural Language Tool Kit for symbolic and statistical natural language processing
import spacy # processing and understanding large volumes of text
import string # String module contains some constants, utility function, and classes for string manipulation
import re

# For viz
import matplotlib.pyplot as plt
import seaborn as sns
get_ipython().run_line_magic('matplotlib', 'inline')
from plotly import graph_objs as go
import plotly.express as px
import plotly.figure_factory as ff
from collections import Counter

from PIL import Image
pd.options.mode.chained_assignment = None


# In[102]:


#Loading File
df = pd.read_csv(r'C:\Users\localadmin\OneDrive - The University of Nottingham\Data\NHSCovid19app\Reformatted\01-2021.csv')


# In[103]:


#Shape of dataframe
print(" Shape of training dataframe: ", df.shape)


# In[104]:


# Drop duplicates
df.drop_duplicates()
print(" Shape of dataframe after dropping duplicates: ", df.shape)


# In[105]:


#Null values

null= df.isnull().sum().sort_values(ascending=False)
total =df.shape[0]
percent_missing= (df.isnull().sum()/total).sort_values(ascending=False)

missing_data= pd.concat([null, percent_missing], axis=1, keys=['Total missing', 'Percent missing'])

missing_data.reset_index(inplace=True)
missing_data= missing_data.rename(columns= { "index": " column name"})
 
print ("Null Values in each column:\n", missing_data)


# In[106]:


import vaderSentiment
# calling SentimentIntensityAnalyzer object
from vaderSentiment.vaderSentiment import SentimentIntensityAnalyzer
analyser = SentimentIntensityAnalyzer()


# In[107]:


# Using polarity scores for knowing the polarity of each text
def sentiment_analyzer_score(sentence):
    score = analyser.polarity_scores(sentence)
    print("{:-<40} {}".format(sentence, str(score)))


# In[108]:


from nltk.tokenize import RegexpTokenizer
tokenizer = RegexpTokenizer(r'\w+')
words_descriptions = df['text'].apply(tokenizer.tokenize)
words_descriptions.head()


# In[109]:


all_words = [word for tokens in words_descriptions for word in tokens]
df['description_lengths']= [len(tokens) for tokens in words_descriptions]
VOCAB = sorted(list(set(all_words)))
print("%s words total, with a vocabulary size of %s" % (len(all_words), len(VOCAB)))


# In[110]:


# Checking most common words
from collections import Counter
count_all_words = Counter(all_words)
count_all_words.most_common(100)


# In[111]:


#### 1-gram tokenizer
example = 'The quick brown fox jumps over the lazy dog.'

# remove the dots and make all words lower case
clean_example = re.sub(r'\.', '', example)
print(clean_example.split())


# In[112]:


# 2-gram tokenizer

example = 'The quick brown fox jumps over the lazy dog.'

without_first = example.split()[1:]
without_last = example.split()[:-1]

list(zip(without_last, without_first))


# In[113]:


print (sentiment_analyzer_score(tweet2))


# In[114]:


df['scores'] = df['text'].apply(lambda review: analyser.polarity_scores(review))

df.head()


# In[115]:


df['compound']  = df['scores'].apply(lambda score_dict: score_dict['compound'])

df.head()


# In[116]:


def Sentimnt(x):
    if x>= 0.05:
        return "Positive"
    elif x<= -0.05:
        return "Negative"
    else:
        return "Neutral"
#df['Sentiment'] = df['compound'].apply(lambda c: 'positive' if c >=0.00  else 'negative')
df['Sentiment'] = df['compound'].apply(Sentimnt)


df.head()


# In[117]:


var1 = df.groupby('Sentiment').count()['text'].reset_index().sort_values(by='text',ascending=False)
sns.set_style("white")
sns.set_palette("Set2")
var1.style.background_gradient()


# In[118]:


plt.figure(figsize=(12,6))
sns.countplot(x='Sentiment',data=df)


# In[119]:


fig = go.Figure(go.Funnelarea(
    text =var1.Sentiment,
    values = var1.text,
    title = {"position": "top center", "text": "Funnel-Chart of Sentiment Distribution"}
    ))
fig.show()


# In[120]:


df['temp_list'] = df['text'].apply(lambda x:str(x).split())
top = Counter([item for sublist in df['temp_list'] for item in sublist])
temp = pd.DataFrame(top.most_common(20))
temp.columns = ['Common_words','count']
#temp.style.background_gradient(cmap='Blues')


# In[121]:


fig = px.bar(temp, x="count", y="Common_words", title='Commmon Words in Selected Text', orientation='h', 
             width=700, height=700,color='Common_words')
fig.show()


# In[122]:


# Tree of the most common words
fig = px.treemap(temp, path=['Common_words'], values='count',title='Tree of Most Common Words')
fig.show()


# In[123]:


from nrclex import NRCLex


# In[124]:


text = NRCLex("We can do it ")
# Getting top emotions
print("\n", text.top_emotions)
# Getting the top most emotion
print("\n", text.top_emotions[0][0])
# Getting the top most emotion score
print("\n", text.top_emotions[0][1])


# In[125]:


def emotion(x):
    text = NRCLex(x)
    if text.top_emotions[0][1] == 0.0:
        return "No emotion"
    else:
        return text.top_emotions[0][0]
df['Emotion'] = df['text'].apply(emotion)
df.head()


# In[126]:


df.to_csv('NHS Covid 19 January 2021.csv')


# In[127]:


import matplotlib.pyplot as plt
from matplotlib import cm
from math import log10

df_chart = df[df.Emotion != "No emotion"]
labels = df_chart.Emotion.value_counts().index.tolist()
data = df_chart.Emotion.value_counts()
#number of data points
n = len(data)
#find max value for full ring
k = 10 ** int(log10(max(data)))
m = k * (1 + max(data) // k)

#radius of donut chart
r = 1.5
#calculate width of each ring
w = r / n 

#create colors along a chosen colormap
colors = [cm.terrain(i / n) for i in range(n)]

#create figure, axis
fig, ax = plt.subplots()
ax.axis("equal")

#create rings of donut chart
for i in range(n):
    #hide labels in segments with textprops: alpha = 0 - transparent, alpha = 1 - visible
    innerring, _ = ax.pie([m - data[i], data[i]], radius = r - i * w, startangle = 90, labels = ["", labels[i]], labeldistance = 1 - 1 / (1.5 * (n - i)), textprops = {"alpha": 0}, colors = ["white", colors[i]])
    plt.setp(innerring, width = w, edgecolor = "white")

plt.legend()
plt.show()


# In[128]:


b = df_chart.Emotion.value_counts().index.tolist()
a = df_chart.Emotion.value_counts(normalize = True).tolist()
row = pd.DataFrame({'scenario' : []})
row["scenario"] = b
row["Percentage"] = a
fig = px.treemap(row, path= ["scenario"], values="Percentage",title='Tree of Emotions')
fig.show()


# In[ ]:


# In[ ]:


# In[ ]:
